# Supplementary material for: Chinese text classification by combining Chinese-BERTology-wwm and GCN
Source: PeerJ Comput Sci. 2023 Aug 17;9:e1544. doi: 10.7717/peerj-cs.1544 (PMC10495955; doi:10.7717/peerj-cs.1544)
Supplement: Supplemental Information 1 [file peerj-cs-09-1544-s001.zip]

Archive with 41 entries (32 files):
- code and data/code/
- code and data/code/build_graph.py
- code and data/code/model/
- code and data/code/model/__init__.py
- code and data/code/model/__pycache__/
- code and data/code/model/__pycache__/__init__.cpython-38.pyc
- code and data/code/model/__pycache__/__init__.cpython-39.pyc
- code and data/code/model/__pycache__/graphconv_edge_weight.cpython-38.pyc
- code and data/code/model/__pycache__/graphconv_edge_weight.cpython-39.pyc
- code and data/code/model/__pycache__/models.cpython-39.pyc
- code and data/code/model/__pycache__/torch_gat.cpython-38.pyc
- code and data/code/model/__pycache__/torch_gat.cpython-39.pyc
- code and data/code/model/__pycache__/torch_gcn.cpython-38.pyc
- code and data/code/model/__pycache__/torch_gcn.cpython-39.pyc
- code and data/code/model/graphconv_edge_weight.py
- code and data/code/model/models.py
- code and data/code/model/torch_gcn.py
- code and data/code/train_bertgcn.py
- code and data/code/utils/
- code and data/code/utils/__init__.py
- code and data/code/utils/__pycache__/
- code and data/code/utils/__pycache__/__init__.cpython-38.pyc
- code and data/code/utils/__pycache__/__init__.cpython-39.pyc
- code and data/code/utils/__pycache__/utils.cpython-38.pyc
- code and data/code/utils/__pycache__/utils.cpython-39.pyc
- code and data/code/utils/utils.py
- code and data/data/
- code and data/data/ChnSentiCorp/
- code and data/data/ChnSentiCorp/class.txt
- code and data/data/ChnSentiCorp/dev.txt
- code and data/data/ChnSentiCorp/test.txt
- code and data/data/ChnSentiCorp/train.txt
- code and data/data/IFLYTEK/
- code and data/data/IFLYTEK/dev.json
- code and data/data/IFLYTEK/labels.json
- code and data/data/IFLYTEK/train.json
- code and data/data/Toutiao-S/
- code and data/data/Toutiao-S/class_5.txt
- code and data/data/Toutiao-S/test_5.txt
- code and data/data/Toutiao-S/train_5.txt
- code and data/data/Toutiao-S/val_5.txt
