# Supplementary material for: Chinese text classification by combining Chinese-BERTology-wwm and GCN
Source: PeerJ Comput Sci. 2023 Aug 17;9:e1544. doi: 10.7717/peerj-cs.1544 (PMC10495955; doi:10.7717/peerj-cs.1544)
Supplement: Supplemental Information 1 [file peerj-cs-09-1544-s001.zip › code and data/code/build_graph.py]

import os
import random
import numpy as np
import pickle as pkl
import networkx as nx
import scipy.sparse as sp
import json
from utils import loadWord2Vec, clean_str
from math import log
from sklearn import svm
from nltk.corpus import wordnet as wn
from sklearn.feature_extraction.text import TfidfVectorizer
import sys
from scipy.spatial.distance import cosine

from ltp import LTP
ltp = LTP()

word_embeddings_dim = 300
word_vector_map = {}

# 分词
label_list = []
doc_name_list = []
doc_train_list = []
doc_test_list = []
doc_dev_list = []
doc_words_list = []
#dataset = 'ChnSentiCorp'
dataset = 'ChnSentiCorp_pmi10'

#1、加载数据集

f = open('data/'+ dataset + '/class.txt', 'r',encoding='utf8')
lines = f.readlines()
for line in lines:
    line = line.strip()
    label_list.append(line)
f.close()
print(label_list)

f = open('data/'+ dataset + '/train.txt', 'r',encoding='utf8')
lines = f.readlines()
for line in lines:
    segment = []
    temp = line.split()
    print(len(temp))
    segment0, hidden = ltp.seg([temp[1]])
    segment = ' '.join(segment0[0])
    doc_train_list.append(segment)
    doc_words_list.append(segment)
f.close()

f = open('data/'+ dataset + '/dev.txt', 'r',encoding='utf8')
lines = f.readlines()
for line in lines:
    segment = []
    temp = line.split()
    segment0, hidden = ltp.seg([temp[1]])
    segment = ' '.join(segment0[0])
    doc_dev_list.append(segment)
    doc_words_list.append(segment)
f.close()

f = open('data/'+ dataset + '/test.txt', 'r',encoding='utf8')
lines = f.readlines()
for line in lines:
    segment = []
    temp = line.split()
    segment0, hidden = ltp.seg([temp[1]])
    segment = ' '.join(segment0[0])
    doc_test_list.append(segment)
    doc_words_list.append(segment)
f.close()

# doc_train_list_str = '\n'.join(doc_train_list)
f = open('data/'+ dataset + '/words_train.txt', 'w', encoding='utf8')
for line in doc_train_list:
    f.write(line + '\n')
f.close()

# doc_dev_list_str = '\n'.join(doc_dev_list)
f = open('data/'+ dataset + '/words_dev.txt', 'w', encoding='utf8')
for line in doc_dev_list:
    f.write(line + '\n')
f.close()

# doc_test_list_str = '\n'.join(doc_test_list)
f = open('data/'+ dataset + '/words_test.txt', 'w', encoding='utf8')
for line in doc_test_list:
    f.write(line + '\n')
f.close()

# doc_words_list_str = '\n'.join(doc_words_list)
f = open('data/'+ dataset + '/words_doc.txt', 'w', encoding='utf8')
for line in doc_words_list:
    f.write(line + '\n')
f.close()

print(len(doc_dev_list)) #1200
print(len(doc_train_list)) #9600
print(len(doc_test_list)) #1200
print(len(doc_words_list)) #12000

#加ids

len_doc_train_dev = len(doc_dev_list) + len(doc_train_list)
#l_train = len_doc_train_dev + 1
f = open("data/" + dataset + "/{}.train.index".format(dataset), 'w', encoding='utf8')
for i in range(len_doc_train_dev):
    f.write(str(i) + '\n')
f.close()

#l_test = len(doc_test_list) + 1
l_test = len(doc_test_list)
f = open("data/" + dataset + "/ind.{}.test.index".format(dataset), 'w', encoding='utf8')
for i in range(1,l_test):
    f.write(str(i + len_doc_train_dev) + '\n')
f.close()
#print(len(l_test))

#2、build vocab

word_freq = {}  # 字典，key=word，value=该单词在整个数据集中出现的次数
word_set = set()
for doc_words in doc_words_list:
    words = doc_words.split()
    for word in words:
        word_set.add(word)  # 把划分后的词存储到word_set()里
        if word in word_freq:
            word_freq[word] += 1
        else:
            word_freq[word] = 1

vocab = list(word_set)  # 存储整个数据集出现过的单词
vocab_size = len(vocab)

word_doc_list = {}  # 字典，key=word，value=包含该word的样本的id

for i in range(len(doc_words_list)):
    doc_words = doc_words_list[i]
    words = doc_words.split()
    appeared = set()
    for word in words:
        if word in appeared:
            continue
        if word in word_doc_list:
            doc_list = word_doc_list[word]
            doc_list.append(i)
            word_doc_list[word] = doc_list
        else:
            word_doc_list[word] = [i]
        appeared.add(word)

word_doc_freq = {}  # 字典，kye=word, value=整个数据集中包含该Word的文件数量
for word, doc_list in word_doc_list.items():
    word_doc_freq[word] = len(doc_list)

word_id_map = {}  # 字典，key=word, value=该word在vocab中的下标
for i in range(vocab_size):
    word_id_map[vocab[i]] = i

# 将vocab写入文件
vocab_str = '\n'.join(vocab)
f = open('data/' + dataset + '/vocab.txt', 'w')
f.write(vocab_str)
f.close()

print(vocab_size) #58811
print(vocab[23])

# with open('data/' + dataset +'/word_doc_freq.txt', 'w', encoding='utf8') as f:
#     json_str = json.dumps(word_doc_freq,indent=0)
#     f.write(json_str)
#     f.write('\n')

##final_json = json.dumps(word_doc_freq, sort_keys=True, indent=4, ensure_ascii=False)
##with open('data/' + dataset + '/word_doc_freq.txt', 'w', encoding='utf8') as fObj:
##    fObj.write(final_json)
##print('end')

#3、x,y,tx,ty,allx,ally

#x: 矩阵，大小为real_train_size*word_embeddings_dim
#y: 矩阵，大小为real_train_size*len(label_list)
row_x = []
col_x = []
data_x = []

train_size = len(doc_train_list)
dev_size = len(doc_dev_list)
test_size = len(doc_test_list)

for i in range(train_size):
    doc_vec = np.array([0.0 for k in range(word_embeddings_dim)])
    doc_words = doc_train_list[i]  # 读取训练集内的每一条文本
    words = doc_words.split()
    doc_len = len(words)
    for word in words:
        if word in word_vector_map:  # word_vector_map，字典，是预训练词向量矩阵
            word_vector = word_vector_map[word]  # 进行预训练时
            #print(doc_vec)
            #print(np.array(word_vector))
            doc_vec = doc_vec + np.array(word_vector)  # 预训练下，doc_vec是词嵌入总和

    for j in range(word_embeddings_dim):  # word_embeddings_dim词嵌入维数
        row_x.append(i)
        col_x.append(j)
        #np.random.uniform(-0.25, 0.25)
        data_x.append(doc_vec[j] / doc_len)  # doc_vec[j]/ doc_len ？？？变成矩阵形式

# x = sp.csr_matrix((real_train_size, word_embeddings_dim), dtype=np.float32)
# 压缩矩阵 reshape
x = sp.csr_matrix((data_x, (row_x, col_x)), shape=(train_size, word_embeddings_dim))

y = []
f = open('data/' + dataset + '/train.txt', 'r', encoding='utf8')
lines = f.readlines()
for line in lines:
    temp = line.split()
    label = temp[0]

    one_hot = [0 for l in range(len(label_list))]
    #     label_index = label_list.index(label)
    #     one_hot[label_index] = 1
    one_hot[int(label)] = 1
    y.append(one_hot)
y = np.array(y)
f.close()
#print(y)

# tx: 矩阵，大小为test_size*word_embeddings_dim，每行代表一个document的embedding。
# ty: 矩阵，大小为test_size*len(label_list)，每一行代表一个document对应label的one_hot向量

row_tx = []
col_tx = []
data_tx = []
for i in range(test_size):
    doc_vec = np.array([0.0 for k in range(word_embeddings_dim)])
    doc_words = doc_test_list[i]
    words = doc_words.split()
    doc_len = len(words)
    for word in words:
        if word in word_vector_map:
            word_vector = word_vector_map[word]  # word_vector_map，字典，是预训练词向量矩阵
            doc_vec = doc_vec + np.array(word_vector)

    for j in range(word_embeddings_dim):
        row_tx.append(i)
        col_tx.append(j)
        # np.random.uniform(-0.25, 0.25)
        data_tx.append(doc_vec[j] / doc_len)  # doc_vec[j] / doc_len

# tx = sp.csr_matrix((test_size, word_embeddings_dim), dtype=np.float32)
tx = sp.csr_matrix((data_tx, (row_tx, col_tx)),
                   shape=(test_size, word_embeddings_dim))

#print(tx)

ty = []
f = open('data/' + dataset + '/test.txt', 'r', encoding='utf8')
lines = f.readlines()
for line in lines:
    temp = line.split()
    label = temp[0]

    one_hot = [0 for l in range(len(label_list))]
    #     label_index = label_list.index(label)
    #     one_hot[label_index] = 1
    one_hot[int(label)] = 1
    ty.append(one_hot)
ty = np.array(ty)
f.close()
#print(ty)

# allx: 矩阵, 大小为(train_size + dev_size + vocab_size)*word_embeddings_dim,
#       前train_size行存放document的embedding，后vocab_size行存放单词表各个单词的词向量
# ally: 矩阵，大小为(train_size + dev_size + vocab_size)*label_list,
#      前train_size行存放document的label的one_hot编码，后vocab_size行都存放0向量

### train_dev_size = dev_size1200 + train_size9600
# train_size 9600+ vocab_size58811=68411

# allx: 标记数据与未标记数据训练集数据的特征向量
word_vectors = np.random.uniform(-0.01, 0.01,
                                 (vocab_size, word_embeddings_dim))  # 行长为所有词的长度

for i in range(len(vocab)):
    word = vocab[i]
    if word in word_vector_map:
        vector = word_vector_map[word]
        word_vectors[i] = vector

row_allx = []
col_allx = []
data_allx = []
train_dev_size = dev_size + train_size

for i in range(train_dev_size):
    doc_vec = np.array([0.0 for k in range(word_embeddings_dim)])
    doc_words = doc_words_list[i]
    words = doc_words.split()
    doc_len = len(words)
    for word in words:
        if word in word_vector_map:
            word_vector = word_vector_map[word]
            doc_vec = doc_vec + np.array(word_vector)

    for j in range(word_embeddings_dim):
        row_allx.append(int(i))
        col_allx.append(j)
        # np.random.uniform(-0.25, 0.25)
        data_allx.append(doc_vec[j] / doc_len)  # doc_vec[j]/doc_len

for i in range(vocab_size):
    for j in range(word_embeddings_dim):
        row_allx.append(int(i + train_dev_size))
        col_allx.append(j)
        data_allx.append(word_vectors.item((i, j)))

row_allx = np.array(row_allx)
col_allx = np.array(col_allx)
data_allx = np.array(data_allx)

allx = sp.csr_matrix((data_allx, (row_allx, col_allx)),
                     shape=(train_dev_size + vocab_size, word_embeddings_dim))
#print(allx)

ally = []
f = open('data/' + dataset + '/train.txt', 'r', encoding='utf8')
lines = f.readlines()
for line in lines:
    temp = line.split()
    label = temp[0]
    one_hot = [0 for l in range(len(label_list))]
    one_hot[int(label)] = 1
    ally.append(one_hot)
f.close()

f = open('data/' + dataset + '/dev.txt', 'r', encoding='utf8')
lines = f.readlines()
for line in lines:
    temp = line.split()
    label = temp[0]
    one_hot = [0 for l in range(len(label_list))]
    one_hot[int(label)] = 1
    ally.append(one_hot)
f.close()
#print(ally)

for i in range(vocab_size):
    one_hot = [0 for l in range(len(label_list))]
    ally.append(one_hot)

ally = np.array(ally)

print(x.shape, y.shape, tx.shape, ty.shape, allx.shape, ally.shape)
#(9600, 300) (9600, 2) (1200, 300) (1200, 2) (69611, 300) (69611, 2)

#4、构建Doc单词异构图（邻接矩阵）

# 单词与上下窗口共现
window_size = 10 # 15
windows = []

# 以大小为window_size、滑动步长为1的滑动窗口对每个document的单词进行分组，分组结果存入列表windows中。

for doc_words in doc_words_list:
    words = doc_words.split()
    length = len(words)
    if length <= window_size:
        windows.append(words)
    else:
        #print(length, length - window_size + 1)
        for j in range(length - window_size + 1):
            window = words[j: j + window_size]
            windows.append(window)
            # print(window)

# 比如length=64，length - window_size + 1=45
# 从0到45依次遍历。最后取到44：64，取不到45：65，迭代结束

# word_window_freq: 字典, key=单词，value=包含该单词的window的个数

word_window_freq = {}
for window in windows:
    appeared = set()
    for i in range(len(window)):
        if window[i] in appeared:
            continue
        if window[i] in word_window_freq:
            word_window_freq[window[i]] += 1
        else:
            word_window_freq[window[i]] = 1
        appeared.add(window[i])

# word_pair_count: key=单词1和单词2的id组合，
#                 value=包含该组合的window的数量（在window范围内，出现共现的次数）

word_pair_count = {}
for window in windows:
    for i in range(1, len(window)):
        for j in range(0, i):
            word_i = window[i]
            word_i_id = word_id_map[word_i]
            word_j = window[j]
            word_j_id = word_id_map[word_j]
            if word_i_id == word_j_id:
                continue
            # 第一类组合: b-a
            word_pair_str = str(word_i_id) + ',' + str(word_j_id)
            w = (window_size - (i - (j + 1))) / len(window)  # 把1替换为w
            if word_pair_str in word_pair_count:
                word_pair_count[word_pair_str] += w
            else:
                word_pair_count[word_pair_str] = w
            # 第二类组合：a-b
            word_pair_str = str(word_j_id) + ',' + str(word_i_id)
            if word_pair_str in word_pair_count:
                word_pair_count[word_pair_str] += w
            else:
                word_pair_count[word_pair_str] = w

# 计算单词和单词之间的边的权重pmi

row = []
col = []
weight = []

num_window = len(windows)

for key in word_pair_count:
    temp = key.split(',')
    i = int(temp[0])  # 单词1的id
    j = int(temp[1])  # 单词2的id
    count = word_pair_count[key]
    word_freq_i = word_window_freq[vocab[i]]
    word_freq_j = word_window_freq[vocab[j]]
    pmi = log((1.0 * count / num_window) /
              (1.0 * word_freq_i * word_freq_j / (num_window * num_window)))
    if pmi <= 0:
        continue
    row.append(train_dev_size + i)
    col.append(train_dev_size + j)
    weight.append(pmi)

# doc词频
doc_word_freq = {}
for doc_id in range(len(doc_words_list)):
    doc_words = doc_words_list[doc_id]
    words = doc_words.split()
    for word in words:
        word_id = word_id_map[word]
        doc_word_str = str(doc_id) + ',' + str(word_id)
        if doc_word_str in doc_word_freq:
            doc_word_freq[doc_word_str] += 1
        else:
            doc_word_freq[doc_word_str] = 1

# 计算单词和文档之间的边的权重tf_idf

for i in range(len(doc_words_list)):
    doc_words = doc_words_list[i]
    words = doc_words.split()
    doc_word_set = set()
    for word in words:
        if word in doc_word_set:
            continue
        j = word_id_map[word]
        key = str(i) + ',' + str(j)
        freq = doc_word_freq[key]
        if i < train_dev_size:  # 训练集部分
            row.append(i)
        else:  # 测试集部分
            row.append(i + vocab_size)
        col.append(train_dev_size + j)
        idf = log(1.0 * len(doc_words_list) / word_doc_freq[vocab[j]])
        tf_idf = freq * idf
        weight.append(tf_idf)
        doc_word_set.add(word)

node_size = train_dev_size + vocab_size + test_size
print(node_size) #70811
adj = sp.csr_matrix((weight, (row, col)), shape=(node_size, node_size))  # 邻接矩阵

# 保存: x,y,tx,ty,allx,ally,adj

f = open("data/" + dataset + "/ind.{}.x".format(dataset), 'wb')
pkl.dump(x, f)
f.close()

f = open("data/" + dataset + "/ind.{}.y".format(dataset), 'wb')
pkl.dump(y, f)
f.close()

f = open("data/" + dataset + "/ind.{}.tx".format(dataset), 'wb')
pkl.dump(tx, f)
f.close()

f = open("data/" + dataset + "/ind.{}.ty".format(dataset), 'wb')
pkl.dump(ty, f)
f.close()

f = open("data/" + dataset + "/ind.{}.allx".format(dataset), 'wb')
pkl.dump(allx, f)
f.close()

f = open("data/" + dataset + "/ind.{}.ally".format(dataset), 'wb')
pkl.dump(ally, f)
f.close()

f = open("data/" + dataset + "/ind.{}.adj".format(dataset), 'wb')
pkl.dump(adj, f)
f.close()

print("end!!!")
