# Supplementary material for: Chinese text classification by combining Chinese-BERTology-wwm and GCN
Source: PeerJ Comput Sci. 2023 Aug 17;9:e1544. doi: 10.7717/peerj-cs.1544 (PMC10495955; doi:10.7717/peerj-cs.1544)
Supplement: Supplemental Information 1 [file peerj-cs-09-1544-s001.zip › code and data/code/model/models.py]

import torch as th
import torch.nn.functional as F
from transformers import AutoModel, AutoTokenizer
from .torch_gcn import GCN
from .torch_gat import GAT
from transformers import BertTokenizer, BertModel
# tokenizer = BertTokenizer.from_pretrained("hfl/chinese-bert-wwm")
# model = BertModel.from_pretrained("hfl/chinese-bert-wwm")
from sklearn.model_selection import train_test_split
from sklearn.linear_model import LogisticRegression


class BertClassifier(th.nn.Module):
    def __init__(self, pretrained_model='hfl/chinese-bert-wwm', nb_class=10):
        super(BertClassifier, self).__init__()
        self.nb_class = nb_class
        # self.tokenizer = AutoTokenizer.from_pretrained(pretrained_model)
        # self.bert_model = AutoModel.from_pretrained(pretrained_model)
        self.tokenizer = BertTokenizer.from_pretrained(pretrained_model)
        self.bert_model = BertModel.from_pretrained(pretrained_model)
        # self.feat_dim = list(self.bert_model.modules())[-2].out_features
        self.feat_dim = 768
        self.classifier = th.nn.Linear(self.feat_dim, nb_class)
#        self.classifier = th.nn.Linear(768, nb_class)  # 768取决于BERT结构，2-layer, 768-hidden, 12-heads, 110M parameters

    def forward(self, input_ids, attention_mask):
        cls_feats = self.bert_model(input_ids, attention_mask)[0][:, 0]
        cls_logit = self.classifier(cls_feats)
        return cls_logit

        # hiden_outputs = self.bert_model(input_ids,attention_mask=attention_mask)
        # outputs = hiden_outputs[0][:,0,:]     #[0]表示输出结果部分，[:,0,:]表示[CLS]对应的结果
        # output = self.classifier(outputs)
        # return output


class BertGCN(th.nn.Module):
    def __init__(self, pretrained_model='hfl/chinese-bert-wwm', nb_class=10, m=0.7, gcn_layers=2, n_hidden=200, dropout=0.5):
        super(BertGCN, self).__init__()
        self.m = m
        self.nb_class = nb_class
        self.tokenizer = BertTokenizer.from_pretrained(pretrained_model)
        self.bert_model = BertModel.from_pretrained(pretrained_model)
        self.feat_dim = list(self.bert_model.modules())[-2].out_features
        # self.feat_dim = 768
        self.classifier = th.nn.Linear(self.feat_dim, nb_class)
        self.gcn = GCN(
            # in_feats=self.feat_dim,
            in_feats=self.feat_dim,
            n_hidden=n_hidden,
            n_classes=nb_class,
            n_layers=gcn_layers-1,
            activation=F.elu,
            dropout=dropout
        )

    def forward(self, g, idx):
        input_ids, attention_mask = g.ndata['input_ids'][idx], g.ndata['attention_mask'][idx]
        if self.training:
            cls_feats = self.bert_model(input_ids, attention_mask)[0][:, 0]
            g.ndata['cls_feats'][idx] = cls_feats
        else:
            cls_feats = g.ndata['cls_feats'][idx]
        cls_logit = self.classifier(cls_feats)
        cls_pred = th.nn.Softmax(dim=1)(cls_logit)
        gcn_logit = self.gcn(g.ndata['cls_feats'], g, g.edata['edge_weight'])[idx]
        gcn_pred = th.nn.Softmax(dim=1)(gcn_logit)
        pred = (gcn_pred+1e-10) * self.m + cls_pred * (1 - self.m)
        pred = th.log(pred)
        return pred
    
class BertGAT(th.nn.Module):
    def __init__(self, pretrained_model='hfl/chinese-bert-wwm', nb_class=10, m=0.7, gcn_layers=2, heads=8, n_hidden=32, dropout=0.5):
        super(BertGAT, self).__init__()
        self.m = m
        self.nb_class = nb_class
        # self.tokenizer = AutoTokenizer.from_pretrained(pretrained_model)
        # self.bert_model = AutoModel.from_pretrained(pretrained_model)
        self.tokenizer = BertTokenizer.from_pretrained(pretrained_model)
        self.bert_model = BertModel.from_pretrained(pretrained_model)
        # self.feat_dim = list(self.bert_model.modules())[-2].out_features
        self.feat_dim = 768
        self.classifier = th.nn.Linear(self.feat_dim, nb_class)
        self.gcn = GAT(
                 num_layers=gcn_layers-1,
                 in_dim=self.feat_dim,
                 num_hidden=n_hidden,
                 num_classes=nb_class,
                 heads=[heads] * (gcn_layers-1) + [1],
                 activation=F.elu,
                 feat_drop=dropout,
                 attn_drop=dropout,
        )

    def forward(self, g, idx):
        input_ids, attention_mask = g.ndata['input_ids'][idx], g.ndata['attention_mask'][idx]
        if self.training:
            cls_feats = self.bert_model(input_ids, attention_mask)[0][:, 0]
            g.ndata['cls_feats'][idx] = cls_feats
        else:
            cls_feats = g.ndata['cls_feats'][idx]
        cls_logit = self.classifier(cls_feats)
        cls_pred = th.nn.Softmax(dim=1)(cls_logit)
        gcn_logit = self.gcn(g.ndata['cls_feats'], g)[idx]
        gcn_pred = th.nn.Softmax(dim=1)(gcn_logit)
        pred = (gcn_pred+1e-10) * self.m + cls_pred * (1 - self.m)
        pred = th.log(pred)
        return pred
