# Supplementary material for: Chinese text classification by combining Chinese-BERTology-wwm and GCN
Source: PeerJ Comput Sci. 2023 Aug 17;9:e1544. doi: 10.7717/peerj-cs.1544 (PMC10495955; doi:10.7717/peerj-cs.1544)
Supplement: Supplemental Information 1 [file peerj-cs-09-1544-s001.zip › code and data/code/model/torch_gcn.py]

"""GCN using DGL nn package
References:
- Semi-Supervised Classification with Graph Convolutional Networks
- Paper: https://arxiv.org/abs/1609.02907
- Code: https://github.com/tkipf/gcn
"""
import torch
import torch.nn as nn
# from dgl.nn import GraphConv
from .graphconv_edge_weight import GraphConvEdgeWeight as GraphConv

class GCN(nn.Module):
    def __init__(self,
                 in_feats,
                 n_hidden,
                 n_classes,
                 n_layers,
                 activation,
                 dropout,
                 normalization='none'):
        super(GCN, self).__init__()
        self.layers = nn.ModuleList()
        # input layer
        self.layers.append(GraphConv(in_feats, n_hidden, activation=activation, norm=normalization))
        # hidden layers
        for i in range(n_layers - 1):
            self.layers.append(GraphConv(n_hidden, n_hidden, activation=activation, norm=normalization))
        # output layer
        self.layers.append(GraphConv(n_hidden, n_classes, norm=normalization))
        self.dropout = nn.Dropout(p=dropout)

    def forward(self, features, g, edge_weight):
        h = features
        for i, layer in enumerate(self.layers):
            if i != 0:
                h = self.dropout(h)
            h = layer(g, h, edge_weights=edge_weight)
        return h
