# Supplementary material for: Chinese text classification by combining Chinese-BERTology-wwm and GCN
Source: PeerJ Comput Sci. 2023 Aug 17;9:e1544. doi: 10.7717/peerj-cs.1544 (PMC10495955; doi:10.7717/peerj-cs.1544)
Supplement: Supplemental Information 1 [file peerj-cs-09-1544-s001.zip › code and data/code/train_bertgcn.py]

import torch as th
import torch.nn.functional as F
from utils import *
import dgl
import torch.utils.data as Data
from ignite.engine import Events, create_supervised_evaluator, create_supervised_trainer, Engine
from ignite.metrics import Accuracy, Loss
from sklearn.metrics import accuracy_score
import numpy as np
import os
import shutil
import argparse
import sys
import logging
from torch.optim import lr_scheduler
from model import BertGCN


parser = argparse.ArgumentParser()
parser.add_argument('--max_length', type=int, default=256, help='the input length for bert')
parser.add_argument('--batch_size', type=int, default=6)
parser.add_argument('-m', '--m', type=float, default=0.5, help='the factor balancing BERT and GCN prediction')
parser.add_argument('--nb_epochs', type=int, default=20)
parser.add_argument('--bert_init', type=str, default='hfl/chinese-bert-wwm')
parser.add_argument('--pretrained_bert_ckpt', default=None)
parser.add_argument('--dataset', default='ChnSentiCorp_pmi10')
parser.add_argument('--checkpoint_dir', default=None, help='checkpoint directory, [bert_init]_[gcn_model]_[dataset] if not specified')
parser.add_argument('--gcn_model', type=str, default='gcn', choices=['gcn'])
parser.add_argument('--gcn_layers', type=int, default=2)
parser.add_argument('--n_hidden', type=int, default=200, help='the dimension of gcn hidden layer, the dimension for gat is n_hidden * heads')
parser.add_argument('--heads', type=int, default=8, help='the number of attentionn heads for gat')
parser.add_argument('--dropout', type=float, default=0.5)
parser.add_argument('--gcn_lr', type=float, default= 2e-6)
parser.add_argument('--bert_lr', type=float, default=2e-6)
args = parser.parse_args(args=[])  # 解析添加的参数

max_length = args.max_length
batch_size = args.batch_size
m = args.m  # 就是论文里的lambda
nb_epochs = args.nb_epochs
bert_init = args.bert_init
pretrained_bert_ckpt = args.pretrained_bert_ckpt
dataset = args.dataset
checkpoint_dir = args.checkpoint_dir
gcn_model = args.gcn_model
gcn_layers = args.gcn_layers
n_hidden = args.n_hidden
heads = args.heads
dropout = args.dropout
gcn_lr = args.gcn_lr
bert_lr = args.bert_lr

# if pretrained_bert_ckpt is None:
#     pretrained_bert_ckpt = './checkpoint/{}_{}/checkpoint.pth'.format(bert_init, dataset)
# else:
#     pretrained_bert_ckpt = pretrained_bert_ckpt

if checkpoint_dir is None:
    ckpt_dir = './checkpoint/{}_{}_{}'.format(bert_init, gcn_model, 'loss_' + dataset)
    # ckpt_dir = './checkpoint/{}_{}_{}'.format(bert_init, gcn_model, dataset)
else:
    ckpt_dir = checkpoint_dir
os.makedirs(ckpt_dir, exist_ok=True)
shutil.copy(os.path.basename(__file__), ckpt_dir)

sh = logging.StreamHandler(sys.stdout)
sh.setFormatter(logging.Formatter('%(message)s'))
sh.setLevel(logging.INFO)
fh = logging.FileHandler(filename=os.path.join(ckpt_dir, 'training.log'), mode='w')
fh.setFormatter(logging.Formatter('%(message)s'))
fh.setLevel(logging.INFO)
logger = logging.getLogger('training logger')
logger.addHandler(sh)
logger.addHandler(fh)
logger.setLevel(logging.INFO)

cpu = th.device('cpu')
gpu = th.device('cuda:0')

logger.info('arguments:')
logger.info(str(args))
logger.info('checkpoints will be saved in {}'.format(ckpt_dir))


# Model

# Data Preprocess
adj, features, y_train, y_val, y_test, train_mask, val_mask, test_mask, train_size, test_size = load_corpus(dataset)
'''
adj: n*n sparse adjacency matrix
y_train, y_val, y_test: n*c matrices 
train_mask, val_mask, test_mask: n-d bool array
'''
print('len(val_mask)' + str(len(val_mask))) #
print('len(test_mask)' + str(len(test_mask))) # 70819
print('len(train_mask)' + str(len(train_mask))) #
print('train_size:' + str(train_size)) #
print('test_size:' + str(test_size)) #

# compute number of real train/val/test/word nodes and number of classes
nb_node = features.shape[0]
nb_train, nb_val, nb_test = train_mask.sum(), val_mask.sum(), test_mask.sum()  # ???
nb_word = nb_node - nb_train - nb_val - nb_test
nb_class = y_train.shape[1]

print('nb_node:')
print(nb_node) # 70819
print(nb_train) # 9600
print(nb_val) # 1200
print(nb_test) #1200
print(nb_word) # 58819
print(nb_class) # 2

#### instantiate model according to class number
# if gcn_model == 'gcn':
#     model = BertGCN(nb_class=nb_class, pretrained_model=bert_init, m=m, gcn_layers=gcn_layers,
#                     n_hidden=n_hidden, dropout=dropout)
# else:
#     model = BertGAT(nb_class=nb_class, pretrained_model=bert_init, m=m, gcn_layers=gcn_layers,
#                     heads=heads, n_hidden=n_hidden, dropout=dropout)

if pretrained_bert_ckpt is not None:
    ckpt = th.load(pretrained_bert_ckpt, map_location=gpu)
    model.bert_model.load_state_dict(ckpt['bert_model'])
    model.classifier.load_state_dict(ckpt['classifier'])

print("end1")

text=[]
f=open('data/'+dataset+'/words_doc.txt', 'r',encoding='utf8')
lines = f.readlines()
for line in lines:
    text.append(line)
    #words = line.split()
    #for word in words:
    #text.append(words)
f.close()
#print(text)
print(len(text)) #12000

def encode_input(text, tokenizer):
    input = tokenizer(text, max_length=max_length, truncation=True, padding='max_length', return_tensors='pt')
#     print(input.keys())   # 返回的是字典  长度不同的句子补齐到max_length  返回的是pytorch的tensor
    return input.input_ids, input.attention_mask

input_ids, attention_mask = encode_input(text, model.tokenizer)
input_ids = th.cat([input_ids[:-nb_test], th.zeros((nb_word, max_length), dtype=th.long), input_ids[-nb_test:]])
attention_mask = th.cat([attention_mask[:-nb_test], th.zeros((nb_word, max_length), dtype=th.long), attention_mask[-nb_test:]])

print('len(input_ids:)' + str(len(input_ids)))   # 70819
print('len(input_ids:)' + str(input_ids.shape)) # torch.Size([70819, 128])
print('len(attention_mask:)' + str(len(attention_mask))) #70819
print('attention_mask.shape:' + str(attention_mask.shape)) # torch.Size([70819, 128])
#print(input_ids.size)
print('attention_mask.size:' + str(attention_mask.size))

# transform one-hot label to class ID for pytorch computation
y = y_train + y_val + y_test
y_train = y_train.argmax(axis=1)
y = y.argmax(axis=1)

print(len(y)) # 70819

# document mask used for update feature 用于更新特征的文档掩码
doc_mask = train_mask + val_mask + test_mask
print('doc_mask.shape' + str(doc_mask.shape)) # (70819,)
print("end2")

# build DGL Graph 构建图
adj_norm = normalize_adj(adj + sp.eye(adj.shape[0]))  # 对称归一化邻接矩阵
g = dgl.from_scipy(adj_norm.astype('float32'), eweight_name='edge_weight')  # 构建一个图，邻接矩阵、权重
g.ndata['input_ids'], g.ndata['attention_mask'] = input_ids, attention_mask
g.ndata['label'], g.ndata['train'], g.ndata['val'], g.ndata['test'] = \
    th.LongTensor(y), th.FloatTensor(train_mask), th.FloatTensor(val_mask), th.FloatTensor(test_mask)
g.ndata['label_train'] = th.LongTensor(y_train)
g.ndata['cls_feats'] = th.zeros((nb_node, model.feat_dim))

logger.info('graph information:')
logger.info(str(g))

#Graph(num_nodes=70811, num_edges=6114825,
#      ndata_schemes={'input_ids': Scheme(shape=(128,), dtype=torch.int64), 'attention_mask': Scheme(shape=(128,), dtype=torch.int64), 'label': Scheme(shape=(), dtype=torch.int64), 'train': Scheme(shape=(), dtype=torch.float32), 'val': Scheme(shape=(), dtype=torch.float32), 'test': Scheme(shape=(), dtype=torch.float32), 'label_train': Scheme(shape=(), dtype=torch.int64), 'cls_feats': Scheme(shape=(768,), dtype=torch.float32)}
#      edata_schemes={'edge_weight': Scheme(shape=(), dtype=torch.float32)})


# create index loader
train_idx = Data.TensorDataset(th.arange(0, nb_train, dtype=th.long))  # 把数据进行打包
val_idx = Data.TensorDataset(th.arange(nb_train, nb_train + nb_val, dtype=th.long))
test_idx = Data.TensorDataset(th.arange(nb_node-nb_test, nb_node, dtype=th.long))
doc_idx = Data.ConcatDataset([train_idx, val_idx, test_idx])

idx_loader_train = Data.DataLoader(train_idx, batch_size=batch_size, shuffle=True)  # 每次从打包好的数据里抽取一个批次的数据
idx_loader_val = Data.DataLoader(val_idx, batch_size=batch_size)
idx_loader_test = Data.DataLoader(test_idx, batch_size=batch_size)
idx_loader = Data.DataLoader(doc_idx, batch_size=batch_size, shuffle=True)


# Training
def update_feature():
    global model, g, doc_mask
    # no gradient needed, uses a large batchsize to speed up the process不需要梯度，使用大批量来加速过程
    dataloader = Data.DataLoader(
        Data.TensorDataset(g.ndata['input_ids'][doc_mask], g.ndata['attention_mask'][doc_mask]),
        batch_size= 16 # 1024

    )
    with th.no_grad():  # with torch.no_grad()则主要是用于停止autograd模块的工作，以起到加速和节省显存的作用。
                        # 它的作用是将该with语句包裹起来的部分停止梯度的更新，从而节省了GPU算力和显存，但是并不会影响dropout和BN层的行为
        model = model.to(gpu)
        model.eval()  # eval模式不会影响各层的gradient计算行为，即gradient计算和存储与training模式一样，只是不进行反向传播
        cls_list = []
        for i, batch in enumerate(dataloader):
            input_ids, attention_mask = [x.to(gpu) for x in batch]
            output = model.bert_model(input_ids=input_ids, attention_mask=attention_mask)[0][:, 0]
            cls_list.append(output.cpu())
        cls_feat = th.cat(cls_list, axis=0)
    g = g.to(cpu)
    g.ndata['cls_feats'][doc_mask] = cls_feat
    return g


optimizer = th.optim.Adam([
        {'params': model.bert_model.parameters(), 'lr': bert_lr},
        {'params': model.classifier.parameters(), 'lr': bert_lr},
        {'params': model.gcn.parameters(), 'lr': gcn_lr},
    ], lr=2e-6
)
scheduler = lr_scheduler.MultiStepLR(optimizer, milestones=[10], gamma=0.8)  # 学习率递减

#scheduler = lr_scheduler.StepLR(optimizer, step_size=5, gamma=0.1, last_epoch=-1) #等间隔调整学习率
#scheduler = lr_scheduler.MultiStepLR(optimizer, milestones=[10，20,30,40,50,60], gamma=0.1)#默认，按指定间隔衰减，每个参数组的学习率被gamma衰减
#scheduler = lr_scheduler.ReduceLROnPlateau(optimizer, mode='min', factor=0.1, patience=2, verbose=False,threshold=0.0001, threshold_mode='rel', cooldown=0, min_lr=0,eps=1e-08)  #动态衰减

#scheduler = lr_scheduler.ExponentialLR(optimizer, gamma=0.1, last_epoch=-1)  #指数衰减


## 与 fineture_bert 类似
def train_step(engine, batch):
    global model, g, optimizer
    model.train()
    model = model.to(gpu)
    g = g.to(gpu)
    optimizer.zero_grad()
    (idx, ) = [x.to(gpu) for x in batch]
    optimizer.zero_grad()
    train_mask = g.ndata['train'][idx].type(th.BoolTensor)
    y_true = g.ndata['label_train'][idx][train_mask]
    y_pred = model(g, idx)[train_mask]
    # loss = F.nll_loss(y_pred, y_true)
    # loss.backward()
    # optimizer.step()
    # g.ndata['cls_feats'].detach_()  # 分离出新的变量，当原变量发生改变时，该变量也会发生变化
    # train_loss = loss.item()
    print('y_true:')
    print(y_true)
    print('y_pred:')
    print(y_pred)
    # if (str(y_true) != str(th.tensor([], device='cuda:0', dtype=th.int64))):
    if str(y_true) != "tensor([], device='cuda:0', dtype=torch.int64)":
        loss1 = F.nll_loss(y_pred, y_true)
        print('loss1:')
        print(loss1)
        loss2 = F.multi_margin_loss(y_pred, y_true)
        print('loss2:')
        print(loss2)
        loss = th.add(0.7 * loss1, 0.3 * loss2)  ##??
        print('loss:')
        print(loss)
        loss.backward()
        optimizer.step()
        g.ndata['cls_feats'].detach_()  # 分离出新的变量，当原变量发生改变时，该变量也会发生变化
        train_loss = loss.item()
        with th.no_grad():
            if train_mask.sum() > 0:
                y_true = y_true.detach().cpu()# 获得y_true值，detach阻断反向传播，返回值仍为tensor
                y_pred = y_pred.argmax(axis=1).detach().cpu() # argmax(axis=1)按列返回最大值的索引
                train_acc = accuracy_score(y_true, y_pred)
            else:
                train_acc = 1
        return train_loss, train_acc


trainer = Engine(train_step)

print("end3")

@trainer.on(Events.EPOCH_COMPLETED)
def reset_graph(trainer):
    scheduler.step()
    update_feature()
    th.cuda.empty_cache()


def t_step(engine, batch):
    global model, g
    with th.no_grad():
        model.eval() # model.eval()是保证Batch Normalization层能够用全部训练数据的均值和方差
        model = model.to(gpu)
        g = g.to(gpu)
        (idx, ) = [x.to(gpu) for x in batch]
        y_pred = model(g, idx)
        y_true = g.ndata['label'][idx]
        return y_pred, y_true


evaluator = Engine(t_step)
metrics={
    'acc': Accuracy(),
    'nll': Loss(th.nn.NLLLoss())
}
for n, f in metrics.items():
    f.attach(evaluator, n)

print("end4")

### 与finetune_bert 最后一节类似
@trainer.on(Events.EPOCH_COMPLETED)
def log_training_results(trainer):
    evaluator.run(idx_loader_train)
    metrics = evaluator.state.metrics
    train_acc, train_nll = metrics["acc"], metrics["nll"]
    evaluator.run(idx_loader_val)
    metrics = evaluator.state.metrics
    val_acc, val_nll = metrics["acc"], metrics["nll"]
    evaluator.run(idx_loader_test)
    metrics = evaluator.state.metrics
    test_acc, test_nll = metrics["acc"], metrics["nll"]
    logger.info(
        "Epoch: {}  Train acc: {:.4f} loss: {:.4f}  Val acc: {:.4f} loss: {:.4f}  Test acc: {:.4f} loss: {:.4f}"
        .format(trainer.state.epoch, train_acc, train_nll, val_acc, val_nll, test_acc, test_nll)
    )

    if val_acc > log_training_results.best_val_acc:
        logger.info("New checkpoint")
        th.save(
            {
                'bert_model': model.bert_model.state_dict(),
                'classifier': model.classifier.state_dict(),
                'gcn': model.gcn.state_dict(),
                'optimizer': optimizer.state_dict(),
                'epoch': trainer.state.epoch,
            },
            os.path.join(
                ckpt_dir, 'checkpoint.pth'
            )
        )
        log_training_results.best_val_acc = val_acc

log_training_results.best_val_acc = 0
g = update_feature()
trainer.run(idx_loader, max_epochs=nb_epochs)

# conda install -c dglteam dgl-cuda11.3
