# Supplementary material for: Chinese text classification by combining Chinese-BERTology-wwm and GCN
Source: PeerJ Comput Sci. 2023 Aug 17;9:e1544. doi: 10.7717/peerj-cs.1544 (PMC10495955; doi:10.7717/peerj-cs.1544)
Supplement: Supplemental Information 1 [file peerj-cs-09-1544-s001.zip › code and data/data/ChnSentiCorp/dev.txt]

1	這間酒店環境和服務態度亦算不錯,但房間空間太小~~不宣容納太大件行李~~且房間格調還可以~~中餐廳的廣東點心不太好吃~~要改善之~~~~但算價錢平宜~~可接受~~西餐廳格調都很好~~但吃的味道一般且令人等得太耐了~~要改善之~~
1	<荐书>推荐所有喜欢<红楼>的红迷们一定要收藏这本书,要知道当年我听说这本书的时候花很长时间去图书馆找和借都没能如愿,所以这次一看到当当有,马上买了,红迷们也要记得备货哦!
0	商品的不足暂时还没发现，京东的订单处理速度实在.......周二就打包完成，周五才发货...
1	２００１年来福州就住在这里，这次感觉房间就了点，温泉水还是有的．总的来说很满意．早餐简单了些．
1	不错的上网本，外形很漂亮，操作系统应该是个很大的卖点，电池还可以。整体上讲，作为一个上网本的定位，还是不错的。
0	房间地毯太脏，临近火车站十分吵闹，还好是双层玻璃。服务一般，酒店门口的TAXI讲是酒店的长期合作关系，每月要交费给酒店。从酒店到机场讲得是打表147元，到了后非要200元，可能被小宰30-40元。
0	本来想没事的时候翻翻，可惜看不下去，还是和张没法比，他的书能畅销大部分还是受张的影响，对这个男人实在是没好感，不知道怎么买的，后悔
1	这台机外观十分好,本人喜欢,性能不错,是LED显示屏,无线网卡是:5100AGN无线网卡,如果装的是一条2G800MHZ的内存就无敌了,本本发热很小,总体来说是十分值得买的,前提是这台机是4299买的.
1	全键盘带数字键的显卡足够强大.N卡相对A卡,个人偏向N卡GHOSTXP很容易.除了指纹识别外.所有驱动都能装齐全了,指纹识别,非要在XP下使用的朋友,可以用替代驱动.贡献下驱动地址:http://dlsvr01.asus.com/pub/ASUS/nb/F9Dc/Fingerprints_XP_080530.zip(华硕官方地址,放心下吧)
1	做工很漂亮，老婆很喜欢。T4200足够了，性价比不错的机器。测试了一下很安逸。今天晚上准备TWOW溜达圈，再看看整机表现如何！
1	这本书是我接触李跃儿的第二本书。书中针对孩子出现的具有代表性的表现分析了背后的原因，告诉家长孩子怎样的表现我们应该高兴、怎样的表现我们应该注意，孩子行为体现了怎样的教育……这是一本从孩子的心灵出发总结出来的书，孩子正在告诉我们如何做好父母。书的纸质稍微粗糙了一点，不知道是不是原本就这样设计的？不过内容的优势已经超过一切，对于这点，我不介意。
1	20年前，在大学里读过英文原版，就被深深地打动。毕业后一直想买一本收藏，可一直没找到。前几天在网上搜索到这本书的中文版电子书，DOWN下来又读了一遍。再一次决定，要买一本收藏。没想到真在当当网上找到了。显然，这本书是不大受人关注的，书皮的一半泛着黄，看样子被半压在其他书下很久了，落了很多土。书页黄黄的，不光滑，也没有亮光，不过我很喜欢这种感觉，很有书而非画报的感觉。
0	作者完全是以一个过来的自认为是成功者的角度去写这个问题，感觉很不客观。虽然不是很喜欢，但是，有不少的观点还是可取的。
1	我是1月20日入住的。。订的大床房。位于西环的中远，很明显有内地装修的风格。。哈哈。比如电视能收到中央一台而没有cnn之类的。。400一晚。。后来两天380一晚。我觉得很抵！lg跟我觉得最赞的是那个大大的浴池。。每天从街上很累的回来。。可以很爽的泡个澡。。实在是。。。goooooooood。其他的设备比较简单。。但是这个价位。。这么大的面积（少说也有25平米）在hk是很难找到了。。对于我酷爱地铁的人来说。。唯一的缺陷就在于他的位置离地铁比较远。。以前住的港岛皇悦就方便多了。。。。
0	当当网名不符实，订货多日不见送货，询问客服只会推托，只会要求用户再下订单。如此服务留不住顾客的。去别的网站买书服务更好。
0	原来是钢琴漆的，不是亚光的，小小遗憾。因为电池原因，稍感重了，没办法，与和熊掌的关系
0	XP的驱动不好找！我的17号提的货，现在就降价了100元，而且还送杀毒软件！
1	是一本实用而简明的设计参考书籍！！该书详细阐述空调技术的原理与参考知识，各类建筑物空调的设计特点与空调方式，空调系统的设计方法与步骤，冷热源的方式与特点，空调系统自动控制与监测的典型方案等；同时也充分反应空调设计近年来的进步与发展。本书可供从事空调设计，营销，安装人员和运行管理人员参考，也可供建筑环境与设备工程专业的本科生，研究生设计时参考。
0	没有光驱,重装Windows需要外接光驱,对于电脑新手会很麻烦(没什么人会用Linux吧)
1	这套书非常棒，女儿一见就爱不释手，拿着西游记看得很投入，尽管识字不多，但是那一张张生动的图片足以让她把电视剧和书联系起来，有板有眼地说哪是白骨精，哪是东海龙王。送货也很快，不爽的是那个当当送货员。本来一次订了十几本书，是一个订单，他抱怨说，你怎么不两本做成一个订单，这样就是好几个订单了，象你这样十几本一个订单，我就挣不住钱，没有人愿意送云云。
1	合庆确实不错，我住的商务单间，房间很大，设施很齐全，很温馨的感觉。尤其让我满意的是酒店后边的小山，沿着小路一直走上去，很多树，还有一些盛开的小花，小山的一侧就是清澈的海水，远处是一些小岛，尤其在夏天去，感觉非常舒服。下次一定还住合庆。
1	本来是冲着那个一人一万元去买这本书的很想知道会是什么内容的书会让大家哪么感动并想把他排成电影看完之后也的确是感触非常虽然觉得那个笑着活下去的续其实没有必要去写但是既然大家哪么捧场还是说明了在战后那个年代坚持信念还有乐观的心情是多么的重要简单的生活确有滋有味我相信如果我是这位阿妈养大的哪么也觉得会是个问心无愧的人所以是本好书
1	买这本书是因为原作者王国维。其实我的文学水平也就够看看《宋词鉴赏词典》。《人间词话》对我来说实再高深了些。书中常出现和表达的是个“意境”，这意境可附庸不得。在对一字，一句做评论时，如果读者对原句都不甚了了如何体会意境。俺也只好很闲时拿来看不到两段就放下了。买这本书只因作者是王国维。俺对中国近代文化人物都很敬佩的。他们生不逢时却有真学问，真性情。不像今天“学者”“大师”真真假假。
0	一本一本慢慢的看，原以来书的封面有问题而已，最后发现书内容装订都有问题。希望以后不要收到类似这样的书了，害得我都不想在这儿购买，唉！刚刚又订了一些书，希望不要再会出现这些问题。。
1	外观很漂亮，出人意料地漂亮，做工非常好，很适合女孩子使用。加了一条2G内存，速度很快。谁说vista难用？呵呵，都是人云亦云而已。音响效果也不错。
1	我儿子不久就满4岁了，拿到这本手工制作后就迫不及待的要动手做。和他一起做了几个，然后就让他自己一个人玩了，可能是太小了点，不能按线折，剪刀也用得不太好，剪偏，所以现在还没有一套真正由他个人完成的手工制作，小家伙自己还是很有兴趣的，原来只知道看电视，现在也会分出一些时间来动手制作，我的目的达到了。建议：5岁的小朋友买这本书不错。小剪刀比较好，很安全。
1	这是一部很不安妮宝贝的书。虽然拗口，但感觉只有这样才足够形容。安妮宝贝一贯给我的印象是一位心情复杂而沉重的沉默女子，习惯用笔代替语言，独身在一个角落静静刻读阴沉的文字。所以当我看到一本来自于伊的散文集时，下意识的忽略掉。我猜，这肯定又是那些一成不变文字的翻版，阴冷的充满凉意。但不妨打开第一页，先看看目录。这本书是一个跨越，一个改变，这是我从目录中觅得的。
1	房间非常大，都吓了一大跳。对面就有超市和小吃夜市，隔壁有面包房，十分方便。从客运总站出来直接乘1路公共汽车（始发站）刻刀，站名就是“少林宾馆”。坐蹦蹦车也只要2块。房内设施是不错的，但朝马路的那边也吵，朝内侧的有个停车场也吵。早饭是工厂食堂标准，所以只打4分。
0	书的内容没什么好说的，主要是纸张、印刷太差，所用的纸非常粗糙比一般的盗版书还要差，裁的也不好。这本书在实体书店里卖的质量比在当当卖的好的多
1	这套绘本很适合1－3岁的小宝宝，画面及文字都非常简洁，可给家长和小孩许多发挥空间。也许有些人会觉得内容过于简单，有点重复，但对于小宝宝来说，一次摄入不了太多信息，适度的重复更有助于她的记忆。宝宝特别喜欢看里面的刷牙那一本，结合平时看到大人刷牙，觉得更有意思，我们就借此机会每晚喝奶后给她漱口刷牙。推荐给大家。
1	前台客房服务态度好！早餐也很丰富，房价够干净。再接再厉！中国人的酒店就是无烟房间少，或者把烟灰缸放进抽屉就是无烟处理。我们这类75%不吸烟者需要再忍受25%烟鬼吗？希望中国办的宾馆向外企学习。请多设无烟楼层。谢谢。我原先定的房价没有无烟层楼了，我就得加付20%提升高级点的无烟层房间。Wearethe75%non-smokers,itisabouttimethattheHotelrespectustohavethefreedomoffreshair,BANtheSmokersintheCheck-inorCheck-outcounterplease.Thankyou.沒有或者很少無煙房間!電梯內不許吸煙,還是有一些吸煙者仍然沒有服從規則!我是不抽煙的人,成為二手煙的受害者!(中國13億人口中,煙民只有3.2億.不到1/4!!!)看到這條評論的煙民,請自覺好嗎?謝謝.
0	房间太旧,太吵.洗手间没有热水,建议携程取消和其合作.补充点评2007年11月11日：服务态度恶劣,言语不是太冲就是冷冰冰的,房间设施陈旧.卫生间小.
0	以本人愚见，这个饭店实在是没什么值得称道的地方，甚至想找一处放置手提电脑的地方都很困难！好不容易摆好电脑却又找不到电源插口，郁闷至极！早餐吗？别说可口和品种多样了，不夸张地说，连填饱肚子都成问题，不行你就去试试！象其他评友讲的，乱七八糟的电话接连不断，让你不得安生，可怕！唯一的可取之处就是去机场方便。劝后来诸君勿选择这家酒店。
1	外形还OK,用了2天了在VISTA下玩游戏还行的.发热量有时大有时小不知道为什么,不过总体上来说还不是很大,4600买的还送个大礼包.
1	环境不错，房间很干净。服务人员素质很好，态度很不错，结帐时很快。如果宾馆的人员能看到这个的话，建议餐卷可以重新印一下，早餐的时候我是被误导到4楼去了的。有点不爽。
0	散热较差，2400XT待机状态下60度，CPU也60度，很烫音箱效果太差，声音太干，这是唯一让我不满的地方内存是单条1G，要升级成双通道，不好配内存
0	可能因为本人不是在外企工作，这本书没能引起我的共鸣，不觉得像网上评论的那么吸引人，只是很平淡看完了，没什么收获。
0	相当的不好！他的城景房就是靠街的！山景房就是靠远的！没啥区别！服务态度好差！本来定的山景房未经同意换成城景房还不带电脑！
0	也许杜拉拉是一种成功的象征，但如果我身边的朋友跟杜拉拉似的毒辣辣，我很难跟她相处。所以不太明白为什么这本书会很红。文以载道，这次载的是什么道？说到底，让她沾沾自喜的不过是长毛老外对她的那一点儿点儿的暧昧，她用这个换来一些好处，且忍不住为不必用肉体来换而狂喜。她做工作的方式和态度，职场上大多数正常工作的女性都差不多，谁不曾在空旷的办公室加班至凌晨？唯一不一样的是，没有长毛鬼子在大班房。
1	里面的内容都是作为家长在教育孩子的过程中都要要经历的，可看性很强。很有道理，现在我按照里面讲的模仿了些，结果孩子喜欢。特别是阅读这方面，我孩子本来就喜欢听我讲故事，阅读基础是有的。现在增加了点字读书，几天功夫，她也喜欢上点字读书。我不点牢读故事书，她还会觉得奇怪。呵呵！非常实用有值得每个妈妈思考的好书、
0	6月5号收到一张发票号码：10342543（金额为3217元）属于订单号：4491950但是今天财务拿到税务局没法通过认证（密码区有一行字不清楚）真不知道你们公司的开票员干啥吃的！！！！！！
1	轻，装上了赠品一G的内存，速度真是快，很是不错，也就没必要去改成XP了
1	初初买回来的时候花了几天时间在睡前把这个故事看完。从头到尾都是揪心的感觉。伤感得很。心疼方茴的敏感，我一直猜想她或许是追求完美的处女座，而陈寻一直被我认为是白羊座，呵呵，仅仅是猜想。但是整本书看下来觉得能想起很多自己的故事，故事里的人都青春得很，快乐得很，也悲伤得很。作者用很细腻的笔法写出了很多人的心情。值得一看。
1	小本子不错，1699元买的，觉得很实惠。做工不错，和同事一共买了3台，粉色最好看。
1	早晨起来随手翻看儿子的这本书，却在178、179两页一下子发现了两个错别字。顿觉不舒服。看了一下书后，该书出版不到两年时间已经印刷五次，可见还是很受喜欢的。但是编辑这样的小错都看不出来，也反映了此书基本工作的不严谨。（4月5日晨补）
1	经济间是后来装修的，与原来的房间比较小而且只是适合单人，因为洗澡间是磨砂玻璃隔开的，没有浴缸。
1	男人爱狐狸精，女人也爱。文中的狐狸相公真是让人垂涎三尺。只是文章的故事情节在某些时候衔接的比较生硬，穿插了很多在本人看来与本故事的主干线无甚关系的编外题材，我想是因为作者有太多的东西想与读者分享，结果却让整体的故事叙述断断续续；而且感情升华的部分处理的也偏于仓促，让人偶尔有一种莫名其妙的感觉。但总体来说，这是我喜欢的题材，里面的精怪描写也非常生动，是让人感到有趣的一本书。
1	很好的一家酒店哦，以后还会去呢！交通方便，服务好，不错不错
1	国际酒店一向都是很好,住过很多四星酒店,我一直最满意的.房价是很合理,除了牙刷洗发露,肥皂品质很好,房间视野很好,装饰和色调非常清爽,在工作忙碌中回到这家酒店的房间就感觉很舒服.最近酒店换了新款式的牙刷感觉不是很好.50楼的旋转餐厅也是观景很好,四楼酒吧有卖雪茄,二楼西餐有正中乳酪,免费停车.所有服务人员都很专业而且态度很好.我外国人长住在中国已有10年了,除了牙刷,感觉是最好的酒店.
1	样子很不错，键盘"看起来"手感也很好，机子散热相当的好，屏幕也很亮，是惠普的东西…………
0	太差了，空调的噪音很大，设施也不齐全，携程怎么会选择这样的合作伙伴
0	电池很不耐用，没开无线，没开声音，没开最大亮度，只能用90分钟左右，不知道我的是不是个案
1	今天又购买了一本打算送朋友~~~~没想到，我男朋友也看曾子航的书，还在他的空间转载了一篇文章，叫《三不女人最叫男人魂牵梦萦》。呵呵，开始还以为是他自己的大作，心想他什么时候变得文笔这么好了？还思考起男女问题啦？不会是开小差了吧~~~~~质问一番，原来是转载自曾博的~~嘻嘻，放心了！
1	最超值的是6芯电池华硕的质量有保障，键盘打字舒服。没有缩小的感觉。
0	钢琴烤漆就是一个指纹收集器，还是喜欢以前的磨砂面，电脑不带系统盘，重新分区费了很长时间，而且感觉该机器不是很结实。
1	东芝做工好，就是漂亮散热也没说的什么什么不好，就屏幕下面有点热，我开了五六个小时的机，机身也没什么热的屏幕没亮点，可能运气好，而且也没说的那样什么灰色的之类，看起来很舒服就对啦
1	样子不错,之前选择的时候还去市区看了6535,在京东也是3999的机器,但是外观要比CQ40差很多,尤其是触控板附近,还有A面,CQ40的外观还是不错的,虽然没有膜内漾印,但是基本保留了大体上的外观.
1	顶的双人房，我们下飞机做大巴，然后打的到的，宾馆外面不怎么杨，里面就不错了，冷气足，房间里面也不错，总体感觉不错，对面就是海鲜一条街，哪个吃的爽的，200块2个人吃的来是走不动了哈哈，酒店有班车直接到香港的，不错哦
0	估计是出差这个月住的酒店里面最差的了酒店，可以说甚至连如家之类都不如，价格是328，含早餐，开始给个9楼，打开电梯就知道错了，脏兮兮的地毯，房间门破破烂烂，还打不开，撤！下面前台的还问怎么了，后来要给我升级到高级间，先看看，哎呀，还是差，但是时间已经快6点了，路面又下雪，还有其他事办，将就吧，晚上回来马桶是漏水的，还是热水，坐上去，蒸汽腾腾，屁股湿湿，第一次，浴室东西很一般，老的掉牙的酒店，特别讨厌前台的服务员，没有一点服务意思，以后不敢再住这家酒店，携程话务员还要说是星级好酒店，就知道骗钱
1	基金痛所有投资项目一样，必须先要有所了解，才能把握分寸，不至于跟风而造成损失。此本基金入门的书是一个不错的选择，不像一般的书一样偏重概念，虽然也涉及到概念，但作者用自己的方式解读，使第一次接触基金的人能更好的理解。内容以非常容易理解的语言象大众普及了基金的很多观念，对于普通基民来说，要想有所收获，必须了解基金界的很多情况，在关键的时候才不会盲目跟风。对于新手，强烈推荐。
0	文字不多，图画很精彩，个人觉得比较适合小一点的孩子，比如一年级或学龄前小朋友看，但文字没有拼音，这又限制了小孩儿阅读。书的质量还不错。
0	八月六号就显示我的定单就处理结束了，都半个月了我还没拿到书，到底什么时候能拿到啊。希望你们能有人管管！
1	完美屏，声音也不错，游戏性能也不错，散热好。硬盘几乎听不见声音。
0	书评说很好，小侄女没有看，连里面花花绿绿的图也没有吸引住她，不知道是小孩子不爱学习，还是书不适合中国小朋友，汗！！！！
1	原来看过一本类似标题的书，以为这些书内容应该是大致相同的。没想到翻开一看，虽然薄薄的几页，但介绍的都是针对幼儿的教学方法，如何运用一些形象话的教育言语，让我很受启发（因为其他书多以钢琴技巧的传授为主）；甚至也提到了作为琴童的家长，应该如何更好地引导孩子、配合老师、提高自身音乐素质和责任感。李斐岚老师不愧是一位钢琴教育家！这些真知灼见帮助我们培养孩子从小对钢琴的兴趣非常重要。
0	酒店前台服务差，对待客人不热情。号称携程没有预定。感觉是客人在求他们，我们一定得住。这样的宾馆下次不会入住！
1	酒店去开发区比较方便，离市区比较远。酒店的服务和设施都很不错。超级可爱的是卫生间的电控马桶，尽管没有烘干功能，中国人也还可以用其他功能，老外就不敢用了，因为标示均为中文字。一楼的日本餐厅味道一流，赞~~不知为什么生意不怎么样。总体来说，这家酒店非常不错，公司的老外相当满意。宾馆反馈2008年1月9日：您好！谨代表银帆天之川日餐厅的全体同仁表示感谢！银帆的电控马桶安装使用之后，深受广大客人的喜爱！而外籍客人尤其是日本客人由于本国已经普遍使用这种新型技术，因此可以比较熟练的使用。银帆的日餐厅于2008年1月10日开始正式装修结束，投入营业，目前庞大的广告宣传正在展开，相信我们的未来会更好！
1	从天涯一直追到此书出版，虽然花了不少时间等待，都是十分值得的。沧海桑田，我们很多人已经习惯了现代化的医院，习惯了西医的一切学说，却恰恰把老祖宗留给我们的东西渐渐遗忘。很高兴罗大论医生用了一个特别的角度来描绘那些为我们医学事业做出巨大贡献的大医们，让我们不仅了解他们学医德经过，了解一些中医的基本知识，更重要的是什么才是真正的大医！！！绝对好书，值得收藏！！！！
0	说实话，这个酒店比较差，去天津时预先看了下酒店地址，富蓝特就在机场大巴终点站附近，比较近所以选择了它可后来太失望了，房间很小不说，还是木阁楼的，吵的不得了（不排除特价房的原因），那时天气还比较凉，浴室洗澡水竟然是冷的，服务员说多要放会水，就这样放了10分钟也没见热多少。听说天津的酒店都不怎么的，我就坚持凑合在这住了两宿，后来去对面的友谊之家看了下朋友，发现那边很不错。在天津的最后一晚，选择了那边，比富蓝特便宜环境又好，房间很大，卫浴设施不错，服务也不错。亲身经历，客观评价，希望酒店能改进。。。
1	AB型人看起来很混乱.很多时候自己也不知道在想些什么.这血型说明书,让读的人从不同的角度了解AB型人的内心世界,从而理解这群少数群体的生活状态.我本人是AB型人.大多数时候自命不凡,又在某些方面极度自卑.许多生活中的小细节,小动作,都与上面所描写的说明条例十分接近.真是无比神奇.这并不是命运命理之类的书.但是却是做为了解自己或AB型人的不错途径.
1	我是抱着求救的心里去读的。不像很多人说的不要急于读完，然后束之高阁。我是一口气当故事读完的呵呵。之后很少拿起。我的确需要相对长的时间来再次拾起来读。我以为读完了就基本找到答案了。其实我是连第一个问题都无从为自己解答。。。。。。它帮我开启了一个全新的世界。我闯了进去匆忙看了一遍又溜了出来。似乎懂了些东西，又似乎什么都没得到。我会得到的，这是个开始而已。
0	旁楼的房间千万不能住，房间太差，洗手间居然发现蟑螂，价格也不便宜，很不爽，主楼的房间到还可以
1	朋友对该酒店的评价比较满意，就是交通非常拥堵。每次进出都要花费很长的时间。
0	入住时间：2008.5.14地理位置：离景点比较近，离高速公路也比较近，地理位置很好服务态度：很一般饭店环境：完全不符合其星级的标准，前台大厅尚可，进去后脏乱差客房环境：地板陈旧，家具破损，卫浴设备不能正常工作等等服务态度：很一般，不热心，散漫早餐情况：很差，大杂烩，没有自助，不是咸菜就是泡菜，不是馒头就是变味的包子周围环境：晚上很吵闹，不是有服务员，客人的大叫声
0	买的时候，看了评论都说不错可是买来才知道，其实也就那样我还没给孩子看呢我想，她也许不会喜欢
1	价格实惠，基本还可以宾馆反馈2008年4月17日：希望下次再入住本酒店。
0	这个酒店和曲阜都给人留下了永远难忘的印象－－垃圾！！奉劝各位千万不要再去那里了，保你后悔没及！总体印象是：无论酒店，商店，交通还是旅游景点，除了收费已和国际接轨了以外，其他的都是老、少、边区的水平！！！！！！！！悲哀呀，以提倡仁、义、礼、至、信闻名于世的孔老夫子的故乡
1	屏幕没有坏点和暗点，这个比较不错。配置性价比较高，目前使用已有半个月，基本正常。
1	服务非常好,希望不是正好赶上奥运才这样.去哪里都有人带路.宾至如归啊!早餐还算丰富,门口也有不少餐厅.出门就是海边.风景美.值得一住!
1	保证游戏流畅下：中画质跑pes2009，低画质跑使命召唤5，高画质跑孢子
1	大小适中，颜色亮丽。性能还算不错，目前同等大小的上网本里配置算偏高的。速度也很快。
1	装修后还不错，房间很干净，大床房很舒适。打印很贵
1	外观设置的漂亮，音质不错，看电影挺爽的，键盘不错，vista系统正在努力探索中
1	昨天朋友帮我签收的笔记本，今天终于触摸到了，试着测试了几个，没有出现太大问题，悬着的心终于放下来了。总体感觉还是多不错的。
0	觉得作者的观点跟自己完全相反，很难认同作者的观点啊！可能有文化和地域差异吧！买了十几本书，觉得这本书最没用，唉！浪费钱了！
0	没有见过这么小的房间两人在房间走动的话需要让来让去的，酒店服务员态度都是冷冰冰的从来没见过他们笑过或主动和你打招呼，离地铁东涌线距离还可以。酒店周围环境不怎么样都是居民区（当然不是有钱人住的）下次去的话坚决不会再住这家了也不推荐
0	位置很好,房间和设施很旧.服务1*.结帐时还经历前台服务员凶客人.补充点评2007年12月9日：携程为什么不把对面的香格里拉发展为伙伴呢?下次去住香格里拉,可能要通过亿龙网定了.
0	分区时出现拒绝访问，怎么分都不行，请求帮助！送的1G内存条，怎么安装呢？应该不能自己擅自安装吧
0	房间设施比较简单。服务员服务也一般，隔音比较差。晚上的骚扰电话，唉，不提了
1	电话预定春节初一到初四入住，标准房338元，含双早。初一晚11点到宾馆，因房间满免费升级至商务房。房间干净。离地铁站近。仅打了一次车，从西单民航大巴车站到酒店打车13元。到ikea不到一个小时。但现在酒店房价上调，如价格合适，值得选择。
0	我是通过网络上的介绍才订购了这本书，但是读了几页后感觉有种上当的感觉，网络上的介绍大大的言过其词，书中的内容很是乏味，根本没有什么趣味性可谈，连我这样喜爱英语的人都没法读下去更，别说老人孩子都爱读了。不过书的质量倒是很不错，有点金玉其外，败絮其内。
1	很一般的五星级酒店，周边的环境感觉很乱
1	首先是服务很好，南方的服务水准普遍比北方高，让人宾至如归的感觉，电梯口有个小妹询问去的楼层，以为是电梯迎宾，可接着推荐去娱乐楼层，这给住客不好的印象。硬件很普通，也就三星水准。早餐很一般，携程30元也没有特别便宜。
0	我是带孩子去的.电视画面一打开就是不堪入目的镜头.怕孩子乱摁,只有把遥控器藏起来.作为五星酒店怎么可以象街头旅馆?酒店应该反思一下.
1	非常好的一本书！因为学校搞图书交流活动，儿子向别人换了这本书，可惜还没看完，别人就催着要还，孩子很舍不得，可是别人催得很紧，孩子跟我说，我把它抄下来吧！很喜欢的样子，我就到当当上订了，送货很快，质量也不错，最主要的是孩子喜欢得不得了！我一晚上看完了，的确不错，看了后回忆起自己的一年级，好像也是这样的……只是在想作者为什么不出一本二年级的，孩子马上上二年级了，接着写呀^-^期待中……
1	书的快递速度和服务都非常棒！书的包装也很不错，是用塑料薄膜封装的精装书，感谢当当的工作人员！本书以章回体的形式记录了一个又一个诡异的案件，实际上在诡异的案件背后隐藏着的其实都是人性的丑陋与邪恶，非常好看的一本书，看完之后真的是意犹未尽，如果有续集，我还会购买的！极力推荐，喜欢悬疑惊悚与刑事案件结合在一起的氛围！
1	送的水果很不错，房间1般，没什么特别的，不过早餐很难吃
1	买之前看过一堆评测，加之EeePC的前一代10寸本我也用过，所以看到它的电池评测后就是它了！三星NC10电池跟它有一比，可价格没得比，比它贵400块！使用了几天，主要躺床上看网页，看美剧，一晚上之后电池还有余量。禁用它的触摸板，配上自己买的雷柏7100无线鼠标，嘿嘿，只能用两个字形容：安逸！
0	c盘不分区很让人郁闷啊，我把旧电脑的东西传到本本里面了，结果使用了超过20G的空间，没有办法备份了
0	看SL500(2746-CA2)的评论，不太敢换系统；A面感觉有点廉价，考虑到整机的价格就可以接受了；另外就是送的东西太少了，而且最最实用的内存和鼠标都不送。。。
1	外观漂亮，颜色很喜欢，配置均衡，接口丰富，性价比好。有摄像头和麦克风，可以直接进行视频聊天；有读卡器，而且能兼容xD卡。键盘超级大，使用起来会相对方便些。
0	电源续航能力不足使用支票时时间太久，用了一个多礼拜应该针对高级客户使用“付支票、即可取现货”，不要象现在这样必须到账才给货。
1	性价比高，LED屏幕比较省电，配置在相同价位中算是不错的。兼容性不错，创见和金士顿的内存都可以用。
1	最早认识张曼娟，是在张清芳的CD上边，作为一位写词人。细腻的文字连歌词也写得像情书，小女人的楚楚婉婉。后来才知道，张曼娟也是作家。于是，开始计划读她的书，挑了这本很奇怪的名字。《张曼娟妖物志》——写妖物，也写人——最喜欢里边的《永恒遗失│女螺》。张曼娟的文字没有讲过大道理，但是留有思考的余地。“也许错身未知；也许缄封成秘；也许不愿承认，妖物活在你心里。”
1	我相信ibm的产品，性能不错，屏幕不错，比原来公司的DellD610要轻，所以有人说SL400比较重我就不觉得了，办公与普通娱乐够用了。
1	本来是作为考试参考书的，但读后发现价值并不在此。就考试用书来说显然没有叶朗先生的中国美学史来的精炼，但是作为深化中国传统美学思想的读本是很好的一部书，陈望衡先生不愧为“境界美学”当代领军人物，上中下三部，我得益最多的便是有关中国古典美学“意境”范畴的源流部分。推荐此书为收藏品，很好，不论是做国学的还是做设计的，都是很有参考价值和学习价值的～～
1	价格便宜，配置很足，什么双核啊、大内存啊、大硬盘啊、无线啊都有。打开一看，完美屏。
1	除了离机场近,没什么可说的了.应该没有5星的.
1	比较老的酒店，服务比较好，早餐品种不多。但是去海边很方便。
1	有一种常见的哗众取宠行为，描述趋势时，将某一段曲线无限放大，随着纵坐标单位变得越来越小，曲线的斜率变得很大，造成视觉冲击，其实变化率往往只有一个百分点。今天的媒体很偏爱这一手段，不知道他们是不懂抑或是故意扭曲。相关关系与因果关系的混淆不用多说，最经典的例子莫过于，美国经济的增速与巴黎街头女子裙子的长度的关系。读读这本书，在惊讶与笑声里反省生活中的所见所闻。
1	花园式的酒店，在城中，有点旧，但靠花园的房间不错！
0	六芯电池突出一块，影响美观；重量比一般上网本略重；触摸板反应不灵敏，左右键不太适应；没有配件（鼠标、包包）；价格略高
1	屏幕不错，怕麻烦直接装了V系统，用着还不错！电池3小时左右，有几种节电模式可以选！
1	轻巧，适合女士和商务人士使用，think的口碑在那里放着的，键盘是全尺寸的，什么人用都合适。
1	怀着很优雅的态度去看这本书，看到一半时有点失望，觉得写得并非我所希望的那样全面。但耐心再看下去时，又觉得只是粗略的浏览是不够的。等到看完了全书，却有着想再看一次欲望。喜欢上了精油，喜欢那种沉静的力量。其实从8年前就开始接触精油，但从没有像现在这样沉浸其中。其实，幸福不是用金钱与地位去衡量的，只要有着一颗知足而感恩的心，每天都可以是幸福的。
1	首先性价比不错,收到货屏幕没有坏点,送了散热底座温度控制能平均低12度左右,不运行大程序发热不大,各种接口比较齐全,安装系统的时候如果不懂一点专业知识很难安装,首先开机后按照提示按F2进入BIOS,将MAIN下面模式改成IDE接口,然后将启动项目改为光驱启动,删掉预装系统后才好安装XP,基本上GHOST版的系统是安装不了的,只能用安装盘安装.
1	一贯的散热优秀性能。还没有用多久，公司前面已经买了两台，觉得一是散热，二是一键恢复，三是皮实耐用稳定，这几条促使我又买了这一台。
1	下午收到货，因为加班，晚上11点才休息。累了一天的我，趟在床上迫不及待的打开了书的包装，展现在眼前的是一本精致得象艺术品的书，图文并茂的把各式美食展呈现我眼前。一口气，都看了个遍，用纸条把我最心动的菜品夹好，准备实践下。特别喜欢的是，编辑们在菜谱上端写的有浪漫主义生活气息的话语，好菜还要有好的生活欣赏情怀来衬托哦！精彩的贝太厨房，让不愿意下厨房的我也想试一试。
1	这个系列的书，如《说康熙》、《说雍正》题材都很吸引我。试着在网上下载了一些《文化中国》纪老师的视频，都觉得还是看书比较过瘾。然而，不得不说出版社在校稿上不够认真，继《说康熙》中一处平三藩始末年份的错误后，本书第114页第二段中济尔哈朗与多尔衮的年纪相差了13岁，文中却说相关3岁。另外，看完这个系列的书，发现《说康熙》和《说孝庄》在内容方面重复过多。有些段落甚至一字不差，有凑字数之嫌。
1	系统很好装，LED屏是不错，就是16比9的比例看起来比较长，是14.0的屏。外观比较酷，适合年轻人，键盘模仿SONY的，还不错。
1	刚刚从海天回来,住的东楼15楼的标房,窗户很大,坐在窗边朝左是海景,朝右是山景,海天酒店夹在东海路和香港西路之间,风景很是不错.如果选择住在香港路附近的,这家无疑是窗外景色最美的了.床和枕头都挺舒服的,厕所有些旧,但是热水很稳定,打开就有(人家是五星级的好不好!)15%的服务费贵了点,入住的时候你自己去找自己的房间,行李更是没有人管,这点有些愧对那么贵的服务费了.门童给叫得TAXI一律起步费10+1元，建议大家不要坐。自己走几步去街上叫，起步费8元。电视机是在是小了一点，大概才18寸的样子。离开前一个晚上会送2块小饼干，和一朵小野花。。。呵呵，酒店的吃的倒是不贵，就是+15%的服务费就有点。。。。。。总体来说还是很不错的选择。去各个景点都很方便，机场的巴士半小时一班就在酒店后门，没事在房间里发呆还可以看海，700块一个晚上。
1	在女儿的一再要求下,决定买了算盘给女儿拨着玩,让她感受下算珠的手感和其中的乐趣..只因自己记不太清楚算珠的拨法了,怕误导女儿,所以买了此书.网上关于珠心算的书很多,要选好选对一本不容易,抱着试试看的心态进入了跟女儿一起了解的过程.....书的设计不错,挺适合刚接触珠算的小朋友,女儿很喜欢,愿意自己看着图跟着一页页地练习,看到女儿自我陶醉的样子,全家人挺开心的.
0	linux的系统从来没玩过，D面做工稍欠缺，塑料感强。不过对得起价格。
1	元旦前住的，川妹子服務意识很强，很细心。问一答二三，想得比客人超前。房间有些陈旧，但洗澡和空調都OK.溫泉沒泡上有些遺憾，泡上的朋友说不错。我去捏脚了，技術很好，喜歡。
1	1.外面钢琴烤漆，键盘旁是合金加凹陷设置，所以很漂亮！2.性价比高！3.奥特蓝星音质很好！
0	屏幕小了一点，要自己装系统，对于不会的菜鸟就比较麻烦，又要到电脑公司去花三十元重新安装。
1	离开该酒店差不多一个月了，但还是想说几句：到达时已经很晚，就在店内的餐厅吃晚饭，其间顺便问第二天能否在五点钟吃上早饭，服务员客气地告诉我虽然餐厅那时还没开门，但她们可以安排送餐到房间。第二天早上五点三十五分，丰盛的早餐果然送到房间，还道歉晚了五分钟。我真得很感动！虽然只是短短的一晚，可以清楚地感到店家的工作人员在用心去工作！鼓励一下！
0	从小事看不像四星级酒店：车到门口，门童似看不见，自顾自聊天说话，连啦一下门也没有，早餐品种很少，房间的设施不如三星。但这酒店在黟县算是最好的了，想住的话只能将就了
1	我认为，这本书很值得品位一番，通过阅读，首先，我们在以后的工作中可以避免犯这些错误；其次，我们可以轻易的识破这些伎俩；最后，我们应该尤其注重职业道德问题，在这个领域内，我们至少要保持自己的纯洁，决不可利用自己的专业知识撒谎，做一些负面的事情。中国的统计发展如此缓慢，需要一大批讲原则的专业人士，我的信念就是从自己做起，为祖国的统计事业贡献微薄的力量。
0	机器发热略大，比较厚重。。。另外难以忍受的是快递比平邮还慢，东西周一发出，经过漫长的1周后，终于从广州爬到深圳（2小时的路程），这乌龟中邮物流。以前圆通周一买，周二就可以到的，我现在都不敢在京东买东西
1	大品牌，硬件配置很好，系统换成xp,不加内存就跑的很快！适合咱米米少的兄弟。
1	优点：房间硬件不错，崭新，现代；虽然房子本身有年头了，但老房子层高很高，宽敞。缺点：价格其实小贵；房间略微拥挤；宽带收费10元且网线需主动索取；不含早餐；接机OK但是不送，虽然看到客人有不少行李。参考：酒店对于常住客人标间100元，标间直接入住价格320元，我们晚上入住时剩余一个套间打折350元。机场附近的住宿至少4家，如果你想要找更好的折扣，在机场出港等待提取行李的时候，就有好几个机场附近的酒店/招待所的联络柜台，最便宜的机场招待所只要几十元。
0	这套猫和老鼠，本来定了打算送给朋友的，可是第一次送货十多套，包装每一个好的，质量都有问题。听送货的说换货更麻烦，不如直接退货，再重新下订单，如此反复数次，我要的数量还没送齐。投诉无门！！！！伤心啊！！！！不过总的说这套盘只能说是物美价廉，看后发现不是正版，图像质量一般，送人要想清楚！
1	这本书从男性的视觉诠释了承诺和责任的关系。从达菲一开始的茫然到最后勇敢面对自己的真心，以及对梅尔婚姻的承诺。整个故事看来非常的有条理，作者从男性视觉的洞察力和心里活动的描写都非常生动。虽然觉得在最后一笔梅尔的怀孕有点画龙点睛之嫌，但是这个故事对于“承诺”二字始终都是贯穿于始末。MikeGayle的书始终让人有种读后很快乐的感觉。他的书让女性也能了解到男人的思想世界，令人回味。
0	我不喜欢这类题材的作品,太过沉重.有很大程度是跟个人喜好有关.我不太喜欢农村题材的作品现实太过残忍让人不忍看.
0	易粘指纹！！！光驱读盘响！！！屏里面有杂物（一个小黑点，不是死点），个例吧，可以接受
1	发现了不少错别字……也许是新换的输入法不太适应，也许是心情过于激动自我反省中……
0	如果不会装系统的话，会觉得很头疼，要在bios里更改，硬盘的类型为IDE，才能正常安装
0	调到最大声音还是有点小内存小了点，需要自己加，不过好像内存兼兼容性还好，我装的是宇瞻的，没什么问题
0	概括起来，观点还不错。可是语句啰嗦拖沓到极点，一个问题用相同的语句重复N遍。
0	触摸板太小不好用,6芯电池太大太重而且笔记本就不能平放了(所以还准备买个3芯电池),镜面屏幕反光,vista不是business版,无赠品.中通快递太低端了,太慢,建议不要省邮费.
1	女儿六岁半，读来有些浅了，一会就读完放在一边。可我发现她经常还会翻起。同事看我买这本书，马上拿来看，一边看一边感叹：我女儿（四岁）一定喜欢这上面的图画，同时又培养了她的数学兴趣。于是，他马上订了一套。非常不错的书，如果我不时候受到如此轻松有趣的数学启蒙教育，就不会让对数学的厌烦陪伴长大，以至于上大学，高数还补考了
1	希望大家也能像我一样，每家酒店都能尝试的住一下，因为每个酒店都各有特色
0	内存是DDR3的话就更好了~京东的快递员敲门简直是用砸的。。。而且不签收就不给验货，对客户来说很不公平
1	豪华阁的客房和普通客房差距较大，普通客房都显得比较陈旧，经常听说外国客人遇到房间免费升级，中国人倒是没有遇到过！
1	朋友推荐的酒店，位置不错，交通很方便，酒店的服务也很贴心，入住时前台适时地送上一杯冰柠檬茶，让人感受到酒店的细心服务，夏日的夜晚坐在露天啤酒花园喝着啤酒，与朋友畅谈很是惬意。
0	没啥意思，给小学生看还行。故事和语言都不好，和小时候用的英文学习卡差不多，但是没有英文学习卡漂亮。
1	地理位置不错，但是设施已经非常陈旧了。其他的也还可以。看见上面有人说可以免费打长途，可我打了两个市话，结账时还收了我2元的市话费。
1	是因为我们城市的读书月推荐了这本书才关注的。书的质量非常好，很精美。当然优惠也很少。我先翻看了一下，发现我小时候就看过这本书改编的连环画，好像叫《巴学园》，当时没有特别喜欢，倒有点儿感觉作者在编造故事的感觉。但这本小说我女儿非常喜欢，每天都会认真阅读。还非把她认为有趣的段落讲给我听。值得购买。另外，这本书小孩看热闹，大人看门道。都会有收获。
0	改成淄博招待所比较好，1111111111111111111111111111111111111111111111
1	书很精致，作者毕竟是专业人士，在培养孩子艺术感觉方面有独到的想法，我虽然还看不懂里面小孩的作品的欣赏看点，但作者的有些观点我很认同。以前真是就给孩子报个美术班就以为万事ok了，看了本书，有所收获，我已开始行动了，带孩子看画展、听音乐、、看儿童剧、参观现代艺术展等等，一系列都是相通的。很好的书。作者办儿童艺术辅导班的话，我一定带孩子去！
1	大年初一入住的，是西楼的海景标房，酒店比较陈旧了，房间很小，奇怪的是不开空调都热得不行。西楼是一期，东楼是二期，但西楼更靠海。海景标房都是在楼的两面，所以看海景都需要侧头的，有点累哦。但到底是老五星了，服务效率很高，送什么都很快，酒店柜台的服务生都很殷勤和礼貌。我把携程的预订单带着为了可以看飞机时刻，结果在checkin时忘柜台了，当晚打到柜台让留着会去拿，结果转身就忘了。四天后要飞的那天才想起，打到柜台居然还在，大概五分钟后就有小弟给我送来了，很开心。另有一点,我们在酒店的咖啡厅用过一顿早餐，小姐很可爱，但是苦心等待等来的黑椒牛肉却咸涩异常，不晓得是当地人口味如此还是我们的运气不好。
1	用一天的时间读完了这本书，全身都洋溢着幸福的暖光，一个在图画书领域有发言权的人写的一本话语温软甜蜜的书，简单的字眼就勾画出了幸福的滋味。图画书的意义何在，如何给自己的孩子选择图画书，我还没有结婚，一样能感受那种幸福，书中的文字让我想起我的妈妈，我们一起度过的美好时光，我还能在寻找幸福这条路上一直努力，我就是幸福的，感受那些生命的美好！感谢那些彼此爱护的人们！感谢松居直先生！
1	金老编得不错，但我发现了很多错误哟，哈哈。要本着怀疑的态度去治学。比如金老师在书中对于唱白脸和红脸的解释就错了，按照京剧当中的说法，红忠白奸；唱白脸才是Playthevillain，而金老写反了。又如：形容妻子可以用戏谑语Betterhalf，而金老写成Bitterhalf了。又有金老在写《四书》时，落下了《论语》，我数了半天，只有三书……虽然有些错误，但读者细心的话，可以辩证地来看。
0	于丹《论语》心得(易中天作序强力推荐)首先我觉得易中天并非真想给于丹的这部书作序，从那篇文章中丝毫感觉不出他对这部书有什么赞叹，仅仅是不好推脱才写的吧，毕竟是同一节目起家的。其次是本书的内容表面上是写论语心得，而内容仅仅是拿论语做引子，讲一些无关痛痒的话，还有不怎么符合主题的小故事穿插其中。有点挂羊头卖狗肉的嫌疑。在做节目的时候于丹发挥的不错，这是她的教授生涯必备的本领吧，能旁征博引，把论语发挥的足够吸引人，但是真正拿到这本书去推敲的话，实在经不起琢磨，大家可以细细品味一下，反正好多的故事我在网上看过，主题意旨大体知道吧，可是于丹同志的论语心得似乎与主题相差甚远。但是有一点是肯定的，她让论语平民化，让更多的人去关注它，这一点与百家讲坛的宗旨是一致的。既然是“心得”，无可厚非，我也不是说非要把论语一句一句的翻译，搞成晦涩的专业论文，这样跟百姓是没法沟通的，所以论语心得浅显易懂，还是贴近大众…
1	穿越历史红墙的迷雾，聆听诗艺伟人脉搏的律动，感受世纪真挚纯情的温度，享受好书美文的快乐！
1	邵之勇进入画面，成为男主角仅仅是一瞬间的肯定。可惜的是，他的过去丰富多彩，不需要她的参与；他的未来也会有趣，即使没有她的参与。而她呢？大红的证书也仅有一张压在箱底，如果她的感情，到头来放哪里也不合适。但九莉绝不需要用可怜来形容，她有自己的思想，爱有自己的个性。就算千里迢迢之后换来另一个女人的存在，离开也需要夸张的哭泣。坐在窗前她默默地泪流满面，这就是她的世界，一个人住的世界！
0	就是装系统很麻烦，用GHOST盘装会启动不了，出现什么GRUB，后来我用的安装盘才搞定。但是晚上夜深人静的时候，只要我一操作电脑就听到滴滴的硬盘声音，不知道是否正常？
0	下订单付款了单没有现货再次到货时已经降价100元没有通知我也没有退款不知如何解决？
1	完美屏，送货速度不错。买个老爸用的，vista就不换了，用起来觉得还行。键盘手感不错，按键很大挺舒服的。风扇声音好小，基本可以忽略不计了。散热不错
1	我用了两口气，把这本书读完，牺牲了午夜以后的2小时和午睡的一个多小时。对书中职场技巧和感悟，似乎没什么印象，反而是市场部的工作让我充满了好奇。还有，让我这两天一直在思考的一个问题，也就是我都有哪些梦想，显得更加需要思考了。然后，还想，啊，自己年轻的时候怎么不知道北大有这么好，否则使出吃奶的劲也要考上。和米娅比起来，原来我的朋友，女友，这么少。
0	没有配DVD刻录机，电源接头采用弯曲式，这样转到朝后的方向会影响到光驱托盘的弹出，其他待发现
1	结合中国通史读来受益匪浅，让你的眼光从本国本民族夸大到整个世界整个人类史。读后感觉我们过去有些太骄傲了，总认为有四大发明长期领先世界，实际上并非如此，应该谦虚点才行。在西方人看来亚洲国家中近现代日本比中国更加成功，第一次打败了俄国人取得了近代亚洲对欧洲的胜利。我们应该好好反省下，学习欧美成功的因素，了解本民族的不足，在将来能为华夏再次崛起尽一份力。
1	因为之前查看了携程的点评，所以对这家酒店的期望值并不高。但入住以后总体来说感觉还可以，虽说照五星级还有差距，但在吉林应该可以接受。酒店周围好像没什么合适的饭店，最后还是在酒店吃了巴西烤肉自助，比其他地方贵些88元/位，水平一般。还有一个就是卫生间确实小。
1	1999买的真是够便宜，做工不错，用了几天很满意。不会比熟人的3999的dell上网本差。
0	和预期的差别很大，觉得有点不切实际，很多观点没有说服力，难以叫人产生共鸣
0	装个XP住哪个的我头痛，依然没有成功，放弃了！还是装了vista，凑合着用吧，习惯了就没问题了！
0	房间设备比较陈旧，没五星标准客人非常不满意
1	非常不错的非常不错的非常不错的非常不错的非常不错的非常不错的非常不错的非常不错的非常不错的非常不错的
0	配件太少了，我买的是高配版的，居然就一主机，一电源，一大点，没了。没有鼠标，内胆包，外包就更别提了，擦布也别想，应该再配一标电。
0	至少我没觉得好看，根本就不吸引我，没什么可笑得，有些词很深辟。书的印刷很不错，内容没介绍的好。
0	不带摄像头，无线网卡的驱动还要到官网上自己下载，比较不方便，希望这方面更人性化一些
1	地理位置比较优越，到哪里都还算方便。房间比较小，但是景观和卫生都不错。很安静，周围都是老居民区，相当有特色。服务态度不错。下次去应该还会选择这里！
1	一部非常好的书。从中可以看出一个伟大的人内心对家人的关怀。从中也可以学习他的自律、克己、慎独和对家人殷切的希望和严格的要求。这样一个以身作则、要求严格的大家长，怎么能不培养出优秀的子女，实在是让我们现在的父母望其项背，值得好好学习和反思。经典就是经典，比现在人写的书要是在多了。每封家书都短小精悍，言简意赅，同时又非常的容易读懂，几乎不存在古文阅读的障碍，非常的喜欢。
1	恐龙，仅管没几个长得好看的，但是很多孩子就是爱看。恐龙大陆是一套，但是不能确定三岁半的孩子是不是喜欢，就先买了一本。结果，小孩子是狂喜欢。可以一个晚上连续不断的就讲这一个故事。而且，宝宝每次都听得很认真。过了几天，小朋友就已经像模像样地基本能够整本书复述出来了。看她这么喜欢，我又买了一套。小朋友天天盼望呢。故事情节很简单，但是对于三岁半的宝宝来说，还是觉得很精彩了。很好看的绘本。
1	看完“千山”，意犹未尽。故事还没结束，这是我一看完就有的念头。我强烈要求匪大写续集，我想这不是我一个人的想法。因为“莫生”的故事还有很多想像的空间，还有很多未交待的情节，看“千山”是我泪流得最少的一本，比景年的还要少，证明这书还没到“戏肉”。所以匪大你就算不定续集，至少也写几个翻外来满足一下我们好了。
1	真是一本让人拿起来就不认放下的好书，语言通俗易懂，没有什么让人感觉晦涩难懂之处，看了以后感觉触目惊心，迫不及待的向家里人大作宣传。原来我们看到的花花绿绿包装下的那些美丽食品竟有着如此多的内幕，仔细记下书中的点点滴滴让我明白了怎样才能冷静客观的选择健康食品，尽量避免把垃圾食品带回家，从此以后我再买东西时都更加留心食品配料表，真是明明白白购物了！
0	本人一家大小是6月7日入住、8日Out，对淋浴间很不满意全玻璃、人在里面所做的动作清楚看到，洗完澡还要走出外面洗手台穿衣服，小孩已十多岁很尴尬，座厕位置狭小无比，最让人气愤一间标榜五星级的酒店，五星级的收费但所配置的产品品牌远远达不到标准（指的是洁具、龙头、五金）。特别提醒靠停车场那边房间的住客，去厕所记得拉好窗帘，别以为那是反光玻璃来的，你们在里面的美态真让人心跳！！！
0	非常不喜欢VISTA的系统，烦人。我自己重装系统，发现驱动程序竟然都是VISTA的，害我又一键恢复到VISTA。
1	这书的装帧很好的，既适合家庭收藏亦适合阅读了解。了解一个人，通过他的书信，而且是家书，再好不过了，而了解这个人也更了解些那个时代，那个社会，给我们现代人些许启发吧。而我从中也知道了他的学习习惯、方法以及教子方面。比较有收获。软精装的封面，封面要是每个唐老师那个照片就更好了，分上下册便于阅读。内里字体有分别：信是用的启功老师的手写字体，评点是宋体。
0	还有，早餐稍晚点，就没什么可吃的了，做的也很一般
1	样子时尚，宝石蓝的外壳彰显个性高性能低价格，三千元本本中的杀手拥有宏?国际品牌的保证有XP驱动盘
0	房间那是相当的差，不过也是挺便宜的。交通不太方便。建议不要选。免费注册网站导航宾馆索引服务说明关于携程诚聘英才代理合作广告业务联系我们Copyright1999-2008,ctrip.com.allrightsreserved.
1	时隔一周再次入住，这次定的是商务大床房，好像原先的豪华大床房订不到，商务房里多了传真机，浴室里多了浴缸并且墙上开了一面大窗，房间却看来小了，价格高了100元还可以接受，不过我还是觉得豪华间实用且房间地方宽敞些。这次入住房间里有水果送，不知是不是商务间的缘故。酒店住得还是很舒服，细节之处仍需改进，比如浴室和房间之间墙上的大窗，玻璃很漂亮，但可否考虑加装百叶窗帘，不然房间里有访客就不方便用洗手间了。这次餐厅到了晚上8点没有熄灯，好像还在继续营业，不知是不是上次提的意见起了作用，如是应该赞一个。酒店原来有地下停车场，这次我的车停在地下，虽然上下楼复杂些，不过停车有了宽敞的地方，管车库的老伯挺负责，感觉不错。
1	完美屏，很帮的音质，我没有换系统只作了些优化速度很快的。等P9400正版芯片便宜了就去换一块。从测评来看这款配置和高配比起来性能其实在普通使用上差距不大，性价比超强。如果自已换高配的CPU的话要比直接买的话要便宜一千多块了。
1	比市场价格便宜几百块，质量不错，功能齐全，性能满足普通家庭使用和工作用，散热还可以。
0	门前的解放西街正在全线翻修，汽车根本进不去，也不事先告知。大床是用两个单人床拼凑而成，床垫的塑料外包装还保留完整，褥子又极薄，可以感受到凉意。骚扰电话太多。结帐速度太慢。
1	游泳池在装修，没有事先通知，这点很不好,否则我就不订了
0	书是很好的，但是当当网怎么搞的，一直很信任你们，这次把很旧的一本书给送过来，你们不会觉得不好意思吗？
1	首先是个完美屏，满意~！各项配置都够用了，不玩游戏，只画画CAD及一些PHOTOSHOP,再就是看看电影。合算~！之前大家说的有点散热不好有点体会，但是没什么大碍。
1	老者还知道你很好奇，知道你有疑问，他还允许你提问，然后他会用他渊博的见识，耐心地为你分析，合情合理，还不乱下结论，好像在和你互动。
1	我一直用linux，觉得比xp快很多，很喜欢；键盘比我以前的三星小一点点，轴很结实，屏幕感觉挺舒服，但是厌恶输入法
1	外观确实很漂亮,做工和手感也很好!性价比也很高,如果不用无线网卡的话就关了,这样触摸板温度就会降低点了
1	性价比非常高，各项配置都比较均匀，日常办公家用需求都基本上可以满足
0	最近下单号为：1442083355，其中一套书《易经的智慧》当当网少带光盘。为了得到解决，我去信两次，二三天无人回复。然后我打电话[08/1/041:30]010-51236699客服热线，分机为3037。反映情况。当当网的回复令人失望，让我把书全面寄回去，办理换货。说不管哪儿个人都是这样处理的。我说这样多麻烦，你们把忘带的光带寄过来不行吗。当当网说，不行。这样的小事，这样的处理，个人感觉，在当当网购物，不出现麻烦罢了，一出现，你就倒霉了！我也不计划要光盘了，不会把书再寄回去，因为他们这样的态度，让我不放心。我自认倒霉。只是考虑往后不在当当网购书。
1	在金府银街的背后，应该是由居民楼改建而成。上个月去住了次，本来订的是标准间，去的时候标准间没大床，给升成了豪华间，仔细一看就是个2居室。房间挺旧，但是很干净，一房里还有电脑可供上网。服务人员态度十分好，非常的客气。但是如果不跟他们提出要咖啡券和足浴赠券的话，是不给的。总的来说，作为一个商务型的酒店，除了旧点，网速慢点，还是可以接受的。
0	该死的亮点一个，没有操作系统或者是我不会弄，京东的送货速度啊！！！！不说了
1	这个价格，这个配置，应该来说还是很好的。HDMI可以用来电脑播放高清，然后接到电视上。
1	许多年前，同事为养育孩子就看了这本书，多少了解这本书的一些观点。这次为了养育自己的孩子，买来细细读了。感觉还是很有收获。一个成功的教育个案往往比一些空洞的教育理论对家长来说更有意义。书中的教育观点落于实处，非常具体，很有参考价值。基本上同意老卡尔威特的教育理念，除了个别的一些观念。一些具体的应对方式和教育方法对于家长来说值得借鉴。推荐一下！
1	裕子的生命，就像倒放的录象带，从盛开的花到含苞待放，直到化为幼苗，散入大地。生命以这样奇特的方式逆转，她与爱的人擦肩而去。生命的开始和结束，可能都不是我们能预料的。谁也不知道接下去会发生什么。假如有一段正常的健康的路程，我们该好好的感谢生活的厚爱。能把握住手中的爱时，就好好把握，尽情珍惜吧，别吝惜把爱拿出来，向那个人表达。
0	地理位置不错，距离商业中心政治中心和黄河都很近。但是服务太差，连东部地区的三星都不如。1。白天门童公然和闲人说话而不招呼客人2。在酒店住了2天，没有一个服务人员遇到的时候主动说“你好”3。早餐太差，品种少，服务差。如果不主动要，是不会有服务员问你是否要咖啡的，而煎蛋的厨师更是绝大多数时候都不知去向，在的时候也态度很差。4。酒店开业时间不长，但是地毯等都很脏了，连棉签也没有。5。酒店结构奇怪，感觉象是按政府办公楼设计的。6。电梯速度非常慢，一共3个客梯，控制纽居然不是联网的。7。任何人都可以用客梯，我就见过送快递的、送饭的等人。8。大堂副理/经理的位置是空的，只见过几个军人经常坐在那里，好奇怪。总而言之是一个非常不愉快的经历。我是8月18日入住的飞天大酒店，后来因为觉得太旧了而在21号换了这个酒店。但是这个酒店比飞天大酒店可差多了，真是一个错误的决定。（可以参见我在飞天大酒店的评价）补充点…
0	本人拿到这本书后，迫不及待地一口气看完，感觉还是蛮实用的。作者在文中提到的自制豆浆养颜，我觉得挺有道理的，上周就去店里买了一只豆浆机，每天喝上一大杯。还是几个痛经小秘方，本人已试用过了，效果还不错。呵呵，总之这本书不错。
1	最近写了一篇此书的读后感发表在报纸上。估计主编发表他是因为他没有看过这本书。其实想让大家没事来看看这本书-----我可不是托啊！只是20世纪现代作家的作品大家目前读的不多。但这些作家的作品却是非常值得关注的。这本书的印刷很好，翻译也算到位。每篇似乎都有可供书写的空白地带，你看完可以随手在书上写写画画。看完书能够在自己的书上题字议论，不亦快哉！
1	房间很大，还有海景阳台，走出酒店就是沙滩，非常不错。唯一遗憾的就是不能刷银联卡，不方便。
0	配的驱动，好像是linux上用的，看了一下，这个是一个败笔。不过在官网都能找到驱动，就没什么了，注意xp和vista版本是不一样的。
1	花了几个晚上的时间，将《自尊男孩手册》的100个建议全部看完了，真的觉得是非常好的一本书。全书围绕如何提高孩子的自尊自信来展开，分析部分简单明了，但又不失深刻；建议部分围绕孩子的日常学习和生活展开，而且是根据一定的情境来对家长和教师的言行提出要求，具有很强的针对性和可操作性。
1	一直对瞿秋白充满了关注和敬仰。这本书选得很认真，印刷也很好，价格非常实惠。瞿秋白如果不参加红色革命，将会有一个独立完整的人生，也将会在其它领域有不同凡响的造就，一个非常聪慧自知的人，为他感到叹息。任何人都不能超越他的时代，就象他无法超越自己的皮肤一样。今人的评论只能是评论，如果我们活在那个年代，我们的命运又能会怎样呢？觅渡，觅渡，渡何处？
0	这种古老的没人住的酒店最好是不要在在携程网上出现了!
0	1、只有Dos系统，装Xp搞了我半天2、外观部分颜色和所列图片不符3、没有包
0	缺点：1.usb网线电源接口都在左边，极不方便2.散热量有点大3.扩展接口不是很多，没音量控制按钮，没硬盘灯。
1	地理位置还行，就在县城中心，出行比较方便。而且下面临河，风景也还说得过去。但因为是老酒店了，设备当然很一般。而早餐就惨不忍睹了——居然只有8样，一点不像是三星标准提供的早餐！另外，可能会要求你10点前退房，而不是12点！
1	前几年住过一次，这次去感觉它的变化太大了，服务很好，好像全面装修过了，房间很温馨，床上用品很舒服，还配送了果篮、晚安点心，还可以免费烫衣服，性价比高，有点遗憾的是卫生间有点小，过几天同事出差，建议还住这里！补充点评2008年2月25日：酒店的餐饮很不错，没有提前预订，所以只能做大厅，菜式、味道都称一绝！
1	通过无意中在网上看到这本书，到购买到阅读．让我也分享了这个至大的秘密，发自内心的感到幸福和感恩．很感谢有机缘能够读到这本书，让我明白很多真相与道理．让我比从前更加清醒．更加有能量和信心．更意识到了读好书对我的人生是多么的重要（之前对读书方面并不明了，也未尝过这种读好书的滋味和意义），所以真心推荐大家精读细读反复研读这本书．命运定会因我们的改变而改变．我们一起加油．
0	vista系统实在是喜欢不起来.开关机慢.开机有一两声喀喀声.做工一般,没什么质感.音量小,音质不佳.
1	酒店附近修路,出行比较痛苦.服务还是一如既往的好.偶尔去了趟健身房,觉得好小叻,设备都挤在一起,其他都还不错的BTW:餐厅有金,银卡的可以打折的yo~
1	配置比较均匀、性价比高。配置的安装盘比较丰富。赠送的鼠标、屏幕擦布等很贴心。
1	订了一个房间,住了三天,档次一般,但性价比还算值得.
1	华硕的笔记本我都在京东买了两台了。没想到华硕的机子在京东性价比这么高。
1	位置佳，酒店前面就是栈桥，早起运气好的可以在栈桥上看到电视塔上日出的景象。对面马路上是公交车站点，乘311专线可直达北九水（早上6:45，7:45，8:30从火车站发车，建议提前10分钟侯车，车程1.5小时）。服务令人满意，边看海景边吃早餐的感觉很好。因建于20世纪，装潢一般，但卫生设备是新换的科勒。隔音确实不理想，半夜可以听到隔壁的声音，建议在客人入住时发一张晚上保持安静的卡片。周围环境好一点的吃饭地方少，不过10元打辆车肯定能找到满意的餐厅。酒店走廊的小食品是孩子的最爱，不过大家自觉适量取用哦！
0	当初对这本书抱很大期望......谁知道内容跟书名完全相反!!!!不但不好笑........里面的插图很假......好像很勉强的把一些图画来PS........太勉强去找碴......根本一点都行不通!!!!
1	这本书看上去阵容十分强大，名家著作，名家推荐粗略翻了一下，总体感觉还是缺少一些必要的信息比如对于一个作曲家，重点介绍其代表作品的同时最好也列出其全部作品目录作为一本普及型的入门教材自然无法要求其内容深度，但本书在广度上似乎也有点欠缺吧不过已经比很多书好了。另外随赠的cd是片段节选，基本没用。
0	设计上的问题，电源、硬盘灯设计到了机器比较靠底部的地方，看起来非常不方便。
1	是最值得推荐的一本科学育儿书。这本书文字简练有力，案例丰富，虽然都是外国孩子的案例，读过以及实践过后，我发现天下孩子和天下父母有很多相似之处。这本书我百看不厌，每次碰到困难的时候，都能从中得到启发。相信每个爱孩子的父母都能从中获益。我还买了一些送给当父母的朋友，我觉得这是最好的礼物。知识就是力量，象书中所说的，养育孩子光有爱还不够，你还得有知识有力量，这样父母和孩子都能共同成长。
0	装系统对于菜鸟来说稍微困难些，主要是我以为到手后可以进去的，结果，按ALT加f10也不能回复，后来找了个高手装好了。和前面的人说的一样，要先设置下，安装好xp，然后备份了下，下次自己可以回复了。哈
1	我是在看了大家的评论后买的这套书。因为我儿子最喜欢看书，所以家里买了很多书，尤其是大家评论不错的书都有。先买了1-30册，准备买后面20册。孩子现在两岁3个月，他很喜欢熊哥哥和熊妹妹。对孩子的行为也有很好的指导作用，呵呵。比如“科学饮食”这本，看完之后我儿子对健康食品感兴趣了，我很高兴。我和老公认为这上面的主人公形象不是很可爱，但是儿子还是很喜欢，呵呵。总之，这是一套值得购买的好书。
1	在繁忙的工作中，在孤独的人海里，也许你有时候会迷失自己的方向。《遇见未知的自己》可以让你在忙碌中分析，在孤单中成长，在领悟中感恩。我们每个人如果能开发自己的潜意识，那生活中的很多不愉快或者悲伤就能迎刃而解。每个人在人生的旅途中追寻的应该就是那平静后的开心，真正的开心。希望没有认清自己未来路怎么走的朋友能看看这本书，就和女主人公一起去探索一下自己的潜意识，相信会有一番收获。
0	觉得很一般，给小外甥买的，4岁半了，放假在家我几乎没见他翻过。我看看了他其它的书，显然这书对他来说太幼稚了。图多，字少，好像没有拼音，记不太清了。
0	全家五一期间选择去富阳休闲两日,通过携程订了3个5月4日的标准房间,checkin的时候前台小姐告知下次来可不通过携程直接过来,感觉南国是很遵守游戏规则.你不要奢望当你下车的时候门童会主动来开车门和拿行李,即便是再多的行李,也不会等到行李车,服务生只是远远的看着,最让人不能接受的是该所谓的五星级酒店不开空调,晚上极为闷热,当询问前台时得到的答复竟然是"可能是因为你太怕热",因此强烈要求携程网在网上推荐时应在星号后边带上括号(常年不开空调,服务意识极差)
0	1、操作系统的确是比较大的一个问题，重装XP虽然没有什么问题，但是比较浪费时间；2、散热问题是我用这么多台手提中最差的，手腕部位烫的吓人；3、键盘的确有点问题，必须准确按中键位，否则无反应；
1	这次没有定行政间，想看看普通大床和行政房的区别。发现房间还是不错的。床很大。服务态度还不错，门口换了女门童，笑容不错。前台接待和礼宾部的服务也不错。
1	这本书，我在读的时候没有哭，没有我预想中的悲戚，不过，也已经是同类书籍中的绝对佼佼者。作者的行文让我有一种，这件事情是真实发生过，而且一定是其亲身经历过的感觉有的想法，行为，私以为只有身临其境了才有的感受不过，看后记，发现这整个故事只是形成于作者的脑海中顿时觉得作者的强大~我们跟着女主角经历了一系列的事件，跟她一起成长，不管是心智或者爱情友情发面..~
0	不知算不算问题，就是合上本本的时候，缝隙有点大。不过也没有什么影响。
1	我觉得这是一本很不错的书呢。首先它是基于历史事件的基础上虚构出来的爱情故事。我觉得很是感人。看完这本书，我认识到了之前对于这场上海的历史缺失的知识。如果想要研究历史，但是又觉得纯历史书很闷得话，那么我推荐这本书，在你看故事的同时也可以看看历史。文中叙述了一段很凄美的爱情故事。虽然有点诡异，有点不可思议。可是也是人们心中最想拥有和看到的爱情。这是一本非常值得买的书。
0	酒店设施、环境很差，很不舒适，非常不满意！
0	服务态度相当差,我接触到的上海宾馆服务多半是这样,可能这是地域文化吧(不知道这句话算不算不文明用词)宾馆反馈2008年7月22日：尊敬的宾客您好!对于您在酒店遇到的不快我们深表歉意,我们真诚的希望每一位顾客都能在我们酒店度过一段美好的时光,如您在酒店遇到困难可第一时间联系酒店的大堂经理,我们会及时为您排忧解难,给您一个满意的回复,期待您的再次光临!
1	综合性价比绝对超过神舟的有大牌的保证最好的就是还有一年的意外全包让人使用的时候超级放心比我曾经用的家用机严重稳定细节方面家用机差的太远了黑色永不掉色耐看大方美观
1	有很长时间没有在西藏大厦住了，以前去北京在这里住的较多。这次住进来发现换了液晶电视，但网络不是很好，他们自己说是收费的原因造成的。其它还好。
0	散热性大了点，开机一会就发烫，驱动不怎么好弄，但基本搞定，摄像头不太好
0	这个百花出版社的版本就不像正版小说，错字别字也不少，看着都不通顺，真是郁闷！不知道原版小说是哪个，去哪里可以买到呢
0	屏幕没有坏点和暗点，这个比较不错。配置性价比较高，目前使用已有半个月，基本正常。
0	因为去自提的，想验货，结果发现那里好乱，根本验不了，好在比较相信京东，拿回来没啥问题，下回会选择快递，另外接麦聊天时候有电流声音，有点恐怖
0	住过这么多酒店，从来没有住过这么小旧脏老臭的“大床房”！一进门就被一股臭味熏了出来，开了一天的窗户也不见减少多少。洗手间又小又脏，恶心死了！我和老公从进门开始，就只能一个在床上，一个才有站在地上的空间！唯一的好处：地点不错，下楼就是商业街，很热闹，晚上还有小吃，就在楼下，距大相国寺和山陕甘会馆也不远，走路即可。不过，对小吃的期望值千万不要太高，以免有上当受骗的感觉。价格姑且不论，卫生是实在没有办法入眼的。
1	房间超大，不是一般的大。哈哈哈哈哈哈哈哈哈哈补充点评2008年8月11日：周围吃东西的地方比较少。
0	无聊,无病呻吟,照她的说法,女人最好赶快找个有钱人嫁了,还得赶在20几岁的时候,晕死,自己认为自己是贵族,别人就当你是贵族,有病吧,棒子就是会意淫!
0	听了老板的介绍买这本书，以为里面是一些适合为孩子朗读的一些小故事或短诗什么的，没想到是纯理论。做为一个教育工作者，我当然知道在孩子启蒙前为他朗读是有很大的好处的啊，所以书再好，也觉得对我没啥用，翻了几页就丢在那了。
1	我和家人于5月7日开始入住天府阳光酒店，虽然有一点小误会，但通过携程的沟通很快的得到了解决，对于酒店积极的态度和后来细致入微的服务深感满意。值得一提的是，5月12日地震当天酒店的应急措施及对客人的负责，点点滴滴感受到酒店的温暖。有机会一定要再次入住此酒店，并推荐所有的朋友入住此酒店！
0	如果带蓝牙就更好啦！液晶没有IBM的那个宽差十几MM，长度差不多。价格如果可以更优惠点就好啦！
1	屏幕大确实感觉不错。看片打游戏的感觉很爽。散热也还可以，开了一整天也不是很热。散热声音不大。去中关村鼎好，海龙等看了看，这里价格比他们还便宜一点儿。
0	看了就后悔，除了把单词用语言串起来了之外，什么都没得了，还不如直接把那些个单词一一罗列的实在。想增加词汇？靠他，实在是不行，至少是我，看了一篇就没什么在想看下去的冲动了。为了不浪费钱，就用来当本小型词汇表，有需要的时候看着目录查查了。学习英语，特别是记单词，还是没什么捷径可走啊~~&#183;~&#183;
0	我11月21日订的书，连同这本一共定了9本书，到今天为止11天了还没收到货！中途打电话到客服去问，令人恶心得客服卷着舌头以为很好听的“京腔”：“那我也没办法”，都没说跟我查一下，这服务，你早晚要亡！当当：你的客户会越来越少！你等着瞧吧！你接着忽悠吧你！
1	【荐书】爱是得到一切再失去一切之后的一场记忆。一段凄美的爱情故事，当文字也在哭泣时，或许我们就懂得什么是凄美，什么是悲情。由最初的报复之爱，到最后的生离死别，当中的不舍与深爱，只有当事人才了解吧。正因为最后的深爱，才造就了纵有佳期，亦仿如一梦的遗憾吧？一本带有遗憾的爱情小说
1	房间太陈旧,服务还可以,毕竟整个长春的宾馆业都不太先进
1	酒店位置很好，房间也很舒服，下次还会入住。
0	但笔记本没送包和内胆，很麻烦~~~~另外还是感觉笔记本重了点。
1	发热量不大，键盘手感不错，笔记本的客服很专业，外观很漂亮，至少比市面上的价格低300-600元左右
0	我1月16日下的定单,EMS花了人20大元,直到2月2日才到货.到货一看不是他妈国语,是他妈粤语的.当当就他妈骗子.
0	没有看过日文版的，但是看过了后，感觉合适。内容很淡，没有什么深意。绘图也不怎么好。
1	每个人都会有各种各样的第一次，第一次上学，第一次恋爱，第一次离开家人独自生活。这本书可以让已经独自生活的人看到自己的影子，准备独自生活的人做为参考，向往独自生活的人给予想象。作者用简单的文字，亲切形象的图画，为我们讲述一个又一个生活中的小故事。你会觉着温馨快乐，当你看完这本书，嘴角或许会带着丝丝微笑！
0	酒店服务比较差，除了前台的态度还可以以外。客房、餐厅的服务质量和态度都比较差，根本不能算3星的酒店。另外房间还是比较干净的。最郁闷的是没有早饭吃～～早上看完日出回酒店，去餐厅吃早饭被告知已经全部给订掉了。服务员还反过来问我们怎么没有预订，我们入住时根本没有人提醒我们。另外具我观察，大部分已经预订来吃早饭的不是本酒店住客。都是由导游带的一个一个团队从外面进来吃饭的。住客的利益何在～～。
0	用调侃通俗的手法写明朝历史，既普及了历史，又让读者享受了阅读的快感，谢谢当年明月，太有才了！
0	价格便宜的好像是1号楼，太差，空调无暖气，无宽带，千万不要住。可以推荐汽车站对面交通局开的宾馆，有宽带。也方便。龙岩象个县级市，不好打的士。宾馆反馈2008年3月12日：1号楼中央空调，含暖气，免费宽带上网。宾馆免费提供代客联系出租车业务。
1	给老婆买了这款X200，小巧精致，适合女性携带，用起来很爽，而且价格也很公道
0	对于电脑硬件方面的缺点是显卡运行大型游戏有些吃力，而且经常出现玩一些很简单的3D游戏时出现贴图错误更换驱动也如此所以只能说HD3650在设计上还有缺陷其次京东发的货也有质量问题键盘左上角处有明显塌陷感
1	这次在51期间通过电话订的2间豪华单间，到了一看，豪华单间就象套房一样，还是一室一厅的，位于22楼，视野开阔，客厅还放了很多介绍洛阳的旅游书。酒店地理位置也可以，离龙门石窟只有12公里，离市中心1公里。不足就是酒店设施稍旧。
0	2008年02月17日入住兴亚建国饭店,连四星的标准都不够,墙上有多处明显裂缝,卫生间的设施生锈,前台服务一般.服务员还说480元是特价期间的价格.携程订单上有水果送的,一直也没见送.郑州的5星酒店是应该重新评级了
0	不知道这么高的评价因何而起，难道当当自己弄出来的排名。我淘出来的好书从来都不在排行榜里，唯独这本受到排行榜的影响，一点意思也没有。
1	住了一次，还算可以。不过携程的房间一向不好
1	酒店设施相对4星稍显陈旧,而且上网要另外收费不合理,不过服务员是我见过最热情的了,不但跑了三楼(我坐电梯,但是电梯门坏了,她出去摆弄,门就关上了)给我开门,还进门帮我开热水,还帮我往水壶里装水,真是热情到....早餐不是自助的,10元的早餐没什么可吃的,只能是填饱肚子了,性价比一般!
1	酒店在开发区口上，正好是出差在开发区办事。所以感觉很方便。房间的暖气开的很足，所以-15度的气温也不感觉冷。房间质量还可以，开发区有这样的酒店很满足了。就是早餐质量有待改善，便宜是便宜，但是实在是没什么可以吃的。
1	收到本书，非常兴奋，带着梦想与期望迫不及待的打开包装开始阅读。觉得书中各部分都是不错的，但是缺少发动机和航电系统是美中不足的事情。另外就是其中的现有工业范例太少，很多新型结构都没有展现或者提示，也许是我们的技术封锁太久太久了。不过黑鹰直升机也是一块很经典的机型，如果能好好解剖这款机子，对我们发展民用直升机是有相当大的帮助的。
1	虽然有很多人说的问题，这些问题也确实存在，但确实真正引领我进入中医按摩的大门。最不忍心带孩子去医院的打针受罪，所以下决心苦学按摩技术，让大人孩子都能少受些罪。现在每天洗澡完就给孩子按摩，有一次刚开始流鼻涕咳嗽，赶紧根据书上的几个穴位进行按摩，趁孩子睡的时候按了半个多小时，第二天真的没事了！如果大家觉得书上的细节有问题，再看看周大夫的书吧。《火柴棒医生手记》等等。
0	毕淑敏，顶顶有名的作家，顶顶有名的心理师，之前看过一两篇散文觉得这个作者挺细腻，对心理的描写很适合敏感的我。掂量过后觉得买《女心理师》这部小说看看，没瘾！内容简介道尽了故事主线，本事一个很好的题材，却想不到内容的繁琐把书带坏。应该说不是每本书对每个人都会有深远的影响，对我们一生其深远影响的书没几本，而在寻找这基本书的过程中对一个爱收藏本本的人来说无疑有考验你钱袋的无奈。有名的作者都有一两本或以上的成名作，但除了令之名声大噪的书外，其余的不一定都是经典，因为没有定律说名人出的就一定是~明~书。
1	房间不错，下次有机会还会继续入住的。价格能再便宜写就更加ok了。
1	不好意思，刚才上传错了另一本书的评论，因为买了几十本书，搞混了。我和孩子都非常喜欢这个系列三本，还经常就内容在一起讨论，我还准备暑假带他做一些昆虫标本呢！
1	今天在家和面，女儿问我：“妈，你和的面是固体还是液体？”我愣了一下，“这实在不好说。”我回答。女儿说：“固体液体混合呗！”yes，it'sright.原来《混合的物态》一书中有讲解。接着，女儿又考我，人是液体还是固体等等问题。我感叹，书啊，有用就好！值！
0	不如新开张时候好了，房间的地毯比较脏，网速是很慢的，电视的操作也非常不人性化。淋浴的地漏下水很慢，一不小心就要水漫金山！酒店内的按摩和足疗的价格就是让你去一次再也不要去第二次，而且会一直鼓动你增加消费项目！！优点也有，就是前台check-in的女孩倒确实很漂亮，呵呵。
1	之前看评论有说收到的书箱子坏掉了，也有些担心，呵呵！不过寄来的箱子真的很好，跟之前金庸全集的箱子一样好。对我来说书的大小也适中，因为我就是喜欢小版本的图书，之前也收了一套唐码的世界名著口袋本。说机器猫哈，印刷的也很好，每本的封面跟之前的老版也一样，里面的东西有人说每本都有一两处变的，惭愧~我没看出来，可能之前就没看全过吧！对我来说我是非常喜欢了！
1	终于可以打分了，打五星吧，实在太喜欢这本书了关于彭老这本书，个人认为怎么赞美都不为过。原因有三：1.语言通俗易懂、浅显易懂，容易阅读理解2.理论深入透彻，直指中医本质。3.内容系统完整，层次分明
1	如标题所言,一本适合安静阅读的书,一本需要耐心品味的书,诗词的年代貌似离我们已经遥远,但是,翻起已经泛黄的书页,忆及曾经摇头晃脑背过的诗篇,于是不由得觉得温暖,有多久,我们不曾这么安静了?在都市的繁华中寻找一份安宁,在生活的喧嚣中觅得片刻宁静,每天穿梭于不同的酒席,应酬,KTV,你厌倦了么?你真的快乐么?给自己的心灵安个家,希望所有的人,得到最美丽的平凡.
0	根本就是家庭旅馆..还298+12基金...我去的时候刚好是国庆他们说在装修,把我安排在前面的民宅一样的地方..刚开始带我去6号楼，妈的根本不是人住的破..然后把我带回8号楼.大一点..而且这个地方离海很远,,到的晚上说明天会用车送我们到海边,第2天下大雨,说车不在，我朋友和他交涉,旅游的心情都被影响...被ctrip的照片骗了..这个破旅馆真的不是人住的!!以后再也不图便宜了!!补充点评2007年10月11日：298的房间ctrip上标有"宽带免费"..可那里根本不能上网..我带的那么重的电脑就白拿了..我有被骗的感觉!!
0	屏幕看着不爽，Vista很慢，尤其关机。分区不合理，三个区：一个1G（不清楚干什么的），一个10G（用于备份，其他软件安好后备份，发现10G空间不够，备份不了），其他是C盘，vista自带分区不能用。
1	比原先的1000h升级改进了不少，键盘比以前防灰尘杂物好多了；而且这个价钱还是带正版xp的，很超值！
1	我很喜欢《哈利&#183;波特》啊!终于盼到大结局了，一个完美的结局！故事的最终结局证明了哈利波特是一个童话。虽然，这几年的等待，哈迷们都已经从孩童长大成人。故事也从开始的惊险刺激到越来越黑暗，说他是童话，但不适合孩子阅读。好在，最终结局还是回到了童话的套路。主角幸福的生活下去！
1	在上海市中心的位置，因此比较牛气。不过在周围几个酒店里性价比算高的了，大床房难订到。
1	看图片好像不咋的，但是实物挺漂亮的，有点像商务机，手感不错，配置也均衡，家用完全OK，
1	诶。。。。。。。。。不好意思，写错书了。。。。是写给《百万富翁》的，封面有些像。。。
1	这个宾馆比较陈旧了，特价的房间也很一般。总体来说一般
0	本本外壳的模具有些粗糙，usb口感觉粗糙，接口的金属都看到了。不爽。
1	：性价比不错，做工精致，外观尚可，很适合工科生用这个配置和价位真的很合适，完全够用，而且小黑的质量非常不错。外观不错，我比较喜欢整体都是黑色的本本，所以我对此本非常满意！另外，本本整体感觉本本很结实！
0	1、电池不太强2、没有任何预装软件；起码电源管理还是需要弄一个的呀，惠普？
1	散热效果不错，功耗很低，配置较高，运行时声音很小，屏幕挺舒服的，
1	酒店设施及服务质量一般,交通情况比较方便,较适合中等收入家庭旅游选择
0	画面凌乱,我习惯比较细腻的画风,另外故事内容也很枯燥,给小孩讲的时候,一长串的外国命名也让人够呛貌似炒作的
1	外观漂亮，尤其是屏幕，经检验完美屏，其他配置也和商品介绍一致，收到的机器为未开封机器，硬盘通电8小时，非常满意。
1	毫无疑问凡是林语堂先生的书在我看来都是好书，都值得一看。此书是林先生用英语所写，某黄姓人所译（恕我孤陋寡闻），无奈，译成汉语感觉仿佛比英语原文还要难懂，某些句子措辞、语法实为晦涩，有些不爽。想，即使是林先生的汉语散文大作语句也未见得如这般拗口。确实是30年代的文风，但有点儿过了头，太做作。但即便这样，还是推荐大家一读，毕竟是林先生的成名之作。
0	尽管近来酒店的价格上涨了许多，但因离电视台较近，已经住过许多次。而最近这次酒店的做法非常令人气愤。7月25日我因是下午3点的飞机去上海，中午在房间休息没有注意到时间下楼结账时是1点钟，前台服务员非常不客气地讲因为系统是自动计算的我这天的房间是按照1.5天结算。无论怎样说明都无济于事。更加令人气愤的是结帐后饭店帮我叫出租车去机场，司机根本不打表硬要120元才去。明明去机场最多不过80元。这样的酒店服务连2星都不如！！！！！
0	本来不喜欢散文,因为张爱玲的缘故拿来读读,读了一半,觉得没劲.可能是因为他负了张爱玲的缘故,更不喜欢作者本人.不打算读完了.
0	1、热水是几乎没有2、酒店水壶内有非常多的残余物3、房间有浓烈的甲醛味道酒店为我订的是5001，到了晚上房间出门右转是美容美发（这大家都知道是什么店）那里小姐的声音比电视的还大，房间窗外的卡拉OK一直唱到凌晨2点，还蹦迪。最让我生气的是浴室里两条浴巾的中间居然夹着一条男人的内裤，看外观明显是使用过的，与酒店总台投诉的时候，酒店一带眼镜的女经理总是让我提出要求怎样，我能要求怎样，难道要你全额免单？这家酒店真让我心寒！从来没见过这样的酒店！！！补充点评2008年7月2日：强烈建议大家不要入住怀仁酒店
0	之前已住过该酒店觉得还可以,但这次感觉却非常糟糕,安排入住的竟然是一间没窗的房间,由于当时比较晚又是唯一的一间房,不得不住,但到现在想起都心有余悸,如那天碰巧有火灾那我怎么办?其实一直有个疑问,为什么通过携程订的房间不是在边上就是在哪一个角?现在还有没窗的!价格问题?宾馆反馈2008年4月22日：首先非常感谢您对酒店的评价，对于您在酒店所感觉的不适，我们深表歉意！携程一直是酒店的重要合作伙伴，对携程的客户我们一直尽量提供最优质的服务，但因酒店建筑格局原因，有三间房间为无窗格局，客人当天预订时较晚，酒店房间较紧张，只有无窗的房间安排。但前台在安排客人入住此类型房间前，均会与客人做好沟通。对于客人所提出的安全问题，此房间除无窗外其它设施设备都一样，且酒店消防系统齐全，每年都有通过消防部门的有关审核，确保客户的生命安全。再次感谢阁下的意见，期待您的再次光临！
0	典型的国营酒店，管理层缺乏责任心，管理混乱。房间里的大灯镜灯台灯都是坏的，只有一盏床头灯可用，不知道酒店是怎么维护的。最可气的是结帐时竟然要求客人赔偿房间里已损坏很久的鞋盒，简直是讹诈。
1	本书使用阴谋论的观点阐述了近代发生的所有重大历史事件的因果。揭开了金融这一新式武器的威力。我当初在一本小说中看到国本书的简介，感到很不可思议。购买这本书后，花了一个星期阅读完，感觉受益匪浅。对货币产生的破坏作用大体有了了解，再结合中国股市和楼市的涨涨落落，很有感触。也对新形式下的中国金融安全充满担忧。独立理财的朋友都应该看看这本书，假如金融危险来临，大家离安全门的距离也会近些。
1	老店还比较值得信赖，下次入住还可以考虑这里的。宾馆反馈2008年7月31日：尊敬的各位宾客:大家好！感谢您们前期选择入住新疆屯河华美达酒店及对本酒店的评价,对于前期大家入住本酒店未能达到满意，我们深表歉意!本酒店于2008年5月对酒店进行了全新的改造,包括房间内的装修,设施的配备,及对客服务态度等方面,希望通过我们的歉意和工作上的改进能得到您们的谅解，并欢迎您们今后有机会再次光临，我们会尽心打造好每一个细节使您们居住满意。
1	因为离客户很近所以觉得非常方便，说实话房间没怎么注意过，因为一天中只有早上是比较清醒的，其他时候都醉着。早餐还不错，房间也挺干净。很可惜住了两天半很匆忙没去看看那个全市最大的冲浪游泳馆。
1	地理位置很好，离洋货市场很近。房间装修还可以，就是有点小。电视是液晶的，总体感觉不错。
0	在北京住过不下10多家酒店，也喜欢住公寓，从凯宾斯基到建国饭店，从京广到美华再到星城亮马，而这个是我住过的有史以来最差的一个酒店公寓。难怪价格不上不下，不是因为临时有事绝对不住，希望这里那么多好评语不是枪手1、入口难找到要死不说，大堂感觉就是某个买小商品的商铺，checkin竟然要压证件，没有听说过，坚决不同意拿了我的证件去复印。私人住宿和旅客混杂，拖着箱子看着买菜回来的人一同电梯很奇怪。2、半夜接到骚扰电话3、房间设计装饰非常的“家常“，设施陈旧，非常像当年在江南古镇租住的农家房3、住的房间刚好在过道口，声音那叫一个大阿，谁说的房间隔音？楼上住户的动静镇清楚啊4、服务态度不好，和客人顶着说，铁板一样的语气。5，实在要找一优点出来的话：唯一就是小区里面比较安静，没有汽车闹声。
0	这书也能推荐？重点几乎都在为自己说好话树立好形象以及就关于某场官司的自辩上了，有钱就是好，还能出本这样的书～
0	房间很一般，小，且让人感觉脏，隔音效果差，能听到走廊的人讲话，走廊光线昏暗，旁边没有什么可吃
0	唯一不足是送的东西中少了原装包，让我怎么拎啊？而且一直没有人主动联系我什么时候补送，好象没有这回事似的，令人遗憾！
0	最近变成了四星，好像房间装修过了。餐厅也装修过了。早餐不错。呵呵，继续努力哦
1	［荐书］因为噼里啪啦很好，已经买了好多本送人了呢
0	钢琴漆镜面不能防指纹，可惜！本来有缘第一个对该产品发表评价的，同城的情况下，京东快递却让我等了3~4天，可惜！订单确认结束的时间又用了整整一天，可惜！
0	住進去感覺不是那麼回事,很舊,不很干淨.旁邊的海灘很髒,還有條大水溝往海裡注入髒水.真想逃走.
0	酒店前台的态度极其恶劣，我预定的是12月14日晚的双人间，携程预定是到晚上9点，由于行程改变，到达时间会推后，因为该酒店当天有一个全省会议，考虑到房间可能会紧张，所以在当晚8点前打电话到酒店前台，告知我会晚到，房间请保留，前台的答复是可以，当晚我9点30分到达酒店，前台告诉我过了预定的9点钟，房间已经取消，并且也没有房间了，还拿出携程的预定传真给我看，我说我已经事先电话告知会晚到并且已得到你们的承诺，现在房间取消竟然认为是我的责任，吵了半天来了一个大堂经理，上来又是同样的一堆废话，最后说只能给我一个大床间加一张床，没办法只能接受，对此事件非常遗憾，同时对于携程与这种酒店签订协议也很失望！
1	轻薄，整体感觉特别流畅，感觉很适合男生用，有棱有角，显得很硬朗，诸多的特色设计，看到就让人爱不释手，特别是这个价位对应这个配置，很具性价比。
1	说实话，之前不知道有这样一本教育方面的圣书，是我弟弟告诉我的，他说这是一本非常适合我的书，应该好好去读读，对以后如何教育孩子有帮助。弟弟说的是对的，我相信他，于是第二天就买了，过了四天书就到了。书到手后，仔细读了几页，书中讲的关于教育孩子的方式方法很值得去学习。天才不是天生的，但天才是可以培养的。我相信这句话，相信这本书能给我带来极大的帮助。
0	上当的感觉。。。。听说电视里火啊。，书里讲些什么都不知道，里面故事从读者摘摘来。。。没意思。
0	键盘R键接触不是很好，必须用力按才行，希望用多了会改善。耳机插口，才进去时很松，快要到底时又很紧，微有瑕疵，不过可以接受。
1	优点是众所周知的，身边很多朋友都在用，不然也不会买。但我没心思说，原因在下面。
0	如果你住习惯了五星酒店的话，最好不要住这家了，价格五星，价值顶多四星，太滥了！我们住的还是超级豪华房，床柜什么的都像招待所，电视还是23吋的大屁股老款，更要命的是服务员会象征性的敲几下门就直接进来，吓死人了，还从没见过不等我们开门而自己打开就进来的，相当不满意了！（不过好像汕头也没什么更好的酒店了，呵呵）
0	我买了《求医不如求己》和《周汝昌校对石头记》发现书的纸张质量和书店里卖的有很大出入。
0	内容浅显，作者总是在滔滔不觉的为自己辩解，纯粹是一本炒作包装自我的书，讲孙寅贵和他兄弟的经历，为自己辩解
0	因为是跟着老妈看这些保健书的，家里关于求医不如求已系列的书也有好几本，而对这一本书的评价只能说是一般般咧。不过读书总会发现一些有用的东西吧，书中有少许方法还是实用的。
0	书应该是因人而义吧，所以我觉得这本书没有多大的帮助．书的名字叫人蛮诱惑人的。但看了后感觉里面写的内容也很泛泛．没什么．买这本书时也是听朋友说了才买的，看了才觉得什么叫后悔．．．
1	这是一本非常值得看的书。看来希望工程不只是中国有，国外一样也有。以往总认为慈善事业是富人的事。古人云，穷则独善其身，达则兼济天下。可书中这个外国人并不富裕，能做到这种程度，真叫人敬佩。那个帮助他成立基金会的富翁也很有性格，能对朋友说出那样的话：“五十年了,我在喜玛拉雅山区建了一所学校，你做了什么？”大家都看看这本书，除了感动之外，还有深思，我们的慈善事业怎么样？
0	我是11月29日入住,12月1日离店的,由于我本人不慎将新买的皮鞋和一个仪器上的配件忘记在宾馆了,我给他们打电话,前台胡小姐态度很好又很耐心,在此表示感谢!但不知道为什么,前台的人就是找不到,我后来将客房服务中心的电话要来后,亲自给客房打电话,客房部接电话的人姓冯,说找到了,但皮鞋和配件分开了.我说那就把配件给我寄回来吧,我找了顺丰快递公司采取到付的方式,但皮鞋真的没有给我寄回来,我把这两样东西放在鞋盒子里怎么会分开了?具体印象,前台不错,客房这样工作就不怎么样了.
0	装系统实在是太麻烦了。要是在购买电脑时商家能提供详细的更换XP系统的步骤就好了。
1	装修较旧,特别是地毯的材质颜色显得较脏,与四星的评级很不相称,门童很热情,赞一个
1	对了……我所说的“非典型证物”在书中叫“微量证物”，估计意思都差不多~~呵呵呵补充一句，虽然电影看过N遍，但再次读原著并没有重复感，竟然有点联想电影场景的乐趣，结局还是很期待~等我全读完可能还会上来YY~~
1	呵呵,毕竟是当地最好的酒店,所以,除了设施有
0	超俗的一本书，感觉就像是买菜的、摆地摊的大妈们的思想。难道韩国女人就这样？
1	这是多么不可思议的书，多么不可思议的发现，给我极大的震撼，开始是在朋友处看到，书中作者并未告诉我什么，只是把一张张照片摆出来，让读者自己体味，但是就像书名，水告知我们答案，就连我们看来没有生命的水也如此的神奇，知道一切美好与丑恶，自命不凡的人类还有什么理由去做那些伤害别人或是自然的事。坚决推荐，不论什么年龄都可以读
1	订购价4599元，用了150元的东卷。再加上送的大礼包。收到货的时候居然涨了200元。性价比不错的本。
0	商品信息还没做到足够专业，订之前以为该款电脑没有蓝牙，还订了个USB蓝牙模块，还好后来觉得暂时不要，取消了，否则就多买了。
0	儿子1岁半了，之前给他买过劈里啪啦书，非常不错，儿子喜欢。我也受益于当当网忠实的用户。这次看到这套书大家都说好，也买给儿子，可是儿子不喜欢，说“不好看”。原因有几个：1.画面简单，有的基本上是空白页上一行文字。2.画的也一般3.故事情节比较单一。4.纸质较薄。5.个人认为，这套书更适合1岁或者更小的宝宝读。当然也有许多优点，12本书每本一个故事，日常生活故事，可以让宝宝养成好习惯。而且对于小宝宝上面的这些缺点就是优点了。拿到书后就有些后悔给儿子买了，想转让出去呢。
0	商品收到了!我简单翻了一下,只看了前面的几本,感觉字太少了,也没有情节,不知后面几本怎么样,总之感觉不是太理想.我孩子一周岁七个月,我感觉还不如婴儿画报呢
0	这本书把职场的各种规则用写一个人物的写作方式给体现得淋漓尽致。难怪他是目前最热销的图书之一。值得一看。
1	最大特点当然是小巧，三星的作工不用多说。键盘的手感相当好，外放音量不是很大，高音有点小尖低音不足，如果环境不是太吵闹可以应付正常使用。开机运行状况下很安静，厉害。
0	这个百花出版社的版本就不像正版小说，错字别字也不少，看着都不通顺，真是郁闷！不知道原版小说是哪个，去哪里可以买到呢
1	对了印刷不错，而且我也推荐给朋友、同事，不错呢。
0	经济类酒店，所以价格适中。酒店设施服务就一般了。虽然在亚龙湾，但是交通十分不方便，下次还不如住在市区。
0	求医不如求己1——3都是好书，如坚持看，并坚持做。我想效果一定很好。我建议大家，都能买，通过当当买，其他的途径比较贵。
0	虽然预定比较方便，但是宾馆的对顾客的关怀不足，房间冷得让人睡不着觉服务人员还说暖和的！！！宾馆反馈2008年5月4日：首先感谢您入住汇宾楼,并给我们提出问题.由于五台山的海拔高,气候潮湿温差较大,酒店由于冬天停业,开业后房间的温度夜间可能会有点凉.给您带来的不便酒店深感歉意.
1	机器不错。。。比想象中的，好，本来以为没有鼠标，没想到还带个，很好很强大
0	没有安装xp或者Vista，消费者自己安装的时候很容易装错顺序，导致声卡，显卡不能够正常运行，官方的驱动程序比较fancy
0	1、屏幕太宽，当时选14就是给家人用，但是想不到16：9的会这么宽，高度和宽度严重失调，亮度倒是还可以；2、光驱工艺不好，松散，光盘稍微按不紧就读不出；
0	之前看到过铺天盖地的赞扬,自己就将信半疑的去买了，打开看,从引子就看市喜欢上它了，还有拉拉,小人物式的描写很贴近我们平常的工作和生活状态,书中的一些章节不仅具有参考意义更有学习意义!
1	因为要开车回家，所以要买一本全国地图。网上比较，实地考察后，就锁定了这本，但就是在小本和大本之间犹豫。开车嘛，路途遥远并且奔波，小子的话一定看不清的，最后咬牙选择了大本的。果然大本看起来很舒服，虽然占了地方，但是效果很好，也值了~另外呢，这本地图虽然不是最新版本的，但是已经够用了，途径的高速点一个都不差耶，而且周边的路况相当的详细。自驾的朋友值得拥有！
0	很喜欢马云一时冲动买了这本书翻了翻之后发觉果然是冲动了都是现场点评的节选个人建议看看现场现场要精彩很多
1	我送了一本给我阿姨，她看了后大很好，大有启发，看来我多了一样送长辈的东西了，所以后来我又买了四本，准备送其他长辈，看来送朋友也很不错喔，正好现在流行如何养生呢。
0	各位會員：新春大吉,四季平安！您們好！我是生活在彈丸之地的香港人但都未曾見到大陸有這麽窄小的酒店標準房standardroom。老老實實說此酒店房間真太細小！肥胖一点的兄弟姊妹很難走動！正如前一位會員講的一樣！浴室地下同水廁的坐板又是有頭髮及不能直立的！酒店及房間顏色OK的！地点不便距各車站較遠！環境不太好,太近民居就是窗对窗！RMB300元房价不值！我不推荐！！！
0	系统不好弄，原有的VISTA用了两天就换XP了，让一在联想工作的朋友灌了一个SL400的XP，但是释放的XP只有一个C盘，弄了一个星期才弄好。
1	质量很好，散热很好，3-4小时，温热。vista系统不用重新装，参考联想中的提问解答，可以屏蔽掉很多功能，提高速度，最终效果和xp开机速度差不多，2g标配+1g赠送的内存，也够用了。注意在关闭启动项的时候，侦测震动的那个功能不要关，那个是保护硬盘的。卖咖啡不要装，office试用版不要装。硬盘用第三方软件分，否则只能释放出89g。原装鼠标相当好，就是小了点。
0	早上自助餐极差，脏得无法吃，居然还每人20.中餐厅服务员极差，要想吃饭，先气死。再也不会去了。免费注册网站导航宾馆索引服务说明关于携程诚聘英才代理合作广告业务联系我们Copyright1999-2008,ctrip.com.allrightsreserved.
1	外观：金属边框配白色机身很精致，小小的。体积：确实轻巧不少，带出去很方便。键盘：手感不错，大小也合适。附带的内胆包还挺好的，手感不错。
0	满心欢喜想看这本书的，想不到当当哪个家伙竟给我送了两本完全搭不到边的书来！！在当当买了这么久东西，这事还是头一次遇到。气死我了！！
0	书的装订很不好一打开就开始掉页了从文学的角度看胡很有文采从情感出发想砸鸡蛋
0	普通的标间太陈旧，没法住。ctrip不该签这么差的房间。换了豪华标间后，还可以。换的晚了点，是没窗户的房间。郁闷。早餐两岁的小孩居然要钱，不可理喻。
0	发热量大的问题没有解决，这是联想的老问题了，THINKPAD系列就没有这个问题，国产品牌还是要在细节上做的更好才有竞争力啊
0	酒店周边比较繁华，对面有必胜客。服务热情还可以，设施就不是一般的差，第一个房间网口坏了不能上网，换个房间，水蓬头不出水，郁闷，各位还是不要去了。
0	普通游客旅馆还三星让我伤心店名好大奇差无比补充点评2006年12月8日：还说有地下车库谁敢下去晕狭小黑暗要卡壳儿的CTRIP上怎么让它这么忽悠顾客的？！！！！！！！
0	被安排在电梯附近。极其吵！象住在飞机场。补充点评2008年6月19日：早餐不错。如果用携程的预定，不能用“优悦”卡积分。
1	总的感觉还可以，很安静，房间也好。靠近民族村和海埂公园，晚上可以去滇池边坐坐，听听潮汐，非常的享受。唯一不好的就是晚上打车出去不方便，不过前台也有准备，可以帮你叫出租车，提前说一声就行。
1	买这款就是因为觉得这台的外观好看，在市场上逛了好久了，要不就是没有这款，要不就是价格不合理，在京东上下单后，两天就到货了，东西也很好
1	我们住的是标准客房优点：1、设施还算齐全2、地理位置不错缺点：1、隔音效果太差，另外一个房间洗澡、开水龙头的声音感觉就响在自己耳边一样，搞的我一个晚上睡眠都不太好2、被子感觉实在是硬，不舒服
1	外形不错，接口基本满意，屏幕够好，整体配置在入门机器范围还是属于较好的。发热量我自己还是能够接受，但是还是买了一个散热器。
0	很简单，比较适合1岁内宝宝，纸也不厚，建议这种简单的可以做小一点，方便宝宝拿取。
1	标准间面积大，但房间陈旧，有些味道。早餐人多时很混乱。
0	实际操作的方法不多,能让你改变观念,但改变观念后,又该如何操作呢?里面推荐的书都是外国的,很多不太适合中国.
1	酒店很好可以免费打长途，随便打都不要钱，这点比较吸引人
0	机械加工基础入门机械制图画法范例作者：胡传鼎编著出版社：化学工业出版社机械制图作者：徐玉华主编出版社：人民邮电出版社机械制图手册作者：梁德本，叶玉驹主编出版社：机械工业出版社出版时间：2004-6-1ISBN：9787111054252
1	是在上中专时听同学介绍了这本书的具体情节，当时就很为它感动，而且是我心仪的女孩讲给我听的。于是，借到此书后就如饥似渴地读了起来，一口气看完了它，真得是凄婉动人，深有红楼之韵味。此后就始终怀着拥有此书的强烈愿望。遇到一些版本，装帧、质量等总令己不太满意，现在幸有此版本，不唯精装，印刷装帧都没得挑，且价格又便宜，还等什么？现捧书在手，抚玩不已，激动之情难以表达。
0	其实我早在网上看过了女心理师的上集了，还想再好好看一看又上当当网买了一本回来，看了真恶心，可能是盗版的原因，书的内容缺了几十页，以后我不会在当当网买书了！
1	价格确实比较高，而且还没有早餐提供。携程拿到的价格不好？还是自己保留起来不愿意让利给我们这些客户呢？到前台搞价格，430就可以了。
0	1，摄像头130W像素，QQ视频不是特别清晰2，显示屏从侧面将近180度曲看发现有漏光3，vista系统开机是慢了点4，最严重的是带的电源适配器，总“吱吱”响，很吵，强烈要求换个！！
1	外观漂亮，白色和适合女生用。给的东东比较足，首先看上了250G的硬盘。比惠普的强，才给8G硬盘即使是固态硬盘，太小气。这种本，大家都差不多，买个实惠的还是值。
1	该酒店作为四星级算是中规中矩,服务态度和设施还说的过去.大堂的西式小点心不错,物美价廉.不满意的地方:一.居然没有停车场,只能停路边还要收费,感觉很不贴心,自驾的朋友要有心理准备.二.九江好象没有五星级酒店,第一感觉该酒店是四星的应该会比较醒目吧,如果有人这么想就完全错了,我们自驾车两次经过门口竟然没看到,不论是楼还是大堂实在是太不入流了.
0	我奉劝携程的网友不要住这家酒店，这是我亲身感受后的结论，我可以告诉你们事实：1。周边环境太差，我们是8月5日晚9点左右入住的，周边黑漆没有商铺，只有在酒店点餐，餐厅没人，找服务员，然后服务员再找餐厅师傅，我们才吃上，如果不在酒店吃，可以打的到大理古城，如果不打的，等着有酒店的往返古城的车，约半小时有一趟。2。房间陈设不干净，垃圾筒上没有垃圾袋，直接丢进去，拖鞋质量太差，最不好的是卫生纸，很黄很粗糙劣质的那种。3。你刚入住，酒店前台的几个女孩就会不厌其烦地问你明天的行程，给你推荐司机，或者帮你叫车。我们就是被他们坑了：当知道我们明天要从大理去昆明后，他们极力热情地给我们推荐他们的一个班车，要126元，比正常的客运票价贵40%，我的孩子9岁，1.3米，从丽江过来大理时买的半票，可这个酒店要我们去昆明买全票，说这是规定，我们就相信了，就付款了，可后来下午到了他们的那个旅游大巴站（云南旅游集团的…
0	呵呵，看完这本书，不得不后悔，不是为了书钱，而是为了时间，说实话，除了书有几页缺角以外，我觉得这本书本身也没有什么值得一读的地方，如果谁想看的话，我可以介绍一下，简单的说，就是金钱崇拜主义。“爱情不重要，但是钱特别重要…………放弃你年轻时烂漫的想法，放弃你的幼稚……”呵呵，有些观点真是很不赞同，其中说既然你三十岁时就会很现实，那为什么不在二十几岁的时候就也很现实，天啊，那我要说，人在不同的年龄当然有不同想法，总不能要一个二十岁的人就和六十岁的人有一样的观点吧……而作者大概就是这个意思……
0	服务还可以！别的和招待所水平差不多。网络经常不好！不值得推荐！
1	对一个三星级酒店来说,他们做的已经很不错.酒店环境不错,很方便.服务人员很努力.特别很感动的是,在餐厅是,我要冰水.每次服务员总是不厌其烦的去做(他们没有冰水而是用开水加冰做).前台服务生也是一样。帮助叫出租车很耐心。房间也是不错。尽管没有无烟房间，房间里没有烟味（5楼）。不足的是浴缸墙上有发霉。而我自己不巧，健身房之类在装修，没机会利用。
0	为什么我只早订货了一天，就开始送一大堆东西啊，又是鼠标又是内存又是瑞星，实在让人无奈
0	三星级？夸张了，实在是夸张了！环境差，房间差，床！更差！！！服务？摇头，只能摇头！
0	屏幕14：9看的很不舒服装XP有点麻烦机器也有点卡偶尔也容易死机散热太一般了显卡也不是很突出键盘也不是很好用因为会按到别的键盘
0	装修的味道太重，商务标准间的房间太小。旺季的原因吧，我结帐的时候听到当天的房价又提价了，坐地起价，没办法。
0	电池、无线网卡问题如下电池无问题。两次充放电都很好无线网卡可疑。电池供电运行2h后，信号变差，“信号很好”，变成“信号差”（同时运行的IBM信号很好）；直接插电运行，无线连接始终很好（4、5h）
0	钢琴漆沾染指纹油污严重；无线网卡是5100的，只能支持150M端口；机身过于厚重，加上电源，有6斤多重。
0	找XP驱动麻烦不小鼠标个头有点小，女孩用没问题，男士用不方便！显存是DDR3就好了
0	整机左边都有点热,usb口设计也不是很合理,右边应该也设个usb口,装xp系统比较麻烦点,下驱动费时间.
0	缺点和优点同样明显，就是无线网卡相当的，不太稳定。经常用着用着，屏幕右下角就出现“无线网络已连接”，说明无线短暂的断了，然后又连上了。还好我不玩游戏，否则不就麻烦了？不知道有没有什么解决方案？
1	很满意这次的选择。金版纳真是性价比极高。离开市中心又很近，早餐也比较丰富。别墅型的房屋让人回归自然。这个3星货真价实的
0	这本书的内容真是谈不上幽默,妄想看看书就费工夫就想记住英语单词就更是白日做梦,总之,这本书买得不值.
1	性价比非常高，价位非常合适！送货速度还行。cpu较intel同价位来说性能要好很多，关键是价格便宜，比一般商城便宜很多。
1	黑塞出身于一个高级知识份子家庭。父亲是一位传教士，母亲和外祖父则是著名的印度历史学者。从小的耳濡目染让黑塞对印度的历史和宗教有着深刻的了解和认识。悉达多的得道之路充满艰辛，黑塞的现实生活也是荆棘丛丛。也许在他的心中，自己就是这个不断潜行的婆罗门之子，终将在一次次的追寻后找到自我灵魂中光明圆满之地。诗歌般优美的文字中散发出淡淡的禅意。绝对值得一读！
1	房间比较干净，卫生间太小，转身都费劲。地理位置一半，因在胡同里，不容易找到。服务一般。
0	这本书实在太烂了,什么朗读手册,一点朗读的内容都没有.看了几页就不想看下去了.
1	这套书是买给外甥的六一节礼物,没想到我两岁半的女儿对那本恐龙的尤其喜欢.不过她看还是太早,端午节回老家给外甥带了回去,当时小家伙没表现出很喜欢,不过等第二天上午他一口气看了三本,小学一年纪的他,基本上可以自己阅读.....小家伙很喜欢,我自己本人觉得这套书能增长孩子的见识,开阔孩子的视野,尤其适合上小学的孩子阅读.
1	另外，书中描写的狼人身材都异常高大，书里的雅各布比山姆和爱德华还要高大。但是第1部电影里演雅各布的演员好象只比贝拉高一点点，比爱德华矮半个头，有点失望，不知道第2部中导演将会怎样来展现巨狼的英姿，期待.......
0	只有口号，没有深度。杂乱无章，正是浪费我们的时间。不过可能针对的读者对象不一样。建议看国学，还是要看南怀瑾的。深度、广度、融会贯通、严谨谦逊的态度，在现在这些所谓做学问的人当中，已经很难找到像南怀瑾这样的人了。
1	很好，这次入住酒店帮我免费升级为商务间，说是给携程的年终优惠，意外地满意。宾馆反馈2008年1月16日：感谢您对大连银帆宾馆的满意和支持！商务间是比基础房型豪华间高两个级别的全新房型，目前推出年终回馈498元商务间升级活动，希望大家更喜欢我们的新房间、新银帆！银帆宾馆欢迎您！
0	声音有点小，装机可不是一般的困难，幸好有同事在电脑城呆过才得以搞定。
1	1，外接光驱，开机直接按F11进光盘启动xp安装，半小时完成，换附带xp驱动光盘安装，搞定，360修漏洞。超级轻，方便携带。啥时搞特价给lp也抢一台
0	都是谁说的好啊，我也买了。可是看不懂，我妈看了也说没啥用。哎。。。。。。。。
1	对于四年级的儿子来说,读起来有点艰涩.因为每一篇,前面的铺垫都很长,而且是译本,有些读起来就有点费劲,所以我估计他会没什么兴趣.但没想到,非常喜欢看,晚上睡觉前,总要看上一会.看完以后还和我说,这个作者的文章都很有深度,写作手法也蛮特别,基本上要看到最后才能知道,发生了什么,还说以后要学学这种写法.听到他这么有想法的话,我又赶紧在当当上给他买了些书.呵呵
0	官方给的驱动是在是不敢恭维，刚买来的机子就已经玩游戏很卡了，害我自己到显卡的官方网下载最新的，之后就玩起来比较爽。
0	书的内容比较刻板，看的会觉得无聊适用方面应该还是可以吧，呵呵，本人是没看完，只看了前面几篇
0	分区只有一个C盘，而且没有光驱。备份系统比较麻烦。如果随意分区的话，很可能把备份系统给破坏
0	电池后该处有一处卡扣没有卡进去，被我使劲按进去了。本本扣盖后，扣得不是非常齐，从侧面看右边悬空，不知是上板不平，还是下板。
1	酒店不错，餐厅东西挺好吃的。交通也很方便，附近还有广场和大商场
0	全看完了，不太知道该怎么给孩子讲。第一册就是一小母鸡，不好好下蛋，出去看大海，这本身到没什么，能接受，后来的情节是碰到一只小公鸡，很帅，就带回家，结婚了。。。。。。感觉和中国的伦理道德还是不太相符，希望买者三思。我自己的六本全新，打折出售。不准备给孩子讲了
0	发货慢，显示器边缘有小的瑕疵，其他买家要注意了，同城送货居然用了5天，还是我电话催促下送货，有点不能理解，还有vista系统比较垃圾
0	空气好是没有话说的。鱼疗减少了很多的死皮。温泉的确是室外的好（虽然不是很深，人是不能站起来的），但是服务上要加强的地方太多了。第一，早餐9：30要结束，我大约9：25左右到餐厅，餐厅的迎宾没有事先告知，进去后，早餐已经收得差不多了，从服务员手里抢了一大盘米粉，基本没有吃到什么。第二，2楼的房间都没有保险箱，就差这一个楼层么？第三，中餐厅的服务员没有事的时候就聚在巴台聊天，服务基本靠自助。第四，温泉的服务也不是很好，我们一起去了三个人，要做足疗，我们在等服务员的时候，一起来的一个人跑开了，因为他不清楚另外一个人请他做足疗，服务员来了后，出去找他，他没有弄清就说自己不做，服务员就跑了，等他再进来弄清楚后，再请服务员，怎么都请不来，这两个帮我们做好了之后，也都逃一样的走了。再也叫不到人了。第四，温泉的毛巾一定要看好，很多不自觉的游客，自己的扔在地上或者弄湿了，就随手拿别人放好的。温泉的毛巾管理…
1	第二次买了，还是周克希和艾柯翻译的，各买了两本，送朋友的，不错。
0	虽然电视、网络等媒体对于丹大肆炒作，但我并不欣赏她对论语的讲评，或许是仁者见仁，智者见智吧。
1	房间稍微小了点其他没有问题很不错上次和一日本客人一起住的对方很中意因为竟然有NHK
0	本来买了一套打算送爸妈，希望他们身体健康，可自己先看了一些，总体感觉就是夸张和空洞。整套书的思维也很混乱，似乎想到什么就写什么，以至于三套书中有很多类似的内容。很多穴位也没有详细指出该怎么找，个人觉得书中的案例也没有说服力。看了很多好评以至于想都没想就买了一套，可对我来说很失望，都不敢送出去了，对这本书的内容持怀疑态度。
0	强烈不推荐。定的是豪标的房间，等到了前台，居然说我没有预定，折腾了半天，郁闷，出差住酒店没有好的服务态度，真的很不爽，然后上楼，5楼，电梯不知道怎么坏掉了，问服务台怎么办，能不能修修，她冷冷的就一句：爬楼梯！我可是带着一个大行李的啊！房间比较小，干净程度也是一般，和介绍中相差甚远，举个例子，浴巾，都是用得边角都碎了，一丝一丝的，非常恶心，电视遥控也不好用，而且我工作需要上网的，可是承诺带网线的房间，的确是有网线，但是三天里都上不了网，电话到前台，不是说没问题，就是说机器坏了，今天没法修，要等明天。要不是为了已经定下的积分，我早就换掉了，太不爽了。周边酒店不少，劝各位住客入住前三思，还是选择那些名气，星级好些的。补充点评2008年7月1日：送的早饭真的是不能吃，还有房间隔音效果极差极差，上下前后加走廊，声音超烦，严重影响到休息！
1	散热好，屏幕清晰，键盘手感很好，处理速度快，硬盘声音小，做工不错
0	本来是订的3个晚上，住了2个晚上实在受不了了，我到贵阳的第一个晚上是住在锦江鲜花酒店，第二天委托携程帮我定3个晚上在瑞金酒店，电视比我11年前结婚的电视还破，服务员素质太差了，连基本的礼貌也没有，好象我上辈子欠她们什么一样；敲了一下门马上就开门，我还在房间里面呢，结帐的时候面无
0	在当当一次性订单600多元，可是送货的只把货送到楼下，说：“你的书那么重，我只赚你1.5元，我不可能给你送上楼。如果你自己不拿，那我就把书拿走”。我不知为什么你们之间的矛盾要把我们消费者牵涉进去，我们并没有少付一分钱。请当当给我一个合理的解释。
0	如果不是实在订不到其它酒店，怎么也不能住这啊！条件差就差呗，价格还不便宜。我打算至少50年内不会再去了，建议携程删除此酒店。
0	我们住店被诬陷多消费了房内的物品，我们订了两个房间，我只消费了个王老吉，另外一个房间无消费，然后搞出我的房间消费了四样东西，另外一个房间消费了三样东西。因为我们是中午电话退房的，下午快5点的时候才去结的帐，她们说房间被打扫好了无法查证。靠，难道要我住店先仔细核对房内物品啊！要么是服务员偷东西，要么是宾馆讹诈，同时我们也庆幸贵重东西我们都随身携带，没有造成更大的损失。急着赶飞机，最后只有付钱走人。这将是我最后一次入住这家酒店。我对我的言论负责，我的个人信息携程都有的！
0	买了此套书后，女儿非常喜欢，我本人也比较喜欢，经常陪着孩子一起阅读，精美的图画和生动的语言让孩子对阅读有了极大地兴趣，推荐大家都来给孩子买这套书。
1	翠花说:就叫我"副处吧"......伍天舒就这样和她成了一样的副处级干部.小说中,类似这样的自我调侃和阿QS式安慰比比介是,也让我们在这种自谑中,体会快感和收获快乐的心情.文字流畅,直白,又有点伪农民似的智慧,让人忍俊不禁,读起来又不用浪费脑细胞,绝对的小沈阳类大片.每个章节里开头部分的伍天舒日记,绝对的神来之笔,好书啊,好书.今天你副处了没,呵呵~~`
0	操作系统安装得太弱智了！居然就分2个区，一个是华硕工具区，剩下的容量分成了一个大区装winxp！会用电脑的哪个不是单独分个数据区的；何况系统只要20G够了。弄的我还得重新分区安装系统，火大！
1	外观很漂亮，键盘也很漂亮，屏幕虽然不太鲜亮但是没亮点。唯一让我半夜失眠纠结的是XP驱动真难找T.T
1	本来预定普通标间，到前台才知道没有房间了，故此升级到携程上没有的豪华大床房，房间不大但很干净，我很满意。酒店斜对面是家专卖俄罗斯商品的商店，延路一直走没几步就可以到江边，景色还不错，如果下次出差还会住这里。
0	回到家时发现底面盖cpu、内存的塑料盖没盖严，还翘着，用手砸了2下盖严了，联想这样的大品牌不应该出现这样的低级错误，是不是老柳退居二线后质量都没人管了？
0	产品介绍没有说明该怎么去装XP，幸亏我有带Sata驱动的XP，要不然肯定搞不定了！
0	xp比较难搞，但是经过一番努力，还是装成功xp，驱动和快捷键一个都不少！
0	书的质量很好，纸张很厚实，画面很漂亮，图画很大，但都很幼稚，不适合三年级的孩子看，（我女儿就读三年级），我女儿说不喜欢，特别是一本英语单词的书，纯粹就是单词荟萃。
0	一是左侧手托处发热量有点大，许多人提过。二是音箱效果的确不咋地，准备买来大量欣赏音乐的朋友建议不要考虑这款。三是自己要装xp系统，对不熟电脑的人难度太大，不过这应当不算它的不足吧。
1	话说TINKPAD已经成为国货好几年了，但是黑迷们始终认定人家是IBM的东西这一点倒是可以确定，技术上，无论硬件软件,小黑始终是业界的翘楚轻便确实让我如释重负以前都是用的最牛的T系列，就是有些笨重最可喜得是，小黑的屏幕效果终于有点起色了娱乐功能也强化了不少
1	这本书是我读林达的书的第一本,正是这本书吸引我买了一套他的书.作为一位在西方生活了很长时间的中国人,以这种方式介绍西方,还是很少的.对于一个希望了解美国民主与自由的真相,这是一套很好的书.也曾怀疑这套书有美化美国制度的嫌疑,但最终还是打消了这种怀疑,因为作者同时也写道了美国人为这种制度付出的代价.?生命诚可贵,爱情价更高,若为自由故,二者皆可抛?,中国人有多少肯为了自由抛却生命呢?
0	驱动光盘里无线网卡和猫的驱动不明确，提供了2个，不知道哪个是正确的，试着用一个，结果不知道是哪个不对，造成机器进入xp就死机，重装xp才没事，只好暂时不装这俩设备的驱动，等高手解答
1	做工还可以，外观也不错！操作起来（我主要只是用来办公）速度也不慢。
1	我用的EX400,这次帮同学选这款，感觉两个都很不错，这款屏幕大，爽。
1	清穿文，第一本看的是《风舞大清》，第二本也是最后一本就是《勿忘》！完全的两种风格，各有特色！但是我更喜欢《勿忘》！那淡淡的哀伤，也许会让我持续很长时间无法释怀~~~~~总有种绝望的感觉！但是，有爱才不同，因爱才勿忘！！！所以，从此不看清穿了！！！~~~
1	第一天晚上八点下单，第二天下午3点多货物送到。xp驱动装F8vr系列的就行，官网上就有下载，我用的深度的xp系统，装上去比较顺利
0	真不象是一家四星级的酒店，评三星都觉得高，房间很小并且很旧，到处都觉得乱糟糟的，一楼大堂很吵。
0	本本比较厚。S10E重多了啊。触摸板下的键好硬。服务不好！客服电话超难打，问是否有内胆包，说没有。送来的实际有的。害我白买一个包，不能部分退货。还好红色包很漂亮，就算了。。
0	本人属于看到英语就头疼的，这本书也没能提起对英语的兴趣，大体看了几页就送同事了，放在同事的桌上也落了不少灰尘了！
1	我们因为相爱而结婚了，随着时间的流逝，为什么相爱的人之间战火纷飞，彼此却又感到委屈呢？俗话说，相爱容易相守难。我们要做些什么，才能使夫妻相处得愉快，渐入佳境呢？读了这本广为相传的书，原来答案就是夫妻双方都要用心去满足对方的需要，当一个人的需要被满足了，他的内心是愉快的幸福的，也会非常乐意来满足你的需要。双方的满足感越强烈，婚姻的幸福度就越高，夫妻关系就会和谐美满。
0	餐厅的服务员态度不友好,免费提供的早餐有的在早上八点就没有供应了(蒸鸡蛋和炒米粉),小妹与服务员交涉两次未果,早餐供应时间是到上午九点结束的.希望该酒店应对早餐供应有所改善.对客房服务员要进行培训,当客人房门门锁上挂了"请勿打扰"的字样,希望不要再擅自进入客房,这是对客人的尊重.
1	thinkpad这块铁牌子给了联想也还是依然对消费者有着强大的品牌效应，靠这个牌子就足以吸住眼球了。整体配置比较合理，中规中矩，没有凸显的特点，也没什么缺点，一般的移动商务都可以满足，玩游戏的同志请还是移步独显本
0	1、纯文字的linux系统，安装windows比较费事，要按F2进入BIOS设置，把一个sata的参数改为IDE否则安装程序不能识别硬盘，不能改回来，好像影响也不大；2、驱动安装不智能
0	配置再加一根1G内存后九分的完美安装XP系统几乎是件很难完成的事情安装vista系统又存在分区报错问题无PCMCIA接口买无线上网卡要注意了外壳的质量有点差
0	GL40，浪费T4200和DDR3。无蓝牙。键盘缝隙大，易进灰。右侧似乎有一个暗点，不太明显，需进一步测试。个人认为16：9不如16：10看起来舒服，太宽。送的瑞星没用，不如换成鼠标。
1	去芜湖吃外甥的喜酒,10人,订了24~26日5间标房.住前看了点评,心有余悸.不过去住了之后觉得比想象要好.在这样的城市,这个价钱住得应该还算不错的.缺点,住4楼,窗前有一大平台,窗外景色不好.我爱好摄影,有点遗憾.
0	买的是LINUX版本，回来装XP折腾死我了，还不如给我个只有DOS的裸机了，装系统也方便。键盘好像比较松，有一个键，不小心一扣就出来了。本子虽小，但是感觉有点沉，可能是电池的缘故吧。
1	本本质量不错，值得信赖；另外，京东的服务的确很快，服务态度也挺好。赞一个！！！！
0	性价比极低,根本够不上4星的标准.送单早,早餐另外收费,68元/位,上网收费,60元/天.下次再也不住了!
1	服务态度很不错，呵呵，而且离我们去的地方非常近，非常方便，环境也很好，希望下次还可以住那里
0	有一点儿重，但还可以接受。速度没有想象的快，不知道是因为配置上的问题，还是因为Vista系统的缘故。准备加一个内存条再看看。
1	酒店不错，餐厅东西挺好吃的。交通也很方便，附近还有广场和大商场
1	屏幕完美，机器漂亮，传说中待机时间长，还没测试电池京东送货很快，从订单到收货18个小时，赞一个
0	送的包包太大了，装我的15寸的本本都放得下；应该改送配套的小包。还需要加送个内胆包就好啦。
1	外观可以，系统真难装,LINUX系统根本不能装GHOST版本的XP装了一晚上也没装好而且刚买就降100
1	功能很全，速度也还可以，重量在14寸里算轻的了。本来想买个更轻点，小点的，价格就高很多，还是它吧。
0	本人收到货之后认真的看了几张碟，比想象中差很多，屏幕很多雪花，对眼睛影响很大
1	的确书中很多内容是骇人听闻的，有些史料的机密程度甚至让人怀疑其真实性，虽然作者有着特殊的行业背景，但有些细节还是显得耸人听闻。除去对资料来源可信度的猜疑，这本书对于国人、非金融领域的人来说，的确是生动的教科书，能够让人站在一个全新的视角解读对历史事件，揭开那些盖在所谓历史名人、历史性战争、国际性组织身上的神秘而神圣的面纱，对事物的本质多了一些思考。
0	于丹的书已经看过了，想在当当网上买正版的，为什么没有藏书票。原书中的送的书签怎么也没有呀，失望！
0	这是一本不值一看的书，这么简单的道理还要你再解说吗？而且解说得不精彩，大路货，浪得虚名，看了这本书，作者就这水平，作者《庄子》心得坚决不买了。
0	这套猫和老鼠，本来定了打算送给朋友的，可是第一次送货十多套，包装每一个好的，质量都有问题。听送货的说换货更麻烦，不如直接退货，再重新下订单，如此反复数次，我要的数量还没送齐。投诉无门！！！！伤心啊！！！！不过总的说这套盘只能说是物美价廉，看后发现不是正版，图像质量一般，送人要想清楚！
1	去过日本以后，非常感谢这本书救我了无数次，尤其是那个不通英语的国家，没有它真感觉很无助。连我爱人都夸我买的很实用。坐新干线3个小时，我都在听它附带的mp3，掌握了一些常用的话，学了一些常用语气，同团的人都夸我“专业”。呵呵
0	很遗憾，昨天送来的这本书被我退回，原因是这本书我接收的时候发现书从中间折断，我订了三本书，这本书夹在中间却破损严重，显然是邮寄前就已经损坏。
0	刚刚收到书5分钟,就跑来反馈了,真好玩,书宽宽大大的,封面那些个傻忽忽的猫,挺逗的,没顾上翻看呢,嘿嘿,看完和大家分享去!!!拉拉
0	京东货不对版，发来的明明是型号U100，但是网页和发票写的却是U100X，而且手托的地方，微星贴的银色反光标签却写U100Plus。说真的，键盘手感一般般。由于使用6CELL电池，电池会突出。
1	4499刚定的，当天下午就升了200，用起来很舒服，暂时还没有其他缺点。
0	3月28日和3月29日在此住宿两晚，118每晚，酒店的房间装修比较差，门松松垮垮，不可反锁（靠一个防全开的别扣），卫生间的浴室部分就是一个铅管垂下头，28日晚上抵达太晚了没有洗漱，29日发现没有热水，向服务员反应后，她的第一反应是：“你把冷热水方向搞反了”，我在此住了2晚居然连冷热水都分不清？然后是：“你要多放一会”她自己放了，也是温的不足以洗浴。鉴于在西宁一天快捷的经验，我请她跟锅炉房说一声把水温提到一点，她说：“我们的师傅都是专业的，知道该做什么”。放了半个小时还是没有热水后，我们决定按照其它前面的网友提示的去旁边的“新华宾馆”（新华书店边），装修比这家好太多，才100一夜。总结：设施差一点没问题，但是服务员一开口就是顾客的错，顾客不够专业，顾客什么都不知道，我们就这样住不住无所谓。所以打1分。宾馆反馈2008年4月24日：首先感谢贵宾客对我宾馆提出宝贵的意见，我们在看到你的意见后非…
1	不是很了解高亨的经历，然其为毛泽东写的词，文革中作品的“革命化”语言，是反映了一个传统文人的弱点呢？还是一个深谙易理、洞明古今的智者的逐流自存行为？易道，大可以修齐治平，小可以乱世存身，高先生是不是已经达到这一境界了？
1	在特定的故事背景下，作者描述了这么一个淡然而又义无返顾的故事，她想过自己想要的生活，但是她也不排斥生活的被动安排，一些事情的发生，逐渐让她成长改变，但是终究变的只是一些理解，对于她追求的，她没有放弃过，无法相守，便相思于江湖……给予一个可怜的身世，给予一身的病痛，也给予才情，他获得了她的心动，痛苦并且幸福着……
1	开无线能用5-6小时左右，八小时怎么来的？2799-50，当时价格比NG贵，但NG没货。
0	外壳材质略粗糙；外壳厚度较薄；单声道的喇叭很不人性化；但对这样的价格而言还算可以。
1	这次去北京，是要去北师大办事，所以特意留意了下附近的宾馆。住了两天，首先该宾馆很好找，离西四大街很近，公交车护国寺站下步行两分钟就到。因离公交站近，去哪坐公交都方便，很省钱省事。宾馆外有很多小吃店，价位比王府井小吃街要便宜，护国寺街上报刊厅、2毛一分钟的公用长途电话、水果摊、24小时便利店、网吧应有尽有，很方便。房间很干净，在这方面，在北京住过的几个三星级的还不如这家二星级的。房间暖气也开得足够，缺点就是冲澡时水温太低，而且忽冷忽热，不知道是什么原因。卫生间的插座不能充电，窗头柜下没插座，所以只能在电视机柜后充电，不太方便。另宾馆对面的烟酒店里的烟不能买，多是假的。宾馆服务员都很热情，让人感觉很好。推荐一个！
0	原以为是原版的“色，戒？，没想到是把张爱玲的作品各抽一不分出的书集，没意思，象这种情况当当应该在介绍中说明。
1	等待了一个月，终于出手拿下一台，小本很漂亮，宝石蓝显得很有质感，整体做工很好，开机后立即运行XP，很流畅，看电影，听音乐，效果不错，上网速度也不错。六芯电池续航超棒。现在京东的配货速度大有提高，赞！
0	我怎么找不到穴位，总觉得书中有点吹牛，尤其是前言摆出师祖师父的吓唬人，像武林高人似的
0	悬浮键盘~！真不知道设计师怎么想的按键的下半部分识别率很低~按10次识别5次就不错了而且悬浮键盘容易积灰！还有就是很厚做工不细
0	书的内容很好,我在之前给我女儿买一套,女儿很喜欢.也因些快过六一了,也想送给老师家孩子一套.我自己买的时候与些次购买间隔不足半月,但是那次就可以快递送货,货到付款,可是此次,是要先付款,还要平邮过来,这样时间上就比上次多用去了一周的时间,足足用11天才收到货.收到货后,更加失望,本来是好好的塑料簿膜全都损坏,16开的一套四本书还是折叠着的,书打开后即有损坏,书面还有折断的痕迹,这样的书让我如何送人,我家孩子的书因为经常看,也已经不能带替送人了.收到这样的货,看到这样的服务,太让人失望了,我已经在当当多次购书,快递收到的书都很满意,这次,想送人的书,反让我很为难,很生气.我希望当当的服务能不能正常一下,不要变来变去,如果还是平邮的话,我是不在买你们的书了.同期还购买了神奇的校车,书的外皮损坏,但没有折痕,比那套书的外观要好一些.
0	本来想把包装箱子什么的扔了,结果告诉我所有的都要带走保留,不然到时候维修或者退货会不行,害我拎着个装箱子的大包走的
0	预装要是xp就完美了。屏幕感觉不算是很完美，就是总感觉有点泛白。比如说我现在打字吧，是黑色，但是那个电脑总感觉不是那么的黑，色彩不是那么的好，但是人要是躺下来，电脑保持刚才的状态，倒是发现效果不错。
0	推荐天目湖宾馆,各方面设置比这家好多了.值得推荐的是他们的餐厅还算过得去,鱼头还能吃吃.但是前台小姐的服务太差了。
1	性价比高速度快780的主板也很好几乎感觉不到发热除了触摸板那里外观很大方也很耐磨据说防震也很好
1	就是感觉没图片上的好看，散热也不错，右边的触摸键感觉有点设计失败啊，还有就是有点厚，16：9的屏用来看开幕式正好，刚刚的，呵呵
0	作为一本描写过去年代感情生活的小说，作者明显生活经验不足，并且文字功底极其一般，看后感觉浪费时间，不值得看，也不推荐。张贤亮，梁晓声等写作大家叙述的过去时光似乎更让人怀念和感慨，此书明显不是一个档次的。
1	完美的金属外壳,完美的键盘手感,整体模具的精度令人称赞.带有VGA接口对我来说是必须的,自带的日立250G硬盘号称有7200的速度,5400的发热和耗电(5.5w),实际使用比mini1000的1.8寸东芝盘快很多.
0	降价也太快了吧！！！！！！别的华硕系列的如N80都没有这么快降价这么多，超出了我的心理承受极限了啊！@！！！！！
0	粗看的时候觉得很多方面说的不错，但是仔细做下来，就觉得一些东东也是作者东拼西凑过来，扣来就很少翻了。
1	小巧，安静，外观漂亮，电池很持久小巧，安静，外观漂亮，电池很持久，京东送货很快！
1	很不错的酒店。住的8号楼，设施蛮新的，服务态度很好，门童很殷勤，早餐也颇丰富（早餐是我判断宾馆水平的重要标准），在细节上做得比较好，比很多挂牌四星要好。地理位置应该也算不错的。下次去还会住。
1	相信昭阳的品质比那些L3000、TP的sl系列要好些，这个价格也不错，而且我一下单出货这个电脑就变成预定了，好险送货很快，昨天下午下单，今天早上就到了
1	性价比高，品质也很好，键盘很好按。开机直接安装系统，果然是全新。自带XP系统,续航能力不错,完美屏，无线网卡支持n
0	携程服务人员电话中向我推荐了此家酒店，向我说明这是四星酒店，客户评价都很好。住进去之后，很疑惑这样的酒店会有很好评价？上了携程网之后，才发现，这个酒店的用户评价只有2.2分！这就是携程电话中吹嘘的很好？？！！！这是我住过的世界上最差的酒店！先看房间：上了电梯，走廊内一片黑暗！居然没有开灯！估计长期没有住客了。一开门，异味冲鼻！看墙壁，墙上的壁纸已经有些脱落。看地毯，脏且不平，很明显酒店没有吸尘器或没有使用吸尘器。看马桶，居然有黄色的大片水锈。看窗户，开床的把手上两个螺丝居然掉了一个！再看电视，是我们大家在上世纪末就已经淘汰的那种，显像管已经老化，一播放白色为主的画面时电视就什么也看不见了，只能看见白色横条，伴随很大的电视杂音！环境：有这样的房间，还能有什么样的环境？服务：连服务员都还没招全！多数服务员反应迟缓，电话沟通中没有习惯性礼貌，电话中事情说完了居然没有一句再见就直接挂机了，挂的你…
1	全黑外观适合男人用，看着有质感，做工还是不错的，键盘、电池、风扇这些都很满意。
1	故事是精彩的，虽然在中期通过书名和故事情节能够揣摩到作者意图，但作者话说一半的写法成功地让结局出人意料。书籍以情节见长，但还是没有逃脱多个天才人物布局解局，又惺惺相惜的传统写法。从书籍的营养上讲则没有什么可称道之处。花3个半小时就能读完的原价28元且以后不会再碰的侦探书籍比比皆是。不过情节上的缜密和叙事方式上的拿捏仍然让该书在消遣功用的发挥上让人身心愉悦。总的说，还行。
1	性价比很高。很多人对奶牛这个牌子不熟悉，其实质量是非常不错的。我身边的朋友有几个都在用，24小时不关机，但台式机使，下电影，玩游戏，用了快一年，好好的。而且触摸音量控制非常炫。
0	电池不行，在连续3次充电12小时后，电池还是只能顶1小时40分钟。在电池剩余电量99%的时候显示还可用电1小时59分钟，实际使用1小时40分钟。
1	整体感觉房间设施很陈旧墙面和地毯都很脏，而且有不少划痕和窟窿不过好象整个贵阳的建筑都很破旧卫生间很干净毛巾洗漱用品都很齐全电视收到的台很多而且排列比较有序有网的房间很少而且还要收费很不方便出门右手边过天桥再往右过一个拐角总共也就300米不到有一个网吧24小时的服务很周到用语规范亲切自然双手递交房卡有问题响应时间及时早餐10元还8错有粥还有热牛奶种类还算不少起码能让人吃饱
0	真的很差的酒店,服務態度很差.本人還被關在電梯里,痛苦!早餐有特色!在齊齊哈爾住酒店還是選擇湖濱飯店比較好.
0	据说是太仓最好的酒店，作为一个5星级的酒店让我很失望。房间小而简单并且陈旧，最多也只是个3星水平；服务只是在入住的时候那个前台员工不错，其他就太差了：进出酒店时酒店员工和门童都是视而不见，没有任何表情更不要说是问候了，一次回到酒店时，前面就是一个穿黑色制服的女员工也往电梯间走去，我就跟在后面，当到了电梯间时她管自己转弯上了楼梯，也不给我按一下电梯--当时我可是两手拎着东西而她明明知道我跟在她后面。不过酒店的早餐还是可以的。估计下次不会去住了。
1	天府阳光的价格比较合理。硬件也不错。服务员态度都很好我入住的时候，大堂在装修。这家饭店是涉外的，很多外边缺点在于：早餐比较简陋，不是很好吃
0	怎么说呢。以北京这种地方的房价以及房间质量来说。这价格已经算便宜的了。因为先前住的几个北京的宾馆，都是又贵服务又差而且房间相当小。平安府的房间也不大。特别是厕所，太狭小了，房间窗户对着墙壁和暖水设备，根本开不了窗太吵了，也晒不进太阳，而且宾馆里没有电梯的，得自己提着拉箱抬上三楼房间，中间服务人员也没人来帮忙。去结帐时，前台送了张VIP卡，说下次您来直接给我们打电话预定，我们的价要比携程要便宜！
1	7月23日-26日住了三晚，338的大床房，床是2米*2米的，超爽，其它房间内设施一般，稍微陈旧了一点，不过影响不大，跟破旧还差得远！整体感觉这个价位还基本可以，不过要是跟酒店四星的牌子比，最多也就是三星标准而已！有一个问题请酒店方注意，不知道我这个是个案还是普遍现象——房间里的电话竟然不能用，连市话都要收费，而且还要交押金后才开通，这点来讲是我在酒店里头一次遇见，确实有点夸张。既然开通，干脆把电话撤了算了，免得看着碍眼。宾馆反馈2008年8月11日：感谢您选择入住我们宾馆及为我们提出的宝贵意见。对您提出的意见我们也将及时做出整改。我们已向领导反映领导也及时做出批示，以后入住商务房型的客人市内电话一律免费。希望您下次还能选择入住我们宾馆，再给我们提出更多宝贵的意见，只有这样我们宾馆才会不断提升。最后，再次感谢您！
0	重了点，镜面屏容易在上盖留下指纹和划痕，送的瑞星杀毒软件报密码不对，不知道咋搞得
1	入住酒店,被告知大床房客人未退,给我免费"升级"成标间,可惜我是和爱人一起来的,不是出差,哎,有点失望.不过酒店位置不错,这几天边上修路,但路面用塑料薄膜覆盖,无扬灰,无太大影响,房间安静,房间内部装饰细节等不错.工作人员服务态度好,表扬.房间热水器不能用,马上联系前台,2分钟解决问题,送来新的,表扬.这次敦煌之行总的感觉:那里的人朴实,服务态度好,我路过一家酒店"敦煌飞天酒店",累了进去大厅休息,酒店工作人员就送来解渴茶,这就是软件素质,这就是细节.早上早餐里最好的就是小米粥,相当不错.宾馆反馈2008年7月15日：感谢你对敦煌饭店的意见反馈，这对提高我们的工作效率和质量非常重要，敦煌饭店每位员工都会努力为客人提供优质的服务，欢迎再来敦煌旅游！
0	书的翻译语言一般，读起来不朗朗上口。我是看了评论才买的，但事实并不是如此，也没有太多的科学道理。不值得买。
0	设计一般，特别是屏的合上、打开没有很契合的感觉，无线网卡接入不是很稳定（断了后，再重连会连不上）。鼠标触摸没找到设置，机器有点重！如果经常随身带的话，有点重！
1	作为一本屹立不倒的经典教材，纽摄所传授的不是单纯的技术，而是理念。不是教条的灌输，而是互动性的思考。从书的内容上品评，虽说部分内容对于数码影像发达的今天有些过时，但是，摄影作为一门技术性行业的本质是不会变的，对于摄影的创作，人的理念才是造就一张好照片的决定所在，在当今这个各种所谓的“主题摄影”泛滥的时代，什么才是我们真正乐于接受的“好照片”呢？值得回到原点，去思索~
0	一个人住第3年，希望越大，失望越大是么？这本书，觉得不知所云，或者，所云无用。觉得浪费钱，适合随手送人。
0	本本刚开始启动时候，风扇声音有点响，到后来就不响了，不知道什么原因
1	今天刚到手，只能大概说一下。第一感觉配置不错，对得其这个价位，性价比不错。第二本挺漂亮，蓝牙模块我也喜欢。
1	这是一本装订精美，质量很好的书。书中64个例子，从不同的方面诠释了“编程之美”，游戏的乐趣，数字的魅力，数字的乐趣，结构之美，这样的四个部分，最让我感觉到印象深刻的是游戏乐趣。但是编程，这本书中一直在寻找更好的算法，更高效率，更好的时间和空间性能。作者会问，最简单，最容易想到的方法是什么，有没有更好的方法?
0	承诺的第二日送货根本实现不了，我已经等了2天了，问客服也是敷衍说再联系，到现在也没人联系
1	书是好书，但就是封面不太温文尔雅，让人觉得很惊悚，恐怕晚上放在枕边会梦魇。而且最糟糕的是季老写的序，纯是在瞎掰、凑字数，没话找话说。哎，名人就是有胡说胡些的资本。高中时看过蒙田的精选篇，那时太小，完全不懂。现在却当宝贝一样，爱不释卷，时间真是奇妙的武器，人长大有了些许阅历后，开始不断地追求内心的自由，开始寻找本心，开始懂得生活的智慧...因此也开始把蒙田随笔当宝贝了。
0	原本以为是写一些关于心里问题的解答，谁知道只是关于感情的故事。真的有种被骗的感觉，被作者蒙骗了。
0	非常一般的酒店,最过分的是早餐居然在地下负一层,而且基本没什么吃的!酒店的位置也非常一般,四周景色非常不好!
1	老公经常开车在珠三角一带做生意，但是珠三角地区的路形很是复杂，经常迷路。我就给他订购了一本地图册，经过精心挑选，选中珠三角新印象地图册，本来去年12月份就准备订购的，但是网上缺货，上次在网上查看，有货了，我就赶紧订购了，老公看到了，特别惊喜，喜欢的不得了，每天下班回来吃完饭，都在那里看地图，看他今天一天走过的路是什么路，这样他可以很快熟悉珠三角的路线，利于自己的工作。
1	性价比较高，我住了一晚之后从乐山回来又续订了两晚，比较满意。
1	酒店服务不错，环境也还比较好！特别是好像是48楼那个旋转餐厅满有特色，至少我觉得住这个酒店还满满意！
0	本来不想评价了,但为了携程的携粉们,还是说一下,这称不上是酒店,细说就真没必要了,就一个字:差
0	没有驱动，略有不便，不过上官网就能下载，倒也没有太大影响。最郁闷的是预装freedos系统，看不懂。拿回来发现不能做系统，拿去惠普维修点被告知出厂设置有问题，修改了下才弄好。大热天跑的不爽。
1	商务机应有的稳定，声音较轻（具体有待日后使用中检验）联想的售后服务非常好，电话客服非常耐心周到。
1	绝对的市中心位置,对面就是丁香莲,隔壁就是卖最好的湖笔的王一品总店.步行5分钟就是最热闹的红旗路,定的是豪华双人房,因为
0	有点重。一开始拿到手的时候TAB键松了，不过一按就按回去了还好。有线网络的连接有点问题，不过可能是我家网络的问题。
0	酒店设施老,服务态度差,这么热的天不开空调,动不动就说你们是优惠房价,不享受空调是应该的,其实整栋楼是因为入住率低才不舍得开空调的,当然泳池也不会开放的.根本没有达到4星级的服务标准,更别说服务意识了.提醒大家千万别看以前的点评,估计是他们自己人写的.因为360的饭费不包括早餐,前台竟然说如果我们付360的现金就可以早餐优惠10元,试想这是正规的酒店么?房间发票开好再想起没有查房,谁还高兴等他们查房,自然一走了之了,早知道,怎么也带点东西走呢.宾馆反馈2008年7月28日：尊敬的客人，首先我们感谢您选择入住本酒店并提出宝贵意见。对于你在住店期间的不愉快感受，我们表示诚挚的歉意。酒店对您的感受非常重视，已召开了部门的专题会议同时我们也会加强对员工的培训工作，更好的提高服务质量。希望您能再次光临本酒店，如果您在店期间遇到任何问题，请与相关部门联系，我们会圆满的为您解决，谢谢。关于您提到的饭店…
1	好。。。房间的梳子非常好，现在家里一直用。。下次还得入住，把免费的梳子拿回家。。哈哈哈哈哈。。。地理位置不好，很安静，还算比较好叫出租车，但是周边餐饮基本没有，在一楼餐厅吃了碗西红柿鸡蛋面。。。还不错。。
0	送给我的时候书被折的皱巴巴的，太难看了！希望你们能提高服务质量！这个样子谁高兴要阿！
0	本人于3月27日凌晨入住此酒店，作为一家三星级酒店，竟然没有热水，而前台服务员明知道却不在入住登记时预先告知！当我准备洗澡时发现没热水了，打电话到前台,电话竟然是坏的,而楼层的服务员不见踪影,我只得穿着一次性拖鞋到一楼前台质问,服务员以极其恶劣的态度说：“没有热水就是没有热水，你要不住就退房。”我再三解释说我只有两个小时的休息时间，两小时后还要赶飞机。她则始终无动于衷，好象与她没任何关系。我没办法，只好说让她出示酒店无热水的书面证明，她始终不给，僵持了很久，我这时发现一个大块头站在我身后，一转身是保安，他语气很凶地说“你什么态度？！”我这就奇怪了，我是客人，我还能有什么态度？我洗澡的基本要求得不到满足，还冷冰冰地赶我走，这时候让我退了房去哪里？再找到酒店就天亮了，飞机也要起飞了。这样的酒店能住人吗？把客人伤害了，再来道歉有什么用呢？而且房费照收，一分不得少！我作为携程的老会员以及一为旅游…
0	房间还比较干净,交通方便,离外滩很近.但外面声音太大,休息不好
1	价格实惠，性价比比较好。完美屏，运气不错。电池续航能力也行，可以用三个多小时。
1	价格相对其它品牌有点贵，但冲着华硕这金漆招牌，还是挺值得。赞一个，总体质量过关。
0	我于11月22日订购了《杜拉拉升职记》并已通过银行付款，为什么订单下了两周多至今还未到货？
0	1.小本本速度一般，特别是硬盘。2.键盘比较软3.触摸屏太灵敏4.触摸屏下的按键太硬5.发热量大
1	70后的剩男剩女，宁为玉碎不为瓦全的心态，但是渴望婚姻，渴望回家路的尽头，等自己的那盏灯很真实的社会现实，不做作，清晰的反应了现在30催左右人们的心理，不管已婚未婚，走向婚姻这条路，如果你没想好，或者你已经想好，但是诸多顾及，这本书，值得你一看。作者真实的文笔，不会让你觉得好像在看一本小说，到个更像是在听朋友的倾诉，抑或，是你自己的内心，正在对你述说着你不想为人知的往事~
0	书的内容，没得说，很好，但是书的纸张封装裁剪质量太差！！！！之前从当当买的书纸张和封装都还不错。这次收到的两本《求医不如求己》，书页边缘非常粗糙，纸张毛糙，裁剪不整齐，因为这点问题退货不太好，可是拿在手里翻看，感觉很不舒服！希望当当今后严把质量关！！！
1	刚刚入住过，喜欢山景房。尤其是酒店提供的散步路线图很让人喜欢。由于入住的是五号楼，离温泉稍远，正好赶上小雨，建议提供代步小车。宾馆反馈2008年4月14日：尊敬的客人，您好！我宾馆设有馆内交通车可免费接送至温泉会馆，建议您步行至温泉会馆，沿途欣赏红珠湖的美景。
1	经典的HP外观，比较好看，配置在这个价位也是相当不错了，45NM的CPU加独显
1	外形自己比较喜欢，LED屏幕很爽16:9是未来趋势，不重比朋友的ASUS轻，当然最重就是GT130mddr3显卡很不错NBA2k9极品12科林麦克雷拉力轻松解决！经过和朋友T5800的对比T4200性能稍微超过一点点45nm很不错综合性能强！哈哈
0	我的儿子39个月，虽然他不太看得懂这部书，但是他已经初步显示出对此书的兴趣。表示要向卡梅拉学习，用不断克服困难！希望当当多多出售既有趣又有教育意义的儿童图书！
1	【荐书】人手一本一点也不夸张，就是你需要读一读得好书。
0	酒店太陈旧，2-3星的标准！！！！！没安全感！
1	虽然我上了四年大学，但是还是对会计不精通，您写的这本书，使我爱上会计。对会计从入门到感到其实会计也就是这样，一点不难！所以我特别感谢您阳光，还有阳光妈妈，这都是应该的！问题还是有，又发到邮箱里了，希望能回复！提前谢谢！
1	便宜，便宜没好货。唉蕊片太次了，不散热，开机不到几分钟，就有吵音只有3个USB
1	房间和服务都还可以,后面有比较大的停车场,非常方便驾车者;对于旅行者来说,可能经常打的士了.
0	承德历史和自然风景很美，但饭店服务方面、、不敢恭维住宿：1、房间标间设施简陋但还算干净，可是房间总是有一股刺鼻的家具气味；另外房间木门变形，每次关门总要使劲儿才能关上，不仅声音巨大扰民，而且不容易上锁。2、家具明显老化，很多家具都掉漆了3、环境非常安静，适合住宿，没有杂七杂八的骚扰，能睡个好觉餐饮：在北京也吃过几家素斋，心想这里应该也不错吧！！嘿嘿、、、首先菜单上素斋就2页，菜品单调，而且和荤菜和在一起，让人失望。不过既然来了，那怎么也点上几个素斋尝尝，顺便叫了当地产的15元1瓶的精品啤酒，没想到菜上来后、、、其中一道素斋“糖醋里脊”，厨师糖搁多了变苦了，我和媳妇尝了没法吃，就希望退了或换菜。没想到麻烦来了：先是服务员把菜撤回后厨又原样端回说这菜就这味儿；没辙叫领班商量，过一会儿，又一服务员冷冰冰的过来，问我们找领班什么事？我只好又解释一遍；等啊等，千呼万唤，领班终于出现了，问有什么问题…
0	就c一个分区还有10g的隐藏分区，哎不过现在的本都这样，硬盘一定要换一个大的
0	去年就为女儿买了一套，感觉无论是内容还是印刷质量都很不错，前几天有为朋友的孩子订了一套，收到后令人失望！感觉印刷质量差了很多，色彩不鲜艳，画面不清晰，心情沉重啊！
0	只有2个USB接口，京东参数楞说3个，郁闷啊，屏幕不习惯。没包没鼠标没系统盘，抠门。
0	电池很差，只能用一个半小时，内存还是要加，摄像头很不好，无线网卡驱动也找了很久
0	书的印刷看起来也不好,画面也不漂亮,内容的连惯性也不好,所以让人看起来一点也不能吸引孩子的兴趣和眼球,只是实在不想睡觉看一下,起催眠作用.作为家长来说,我也不爱讲这几本书.
0	键盘也是钢琴漆的，不习惯，手感也一般般。华硕自带的软件和VISTA有冲突，几个功能键手感不好。
0	服务实在太差!7月9日入住的,晚上11店打1168总机拜托第二天早上645分叫醒服务,房号:2319(便于查询与确认)。竟然没有做到!!这是我这个长期出差者第一次碰到的事情,因为10日早上830分有会议才提前一天住酒店的,还好这个酒店的床板硬得不能好好入睡,才"救"了我。特此评价。
0	acer敢做个整合驱动包么，xp下安装驱动都有点小问题，尤其是触摸板，有些驱动还跟鼠标有冲突
1	一定要按照书中的方法来做练习。我现在尝试了3天，感觉好了许多。就是在这三天的某些时候好像有些症状加重，但是我相信我选择此书中的方法坚持做下去肯定会走出强迫症。我现在读的其他书还有一本是《谁在强迫我的人生》，作者是：孟刚，出版社是：华中科技大学出版社。
1	很安静，周围环境不错。交通较便捷。但周围娱乐设施，或者饮食之处不多。
1	做工什么的还可以本人自己有USB光驱，装系统挺方便，自带XP驱动光盘
0	发热量大，尤其是vista系统升级时候，底部有点烫。宽频比一般的12寸本大，感觉像是13.3的。
0	2.现在为什么订单要等货物审核才可以支付，我要老等的。我就直接网上支付不行的。3.电话服务老让人等的，请增加服务人数
0	垃圾,服务生爱理不理.房间残旧不堪,还有异味.酒店最少有20年历史,资料打是开业两年?
1	加了一条内存，用起来没问题，装了xp系统，装了pro/e话三维图，很好很强大
0	房间真差啊，我住的是高级大床间，结果房间里一股油漆味...房间的卫浴系统太差了，都没能洗好澡，空调基本属于没有....
0	真是可笑,入住该酒店结帐时要多付一袋开心果的费用,他们点不清自己的物品数量,出了差错,埋单的竟是消费者.请问各位:这样的地方你们敢去吗?我选择坚决不再去.如果要我给该酒店评分,我给它0分,他们的服务给客户的好感全被结帐时愚蠢的举动所抹杀.补充点评2008年4月15日：建议大家到日照时选择其他酒店,祝大家在日照开心.
1	以宝宝成长过程中出现的实例，以理性睿智的头脑来思考，以爱心去阐释，非常生动、实用，具有很好的操作性。我们每个家庭在教育孩子时都会遇到类似的问题，能否像作者一样理性？教育真是个很深奥的东西。对于孩子，每个家庭都会爱，但不见得会教育。非常推荐这本书，让每个爸爸妈妈都看到孩子的优点，体会孩子的心情，充满爱心和信心，把我们的宝贝培养成人。
0	我买过<<如何说孩子才会听,怎么听孩子才肯说>>,我发现这两本书中的很多实例相同,确信里面存在很多抄袭的行为,但不知是谁抄抄谁,非常失望!!!
0	不知道为什么开机的时候光驱的声儿特别大，而且装了vista，很慢，很不习惯，且只有一个区，还是花了一个晚上换成了XP，用起来速度还能说得过去。
1	性价比特别高。。回来装XP，装ubuntu都特别好用。。。不存在装系统的问题。。。
0	不论是作为小说，还是职场教科书，写的很精彩；不论是任职外企、国企，还是公务员，都值得学习、参考；男人也可以读读，定有收获
1	小巧玲珑，适合某些场合使用。至于网友说容易留指纹，确实是，但是擦一下就可以了。2990的价格确实低啊，性价比不错。至于重量，还ok吧，关键是电池重而已。
1	是给老爸买的，因为屏幕足够大。需要自己安装系统，XP的驱动是在网站上下载下来的，花了一点时间。给老爸用，老爸蛮满意的了。家用很好，性能足够。外观中庸，的确有明显的塑料的感觉。但是老爸用的更注重的是性能和使用。推荐。
0	对这家酒店感觉非常的不满意，酒店的服务和设施以及地点都非常非常的差，特别的硬件设施不是水管坏了，就是电视有问题。半夜居然爆水管，在住的几个晚上里没有睡到一个安稳觉，投诉同楼层的韩国客人太吵，在投诉其吵闹的时候不专业的接线人员竟然要求我在半夜时分去查看是哪一个房间的客人，简直是莫明奇秒，不知道香港的服务人员的专业素养跑到了哪里去了。。。。莫明。。。。酒店的地理位置也非常不理想如果想节省时间都需要打的到地铁站，如果你买了太多东西，相信我回酒店真的是一件非常痛苦的事，没有出租车，没有地铁。。。。。。
1	外表美观、用起来也很好，本来让人装了xp系统，但不怎么认，于是叫了上门服务，花了68元，重装了vista系统和一键恢复，速度还是比较快的。毕竟是2G的，而且正版系统，很爽。色彩和清晰度都很满意！！
1	這本小書，雖然文字短小，但是思想的含量確實是很大。其實，最初根本不知道常乃德為何許人也，後來偶然間讀到他的這本書，愛不釋手，立馬購買了一本，這本書需要慢慢的品讀，有些話不是立馬可以明白的，不過在瞭解了中國思想發展的脈絡之後，這本書對人非常具有啓發性的。對中國思想的論述，不乏精彩之處，在此不一一指出。自己感覺可以與葛兆光的《中國思想史》并讀。
1	我拥有这本书后,受益匪浅,于是我又为父母购买了此书,现在他们已经是如获至宝一样,自己动手照书制作了固圆膏,还坚持服用当归粉,用了一段时间后,都觉得精力充沛了,睡眠也好了,真是不错,看着父母身体好多了,我这做晚辈的也非常高兴.
0	公平定律好像就是说什么时候都要做到公平，否则就要遭报应！但到最后也没弄明白什么是公平。书中讲了好多作者的亲身经历，感觉就是在写自己多么多么牛，没多大意思！
0	为什么商品描述是酷睿双核，而我拿到后发现是迅驰？打电话给客服，接电话的只会装傻，非常让人恼火！！！没人处理我的投诉……
1	质量好，外观时尚！配置合理，基本没有瓶颈。LED屏显示效果不错。13寸大小正合适，易于携带
1	1.这本书对王守仁的思想做了很全面系统的介绍和评价。2.指出了守仁进步的一面和局限3.对后世批判守仁也做了全面的介绍和解析4.当年明月对王守仁的思想理解有些偏差，王守仁同样讲“去人欲”，不可不详细研读5.无论后世怎样评价王守仁，都无法掩盖一代牛人的光芒。6.至于对守仁的批判，作为学者的他，若地下有知，必然欣喜。
1	这本读物应当是在少年时期就阅读的，如果那时看了这本书，也许会改变自己对历史的看法，会影响自己未来的走向。我们少年时期接受的大多是正统的历史教材，太多的教条，太多的先进性与局限性的对比，太多阶级斗争的总结。而真实的历史就是作者的观察切入点，一个平凡的人或一件平凡的事，改变了或创造了历史的走向。其实，我们自己的人生何尝不是如此……
1	其实这本书是买给我自己看的，因为MYBABY才一岁七个月，怎么可能看书呢？但是我发现她很喜欢画画。我只会教她画最简单的苹果、香蕉之类的简单物品，其它的画太复杂她学不会，画太简单了自己看着都不像。于是，想到买本书来，自己先学，然后再教她画，准确的说是画给她看——因为她太小了，自己只会画圈圈！~~明白了吧，感觉挺有意思的。看着书上的可爱图案，为了孩子学学无妨！
1	外观不错，女生用着很时尚！个人认为这样性能的和这样屏幕，这样价格的，就属它最好了！配了个雷柏的无线笔记本鼠标完美了！虽然说是塑料材质，不过真是对的起这份价格了，总不能这样价格要求弄个镁合金的吧！太不现实了！有高清支持，放家里客厅输出电视当HTPC绰绰有余！绝对超值！酷睿双核是个亮点，虽然发热有点大，不过总体上控制的还不错！有多合一读卡器，方便有数码产品的人！有摄像头，有内置麦！配件和说明书很全面！
0	硬件设施太旧,和房价不相符,价格还是贵了补充点评2008年7月29日：大床房的床太小,两人睡感觉不舒服
0	设施陈旧,早餐不太丰富只能说是一般般了
1	本来订这里是因为它算山上比较便宜的，后来入住发现，比想象中的好很多。起码很干净。就是隔音效果不太好，早上隔壁人去看日出，那个吵啊～～其它的感觉还不错
1	外观漂亮，最大的卖点。键盘大，联想ｓ１０被淘汰的原因。电池挺好的。
1	这两天又看了几十页，结果很多语言开始令人蒙查查了，不知原版怎样表述的，但翻译的确实很蹩脚，比如精子，非要翻译成精虫。在网上查原著，却查不到，先只好看此版了。等看完再做进一步评论。
0	帮朋友买的，￥6999，相比A34促销￥6199，性价比低了一些，连个VISTA、驱动光盘都不送。机器比想像中的要厚重。
0	通篇就是肤浅且俗气的小例子,小学生都能写出来这些!拿于丹和易中天比,简直糟蹋了易教授!这书千万别买,买了后悔一辈子!我看了一遍,就把它当废纸卖了!太没水平,初中生都会看不上!
0	1.钢琴漆外表面就是指纹收集器，手随便动两下就惨不忍睹了；2.外表面lenove的标不好看，Thinkpad的i上一点还能亮，对商务本来说有点恶搞；3.显示器的显示有点惨白，色彩有些失真。
1	暂时没有问题。分区最好用diskgen分了，再重新建立MBR.直接删除分区会出现grub的提示。这个linux真的不好呀......
0	内容空乏无物，语言哗众取宠，全书不成系统，就象个蹩脚大夫行医。这是我从当当网购的900多元钱书中最差劲的一本。
1	我觉得这是我在如家服务最好的酒店了..交通方便,就是不好订到房间,要住的朋友最好提前几天订哦
1	键盘区较大--好用.没什么用的触摸板改小了---好.音质好,屏幕超亮.刻录速度快.发热不大.东芝软件不错.
1	其实觉得到了破晓，故事开始变得滑稽。如果说贝拉拼尽全力生下尼斯，只是梅尔想为雅各安排他的烙印，然后让雅各开始对贝拉的感情变得模糊虚无，我倒希望梅尔安排雅各为对贝拉的爱情痛苦一辈子。那么，谁对谁的爱情是可以确信的呢？如果雅各曾经那么爱贝拉，可见到尼斯之后怎么又会变成那样呢？我倒觉得还是因为梅尔太善良了，她让每个人各得其所。这个故事真不应该再写下去了，还是给人留点悬念比较好一些。
0	电源太烫手了舍友的L3000-G430APSE电源可以用来冻冰棍我得可以烤红薯么还有就是不知为什么电脑装机箱上的条形码会被用刀割掉极不满意
1	显卡好、CPU虽然型号看着比较低，但性能并比高端差不了多少。性价比很高。目前来看散热良好。游戏性能很不错。
0	只能说不是我想要的内容，应该是不适合我吧，不是很喜欢，只看了几页，就放到一边了
0	就是装XP系统麻烦了些，不过还好DELL的售后服务相当不错，一一耐心解答。
0	有摄像头没有麦克风！触摸板不好用，而且发热量大！（硬盘在触摸板下面）风扇噪音有点大！
0	于丹的心得，在电视上看过，也上网看过，记得在大学的时候老师还放给我们看过，现在看有书，就买了一本，翻了翻感觉挺好，还有书签，印刷是彩色的，也很好。
0	帮助中心>退换货与补发货>退换货流程中明确写着请将邮费凭证及订单号码传真至：010-59222799，我们为您承担一次国内平邮(普通包裹)邮寄费用。但是2个多月了，我还是没有收到退款。有缺页的书的订单：1409910435换货的订单：191930845打电话问，得到的回答永远是：对不起我不太清楚，请您耐心等待，好吗？。。。。。。。。。。。。。。耐心是种美德啊。。。。。。。。。。。
1	去之前在携城上预定的是豪华行政单间，打完折是380元，到了那里接机服务还算不错，蛮准时的。司机也应我要求先把我送到另外一个我要去的地方，而不是直接去酒店checkin。他们同时也帮我做了房间预留。办完事16：00点我进的酒店。进了房间以后发现房间很小根本没有网上说的25cm2,大家可以看我贴上去的照片，床是一面贴着墙的。因为这与我预定的信息不符,于是打电话去前台询问，前台竟然说我定的是三星标准的豪华行政单间，现在给我的是五星标准的单人间，还讽刺地说“如果你对面积有一味的追求可以帮你换回来。”态度很不客气。就算你房价是一样的，在给客人换房之前至少也应该打个招呼吧，这是最起码的尊重。何况他们所谓的五星根本不符合五星标准。房间小就不说了，洗浴品只有洗发水，没有浴袍，茶水篮里仅有一包绿茶。卫星频道大概5个吧。如果大家要去连云港，我建议大家住明珠万豪，虽然离市区稍微远一点，但是服务和环境设施要好的…
1	从地段,星级,价格,环境和设施考虑,此酒店相当不错.如果没有其他因素,下次还会再住.为使贵酒店良性发展,特提醒几点:1.酒点总台服务小姐不够专业,没有职业笑容.2.房间(1117)水龙头和下水出问题,有人报修和管理吗?这牵涉到资源,成本,信誉和服务.3.空调整夜发出流水的噪声(分贝可能不小于50),可能会影响许多客人的休息.希望下次来住时得到改观.
0	稍微有点热，噪音控制一般，键盘做工不好，有晃动感。没有送个内胆包很麻烦。
1	送货超级快，周五下班前下的订单，周六上午就送到家了，赞一个哈~~体积比较小
0	本人正是受当当网各位评论的误导,以为这是本不买不看就会留有遗憾的好书,发现后便赶紧买下。看过若干页后,真是大呼上当.这哪里象是一本讲述历史的书籍，通篇调侃的风格以及所使用的网络语言、大白话，甚至许多句子多含语病，真是误人不浅。
1	记得刚给她买回来时，是和《我爸爸》一起拿回来的，当时问她听哪本时，她就要听《我妈妈》，讲完了要给她讲《我爸爸》时，她说“讲《我妈妈》吧”，第一天就听了四遍。我给她讲时都会加进一些能和生活中联系起来的内容，这样她更愿听，讲到最后孩子爱妈妈，妈妈爱孩子时，我都会告诉她“就像妈妈爱你一样”，然后宝宝就会说“妈妈，我爱你”，听了以后，心里特甜蜜。
1	已经去过一次了，这次也是从携程订的房间，但是好像跟前台沟通的不好，到了居然找不到我们的名字，奇怪
0	摄像头非常的不清楚,比我买的45块钱摄像头都烂多了,内存容易较点.电池3芯不够用
1	以前度过葛先生的《中国古代文化讲义》，感觉这本书总体感觉依然透着葛先生独到的见地，读后对一些经典有了一定的了解。但感觉比较浅，篇幅也比较短，很多内容似乎刚开了个头就结尾了，没有讲深、讲透，感觉就像现在市场上的“名著导读”差不多。有的一些话和《中国古代文化讲义》差不多，部分内容还是《中国古代文化讲义》讲得稍微深些、透彻些。我个人希望葛先生能够再深入些就更好。
0	安装驱动太繁琐了，虽然有了网站下载，但是具体的驱动的安装顺序，还有哪些是必须装，哪些选装，都每有提示。
1	这套教材，延续了新概念英语图文并茂的特点，为适应儿童的阅读特点，书中的插图都是彩色的，活泼、可爱（尽管插图画的很粗糙）。内容也选择了生活中常用的场景对话，很实用，很亲切。最让我觉得满意的是，书里配备了mp3和dvd光盘，适合现代媒体的潮流，不象有的教材至今仍然只配备录音磁带（到哪里去找录音机啊？）。假期就要来了，我打算带儿子一起来好好学学呢！
0	环境和各方面的设施都很老旧，房间小，次所小得离谱，服务态度也一般。实在连3星级都算不上
1	近火車站，位置方便適中。以掛三星之酒店尺度及價格置評，平心而論，委實不錯，中規中距之餘，簡直超值，是攜程的好推介，謝謝。大堂不豪華，但寬敞舒適，坐得久了，服務員奉來熱茶。花園停車場，從客房外望，視野空間，並不侷促，而且恰當綠化。提供免費上網，偶有故障，服務員都迅速有禮地協助，態度友善溫文，殊堪嘉許。客房設備足夠，衛生潔淨，是踏實的良好服務機構。來大理而又不堅持住入古城者，請考慮。补充点评2007年10月22日：同意先前有網友推介餐廳服務亦算不錯，但菜色欠吸引。
1	如果我是你我仍然会选择现在你这样的生活不关有多少艰难的时刻但都以温馨的语言描述过去生活就好像澳洲的海洋和阳光美好而灿烂有安东尼蚊子的陪伴漫长的时光也不再难熬我有2本1本自己的一本送给远在日本的男朋友希望他在是失望难过伤心的时候看看安东尼的字在这个世界上有很多像他们一样的孩子有安东尼有我陪着你一起生活我知道你想要表达什么
1	性价比较高。服务态度也还行。房间小点。比较难能可贵的是，在火车站附近的宾馆晚上居然都没有骚扰电话！值得表扬！早餐相对简单，一般话。
0	很偏远，外面修路，很脏乱，房间还行，服务一般
1	房间太小了，而且我自己用格林豪泰的会员卡定的房间比携程定的房间好，他是五楼的最后一间房，好像是522吧，房间很大，而且床也超大的，比1米8的大多了，希望携程以后可以提供这样的房间
0	优点;有电梯(4层开封宾馆连电梯都没有),晚上好像没有小姐电话骚扰(开封宾馆骚扰到最后干脆和按摩小姐电话聊天起来了)缺点;房间象招待所,设备老化,能算3星?价格偏高,性价比不好!门口乱哄哄的,感觉不好!
0	订房间时说,免费延迟退房至16：00点.但是,完全不可能..延迟退房要收半天房费.
0	6日晚上9点左右入住，同时在前台办理入住的还有另外两对。结果都被告知要出示结婚证，如果没有结婚证那么两个人的身份证上的地址必须相同，如果没有证身份证地址也不相同，就无法办理两个人入住一间房。当场六个人全部傻眼。无论怎么说出门都没有带结婚证的习惯而且订房的时候从来也没有要求出示结婚证，前台的那个服务员就是不松口。后来是有一位GG绕了好几圈找了个当地的熟人，然后给那个服务员打了个电话，保证半夜警察如果来查房的时候一切责任自负后，才算开始给我们办理。折腾到10点才住进4楼最角落的海景大床房，结果厕所的抽水马桶是坏的，服务员来弄了半天也没弄好，说要叫维修人员，吓得我们连忙说算了算了，这大晚上又坐了长途车，谁有精力再去对付维修人员啊。安置好，下楼，大堂里有潮汐时刻表，还挺管用。绕到旁边的餐厅的那一头下到沙滩。夜里海边风大，海水也冰冷，穿了夹克犹觉得冷嗖嗖的，本来还想明天下游泳的念头也被风吹散了。在…
0	到半夜竟然没暖气,怎么住啊????!!!!!!!!!!
0	差差差，太差了！不是一般的差，我希望以后携程不要再推荐这样的酒店给我！！！
0	当初就是因为儿子喜欢汽车，加上这本书好评如潮，所以才决定买的。可是买来一个月了，他只翻了一次，就再也不肯看了。我本来以为这套书算是白买了，可最近儿子突然迷上了它，每天都要看两三遍，中午睡觉前和晚上睡觉前，都要看上一小会儿，成了必修课了。当然最爱看的就是《轱辘轱辘转》，他已经不满足我的讲述了，自己一边看着一边用小手指指点点地，一边说着“撞车了”，“轮子破了”，?大嘴巴垃圾车?......等等，那小模样可认真了。这套书成了我们家的图书宝贝。上次只评了两颗星，没办法改了，只好在这里给它一个大大的五星吧！另外我个人建议一下：有小男孩的家庭，年龄在2岁以上，就可以买给孩子看了，尤其是喜欢汽车的男孩子，买它就对了。
0	酒店周围环境及内部设施整体还不错。但服务态度极其不好，简直目中无人。入住时，正在填我的入住单，突然过来几个衣着较光鲜的人，就把我的身份证和信用卡放到一边，帮那几个人处理。完后，又过来两个人，又接着处理这两个人。我等了20分钟后，忍不住问还要不要办，才想起来。退房时，遇到同样情况。我正在退房，看到几外老外过来，就直接插队办理。我实在忍无可忍，就问服务员为什么，竟然回答你很赶时间吗？
0	白色似乎不耐脏，但，欣喜的是：这种特别的外壳资材，却是非常特殊，有点脏一抹就掉了，特别干净，非常出乎我的意料！！！
1	完美支持XP，不敢买HP和ACER就是怕不能装XP，这台终于没让我失望，BIOS里ACHI选择IDE就可以了，所有XP驱动在联想网站输入产品编号都能下载到，4999价格也比较合理，屏幕不错，散热一般，用一段时间，触摸板就发热了，外接鼠标如果需要禁用掉触摸板，需要先装个老版的，选择“当存在USB定点装置时禁用TOUCHPAD”，然后再装新版的才行，直接装新版，没有这个选项！
0	风扇声音比较大，散热有待改进。另外就是做工有待改进，这可能和国内生产商的技术有直接联系吧。
1	便携，干净好看；电池续航能力相当优秀；华硕的一键恢复是相当实用和优质的，尤其对于没有内置光驱的网本来说；键盘设计较合理，华硕的浮岛式键盘的笔记本电脑还是比较少的，希望这款不只是尝鲜之作；硬盘160GB比较可以，10GB的网络硬盘我还没有太多尝试，但估计也不错；130W的摄像头足以应对大部分情况下的视频输入；预装了XPHSP2正版系统，不错；最重要的一点，赶在7月1日前买，没有装绿坝，很好很强大。
0	我不知道这里的早餐餐具到底是否消毒，我看到服务生直接就拿收下来的餐具在水龙头上手洗以后又放回到了盘中供客人取用。想想真恶心
1	就在崇圣寺后面，酒店环境不错，但硬件设施比较陈旧。地理位置离景点近，但离市区较远，希望酒店能多为客人提供交通上的便利，比如多发班车之类的。
1	酒店地点很好，海景房窗外的景色也很美。可以看到栈桥和小青岛，隔海就是沙滩。服务很体贴，很喜欢楼层的小零食吧。房间设置也很周到。虽然不大，但是个很好的度假酒店。美中不足，隔音设施不太好，遇到夜间大吵大闹的邻居，就比较惨了。
1	首先我要点评一下玄武饭店6楼的房间，实在是太差了，最多只有3星级的标准；8楼以上的房间明显是重新装修过的，要好很多；我们入住的时候一下子要了6间房间，前台有位大堂副理为我们升级到豪华房，都在12楼以上的，房间就要大很多，服务态度还不错；但是令我非常愤怒的是，酒店居然不允许我从带外卖回房间吃，真是太太太可恶了，在我据理力争下，居然还有人拿着什么酒店的管理规定给我看，难道酒店的规定不让吃饭？他们让我要么出去外面吃饭，在房间吃，只能在酒店点，这样的霸王条款，我怎么能接受，我在大堂与他们几个貌似高管的人纠缠了10多分钟，他们在一楼的餐厅给我们找了个包房让我们把外卖回来的饭在里面吃，还提醒我们不要弄脏了桌布。如果不是因为这一出的话，我想我还是蛮喜欢这个酒店。但是确实因为这个，太令我失望了！
0	能把英文写成这样子，也真难为作者了虽然有些搞笑，可惜不喜欢这种风格而且，中英混杂的读，是能记住一些词汇的，倒是把阅读能力搞坏了。
1	有按摩浴缸和桑拿房的标准大床间很有特色4百的放假宽带免费含单早也算是值了。下次去还会入住再次感受下免费按摩浴缸和桑拿房：）
1	我很喜欢这本书的封面设计，看上去就有一种西藏文化的神秘感与沧桑感。内容看上去有些晦涩，全书都有关于性爱的描写，不同的人、不同的时间、不同的地点都有，啥子事从这种经历开始聪明的转变，看一遍可能无法理解作者究竟要说些什么，我还是对一些内容不是很了解，可能与对西藏文化的不了解有关系。书中还间接的有些西藏与中原关系的历史，也许就是这种历史关系，才导致今天达赖与政府关系的对立把！总之复杂！
0	我一个月前订了这本书，可说是缺货，至今都没有收到，也没有留言告诉我什么时候才能发货，还是要退货，对你们的服务不是很满意！！！找半天没有找到提问的地方，就写在这里了，往尽快处理！！！
1	记得几年以前的自己还是一个傻了吧唧的高中生。在上大学的一个姐姐送了我一本藤井树的《B栋11楼》，于是知道了原来有个叫做“彧子”的姑娘。从此喜欢上了藤井树的文字。在厦门闲逛的时候看到了这本《十年的你》，于是在当当找到，买下。每晚下班以后在自己榻榻米一样的床垫上细细的翻阅。十年里，阿树成长了很多。无论是职场上的阿树，情场上的阿树，都是那么可爱。可曾记得，当年有个叫做彧子的姑娘。
0	可能是因为电池大的原因，稍重了一些。很容易沾染指纹。XP驱动必须要从光盘进行安装，比较麻烦，好在从网上能下载到相关驱动。我没有光驱，用U盘重装系统花了不少时间，但重装后运行目前一直很稳定。
0	书收到了,和上面那一位朋友一样,我也没有收到书本该附带的赠品!!!的确,就是一个记事本的事情,看上去小,关键的关键是缺乏信誉!!!想到很多朋友越来越多的都从当当转投了卓越购书,为什么这样,当当是应该好好反省一下了,不能因为发展大了,就可以越来越开始店大欺客了!希望当当给我一个让人满意的答复!!!
1	外观漂亮，速度还很快哦，最重要的是携带超级方便，电池续航能力很强！
0	先说一点好的，就是设施比较新。下面说不好的：1、位置比较差，在一条胡同里，很多出租车司机不知道。而且胡同口有一块机动车禁止入内的牌子，有些司机不肯开进去的话，行李多的朋友就麻烦了。2、酒店号称免费宽带，但是我住进去的时候却说没有网线了，说一共只有19根网线，我找了多次客房服务和总台都没有办法解决，最后只好给携程打了一个电话，携程帮我联系了以后就有人把网线送来了。怎么评价宾馆的服务呢？就一个字——贱！顺便表扬一下携程。3、我入住的时候是11月初，最低温度是6度，进房间后觉得有点冷，开了空调后觉得没有什么改善，于是打电话给客房服务。他们回答我说空调开了，不过只是送风，如果觉得冷的话把空调关掉会好点，还说不能开热空调，开空调必须要上面统一调度的。这是我碰到过的最烂的服务了。只住了一天，感觉很差，以后不会再考虑这个地方。
0	真是不知道在搞什么？？不是已经评论过了吗？误人子弟！随便翻了几页,不看不知道,一看想烧掉了！前言不搭后语，东扯葫芦西扯瓜，内容肤浅像是在记流水账！里面都是自己的感受和想象，科学依据不足，浪费人民币了！不值得买里面有说到“在感觉月经快要来或者第一天肚子痛的时候吃老姜汤尽量多放几片,越辣越好加上几勺红糖”不知道就不要乱说，会害人的。我想也许你说的有些是对的吧！结果被害残了了！喝红糖水，起到补血的作用。并有效储存身体的热量。月经的时候千万不可以喝红糖姜水，那是感冒的时候喝的。可以促进血液循环，活血化瘀，加速新陈代谢。月经期间如果喝红糖姜水会导致月经量增大，严重者导致崩漏。参考资料：妇产科学。事实证明就是如此。这样的水平也能出书，真是笑死人！还是健康书，搞不好害人的！精神损失费！
0	房间很小，洗手间不干净，我住的标间，浴缸里面脏死了，我都不敢站，而且下水的速度好慢啊，不过地处北京丰台区，做公车20分钟就可以到前门，服务员的态度还是很好的。但相比如家、锦江之星，这里真不像是连锁的，就是一个旅馆。
1	价格实惠，外观也不错。内置音箱音量比一般的都大。我的音箱接上去相对来说都小声了。
0	我在这个订单里共订了六本书，结果当当网给我发错了五本，而且当当网送货上门后还必须付款后才能打开包装看，如果有问题的话当时送货的人还不管，只有和当当在网上交涉，我是七月份收到书的，现在当当网给我发错的书我已经发回去快一个月了，没有任何反馈，我不知道我这次是不是上当了，反正没有人给我反馈，希望当当网能够给一个答复！
0	酒店前台的态度极其恶劣，我预定的是12月14日晚的双人间，携程预定是到晚上9点，由于行程改变，到达时间会推后，因为该酒店当天有一个全省会议，考虑到房间可能会紧张，所以在当晚8点前打电话到酒店前台，告知我会晚到，房间请保留，前台的答复是可以，当晚我9点30分到达酒店，前台告诉我过了预定的9点钟，房间已经取消，并且也没有房间了，还拿出携程的预定传真给我看，我说我已经事先电话告知会晚到并且已得到你们的承诺，现在房间取消竟然认为是我的责任，吵了半天来了一个大堂经理，上来又是同样的一堆废话，最后说只能给我一个大床间加一张床，没办法只能接受，对此事件非常遗憾，同时对于携程与这种酒店签订协议也很失望！
0	发热量稍微有点点大！无线上网的速度一般！预装的系统垃圾多！
0	看你了网上的评论，个哦我4谁的儿子买了。但是觉得一点都布时候给这么小的孩子读。孩子也不干兴趣，这本书应该适合6岁以上的孩子。并且故事也没什么意思。
1	我是自己开车去的酒店，这个酒店如果是晚上入住根本看不到酒店入口处，我费尽周折边打电话咨询酒店边让车上的人仔细辨认，结果还是绕错很多地方好不容易才开到酒店大门口，那天正好下小雨，门口保安只有一人跑来，我在酒店门口依然看不到车库入口，要求保安带路，于是他安排一个管理车库的工人引路，那工人带我们到车库后一听说我们是入住客人不能向他交停车费，他立刻一溜烟不见人影，害得我们找电梯口回酒店找了半天！！！这种情况也许以前很难体现出来也许平时也不觉得怎样过分，但这几件事集中起来就反映了该酒店的管理薄弱的一方面，最重要的是我觉得作为一个好评如潮的酒店更不应该了！当然事后当晚值班经理的及时道歉和升级房间等等补偿行为也体现了该酒店管理层对客人的重视，体现了酒店有错及时改进的诚恳态度！而且第二天还通过携程要向我电话道歉！我也确实感到该酒店能有如此态度很难能可贵了！本来我不想点评此次事情，但后来觉得也不妨通过我的…
1	漂亮和稳定是这款本本的最大优点.系统很好装的，手边找个GHOST的XP盘一次性装完，官网驱动很全，全部下载后上掉，一点问题没有
1	日升日落，年复一年，过惯了庸碌的生活的我们，也许早就忘了曾经小小时的自己所怀揣的那些梦想，那些小小的希翼，长大意味着成熟吗？不。也许是长大了的我们放弃了简单的生活、简单的思考，只有大人才会将自己的生活别人的生活考虑的那么复杂。有一天，也许想自己一个人静静的想一些东西的时候，翻开这本书，找找属于自己的那些纯真，找找我们遗忘的那个自己。
1	我住的行政房是全新的，有五星级标准*v*。只可惜楼顶的中餐厅在停业装修，我挺喜欢这个餐厅的，正宗广东菜，希望下次来时复业了。似乎酒店花了很多精力在装修更新。
0	1.自提点对账太慢了，我买了好久，一直不能评论2.风扇有点响，需要用eeectl控制一下3.没有numlock和capslock指示灯！！！害我老是登录密码不对4.有点厚重了。。
1	什么是贪婪？看完后我问自己，虽然书里描述的很夸张，但确实可以引起我的司考。有自己的希望是吗？不是，那是理想。是不是贪婪主要看你希望的是什么，当你希望早餐吃面包与牛奶时不是，可是当你希望吃人肉的时候就是了。呵呵，作者是这种观点吧。这本书的后面我几乎没有看，因为不想看了，第一是不现实，在有是很恐怖，在这个作者描绘出的世界里，我觉得很冷，很冷，冷得我看不清自己。
0	呵呵，看完这本书，不得不后悔，不是为了书钱，而是为了时间，说实话，除了书有几页缺角以外，我觉得这本书本身也没有什么值得一读的地方，如果谁想看的话，我可以介绍一下，简单的说，就是金钱崇拜主义。“爱情不重要，但是钱特别重要…………放弃你年轻时烂漫的想法，放弃你的幼稚……”呵呵，有些观点真是很不赞同，其中说既然你三十岁时就会很现实，那为什么不在二十几岁的时候就也很现实，天啊，那我要说，人在不同的年龄当然有不同想法，总不能要一个二十岁的人就和六十岁的人有一样的观点吧……而作者大概就是这个意思……
1	因为是自己用，所以买的白色本本。外观很漂亮，干干净净的，没有任何瑕疵和小外伤，里面的电源线和其他相关零件也很完好，打开前箱子都是封着的，这点京东做的特别好，让人非常放心！打开本本后，屏幕很清晰，虽然屏幕只有8.9，但是呈现效果还设很好的，键盘使者也算舒服，当然因为本本自身不大，所以不能和大本比。边上的接口也还方便，厂家色设计还算不错的，虽然本本小，但是还配备了摄像头，内部的设置也算够用了。
0	就这样的宾馆也敢要298元，跟诈骗差不多，宾馆的前台就像饭馆的收银台，服务态度极差，跟头脑缺根弦似的。洗澡的水也不热，房间隔音差，早餐不好，如果你收个180元左右还查不多，我说的合理吧，就这酒店还敢如此要价，携程网的工作人员到底有没有实地考察过，能不能为用户多负责一下，真是让人不愿意再在这里订酒店。
0	看了那么多成功的女性推荐这本书，我就想赶在自己二十多岁时看看，期待也看出个“获益良多”。可惜，当我看到一半（肯能还未到一半），我就跳着翻了，实在没心思一字一句认认真真地读了。因为那些所谓了例子及其所要说明的，不都是一些最基本的道理和一个正常人应该具备的素养吗？二十多岁的女人至于要人教这些吗？如果谁的答案是“是”，那她的人生我想也不过如此了。
0	跑冰封王座蓝屏了，还是散热不行，经典的老游戏还是都没问题的电池没有说的待机时间那么长
1	优秀的外观，轻薄的分量，完美的性能。当然，都是和同类上网本相比而言。预装了linux，需要自己找xp装。但是linux的硬盘mbr和xp的不一样，所以，用winpe装系统的朋友，请在用分区管理工具重新分区后，记得更新硬盘的mbr。在操作里面有这个选项的。否则就会出现：error17其他驱动到www.hp.com.cn去下载总而言之，很值的机器。
1	真是一套好书。我的女儿优优28个月了，喜欢听我给她讲故事，家里也后好多故事书。那天晚上下班把书拿到家，优优在玩，我拿出一本“汤姆走丢了”给她讲，她一下子就被吸引住了，站在沙发旁静静的听着，当听到汤姆找不到妈妈哭了的时候我看见优优的眼睛里也浸满了泪水……在这以后优优几乎很少看别的故事书，天天缠着我给她讲这套书。画面明快，又不失细节，故事内容很符合这个年龄段的孩子。
1	酒店环境,房间档次都很不错,服务水平专业.住了两天,感觉确实比较不错,二楼自助烧烤给人宾至如归的感觉
1	房间里有电脑，虽然房间的条件略显简陋，但环境、服务还有饭菜都还是很不错的。如果下次去无锡，我还是会选择这里的。
1	作为一家两星级酒店已经不错了，我订的是套房，房间很干净也很宽敞，卫生间很大，还带淋浴房，服务也很到位，毛病就是服务员的普通话需要加强
1	作为一名“白骨精”，我不得不佩服作者入木三分的刻画，不仅精准地描绘出我们的生活画面，更深刻地揭露了我们内心的挣扎与困顿。确实，是一部当代白骨精们的写照！写出了职场的竞争，写出了雇佣与被雇佣的现实。笔锋平实，清澈，是好作品。看着看着，便感觉自己也渐渐地深入到这个故事中，和你一起在职场中打拼，在感情中沉浮。泪，也一次又一次地润了眼眶……
1	关注了很久，性价比很高，装了系统下了驱动跑的很溜，外观也相当不错
1	地角-虽然打车去哪都不贵但是前不着村后不着店步行太冷了不过早上吃饭还是很方便客房很烂~似乎是后改造的跟北京的洲际没法比人家那个是闪闪发亮这个是暗淡无光还很阴冷~安排的朝北的房子朋友先洗澡结果说淋浴的下水道堵了里面全是头发恶心无比地砖也是脏渍斑驳的里面配套的毛巾什么的根本就不全浴巾和浴袍各只有一条我宁愿加点钱住别家真不知道5星是怎么得来的
1	地理位置比较便捷，逛街、旅游、办事都比较方便。老的宾馆新装修改的，房间内的设施简洁、干净，但宾馆整体建筑设施比较陈旧。
0	原来是钢琴漆的，不是亚光的，小小遗憾。因为电池原因，稍感重了，没办法，与和熊掌的关系
0	我感觉不行。。。性价比很差。不知道是银川都这样还是怎么的！
1	非常好的一本书，拿到书，自己先翻看了一遍，书里的大兔子、小兔子动作神情非常生动、可爱，看着看着，不由自主的就笑了。文尾，大兔子轻吻小兔子，在他耳边低语，温馨，就如我家平日的画面。儿子看了也很喜欢，最近常学小兔子一样，拉我的耳朵，对我说：“妈妈，我要说话。”呵呵。早上临走的时候，亲了一下还在床上的儿子，他对我说：“就象小兔子一样。”欣喜！
1	我试一下自己买来整套的《鸾》，本没有想到其内容得精彩只是看到价格能接受又是以整套书就买下了。我是一个清史迷虽有时爱看看有关的书，但更多的是被这部书的内容所感动。女人傻痴情的女人更傻，傻得没有自我眼中没有了一切，去追寻那种爱。书中男主与女主的爱荡气回肠，男主的执著更是我看到了现代都市爱情的缺陷。此书值得一看此书值得收藏，美的东西人人都要去感受一下。
0	没驱动光盘，装xp要自己下驱动和系统软件，不过下载很方便，不算大缺点。有一个点，运气不好，这个要看运气；上盖做工，屏幕与边框有缝隙，晚上关了灯从侧面能看到LED灯不过据说高端的也存在这种问题。
1	酒店地理位置：4分，地理位置一般，离火车站文殊院较近，出租车相对比较好叫，大约等5分钟左右。酒店环境：5分，很有味道的芙蓉文化主题酒店，很有特色，个人很喜欢，就是作为4星级酒店来说服务态度稍微差了一点。
0	操作系统还不如直接给裸机，分成一个盘最后还是要重装的，acer不给个光盘一重装专用软件在网站上也没找到，美中不足
1	生活永远是最打动人的。不管在哪个国家，亲情的道理是一样的，陪伴玩耍、护佑、教育、关心、糊涂……点点滴滴，尽在纸端。更让我感动的是，这部不朽的漫画，诞生于德国最黑暗的时代，作者颠沛流离，生活动荡，可是，爱的力量超越一切，它埋藏了苦难，把温暖、温情、温和的情感永远保留下来。现在人们生活好了，可是却好像不太会带孩子了，“亲子”成了一个市场上的商业品种，啼笑皆非。
0	无论从软件还是硬件该酒店都达不到四星标准。电视机无名品牌色彩很差，电视节目没有任何国际卫星电视节目。如何带外宾入住。标间618元。哈尔滨随便都能找到比它好的。最无法容忍的是我公司两个部门共六个人入住共六间标间，都是通过携程订房，2月5日晚是五个人，另一个部门的三个人是四百多元，而我们部门的两个人是618元。这样的差价叫我们如何提交给同一个外国老板签字报销。我只能理解为黑店斩人，斩到一个是一个。哈尔滨宾馆林立，我是绝对不会再次去金谷挨斩了。希望其它客人要小心，货比三家，并要核对不同的时段，切防挨斩。
1	非常不错的酒店，房间宽大，浴室的设计都不错，只是房间里的酒水设备不足。我从加州带来几瓶很好的红酒，可是没有杯子，不过酒店马上就送过来。客房，门房的服务都很好。在大连的五星酒店里这家的价格合理（可是还是比我在北京住的五星酒店贵）。我住过大连其它的五星酒店，这家日光比较划算。
0	商品还没看，京东的系统还是不够完善，在自提点付的钱，居然还是把订单删除了，我很无语
1	服务比较好，离海边也很近，附近有好又多，早餐品种不多。
0	我本来是订的220元的标间，后来告诉我只有258元的标间。只好答应、别无选择。以为在这种档次的城市，外标300多元的房间会不错，实际入住后，感觉性价比较差，设施简陋，不像能代表该市形象的窗口。空调是中央控制，房间内不可以调整，刚进房间有异味。这也是我两年来唯一遇到的在宾馆入住、还要另外缴纳10元停车费的！可能是我们少见多怪吧。优点：早餐还好，符合20元的标准。补充点评2008年6月8日：建议把地址改为“六峰路”，这样开车好找！
0	很不好我订金刷卡房费付现金刷卡的也一样跟我收我打电话去尽然要我到厦门拿现金实在是无理
0	显卡低级和其它配置不相符。另外就是运行预装的VISTA慢，真的是一分价钱一分货，看小黑比这配置低的运行VISTA都比这快多了。刚改XP了
0	没有蓝牙，没有自带操作系统，光驱工作噪音大，开机较慢，安装GHOST时会重启，要多几次才可以成功（盘没有问题）可能和光驱振动有关。外壳容易留下手指印。
0	1。画风不讨人喜欢，很粗糙，笔触不流畅2。内容多数已过时，且地域性明显3。作者想象力丰富，但过于脱离现实4。价格较高5。孩子不喜欢它
0	颜色不真实！！！不知道怎么设置，看着很不舒服！！！谁给指点一下
0	在喀什，如果通过ctrip预定，这是仅有的2个选择之一。优点：在汉人区，附近有夜市，房间里有宽带。缺点：虽然在喀什算是还凑合的，但条件还是很差（没错，我住的已经是这里的“贵宾楼”了），感觉房间陈旧20年；根本无法刷卡（虽然他们门可罗雀还要求你用信用卡担保...）；宽带设置烦琐，需要设置用户名密码；早餐也比较差，一楼设置的旅行社报价比其他地方贵。建议后来者不要看到这里有宽带或者方便通过ctrip预定就随手预定这家了，可能会影响你的出游心情。喀什现在听说新建了一个四星级酒店，塔西南石油管理局开的，我猜比这个会好。
1	13.3?的笔记本是黄金区间，比12.1?的价格便宜，体积重量又可以兼顾，很好的选择！这款键盘上面的触摸区和机器是融为一体的整体，外观很好看，也不容易进灰尘！很好的笔记本！
0	散热一般，从触摸板到右手掌托有些温热，USB只有三个，太少，不过分配到是比较合理
0	还是有点贵，要是白色和黑色一个价格就好了~~~~最好再送膜啦，键鼠啥的，那样会更开心点~~~~
0	质量太差，设计偷工减料严重。我1月15日拿到电脑，到6月18日，5个月的时间。维修了4次，硬盘坏了3块。
1	喜来登饭店确实不错，是标准的五星级饭店。由于工作原因，我经常要晚上22点入住酒店。喜来登接受客户的信用卡担保，保留房间。非常好！喜来登的位置不错，就在天府广场的北侧，绝对的市中心。旁边有个体育场。周边的购物场所较少，必须去人民广场，或者春熙路购物街。住喜来登，可以在市区转转，看看成都的景色。如果想方便出城，那么还是住南二环的凯宾斯基好了，那里靠近机场高速。喜来登是Starwood成员，可以积累分数。早餐也非常好吃。房间的环境、设备都非常好。服务态度非常好。我以后还会选择喜来登。入住喜来登之前的一天，我住在锦江宾馆。锦江宾馆的官僚风气太严重了。我列举一下锦江饭店的问题：1、不接受信用卡担保。这完全不符合五星级标准，更不符合国际标准。如果客人22点入住，怎么办？2、早餐9点30分就结束了。一般的饭店都是10点结束。3、服务员的态度差劲，好像国营企业的服务员。4、网速太慢了。我实在想不明白：为…
0	我是一名资深的网络潜水员，喜欢在论坛上看护肤、理财等等。在网上经常看到一猫一菩提的精彩文章，深深地被她感染，成为一名不折不扣的猫迷。《31岁小美女养颜经》向我们展示了一个与众不同的护肤、养生、调养的新世界。她教会我们，可以从名贵繁杂的护肤品中解脱出来，用一些日常生活用品护肤；通过一些日常小动作健身；调理身体，以内养外；还教给我们，如何轻松自如地度过女人一生最宝贵的经历---怀孕生子。总而言之，这本书是女人的好朋友。
0	酒店根本没有四星,整个楼里找不到几个服务生,而且服务生没有礼貌,从不打招呼;房间的门又不太密封,下面离地有近十公分的的距离,晚上睡觉关了灯,外面的灯光反射到房间里面,亮得不得了;早餐时取煎鸡蛋或面条等现烧的食物也没人排队,大家抢,谁下手快就得手,服务生也不引导,混乱!
1	1G内存慢了一点;反面感觉少一个螺丝,不知本身就没有的,vista不会用,明天就换成XP
1	协程价格比较好。下次出差还会住这里。房间还不错。
0	1.刚买就跌价，比较郁闷！2.用信用卡分期付款方式，操作很漫长，9号下的订单19号才能拿到。大家可以先刷信用卡付款，再致电银行要求分期，更快捷。3.比较沉4.如果选用钢琴烤漆就更满意了
1	这是一本可以给我们生活、工作在现代快节奏时代的人的激励书籍，也许刚一开始你拿着这本书时，会感觉枯燥无味、精神质，但只要你耐心的细细品味下去，用心去感悟里面字里行间的意境，你便会从中得到你人生成功的真谛！强力推荐你去用心专研这本书中的内容，你会从中领悟到你人生中意想不到的财富！
0	KTV在25楼,整个晚上房间都在震根本就休息不好,上网居然还要接电话线拨号.这个酒店实在太差了
0	浪费我时间。第一，所选题材不实用。第二，词汇该专业的不专业，该通俗的却假装深沉。感觉现在的中国外语教育就是随便几个老外包装几下就都成了专家，比起大学时候用的商务英语教材差多了。
0	是不是这本书在当当网卖的好了，就调高价格了呢？原来不是16元吗？怎么突然酒涨价了？大家都不要买了，等调价了在买吧！我已经买过这本书了，内容也很一般了，23.8元，不值！
1	这是正宗日版引进的书！编书的日本人，所以，书中选用的例句很地道。每十几个的句型分为一组，每组都有配套练习，方便学习过后检验和巩固知识点！看过市面上很多日语考级类语法书，感觉这一套是含金量最高的！另外推荐《日语能力测验考前题库》系列，这也是高含金量的，可与本书配合使用。不过，题库系列名副其实，只有题和答案，几乎没有解释，对于语法基础不够扎实的朋友来说，慎选。
1	第二遍了。由于Java基础知识的不足，在看的过程中还是跳过了几章。当然比第一遍多看了点，也看得更加深了点，觉得还是有看第三遍的需要，说不定有第四遍的需要……不想多说，是一本好书，推荐所有想学好Java的同仁们。这一次看得相对细一点，发现个别翻译有不足之处。当然这不影响大局。。。好书，好书，推荐，推荐。。。。。。
1	偶住的是特色大床房,是第二次入住这家店了.要表扬一下,有了不少改进,看得出酒店还是很用心在经营的.特色大床房里有免费的书籍,靠,有7\8种,还放了一枕茶园的茶香枕,女朋友很喜欢,味道很好闻,还有免费的碟片和DVD租借,只要押200大洋,有不少大片可以挑.总台的MM服务很热情,人也漂亮,登记的时候问晚上有什么地方好逛,马上介绍了东林广场,夜景确实挺美,旁边的家乐福超市和保利广场可以SHOPPING,帮女朋友买了条裙子,顺便搞了点夜宵,嘿嘿,这个夜晚不错.
0	听别人介绍了说挺好的，我就买了，但是儿子一点都不喜欢，我也不怎么喜欢，呵呵
0	这鬼地方真的太烂了，哪像人住的，简直难民营，一帮老头老太在楼道里聊天，空调想是出土文物，一股很重酶味，电视也装了有线的，可就是只能收3个频道，还看不清人像，当晚差点晕过去阿。希望各位同仁别去住，另外我觉得携程对酒店的硬件评估有问题，或者在与酒店狼狈为奸
0	此书让人感觉很是恶心，我完全是头脑发热了才买回来的。她现在又弄起庄子来了，真的叫做“孔子很着急！庄子很生气”我感到很恶心！简直胡讲一通！让人无语评论！
0	卫生条件、服务水平和服务质量都只能用有差来形容
1	入住8号楼81118房,服务人员态度很热情周到,房间整洁,早餐比较丰富.卫生间略显陈旧.
1	订货到拿到货物只有两天时间，分盘，安装XP速度还可以，不像楼上所说的那么繁琐，在网上安装驱动后一次搞定，3～4小时，机子速度比较快，运行了一个1G多大的的电影，从打开到播放缓冲了5秒钟，非常好！
1	外观时尚，白色的键盘用起来是相当的拉风。机器的配置在同等价位的品牌里属于最高的了。
1	外观做得挺好，250G的硬盘够用，速度还行，原配的操作系统很难上手，还是改成XP方便一些，在安装XP的时候发现USB口供电比较差，如果是大功率的USB设备还是外接电源比较稳定。
0	这本书是和那本“别叫我英文单词书”一起买的，收到后单封面就看出高低了，翻翻内容和版面设计，这本书真的太一般了只能说，一直放着没有读的欲望，到现在也没翻出10页；内容有一些不太专业，不值得看个人感觉
1	行政豪华间有点偏贵，房间面积小了！服务总体还可以，就是房间清扫人员不太注意礼貌，有时候刚敲门马上就擅自进来！酒店位置不错！
1	性价比高,键盘很合手,电池强无线打开6小时,用外置光驱装上XP,用原带的驱动盘安装驱动.只有声卡没有装上,手工下载安装后,一切正常.装了常用软件速度很快.真的很值,准备再买一台
0	1、预装的是VISTA，换系统要折腾一番；2、触摸板不好掌握；3、
0	机器近乎完美，但这次交易EMS出了很大问题明明九号到货居然等了一个下午都找不到了我的货无辜扣留到十号早上才找到服务态度太差了以后都不敢找他运货了
0	酒店位置还不错，附近就有不少饭店。由于是单行道车子只能停在酒店的后门，到前台要走点路，这点不是很方便。酒店的门童如同虚设既不会帮客人开门，更不要说帮客人拿行李了。前台态度也不好，对客人爱理不理的。房间设施一般，网速不仅慢还会经常断网。
1	好可爱的书啊，图片生动幽默，连我们单位的男同志都喜欢看，呵呵。故事很有哲理，对小孩有教育意义。认同自我，认同世界，是每个人从小到达都必须完成的一项课程。可是并不是每个人都能，所以产生了那么多压力和痛苦。中国传统的教育思想有压抑自我、框定思想的东西，如果看了这本书，我想大人都会掩卷微笑，多么好玩的故事，多么阳光的结局啊。。。
0	一、散热不好二、玩3D游戏老是一卡一卡的，XP系统和vista系统都试过了，显卡驱动也更换了不少，就是解决不了问题
0	首先我买是看了你们的评论才买的，我承认我上当了。书很薄，我以前给我小孩买的书基本上纸要比这个厚很多，这个拿在手上很小，没有质感。我看了下15本摞在一起厚度还不到5厘米。另外装订的很差，每本书都是一个订书钉固定，这样的书小孩看是很危险的，我小宝以前就被这样的书割伤过嘴，小孩子看书没那么老实的，所以我以后买的书都是无钉的。大家看好了，想明白了再买呀，不要看评论很好价格不贵久买了，我现在的书就那么扔着呢，一点用没有。
0	这本书后来又买了。两岁五个月的儿子睡觉前认真听我讲完了。对不喜欢书的儿子来讲，这本书买对了。是他喜欢有数的几本书里的一本。
0	以汽车为主的绘图形式，不适合中国的女孩子亲子阅读。我孩子就新鲜一会儿，再也不愿看了！
0	各方面都很一般，象个小旅店，也没什么太出格缺陷，价格略贵啊。
0	很喜欢这本书，但感觉舒适盗版的让我很伤心，那个印刷一看就是假的，不知道当当也会卖假书
1	大连很不错的酒店了，不过差点和南山花园那个搞错0.0
1	我是这个月初入住的。订房前也看了一些点评，尤其是对点评上说的“热水少、网速慢”的问题心有余悸，但出于其地理位置好，且房价合适，于是还是在朋友的教唆下定了这家酒店。刚到敦煌时才发现在如此小的城市中无所谓地点便利之说，在敦煌的2天没打过车，都是走路的。所以说其地理条件优越之说，其实也显得不是很重要了。说说服务吧。去前台checkin的时候，刚说是通过携程预定的，马上服务人员就说出了我的姓名，第一反应：这里服务对应的真快；第二反应：大概客人极少。在前台人员的提醒下注意了大厅里的滚动屏幕，上面居然写着：“欢迎**一行入住我店……”的大字，感觉很是亲切，顿时心里美滋滋的。进入房间，感觉还可以，比九寨沟的同级别酒店好多了。而且这里和北京一样也有数字电视了。朋友下午洗了个澡，说是水非常热，水量也很大，反映不错。想：大概是做了改善了吧。晚上打算就论坛中的“热水和网速”问题亲自碰碰运气，7点半打开水龙头，…
0	这样的装修和设施居然是五星酒店，倒！房价实在离谱，随便一个什么公司协议就才300出头。地段在包头不错，周围吃饭很方便，有个玻璃火锅又好吃又便宜（不过包头的牛羊肉好，火锅可能水平都不错哦）。到了晚上居然有小姐尾随到房间，怎一个乱字了得！
0	很怀疑五星酒店的评价标准。三星都不如，很失望！
0	键盘面板也是钢琴烤漆的，亮晶晶的很漂亮，但容易留指纹；不过女孩子一般都爱干净，常洗手，常擦拭也就无所谓了，还可以养成勤洗手的好习惯，哈哈
0	该洒店设施不全且不洁净,让客户感觉不太敢放心使用,且服务人员态度不是太好,早上入住客人收拾房间的速度太慢
0	我给3颗心的评分并不是因为当当服务或者书质不好，而是书的内容实在让人给不了高分。这种书不合适买来细读，只能当杂志一样翻翻就好。而且作者本身也不高段——不论是文字叙述还是体验感悟。不说其他的，就说以作者这样的年龄，我想实在应该是不好意思写这类文章的，我并不是歧视这个年龄或者什么，而是认为人活一辈子很多时候都不应该太早下定论，说不定到你40岁的时候又会认为30岁时候所想的是错的呢~很奇怪为什么会登上什么“排行版”。而且暂不提观念的是非，作者自己书中本身很多观念都是自相矛盾的，很多内容都是对某件事的体悟而已。动不动就提“我身边的人”，局限性之非常已不堪言了。实在不应该出这样的书来误人子弟，读者也不必买这样的书来浪费时间。不过别人给写的那篇序到是值得人琢磨琢磨，其中之言外之意、弦外之音可得人会心一笑~~~~~~
0	10月2号入住12楼大床房,房间太小,隔音差,3号换11楼双人间,淋浴间下水管堵塞,水漫金山啊.工程人员半夜来处理(辛苦了!).另早餐餐桌布菜渍很多.还好床上用品够干净,否则我很怀疑这是四星级酒店
1	我们是在2008年春节入住该酒店的.就这价格来说:总体感觉不错.但二次无法用门卡开门,最后麻烦服务员开的.他们的服务态度不错,这点值得表扬.卫生间小了点.如果再次回襄樊,金城仍是我们的首选(当然如他们不涨价的前提).最后希望他们可以送双早!谢谢!:)宾馆反馈2008年2月15日：您好！感谢您对金城大酒店的支持！您反映的问题客服部已记录，我们会在以后的工作中改善，谢谢！祝您春节愉快！
1	伊利亚德是天才级的人物，真的……总觉得，一生中应该抽出一点时间研究研究宗教，来看看古今中外的智者对于世界、对于生命，都思考了什么、言说了什么，他们的思考与言说又波及到了多少人、令他们产生共鸣、从而也开始思考开始言说……花几个下午看看这些闪烁着智慧的思想，比无所事事的浏览网页、上街血拼，强之又强！
1	外型超漂亮，?像?清晰，??、?牙很方便，我加了?2G的apcer?存，?行超快！散?我?得可以啊，不?。
1	好久就看完这本书了，觉得以前自己犯了很多错误。在育儿方面是要用心的！后来改变了我很多以前的做法，现在正按着书中的一些理念在和孩子之前的沟通。收获很多。送了一本给远方的妹妹，希望她在育儿方面也有这样的书。特高兴。书中还有把重要的内容用笔勾画出来，便于下次查找。书后每节还有训练题，这一点很不错哟，看你自己是不是真正做到，听孩子在说，呵。总之很不错。
0	房间还算干净,卫生间很大,但没有设施。提供的毛巾每人只有一条，还是破的。总体来说不太令人满意。
1	客房、前台服务还可以，就是收银方面存在问题，我有一点电话费，同她说半天，还是这样开不能那样不能，最后全部以房费名义开，给她自己方便，不给我方便。另外早上8点多走廊上吸尘气开始叫了，吵闹得很，想晚点醒好难。有时还要受服务员敲门打扫卫生困扰，这不该是一家四星酒店应该有的服务吧。总体可以，下次去可能会选。
0	9月20日入住。总的来说：失望！开始拿到的房间，房间内充满很强烈的烟味，实在忍受不住，要求换房，不知是否前台有意见，给换了一间比前一间小的多的房，算了，将就一下睡一个晚上吧，心想。但一躺到床上发现不对劲，床垫中间是凹下去的，没办法躺的舒服，又不敢再叫换房了，不知再会出现什么问题。只好整个晚上睡在床垫的边上（那里没有凹），但整天晚上提心吊胆的怕掉下床！郁闷！
0	所谓的携程四星，电梯又小又脏，从电梯到楼道到房间充满低档招待所的味道，半夜2点居然有自称服务员（女）的人敲门，不会再住这家酒店了，对携程的推荐也表示怀疑！
1	字都打印得很清晰，但也有不少谬误，间隔布置合宜，不会太密也不会太疏。纸面整洁，看起来很舒服，封底面橡胶的厚皮本能有效防止书籍损坏，装订牢实，也方便携带。大爱简爱的英文原著，那种语言魅力胜于言表，男女主角之间的表白倾诉扣人心弦，文字实在太赞，行云流水地写出来深刻细腻，动用大量的比喻以及心理描写让人情与字移。
0	价格在贵阳算便宜的，不过房间太旧，够大，空调暖风白天不开，生气！
1	刚拿到手就看了方文山写的序，以便决定他的内容风格，看后果然还是不错的，很有趣的叙述他们国中及升学后一票人的青春情愫。其实我书是看到一半，但绝对有继续看完的意思。假设你的中学生活是很单调的，也可以在小书中找到你想要的那份感觉，如果不单调则更加丰富了书的情节。建议：高中毕业后可以看看，读书的学生还是以学业为主啊。
0	就linux系统不爽.就算是linux,麻烦装个图形界面啊,什么ubuntu之类的水表搞一个也不错...
1	轻便！要是没有赠的东西我都不买它！还是京东想得周到！没听到过风扇的声音！小键盘灯的设计还是很有意思的！
0	不好的，319房间有故臭味。要求换房说满了，我是3月去的。在路上认识了一个上海人，他说他退房前也住的319，也是一股臭味。而且这个去不掉，特别是晚上，很浓。不知道是厕所的还是窗外的。服务一般，门前有绿皮公交去莫高窟，不过敦煌宾馆也有，下次住敦煌宾馆。再也不住这个酒店了，热水要放半个小时才有。
0	everst显示samsung140AT01-G0114"lcd,2008产无序列号。不是led屏。可视角度太小，不正对看，感觉灰蒙蒙的，怕是雪花屏。和philips的显示器差距明显。
0	实话说，此酒店有愧其大堂挂的四星的牌子。房间除了面积尚可外装修和内置相当一般，恐怕还达不到三星标准。只有一些房间有网络，虽然很先进的用wifi，但是信号非常弱。洗澡的时候发现没有沐浴液，服务员的工作态度十分马虎。
0	你好!我想问一下我在12月4日订的<别笑！我是英文单词书>为什么还没到?不是有存货吗?要那么久的货期吗?
1	《今天》杂志的作者们将自己几年来的回忆文章编辑在一起，让人又开始追忆那逝去的诗意岁月，70年代末以及整个80年代，这个全国上下充满浪漫激情的年月里，是这样一群充满激情的人穿梭于语词的间隙，挥洒着深沉的浪漫。如今，这群人已不再年轻，但是，那个时代的激情将永葆青春！也很诧异，有关《今天》的书终于可以在内地出版了！想想《沉沦的圣殿》的命运……
0	我是早上近6点才到的，说是要算一天的房费。我说没问题酒店大都是这样的。第三天因为火车要晚上9点多才开，所以我延了半天到六点退房，结果到5点40就打电话催我说要来查房了，我说还没到6点你们催什么啊，而且我那天早上是6点到的，你再给我延半个小时或一个小时都是份内的事，赶客人赶什么一样的。以后不去了。
0	肯定配不上4星级酒店的称号（携程注明可是4颗星）1.大堂太小气，跟汉庭客栈差不多。2.checkin时间太长，永远只有一个接待，一边登记，一边肆无忌惮的接电话，手忙脚乱，才不理会有多少人在排队。3.客房的电话没有快捷键，用起来太麻烦，还得去找分机号。4.卫生间的淋浴不能调节方向，居然还正对着门。5.上次IT告知不能用VPN，有没有搞错，很多大公司要用VPN收邮件啊，要工作啊！6.本想预订回上海的火车票，被告知只能预定飞机票，不能订火车票，岂有此理！哪有四星级酒店不能预定火车票的，没辙，只有自己打的去趟火车站。
1	上网看东西，不断的操作，电池基本能用6个多小时，还是比较满意的。表面不容易留手印，比黑色的好。去华硕官网下载了，所有XP的驱动，装好还是不错的。
0	该酒店服务极差（国营单位）。上周我刚刚回来。原本想去宋村漂流，结果被不负责任的服务员（方飞女士；叶君健，这厮都不敢告诉我他的名字，算不上老爷们！）完全弄错，而且还没有任何歉疚和改正的意思。在我们理论的同时，叶君健这厮还要耍蛮，愣要打人。这就是国营单位的现况！建议大家如果真是没有其他选择，千万不要到这里来，来一个，后悔一个！我算是前车之鉴吧！另外这里交通极不方便，出门需要到前台预定出租车，至少15元，比起市内的2元每人，贵太多了！宾馆反馈2008年8月7日：对于您在本酒店的遭遇我们再次向您表示抱歉。当时我们的工作人员因为宋村漂流给了您错误的信息而向您非常诚恳的道了歉，并对为担误了您宝贵的时间也给您合理的补偿，而且您也接受了我们工作人员另外给您安排的漂流，并非您所说的没有任何歉疚和改正的意思，更没有您所指的要打人的意思。但不管如何，是因为我们工作人员的失误让您在我们饭店感觉到了不愉快，我们再…
0	该酒店很差,服务实在无法忍耐,属于老土级酒店,四星级价格,比附近的安阳宾馆和中原宾馆差远了.价格还贵,下次不会住.
1	酒店位置稍偏,但不愧是从前的香格里拉,硬件和服务还是不错的,提供的婴儿床很棒,就是上网宽带还要收费,不太符合国际潮流
1	上个周末去无锡，看了诸位网友的推荐，住的友谊，总体感觉不错。总体情况基本上前面的网友们都说到了，酒店的周边环境一般，当然和风景区不能比，也不能算嘈杂，一般的市区非繁华地段大抵如此。好在酒店弯在里面，所以基本上没什么影响。酒店边上有可的便利，稍远一点有乐购，交通也很方便。房间床比较硬，卫生间比较小，电脑病毒比较厉害，不过总体来说瑕不掩瑜。我们住的2号楼商务房，房间大而且干净，卫生间也很干净。酒店的服务态度非常好，check-in和check-out的速度也很快，特别值得一提的是中餐厅的菜很不错，至少很对我们的胃口，听边上的一位当地人说这边的无锡菜很地道。是一家性价比很高的酒店。
0	1电池没有想象的好冲满显示7小时多有点郁闷啊2真的很容易留手印啊3机子除了风扇还有“吱吱”声不知道是不是电脑的问题。。不怎么懂。。。4建议大家随时带好自己的鼠标～～完了谢谢
1	我家小姑娘刚上一年级。给她念了这本书，她非常喜欢也很向往豆豆的生活，结果在课堂上复制了豆豆的动作：把上课时把课本打开又合上，打开又合上。老师叫起了她，罚她站到一边。结果她也象小豆豆一样，对于罚站无动于衷，沉浸在她的小宇宙中。最后的结果当然也和豆豆一样，被请了家长。我只好告诉她，书里虽然也是真事，但是，你不能把书里的事搬到你的生活中重演；否则你要是被学校开除，妈妈可就没辙了。晕啊~
0	<色,戒>是一本挂羊头卖狗肉的书,本来买回家准备过足读小说瘾,结果是一本短篇集.网上购物有缺陷,因为我们不能动手去翻要买的书,买者应该对其进行必要的,一目了然的说明,哪怕加一句?短篇集?,读者也不会对到手的书如此失望,啊.......受骗了
0	在南阳，现在还是独此一家，没得选择，当然，去第二次时就有得选择了，希望携程加油把南阳其他的酒店也加上来。金凯悦东方的价格太贵，与南阳的物价水平相差太远。而且给携程留的房间全是拐角处的边角料，实在恼火，总是有种被别人压着住的感觉，一点上帝的感觉都找不到。总之，烂！！！！！！！！服务，烂！！！！！！
1	这家酒店应该不错，在北京这种价格还算合理。
0	儿子1岁半了，之前给他买过劈里啪啦书，非常不错，儿子喜欢。我也受益于当当网忠实的用户。这次看到这套书大家都说好，也买给儿子，可是儿子不喜欢，说“不好看”。原因有几个：1.画面简单，有的基本上是空白页上一行文字。2.画的也一般3.故事情节比较单一。4.纸质较薄。5.个人认为，这套书更适合1岁或者更小的宝宝读。当然也有许多优点，12本书每本一个故事，日常生活故事，可以让宝宝养成好习惯。而且对于小宝宝上面的这些缺点就是优点了。拿到书后就有些后悔给儿子买了，想转让出去呢。
0	发热量有点大，我的机子拿出来盖面就有一些轻微划痕，在封装时应该在表面贴上保护膜。能放720P的高清而且不卡！但1080P试过了会卡，考虑换2G内存...
1	在桐乡是不错的选择，大堂很大。打车方便。
1	屏幕够大,是我买它的主要原因.还有就是周围人对华硕评价不错.刚用了几次,还不错.
1	性价比极高，非常实用，加了三星2g内存，速度非常快，能满足社会上95%以上的人，没有比这个性价比更高的机器了，配置很均衡
0	其实对于这本书的内容是比较喜欢的，但是对于这个书的质量觉得非常差。今天我收到贵网站邮寄的新书，但是书的封面上有严重的折痕。难道这个就是贵网站经营之道？
1	个人认为对人物刻画比较细致和真实，身在官场中的人可以看一看，也并非没有可取之处。其中深意只可意会不可言传了。虽然这样说，仍然觉得看起来心情会比较不那么轻松，可能与自己有点悲观主义有关系。这种书看看无妨，至于有的人说里面情节假什么的，我倒觉得，大可不必深究，对于其中情节，也不必对号入座。至于其中值得学习之处，也是各人拿来各人用
1	房间不错，虽然有点小，但很实用。宽带很快。不过前面的朋友说过的隔音效果差，确实有点。细察发现是门后的墙，采用木板结构。其它的都不错。早餐再普通不过。可以忽略了。
0	包装精美，内容华而不实，韩式幽默实在不怎么样！说不好听，根本就是狗屁不通！
0	我入住的饭店装修陈旧，中央空调晚上冻得还要给服务生要被子，害得我都感冒了。四星有名无实！！
0	本人语文水平有限，不知道“勾通”和“沟通”是否通用，看到有几处用的前者，有时又用后者。故事写得很一般，至少在我看完“浮沉”以后，这个故事就显得没那么精彩，吸引人了。无非就是一个女孩子利用一个个机会往上提升的故事。人物写得不够饱满，给人印象不深刻，故事也没什么起伏的情节，比较平淡，很多人生活中都是这样过来的。也许跟我本身工作有关吧，书里的情节、故事、场景都太熟悉了，没新意，对这本书就是喜欢不起来。对职场新人有一定作用。
1	出乎意料，大力推荐的一个酒店。游西海大峡谷的话，绝好的落脚处。我是第三次上黄山，山上潮湿我是知道的。看过本站帖子，已有心理准备。但此酒店房间一点潮湿感觉都没有。电暖器片工作良好（西门子的），房间足够暖和。记得以前来黄山（分别是十年前和二十三年前），也住过800多块的酒店，但被子中感觉似乎是可以拧出水的。我在南方生长过，对潮湿有一定的适应能力，但那时的山上的潮湿，还是让我几近不能接受。不过考虑到当地的环境，是情有可原的。不过这次LP（没怎么出过门的北方人）还是觉得床褥有点“潮”，不过也觉得很不错的。在我看来，所谓的“潮”只是南方天气造成的“凉”而已。北方人不太习惯。洗澡水很好。自带干粮没上馆子，所以对菜品菜价没得发言权了。前台男服务生也挺好的。虽然没有特别热情各感觉，但挺职业并且有问题的话也乐意给予解答。总之这次住宿免去“受潮”之苦，实为意外之喜。要知道，在走了那么多山路之后有个舒服的卧榻…
1	不能给人什么深刻印象，老五星，价格比较低。。。可以入住。。
0	当当就因为这个盘的退换货,让我彻底认识到当当只买,不退换,至少不真心退换,让我们了解到当当不诚信,我的好几个朋友均有同感.
1	这是买的第二本，都是送给好朋友的~~~~
0	这套书收到时没有折开看就付了钱,后来折开一看这套书不成套,一本少了一本多了,于是及进办理了退货,由于不能办理换货,我又订了新的书,可是星期一新书都到了,今天都星期四了退书却还没到,退书和订书可是同一天处理的,实在不能理解!
0	周边环境很静,离天门山和机场不远,有接机服务也很方便.出行周边逛就很不方便了,离闹区很远.房间比较小,脏和旧,床单也不怎么干净,冷水壶底下金属有脱落发霉,不敢使用,连放冷水的也有沉淀杂质,没敢喝,淋浴房容易漏水使地板变得很湿.早餐不怎么好,餐厅象个体户开的大众食堂,卫生条件不好.看到综合评分感觉有点上当.
1	全金属外壳的机器SSD速度快3芯电池够用6芯会突出一块影响美观和携带
1	酒店服务特别到位,时刻为顾客着想.房间干净.下次还会入住.补充点评2008年7月2日：闫蕾小姐的服务非常好。
1	基本上我判断作品的好坏都是以我哭不哭得出来作为标准的（变态啊……==）。但是让我哭那么多次的书在我从小到大的记忆中就那么一本（看哭的经典文学仅此一本）。看着文字真正能感受到他们栩栩如生地在你面前。每每李青缓缓地开始对弟娃的回忆时，总感觉一种悲伤的空气上升，上升，将看文字的人包裹起来，甚至渴望代替他呼喊，代替他哭泣……总之，本书堪称经典，错过就可惜了~
0	2月20日通过携程订的房,结果告之没有普通标房只有行政标间,入住后发现什么行政标间,根本就是普通标房吗.估计酒店和携程在打马虎眼,298的价格实在不值.后来逛街看见四星级的漳州大酒店,真后悔没住那儿只不过贵100元.还有退房时居然以侄子流鼻血弄脏了被子为由要加收洗衣费.鄙视~~
0	前台checkin花了20分钟，checkout25分钟，这是服务态度和没有做到位。信用卡刷了好几次，不愿意用手工打电话授权。典型国营企业的极差的服务态度。
1	性价比好的机器!再多上了1G的内存,跑起来也不慢......加上面运就更加优惠了~~~
1	家具太陈旧，早餐也很简单。这些都不说了，让我气愤的是我裤兜里的300块通知洗衣前忘了拿出来，等到4小时后想起来再打电话询问的时候已经没有了。房务中心的服务员很甜美地告诉我：“确实没有看到，我们在洗衣前有三道检查的，麻烦您再找找。”我不想冤枉她们，找遍了所有的地方可就是没有。无话可说....下次不会再住那里了。
0	不想多说，酒店所有的条件都很差，以后再也不会入住该酒店！
0	耳机、USB在右手下方位置，影响操作鼠标；12寸宽屏字体相对小一些；没有光驱。
0	没有什么内容的一本书，也没有什么特别的观点。无非是简单的故事拼凑，加上几句空洞的说教，无趣得紧。如果非要买，建议16岁以下的可以尝试看看。16岁以上的，就免了吧，里面讲的，我们应该都已经经历和体会了。如果还没有经历和体会的，那么相信我，看这本书也不能改变你什么的。本书最精华的部分是陈雅琳写的序，倒是真实得多。“请忠于自己所认定的幸福感”，是这本书给我留下印象的唯一一句话。
1	便宜，以前是LINUX系统，一拿回来也没用直接重装了XP，装完后速度很快
1	保持了商务机稳定，4999抢的，这个价钱值，改装XP有点麻烦，开始老是出错，后来看了前面一位兄弟说的要在BIOS里把sata改成IDE，改了后，果然可以，重分区后安装顺利，目前运行稳定。前面有位兄弟说的网卡驱动丢失的情况，我也遇到，后来换了一个版本的XPSP3后就没事了（开始装的是XPSP2的）。
1	相当于五星的服务，好于四星的早餐，差不多三星的房价就是要借东西补充点评2008年5月12日：有个印度啊三，很有派头，服务热情
0	运气超不好，买来开箱向下方向键就是坏的，要我打的去ACER维修站开检测单，然后还要网上填表申请保修...完全就把网上购物的缺陷体现出来了--一出问题就麻烦。希望京东尽快帮我解决。屏幕只能开90度。
1	做工优秀，功能齐全，摄像头、指纹，一个都不能少，包非常好用，可以秒杀市场上300以下的包了，送的鼠标也很不错，和去年的比，有些不同，鼠标背有点高，手感很好，驱动盘没有xp驱动
1	时下很多的观念确实有颠倒错位误解等诸多问题，这是一本很好的书，能让我们重新思考人生的价值观应该是什么，该秉持怎样的原则和心去看事、想事、做事！每个人每天都或多或少地接触到各种“魔鬼的诱惑”，欲念贪念一生，烦恼就接踵而来，问题是你有慧眼看得清结果并有心理准备去承受吗？这本书是我今年所买的书里值得读两遍以上的唯一的一本！其中的禅语值得一读再读……
1	酒店整体都不错，住过两次。感觉360跟410的房间没什么区别。
1	我们学习巴菲特的日的并不全是赚钱，而是学习巴菲特做人、做事、做投资的基本原则，这些原则体现了大师的智慧；可以帮助我们解脱人生、事业、投资中的迷惑，寻找一条真正长期成功的正确道路。这本上上乘的传记作品的好处就在于，如果你还不是一个投资者。它可以帮你成为一个投资者；如果你已经是一个投资者，它可以让你变成一个更出色的投资者。
0	键盘小,比例和正常键盘也不相同,我MSN聊天时因为用全拼,老要用1键选字,结果总把F1帮助窗口给按出来了,F1~F10本来就是极少用的功能键,如果阻尼可以设置得比其他键更大一些岂不是更好些?
1	地理位置不错、停车场很大。客服专业、房间也很标准。宽带流畅。免费注册网站导航宾馆索引服务说明关于携程诚聘英才代理合作广告业务联系我们Copyright1999-2008,ctrip.com.allrightsreserved.
1	买下这本书，是因为它唯美的名字，以及书后的张小娴，安妮宝贝等我喜欢的作者的话。这本书的故事还是比较吸引人，但是读完了的感动之余，我多少觉得它的情节有些老套，呵呵。不过对故事的主角孙嘉遇的刻画还是挺不错的，我挺喜欢他的，呵呵但是真正的感动和身在其中还是要看《匆匆那年》和《山楂树之恋》！
1	每个孩子，单纯，如精灵。《绝对小孩》，呵呵，热爱的一本书。也许是和年龄有关，现在看到这样的一些文字与画面，会轻松，愉悦。会让自己的心突然回到小时候，那个场景当中。那些人，那些事，悄然浮现。这是一种很奇妙的感觉。也许。童真的乐趣未必定要和年龄有关。但，作为我们自己来说，保持乐观的态度面对一切。倒是难得的。我想。只要我们愿意。在任何时候，都可以只做孩子。
1	电池续航时间长，约7小时，体积小巧，键盘不错，还带XP系统，比较省心，自己分区也很方便
1	外观漂亮，悬浮键盘很美观，速度还可以，LED屏色彩还不错。送个杀毒软件，送个散热垫，散热垫风力有些小，不过很实用。回家分区格式化，做了个Xp集成SATA驱动的安装盘（参考http://blog.chinaunix.net/u2/69856/showart_704523.html），安装带SATA驱动的系统一次通过，很是欣慰。
1	小木头很喜欢这套书，就象喜欢卡梅拉那套一样。不管是讲里面的内容，还是把书按套叠起来，都能带给他很大的快乐。而且小木头上托儿所之前，我和他反复地看着关于讲幼儿园的那两本书，让他明白了托儿所里只有老师和小朋友和玩具们，没有爸爸妈妈，但老师会象妈妈一样爱他照顾他，而且还有很多小朋友和他一起玩，会很快乐。后来小木头上托儿所适应很快，一周就适应好了。
0	已经多次入住了，但是这次的入住十分不愉快！07-06-8周末到的，加班赶一个文件到了晚上12点多，正准备发邮件，发现网线不通了，于是向酒店反映。结果服务员找到了值班经理来，一会说没有办法，一会说是电信的问题。我说我一定要发这个邮件出去。但是她说没有办法，IT人员回去了。我说是否可以请他回来。她说太晚了。然后就说帮我找个房间上网。我在房间等到1点多，还没有回答，就电话去问。结果那位经理说没有办法知道哪间房还是好的。我很生气！找不到居然也不通知我！让我在房间苦等！最后说可以让我到商务中心去发。这个酒店，或者说这个经理的服务意识也太差了：居然可以把客人折腾得上上下下，而自己的员工可以在家睡觉！看来我是要重新找一个地方了！
0	不知道是不是本人比较笨我怎么都联系不上客服查也查不到我的书到哪里了无语……不是全球最大的好象还没达到国际标准
0	首先这种绘本的通病，就是贵．几张纸就几十元钱一本．第二，这本书虽然大人可以理解其中妈妈的爱，可是小孩子未必明白第三，图画风格是外国小孩子的，中国小孩还没有疯到这个地步第四，对这本书过度的吹捧，让人有上当的感觉
1	因为之前查看了携程的点评，所以对这家酒店的期望值并不高。但入住以后总体来说感觉还可以，虽说照五星级还有差距，但在吉林应该可以接受。酒店周围好像没什么合适的饭店，最后还是在酒店吃了巴西烤肉自助，比其他地方贵些88元/位，水平一般。还有一个就是卫生间确实小。
1	很不错的一家五星的酒店,房间很大,设施也很新,重要它的位置在金融中心,去哪里都很方便,以后会考虑再次入住的.
1	在当当上买了很多书，都懒于评论。但这套书真的很好，3册都非常精彩。我家小一的女儿，认字多，非常喜爱，每天睡前必读。她还告诉我，学校的语文课本中也有相同的文章。我还借给我的同事的女儿，我同事一直头疼她女儿不爱看书，但这套书，她女儿非常喜欢。两周就看完了。建议买。很少写评论，但忍不住为这套书写下。也给别的读者参考下。
0	配套的驱动光盘，质量太差，我的移动光驱认不出，到台机的光驱上读的也很吃力。盘片的质量不让人满意，还好，有网络可以去下载。不过华硕的支持网站，老是显示错误，真晕。
0	该套丛书画面生动,注重生活的细节,对小孩很有吸引力,并在阅读的同事了解了生活中的常识/体会一些有趣的过程.满意!
0	果然又是一篇说教的滥文章！果然又是一篇说教的滥文章！果然又是一篇说教的滥文章！果然又是一篇说教的滥文章！果然又是一篇说教的滥文章！果然又是一篇说教的滥文章！果然又是一篇说教的滥文章！
0	房间卫浴水准太差，面盆的下水是坏的，居然要用手去把下水给抠出来。。。衣橱的灯的开关是坏的，把门关上灯还亮着。卫生间里粘两个灭蟑螂的盒子，让人看了很不舒服。
0	3月1号订的,3月15号还没到货客服每天说下个工作日能到货已经连续5天了我无语。想早点儿看这本书的人还是去陶宝或卓越上订吧,尤其是广东省的朋友.当当送货太没保证了.
1	样子还好，送老婆的，她很喜欢，系统运行还流畅，给她看看网络电影可以了
0	55555555，我住过最差的酒店之一，奉劝大家还是跑远一点吧。
0	看在排行榜的第一名，所以买来看看，十分以致非常失望，在当当网上买了不下30本书，这本书是最烂的，所以忍不住说出来。非常不好用，也不实用，总结起来一句话，早晚喝杯蜂蜜就可以美容养颜。不建议大家买
0	辦理住房登記要半小時.整個大堂像市場亂哄哄!房間布置其差無比!
0	感动.还有锥心的悲哀.读过就再也无法忘怀.很怕被拍成影视,毁掉心中美好的人物形象.太感动
0	换书要求客户自己邮寄到北京，光邮费就相当于书费，还有必要换吗，新买一本不更好吗，你们这样的服务很让人失望。
1	只可惜硬件设施不完备，加上路边的噪音，给本来应是很完美的酒店留下了一点遗憾，希望如家的加盟店更上一层楼。
0	写法的确新颖，可惜缺乏文学造诣：语言市井化、表达娱乐化，终究难成传世之作。当下中国庸俗文学(不是通俗文学!)屡屡盛行,中华文化堪忧!无怪乎泱泱中华数千年,提及经典之作,无出四大名著之右!可惜钱了。
0	服务差,书的质量差,建议大家不要买,当当的书都很旧,最重要的是服务差,电话台的一个比一个会骗人,推卸责任
0	是不是不支持指纹，驱动安装成功，但是不知道在哪刷手指暂时还没发现别的问题
1	周围的环境很好.在房间可以看到大海.普通间很一般.建议住豪华间.价格差不了多少.豪华间非常大.放三张大床也有够大的空间.非常不错.还可以看到大海
1	虽然娜娜在快乐大本营上就有说着本娜写年华主要走内。其实还是很喜庆的走内啊哈哈讲了很多娜娜自己的故事和感概有的很逗在鲁豫有约上娜娜也有提到很多自己的小故事，但是书里写的更为详细，看着都觉得很快乐很幸福娜娜很可爱。里面也有写娜娜家里之前遭遇的变故，文笔一如娜娜一样乐观但还是有心酸娜娜很让人心疼娜娜加油咯！！你的快乐的波及范围已经不是小小的一大片啦~~~~哈哈哈
0	满怀着期待购买了毕淑敏的《女心理师》，阅读之前对这部作品充满了期待，因为我已读过不少毕淑敏的作品。非常喜欢她用平实而又富有哲理的简洁的语言讲述的一个又一个故事，特别是08年读过的《女工》，连续读了很多次，非常喜欢。说句心里话，读完《女心理师》感觉有些失望。虽然我是一个学理科的人，但非常喜欢阅读。这部作品的主人公贺顿是一个由于自身的出身卑微，但又聪明、有一定追求的人。在不断的努力下获取了心理咨询师的资格，为了开办诊所，嫁给一个内心厚道但根本没有感情的男人。我不知道，这样的女主人公带给读者的是什么？同时，作品中的几个故事远远脱离日常生活，看着就感觉作者纯粹是为了写作而写作，毫无价值，除了有几句话让我留有一些印象外，其余的看完书后就忘记了。真是失望！
1	又是为了吸烟区和非吸烟区！一开始总是说没有，最后还都能找到，唉！真不明白。宾馆反馈2008年7月8日：您的宝贵意见得到了我们酒店管理层的高度重视,我们已经加强了从预订到前台对客人的吸烟房和无烟房的需求的重视.但如果酒店房间特别紧张时,酒店也只有将吸烟房做无烟处理,敬请谅解!欢迎您下次继续入住我酒店!
0	不足：散热时间长了不知道怎么样，还没有长时间用。附带光盘没有XP驱动，要自己下载比较麻烦
0	酒店设施较陈旧，我们入住的房间紧靠厨房的排烟道，躁声非常大，要求调换房间，酒店答复晚9：30分餐厅就休息，不会影响休息。可是早晨5-6时，餐厅做早餐再次影响休息，酒店采取此种推委隐瞒的做法太不象话了。
1	性能稳定，好用，但是装系统比较麻烦了点，不懂电脑的人很难装这个系统
0	特价房非常小四步走到房间墙角基本是用不隔音的板材隔出来的隔壁的电视声音还有临近房间夜晚男女做事的呻吟和同浴的声音都能很清楚的听见简直就是网友见面的炮房房间里空气质量很差且无法通过换气排出携程价格与门市价相同主要考虑办事地点在附近才去住的
0	这本书只值的娱乐与消遣，不具有任何学术性，因为基本的科学性很不够，即起码的准确性都无法达到。
1	LED的屏幕还是不错的,就是太亮了,有点反光.多功能的触摸板也是一大亮点
0	交通不便是這個地方最最令我失望的地方，住了三天，第一天，打不到的士，酒店的司機開了個商務車竟然收我40塊去一個實際上打車只要不到20塊的地方。不是錢的問題，而是趁火打劫的行為實在令我憤怒。房間的第二個晚上，竟然沒有空調，只緩慢吹風。而且房間的隔音也不怎么樣，白天晚上都可以聽到KTV和夜總會的歌聲。本來酒店的房間設計，和格調我還聽喜歡的，不過經歷以上的，以後真的不敢恭維。
0	我去年的时候去过该酒店，那时候住的是无烟房，感觉还好，这回去住的是高级标准间，进去了房间就有一种怪味道要求前台换房，换过了以后还是多少有一点怪味。不过房间的墙壁特脏，后来想算了，就没在换，不过感觉今年的金鼎要比去年卫生环境差很多，装修也旧了！
1	以前给儿子读书，他总是听一会儿就跑了。《嘘！我们在睡觉》是他第一次完整听完的一个故事，看来这种语言风格还是比较适合孩子的。“妈妈，讲睡觉吧！”这几天一回家，儿子就缠着我讲。只要孩子喜欢，比什么都强啊！当然，我最看中的还是里面的知识点，不仅有趣，而且完整地融入到故事当中，为我给孩子传递别的内容也提供了一个很好的范例。
1	有时候，一本好书的标准不是情节多么跌宕起伏，场面描写多么宏伟，蕴涵的社会意义有多深，这些，在很多时候都不是读书的目的。当现代生活越来越快速，生活压力越来越大的时候，能让烦闷的人们在阅读的时候心情愉悦的书，就是一本好书。这本书的经典就在于此。我已将这本书送给一个朋友，因为好心情是要分享的。
1	火车晚点,临时改主意去住店,也没有刻意去选择.不过衢州饭店还不错,就是凌晨checkin,前台也要算前一天,收全天房费,说携程预订就是这样,睡了几个小时赶火车,还花了一天的钱.
0	看网评以为是不错的一本书，感觉一定要看，否则怕20几岁时错过后悔。可是看了感觉没什么内容，有点上当的感觉，不喜欢，内容挺肤浅的，写的很现实，却有些乏味。
1	送货速度满快的，带内胆包，重量比想象的重，还能承受，待机时间不错，做工很好。
1	是啊，已经完了很久了，但是，到凌晨3点，我才真正看完呢。一早就知道结局了啊。还是很讨厌真知，是因为很喜欢由希对吧？我比“由希王子”里的人更过分呢XD绫女，我也很喜欢你，所以也很讨厌美音XD最后，原来最让我心动的，是神，第一个为12生肖烙上牵绊枷锁的神。其实他是一个寂寞的人。终于，宴会结束了。我亲眼看着呢。真的，结束了吗？希望，红叶可以与妈妈、妹妹相认。高屋你……呜呜呜呜……
0	书不怎样,价格又贵,有上当的感觉,特别是纸张太差了,我朋友都怀疑是盗版的.下次网购之前到书城先看看.
0	于丹所说的很多内容都在误导大众,看看网上的很多评论就知道了,个人觉得不值得去看!!
1	服务真的很好，我是看了携程的好评才去住的，不过没有让我失望，感觉到五星的酒店有五星的服务，下次去青岛还会选择这里，以后有机会要带一家人在这里度假，真的是在这里住的很惬意，很愉快，很舒服。
1	订的是厦门宾馆的5号楼，很安静，房间很干净、宽敞、舒适，服务也很不错。宾馆的地理位置很方便，到厦大、轮渡都只要起步费，而且宾馆本身是花园宾馆，也很漂亮。还有，送的双早也很不错。总之，非常喜欢的宾馆，下次去厦门一定还会住的。
1	这本书买的比较早，当时儿子还不到2岁，里面的字太多了，根本来不及读完，但是我是跟着他的进度走的。中间过了很久没有看，现在25个月，他有时候会自己翻出来看，让我就讲里面的故事，很喜欢听。最可贵的是里面的动物画的非常细腻，表情很形象。而且正是看了这本书，儿子不排斥吃蔬菜了。前天买了个小兔子给他，起名叫丹利。儿子还对兔子说“丹利，你有个菜园！”很大的缺点就是字太小。
0	价格不低，档次不高，环境糟糕，大厅很小，房间一般，早餐难吃，感觉一般！
0	电源适配器太大，比我T61的要大。这么小的机器，应该配个小的。发热还是有点厉害。
1	感觉外观挺漂亮，而且5399入手，还送了个原装双肩包。遗憾的是包包是15寸的，14寸的本本放进去有点大。对了，还送了一个2009瑞星杀毒正版软件。可是系统里已经有诺顿，感觉用不上啊。
1	性价比超高，虽然是DOS系统，但是本本的配件驱动给的十分齐全，XP和VISET的驱动都有，简直是奇迹！
1	样式漂亮平板键盘摄像头不错效果比想象的好不少还带话筒比较方便使用
0	我非常不满意新月阁客栈，如果有零分可以选，我宁可一分也不肯给.他们的服务太差了.明明含早餐的,居然早上服务员全然不知道,还是我本人大清早冒雨出去买的。更让人心寒和气愤的是:在中秋节的早晨,服务员在我们毫不知情的情况下,把房间转卖给别人,把我和一对美国夫妇赶走了。我和周围的几家客栈谈起此事,大家都非常震惊,居然有这种人!我强烈建议大家从此以后不要在这里住了。而且价格是附近的客栈的两倍.
0	这类书的通病，字数不多，页数不少，卖钱呗！书里并没有什么新鲜的理论，例子也显得苍白。可能我已经过了看浅显易懂的励志书的年龄了吧，翻了翻就想送人了，没兴趣留在自己的书柜里。
1	装系统没向有些人说的那么困难驱动也好弄，就是蓝牙驱动去官网下了个，官网布局不怎么地，找了半天才找到型号
1	很漂亮哦，黑黑样子，我喜欢另外为这个本子单独定制的LINUX的操作系统，也非常适合这种小家伙
1	好书！父母读给孩子听之前自己应先通读一遍，以避免作者的观点与你的价值取向相左时所遇到的尴尬。书中99%的观点我都认可，至于剩下那1%,我的办法是：1。略去不讲。或2。发挥些想像力将故事情节的发展尽量向你期待的结局靠拢。两个儿子5岁，7岁，本以为小的可能未必完全理解，结果还不错。孩子在学校，社会，家庭所遇到的挫折，烦恼，恐惧，在本书中几乎都能找到解脱的办法。好奇心当然更是被极大地满足了。
1	通过携程报的自由行带小孩去香港。住过旺角的朗豪，因为还是喜欢尖沙咀所以最后选择朗庭。酒店大堂不错，不知道为什么那么多人嫌小。很幸运被升级，当时订了两个房间可是另外一个没有好。前台小姐送我们每个房间100元的免税店抵价券，竟然带我们一直到房间，让我受宠若惊。房间刚装修好，橡木地板，在内地酒店不多见。我的窗口还可以看见一点海景。后来看到桌上的通知才知道楼上在装修。可是我们白天出去，也没感觉。那几天天很凉快，比起上海的37度真是意外。孩子去过两次美国的迪斯尼，所以我们只这里的缆车和海景，是最棒的！最后一天还和酒店说好晚点退房。小朋友去了半日游回来还可以游个泳洗个澡再走。3天的行程很累，但酒店的床很舒适，晚上睡得很好。
0	全是一些虚的东西,看过和没看一样好多东西她不说人家也知道,说了也白说,一点实用性也没有
0	换XP搞费劲的颜色我一直以为是黑色的害的我弄了一层膜上去声音的触摸键不灵散热不是很好风扇声音太大了
0	大家不要购买此书，不适合国情，绕来绕去就表达了一个观念，要给孩子读书，一本书浓缩成一个章节就可以了
1	服务态度很好不过似乎水平比不上态度，checkin&out永远是大家抱怨的焦点。据说总部规定要客人自己填写资料了，可以理解，不过厕所不放手纸不知是不是也是公司规定？很狼狈，赫赫。有点怀疑是不是每个角落都打扫了？不然怎么会忘了放厕纸？不过干净、卫生一如既往，真的不错，不过希望强化细节。
1	距离火车站非常近，走路5分钟就能到，在市中心，去哪个地方，交通都比较方便。入住比较晚，晚上10点钟左右，想订餐被告知下班了，想到宾馆小卖部买点方便面，没想到也关门，这一点不太方便。房间还行。
0	用起来还不错，本人还有几张2000-1001000-50东券要的加qq673946022
1	1)金属外壳,具有很强的科技和商务气息;2)键盘大小和普通笔记本差不多,手指可以完全放开，不用担心键盘小;3)运行速度快，我装过Vista和Windows7RC，都能流畅的运行，我现在用Win7RC，使用快两个月了，上网、看电影都没有问题；4)比较轻巧，相比普通笔记本是轻太多了，前段时间出差带着它，和同事的大块头笔记本一比，感觉就是轻，同事说也要买个小本出差用!
1	配置还可以，有性价比，是比较以后才买的，不过电脑这东西，价钱没谱，呵呵
1	外观时尚、亮丽、精致，无可挑剔，系统带很多新软件，最喜欢moviestory，可以自己剪辑视频和电影片段，还有很多新功能有待发现~~
1	刚读完杜拉拉升职记，发现又悄然出现了小强升职记。说心里话，刚看到这个书名时，觉得有点俗，也觉得这书不大气，但一看大家的评论还都不错，于是就决定买来看看。结果出乎我的意料，书中的时间管理知识介绍的非常的详细。以前我也读过相关的书，比如说《高效能人士的七种习惯》，对时间管理有一些肤浅的认识，我觉得小强升职记写的还蛮系统的，而且也有一定得趣味性，我又买了几本送给了我的同事。值得学习!
0	于丹每天讲如何如何学习孔子、庄子，如何有心得（中学作文：读后感）。很多东西非常牵强，让人不可理解。于丹开口闭口讲不为功不为利，可为什么招摇过市，搞了那么多炒作活动！说到底，为了什么呢---名利。天下熙熙，皆为利来；天下攘攘，皆为利往。于丹真是活学活用的楷模！
0	典型的网络小说~时间相当充裕的人可以看一下！看完之后，里边的人物不知道是什么样，不知道什么性格，人物一闪而过，看完啥都忘了！故事情节一概而过，打仗就知道打赢了，怎么打的，打时的情景不知道。很失望，决定不再看下去了~
0	天下文章一大抄，这本书写的太教条，完全没有实践性，不如看：如何说孩子才肯听……，相比较“如何”更具有趣味性、实践性、更能深入人心我买了一堆这方面的书，都和“如何”的内容一样，所以，我就代替大家花钱了
1	位置好，早餐丰富，上网很快。只是不再是万豪管理的了，希望服务水平不会下降
1	总体来说还可,主要是正好去办事情，方便.以后基本还是住这
1	现在用着541发表评论，没有噪音，散热不大，硬件很不错。不过八个小时前我还在别人的帮助下研究怎么装xp！超级麻烦，gost装不了，只能找了潘家花园自动安装成功了，花了近三个小时等安装完毕，系统提示：你可能是盗版软件的受害者。就像是朋友在一块高高兴兴的吃火锅，等吃的差不多了，突然服务员说：你们吃的羊肉带有禽流感病毒.......
1	价格没得说，质量也不错，本来听说喇叭极差，所以也有了心理准备，到手试了下还是在可以接受的范围内。无线网卡听说信号差和易断线,我用下来没问题啊，上网3个多小时没断线。安装系统是麻烦，主要是LINUX的原因，用魔术分区分完格式化后仍然不能进入Dos,这时需要用FDISK命令，但要加参数MBR，也就是键入FDISK/MBR就解决问题。
0	晕扑，我是要批非常喜欢的，五星呀。。。怎么变成两人个星了。。。倒，还是不能修改的。。。
0	酒店设施很差，根本不像四星酒店。卫生间的镜子边上已破烂不堪，马桶也下不去水。酒店里吃晚饭时，只有3桌，但等菜半个多小时，服务员都搞不清菜该上哪一桌。唯一感到满意的是房间很大。
0	选择浩海的理由：无不选择浩海的理由： 房间隔音效果差； 住了４天，停了２次电，反复打电话，才要来了一根蜡烛； 浴缸是坏
1	整体感觉比较好软硬件都达到了4星标准，就是房间里有一点点的异味。
1	我是一名幼儿园老师，这套书是我买来送人的，那个对象——五岁的小女孩喜欢得不得了，天天晚上都会在床上看啊看啊，她妈妈都说我自己看得眼花了，我们宝宝却是爱得不得了，阅读的兴趣非常浓，一天不看都不舒服的。其实我先是买了第二套的其中两本，送给朋友的宝宝，没想到她那么喜欢，于是就把第一套全买完当做生日礼物送她了。这套书的优点在于能培养孩子的观察能力，比较适合5岁以上的幼儿园孩子。
0	我终于在2008年的寒冬选择去尝试这家酒店。我对新鲜的事物一向用于尝试，愿意给她们机会，可是这次真的是上当太大，划不来了。这个公寓式酒店的几个致命弱点列举如下：1、空调简直一塌糊涂。功率小、噪音大。开了，不管什么用，而且吵得你无法安宁；关了，27层楼的房间里冷得呼气都可以看见。2、洗衣机不是每个房间都有。这个有点虚假宣传。3、热水器因为水压的问题，冷热不定。不冻死你算你运气。4、洗澡间没有暖气，如果热水不够强劲，肯定感冒。5、阳台封了，不给进去。6、网络跟乌龟爬的速度一样。总体说来，这家酒店在不需要空调、热水的季节还算可以，其他季节就免了。399一个晚上的公寓，一个月就是12000，这个价格在上海能租什么房子？？？建议入住的人自己考虑清楚。
0	订了三本书，却只给我送来两本！！！缺了这一本！！真的不明白！！明明定单上是成功下单的，但却送少了一本！！无奈！！！需要改善系统！！谢谢！！
1	如果我的评论对您购书有帮助，请投我一票。
0	六芯电池突出一块，影响美观；重量比一般上网本略重；触摸板反应不灵敏，左右键不太适应；没有配件（鼠标、包包）；价格略高
0	楼下说的都对，实在是不值得住呀！位置很偏僻，晚上想吃个饭，还要打车出去。价格太高，移动的贵宾卡的折扣远比携程优惠。房间比较大，结果晚上很冷，服务员主动说送一床被子过来，可惜两天都没有送过来！洗澡间如楼下说的，插座在里面，非常危险，是不是要等出了事后才改造呀？早餐在前面的投资大厦一楼的咖啡厅吃，不方便，并且，早餐看似品种很多，只是看来看去，实在没有什么可以吃的。宽带倒是免费的，不过晚上有小姐电话骚扰、
0	我11月9日下的订单,可到现在了还是杳无音信，还有首页不是打出６．８折封顶的宣传吗，但实际却有超过６．８折的东西在销售，电话咨询回答只能以购物车的价格为准，当当的服务真的要改善一下，不要以为做大了就不思进取了．
1	敢怒敢言！为我们指点迷津！为中国指明了前进的方向！为世人敲响了警钟！中国的上层精英们睁开你们沉睡的双眼吧！不要每天醉生梦死了！不能再奴颜婢膝！讨好外国人了！认清历史与现实！我们是中国人！骨子里流着中国的血！为了我们腾飞的祖国贡献应有的贡献和作为吧！我虽身为一介平民学子！但我最起码还知道国家兴亡匹夫有责！祖国的未来需要大家的协同努力！好了！就说这些吧！
1	全新的外观和16:9宽屏设计，采用当前主流的45nm芯及16:9黄金比例宽屏，紧跟随市面主流脚步。整机线条很圆润，“acer”LOGO内嵌A盖正中央，灯管的照射下显得十分抢眼，屏幕方面则跟随主流市场，采用14寸LED背光屏，显示效果相当好，16：9规格的分辨率也更好地配合了高清影音，尤其值得称赞的是键盘运用了类似索尼笔记本特色的巧克力键盘，键位突出，并且多媒体快捷键的位置也重新设计。整机更扎实靓丽
1	东西很小巧，外观挺漂亮的，有珍珠漆的效果，外观工艺做的还是不错，塑料模具不错，速度也挺好的。
0	宏基，自带linux.开机无法使用，咨询售后是由于没有完全安装好。所以只能另装XP宏基自带手册不全，说明书简单，差不多都是英文自带软件为英文界面，安装不便安装完成后，系统无声音发热大
1	李嘉诚说过一个人35岁之前要努力赚钱，35岁之后就要考虑以钱生钱。其实即使没看过李富豪说的这句话，好象人一过了30岁都会开始考虑养老的问题，于是如何理财实现财富增长就变得日益重要起来，我就是这样。当理财的愿望日益迫切，面对众多的理财产品，首先想到的就是找本好书来看看。这本书很实用，言之有物，有理论也有实务，可以帮助大家了解各种理财产品进而选择适合自己的。总之，读后受益匪浅。
0	都是谁说的好啊，我也买了。可是看不懂，我妈看了也说没啥用。哎。。。。。。。。
0	预定的房间给的是问题房，水泵声音太吵，地段离风景点偏了点，虫子很多。
1	面包要不要?当然,自然需求;一个踮着脚尖站在面包树上的女人又想要什么呢?爱情对女人就象鸦片一样,明知蚀骨,明知刺心,还是义无反顾。会因为一句?我每个除夕都送你首歌?而终生刻骨,回忆和咀嚼;会因为?每一个纸飞机代表一次思念?而想象那个男人,铭心和玩味。重感觉的女人太忧郁，她总为了虚无缥缈的歌声和思念自我放逐，自我牺牲，结果会从面包树上摔下来，往往血流不止。理智与情感，孰轻孰重?
0	请注意你们的发货，我收到了2本一样的第五本，缺第四本，真是太遗憾了，整套书全废了。
0	看了网上的留言才定的假日酒店，到后有些失望，很一般的招待所而已嘛．为了安静定了山景房，可是三更半夜的，人说话声加上共鸣比自己房间说话还响，太吵没睡好．
0	前台服务超差，基本的笑容都没有，看都不看你，连招待所都不如，很明显四星级的牌子是买回来的。房间装修也很一般，幸亏价钱还不算很高，但这样的服务就算高了。住了两次，没有任何改观的迹象，下次不住它了！
0	伟大领袖毛主席早以对孔孟之道思想作过批判,几千年来对广大的民众毒害之深.毛主席作出了名确的定论.对发展现代化的中国没有一点帮助.国人应彻底抛去之.
1	买这本书就是因为时寒冰，看过他的博客，也看过他的电视节目。一是为老百姓说话，对民生问题情之切切；二是对经济现象和历史数据了如指掌，用数据说话，用事实说话，而不是人云亦云；三是如同战士，如同刺刀，插向利益集团，剑指侵害民生利益的一方。这是时寒冰的第一书，本来想到西单书店请暖之先生签名，错过了，遗憾。只好在当当购买。此书视角独特，发人深省，数理充分，入木三分，读后很受启发，增长见识。
1	酒店总的来说，还可以，下次去沈阳还会去住
1	早餐还可以，房间一般，不过隔音效果很好，虽然对则一条大马路，但是根本听不到什么嘲音
1	本来这本书是送给自己的生日礼物的，但是这次的货送的有点慢，不过读起来还是觉得收获很多，很欣赏其中的文字和道理。我们舍不得抛弃的都是那些已经拥有的，虽然明白可是还是没有像圣地亚哥那样的勇气来舍弃现在的这份工作，尽管我知道我已经不喜欢它，我确总是瞻前顾后。我想圣地亚哥能够断然的放弃羊群，因为他看见了未来的希望，而我现在对于未来还没有足够的把握，不敢放手一博。
1	服务还不错，但是客房装修过于陈旧，隔音效果确实不好。另外想要对客房部替个意见，你们能不能在客人没有要求清理的情况下，于顾客离店后在进行清理客房呢？最后说一句“真的不要对早餐抱有太大的希望！”
0	基本没有用处而且超乎想象的薄也许是那家小孩教的多？或许更适合3岁以下的孩子？我不懂
0	酒店的地理位置还算便利，但是酒店的设施非常成旧。前台一听说是携程订的，给的房间全部是陈旧的客房，设施很差，但房价很高。和当地朋友一说，他们认为价格比他们去订高多了！唉……
1	酒店交通不是很方便，离市区较远，火车站过来大约17、8块，因为地处开发区，住过来的大多数人都是来开发区各个公司办事的，尤以奇瑞的供货商和客户居多。说实话有些意料之外的惊喜了，没想到芜湖有性价比这么高的酒店。住的是行政标准间，房间很大，除了两张床还有一个很不错的办公桌，卫生间干湿两用，淋浴房和浴缸供客人各取所需，水量也很足，用的洗发水和浴液也不是大多数酒店用的蹩脚货，是分别两大罐家用的脱普产品；既可以烧开水也可以喝酒店提供的直接饮用水。服务也很不错，入住退房都很快，所有遇到你的工作人员都会礼貌的说你好！门童非常的客气，离开酒店的时候门口没有车，一位门童顶着烈日走出接近1里地在另一条路上帮我拦车进来，实在有些不好意思。客房送餐速度也很快，菜式量足味道也不错，除了叫客房送餐单的菜式也可以让他们送中餐菜单上来选。唯一不足的可能就是他们的自助早餐了吧。实在没什么可吃的，而且去晚了，几乎就都见底了。…
0	酒店的地理位置还算便利，但是酒店的设施非常成旧。前台一听说是携程订的，给的房间全部是陈旧的客房，设施很差，但房价很高。和当地朋友一说，他们认为价格比他们去订高多了！唉……
0	说实话，从理论上来说，别说求医就是求人也不如求己，但是，很多时候我们自己无法完成的事情，只能求助于别人，生了病，自己能够诊治，当然非常好，但是，有多少人可以完成这件事，尤其是生了比较严重的疾病的时候，不去求医，行吗？我因为身体不好，特意买了《求医不如求己》这两本书，但是，我发现实施起来对自己是有难度的，没办法，我只能一直去医院，一直去医院。还是得求医。在求医的过程当中，逐渐学到了一些医学常识，积累了一些医学常识。如此而已。
1	十年前在北京上大学时买过一套黑白印刷的，很喜欢，可惜被朋友抢去了。这么多年一直想再淘一套，但在本地的书店却没见到，当当网给我实现了这个夙愿，又正好特价，两本没花上一本的钱，太超值了！这个版本印刷、图片质量都没得说，而且是彩色版，内容凭记忆与十年前的版本比改动不大，这也正说明本书经得起时间考验，许多内容在当初编写时就下足了功夫，不因时代变化而淘汰。
1	西餐厅的晚餐不错，68的自助餐，吃得捧着肚子出门。一个字，棒！早餐就差远啦！还敢号称68，一个字，汗！宾馆反馈2008年8月14日：尊敬的宾客：您好！感谢您入住金陵溧阳宾馆！并给我们留下宝贵的意见！对于早餐的问题我们将做及时的调整。我们一定会继续努力与进取，发扬金陵溧阳宾馆“以客为尊”的服务理念，让每一位宾客都能对金陵溧阳宾馆留下美好而深刻的印象。再次向您表示感谢！期待您的再次光临！祝您工作顺利！身体健康！金陵溧阳宾馆客务关系主任
0	洒店的房间太小,设计也不合理。电梯太少,三十几层楼才只有两个电梯.早餐还需先到三楼走一条长廊后再转电梯到37楼,等一次电梯最少要花上5分钟。价格也偏贵，加上早餐及宽带的费用后，与五星级的酒店差不了多少。宾馆反馈2008年4月25日：首先需要给您更正的就是,我酒店总共有29层,而早餐在27楼,电梯一共有三个,房间有大小区别,可能您这次所住的比较小,关于宽带,08年我们已经将宽带免费,而且给予携程用户含早的优惠,希望您继续支持!!!
1	父母在孩子的成长过程中承担着不可推卸的责任，也扮演着举足轻重的角色．龙应台的儿子们将来都会是正直、善良的人。有这样一份母子间的相同情谊，孩子不会学坏，人生的成功与失败对在心胸开阔的父母而言并不重要。重要的是孩子是否快乐！推荐朋友们还可以看龙应台的《孩子你慢慢来》了解两个中西合壁儿子的成长过程。了解东西方文化的差异，了解一颗伟大而平凡的母亲的心。
0	我收到的机器是裸机，没有预装系统，也没有给安装碟，装系统害苦我了
0	东西不错，比想象中的好，性价比不错。京东的配送速度也要赞一个！
0	原本以为是写一些关于心里问题的解答，谁知道只是关于感情的故事。真的有种被骗的感觉，被作者蒙骗了。
1	轻小可人，容量大，速度快，外壳色泽光感都不错……对于准备求婚的哥哥是个不错的选择哦！
0	不带光驱，读卡器居然没有一个封口垫片，只好拿个TF-SD卡套塞进去代用，A面后方有些松，屏幕线裸露。
1	机子是自己选的的，看中的就是性价比。拿到手后发现比想象的更好。京东送货也及时，非常不错。
0	装系统实在是太费事了啊！！！刚买来的时候USB插口不好用，后来打了惠普的客服才知道怎么安系统，电话打了1个多小时，费牛劲了
1	这个价位配置不错，键盘用起来舒服，长得也还好。送得东西也很实惠哈。
1	友谊宾馆环境优美，空气新鲜，硬件设施还可也，服务比较到位。瓦西里酒馆俄式大餐非常有特色，这里外国人非常多，住在这里如同在国外度假。距宾馆专用海水浴场三分钟路程，跟宣传的一样，我来过北戴河多次，这里环境是最好的，下次来北戴河我还会选择这里。
1	优点：房间条件简洁、气氛温馨，住宿环境比较安静，价格比较合理，服务态度好；不足：窗户几乎与后面的房顶等高，加上没有防盗窗（网），安全感不高。
0	这本书我之前就评价过了。结果发现，因为我手误，买了两套，居然。我的钱啊~~~所以，再评价一次！我真的真的很后悔买这套书，尤其，居然买了两套。肠子都悔青了。那么多穿越的书，我买的时候也都是挑的口碑和等级高的。可见，众口难调，口碑好也不一定取悦所有人。这个故事是我看得穿越中最没有逻辑性的。。
1	地段很好，很方便。服务也算不错。这个价钱还是非常值得的。
0	看到那么多人推荐,也给宝宝买了一套,目前只看了一本?我想有颗星星?,感觉不是很好,宝宝也不是很喜欢,可能是还小看不懂吧(宝宝20个月).有点奇怪怎么有那么多人推荐
1	朋友是谦迷~这本书是给她买的，以下是她的评论：这是一本很酷的书，它像一本游记介绍了刘谦自己参加各类魔术大会，以及他在这些大会，比赛的经历。同时它汇集了世界优秀魔术大师的成长故事。更有大师们的魔法教室。事实上，它更像一本日记，刘谦用一个老朋友的口吻，给读者娓娓道出自己最真实的一面，确实是一本没有理由错过的好书。最爱刘谦的——香
0	到现在为止,我还没拿到书,原因是你们的快递人员听不懂普通话,包裹上也没有我的地址,这位可怜的大妈快递员找不到我的地方,没法派送.而我又不会说陕西方言.实在无法沟通.我也只能等待这位大妈退货,然后再次派送
0	我不喜欢这类题材的作品,太过沉重.有很大程度是跟个人喜好有关.我不太喜欢农村题材的作品现实太过残忍让人不忍看.
1	CPU/显卡配置高,适合入门的作图和商务.比较皮实.价钱比起其他配置的实惠不少.预装VISTAHOMEBASIC版（总比没有强）
0	非常不愉快的入住。朋友是晚上11：30左右到达的，此时的柜台服务只有1人，连服务生整个大堂只有3个人，因为年纪比较大，本来行李想让服务生帮忙，招手示意后他们竟然不理睬并且跑开。checkin的时候连刷两张信用卡竟然说信用卡不能用，很莫名其妙。房间的设施极差，灯光很暗，酒店的东西非常破旧，真是有损5星级的标准。难怪朋友会说这家酒店的客人非常少，都吓跑掉了。还是在繁华的南京路附近，真是丢人。
1	易经作为中华文化的根，长期以来只有少数人学习专研。大多数人一听到易，就感觉很神秘，认为不是一般的人能学的。但是这本书通过深入浅出的讲解，使任何一个对易学感兴趣的人都能很快入门。当然，易学文化博大精深，即使读完此书，依旧只是完成了入门的过程，如果希望真正掌握的话，还需后期的大量学习。作为启蒙的书籍，此本书是不可多得的。
1	白色的很漂亮，重量也在能接受的范围，感觉上好像的确比N280快呢，错觉么？
0	装xp挺麻烦的，首先遇到/mbr问题，折腾了3个小时，接着装深度xp6.2，开始报了一个内存错误，后来又报hal.dll找不到，网上一查，有的说法是内存有问题。保佑电脑质量不要出问题啊，网购挺麻烦！
0	酒店比较旧，设施也比较老，客房服务人员态度比较冷漠，而不讲普通话，让我们外地人觉得有点麻烦。客房里不能烧开水,需要打电话叫服务员送开水过来。
1	房间里有电脑，虽然房间的条件略显简陋，但环境、服务还有饭菜都还是很不错的。如果下次去无锡，我还是会选择这里的。
0	我订了豪华房，不知为什么是副楼最里边最靠犄角的房间302。没有任何风景，对着一个拆了的广告牌铁架子。。。我没明白为什么前台给我这间，也没有为此跟他们辩论，不愿意影响度假的心情。所以房间，环境，服务都给了1分。携程的介绍也过于简单了，也不清楚。
1	以前一直不喜欢喝水，虽然同学都说喝水对身体有好处。但我不到口渴得不行了，是不会喝水的。但看了这本书后，才晓得水对人身来说是最好的药，最好的资源。但是要注意一点，水喝多了是好，但问题是什么样的水才对身体有好处。陈水肯定无法起来益处。自来水也不是很好。我都买最近一两个月才生产的纯静水。而且水箱里面放了三天以上的水也不要喝了
0	客观来说,只是自身的一点经验加上收集的功夫堆积出来的.专业性和系统性不够,里面的所谓经验方法还需要进一步考证.
0	如果你在外资公司工作过，尤其你在外资公司担任人力资源的话，就会觉得作者写的东西不是新野，拉拉口中讲的大道理，都是书中有的。作者对人物的描写也太肤浅，真的很失望。
1	位置很好，距离东街口非常近，服务也非常好，一路有人引导到房间，泡上乌龙茶。房间有电脑，白天出去工作的时候，老婆正好可以使用。酒店除了家具设施稍微有些过时，早餐比较普通外，其他没有什么缺点。晚上很多形形色色的人往6楼夜总会跑，也有不少人醉醺醺的出来。酒店是最近才升为4星的，不过，个人感觉还是达不到新四星的标准，但至少还是对得起这个价格的。补充点评2008年7月27日：同下面的点评，服务员会主动拿我自己洗的衣服去阳台晒，并留下字条，赞一个。
1	性能不错，装好了系统用用，反应速度挺，无论是看高清，还是上网、日常工作。就是收到的有个暗点，不太爽
1	看这本书是因外姐姐的孩子想要,所以才买来,送去之前利用业余时间读完全书.孩子纯洁的心灵,天真的想象,以及渴望被倾听等等一件件小事都无时不在感动着我.虽然自己还没有孩子,还不能真正的了解孩子内心的需要,但至少知道孩子也是需要理解,需要鼓励,需要真诚相待的,与孩子在生活中除了亲情,还要把孩子当作最亲密的朋友来对待.建议大家都来看看这本书.
1	这次到南京才知道原来这家酒店是名古屋和南京合作的一家酒店，名字就取的这两个城市的各一个字，怪不得有点怪怪的感觉，属于比较早期的一家五星级酒店。管理比较完善，表现在checkin/out，服务，电梯的速度等等方面。唯一就是门口叫出租车不太容易，门口也太过朴实无华。总体还是一家中规中矩的五星级酒店。
0	上门自提时，京东居然把原来包装的塑料袋收回去了，没有这个塑料袋，用户自提很不方便。验机必需要用户付完款后才能验，但付完款后，机器要自已拆开验，验完后要自已包装好。验机过程也没技术人员提供任何技术协助。
1	对比了GATEWAY的那款和这款，最后看中了宏?的三年质保。1、装系统：很多人都反映系统难装，建议大家用深度6.2版本的XP，自带sata驱动，所以装的时候就不用改bios的设置了。2、散热问题：从做系统一直连续开机了10个小时，个人感觉比较热的地方就是触摸板了，但是绝对没有达到烫手的地步。所以我个人感觉散热不能说好，但是也绝不差。而且独显笔记本肯定会热的，想不热就多花一倍的钱去买小黑。
1	早餐是中式，有些东西很奇怪。住店停车还收费，不应该。
0	华硕装了太多软件在里面，影响开机速度！正版的系统用起来不习惯，打算换成XP!那么高的配置用起来还没有我原来那台老台式的快（AMD2200+1.50GH2768M)不知道是什么原因造成的？
1	地理位置还算可以，酒店房间有点旧，但不影响什么。只是房间的隔音比较差，旁边的进出房间和说话都听得很清楚。有时会影响睡觉。
1	工艺设计和做工都不错，电池、无线、散热出色，CPUN280性能超出我的预期，一般应用足够。华硕品质可以的，值得为此多花几百块。
0	屏幕上有点点瑕疵～～～散热稍微有些欠缺～USB接口只有2个，没有上面标注的3个～～
0	内存太小，没装系统，蓝牙也没有，芯片组太烂啦！双通道内存都不支持！
1	钢琴烤漆，流线机身，非常漂亮。几乎没有噪音，本人认为散热还不错。
0	电池较弱，特别是在MAFEE的运行下，看1280*720的电影竟然支持不了两小时
0	装系统时较麻烦，要准备一个系统盘，其他驱动都好找，在官网上都好找，就是装无线驱动时麻烦了点，先下载了驱动精灵找到了该最新驱动下载解决了
0	第一次买书就遭遇了这样的待遇,来回打电话,发邮件,往回寄包裹.还不想给我报销邮费!!真是对当当失望到底了!
0	跟风的人总是很多，这一次也跟了一把，不出所料，内容平平不说，一点可读性也没有
0	这个酒店，隔音太差，都是用木板隔的。有纯净饮用水口，但是坏了,也不配给免费矿泉水。房间设置也是不好的。我的同事房间淋浴口竟然不出水。奉劝大家不要去住。
0	电源适配器烫的厉害啊真的狠烫而且电脑里面很多东西没有装要自己动手没有鼠标没有保护膜没有杀毒软件没有鼠标垫基本上什么都没有而且京东送货的速度越来越慢了
0	非常垃圾的书，本中的单词很多很不常用，并且记忆方法比说明评论中的相差很远。且没有音标读音等。
1	外观好看，杜比音效非常震撼，配置不落后，3799值这个价。芯片组是GM45而非我担心的GL40，漫长开机后，内存占用40%多，没有发现一个坏点，赞一个！4月30号下午下的订单，1号上午取的货。
1	电池好，屏幕好漂亮实测上网、聊天的话可以坚持6个半小时，还不错
0	VISTA太难用，没有驱动光盘，厂家就不能搞一个吗，弄张盘有花不了几毛钱，要以人为本啊
1	本书读完了，我个人感觉宋初的文人都以范仲淹等知识分子为自己的楷模，苏轼也一样。宋朝文人都以忧国忧民著称。比如范仲淹，王安石，欧阳修，司马光（包括苏轼）等，如果能从他们的诗歌中深挖这样的积极信息，形成一种“致君尧舜”的政治明星大气候，也就是说集群效应。我想这对当代的文人圈，甚至腐败之风气都有很好的号召力和感染力。
0	草草通看了一遍，太一般了，和末流仅相去步武印数多，卖数也多，如此炙手不知何因，虽然出版商外加某某的热炒吹捧实在也不妨碍它成为一本快餐书忝列论注，实为末流
0	感觉故事很突兀，主角突然就死了呢？感觉应该还有点别的情节吧，还有男主人公是不是太……女主人公到底哪好呀？（除了丰满？？？作者总是描写这个……）
0	书本是做为送给宝贝儿子的礼物的,但订了六天还看到,心情都变坏了,没看到就没法评论好坏啦
1	酒店还可以，房内有电脑，数字电视。早餐一般啦。隔音效果比较差，下面是商业街，不太安静。
1	5月1日小假，在湖州国际大酒店入住，感觉不错，性价比还是蛮高的，特别是处在湖州最热闹的购物区，可以领略小城市五一假期市民的过节方式，也可以静心挑选湖州的特产丝绸和毛笔，因为专卖店就在酒店隔壁。常常区游玩青山绿水，这次来了个纯购物，别有情趣。酒店的服务也不错。下次有需要还会入住。
0	很久了,想起基本上还是产生不了
1	很喜欢这一段，写得真好！和以前的描写都不同。看着文字就像是一幕幕场景在眼前走过，呼呼大睡靠在小厉门前的写意，偷偷看着糖葫芦想吃的眼神，穿着阿衍长大衣一脸奇怪的写意，穿着羽绒衣有着一头柔软的毛茸茸头发的写意，全是阿衍的写意，全是他心里眼里手里的写意，刻在瞳孔里的写意。痴迷地跟着阿衍的写意，不知道的是正当她无知无觉地粘着小厉的同时，正一分一分流进阿衍的血管里，顺着血管流进他的心脏。
0	很失望，全是图片，几句讲解智慧书和综合书类小孩看会儿，就走神儿图片印刷也一般价格也不便宜不值得
1	两个月里面已经住了三次了,当然好啦,交通也很方便哈
0	我的机子音箱听起来刺耳跟手机喇叭似的不知道其他人的怎样。。。摄像头塑料的感觉被摸过脏兮兮的，材料问题？
1	白色钢琴烤漆很漂亮，声音效果很棒，对于用来上上网，做些文字办公，看看电影，只要不超级大片的完全够用了，关键是便捷性很好。电池在连续办公时用了5个半小时
0	指纹还能忍受吧，但觉得键盘不是贴得很结实，敲上去啪啪的，再就是屏幕光线看久了有些累
0	房间环境尚可,卫生让人担忧,床单圬迹斑斑!有骚扰电话补充点评2008年4月6日：停车场没有灯,还污水满地留,建议取消该店
1	因為工作方便關係，常來往此酒店，交通是個很大的考量。不過現在通寶巴士和永東巴士都不跑這一間酒店，又少了一些方便。前兩天入住，前台注意到正好是我的生日，還特別安排送了一個蛋糕，感覺很窩心。
0	图太乱了有点看不懂重点讲故事的时候很难让孩子集中图画和字能够规则一些更好些
0	前台的服务很差，10月1日的值班经理徐经理有意欺诈，将220元一晚的标准间欺骗我成380元的商务房，好在携程地客服打电话给我确认才没有上当。
0	超级恶心的一家宾馆，入住后发现写字台窗台上到处是灰尘，非常恶心，向总台投诉后，才打扫干净！服务非常差，房间也非常差，进去后还有异味，而且床非常不舒服，感觉床单也不干净，个人感觉根本够不上星级！太恶心了，这么破的地方，晚上竟然还有人打骚扰电话，问要不要服务，什么破地方！早餐也非常恶心，根本没什么吃的！！
1	原来已经有一本签名版了，在现场又买了一本。李清照的那首词给人很多感慨“生当为人杰，死亦为鬼雄，至今思项羽，不肯过江东”，历来英雄——非以成败论英雄——从多歌咏，尤其是失败者，人们给予更多的同情和笔墨，仿佛能够感受到四面楚歌别姬的伤感，临死犹不惧，冲入敌阵，一身血肉纵横。成功往往难于复制，但失败总是给我们借鉴的，大事大鉴，小事小鉴，无事可鉴，仍可笑看，“古今多少事，都付笑谈中”。
0	看了前面的点评，感觉此酒店应该不错，所以这次去慈溪定了国脉酒店。结果大失所望。酒店位置不错，298的大床房窗外景色好，公园、小街......不满意的地方：一、房间太脏，地毯肯定二年未洗，污渍满地，如果像走道一样铺大理石反而干净得多；椅背、床背都不干净，房间居然还有一个大苍蝇；二、洗澡的花洒非常不好用，三、大堂的灯太昏暗，头晕！四、前台的服务小姐态度比较生硬；五、酒店所有的商务单人大床靠北边.但是低下是冷却塔,厨房烟道.比较嘈
1	屏幕很亮，键盘也还挺舒服的，感觉不出特别小，电池好像可以撑3个小时左右
1	帮朋友买的,她犹豫了七八天,终于在18日下定决心,3299,用了张2000-100的券,3199拿下,19日下午就开始断货了.性价比很高,三千出头,DVD刻录、视频头、高清接口、无线办法挑剔了，而且还三年保,帮人帮到底,花了一个下午装上xp，跑起来感觉还挺快，驱动也不像大家说的那样难装，建议还在摇摆不定的朋友，如果有货就赶快抢。
0	感觉刻录的时候声音比较大，还有就是搞系统的时候挺麻烦。希望能提供相应的驱动什么的，省的要装的人都找不到下载的地方。
1	整体性能还是不错的，如果DDR是3代就好了，还有内存，顺便问下，内存可以在哪升级，我想升级到四代。
0	ctrip标上四星,但只能用金玉其外败絮其内来来形容,这件酒店外表好看而已,内部最多和如家或者7天这些廉价酒店打平手,我住过所有星级的酒店,就是这间最不符合4星的标准,如果以北京的北方佳苑和广州的华夏酒店为标准4星参考,他在我眼里和街边的小酒店没差别,我真的不知道他的四星从哪里来,前台态度差劲,连最基本的笑脸迎人都没有,酒店3楼的餐厅更是差极了,而菜单里没几样菜有的,摆明砍客,还摆出要嘛被砍,要嘛就别来吃的样子,菜的味道更不敢恭维,我第一次入住酒店后马上再出去找酒店的,紫光的位置也不太好,连沙滩都不能直接进去,建议去阳江的住南方假日酒店,服务态度好多了,而且前面就可以直接到沙滩,靠山面海,真正的海景房!或者就是住我第二天入住的小港湾山庄,这是在悬崖边的,晚上可以在小亭子听海喝喝茶也不错,离酒店不远就有一间旺角海鲜大排档,除了海虾,其他的都比外面便宜太多了,鱼虾蟹随便叫!这两间都是真正的海…
0	不知道为什么这么多人喜欢，我一点儿都看不动，什么穴位，针灸，离我太遥远，可能懂医的人会更好理解，正二手书在淘宝上卖哪，不知道卖得出去吗？根本没翻几页，跟买来时一样新。
0	?款?子只能?Vista，才能?示??卡，如果?XP，??就不被??出?，?句??，只有集成?卡被??，Vista的系?很大，占10多G，整???都很慢，很苦?，?在?盼???快推出XP的?卡??
0	书的开始就是自我吹捧还有互相吹捧，作者不实在。书里都是点到一下，其实没意思的。如果没买不建议买，可以看王长松的健康书还有马悦凌的几本书，都比这本呢强，我是读过才比较出来的。希望大家不要被吹捧迷惑。
1	机器配置还是不错的，前面的老兄说错了，只是没有摄像头，麦克风好像还是有的哈。实话说puma平台的能耗和散热都还要继续控制，周末在空调房里面开了一会儿装系统，就热得不成样子了，估计可以烤鸡蛋。
1	还不错的酒店,地点很好,就在火车站出来.一楼有点吵,有旅行团也有来吃饭的客人,不过不影响住宿
1	尽管这家酒店离市中心有点距离，但风景及服务特别好，酒店设施齐全，步行就能到海边，酒店也能为你联系司机并将早饭提前送到房间，不另外收取费用。酒店的餐饮口味也能基本上满足各种要求，下次来威海还住这家酒店。
1	BIOS设置非常好！为了方便用户更换新的系统，在BIOS里设置了一键抹除硬盘所有内容！方便了不适用随机系统的人更换新系统！
1	结识小巫，从《给孩子自由》开始，一下子便迷上了她，见到她的新书，自是毫不犹豫地买了。也许看她的东西太多了，这本书没带给我像以往那么大的触动。但仍然一致的是，小巫还是小巫，还是那么聪明、坚定。从第一次接受小巫开始，从此一发不可收拾，一直在努力作和她一样的母亲，但个中辛苦，只有自己知道，时不时地买本她的书，寻求一份理解和安慰。望子成龙的父母，第一本该看的，大概就是小巫的书吧！
0	装系统麻烦点，不过要有外置光驱就很easy了，没有的话就得有点技术了，不过现在U口驱动装系统也不是很麻烦。
0	买回来好像有点污点，但愿不是返修机，xp授权码那张纸感觉很旧，机身有点重
0	因为公司的报销制度严格,所以我在酒店结帐的时候让前台在打印出来的明细单上加盖酒店的章(大家说这个要求过分吗),但是前台小姐以各种理由拒不盖章,试问如果出差回去不能报销费用的话,这样的酒店谁还敢住?如果不是急着赶飞机的话,一定要找酒店要个说法!建议报销制度严格的朋友不要考虑这个酒店了.
1	同等配置的本本中价位最低，运行速度不错，本本接口丰富。替代我的台式机是够了。
1	没有想到开封这个地方.居然有服务这样好的宾馆。酒店人员的培训是很到位了。服务和我经历过的一些五星级酒店差不多了。果然是市委招待所的班子.缺点就是我们住的哪个房间,设施有点陈旧.交通很便利.从酒店步行5分钟就到了最繁华的开封的小吃一条街.
1	这次去是在香港挂黑色暴雨警报那天，本想取消的，但是之前给携程打电话想取消，携程和酒店沟通后说是不可以，只好冒雨前去。结果去了才知道，原来我们活动的区域没雨。去时跟酒店前台说要层数高的，结果安排了27楼，很担心是民居中间，结果很满意，可以看到很远的地方，是个行政套房。卫生间真的是没让我出乎意料的小，但是干净整洁。交通相当方便，离地铁站很近，关键要摸清小路的走法。对酒店整体感觉满意，下次去还会考虑再次入住。但是在后面的确认阶段携程的效率太低下，从定单状态错误投诉到最终确认，已经过去了2个星期。
1	不值房价，早餐太糟，也许我去的比较晚，九点左右，没东西吃
1	这本书非常棒，无论从故事构思，还是从表现手法都无不显示出作者非凡的文学功底，两个凄美的爱情故事被演绎得淋漓尽致！最初看是因为想了解回族人民的生活，看着看着却被情节所吸引，平生第一次对一本书有种“情不自禁”想看下去的强烈愿望，事实上，我确实也常常为这本书而不知不觉熬到临晨一两天.....虽然有时候第二天会困，但心里觉得很踏实，很欣慰！强烈建议大家读读这本书！
0	房间较旧，墙纸有霉变。环境一般，感觉不象携程上介绍的那样古色古香，而是感觉破旧不堪。不过周围交通比较方便，离景点和汽车站都很近。
1	不错的酒店，早餐也可以，还有携程预定的话有礼品赠送，还有人问候，酒店新装潢的，都不错，还有马桶里面有玫瑰花瓣。。呵呵呵呵
0	2g拖vista还是有点吃力的，后盖里面金属框架确实有点像翻新的，寒一个。
0	位置相当偏僻,晚上从五环出来,该拐第一个弯的地方连路灯都没有,房间小,二楼的房间要从三楼走下去,没体会他们能提供什么服务,连出租车都不给定.绝对不建议入住.
0	现在快递（小袋鼠）太垃圾，不送上门，还让下楼取，这是快递吗？要是买大家电之类的，又在高层就惨了。
0	内存小了点，不过加2百多可以加条2G的，普通是够用的了。原配电池比较不耐用，电量可以再购买9芯电池来拓展。
0	有点厚重。显卡不是独立的，是集显，如果玩大型网游的，建议买独显的。
1	性价比不错，功能全面，而且没有亮点哦~~~~哇哈哈~~~~~~服务也很到位，1天就到了，不错，很方便，省的我到处乱跑被忽悠~~~~~
0	上面大大的字写着：随书赠送精美签名海报的啊？？？怎么只收到书没有了海报啊》》？？？？？还我海报啦！！！
1	这本书最能打动我的就是它的实用性，而且书的质量和书店卖的正版书是一模一样的，所以非常感谢当当这个购书平台，里面的单词都是分类来记忆的，而且每个单词的出现都会伴随着它的同义词和反义词等一块亮相，这样记忆起来会方便很多，而且每个单词都会有与之相符合的语句来搭配记忆，非常好的一本书！书所付的光盘是用在电脑上同步用的，可以在上班时间不翻书来偷老板的时间袄！
1	总体感觉不错，装的正版VISTA系统，外观漂亮，屏幕清晰，还送散热底座和杀毒软件，性价比也比较高！
1	这个本本对得起这个价钱。个人觉得很满意，外观靓丽，手感很好！
0	刚看完，觉得很一般，没有介绍什么很有价值的职场规则。只能说很一般的书，完全靠炒作出来的。
0	本机最大的缺点就是“CPU散热不是铜片，偷工减料用的别的金属”就算安装了AMD的升级程序，CPU温度还是经常的在70度以上，时不常的还到85度，甚至89度，还是在没有开大型游戏的情况下，背部也较烫手
1	《曹全碑》存世最好的两本拓本之一。可以被日本人所掠，原件现在日本。是我向往已久的古籍善本。该本版本保存良好，有吴昌硕的跋。好书好贴。临习时需要注意：有些字是在泥土尚未剔清时所拓，像首行曹国之“国”字，从拓奉上看能区分出字内泥土吸墨后形成的字迹，“因”字的左侧亦如此。另外，部分文字笔划细瘦，亦与字内泥土的残留程度有关。文物出版社能出这本字帖，真是不易。值得收藏，学习。
0	不赠送杀毒软件，只有使用60天的。价格偏高。有些地方2900.因为急着要用，所以图方便下单了。可能是电池的原因，机器有点重。确实战指纹。
1	五一刚买的，驱动是傻瓜式的，一下全部搞定，但是因为自己没有注意，有很多没有用的软件一并安装了，
1	不知怎么回事，一直想给泰安华侨大厦点评，却一直未成功。因为酒店的服务很好。前一段时间和同事一起去泰安爬泰山，晚上12点出发，前台的服务员告诉我们山上气温低，让我们多加件衣服。挺细心的。因为凌晨退房，走的急，钱包落在床下了。快到山脚时，酒店的服务人员给我们打电话，说捡到我们的钱包了。我们这才发现钱包丢了。当即回到酒店，记得那位值班人员叫苏秀，我们在此表示感谢。谢谢！宾馆反馈2008年6月1日：我们酒店是老牌四星级酒店，员工素质高，个个都有十几年的服务经验，对客服务在泰城数首屈一值，宾客选择我们酒店会住得温馨、安心、放心的。
0	这本书分为易中难三部分,涉及的内容广.但不够详细,每单元只有两个对话,一部分生词.货送来时光盘已经裂掉了不能用不知道网上能不能找到下载的?
0	发货用了2天没人跟我联系还是我主动联系的客服始终一个答复选的是信用卡付款最后还用的现金支付非常不满意
0	服务态度不好，极差，前台态度恶劣，房间卫生不干净，诬陷客人照成，要求客人赔偿
0	买这本书是因为看了大家的评论,但是买回来看了几十页觉得太浅显了,虽然作者有她的道理,但是相信她自己也没有做到里面所有的内容吧...看了什么感觉都没有,也没有吸引我读下去的感觉...大概适合初中生看吧,对阅读质量要求不高的人可以随便翻翻...
1	还不错的酒店,地点很好,就在火车站出来.一楼有点吵,有旅行团也有来吃饭的客人,不过不影响住宿
1	入住前看了之前各位网友的点评，心里预期不是很高，而且自己准备了拖鞋和饮用水，在入住的时候特意要了无烟房。入住之后，发现房间的面积挺大，基本设施虽然不新但是功能都完好，房间（我住在3层）的隔音也不错。总体感觉还可以了。
1	便宜，没的说，4k多，比thinkpad便宜的多，虽然比神州之类的要贵，不过一分钱一分货嘛，质量还是过得去的，对于穷人、吝啬老板来说，是不错的选择。
1	样?不错..朋友陪我去自提货的.一看到机?朋友说颜色漂亮.但我自己是觉得外壳有点土土的.但是里面有点渐变的感觉很不错.键盘手感很好呢!
0	宾馆背面就是省道,交通是方便的,停车场很大也很方便,但晚上尤其半夜路过的汽车声音很响,拖拉机的声音平均15分钟出现一次,影响休息.建议要入住此宾馆的朋友一定要选南面的房间,这样可以远离点噪音.
1	而且，这不是读后就扔掉的书，每次看，都会有一种全新的感受。尤其是每一个故事的后面都附有一个简单的评论，孩子读的话会理解的更好。唯一的缺陷是书中有的故事我们以前也在别的杂志上看过，当然，这绝对的暇不遮玉。
1	比较老的饭店了,房间只能用还比较干净整洁来形容,但离五星有点差距.卫生间也很小.东西比较旧.
1	其实在网上我已经看过N遍逃爱记了，但仍忍不住买了纸书来珍藏，非常喜欢逃爱记，顾正荣非常符合我们对爱情的想像，深情，温柔的男主是每个女生都想要的，毫不意外，我也非常喜欢顾正荣。至于凌小萌，很可爱，像个小驼鸟，估计在此文中，不是顾正荣生病住院，小萌肯定还会继续逃避吧！幸好，人海大给他们安排了这样一个美好的，让人回味的结局，很喜欢，是值得珍藏的一本书。
0	在当地算是比较好的酒店，所以每次去当地出差基本上都会住这家酒店。酒店服务一般，设施不是很理想，如果能够有针对性的进行改进会更好。
0	vistabasic不好，预装的软件太多，竟然有60多个进程，Esc键上方貌似漏光，面板有点热，贵但没送东西
0	1G内存稍微小点，计划增加1G改成xp后，有两个硬件无法识别，不知道什么东东
1	相比同样配置的本本，这款价格实在；配置较合理。功能也都实用。入手以后直接换ＸＰ系统。烧机软件跑了一天，机器只是温热而已，让我最担心的风扇噪音几乎听不到。
0	用了几天还可以，就是有一个亮点!真是气死人，一个点又不在保修内，当时收货时又没看!
0	为什么刚买了就降价了呢！3999买的，回头一望就已经3966了，有点像买股票哦
1	好的小说往往没什么答案，《门第》自始至终，都在顽强地告诉读者因为什么由于什么。这自然不是说它过于浅显，算不上一本好小说，还够不上纯文学的严格标准，事实上，很多困惑说与不说，讨论不讨论，结果都一样，有答案就是没答案，没答案恰恰就是答案。文学解决不了什么实际的问题，不是教科书，艺术就是现实的一种回光返照，都市男女在择偶前，临时抱佛脚翻阅一下这本书，显然不是什么坏事。
0	怎么看下去会一段后故事还没结束，又说了其他事，后又接上前段事。有时另我一塌胡涂，要看前段说了什么，才接下去看。是不是印刷错了啊？
1	外观漂亮，键盘也很舒服，主要还是觉得性价比高，5099买的挺划算滴！
0	就是系统装得我比较麻烦！还要就是本人的技术也比较菜！有水平的买家可以留下一下经验下来哦！呵呵
0	到半夜竟然没暖气,怎么住啊????!!!!!!!!!!
1	外观比较满意，显卡很好，总体性能还可以,冲着NBA版买的不足：散热时间长了不知道怎么样，还没有长时间用。附带光盘没有XP驱动，要自己下载比较麻烦总结：第一次在京东买笔记本，购物还是比较愉快的。如果送的联想运动背包也是NBA纪念版就完美了
0	作为个人经验在网上谈谈可以，但拿来出书就有点过了，书中还有些明显的谬误。不过文笔还不错，建议写写散文好了。
0	到了酒店被告之预订的房间被卖了钟点房,等了半个多小时才入住,房间很小空气不好.当晚我老婆来例假,把床单弄污,酒店方让我赔偿300元(房费260元),遂明白进了黑店,酒店态度强硬,后来跟携程与酒店三方沟通后,表示可以降到物品成本价200元,我还是难以接受,再和携程联系其表示是酒店规定,他们也无能为力,后来前台居然又要收我打给携程的长途费,6分钟12元,我表示了强烈抗议,酒店才罢休,上述过程总共花费了我们1个小时,实在赔不起时间了认倒霉给钱走人,不过还是希望ctrip能给个合理的说法
0	定单上显示已经给我发了这本书，但在送书的时候发现并没有送来，请问怎么回事？我真的很想要这本书，为什么不送了
1	酒店各方面设施完善，服务各方面也较好，就是位置比较偏。离市中心较远。
1	多年前，拜读过斯宾赛。约翰逊博士《珍贵的礼物》。正是这本书把我引领进了他的故事世界。从此逢他作品我必收藏之。他从不生硬地去讲大道理，而是通过生动的故事让读者融为书中的主角。《为什么幸运的人总幸运》这本书在年轻人与各个成功人士的对话中渗透着深刻的道理，有时候有些过于理论化，但是每个重要的有启迪性的心得都被年轻人额外的标注出来，在本书的排版中也被单独标注。是很值得推广的好书。
1	酒店位置很好,适合旅游度假!房间马马虎虎,过的去了!服务一般!
0	好像不大适合北方的语言习惯，词，字搭配得很别扭。所以读得很累。读之前报的希望太大，所以失望越大吧。总之，不喜欢了。
1	配置猛！价格合适。显示效果好。不算太重。接口丰富。如果再轻点的话，就是台完美机器了！
0	书的印刷很棒可惜文字过于生僻，而且有点傻瓜的感觉有点像韩国电视剧，过于华而不实不喜欢韩国人的作风，没有什么内涵，对记忆没有什么效果建议别买
1	很好的酒店，为我司尊贵客户预订，周末入住行政楼层，28楼行政楼层落地窗户，朝南房间视野很好，可以俯瞰延安西路高架，由于是顶层，高架的隔音也很好！硬件设施很好，符合四星级标准！美中不足是行政楼层房间有些狭小，空间略显不足！另外，还有一点就是隔音不是很好，我们入住的客户有严重失眠，常被门外的脚步声和喧哗声惊醒！有待改进！总之非常值得推荐入住！
1	这本书是朋友推荐的，个人认为是值得一看的。书中作者对阐述了自己对佛教，道教和基督教的综合认识，我觉得写得挺有深度。说实在的，作者说得那些，我并不能真正理解。不过觉得，如果人真能象女主人公芮小丹那样洒脱地面对人生，很不容易。看过书后，我马上在网上找到电视剧看了看，电视剧拍得不太好，显得象是在背书，没把男女主人公的深度演出来。可能是书写得太好了吧。
1	京东的dd发货速度是惊人的，第二天中午就到了，带发票，还可以拉卡，8错。打开还有xp光盘，就是没有预装office
0	屏幕周围的边儿有点松垮。持续使用，机器还是有些热。触摸板下面的按键手感不好。A面容易沾指纹，需要经常擦。携带重量还是比较大，当然，跟大容量电池不无关系。
1	顶盖采用了镁铝合金材质，蓝黑色的喷漆外观显得简约大方，整体造型相当稳重方正，蓝色和黑色的搭配相当稳重。
0	服务态度-没有态度，也就无所谓好坏总台看人-用眼白门童-门童长什么样子，我没见过房内-锁是坏的酒店说明-连中文也有错（潮州在浙江），更不要说英文介绍了，哦，酒店说明本身的英文翻译就拼写错误早餐，吃完后，又在外面找了点东西吃房间价格：390/晚，押金800？？！！
0	本来满心欢喜的买回这本畅销书，可是还没看完，书的封底就快脱落了。根据我买书多年的经验来看，从书的纸张、印刷质量、包装和内容来看，有理由相信我买到的是影印版。
1	地理位置佳，交通方便，酒店服务、设施都不错，在郑州算好的酒店了，以后有机会去郑州还住裕达。
1	是什么使我们的小茱蒂即是有一个孤儿的身份，还能活的这么开心快乐，是孤儿院的赞助理事，从未见过面的--长腿叔叔，还是她本身就是一位性格开朗，乐观，坚强的姑娘。看过这本书后，我们好似在与她一起成长，一起长大，与她同欢乐，与她共悲伤。本书基调是健康的，向上的。推荐我们的家长可以放心地给成长时期（10--18岁）的女孩子大胆去看。让我们每个人都要学着怎么去爱，怎么与人交流沟通，学会感恩。
0	这是第三次入住森桦苑了，由于在9/17的定单（两个大床间）上酒店估计是超卖了，入住时被告知没有接到携程的定单，只好以178/间，入住2个务大床房。1、酒店以推委责任的方式来处理此事，让我对于森桦苑完全失去信心！，其实就算承认卖超，我也可以接受的，就算是要加钱。2、浴室的清洁情况实在让人不敢恭维！大家入住公寓酒店图的是价廉、要求的是方便、干净和舒适，在清洁上出问题，让我确定了未来将森桦苑完全排除在考虑范围之外。3、估计是生意太好！所以出现了这些状况！那么！建议大家让它生意淡一阵子，也许有助于酒店自行调整一下吧，相信对于酒店或者我们这些客户都不是坏事！
0	第一次买书就遭遇了这样的待遇,来回打电话,发邮件,往回寄包裹.还不想给我报销邮费!!真是对当当失望到底了!
0	這次在此住了9個晚上...房間雖大...卻有蚊子..隔音太差...向櫃檯詢問可否能給個電蚊香...酒店櫃台居然說沒有(實際上是有的)櫃檯服務員太懶惰....之後經反應...將我的房間換到其他間..住了2天居然被房間跳蚤咬了整個大腿14-15個苞...給櫃檯看著我被跳蚤咬的苞...櫃檯人員也沒說什麼...實在可惡!!還要我事後打電話給酒店經理處理....住了整整9夜...由於來上海出差18天...之後就改去別家飯店~~結帳後...由於我的卡(不是境內卡)需要打給銀行確認..櫃台值班經理居然要我自行撥電話回台灣....服務品質跟房間衛生實在是很糟糕...补充点评2007年10月25日：羆ぇ...┬丁矫ネび畉...狝叭キび,τ盡穨ぃ镑,搂华ぃ,筁胕磌...┬丁祑砰砞琁ぃ,筳び畉,疍び,俱丁┬丁3秸,⊿Τ８琌镑....砞琁ρ侣ぃ瞊∣....ぃ続崩滤皊┍!!
0	用了一个星期，硬件出问题了，突然蓝屏，报错是识别不到硬盘。垃圾机器。不知道是DELL的问题，还是京东的问题。不过售后还行，全额退款了。
0	显卡驱动不好装，网上找了好久。最后终于搞定。我装的是VISTAUltimateSP1.
1	好迷糊的一只兔子呀,我不知道我是谁,很喜欢他迷惘的样子,不断地追问,?我是一只猴子吗?”“我是一只豪猪吗？”“我是一只獾吗？”“我应该住在山洞里吗？”“我应该住在鸟窝里吗？”“我应该住在蜘蛛网上吗？”“我要鱼吗？”．．．．．．可是这样一只迷糊的兔子，在面临危临时却毫不犹豫，飞起大脚，狠命一踢，呜啦，兔子成了英雄了！
1	性价比不错，但是就是货物从出库到自提点速度太慢了，我6月5日下的单子，到8号才到自提点
1	交通方便,去南京步行街是上选.但是餐厅的营业时间(尤其是中餐厅)有些不便,中午二点半到已经没有午餐了.要知道,这家的中餐是小有名气的.
0	带的vista系统太慢了，我加了2个G的内存，一共4G内存还没有我3年前的破台式机跑的快，没有带xp下的驱动，所以如果自己装xp的话会很麻烦，显卡声卡很难搞定，总之，带的系统太垃圾，自己很难搞xp
1	非常好的一本书，值得购买！专门买来送给我的宝宝，他2岁了，很喜欢看书，知名的图画书几乎全部看了，而且记得非常清楚。图画书真的很有魅力，它表现出来的东西非常深刻，是语言所不能及的，孩子很小的时候，也许有的东西用我们的语言将给他听，他不明白，但是通过这些有艺术和文学价值的作品，却能让他感受的到。而且，即使是成年人也可以从中感悟出很深刻的东西，不愧是大师之作！
1	环境十分棒，住着感到特别安全。本人住的是主楼28204房，客房服务人员和前台小姐、门童的态度都十分好。美中不足之处是早餐一般，有时客人没有吃完，早餐部的服务人员就自己坐下来吃了，需要改进。此外，打的需要时间等待，因为实在是庭院深深，适合有车的朋友住。
1	入住的是商务套房，虽然没有协程上写的72平米那么大，但是52平米的布局和装修等等都非常得满意。套房里还有免费软饮，免费洗衣(一定的金额内)，所以说还是物有所值。地方虽然不靠海，但是我住的32楼可以看到海，而且离青岛最有名的美食街云霄路可以不行，所以说虽然没有海边度假村的那么休闲，但是地理位置还是相当的不错。
0	装不了网卡驱动！！哪位大侠知道怎么装网卡驱动？？从官网下载，没有网卡驱动！！好晕！
1	【荐书】从来没有任何一本书能给我如此大的感受，哪怕我最先读的是《遇见心想事成的自己》。当工作以及身边的环境发生改变，一切都回到起点，当你跟你周围的朋友已经不在一条水平线，等等的一切的改变，当我们回来从来不曾自信的我们，我们需要去懂得，去接受，但与此同时，我们要知道自己要的是什么，记得要坚定，要等待，慢慢的对我们自身的生活会发生很大的变化。
1	算是市中心入住挺方便的,旁边就是公园和河畔,景色不错,算是个闹中取去静的去处!房间是时尚派的,印象最深的是床,惬意的很以至于躺上去就睡着了,晚餐是西式的自助餐,在夜色中的玻璃幕顶辉映下点点的灯光象星星一样,浪漫的象野外餐一样,到是一种享受吧...嘿嘿,个人认为比较小资一些.附近有很多特色的饭店,走着就可以去了,很是方便!
0	我给6岁的女儿买了一套，还有最新出的第七册，她非常喜欢，书她在幼儿园已经看了其他同学的，可是回到家还是抱住不放，看来真是不错。我准备再买一套送给朋友的孩子
0	出于对海航系统的好感，虽条件并不出众，早餐简陋，（同等价格可以选择宝华大酒店、康年皇冠大酒店等很多条件更好的酒店）但仍第二次入住，提前预订同样房型（豪华商务大床房），价格也一样；但入住时（较晚到酒店），房型并不一样（更简陋一些）。电话与前台交涉，称这些都算是豪华商务大床房，价格也一样。（不懂酒店如何自定义）要求与上次入住同样房型，告知已无房，遭拒。晕……另：携程预订此酒店房间价格偏贵，直接入住前台谈价只要340元，而携程价却要378元。不知携程如何确保网上公布的价格如所宣传的那样，是最实惠的价格？下次，应该不会再选择这儿了。
0	1.房间有较重的装修气味！2.隔音效果差3.预订的内容不能保证，我订的双人床房间成了双人大床房间！
0	酒店条件非常差！明明说有网络，就是用不了！而且蟑螂成堆，永远不会选择这个酒店了！！！补充点评2007年7月20日：极差！！！！
0	受intel的政策限制，CPU性能太差！电池太小！电源线太粗，才几十W的功耗，可以用细电线，无端增加了重量！硬盘只分了1个区，BC！无系统恢复光盘！打字稍用力键盘就会下沉变形，用着有些害怕！
0	昨天买了这个本本，收到后一看开始搞活动送内存，送硬盘了....订单完成了也没有办法了...感觉有点不厚道啊
1	总的来说，这本书还是不错的质量也可以内容很精彩可以开阔大家的视野送货的速度也很快—只需3天！不足之处：没有对部分比较难的单词做出注释（有些词一般的字典是查不到的）。有个别的拼写错误虽然这本书美中有不足。但是，本人认为这本书值得读！由于本人也是刚读这本书，暂时不能对这本书的全部情况做到完全把握。本人以后在阅读这本书的过程中会就其的优点和不足及时与大家交流！
0	很少上来点评，但是为了让大家有个正确地认识，我愿意花点时间来点评下：我的建议是请你选择别的酒店，因为此酒店较陈旧，最重要的是房间的隔音效果非常差，我本人非常的不适应，当然如果您对噪音觉得无所谓的话，此酒店还是可以的。
0	1.早餐很差。2.服务态度很差。3.地理位置也不好。周围没有什么吃的。综合来说，很差。我是2008年4月28日入住的。
1	性教育一直是想与女儿说却又不知该如何开口的内容。在当当网上看到这套书时很高兴，当即就决定买下来。刚开始想定上下两册，但上册缺货，先买的下册，女儿七岁，很感兴趣，连看了好几遍。等买了上册后，女儿又把下册找了出来，上下两册又看了好几遍。以后的一段时间里，女儿还经常找出这两册书翻看，和妈妈讨论一些相关问题。很不错的书。
0	地理位置不好，快到民族路顶头了，太偏，出来周围没有什么吃饭和逛的地方。酒店房间小，床太小了。早餐简直太差了，除了凉菜和咸菜，基本没有热菜。而且，8点半刚到，就要撤餐。
0	装xp系统很麻烦，驱动难找，不全，找到也难装，屏幕亮度不好调节。虚拟滚动没有装好。
1	这是六祖坛经解释的很好的一个版本。之前另购过一本坛经，但是，里面的解释令人遗憾。若是对坛经所知甚少的读者，看过作者不恰当的解读文字，会致误读。而这本明奘说的坛经，挖到了很多我看原文而疏漏解错的地方，可谓受益。虽然，推介大尽量还是读原本。不看今人的解释。但是，这本明奘的解释，值得一看。有助于正确读懂坛经。
1	张曼娟的文字和张小娴一样，都属于疗伤系，虽然我没有受伤，但这并不影响我对她的喜爱。最爱她《百年相思》里的《传奇》卷，原本看似幽暗充满愤懑的传说，却被她温柔款款地道来，感受那些历史长流中红颜女子的喜怒哀乐。唉她那份淡定从容，爱她那份心细如尘，爱她那份温柔似水。爱她。
1	酒店离长途汽车站很近，走路5分钟就到了。整体环境不错，房间很干净。我住的是标准间，作为三星级酒店，我感觉很好了。服务态度很满意。沿着酒店大门前的路一直走就是鸣沙山。打车10元，公共汽车1元，酒店门口有站。据说是敦煌最贵的酒店了。不过我只住了一晚，就无所谓了。
1	替朋友买的，自己都没见到，但想必宏基不会象我买的那个国货长城笔记本那样下三烂吧
0	解压系统过程中没有任何进行分区的提示，释放完了，发现C盘居然是202G，很怒呀，另外联想占了几G空间分了两个区出来，貌似不能轻易动。赠品中的三星内存条不是密封包装的，不过没有用过的痕迹，安装也顺利
0	这个酒店已经是破烂不堪了，楼道和房间内充满了发霉的味道，地毯脏兮兮的，洗手台的水龙头已经活动了，极度不好用。本来订了一个星期的房，入住当天就打算换酒店了，因为离办事的地点近，所以忍了两天，到了第三天实在无法忍受了，夜里闹蚊子啊！要命！！！酒店给的电蚊香根本不管用，只好换了一家据说没开多久的新酒店，虽然远点，但是比这里便宜的多，设施强太多了。强烈不建议入住此酒店，否则一定后悔。
0	目前还没有发现,不是说购物完成会有卷送吗?我现在完成了怎么还没有收到返卷啊?是怎么回事?希望客服帮我解答一下.还有就是送的包有点大,呵呵!不过还挺漂亮的.
1	阅读一次，有2个错别字。都是不该错的地方。希望再版时改正过来。
0	我这次是第5次住在长春的雁鸣湖大酒店。昨晚夜里停电。深夜我睡着了。我的钱包被内贼进入我的房间，偷了我近1000元和4张信用卡。。。我的证件和外币，数码相机等都在房间的保险箱里，原封不动。我打了好几个小时的长途电话来处理我的信用卡的冻结。我报案了，这个4星酒店的保安摄像探头竟然坏了，没有修理！保安还查房卡入门时间，就是没有其他人在深夜进入我的房间。难道内贼不会用其他高明的方式进入吗？我的羽绒服也被这个内贼放在地上！我醒来时没有多想！近中午时我才发觉钱包少了现金和信用卡！还有，这家酒店的态度很差！没有同情心！我之前授权的2000元，我打了国际电话，银行说两天前我入酒店的2000元授权了，可是酒店的财务不领情，说中国银行没有授权。我又打了国际电话，我的银行说通过了！这家4星级的酒店不负责，认为不可能发生，我报案了，我下次再也不住这个1星不到的服务态度，很可耻！我还要把这个事件说给那些想定这个酒…
0	房间小得不像话，早餐差得不像话，绝对不会再光顾。隔壁的南国大酒店看上去不错。晚上想在酒店的餐厅吃饭，结果人家办婚宴，谢绝散客，郁闷！优点是地理位置不错，朝南的房间可以看富春江，可惜给我的所谓高级房是朝北的，怪不得人家说携程的客人比较受歧视。
0	本来网上已经显示到亚运村了，可以自提了，可是我去了，居然还没到。等了一个多小时货车才来。
1	以前住过这家饭店，但那时还是HILTON管理的，现在是NIKKO了，感觉明显不如以前，并且设施也有些陈旧了，但在大连五星级饭店，这家饭店的价位相对来说还比较合理，酒店附近有个新建的时尚生活区，有一些好的餐厅和咖啡店不错，酒店综合服务和管理还需要加强。
1	服务很好，设施也蛮不错的，但房间隔音实在太差了。宾馆反馈2007年12月28日：首先非常感谢您选择东方大酒店,也非常感谢您给我们提出了宝贵的意见,酒店近期楼顶正在加层建造西餐厅,施工初期会有一些噪音工段,同时我们对工程施工时间有明确的规定,正常休息时间内是不允许施工的;再次对您表示诚挚的歉意,东方大酒店在不久后又将会以全新的形象迎接您的再次光临!
0	本子的酒红色没有想象中的好看耀眼，没啥软件，都要自己装，有点麻烦，呵呵！另外，试机的一会功夫，就蛮热的，似乎散热不太好！
0	儿子现在两周九个月了,平时就有玩?下蛋游戏?,这回拿到的书,不仅看到?下蛋游戏?,还有?钓鱼游戏?等等,每天一看到我就抓我说,妈妈,我们一起到外面钓鱼去吧~要不,?妈妈,我下了个很大的蛋哦,我有个大屁股,哈哈,给你吃,我狂晕~?不过从内心上非常感动,儿子,自己懂得自娱自乐了,有时还会带领他的小伙伴们做游戏,当然,他就是老大,嘻!
0	对毕淑敏的作品，我还是比较期待的。但是这本书看下来，我的感觉是有些许失望。言语堆砌出模糊的情节，作者一直在字里行间强调她过往的从医经历，但是明显不够专业。这部作品，专业人士看了会贻笑大方，业余人看了又不觉吸引。两头不到岸。其实读者对于作者的经历是不感兴趣的。就象亦舒的文字，任何一部作品，那都是经典中的经典。
1	住的IIA的标准间298的，总的来说还是有4星的样子的，房间够大，卫生间热水什么的还不错，各种设施都是标准配置。就是房子比较老了，这个价位如果在旺季还可以其他时间就不值了。早餐没说的那么差，但是宾馆会议很多，赶上团队你就得早去不然全是菜汤了。服务各方面也还比较标准流畅，如果你不很熟悉西宁住那里倒是很安全，警察和交警总在门口执勤，现在去正修路有点不方便
1	酒店位置很好，就在市中心广场边上，出行非常方便，房间条件也不错，下次应该还会入住。
0	貌似风扇声音比较大,还有电源接口在机身后面,个人比较喜欢在侧面的.
0	1.只有一小部份房間有網絡,還不是免費的,要加收15元/天.2.衛生差,房間地毯很髒,一個一個不知道是什麼液體留下的黑色圈圈痕跡,寢具洗得不夠乾淨,本來應該是白色的,但是顏色看起來卻發灰.上面還有很多小洞.另外,看到蟑螂坦然的從桌子上爬過去......
1	减肥，很平常的一件事情，有人说是女人一生的事业。我都26了几乎20岁以后的日子每年都在减肥，储存了一冬天的脂肪到了春天就开始一年的减肥工作，可是真正成功的只有去年减了10斤还很辛苦的感觉。正当的方法加持之以恒的坚持不但是减肥也是做成功任何事情的必要条件。如果是正确该去做的事情就比如减肥不应该是一生每年都在重复做的事情，要做就做一次，有一个信念任何奇迹都会发生。
0	4799下的单,收到的时候价格变成了4699,并赠送一张杀毒光盘,然后就因为新增加赠品的原因,我无法申请价格保护,这明显是京东逃避价格保护的小手段,让我十分的不爽!
1	3人间还是比较大的，就是暖气不是太暖和，时冷时热。被单会有油污的地方，不过还可以接受。洗漱间和厕所没有暖气洗澡刚开始会较冷。24小时热水、比较周到的服务、桶式饮用水还是不错的。周围环境还可以比较安静，西到西直门、动物园；北到积水潭、新街口豁口；南到西单；东到后海还是比较方便的地理位置。豁口新开的新华百货商场比较气派，还不错可以逛逛。推荐居住！
1	稳定、噪音小、发热也小，屏幕看起来很舒服，亮而不刺眼，感觉很润。键盘手感也不错。
1	1.已经是第二次在京东买本在一个月内，配送速度还是非常快的，24小时之内提货，满意。2.机器包装完好无破损，机器表面无划痕。3.系统安装非常顺利，一小时安装完毕，没碰到问题。4.机器散热很好，运转很安静。
1	也许，有一天，这本书会给我们一种力量，让我们回头，看看我们年迈的父亲，是否也在回忆多年以前的温馨。
1	不完游戏,日常使用这个配置不错了,键盘比较舒服.装XP系统还是比较方便的.先改IDE跟光驱第一启动,装完系统再用IBM的AHCI驱动改回AHCI
0	酒店房间没有桌子第一次遇到竟然还有蜘蛛吓了我一跳房间设备比较老
1	地理位置不错，因为威海小，所以打车到市区也不用很多钱。我订的是海景房，海景不能说很美，但有日出可以看。而且海边一个小小渔港到了下午4点多打渔的人归航了，别是一番风景。前台服务一般，很客气，但缺乏真诚，就是那种职业化的“不得不对顾客有礼貌”的感觉吧。HOUSEKEEPING人员的服务倒是很好。补充点评2007年9月28日：自助早餐还可以，就是有点苍蝇飞飞。也许我去的时候是淡季，九月初，只有三四个人吃早饭
1	因為工作方便關係，常來往此酒店，交通是個很大的考量。不過現在通寶巴士和永東巴士都不跑這一間酒店，又少了一些方便。前兩天入住，前台注意到正好是我的生日，還特別安排送了一個蛋糕，感覺很窩心。
0	条件太差！房间面积太小，简直就不象4*酒店！
0	颜色和样式呆板，散热口在左边左手不爽，右边没有USB，不带XP系统，不带包。
1	10月初回黑龙江的时候住了一晚，我所有的评价都是基于齐齐哈尔本地的情况做的，我觉得没办法和北京、上海等大城市的同级别酒店比较。周边环境还不错，楼下基本随时有出租车等着，附近还有商场和超市。服务很好，主动热情，雨伞忘服务台了，很主动的提醒我。没有骚扰电话。稍微有点噪音，走廊的服务台的电话声偶尔能听到。没带电脑，网络情况不知道。因为火车时间的问题，本来打算延迟一小时退房，服务台主动给延长了2个小时。中央空调也还好，不知道冬天会怎么样，淋浴热水很好。
0	特价房非常小四步走到房间墙角基本是用不隔音的板材隔出来的隔壁的电视声音还有临近房间夜晚男女做事的呻吟和同浴的声音都能很清楚的听见简直就是网友见面的炮房房间里空气质量很差且无法通过换气排出携程价格与门市价相同主要考虑办事地点在附近才去住的
0	目前还没发现，换句话说，这么便宜的本也没必要非找出哪里哪里不足吧
0	很爛很爛的酒店兩星差不多！不知道3星怎么掛上去的？房間首先燈光很暗，牆壁非常髒！牆上還有滲水的痕蹟，浴室非常非常小！！！竟然用一個浴簾隔着沒有浴盆等等，毛巾非常破舊，我是沒有用覺得太髒了！！！房間綵光嚴重不足，服務態度不好，一直說自己房間很滿，可是也沒看機個人登記的！讓給換房推三阻四！這就是三星的標準。。
0	房间老旧,床单在要求下才更换了一张干净的,明明有双人房,前台却告之只有豪华套间.服务员以为客人听不懂广东话,私下里说:他订了套房不能给她改,真是岂有此理!宾馆反馈2008年3月4日：谢谢您的宝贵意见，我们会改正的。现在正在装修其中一楼，欢迎指点。
1	优点：这个笔记本性能好的，适合女生用，而且是粉色！建议如下：1，请改下大订单的支付方式，如果可以直接用信用卡网上支付会更方便。目前想招商银行的信用卡网上消费500以下的。每次我都要用支付宝的方式来用的，但是为什么用它购买机票的时候，大于500的可以直接网上刷呢？请你跟银行沟通下这个问题
1	好书的理由：1、它确实讲的是浴足的真理。要想懂浴足，看完看懂这本书，就成为浴足专家了，至少是理论上的专家；2、它确实也介绍了不少实用简单的法子。3、浴足确有禁忌，它说的都对。
0	一般般，不知道为什么会卖的这么好？和＜人性的弱点＞相比，这书差的远了｀｀
0	对新月阁只有失望两个字,我敢说那些评论都是他们自己写的,在丽江太多又便宜又好的客栈根本不用提前预定,新月阁的价钱可以住别的更好的客栈好几天了,他的房间又小东西都没地方放,建议大家去住万古楼那条路的客栈,又大景观又好又便宜,大家把钱留着去玩吧!
1	快看完了，虽然有些地方不是很明白，但是，也从中学会了认同和放下。有的东西，不是你想要就一定能拥有；有些事情，不是你一直抓着就会幸福；有些人，不是你珍惜他就不会走～我们要学会认识真正的自己，知道自己究竟是谁，然后正视自己，正视他人爱过。痛过。哭过以后欣然接受，你会发现你的身心将无比轻松。。。
0	用电池供电自动断电，２星期３次，不是个体问题，发现了很多，我们已经组织了一个群，准备联名向联想要个说法！与京东无关，京东我还是恨满意的！！
0	外观一般。笨重！用了2天，感觉音质一般，没有介绍的那样出色。触摸板离键盘近，打字挺容易碰到！还没有习惯！
1	优点：大堂和客房部的服务非常好，很热情（因为没有冰箱特地帮我们从别出弄来了冰块）特色大床房送茶香枕、一些杂志比较有意思地理位置不错，周围有家乐福等购物广场，交通也算方便送的早餐很棒，自助餐非常丰盛，中西式都有，加菜速度很快缺点：隔音极差，晚上被隔壁的客人说话吵醒最近酒店在装修，早上6:30就开工，完全睡不着了没有小冰箱电视没有卫星频道设施如马桶、毛巾稍有陈旧，不过还行
1	彩页很喜欢，而且句型也不死板，很现代，很常用，很口语。而且重要的是对只识得五十音的人来说也可以学习，因为每个汉字上面都有片假名可以参考。其实个人觉得，学习一门语言，可以学完基本发音，再来些基础口语，两者相辅相成，基础打牢了，进阶就容易了。不过期间，单词的积累是要下功夫的，需要思考怎么样去记忆这些单词。非常喜欢这本书～学习当中。
0	主要是介绍经络穴位的东西，感觉是东说一点西说一点，内容很零散，且里面的方法说得很模糊，居然会排上畅销书，有上当的感觉
0	酒店外观相对气派,但房间确实很简陋,设施陈旧,卫生一般,最多就是个90年代未的水平。不过大庆宾馆较少，找了一遍发现也的确再没有什么宾馆了。
0	想延迟1小时退房,被告知延迟退房按钟点房收费,每小时50元,太没有人性了.不知道提前退房有没有奖励
0	1,房间小2，房间通风不好，气味有点大3，家具，床单陈旧4，网络有时不通一个字烂建议远离
1	京东响应速度很赞，第一天下午下单，第二天上午就通知到货了，不错；本本很好，就是在包装的时候不太好，把表面的膜都弄皱了，好多灰尘；拿回货之后是同事帮忙给做了些测试的，各项测试结果显示本本很好，对于我这个不玩游戏的人来说足够使用了。
1	可能是建的时间比较早吧,感觉内部不是很突出了.
0	用了四天，暂时发现：一是使用时触摸板微热，二是三个usb口都松，松到一动机器鼠标就掉线了。
0	我在当当购卖<<求医不如求己1>>和<<求医不如求己2>>各一本,结果只寄给我一本正文缺少12页的书来.去电咨询才跟我说无货!如果无货在客户订货时电脑系统早就会反映,订单不生效.哪会到寄货时才说无货?既然能说“全球最大的网上商城”，电脑系统会如此不完善吗？只是见商品订单增多，就趁机说缺货，然后提价!订单成立，就是买卖双方签订的一张契约。双方都应履行承诺，哪能见利忘义？盈利靠的是真本事，而不是如此不光彩的小手断！
0	去前作了功课，普遍说九江、庐山的酒店要比一般城市的低一个档次，所以也有了心理准备，所以5日晚入住时感觉还凑合，重要的是免费宽带上网给了小朋友一个惊喜，因此成了继续入住的最大理由（去酒店路上就觉得太偏准备第二天换地方的）。没有电梯，大堂楼梯第一级台阶口就是一个洗手间，门敞开着能见到里面的设施，略有点气味，奇怪的设置！上了三楼客房，更奇怪了：过道一边是客房，另一边是员工房，还有公用厕所，走廊较窄且由于公厕很小直接向过道开门，能直接感受员工厕所的味道。酒店位置相当偏僻，以为会很安静，谁知隔音太差，窗外大门口的声音听得很清楚可以听见几个员工在聊天，还有门口有条小溪谷的流水声音。房间较旧，特别是洗手间感觉有点脏（也许是从走廊飘过来的厕所味道？）浴缸墙上贴着“谷工里骨青垫子方骨垫”的字样，纳闷，后来琢磨出来了原来是这样的“浴缸里滑请垫好防滑垫”，哈哈...第二天一早厕所堵了打电话过了大半小时才来人!…
0	原装电池被更换，现在的电池接触不好，充满后待机时间是才两个多小时，Dell的工程师核实此款机器的电池是冒牌货
0	钢琴面容易沾指纹，摄像头的图像效果太差了点，电池的一个锁止开关不能自动锁止，要手动扳一下才能锁住。还有就是没有XP的驱动光盘还要自己去管网下载太麻烦了。
0	该酒店太差，卫生条件，服务均差。我入住时大堂内竟然散放着待洗的床单毛巾，乱七八糟，建议协程网取消其加盟资格
1	我有时真是觉得患难见真情的境况是有的，在甄寰遇到这样的境况，温太医还是对他不离不弃，虽然甄寰不爱他，但是他依然守护在她的身边。假如有一天即使有一个我不爱的人在我潦倒的时候依然对我不离不弃，那我即使不爱他，但是我都会接受他对我的爱。虽然六王和甄寰真心相爱，但是他们最终不能走在一起，这样真是世间最痛苦的事。
0	住这里很多次了。但是感觉酒店的服务质量在下降，价格反而是不断上升。我住的房间的楼下正在装修，味道很大，打电话给前台，前台居然说没有房间，要我忍耐一下。找了前台经理理论才解决的。
1	第三次入住中船宾馆了，这里几乎成了自己去京的定点住宿地。房间布置朴实干净，卫生间虽然不大，但是也很清洁。很喜欢带木质扶手的楼梯，感觉走走去房间挺随意的。最近一次入住，窗帘的滑道非常光滑；卫生间的花洒出水量大，洗澡很痛快。最主要是的是房间一点异味没有，不像有的宾馆有那么潮气味。所以休息很安心。服务质量还不错，不过最后一次在入住时前台小姐有点冷淡没有一点暖色，我看墙上挂着“中央机关指定接待宾馆”但是你毕竟是一个服务行业，我们老百姓入住也该微笑服务不是。
0	上次去住想起来还是很不高兴,根本没有星,好旧的酒店,除了房间大,东西旧得吓人,毛巾在面盆里洗了三次,还是很混的水,再也不住了
0	财务报帐慢，机子速度慢，售后没问题，就是机子有问题，就是不是他们的问题，太XX了！
0	不是很喜欢，讲得都是些对待健康的态度什么的，具体的知识只是粗略的涉及~~~没什么实际的参照作用。~~！！
0	2008-01-10订单中包含〈31岁小美女的养颜经〉，却没有送来。是没有货？还是什么？快递及收货单上都没有声明！请给予解释。谢谢！
1	外观还不错...配置也算可以了，我不玩游戏足够用了，惠普的音响效果还不错。性价比比较高了。
1	这一台我就随便了,把整个硬盘的隐藏分区统统弄掉,重新分区,把前一个系统复制过来一切ok.没一点问题
0	真没想到，在现代化的北京，还有如此低档而收费却不低的酒店！！！所谓经济标间，窄小、简陋得不可理喻，怎么对得起挂牌3星？？？？？？
1	意外，入住时给了早餐券和一张50元餐券。用完自助早餐后，中午在旋转餐厅用了个行政套餐，还余3块钱，可惜不退给我。不错，酒店包两餐，社会主义啊。
1	绝对是超值的一家酒店.如果不是要求豪华享受,这家酒店的每一部分都绝对可以令人满意.(AvlNtTy)
0	散热有待加强，不过12寸的好像基本都是这样的。。vista的系统，用得很不习惯。。。
1	宾馆周围环境不错，离商业区很近，而且幽静。不过宾馆有些老了，装修都过时了。
0	前天入住,感觉没有上次好,2年前住过同一个房间,现在的设施也旧了,早餐也很差,停车场的人员服务也很次,下次不会选择住这里了,我觉得都没有如家舒服!
1	这是一本纯粹的当代言情小说。如果你还没有爱过，恨过，离婚过，读一下这本小说，在心里找一个类似的模式演绎一段推理出来的爱情故事。如果你已经爱过，恨过，或者分分合合过，那就在某晚无所事事的时候，打发你的时间，看年轻人怎样编织一个跌宕起伏，有失落，但最终圆满的戏剧人生。人生应是一种妥协。学不会或者看不到妥协的人生只是书里才有的人生。
1	4999入的，打游戏基本上xb360或台式机上，所以有没有独显影响不大。
1	我本来一直很喜欢的，可是这次有几个问题想说说：一是酒店门口的服务生太冷漠，形同虚设，我到酒店那天早上下雨，东西很多，打车去的时候他们居然站在那里一动不动，连伸手拉一下车门都没有。如果想要小费我想你做了别人肯定会给你。建议改进，至少可以帮客人拿一下东西吧。二是酒店前台通知不及时，我那天入住的时候说是住两晚上，可是前台服务员只要我压了500元的押金，后来没有通知我，第二天我回酒店就发现门打不开了，打电话问了才告诉我说是押金不够，显然服务一点都不人性化，希望能改进。另外，酒店的行李寄存服务很好，环境也很好，总的来说都很理想，就是希望能改进上面两个问题，做的更好，那样客人会更加喜欢你们宾馆。期待你们的改进和回复。宾馆反馈2008年6月17日：尊敬的携程会员：感谢您们对我们宾馆一直的关注和支持！针对您所反映的问题，我们管理层非常的重视。立即由相关部门结合实际展开调查和核实，同时借鉴您的合理化建议并…
0	没什么特别的内容,跟其它同类书一样,而且都是些常识类的,我半个小时就看完了,可见期内容很空洞
1	价格公道性能出众我是北京的送货特别快~！送货员顶着大雨给我送到的赞一下~！屏幕是完美~1玩游戏看电影很爽~！速度也挺快的~！散热很好
0	下了订单却没有收到书，郁闷！！！如果没有更新网页在配货时才发现缺货应该及时通知客户才对呀！
1	对于含XP的10寸升级了CPU并且续航能力强的品牌小本，价格目前还可以。该机器无论是电源还是机器本身，认证都很全面，品牌的实力。细节方面也很下功夫，无论是功能还是外观，该有的设计基本都有，还有电源线和适配器都有尼龙捆扎带。所以使用起来方便又放心，作为娱乐上网本，能够满足基本需求。
0	安装ＸＰ系统太难了～！搞了一天最后还是装了ＶＩＳＴＡ的～！刚入手的具体地有待摸索～！
0	换成XP的话要装特定的oem盘，一般的盘要进BIOS把SATA关掉，否则，不认。vista，装上似乎很容易，激活很难，我的朋友一直没成功……最近扬声器也没声音了，据说是看电影的时候突然没了。
0	太热了，出风口好热。装XP不能装原版，只能装集成sata驱动的Ghost版
1	我一直相信，关于生存技能的书籍每一个人都应该看一看。一旦遇到突发情况，或许你曾经看过的某个细节就能就一个人甚至是一群人的命。人是脆弱的，离开工具的人在大自然里比一只蚂蚁还脆弱，生存技能在这时显得尤为重要。我希望每一个爱读书的人，都能好好看看这方面的书，推荐给亲朋好友也看一看，让每一个人在生命受到威胁时都能做出正确的选择。
0	绝对是指纹收集器，太容易留下指纹了，另外如果想增加内存，其实，很难！
1	房间很干净的，住的朝南的房间，太阳照进来很舒服，现在可以上网了，网速也不错的说。宾馆的交通老方便，闹中取静的地方。月坛北街上的护国寺小吃我也老喜欢的。宾馆里提供10元的午餐和晚餐也不错。缺点么，就是隔音不是很好。总的来说，还是不错的，生意也不错。
1	散热最好，CUP跑了100%10分钟还是60度，历害，设计还是我最喜欢的铝合框架。
0	个人感觉看这种书对英语水平的提高不是很大，基本上没有什么帮助，可能不太适合我吧。比较失望。
1	这本书集合了很多英语学习的方法，而不是单单的一些比较旧比较传统的方法，他告诉读者怎样作为一门语言去运用，怎样了解英语作为第一语言国家的丰富的情况。是英语学习者不可多得的好伙伴。inuse就很好的说明了是在叫我们怎样去用它，怎么去survive于foreigncountry。这是是非重要的。也是学习英语的最终目的。相当不错的。赞赞赞！！！！！
1	我是英文专业的大二学生，这是教授极力推荐的一本书。好不容易才找到当当又卖的，虽然不便宜，但真的是物有所值。书的内容何其的精彩，对于了解东西方文化的人来说，可算是遇到了珍宝。书中比较详细，所用语言严谨，却不繁冗复杂，浅显易懂。昨天拿给博士毕业的德国朋友看，他也是赞不绝口。对中文好的留学生而言，是本很好的送礼用书。
1	1.散热好，非常好2.屏幕很亮很清楚3.觉得键盘也不错4.摄像头非常清楚5.最重要的一点，性价比高
1	1．前台很有礼貌,对客户的合理要求能有很快的回应.2．不错的酒店.3．会向朋友推荐.
1	外形很漂亮，系统界面漂亮，键盘指感很好，触摸式操控台也很实用。不足“硬盘只分了两个区，不知道怎样进行分区
1	这是一本与书有关的书，这是一本读书人要读的书，书中的故事记录读书人读书，买书，淘书、藏书的经历，给了我们后学者很多的启示。让我们更加珍惜我们现在的读书环境。我们现在只要想读书，就能读到。更要可以利用网络得到自己的想要的知识。因此好读书、读好书、与书为缘、与书为友理应成为我们这个社会中生活的主流。因此我爱书，爱与书有关的各种资料、书籍、文章。
0	这本书没有我想象的好，书本身的质量和印刷还可以，但内容与书名不符，应该改名字；而且有很多牵强的地方，有的地方有点鸡蛋里挑骨头（拼写错误也要拿出来说...）；感觉作者有点勉强的凑内容，想让书看起来厚实点？个人建议，仅作参考；
1	我一直认为不应该强调小朋友去刻意认识自己的不良情绪，而且家里关于孩子心理方面的书已经很多了。不过还是买了这套书给小木头，他并不关注书里关于调节情绪的部分，他只关注为什么这个小朋友哭了呢？他为什么害怕滑滑梯呢？可能他三岁之后会理解一些吧。我认为这本书中讲的调节的办法还是少了一些，也写得比较大概。不过很喜欢书里的图片，除了小兔子那本，好象是叫我好生气的那本吧。画得比较差一些。
0	估计是出差这个月住的酒店里面最差的了酒店，可以说甚至连如家之类都不如，价格是328，含早餐，开始给个9楼，打开电梯就知道错了，脏兮兮的地毯，房间门破破烂烂，还打不开，撤！下面前台的还问怎么了，后来要给我升级到高级间，先看看，哎呀，还是差，但是时间已经快6点了，路面又下雪，还有其他事办，将就吧，晚上回来马桶是漏水的，还是热水，坐上去，蒸汽腾腾，屁股湿湿，第一次，浴室东西很一般，老的掉牙的酒店，特别讨厌前台的服务员，没有一点服务意思，以后不敢再住这家酒店，携程话务员还要说是星级好酒店，就知道骗钱
0	3999的时候抢购的运气真好这个价格还有什么号说的品牌和价格都很不错
1	我这个人似乎有个习惯，一个故事要是分成两本书，那就从第二本开始看，要是分成更多，就选中间一本看。牛猫这本书，刚开始看的也是第二本，就觉得那只猫怎么和我养的这么像，等到全看完一本书，就发现简直就是我的猫嘛，看来这种猫，大多有个共性。品种一样嘛。作者的胖猫非常搞笑，也能让人在阅读轻松的同时感悟到人生许多真谛。多说无益，还是建议大家来看看，尤其是家中有毛球的。
0	除了便宜之外，基本再找不出其他什么优势，卫生间设施相当简陋，房间只有两个床头灯，没有宽带，偶尔能接收到附近居民家中的无线路由信号；所谓的双早是每个房间10块钱早餐券，仅有的几个品种均标有价格，连花生米都要卖到2块钱一碟，每个人超过5块钱后需现金支付。
0	书收到了,和上面那一位朋友一样,我也没有收到书本该附带的赠品!!!的确,就是一个记事本的事情,看上去小,关键的关键是缺乏信誉!!!想到很多朋友越来越多的都从当当转投了卓越购书,为什么这样,当当是应该好好反省一下了,不能因为发展大了,就可以越来越开始店大欺客了!希望当当给我一个让人满意的答复!!!
0	住过不少三、四星级的酒店，青海宾馆是最让人失望的一家。看到网上的照片还不错，实际上相差很大。酒店比较陈旧，无论是房间的颜色还是房间内的家具设施，感觉象是一个90年代的招待所。我订的是大床间，床直对着厕所的门，浴室里的毛巾也是黑糊糊的，感觉洗不出来的那种感觉。晚上有骚扰电话，而且房间的隔音也不好。有意思的是，我想把行李寄存在酒店一下，那个问讯处的小姐就拿一张纸写了一个收条给我，连个正规点的单据也没有，可见管理的不足，也不知道怎么评上四星的。所以，第二天我就另某住处了。
1	安意如，同样是感性的女子。一个才女，就如她自己形容的一样，一流的才女，即使隔了千年时光，心智也是有共通的，身上流落的气息韵致，像老房子里留下的檀香木衣柜，总是高大沉厚的样式，何时打开来，都迷茫着淡淡香味，有恍惚相识的感觉。她的诗评，更多的是写出了女人的心事，叹服于其文学底蕴的同时，字里行间也时不时地可以邂逅到令人感动令人流泪令人反复咀嚼仍不觉厌倦的句子，似乎只有写下来才不觉可惜。
0	从我下单到拿到手等了足足10天！而且每天打不下10个电话！不过客服的服务态度还不错
0	入住前的期待还是很高，不过到达后感觉还是比较失望，这个价值和七斗星、如家等不到200元房价的经济型酒店还是有一定的差距，同去的同事的评价也不高，有点后悔没要什么服务，这方面不清楚退房速度还可以
0	位置尚可，但距离海边的位置比预期的要差的多，只能远远看大海，没有停车场
1	整体来说，本书还是不错的。至少在书中描述了许多现实中存在的司法系统方面的问题，这是值得每个法律工作者去思考的。尤其是让那些涉世不深的想加入到律师队伍中的年青人，看到了社会特别是中国司法界真实的一面。缺点是：书中引用了大量的法律条文和司法解释，对于已经是律师或有一定工作经验的法律工作者来说有点多余，而且所占的篇幅不少，有凑字数的嫌疑。整体来说还是不错的。不要对一本书提太高的要求。
0	5月8日付款成功，当当网显示5月10日发货，可是至今还没看到货物，也没收到任何通知，简不知怎么说好！！！
