# Supplementary material for: Chinese text classification by combining Chinese-BERTology-wwm and GCN
Source: PeerJ Comput Sci. 2023 Aug 17;9:e1544. doi: 10.7717/peerj-cs.1544 (PMC10495955; doi:10.7717/peerj-cs.1544)
Supplement: Supplemental Information 1 [file peerj-cs-09-1544-s001.zip › code and data/data/ChnSentiCorp/test.txt]

1	这个宾馆比较陈旧了，特价的房间也很一般。总体来说一般
0	怀着十分激动的心情放映，可是看着看着发现，在放映完毕后，出现一集米老鼠的动画片！开始还怀疑是不是赠送的个别现象，可是后来发现每张DVD后面都有！真不知道生产商怎么想的，我想看的是猫和老鼠，不是米老鼠！如果厂家是想赠送的话，那就全套米老鼠和唐老鸭都赠送，只在每张DVD后面添加一集算什么？？简直是画蛇添足！！
0	还稍微重了点，可能是硬盘大的原故，还要再轻半斤就好了。其他要进一步验证。贴的几种膜气泡较多，用不了多久就要更换了，屏幕膜稍好点，但比没有要强多了。建议配赠几张膜让用用户自己贴。
1	交通方便；环境很好；服务态度很好房间较小
1	不错，作者的观点很颠覆目前中国父母的教育方式，其实古人们对于教育已经有了很系统的体系了，可是现在的父母以及祖父母们更多的娇惯纵容孩子，放眼看去自私的孩子是大多数，父母觉得自己的孩子在外面只要不吃亏就是好事，完全把古人几千年总结的教育古训抛在的九霄云外。所以推荐准妈妈们可以在等待宝宝降临的时候，好好学习一下，怎么把孩子教育成一个有爱心、有责任心、宽容、大度的人。
1	有了第一本书的铺垫，读第二本的时候开始进入状态。基本上第二本就围绕主角们的能力训练展开，故事的主要发生场地设置在美洲的亚马逊丛林。心里一直疑惑这和西藏有什么关系，不过大概看完全书才能知道内里的线索。其中描述了很多热带雨林中特有的神秘动植物以及一些生存技巧和常识，受益匪浅。能够想像出要写这样一部书，融合这样许多的知识，作者需要花费多少心血来搜集和整理并成文。
0	前台接待太差，酒店有AB楼之分，本人check－in后，前台未告诉B楼在何处，并且B楼无明显指示；房间太小，根本不像4星级设施，下次不会再选择入住此店啦。
1	1.白色的，很漂亮，做工还可以；2.网上的软件资源非常丰富，这是我买它的最主要原因；3.电池不错，昨天从下午两点到晚上十点还有25分钟的剩余时间（关闭摄像头，无线和蓝牙）主要拷贝东西，看起来正常使用八小时左右没问题；4.散热不错，CPU核心不过40~55度，很多小本要上到80度了；5.变压器很小巧，很多小本的电源都用的是大本的电源，本倒是很轻，可旅行重量还是比较重。
1	在当当上买了很多书，都懒于评论。但这套书真的很好，3册都非常精彩。我家小一的女儿，认字多，非常喜爱，每天睡前必读。她还告诉我，学校的语文课本中也有相同的文章。我还借给我的同事的女儿，我同事一直头疼她女儿不爱看书，但这套书，她女儿非常喜欢。两周就看完了。建议买。很少写评论，但忍不住为这套书写下。也给别的读者参考下。
0	19天硬盘就罢工了~~~算上运来的一周都没用上15天~~~可就是不能换了~~~唉~~~~你说这算什么事呀~~~
0	书一到，即被朋友借走，我是早已看过了的，买它，是因为张爱玲。看过张子静的《我的姊姊张爱玲》，可以看出，张对自己的弟弟也是不甚热情，这是她的性格。但是有一次张子静去找她，那天张爱玲却是很开心的样子。后来张子静推算，彼时张爱玲正与胡兰成相恋。很多人不耻于胡兰成的用情不专，我当然也很反感，但我也想说，胡兰成是给过张爱的欢喜的。张是怎样聪明的女子，若不是爱，她也不会那么痴。属于他们的爱情，让他们自己品尝与承担。胡的文字，确实是不错的，有一种儒雅在里面。不知道是不是那份淡淡的气氛，曾经让张心动——“岁月静好，现世安稳”。
0	书的印刷看起来也不好,画面也不漂亮,内容的连惯性也不好,所以让人看起来一点也不能吸引孩子的兴趣和眼球,只是实在不想睡觉看一下,起催眠作用.作为家长来说,我也不爱讲这几本书.
1	没有许多网友评价热度高的问题，第一次要手动安装winxp，主板的blis-硬盘重新设置
1	请问：有些字打错了，我怎么样才可以回去编辑一下啊？
0	没有蓝牙、摄像头，连麦克风都省了装XP有点小麻烦，MSDN原版没有SATA驱动无法安装，装雨林木风GHOST纯净版OK。自带无线网卡驱动不能用，需到官网下载。
1	在网上偶尔看到别人的推荐，于是买一本看看，求的是轻松。那天正好坐飞机去北京，在飞机上我不停喷笑，努力克制，好歹也要装出“杜拉拉”型的职场白骨精形象。等下飞机的时候，刚好看完，却开始心里泛堵。总觉得像咬了口大红薯，虽然味美，但是卡在食道下不去，憋得慌。坐出租去酒店的时候，看到初春的北京还是处处冷涩，突然有种顿悟的感觉，北京的青春和南方的如此不同，彪悍之余还带着一点忧伤。
0	新机拿到手就有硬件问题，而且等了6天才到货，第二天就返修，到现在还没得到处理意见！
0	风扇确实够响的，尤其是到晚上周围安静下来。风扇频频开启，发热量有些惊人
1	价廉物美的好选择，晚上到机住十分合适，服务很热情，房间没地毯很清爽，海景很好看
0	我在晚上6点30左右入住的,当时是一位男服务员为我登记,我问他可不可以作信用卡预授权，他说不可以但建议我可以用现金作为押金到退房时可以用信用卡消费．房间很大但很旧，电视机只能收到４个台的节目，在第三天我退房时要求用信用卡消费，当时一位女服务员说我之前是用现金作为押金是不可以再用信用卡消费的，还反问我说如果我要消费的话在入住时为什么不做预授权，当时我就把之前那位男服务员说的话跟他说一次后又反口说是因为现在机器坏了不能用，我跟她说我在３０分钟之前见到有一位客人才用信用卡消费过，为什么会这么快就坏了，她见我态度那么强硬就帮我用卡消费了，事实上证明了刷卡机并没有坏，当时因为我们赶着到机场坐飞机就没有再跟她理论了，但一直觉得心中有气．
0	3999的时候抢购的运气真好这个价格还有什么号说的品牌和价格都很不错
1	这次入住少林宾馆还是比较满意的,宾馆的位置比较好找,从客运站打部计程车只要三几分钟,5块钱就可以到了,房间比较干净,算是比较宽敞的,洗澡的热水也挺舒服,最好的地方是宾馆外面有一条很旺的小吃街,晚上6点左右就开了,很多麻辣烫之类的小吃,而且有起码二三十档,选择很多,解决吃的问题很方便,而且价格也相当评议,我和我朋友一起,两个人十来块钱就吃得好饱了:)
1	这一套书我基本买齐了，也看了好多本了。是利用闲暇时间巩固英语，学习知识的好东东。当然，再好的东西也要适合才真的能用上，如果你觉得你目前的任务是冲刺学习，那这书不一定适合你。但是，如果，你想有一个长效的学习习惯，你就可以考虑这套英文读物。另外，MP3也很不错，可在上下班的路上听，就像听广播小说，在娱乐中提高了听力。
1	酒店设施尚可,房间内镜子太多.携程的套餐包括送水果,还有巧克力,比较温馨.服务一般,入住时前台试图诱导我买早餐,两大一小每天早餐440元,两天共计880元,另外冰箱里的东西可以随便吃,被我拒绝了!第二天就不再送水果巧克力了,连免费的两瓶水也不给了...酒店离九龙又一城步行约15分钟,旁边有个公园,但是离地铁远了点,需要做小巴,有时6元每人,有时3元每人,开得飞快很吓人,小孩同样费用,就是这点不满意,还是住得离地铁近些比较方便.
1	这个价格这种房间环境很不错，感觉很干净^_^兴旺楼给我个人感觉很雅...下次来，肯定还定这里。。。
0	选择的事例太离奇了，夸大了心理咨询的现实意义，让人失去了信任感！如果说这样写的效果能在一开始抓住读者的眼球，但是看到案例主人公心理问题的原因解释时就逐渐失去了兴趣，反正有点拣了芝麻丢了西瓜的感觉。
1	简单，大方，在同类尺寸的款型的笔记本中不显厚重，轻薄感！很安静，几乎没有声音，音质不错屏幕不错，显的细腻可观。感谢马连道提货点的工作人员（前台客服），服务态度超好，值得贵公司其他员工学习。
0	硬盘到手就发现一个坏块，因为是完美屏，没回京东换新，花了两天在本地换新硬盘，发票都不需要；电池衔接很松，可有1mm间隙；出厂时A、B面贴的保护膜太敷衍，太多气泡，虽然反正要撕掉，但说明厂家态度不严谨。
1	没发现什么优点，回来了开机什么都没有，有自己装的XP也没费什么劲，麦有些问题。对方听不清。调了好久才好了，整体还不错
1	外观漂亮，系统不是很难弄，刚开始看了很多评价说难弄，实际上没那么困难，将boot选项第一选项选从DVD起动，其它就直接安装了。我的是安装盘，不是Ghost的。内存是三星DDR3-1066，不是DDR3-800.Everest测试是DDR3-800.我用超级兔子测试是DDR3-1066.友达LED屏，独显，满意，到手是完美屏，不错
1	9号下午下的单子,11中午拿到货,真的很赞.机子开开后发现送个内胆包,一个擦拭布,试用了2个多小时,发现声音很小,下在速度很很不错，开网页能同时6-7不卡.
0	赠送的系统慢就改装XP算了，内装的备份是用GHOST的就好了，应该再配一根USB电脑连接线就更理想了。
1	原本在网上订了两个套房，入住后，携程还给我打电话问是否只入住了一间，要扣我信用卡里的钱。真不知道酒店与携程是如何衔接的？宾馆反馈2007年12月7日：我们非常感谢您的留言，非常抱歉由于一些小误会给您带来的困惑。根据我们的担保订房要求，对于确认担保的房间未入住的会收取当天房费。当然，我们也会进一步加强与携程的沟通与协调，让您今后的入住感觉更加舒适与愉快。
0	这本书实在太烂了,什么朗读手册,一点朗读的内容都没有.看了几页就不想看下去了.
0	该酒店实际是兰州铁路局的内部招待所，位于火车站出站口处，如果不怕火车吵，那么晚上可以睡得着。价格不算便宜，只能是一般。房间很旧，房内设备一般，卫生排气扇坏了，抽水马桶也坏了，维修人员脾气很暴，要很有礼貌的对待。前台服务人员素质比较差，早上退房时前台竟然找不到服务员，等了近半个小时，耽误宝贵的时间。入住酒店停车竟然要收费。建议不要将该酒店做为入住选择，除非你对火车有特殊的感情。
0	当时是同事极力推荐这本书。我看到网上的介绍和那么多的“名人”位置鼓噪就觉得忽悠大于内容。同事不甘心硬是买了来看。。果然，看后大呼上当！
0	从携程订房无数，唯独这家实在不感恭维。从走廊就开始一股酶味，房间也是。而且窗户是封死的。最可恶的是明明订的房间含两份早餐，前台只给一份的餐券，还说要另一份的话要就餐者拿身份证来登记。我靠，中国什么时候兴吃饭也要身份证了。我花了两份的钱，凭什么只给我一份。我的另一份，我把餐券撕了扔了，关别人什么事。此宾馆实在霸道，以后离之远点。
0	钱也付了，书干等不来，好不容易找到客服电话，原来书没有了。钱突然退回来，单位查起来还以为受贿，连个证明都没有。伤心。。当当做了那么多年，你们的总裁也天天媒体。服务还是不够精细，要不然我去你们那里管客服得了，肯定比现在好书又买了一次，总算买到了。。下次到卓越试试，看看是不是服务一样的烂
0	容易产生指纹。不习惯分区。由于出货量大了，我觉得在配货的时候更快一点就好了，我昨天到中通迅递，看到的好多都是京东的物品啊。
0	六心电池装在后面突出一大块影响美观，速度慢机器有点卡，放歌一停顿一停顿，重量比一般的上网本重，触摸板鼠标反应不灵敏，滑的区域太小，
1	这套书是买给儿子的，小家伙两岁半不到，正是这套书适合的年龄阶段。之前看了许多评价，这套书好评如潮，令我十分期待。因为一本好书可以带给人知识，给人以愉悦，哪怕他只是一个小孩子。拿到书的瞬间我就肯定我的孩子会非常喜欢这套书。果真如此，小家伙非常喜欢，与其说是看，不如说是玩起这套书来不亦乐乎。再加上大人在一旁的指点与协助，真得是一个非常好的亲子游戏呢。第一次写评价，希望好书共享。
0	本人于清明假期一家三口高高兴兴通过携程订房入住，本想来个豪华的自驾游，哪知给我的房间小得可怜，对比我住过的国内外四星级以上酒店的环境，环境算得上是“恶劣”！在前台办理入住手续时，工作人员告诉我1.2米以下小孩早餐免费，于是补上一个成年人的早餐，第二天用早餐时，餐厅经理却跟我说小孩需付半价，而且是算对外收费全价！最后经过一番交涉，酒店大堂经理给折了个8折价，但已经让我们一家游趣全无！酒店的房间环境根本不值四星水平！装修旧，房间小，但酒店的地理位置好，所以就能如此定高价么？不解！补充点评2008年4月23日：对了，还有上网居然是收费的，这还是在国内第一碰到！不可思议！
0	这样的男人，温柔的过了头，找不到一丝男人的气概。只会说：这是好的。。。这也是好的。。。无法欣赏这样的文笔优美在何处。爱情也是奇怪，张爱玲爱上了这样的一个人，隐隐地，大概是一辈子的影子。
0	第一次装xp到一半蓝屏，不过进bios，在advanced一栏里把硬盘模式从achi改为ide即可。驱动网上都有，下载g430驱动就行了
0	光驱确实不怎么好，装系统的时候就怕它挂掉，还好顺利装上系统了，装好后立马做了个镜像，估计以后也不用光驱了
1	在我刚开始从事设计的时候，阿尔瓦阿尔托是第一个与我有缘，超越时代，地域对我指点的前辈。在他的世界里没有概念的约束，这是任何渴望为了自由设计而用心的人最需要的精神内在与动力。美丽需要的两个前提是干净和幽默。美丽的人。而这位建筑师设计家可能具备的更多。宜家家居至今还在销售他在上个世纪30年代设计的曲线板读书椅。这本书物美价廉，适合热爱自由设计的每个人，我想是这样的。一九七九五月韩
0	外包装写是内存2G，可是内清单标的是1G，不知道是怎么回事，希望有了解的朋友帮忙解决一下，谢谢。
0	这本书，让我觉得很不值得买。关于毕淑敏的犀利洒脱细腻，在这本小说中无法得以体现。似乎迎合了目前一部分低层次读者的需要，有些媚俗之嫌。很想退掉。因为，我直接没有看完。
1	10月16日入住该酒店.感觉不错哦,离汽车站和火车站的距离都不是非常远.房间很干净,空间也非常大.周边的交通环境也好.可能住的楼层比较高,也没有任何的噪音.晚上有发生热水管道出问题的小插曲,但服务态度良好,解决问题也很及时,丝毫没有影响到对酒店的好感.主要是价格非常合理.可以说对该酒店非常满意.小缺点就是硬件
0	总体说来,应该是二星级宾馆.因为定的时间比较晚,所以只有这家酒店了.入住时,问前台一些黄山城市的信息,她们说不知道.一个入住也要办理二十几分钟,而且就我们几个人.房间的设施很陈旧,住的也不舒服.
0	充满了惨不忍睹的比喻例如：用掺着血的牙膏沫子形容一串粉红色珍珠的色泽让人情何以堪？！
1	这本书也许你不会一气读完，也许它不够多精彩，但确实是一本值得用心去看的书。活在当下，所谓的悲伤和恐惧都是人脑脱离当下自己瞎想出来的。书里的每句话每个理论都需要用心去体会，你会受益匪浅，这是真的！做个简单快乐的人，也不过如此。看了这本书，如果你用心去看了的话，会觉得豁然轻松了，一下子看开了，不会因为生活中的琐碎而成天担忧，惶恐不安。这是一本教你放下压力的值得一买的好书。
1	入住西楼海景套房（据说离海更近一点），应该说总体很不错，有老五星的风范。服务也比较热情。可能是比较老或是空调或是近海的原因，房间内稍有一点异味。地毯厚度不够5星的。家具大都是原色的，地毯也是颜色的，不亮丽。电视陈旧，遥控器不灵了。比较好玩的是房间里的电水壶的大个头，好像还是进口的。还有早餐分中西常规、粤式(我倾向于这个)和日式的3个厅，不过只能选择其中一个，到10点结束。走廊是分片的感应灯。有夜床服务、午茶小饼干1块、枕头上会放一张别着小鲜花的印有诗句的卡纸，赞！洁具质量不好，除了肥皂。无烟楼层有客人在走廊和房间(房门洞开)抽烟，无人制止。缺少报纸供应。盥洗室放有女孩子可应急的发筋，细心，再赞一个。套房的景色很不错，离海倒是确实近，就在背后。稍微偏离一点商业区，不过不远，打车到五四广场3公里不到。补充点评2008年3月6日：差点忘了，我打车的司机径直把握开到东楼，拉门的先生还给我一张记录…
1	房间稍微小了点其他没有问题很不错上次和一日本客人一起住的对方很中意因为竟然有NHK
1	《离婚》也读完了。“离婚”翻译成更明白的话，应该叫幻灭。所有的对生活的希望都伴随着该离婚的人的不离婚而破灭了。
0	做工一般，和预期有一定差距；本有点厚，再薄一点就好了；键盘比较小；16：9的屏用着有点不习惯；重装系统是比较难，不过还好，一晚上系统软件全部搞定。
0	床发出吱嘎吱嘎的声音，房间隔音太差，赠送的早餐非常好吃。补充点评2008年7月22日：我们住的是度假村的标准间。
1	产品很好也很满意，做工很精细。质量和性能也很超值，就是微星的售后服务点只在省会城市，很不方便。
0	各位广大的书友，本人特别喜欢看书，非常支持当当网给我提供了一个买书的平台。《明朝的那些事儿》这本书我看后，说实话，个人很不喜欢。首要的是缺乏文采，一本书没有好的语言做支撑是很难成功的。作为历史书，它的故事性很差，有时为了幽默而幽默，显得特别低俗。书中穿插很多说理，使书的内容显得非常冗杂，不协调，令人难受。我不知道被人是否与我有同感，这仅是我的拙见。在这个喧嚣的年代，能写一本书真的很不容易，但写一本高质量的书跟不容易。
0	v系统和XP系统能做到二选一就更好了，毕竟大部分人还是更偏爱XP系统。
1	1、风扇的噪音不大，应该是改装XP后噪音才会大点，VISTA可能有个调节的功能吧2、散热很好，这个不用解释了3、机器性能不错，主流配置这个价钱也合理了
1	酒店正在申定五星中，不过目前看来四星都有点勉强。大堂很气派，不过细节很粗糙。硬件需要加强。服务人员礼貌热情。酒店的房间和早餐都还不错。
0	酒店不管是外观还是内部设施都已经落后了,提醒一下,酒店2007年装修,那只是10-14层,恐怕携程的客人是无缘入住了.其实地理位置也一般,虽然步行15分钟到步行街,但每天的往返还不如住在附近.总之,488的价格太不值了.
1	酒店有南欧风：小白门，乳黄墙，铁艺壁灯，藤家具，浴室的百叶门打开可以看见阳台外的风景。风习习的吹动通往露台的白色窗帘，简直是《情书》的翻版。灯光空调都是自动感应式的，很先进。淡季去，人很少。2000余平的的温泉游泳池里几乎每什么人。泡在温泉敷着面膜也不怕吓到其他人。只是房间里有挥之不去的气味，大概也是不常有人来加之潮湿的关系吧。早餐一般。
0	具体还没有看，书的质量太差了，连盗版都算不上！有缺页的地方，有的甚至一整页都露印了！！第一次买，很失望！！
1	有点道理。。。“我们到底是在为谁工作呢？”如果不尽快弄清这个问题，不调整好自己的心态，今生我们很可能与成功无缘。在当今这个浮躁的年代，我们需要用什么去重新点燃工作激情，实现自我价值？是耳提面命的空洞口号，还是触动心底的反思？如果每一位员工都能从内心深处承认并接受“我们在为他人工作的同时，也在为自己工作”这样一个朴素的人生理念，责任、忠诚、敬业将不再是空洞的口号。
1	住了几次，这次还特意带了朋友一起去入住，结果，酒店的早餐让我们太失望了，越来越差啊，九点去的时候吃的东西都没有什么了，以后我是不会再来了。
1	买优派就是因为它是专门做显示器的,其他的东西各品牌都差不多,也都不是自己做的,没有让我失望,虽然没有什么可对比的,自己感觉挺好的.另外250G的硬盘确实也显得更实惠.外形说的过去.电池3个小时中规中矩,虽然感觉有点对不起六芯电的称呼.
0	个人觉得这本书很一般，没有别人说的那么好，那么神奇。很多东西都在网上看过，她只不过做了个总结罢了。。
1	酒店还可以，房内有电脑，数字电视。早餐一般啦。隔音效果比较差，下面是商业街，不太安静。
0	于丹每天讲如何如何学习孔子、庄子，如何有心得（中学作文：读后感）。很多东西非常牵强，让人不可理解。于丹开口闭口讲不为功不为利，可为什么招摇过市，搞了那么多炒作活动！说到底，为了什么呢---名利。天下熙熙，皆为利来；天下攘攘，皆为利往。于丹真是活学活用的楷模！
1	习武是为了什么？文武合一为道，传统并非只是文。我非常喜欢这句话：通神达化，备万贯一；理象会通，体用俱备。这也许是对武最好的诠释。书中有几个观点我非常认同：一：武非神鬼之说，而是实实在在的文化与艺术；二：武一直以它独有的脚步在发展，在前进；三：各民族都对武的发展做了贡献。看罢书后，我真想学习《磨旗棍》这门学有学有渊源的武术。可惜，我没有马先生的联系方式，留待有缘吧。
1	道德经看了不知道多少遍，似乎没什么不懂的字句，但是始终觉得依然是偷窥的读者。像是说文化隔阂的那个比喻，我听得懂说什么，但是不知道是什么意思。这本书的确像书名，是个不大不小的帮助。当然不能指望看了这本书就透彻人生了，但是至少有机会在别人的帮助下学着开锁了。至于最终进不进去那“道”门，只好看个人的运气和天赋了。我是还没进去，可是很开心。毕竟还是有希望开门进去的，比一直扒门缝强多了。
0	對於公寓式酒店，一般期望也不會太高，不過不失就可以了。可惜的是入南油後就極度失望，房間是夠大，但裝飾老土和低質量(我住的是豪華二人套房)，不推荐住這個酒店！！最可笑的是那種"套票"，多付了六十元打算可以打幾局保齡球，Check-in的時候給了我那些保齡球贈券，搞笑的是這些"贈券"是不能在星期五、六及日用的...天呀，Ctripoffice又沒有提醒，白白多付了六十元，雖然不多，重點是讓我和女友很氣憤，難道要平日跑去珠海"打保齡"嗎？那些贈券我仍然保留著，想看看南油和Ctrip.com有甚麼好解釋！！！宾馆反馈2007年9月7日：再次向您表示深深的歉意。酒店运动套票包含早餐券及高尔夫券或保龄球券，规定平日及节假日均可使用。由于保龄球馆事件当日有位新员工业务不熟，以为您用的是周末不可以使用的其它赠券，造成误会，我们也未能及时了解您的不快，事后我们专门以此案例作检讨，保证不再发生同类事件。为表…
1	原3255，300卷+瑞星2009..实际价:2995.比较实惠。屏比较大哦。独显不错，一般够用了。
1	外观很有特点，长城外观，显然白天为了省电，大堂不开灯。。。似乎感觉上入住的人数有点少，另外就是入住手续有点意思，开什么入住通知书等等。。。
0	安装XP系统比较麻烦。因为是SATA的关系装XP很麻烦。在网上下了个windowsxpprosp3纯净安装版(整合IE7,WMP11与PATA,SATA,SCSI,RAID驱动)不能装。
1	刚拿到这套书。每本书都很薄，丰富的图画，简单的句子，每本书都是通过替换简单的单词来重复同样的句型，这种方式来学习，应该不辛苦！CD的歌曲很有意思，就是第一课中的一段音乐太长了点，弄得你莫名其妙。孩子7岁了，上一年级，学了有四年英语，在幼儿园学的。培养了语感，但单词都没好好记过。通过这套书，应该能够让他好好记记单词。就是价钱太贵了，都是影印的，一套就要127元多。能便宜些才符合中国国情。
1	看的第一本阿耐的书是《不得往生》，当时在图书馆借书时很偶然的看到的这个名字，本来想借回去带给同事看（他很喜欢看玄幻类的书），在办公室无事时随手乱翻发现内容根本不是我想的那样，不由的我被深深的吸引，从此后，阿耐的作品成了我的最爱。这本书也想，阿耐能过以工人、农民、个体工商户、留学人员等不同的人的30年经历给我们再展了改革开放30年的历程，读之引人深思，值得一读，强烈推荐！
0	1、作为便携本，重了一点，厚了一些2、屏幕确实太小了，上网本还是应该做12寸的。
0	酒店周末都系学生情侣入住，噪音实在恐怖，发现很多学生在前台的价格系120元哦.环境，设施实在系太差了!不建议住
1	非常好的一本书。很多年前读过何其芳的散文，一本很小的册子，却有无尽的美，我甚至可以背诵那上面的句子。现在的书店里几乎找不到他的书了，还好，当当这里有。这本书里的散文我已熟读，只是那些诗，目光落到上面便不肯再挪开。真正的大家，希望能有多的人来共同感受，女子读了会更婉约，男子读了会更书卷，仿佛轻轻掀起的一张帘，窃见那时代的风景，那风景中心的波动。
0	超差！！！建议所有人不要来住！大门开在胡同里，找不着。每天早上你会被服务员聊天吵醒，都不用闹钟的！该提供的服务长话网络你在前台不声明，是全都不能用的，投诉无用，态度够你喝一壶的。哈尔滨的形象就这样破坏的。
1	我个人觉得这本书是我读过最好的一本书，书中采用为什么要这样，动机是什么，他的出现有什么背景知识，以及一个概念属于的多重含义，在不同场景的不同运用，这样的方式来进行的，我个人认为翻译的还不错，这本书的作者，真的是不愧为大师啊，每每看下几页纸，就感触颇多，那是很有体会啊，一本书能够勾起你很多的想法时，我想你读书的目的已经达到，如果你还在犹豫，那么请你果决点，绝对没有错，强烈推荐！
0	：配置不错，奔腾双核感觉也不差~价格合适不足：装系统比较麻烦~总结：不错，对得起这个价钱
1	整机配置均衡，就是内存稍小，京东要是能再送个内存就完美了^_^本本外观很漂亮，尤其喜欢它的键盘设计。LED屏显示效果很好，没有常规屏幕那种发虚的感觉，色彩很真实。
0	操作系统为DOS版本！其他问题暂未发现。原装赠包在盒子内，请商家表明！
0	帮国外的同事预定了一晚房间，达到时因为堵车晚了所以订单被取消。但是酒店大堂居然没有通过ctrip与作出预定的我联系，而是跟客人推荐附近的其他酒店。因为当时已经晚上八点，客人无可奈何只能听任酒店的安排，最后给他找了一家附近的三星酒店，但是价格居然要一千六百多块钱。更过份的是订单状态显示已经成交，所以过了好几天我都不知道这件事，直到同事回国之后发email过来投诉才清楚这样的事情。感觉就好像是被黑了。订单被取消无可厚非，但是酒店的做法也太不妥当了，跟ctrip投诉之后最后打个电话过来把事情撇得一清二楚，至于订单显示成交一事，解释就是操作失误。之前好几年公司都用ctrip作一些酒店预定的，这件事之后以后都不会再用了。太让人气愤了。
0	这书也能推荐？重点几乎都在为自己说好话树立好形象以及就关于某场官司的自辩上了，有钱就是好，还能出本这样的书～
1	便宜啊，性价比高，送了那个了那么多东西，呵呵，安装系统很方便，只要把硬盘传输改成IDE，直接格调Linux就可以装了，超级简单，哈哈，样子比想象的好，还是samsung完美屏，不错不错
0	卡梅拉是之勇敢的小鸡简单而执着我喜欢哦~同事的小宝宝也很喜欢~还有我将给我男朋友听的也很投入~
1	杨怀定先生祝福你健康长寿！祝福你们全家，祝福你们的小孙子（涨停板）健康快乐！一个被你深深感动与敬仰的普通上海投资者2009年5月7日
1	配置均衡，性能强劲，做工精致，散热良好。配件丰富。其中还有一个Dell原装的鼠标垫。同事很满意。
0	没什么故事情节，都是主人公在叙述，身边的亲人一个个死去了，唯有他还活着！真是太累心了！受不了这样题材的小说！
0	但是没有分区。而且电脑上贴的是VISTA标志，装的是XP系统。从电脑上查，显卡是集成的ATIHD3400,但是问客服，客服只答复“该款电脑是独立显卡”，不知道是什么问题。电源开关处的板有点向上凸。
0	不是不喜欢，而是故事内容的展开太乱，给人一种纷杂的感觉。由于我的个人文学修养还没达到一定程度，所以我的个人评价是：一般！
0	可能是酒店比较老的缘故,房间看起来很一般,设施也比较一般.
0	劝大家不要入住这个酒店，号称四星的标准，可是房间内的物品非常抵挡，尤其是毛巾，还不如如家、锦江之星这种商务酒店的好，住进去之后真是大呼上当，除了海景标间的风景尚可，其他真的没法让人满意，我4月底入住，房间非常冷，打电话问酒店，给我的答复是现在没有暖风，让我多盖床被子，你说可笑不可笑？
1	一如既往的支持，不错的酒店，服务上再上去一点就好了。宾馆反馈2008年7月31日：谢谢您长期以来对我酒店的关心和支持，我酒店即将申报四星级酒店，我们在硬件的改造的同时，软件服务上也加强和提升，争取让每一位宾客都满意。我酒店按五星级标准装修的24-26楼高层观景客房即将竣工，期待您的光临！！
0	不咋地不象四星标准也没按摩的倒是有热水哪天
0	四星级酒店，符合标准的地方我就不提了，有以下缺点：1.标间不提供免费瓶装水（吧台内的瓶装水8元一瓶）2.距离市区远，根本无法打到车，且不提供叫车服务3.其它餐不知，早餐巨差免费注册网站导航宾馆索引服务说明关于携程诚聘英才代理合作
0	运行中温度有些高.没有电脑包鼠标配件,电源连接器为黑色的与白色的机器不是很搭配.如果记的没有错,联想是有白色电源线的.
1	本次入住酒店的网络不是很稳定，断断续续，希望能够改进。
1	嗯嗯，写过了，除了部分材料不太好买，真的是本不错的书。
1	我们是夜间1点多到的青岛，酒店安排了免费接机，酒店的服务从这时就开始了，上了接机车，司机就递上了消毒毛巾和矿泉水，给我们带来了一股清凉，车快到酒店时，司机通知酒店客人马上就到，车进入酒店直接停在了我们入住房间的楼门前，早已有服务员在此等候，为我们打开了车门，将我们送入了房间，紧接着送来了两杯果汁，并告知我们天色已晚，为不影响我们休息，明天再办理入住手续。我们住的贵宾楼新装修过了,我们订的是北房，安排在一楼，房间内的设施还是不错的，床和床上用品都够标准，这一夜睡得很舒服。第二天白天时，听到有不大的装修声音，LG提了点意见，酒店立即更换了房间，升级到了4楼的海景房，真是没得说。酒店的露天海水泳池正常是10点开始，LG有晨泳的习惯，游泳池的服务生说你什么时候来只要招呼一下就行，LG很高兴，我也破例没睡懒觉，去游了次晨泳。在酒店吃了一次晚餐，用餐间LG咳嗽了几声，餐厅服务生立即送来了一份银耳羹，…
0	黑店！不折不扣的黑店！在该酒店被盗1万港币和2千多人民币，报案后警方调监控录象被告之对着我房间的那一部坏了，而且那天惟独我的房间没有清扫记录。而且酒店方没有任何由于他们的失职对客人造成的伤害而补偿的意思。建议慎重选择入住该酒店，如非要入住该酒店请把钱和贵重物品随身携带（因为该酒店没有配备保险箱）补充点评2007年11月15日：到现在6个月过去了，警察，酒店，携程都没有人给一个说法，今天携程来电话说酒店要求删除此点评，岂有此理！！本人所发点评完全是按照携程要求言之有物，言之有据，真实客观的，只是告戒要预定此垃圾酒店的朋友小心，不要重蹈我的覆辙，这样我这1万多元的损失也没白费。希望携程能真正站在客户的立场上对待此问题。宾馆反馈2007年11月19日：酒店接到客人报失财物后积极配合，于第一时间协助客人连同警方一起对此事展开了调查，警方查询该客人住房门卡出入纪录，结果表明，记录系统显示为当日无客…
0	预装的vista系统只给分了两个区太不合理了本来是优点的现在却弄成了缺陷
0	不知道为什么。我家女儿就是不喜欢这套书。我们一起看的时候她总是跑溜了。似乎这样的插图和乱七八糟的风格她不喜欢。我也不喜欢这样的书。图画不是很逼真。好多英文单词我看着都不认识怎么教她啊。可能是比较适合国外的小朋友吧。
1	看完这本书，不，应该是看完这封信，觉得这样比较适合，因为它比较短，给人感觉自己应该在年轻时急切的去追寻自己的梦想，只要你是非常非常非常想要得到的，就得去追寻，去努力，哪怕受到一些的不公平、哪怕看起来有些不合乎常理的（诗人去学经济），那些不公平在今后看来都是微不足道的、那些不合乎常理的事情其实是可以做到的，甚至做的很好的。希望作者能写些更详细的东西给年轻人，那就更好了，我期待！
1	惠普的商用本散热还是很不错的，这款b系列的本也不例外。外观简洁，银灰色，很喜欢。做工很精致，屏完美。
0	不知道携程怎么跟酒店协商的，明明连住两晚248，酒店偏要收我们同事275！害的我打电弧给携程和酒店协调这个事，酒店说销售部没上班，晕，销售部没上班你就别开店了！！虽然后来在携程的努力下酒店做出了补偿性的方案，但毕竟这样的遭遇确实让人很不舒服。其实我们一般去重庆都是住这里，也没有特别不如意的地方。但是这样看上去酒店方小小的失误，确给消费者非常不舒服的感觉，我想这事对富丽来讲不是偶然，期望富丽持续改进。
0	但是太重了，屏幕效果一般，音?一般，音量?可以。屏幕中????示散?不好，??不如THINKPAD的，16：10屏幕。包?有?破?
0	刚看到第一本的名字《我想去看海》就觉得很可爱，然后看内容觉得还蛮有想象力的，呵呵，不错，应该可以激发小朋友的想象力吧~~~~~~~~~~~~~
1	服务态度真好，让人觉得舒服。退房时被告知有件衣服忘在房间，我想回去拿，但他们坚持让服务员去帮我拿过来。进进出出酒店的人都会对你微笑，会弯腰点头打招呼。周边的环境我本人很喜欢，小城镇的感觉。就是有几点不足，一是楼层太低，好像只有4层，我们住一楼，感觉很奇怪。二是房间的隔音不好，老是听到窗户外面的人说话。别的酒店一般都有的士在前面等着，但是这里要走到外面去打车。
0	无预装系统，且主板BIOS没有打入SLIC证书，因此不能激活OEM版VISTA，造成VISTA无法使用。换了几个版本VISTA和激活工具都没有拿下VISTA，我会再试，也请成功安装VISTA的朋友指教
1	其实，女人啊，到底为什么而嫁？爱情？金钱？结婚？为爱情，这个理由连我自己也说服不了自己，年纪越大，越不相信。为金钱，哪有那么多有钱人啊，再说了，别人不一定瞧得上你。为结婚，周围的人都结婚了，就剩自己一个人了，必然得结婚了，这就是社会性。我觉得那个女主角真的很勇敢。因为她遇见了陈明然，而不是安嘉和。
0	差到一定程度了不如一个好的二星或没星的宾馆呢
0	不配备驱动，要安装还要去官网下载，新官网驱动不全，还要去老官网下载
0	我现在上高中，英语成绩还算不错，这本书说是大学一级词汇，但其中大部分都是高中课本上的词汇，（我是新课改这届的）如果真是什么大学生要买的话我觉得没必要，里面的词汇应该都知道，这本书应该更适合初中生吧。还有这本书没我想象中那么逗，都是冷笑话--。
0	自带的Linix系统上上网还可以，想玩其他的功能毫无疑问得换XP.偶在京东订的时候为了装XP方便，一起买了阿帕奇的USB光驱。到货后，发现该USB光驱无法引导系统光盘启动，已验证过该光驱读写功能正常。
0	非常不满这酒店，配不上5星。第一,客房服务员没有水平,房卡出问题，叫了20分钟仍没有人出来开门。第二,电掣跳闸..也等了15分钟才有人上来。第三,服务员没有礼貌,说话太不象话,前台也有些接待人员完全不懂操作。第四,也就是最不满意的,就是身为5星级的酒店，门口那些出租车司机胡乱开价,我们就像水鱼被人宰...我们说开价太贵,他们竟然说从5星级出来,讨价还价,会影响我们身份..这是什么道理?害得我们找不到车...这是我住的第一次遇到这样的5星级酒店,出现这样没有水平的配套。垃圾...........补充点评2007年12月10日：还有床太不象话了，睡的时候床垫竟然可以感觉到弹簧的铁丝…睡得很不舒服
1	崔雅的感性和生活体验与肯的理性与理论思考完美地结合，给我们展示了一段真实而艰难的病痛生活之外，他们的内心的艰难与美丽。陆陆续续读过这本书不下3遍，在我开始学习内观禅修之前、之后，都不断地找时间来读这一本书，它揭示了这两个人在理性、心理和灵性的不同层面上的非常深刻的体验和发现，以及不断地自我的解脱和成长。我深受启发，深受感动。推荐给所有的朋友。愿我们在生命的磨砺中成长，解脱。
0	相当差，真不知道该酒店是怎么升上五星的。升星之后价格还长了，服务却越来越差。建议国家旅游局对其重新评估，否则就是拿了什么好处。柳州若有其他新建4，5星宾馆，估计没有几个人会住这里了
1	确实是山上最好的酒店，环境和设施都很不错。我们这次住的是曙光别墅7201房，其他的别墅是竹木屋联排的，一排四间，我们这间是单独的且是水泥的，所以比较隔音，别墅区有3间这样的房间。设施齐全，有电吹风，水热也蛮大，没有空调，但山上晚上只有18度，用不上空调。我们上黄山是奥运前2天，天很好，所以房间还比较干燥，浴室有些潮，有2件羽绒服和加盖的被子。饭没有在宾馆吃，无法评价。服务还不错，动作挺快。
1	1.性价比高，能流畅运行游戏。2.订单处理效率高。3.物流快捷。
0	非常不好，我们渡过了一个让人难以忍受的纪念日.com/thread-1368750-1-2.html补充点评2008年1月30日：.com/thread-1368750-1-2.html
0	08年8月19日我和先生、儿子入住武夷茶苑大酒店，房间空调不足，我们开窗通风，（窗为平移窗，打开后无法上锁）窗外环境极差，到处是垃圾堆、乱石堆。20日上午7点我的挎包和先生的手表失窃，报警立案，为小偷爬窗入室偷窃。这使我全家遭受不小的经济和精神损失（今后再也不敢住酒店一楼，惨痛的教训！我还很后怕地想，幸亏钱包内有不少现金，如果贼偷不到钱，狗急跳墙，我全家人的安全...）。由此可见，一家酒店能让窃贼登堂入室，其保安工作质量是相当差的，客人的人身安全也时刻受到威胁。而且，当我们发现失窃报总台后，保安人员却迟迟不到现场，我们最后只能自己报警。这次经历让我对武夷山的民风产生了疑惑，并且对该酒店的服务无法满意，对中、高层某些管理人员的态度感到气愤（一再强调我们住客该对被偷自负一定责任）。这是我住过的最糟糕的一家酒店也是我经历过的最糟糕的一次旅游！
1	学到后面，发现不是都和笔记一样，就前面几章一样
1	外观漂亮，很可爱，适合女孩子使用，而且配置很高，初步体验感觉很舒服，速度很快！键盘触摸板也很好，摸着就感觉舒服！
1	性价比较高，比较实惠，在金融危机的现在，对于那些手头较紧的人是个不错的选择。关于驱动还是比较容易找的，盘里有XP驱动的。光盘里的software这个文件里面有的。大家可以试试。
0	没有预装系统，实在有点麻烦!散热是个问题，时间用长了，键盘左半边会比较热,好在运行稳定.
1	小巧，漂亮，键盘大，便携性好，电池续航还行，虽然没达到宣传的8个小时，不过有6个小时也不错
1	一本最近几年来少有能让我拿到手就一口气读完的好书。赵老师一生的思想历程，读之惊心动魄。很喜欢赵老师提出的“天文地文人文神文”的大尺度框架，拥有这样开阔的认知领域，拥有属于自己的科学，艺术和哲学的宗教，的确能让人生充实而幸福。天地者，万物之逆旅，光阴者，百代之过客，浮生若梦，为欢几何，相信这本书值得每一位追求丰富内心世界的读者阅读。
1	小巧轻便，联想品牌保修服务值得信赖。自带XP家庭版系统，内带操作系统恢复盘和驱动光盘。
1	书已收到，貌似觉得字有点小，哎，可惜了书里的内容几乎和网上看到的一样，嘿嘿，原以为还可以和良言写意一样多点番外的内容呢，哈哈
1	房间整洁，有电脑可以打游戏和上网:-)空调声音有点大，此外一切都好。室内所有收费项目上面都有价签，很公道!我的手机充电器插头制式不一样，房间服务先后送来充电器和装换器，很有效率。自助早餐也不错的。就是临近苏锡路老城区，周边有点乱。
0	面板容易有指纹痕迹，内存扩容后必须升级bios才能显示2G而说明书上无介绍
1	作为老的四星酒店，房间依然很整洁，相当不错。机场接机服务很好，可以在车上办理入住手续，节省时间。
0	我买的怎么是旧书啊？上面胡写乱划了一堆，而且光盘也不对，我买的是商务英语，光盘是生活英语的。当当网卖的什么破B玩意！工作人员都是吃S长大的？
0	显示屏塑料外壳边缘有损坏，是不是因为无店铺销售，所以提供的是等外品啊！
0	送的包比较普通,做工也不好,和商城上99块那款东芝笔记本包是一样的,希望能送好点的包
0	儿子自己拿着这几册书，看着看着就会大笑。这可以说是第一本令他那么开心的书藉。
0	集成显卡,玩使命召唤5等要求很高的游戏比较卡,没有高清输出,用料没有以前老款结实了
1	称作4星，有点牵强，不过酒店下面的朝鲜料理还可以，还有歌舞，的确不错。想感受一下朝鲜风格，还是可以一试的。
0	酒店的服务简直不好程度排第一！我第一天住1702，房间漏风。第二天调整到1710房间！这个房间的空调是坏的！半夜给冻醒了。第三天调整到1107房间，明显比1702和1710房间小的很多，而且房间不能够上网，我已经被折磨的没有力气在调整房间了。想躺在床上看看电视，我的天啊！看不了！总之我对这次携程的服务比较满意，对该辽宁省沈阳市新湖城市酒店提供的客房服务是特别特别特别的不满意！我希望携程能够好好考虑一下自己的加盟酒店，总是这样我们还怎么相信携程这样的品牌。总体来说我很郁闷！也特别的伤心！
1	2007年10月19日入住，总体感觉不错，位置闹中取静，走出酒店斜对面就是“桥香圆”米线，房间设施可以，服务不错，门口的南疆浴场物美价廉，早餐只能说过得去去。但床不是很舒服，转身会响的。
0	10月2号入住12楼大床房,房间太小,隔音差,3号换11楼双人间,淋浴间下水管堵塞,水漫金山啊.工程人员半夜来处理(辛苦了!).另早餐餐桌布菜渍很多.还好床上用品够干净,否则我很怀疑这是四星级酒店
1	LED屏，亮，可视角度大（下方可视效果不好）。较轻。新款适配器，小。键盘手感好。HDMI室温25度，普通应用，CPU50度左右，硬盘45度左右，散热尚可。摄像头清晰。720P和1080P流畅播放。价位不高。
1	一次买了好几本书,算作给孩子的儿童节礼物.担心书多了对孩子反而不好,所以就先带了两本回家<亨利爷爷找幸运><是谁在门外>.孩子很喜欢,也很受启发.跟亨利爷爷一样也找到了自己生活中许多幸运的事.本来我提议在?送给我最心爱的xxx?处写上她和弟弟的名字,算作送给他们俩个的礼物,一开始她不愿意,看了<是谁在门外>,书还没读完她就同意了写上弟弟的名字.一本好书对孩子的影响,胜过我多少的说教.
0	酒店比较陈旧,房间也不大,有股味道.早餐一般.房价也不便宜!总之很一般.
0	这本书其他地方都很好。就是装订有错误！好在这本书是交大印刷厂印的，我就又去换了一本。i希望厂家以后给其他人发货时注意一下！
0	看过于丹解读论语的视频，受益匪浅，想要买本书来收藏。明明都提交成功了，却没到货，无比郁闷……
1	买了一段时间了，一直都在用很不错用U盘重新做的新系统，机子运行很快也很稳定。
1	性能配置完全满足自己需要，led的显示器比较省电，增强了待机时间。
0	键盘太拥挤按着不太舒服,也容易按错键.不过这体积大概也只能这样
1	为孩子订购的此书,但我却先于孩子去阅读了.这部小说,如果说是儿童作品,也只是以儿童的口吻去记述了个人在法西斯蹂躏下的生存与抗争的历程.成人阅读此书,可以更多地从此书中感悟到战争对人类的摧残,还有生命的力量.儿童阅读此书,不仅会被故事情节所吸引,更重要的是从中会学到勇气与机智,善良与坚强.除了感谢作者,还要感谢本书的翻译者,如此生动与流畅的语言,让人有一口气读完的冲动与惊喜.
1	就性价比不错。无Express插槽。键盘键程短手感偏硬。显卡比08年的台式机的显卡差太多了
1	小黑还是不错的~做工绝对一流棒~性能也很强大~U很强大~内存无所谓了，可以自己加~哈哈~抢购的，不错
1	看完后不仅对中国以前以及现在所在进行的改革有了新的认识，同时也对社会和生活在这个社会中的人有了新的启发。很多事情不是我们所左右的了的，时代造就了很多英雄，同样也湮没了很多人，我们生活在这个时代，这个社会中，最应该学会的就是顺应时势！不管你做的是惊天动地的大事，还是过自己安稳的小日子，要想过的好都不要违背时代发展的趋势！
1	刚去的时候有点难找,不过服务真是很不错哦~~而且金碧辉煌的~~!房间虽然不大不过我一个人住肯定够,很舒适而且窗外是海景和轮船呢~~嘿嘿..酒店就在海鲜街上,走不远还有皇后大道~交通呢..其实在香港交通都会很方便拉~酒店门口就有有轨电车~可以到地铁站也可以直接到中环旺角什么的..出门不远有个锅贴大王东西又好吃又便宜~~推荐！下次有机会还会考虑住这儿.!补充点评2008年7月24日：有空调!可以自己调温度！
1	外观倒是延续ibm的一贯风格，键盘也很舒服。整体相应还是不错的，尤其是加了1g内存后。
1	这本书带给人许多思考，即使不是自己或身边的亲人正面临死亡，依然是本值得一看的好书。虽然本书是以基督教信仰为基础，书中还是有许多地方也能帮助没有宗教信仰的人。比如说他提到一个人面临死亡的时候，最希望得到的是更多的爱，这提醒了我也许我们不能为年迈的祖父母减轻对死亡的恐惧，但是我们可以更多的关爱他们，让他们在世的每一天都不至于感到孤独。
0	XP超难装，送货速度简直慢的没法说了，打了无数次客服电话都说马上处理马上处理，处理了几天才给我送过来
1	住的是江景房，房间超大，环境一流，价钱不算高（258元包2早），美中不足是服务有点跟不上，总体不错。
1	房间比中州皇冠之类的大多了，服务也还可以；早餐太次，品种太少。此外，房间装修在细节性方面有待改进，尤其是门框等木质装饰，实在不像5星级别。
1	住的豪华标间，房间不大，设施还可以，液晶电视，同时做为电脑显示器，不过设计有问题，使用不太方便，无线键盘不太好用。总体还行，没有住过其他酒店，性价比无法评论。早饭一般，旋转餐厅，选择比较少。
0	这是我住过的最差的酒店，房间气味难闻，刚打了灭蚊药水，换了三个房间还是如此，服务员说：“住久了就习惯了，每个宾馆都有自己的味道。”考！我又不是来体验生活的。周围环境复杂，脏乱差。
1	12寸本本里少有的独立显卡本，升级到2G内存，普通的3D游戏没问题，如MOW,FOW,英雄连等，COD4需要把特效都关掉，要不会卡。感觉很超值，性价比好。
0	字很大,内容不够充实当初看大家评论说得很好才买的但实际上却没那么好,感觉深度也不够如果你还在犹豫买不买这本那还是选择一本其他更好的购买吧在同类的书里面觉得这本实在不出色
0	去中关村总部提货没有，又去的亚运村，亚运村的服务人员态度不好！！！我是新手不会装系统！让帮忙装一下，说不管，郁闷了半天，最后让我同事帮我搞好的！！应该加强人员的培训！！！
0	我再次重申:不能相信携程接线员的推介,要大家看点评!接线员说这是准四星,但只是准三星而已.在张家界这个旅游热点城市但管理横乱的地方,凑合住了一夜---因为咱队其他地方也是不熟.
0	以为是给孩子朗读的故事书，谁知是给大人讲道理。价格不低，书名不符。后悔了
1	宾馆在小街道上，不大好找，但还好北京热心同胞很多~宾馆设施跟介绍的差不多，房间很小，确实挺小，但加上低价位因素，还是无超所值的；环境不错，就在小胡同内，安静整洁，暖气好足-_-||。。。呵还有一大优势就是从宾馆出发，步行不到十分钟就可以到梅兰芳故居等等，京味小胡同，北海距离好近呢。总之，不错。推荐给节约消费的自助游朋友~比较划算，附近特色小吃很多~
1	我觉得这本手册的优点：1、开本小巧、精装本，便于携带。2、手绘图，绘制准确、细致，鸟的各种姿态、成鸟、亚成、冬羽、繁殖羽、雌雄基本都有。3、实用，避免了枯燥的学术描述，内容简介明了，侧重鸟种的辨别。不足：1、缺少拉丁名，不便于查阅鸟种。2、没有鸟名目录。总体上看还是不错的，弥补了目前常用的鸟类图鉴不详细的不足，建议观鸟初学者使用。
1	西夏的狂热追随者必备，可以作为工具书来用，很不错，毕竟在对西夏的研究方面，俄罗斯有太多的资料和实物，绝大多数东西我们不能在国内看到，对比国内研究文献参照阅读很有收获！书目系统清晰，资料翔实，查找使用都很方便……我最喜欢的是最后相当大量的西夏文字，基本是可以当作一本夏汉互译小词典来用，这点上感觉非常超值！毕竟当年的那本《夏汉字典》要1000块钱，现在还买不到了！！！
0	很讨厌,感觉上当了,封皮是用塑料纸封起来的,上面又很多作家,名人的名字,还有很多评论,以为会很好看,就迫不及待的拆开看了,可是~~~~~~~~~~~~这本书只能说是一般!!!根本不配又这么多的作家名人来推荐!!不过,单单对于书的质量来说还是不错的,纸张不错,印刷也还可以,封皮摸上去感觉是舒服.可是.内容不好,纸张再好我也不喜欢!!!!
0	我前几天发表了我的看法，竟然被当当工作人员删除了。多的我就不再说了，我只想再说一句：这本书真的不值得一看，文笔平淡，情节做作～这么多名人推荐，我只能说出版商厉害！！
1	又是为了吸烟区和非吸烟区！一开始总是说没有，最后还都能找到，唉！真不明白。宾馆反馈2008年7月8日：您的宝贵意见得到了我们酒店管理层的高度重视,我们已经加强了从预订到前台对客人的吸烟房和无烟房的需求的重视.但如果酒店房间特别紧张时,酒店也只有将吸烟房做无烟处理,敬请谅解!欢迎您下次继续入住我酒店!
0	渡假村周围景色不错,但较落乡.硬件太差,服务水准有待提高!查房时故意用陈旧的烟蒂烫痕讹人,虽未得逞,但给人留下的感觉不好,以后不去就是了.
1	非常不错的酒店，依山傍水，里面大片森林，散散步很不错，坐在湖边也休息也是不错的选择；房间很幽静，房间的设施很好，服务员态度也很好。
0	大体感觉外观设计比较粗糙，快捷键的位置手感不好，右侧的插鼠标的U口偏下（在光驱以下）使用起来困难，由于是新品改装XP系统比较困难，需从宏?香港主页下载驱动
0	转轴设计不好，合上屏幕后后面缝隙很大，手一抓就变形了，只能抓前侧
0	对该酒店非常不满意，最后还逼得吵了一通。入住后预订了3天住宿，最后一天，我一大早5点起来赶飞机，得知6点多以后才有早饭，所以就主动把他们早给我的餐券还给他们了，但是账单打印出来后，发现最后一天的早餐钱居然还是算在里面，觉得非常奇怪。答复我非常简单，就是不能退！问原因，说电脑系统就是这样设计的，当天开始的时候，就把早餐费用和房费一起算进去了，因此即使没有消费也不能退，如果客人要投诉尽管投诉！出差10年，从来没有遇到这样服务差的酒店，野蛮对待顾客，乱收费，之前没有任何说明，餐券上也没有任何说明，憋了一肚子气！房间上网费用很贵，一个小时18元，这还不算，上不了网，怀疑是网线的问题，请总台重新给一根网线，说必须自己去总台拿。回到宾馆，把衣服、裤子、鞋子都已经换了，让客人这样去总台合适吗，是四星级宾馆的服务吗？和他们说了，来了几个服务员，看了很久，把我的电脑莫名其妙不经过我同意就重启，最后说还是要…
0	一直没看过这部电视剧。只知道许多媒体都说它收视率挺高，还说书好看。冲这我才买的这本书的。现在已经看了三分之一了。说实话，感觉一般，也许是看惯了一般都把优秀者当主角的作品吧，总感觉这本书并不能很好的吸引我。看着剧情，我都替这人物着急，心想“他怎么就能这么笨呢？”希望接下来的下半段能让我有所惊喜。
0	XP声卡驱动是大问题4799买的，啥也没送，现在4599还送大礼包，感觉好亏
0	一个充满铜臭的酒店。吸氧，每小时要收90元。办理入住，直接扣除2天房费，并声称若不足2天，不退款。热水龙头出水奇慢。相关问题，前台一问三不知。
1	真是很好，早餐也十分让我满意，有机会去那里我还会选择这个酒店
0	说明一下.我这是对于当当网.而非这本图书!我购书图书后.支付完后.当当网没货.把交易关了.但事隔快一个月了!!!本应是我的钱.还没有退回来.加起来快10单了.300多元!!!.我准备到315投去.
0	9月23日的值班经理（女的）很牛啊！我当天由于航班原因早晨3点57分到的酒店，我订的是8点岛（携程最早的到达时间）在服务员的允许下进入酒店房间，当时并未提出要加收费用，收了我500押金。中午值班经理（女的）却突然打电话到我房间，说我必须再交一天的费用，我据理力争，对她说你们的服务员应该有告知义务，如果你事先说好，我同意，你收多少多不算多！她竟然说和你讲不清楚，挂了我电话。后又让当天的服务员打电话到我房间，后在我的质问下他也承认了是他的错误，并愿承担我的损失。我当即和值班经理联系，但她竟然说，这是我处理的和他没关系，你一定要付。我当即提出退房（当时9点），她竟然说你现在退我也要收你一天半的房钱。并说这是酒店规定，我说你拿出来给我看，她竟然回答我这是保密的。我下楼退了房间，我要她的名字，并告知她，我要投诉你的，她竟然说我没有必要告诉你我的名字，我是经理！牛啊。这样的服务态度竟然还是管理人员，…
1	每个孩子，单纯，如精灵。《绝对小孩》，呵呵，热爱的一本书。也许是和年龄有关，现在看到这样的一些文字与画面，会轻松，愉悦。会让自己的心突然回到小时候，那个场景当中。那些人，那些事，悄然浮现。这是一种很奇妙的感觉。也许。童真的乐趣未必定要和年龄有关。但，作为我们自己来说，保持乐观的态度面对一切。倒是难得的。我想。只要我们愿意。在任何时候，都可以只做孩子。
0	散热口温度蛮高的,不过我摸过,底部温度还可以,可能热量基本及时散出去了的原因,没附系统盘,装系统要纯净版的,否则装不上,没XP的驱动盘,要从三星网站上下.但有VISTA的驱动.
0	说实话，写的实在不怎么样，东拼西凑，主人公那样的心理素质还当心理师，实在米名奇妙
0	暂时还没发现，就是预定时间让我等太久了，下单到拿到货居然长达一星期。我晕！
1	每每阅读此书，我都怀着一种激荡和惊叹的心情，以至于我长时间沉浸在思考和回味中，久久不能平静。中国的三十年，改变简直天翻地覆，其中太多太多的悲痛、感怀、激荡……吴晓波作者的知识储备、文化底蕴以及看待事务的高度和真实准确的文字叙述，更给中国三十年来的历史回顾增色不少。此书非常值得一看。
0	这酒店太烂了，左、右及后边是3个大型的娱乐场所，吵闹声一直到凌晨3点多，酒店隔音很差。房间装修很俗，中央空调声音很响。宾馆反馈2008年7月15日：尊贵的客人，谢谢您对本酒店提出宝贵的意见。我们非常地抱歉在您入住本酒店期间给您带来的不便,对于您提出空调响的问题,我们酒店管理层非常重视,马上找专业人员改善空调的问题，今后我们将不断改进我们的不足,为您及所有宾客提供更优质服务,再次感谢您,并期待您的下次光临,谢谢!
0	酒店生意清淡，大堂里都没几个客人。房间倒是不小，但觉得被褥窗帘都灰蒙蒙的有股味道，不知道多久没人用了。酒店里的娱乐设施，包括游泳池，台球等等，都要收费。白天房间里没有空调。晚上的热水，要先放10分钟才会来。优点么，就是位置不错，出门就是老街，吃饭逛街还算方便。
1	是因为陈丹青在谈鲁迅时的推荐，才留意这本书并找来看的，确实很生动、有趣，应该感谢胡颂平先生（尽管他很谦逊），为后人记录了这些精彩的片段，在大师人生的最后几年。过他的记录，才感觉到，原来“胡适”并不只是一个高高在上、后人激赏抑或针砭的名人，而是真真切切的离我们很近很近的一位智者，一位有血有肉的大师。
0	看了几页就没有看下去的欲望了，作者一直在吹牛。一会说某某某太太一直治不好什么病，经过他一看，用了几位药，或者按了几下，马上就好了。要么就是什么哪个医生一直治不好什么病，找他帮忙。而关于真正的东西，根本没有详细说明。烂书~
0	和其他netbook比起来,这款机器还是有点贵的.另外大陆始终没有引进高分屏的版本,很遗憾.升级内存需要拆键盘,对一般用户可能会是个问题.
0	如果你处在18岁以下，那么，建议你可以尝试一下这本被有些人喜欢的书。买了来浏览了一两页就再也不想看它第二眼了！说说书中的内容吧。这么说，找个夜市的书摊，随便翻开一本什么“成功的秘诀”、“人际关系的艺术”之类的书，都可以找到这本书的蛛丝马迹。。。也就是说，这本书，和市面上流行的各种励志书没有任何的差别！里面无非是些教条的说教罢了，对于一个心智成熟的人来说，这些东西完全就是……
0	启动的时候不知是硬盘还是光驱，总是要响两声，启动后倒不还安静。没有摄像头。
0	我买了4本，硬着头皮看完第一本，就把四本都送人了。实在不喜欢。这本书有几大弊病：1，作者翻来覆去就在写那些尔虞我诈杀人如麻的官场斗争，可惜我对此毫无兴趣，我宁愿去看些后宫秘史之类，更有人情味的东西。2，叙事顺序混乱。一看而知是网上写出来的东西，重重叠叠，反反复复，看完后，我都搞不清楚那个事情先，那个事情后。3，文笔差。作者大约是得了某位武侠小说家的真传，文笔苍白，只有无数的感叹号让人过目难忘。不明白为什么这本书会受到追捧，是喜欢它的文笔，还是它所介绍的人斗技法要我书的人说是要给她正在上高中的儿子看，我心里格登了一下，有些不想给，怕误人子弟。
0	键盘左上F4-F12之间有点凸起，最高有2MM。还有键盘与触摸板之间的板有点变形，感觉像压线拱起来（没拆开看过），不过不影响使用
1	上个周末去无锡，看了诸位网友的推荐，住的友谊，总体感觉不错。总体情况基本上前面的网友们都说到了，酒店的周边环境一般，当然和风景区不能比，也不能算嘈杂，一般的市区非繁华地段大抵如此。好在酒店弯在里面，所以基本上没什么影响。酒店边上有可的便利，稍远一点有乐购，交通也很方便。房间床比较硬，卫生间比较小，电脑病毒比较厉害，不过总体来说瑕不掩瑜。我们住的2号楼商务房，房间大而且干净，卫生间也很干净。酒店的服务态度非常好，check-in和check-out的速度也很快，特别值得一提的是中餐厅的菜很不错，至少很对我们的胃口，听边上的一位当地人说这边的无锡菜很地道。是一家性价比很高的酒店。
1	啥也不说了，就是便宜，昨天收到的货，质量还不确定，今天刚装了XP系统，这样才像电脑了，用起来很方便。
0	HP没有提供WINDOWSXP的驱动。在HP论坛，目前还没有推出CQ35-105TX的相应驱动。因此，想在WINDOWxp使用要看你的忍受力。安装驱动也是一种考验。没用鼠标和包包送，小气。
0	每个小鸡的动作和神态都不一样，很可爱，喜欢画画的儿子非常喜欢书的插图。文字很幽默，我们一家三口同看，笑得合不拢嘴
1	帮朋友买的台式、笔记本清一色的HP，配置挺不错的，性价比突出。HP大品牌，4000多元的首选！
1	优点不用说了，谁让咱是穷人价格是很吸引人的因素。我只说说缺点，拿到手后发现风扇发出很尖锐的高频声音，安静的时候很是不爽。一气之下我把它给拆了，应该是装配问题，风扇运转很安静，是其他地方和它发生了共振或摩擦，从新装了一遍现在好了。底部外壳在按的的时候会发生一个咔的声音，经过仔细观察，是底壳和板子边缘产生的，稍微处理一下接触部位解决。
1	虽然我住的是豪华房，但是房间的设施还是显得有些陈旧。早点并不是非常的丰富，不过我想对于在四星饭店里的50元钱的早点，可能是我要求过高了。不过这个酒店的门脸可这是够背的。藏在了一个小胡同里面。不过还好出租车司机都知道。
0	关合和正面有1厘米左右的缝隙,内存是从正面拆开触摸板安装的,有点不顺手.
0	这本书是我08年所读的书中，较有收获之一。书中的一些观点打破我一些惯有观念。作者将二十岁年龄段里出现的迷惑作了一定的个人观点解答。值得处于这个年龄段的女孩看看。
0	1）电源插头不紧，容易脱落；2）鼠标左右键不灵敏，松动；3）散热不好，系统有时运行特慢；4）运行有吵声，如果要求不高的话倒不是什么问题；5）表面漆容易刮花，稍不留意就有刮痕。
0	笔记本外壳和神舟的一样，体现不出牌子。电池是4400mAh的，实际续航时间也太短，同方太吝啬了，说明书太简，驱动光盘没有，包和鼠标也没有，连电源适配器的电源线都比别的牌子短。
0	我们7人同行，订了2间标房，1间三人房，到酒店入住时告知三人房与两间标房分别在两幢楼的，三人房checkin的时候又告知房间有问题，还要给了我们两间标房，房间内设施齐全，但是洗澡水放出来就象泥水，要放15分钟才干净，楼内服务台没有服务人员，总体感觉不是很满意。
0	体积较大，虽然是最早上网本品牌但质感较惠普dell等品牌还有差距，鼠标按键和快捷键很硬很难用，基本可以放弃触摸屏。
0	没有附赠背包，而且usb接口过少，才两个，共用口室不能接usb设备的，哎~~有点不方便
0	这是我有生以来住过的最差的4星级酒店--真的绝对不夸张！我订的是个套房，可进到房间，一看，居然是60年代的装修，完全和图片上的不一样--这也太有欺骗性了吧！就这样的房间还要448（不含早餐），太不值得了。卫生间旧就不说了，还脏脏的感觉，浴缸都有种让我下不去脚的感觉，整个房间都有股霉味。问了前台，说其他楼层都装修过就套房这层没装修--那怎么还要较高的价格呢？！真不能理解携程怎么会给出那样的介绍那样的图片和那样的价格！
1	相对其他一线品牌价格低,配置也均衡,xp很容易装,跟普通装电脑没两量,给后来买的朋友一点建议吧,用深度的xp,按F2进入bois,设置光驱启动,这个懂吧/然后跟平时安装xp差不多,可能大家用ghost比较多,关于分区安装盘微软已经自带了,很方便,关键安装的光盘要带sata口的驱程,建议用深度6.2或者雨林,其他驱程网上很多,不行的话查ACER的taiwan网站,不懂的话PM我.
1	1.外面钢琴烤漆，键盘旁是合金加凹陷设置，所以很漂亮！2.性价比高！3.奥特蓝星音质很好！
0	京东的快递人员确实够烂，下单时声明了送货前要打电话，电话没打来，在公司吃午饭的时候送货，因为是公司采购，午休没到上班时间，财务不在，支票不能开，稍微等了5分钟就不耐烦了，还骂粗话，京东还是要把握好细节
1	相当棒的一本书，和爱上咖啡一起买的，是近年来少见的踏实有内容的书籍，实在很棒很诚恳，所有内容都言之有物，踏踏实实，多年经验的总结和累积，真真正正是心血之作，不论给的建议还是评论，都厚道诚恳平和淡定，非常好非常好，对作者表示感万分感谢。如果看的很熟悉了，也算大半个行家了美中不足：影印的图片有的有些许重影，影响了一点效果，但是瑕不掩瑜
1	外观配置令我满意。包装很好，买到的是5.12的机子，经测试，硬盘通电时间才1H京东商品可信赖
1	地点不错,离开汽车站不太远,走路十五分钟,打的两分钟就可以.订房时送的早餐质量强差人意,但附近有麦当勞和肯德鸡.房间挺宽,干净,但电器的插头是圆孔,有点不方便.宽带的插头离开桌子一段距离,不太方便.大堂服务员态度可以接受,不太冷.泳池的水是绿色,不是蓝色,太差了,我不敢下水了.
1	我是严歌苓的忠实追客。从5年前左右第一次读到她的人寰，雌性的草地，就开始一发不可收拾的追她的每一本书。她的小说题材基本可以按照她本人生活经历划分为军队文革题材跟留美寄居题材。追她的小说很大原因我想在于她很能讲故事，比喻总能让人耳目一新。这部穗子物语里面，我最喜欢她们一帮子女孩在作家协会大院的生活。笼罩在父辈罪名的阴影下，依然活出了属于她们的童年。
1	作为一名老师，我已经将这本书作为礼物送给了我刚刚参加完高考的学生，相信会对他们有所启发。
1	看看书的封面,就猜到儿子肯定喜欢,果然不出所料,书来的时候是婆婆收的,第二天要送儿子上学的时候才看到的,儿子就吵着要讲,我说要上学了,晚上再讲吧.到了晚上一讲就讲两遍,还要讲……，但是太迟了已经快十一点了，所以不能再讲了。前一段时间去池塘抓小蝌蚪,还叫我们养它,可是我们去越养越瘦,越养越少,他很喜欢那些小蝌蚪，我就是冲着那些密密麻麻的可爱的蝌蚪买的，就像我们在池塘看到的一样。
0	服务态度极其差，前台接待好象没有受过培训，连基本的礼貌都不懂，竟然同时接待几个客人；大堂副理更差，跟客人辩解个没完，要总经理的电话投诉竟然都不敢给。要是没有作什么亏心事情，跟本不用这么怕。
0	房间很小，装修太差，电线全部裸露在外面，脏，不是一般的脏
1	这个酒店位置很好，就在新街口附近，走到哪里都近，吃饭也方便。酒店员工服务也很好，主管顾新峰当时帮我做的入住，因为他们在做酒店改造，就帮我免费升级了！客房的服务员也是相当的周到，到了之后的服务让我十分的满意。送来的报纸还配上一个有淡淡香味的花，让人感觉宾之如归。真的是一个值得推荐的酒店。我在协程虽然不算资深会员级别，但是也用协程3年了。这是第一次上来点评，就是因为服务真的很出众。让我觉得这钱花得不冤枉。
1	酒店的大堂真的很旧了，房间还可以，早餐的西餐厅比以前的就餐环境好了，以前乱哄哄的，（以前早餐是凭2张餐券，很多人估计叫外面的人来吃所以乱乱的），现在凭房卡就好多了。
1	这本书有别于以往看过的早教书籍，结合了说明文的写实，散文的情致和图册的一目了然。特别是读过几页后，会觉得这是一本放不下的书本。书中描述了很多常见的生活状态，以及各种状态下与子女沟通融洽的方式。未详尽处及由文本内容而延伸出的疑虑，在后文也有提及。给人感觉是一本智慧的书，了解家长的书。非常喜欢！
0	屏幕上有个色点，可能人品好吧，在上方边框哪里，不影响使用吧装GUOST系统很麻烦的，不太懂电脑的人要费力了。建议DM格式化后再装系统吧，不然会有个BUG出来。进不去
0	Vista系统的评分中CPU得分53，拖了后腿，其他的评分都比较高。CPU达到100%时内存还很充裕。联想自带的那个slidebar很不好用。容易没电。容易磕碰留下痕迹。
1	我住的158的房,觉得还可以,房间正对酒店大门口的马路,隔音还可以,不吵.卫生间也不是太少,就是设计不太合理,洗澡的龙头力道太大,水打在身上都疼.综合来说还可以.
1	做工精致，本本很薄，自带MAFEE杀毒软件。N280的CPU不错，会根据需要自动调节频率。看1280*720分辨率的电影非常流畅
0	见的Sample选页介绍是书中的后一部分,前一部分没意思,而且不值那么多钱,上当了,现在的英语学习资料那么多,花钱买这样一本书真是失策.
0	人活着为了一切美好的事物,美食,美景,美事...当然更重要的是美好的理想.太过入世不见得是件好事.
1	环境不错，服务态度很好，地理位置也很好，交通也方便。198的价位性价比是相当的高了，房间装修很时尚，还有液晶电视，每天都有水果和报纸送，由于本人睡了懒觉就没法对早餐进行评价了，总次入住相当满意，如果下次到银川，入住宁丰肯定是首选，比隔壁180的如家划算多了。唯一美中不足的就是半夜隔音稍微差了点，醒来的时候听见隔壁房间的电视声了，不过这是酒店的通病了，小问题了，如果能改进就更好了。
0	5月8日付款成功，当当网显示5月10日发货，可是至今还没看到货物，也没收到任何通知，简不知怎么说好！！！
1	配置高，外观漂亮，画质细腻触摸板做了凸点处理,手感也不错白色键盘抢眼
1	1.纯黑键盘，棕色外面板，银色边框，耐看，做工也不错！~2.奔双4200，速度快，显卡也还可以，能应付主流游戏，LED的屏幕相当不错，显示效果好，亮度高，16：9的新宽屏幕还有点不习惯，要几天适应！3.发货速度很快，我是24号下午付款的，收款确认后不到2个小时就发货完毕，效率高，这一点值得表扬！4，客服很耐心，银行转账速度太慢，我很着急，他耐心的给我解释！直到收款确认，谢谢那位同志。
0	房间卫生极差，登记时，前台服务小姐爱理不理，还扬言她们是私营老板....怎样怎样.....洗完手发现鞋已经湿了，检查后发现，水池管是露的，上边放水，下边都流出来了，房间窗户无法打开通气，屋内极为干燥。前一天同事喝矿泉水，娃哈哈外塑料商标掉在地上了，两天过去了，打扫后的房间里，那张塑料皮仍然原封不动地放在门口处，不知道服务员是不是诚心的。一点都没看出来达到这个住宿的价格标准。要不是开会对方指定住这，打死都不来这。
0	这个酒店就是招待所改建的，所以各项硬件设施非常简陋，关键是大门在二楼，也没有无障碍楼梯，背着行李上楼，更没有服务人员帮忙！晚上在一个居民区里休息，都不敢开窗户，总之，很不满意！
1	服务一流，门口公交四通八达，早餐丰富，值得一住。我到厦门五天，两天锦江之星，两天厦门宾馆，都不错，很满意。
0	我自己是不太喜欢的，如同前面一位家长的评价，有可能加重小孩子的叛逆，我家小朋友现在的新口头禅就是“XX，XX，总是XX，我才不要XX呢！”
0	USB端口少漆面太爱沾手印，得随身带着清洁布。。。O(∩_∩)O哈哈~
1	今天刚收到未用应该不错先不枉下评价等用一段时间再给发表使用情况、心得体验给大家提供参考
0	房间太差,电梯爱坏,差点被锁在电梯里出不来,爬到六楼快累死了,再也不会住.强烈建议大家考虑其他经济型酒店,如家越来越差了.
0	书是给我两岁三个月的宝贝女儿买的，她对此书没有一点兴趣。九岁的儿子也就随便翻了翻。他平时很喜欢看不同的书的。
0	和其他netbook比起来,这款机器还是有点贵的.另外大陆始终没有引进高分屏的版本,很遗憾.升级内存需要拆键盘,对一般用户可能会是个问题.
0	看这本书有种感觉就是作者在苦口婆心的告戒读者如何如何，为了证明她说的是对的，然后举一堆自己身边女性的例子来自圆其说。内容很空洞，说话很苍白无力。感觉没什么深度，我比较后悔买了这本书，不会再看第2次了。
0	因为大部分DVD的声音根本听不清楚。只有第一张第六张是好的。现在很后悔买了这个产品。看来盗版的东西真是要碰运气的。
1	酒店离市区比较远,不过在尖沙嘴一个小时有一班车去酒店,房间内设施比较陈旧些,但是外部环境非常好,空气也很好,出酒店不远处就有沙滩,非常适合去渡假,早餐的品种也比较丰富.下次去还会去住,那里的环境真的非常好.比如心酒店好多了.
0	内容很平常，不觉得有什么新意。而且有些地方的理解应该并不符合原意。不是一本值得买的书
0	1.SONY预装的软件太多,删了半天、2.底部热量大,在腿上用挺烫的3.触摸板的按键太硬，噪声大4.电源指示灯太晃眼5.这模式切换功能太鸡肋了
0	显示屏太烂,信号切换的时候有波纹,延迟高拖影明显,触控板差到极,我敢说99%的人用一天触控板的话肯定会疯掉
1	ThinkPad的品牌，相当的值得购买；轻薄、性能优越；送货相当快啊，晚上10点下单，第二天下午3点就到了，京东的服务还是不错的，表扬一下。
1	用来放高清，用hdmi接到电视上效果真的不错，哈哈。以后试试当BT机用
0	什么时候能收到,实在不行,退了我再订,送货上门好了.送别人过生日的书,生日都过了,书还没来.
1	嘻嘻，书还没到我就给写了评，不过我告诉大家个小秘密，我没看结局！
0	刚刚从事工作1年多，看完这本书真切的感受到了工作中好多不明白的事情，也更加坚定了自己心中的信念，很不错的一本书！
1	整体感觉不错，一般用用的话完全足够了。装系统也不费劲，先进到bios下面把ahci改成ide，再设置光驱启动（这个跟原来不到一样，在boot下面按F5或F6把第二项CDDVDW调到第一个），我用的番茄花园，直接就装上了。再用送的光盘挨个装驱动就可以了
0	我和同事都定了一晚"雾都宾馆",8月1日下午6点入主,8月2日外出11点回房已不能用房卡开门,要服务员开门就先要查看我们的身份证件,我表示我入主时已提交证件,现在我有房卡不能进门,是宾馆服务有问题,凭什么查我的身份再开门.大堂经理先狡辩说是没有电池了,我是我们两个房间房卡同时没电的可能性不大,进而又说是奥运期间的保卫需要,我说我们合法入主,按时结帐没有任何违法行为,再讲违法有国家公安部门,那么凭什么限制我在有效入住时间内自由出入.希望携程给我满意的答复,该宾馆态度,服务很成问题!
1	1.待机时间长,7-8个小时绝对不是盖的2.外观漂亮,做工比较好3.配置比较好4.升级方便
0	时隔2年又住这家宾馆，当时给了4～5分的评价，可今天再也看不到2年前正在申请3星时的服务和环境了，服务员没了微笑，早餐没了品种，设施正在老化，失望啊。
1	性价比挺高，特别是1999的特惠觉得很划算。性能足够一般使用了，反正就是上网和少量的文本处理，相当充分了
0	第一台到手硬盘和屏幕就是坏的，质量不稳定，不知是华硕的问题还是物流的问题？！
0	跟很多买家一样遇到了表面金属标牌划痕问题，但知道没法退货，去商场看了样机，基本每台都有划痕，所以不知道是RP问题，还是普遍现象。使用中有散热问题，但基本能接受。虽然有蓝牙图标，但其实并没有硬件支持。
1	定位是网本,Linux系统是绝对够用了.特别是Moblin的这个发布版本,简直就是为这种只用来上网冲浪量身订造的.界面设计,还有功能键都十分方便贴心.
1	之前买过一本UK版TWILIGHT三联买的109好像太贵了啦！那时太想买了现在看到当当才280，立刻没犹豫就买下刚好放假了等的那叫一个焦急连睡觉散步都把手机拿着生怕漏了送货员的电话唉唉唉6天后终于来的货我在顺德和过几天卓越订的货一起来估计是送货员偷懒出乎意料这本twilight比UK大开很多纸质也很好的淡黄色问起来也很好闻很高兴啦，如果除去等待的痛苦不说……
1	在他的诗中始终贯穿着爱与美的主题，在对大自然的讴歌中抒发了对自由、理想、爱情与美得渴望，在对人生经历的描绘中无不蕴含着对人生真谛的探索。他对物欲、剥削、压榨、暴力的社会极端的厌恶，他离群索居，就是渴望内心的精神自由。他认为真正的自由意味着人性的升华，人主宰自己的命运。《先知》表现了万物统一和生命超越这一主题思想，他认为人类要实现生命的永恒就有超越死亡。
1	总之，这是一本能让人引发起认同感的、也很有趣、很个性、很像那么一回事的血型书。或许每个人的身上都已不再只是某一种血型的特质，而是在相互的交融、激荡中发生着嬗变。于是，A型的人可能拥有了B型的某种特质，B型的人慢慢也习得了A型的一些模式。毕竟血型也是在不断的进化中，AB型不就是晚于O、A、B新近出现的血型类型吗？到新血型再进化出来的时候，我们一定还会有更新型的血型说明书。
1	首先许多人说交通不便，那诸位真是坐惯地铁了，其实香港还是有很多地方并不在地铁站15分钟的步行范围内。不过离上环地铁站确实有10-15分钟的步行路程，像我们去香港天天要在各种商场里走到累个半死，回去酒店还要走10几分钟确实有点崩溃，不过，不过！有叮叮车和巴士可乘，晚上接近12点都还有，坐在叮叮车里晃荡晃荡的驶向终点是很有些意思的事情，不过要乘到中环，铜锣湾的话费时就有点太长了，所以早上出门之类的还是乘巴士或乘叮叮车到上环地铁站为佳。旁边有很多小餐馆，在其中几家吃过早餐，中西式兼有之，味道还不错，而且价钱便宜，可以学众位街坊买张报纸去看。附近也有那么两家百佳和屈臣氏和便利店，不过都很小。至于酒店房间，我们是没有那么好的运气被升级到全海景房，不过半海景房已经很让我们满意了，有个小冰箱，卫生间在香港的酒店里已经算豪华的了，海景无敌，很漂亮，我都想把玻璃敲碎来拍张照。床是两张单人床拼在一起。电视没…
1	配置强大，外观漂亮，发货很快，第一天下单，第二天就到了，爽！！
1	一年前我们给孩子6岁的儿子买了卡梅拉的第一部，孩子非常喜欢，一便又一便的看，今年听说出版了第二辑就到赶快买给儿子，对儿子来说其中的每一个故事都深深的打动这他，他爱卡梅拉中的每一个人物，每一个故事。那是真正属于孩子的故事。儿子有一个每当遇到感觉乏味的事情就会说：一定有比这更好玩的事。不一样的卡梅拉给我们的孩子特别是中国式教育环境下的孩子一个新的思维。我们爱卡梅拉！
0	装xp小郁闷了一天。装之前需要先快速格盘，然后观点sata就可以了。
0	胡兰成这个人如果和文章一样让人觉得舒服，那就真不错了。有人说胡兰成是无知的残忍，就像小孩不懂事，随便毁坏一样东西，还在那边邀功请赏，希望得到大家的认同，别人最好拍手鼓掌那自己就更问心无愧了。为什么文和人不能划等号呢，搞不懂！
0	作者有明显的自恋倾向，只有有老公养不上班的太太们才能像她那样生活。很多方法都不实用，还有抄袭嫌疑，没意思，没买的可以省省了。
1	看到这套书的时候，立刻就有了购买的冲动，因为这好像就是我童年记忆里那套带给我很多快乐和疑问的、让我至今难忘的书。一个个传说和故事，自小就在我的心里扎下了根，和那些精美的图画一起。虽然新版的图书有点贵，还是毫不犹豫下了单。拿到书的时候很开心，书的质量很好，翻看书页的时候，就像是翻开了童年的记忆，一个个故事跃然纸上，收藏了~~~~留给我的孩子看！
1	这是一本针对青少年心理障碍而撰写的有关心理咨询与治疗的理论和实践的著作。提纲携领地介绍了青少年心理咨询的特点与技术；尤为精彩的是本书涉及眼下青少年常见的网络成瘾问题、进食障碍及亲子关系这样一些新颖内容，别具一格。另外，本书中有些章节堪称精华：如关于家庭治疗的描述和介绍，既详实具体，又言简意赅。总之，这是一本专业从业人员可读性很强的读物。
0	纵观整部书（上下两册）从文字，到结构，人物，情节没有一个地方是可取的虽然有过从业经验但并不是有过类似的经历就可以写书的文字的东西需要表达需要雕琢很失望的一本书
1	做工扎实，按键设计很人性化，散热很好，带有正版系统让人用着有点名正言顺的感觉。完美屏，很像镜面屏。这款是带有麦克风的，好像参数里没写，有点惊喜。解压系统很快，加装内存也方便，拆了两个螺丝抠下后盖就可以插了，说明书里有图解。赞一下京东送到赠品：thinkpad原装包包我超喜欢，第一次拥有这么设计人性化的包包；三星内存条1G，很容易安装，弥补了本本内存小的缺陷；thinkpad小黑鼠标，好用可爱；
1	性价比很高，同事买了，然后我觉得相当不错，就给我老婆买了一个，我老婆相当的喜欢这款机子。
1	1.散热性能较好2.多媒体触摸按钮很有新意，也方便操作3.触摸板灵敏，好用4.512M显存对外接大显示器/高清电视有很大的帮助5.预装Linux系统，实惠6.京东速度快，值得信赖
1	整个酒店比较老款，不过酒店的客房设计非常摩登洁净，除了面积比较小（不管是行政楼层还是一般楼层，似乎都是一样的大小），其他均满意。
0	VISTA用起来不习惯，速度慢，分区麻烦，带了很多垃圾软件，卸载都麻烦
1	AMD双核CPU，250G硬盘，还带摄像头，经济实惠。USB分布也比较合理。可以安装XP，不错。
1	说是送果盘，到了房间根本没有，打电话问了几遍，开始还说马上送，后来有说下班了，第二天才给送来，而且水果都是整个的，没切。但总体还算物有所值。
1	有摄像头。也不算很重。总体满意，驱动都没有装，ghostxp雨林木风9.9全一键搞定。就是原来的系统是vista现在是dos了。
0	键盘很生硬，没有手感。标配内存2G为两根1G的组成，很郁闷，当初没问清楚~~~（外面买很多都是单根2G，以后扩大内存不方便）
1	去住的话最好是住朝向大院的房间，因为酒店后面有中央空调的一些设备，晚上响起来的话影响休息的。早餐很一般，没甚么好吃的东西。酒店旁边有条小路，那里有几家实惠的小饭店，比如私家菜甚么的。总的来说，出差宜兴，国际饭店还是第一选择。
0	我于6月1日再次入住,住的是1312房,首先价格由238元涨到278元,是整个乌鲁木齐酒店旺季都涨了,据说每年7月和8月乌鲁木齐酒店都还要涨,这也可以理解,毕竟就那么几个月可以赚钱,冬天都是零下20几度,人很少.但是我发现房间的迷你吧撤了,只有留了两瓶矿泉水.卫
1	京东送货确实挺快的，订了的第二天就送到了。电脑配置和价钱都不错，订的时候感觉很好。运行也很快。
1	值得首提的是，《哥哥不是吹牛皮》这书名起得尤其好。虽是描述建国后的历史传记，但是读起来却没有想象中的严峻和沉重。文如其人，安哥乐观的生活态度让他写出如此生动感性的好文章。没有战争场面的出生入死，没有文革的惨淡经营，安哥写的，只不过是历史下的众生相，悲苦的，乐观的，勇敢的……厚厚的一本传记，却给予我们很多读者很多的精神力量。真真不错的一本好书！
1	1.预定标准间，抵达后，由于没有房间，免费升级到套房。赞一个2.房间很安静3.位于郑州比较靠西的位置，如果主要在东部活动，需要考虑交通问题。免费注册网站导航宾馆索引服务说明关于携程诚聘英才代理合作广告业务联系我们Copyright1999-2008,ctrip.com.allrightsreserved.
1	小巧，电池强劲。720P的电影都能正常观看。不玩大型3D游戏的话。日常应用足够了。送货速度很快。
1	孩子已经看过一遍了，到现在回家只要看到托马斯还是拿起来读上一个故事。有时候说自己是托马斯，一个有用的小火车；有时候又说自己是詹姆士，最漂亮的小火车。每天看到这套书都是开开心心的。
1	看完第一部升职记后，立刻就买了续集。只看了几十页，还没有看完。我很喜欢作者作为白领的那种职业性的语言；人与人交往的那种细微感受和心里活动。虽然我不是外企白领，但完全能感受到那个工作圈子的人际交际，工作氛围，我将之作为一种新的人生体验来读。作者不是一个地道的作家，故事没有那多的戏剧性，但是她对自己工作圈子的细微感受，和很强在表达能力，确实产生了一种体验性的阅读效果。推荐一下。
1	房间很干净，设施还行，家具稍微有些旧。商务间的楼层前台不错，不过清洁工很一般，住的时间比较长，好几次都没有放新拖鞋。不过4星里他家的价位算是比较低的了。
1	服务很好，周围很热闹，打车吃饭都很方便。330/晚的房间比较小，但是干净整洁，虽然是四星的，但是总体感觉还是很不错，闹中取静。华清池里养了很多鱼，很漂亮，可以到前台买了鱼食来喂。
1	住的行政大床房,实在是喜欢西郊里的环境,院子里的黑天鹅,丹顶鹤,还有西郊的小野猫,繁华上海中的安逸休息之地,以后去上海都住这里.
1	儿子四年级，对一些历史事件显示出浓厚的兴趣，我趁热打铁给他买些书来看。这本书买回来一家人经常推选一个人来读给大家听，共同分享，甚至共同设想、讨论当时的场景，孩子也经常能表达出他独到的理解……这是一个百家争鸣、英雄辈出的年代，这些历史典故对一个男孩子的影响肯定是及其深远和难以估量的……我和先生都这么认为
0	光驱换成dvd刻录就好了，哪怕加点钱。1g内存有点少。没赶上加1元送内存，遗憾
0	官方给的VISTA碟子和驱动真是让人很郁闷，拿到还是自己重新装的好。送的鼠标十分垃圾。屏幕分辨率是1680*1050看字比较难受。everestultimate上看显存是DDR2，并不是说的DDR3。
1	看了这本书，很有感触，再次从书中看到一个个或让人快乐、或让人感动、或让人感慨万千、无奈长叹的故事。很多时候，成人总是以为自己的迫切愿望也是孩子的需要，我们总是将自己的观点、自己的好恶强加给孩子，我们忘了，在孩子的眼中，这个世界与成人并不一样。我想，阅读这本书，更多的是改变或形成一个观念。要贴近孩子，要了解孩子，做孩子的知心人，好朋友，用与孩子一样的眼睛与心灵来体验与观察这个世界。
0	买来要自己装系统，麻烦！AMD散热不太好！反应有点慢！价钱和我们这边的商场差不多！没实惠！
0	我以前买过他的《士兵》，不错，见有了新书，以为是续集，兴冲冲买来一看，和原来那本内容相同，文笔改了，感觉还没有原版本好看，作者不厚道。
0	买来后，宝宝不喜欢，我也不喜欢。说这书如南橘北枳，是因为小朋友的书教的是日常生活中常见事物，可是这套书比如很多车，是在国外有的，在中国根本没有，也不是这么叫法，告诉他这些陌生的，翻译过来的东西有什么用呢？在中国看不见；在国外，也听不懂。还不如，保留原来的英文，不要翻译还更实用呢！
0	10月3号入住该酒店，整体感觉还算可以，下次再到成都肯定不会再住这家了。优点：1、房间大，有冰箱、微波炉等，设备比较全，还可以做饭和家一样。2、酒店周围有很多吃的，吃饭很方便。3、交通也很方便4、小区里也相对比较安静缺点：1、服务很差，服务员特少，服务响应特慢2、房间的卫生很差，临入睡前我们才发现枕巾、床单、被套都没有换过，脏死了。卫生间里的毛巾也不太干净，也很旧了。3、早餐品种很少
1	史上最有水平的家教（主要是幼教）参考书。首先是有理论基础（俺也是一名心理工作者，作者引经据典，足见其知识广博）；其次是有实践（自家的孩子总是最有说服力）而且还有具体的指导意义（不过分强调个体的差异性，而是从教育上的共同问题点入手）……还有，各章节篇幅短小，即使孩子再吵闹，也能利用他短暂的消停时间读上一两章。唯一遗憾的是，单单一本根本看不过瘾，希望有续集。
0	10月24日入住西楼,房间很宽敞,但设施旧了一些,它的房间有两道门,这点很少见,所以晚上很安静,走廊的声音会小很多.当时相同的价格,如果去附近的步行街上找一找,会有惊喜.还好,电视信号还有,那天嫦娥升空,真巧.
1	屏幕很清晰，整机做工不错，特别的那些快捷键很人性化。客服的服务态度不错，装驱动打了一次800电话。
1	我看这本书是朋友介绍的，看了以后觉得真的自己对自己的身体很不了解。我们学习的时代全是物理化学等等，根本没有这样一类实用的书。感谢吴老师！教我了解自己的身体，并很好的运用她！我们相信人体必定比他自己设计出来的个人电脑更完美，保持健康应该就像使用个人电脑一样简单，只要依照操作说明书，不要随便施以干扰，正确地使用就行了。这本《人体使用手册》，希望帮助大家更早地学会如何正确地使用身体。
0	屏幕周围的边儿有点松垮。持续使用，机器还是有些热。触摸板下面的按键手感不好。A面容易沾指纹，需要经常擦。携带重量还是比较大，当然，跟大容量电池不无关系。
0	酒店是挂星四星，但也就二星水平，早餐花样太少。如果是四星就按四星去做，如果说房价低就不要挂四星，以后考虑换其它酒店。另外宽带还得收20块。
1	这次的价格比以前贵一点，但是还是客户来住的首选。环境非常好的，服务也好。出了门口的服务生呆呆的，其他都赞。客人还是比较满意~~
0	呵呵，虽然表皮看上去不错很精致，但是我还是能看得出来是盗的。但是里面的内容真的不错，我妈爱看，我自己也学着找一些穴位。
1	配置不错，性价比挺高的。重量也很轻，自带WindowsXP和WindowsVista两种驱动光盘。
1	酒店位置不错，房间质量也很好，就是停车位少了一点，停车有点紧张。不过也可以理解，因为处于南京市市中心。
1	我是07年8月27-29日入住这个酒店的。酒店的2名行李员的服务很好，让我们留下了深刻的印象。第一个行李员MR.KENNTH，在我们抵店起，就表现的十分的专业、热情、有礼貌、细心。第二个行李员MR.KEN，由于我们对于HK的小街道不是很熟悉，所以无法精确的知道，在哪个地铁的出口出，才是最近的。他很耐心的为我们提供服务，为我们在找路时，节省了很多时间。但前台的服务就不是很理想。很由于他们的服务都很好，所以我特意写了表扬信给他们，以示感谢！
1	当年明月用通俗幽默的语言,为我们还原了那段历史,那段曾经辉煌,最终却归于沉寂和消亡的历史..爹比我认真,五十岁的他没戴老花眼镜,没日没夜的读着..我很惭愧,因为我用很多的时间上网,搞些没用的东东,虽然自己是爱书的人,可如今却很难拿出时间静下心来对待文字..爹说他年轻的时候,用了好多时间来看书,现在都清楚的记得.是他的财富..年轻的我们要多读书,读好书,当年明月,加油哦~!
0	之前06年的时候入住感觉非常好，服务、硬件都不错。所以这次带父母、亲戚也入住这里，强力推荐了这家曾经感觉非常不错的酒店。可这次的感觉完全两样，可以这么说很失望很没面子。1。当日入住的时候，我是按照预定单上注明的在11点左右办理入住手续（总共预定了4间），前台小姐竟然告诉我只有一间干净房，两间脏房还没有打扫，另一间没有。当时就很不爽，明明之前已经确定的，而且通过携程订的，也确认过订单，且就在我入住的前5分钟还接到携程的再次确认电话，竟然跟我说没房间，还跟我说房间要到12：00才可能退出来。晕阿，这什么酒店阿！经过一番争执总算讨到了四间原本就预定好的房间。真是辛苦啊！2。其中有间房间要换房间楼上和楼下的服务员说辞不一致，换房差价上又折腾半天，后来由于赶时间出去玩也就不合他们争了。服务员的培训真是应该加强！3。第二天早上早餐，由于每间只有一份早餐，所以小孩需要加早餐，又碰到前一天相同问题，不同…
1	比较实用的机器，加内存时一看背后没有能开的小盖子，应该是在掌托下面，还是打了8009908888问了一下。拆开看了就会知道散热做的相当好，机器用料很到位，相当结实。
0	就是装驱动很麻烦，对于刚开始用电脑的初学者有难度的，反正我是请同事帮忙搞定的，呵呵。散热不佳，用一会就发烫，电池续电后只能用一小时
1	当时优惠了1300，配置高，相对于抢购价来说性价比太高了。不过，现在降到了4999。
1	外壳很有特点条纹很好看用起来不错装XP按网上的说的很容易装，还有原装鼠标
0	经朋友介绍，买来这本书。题目相当好，很有感染力。满怀期待地拜度后，才发现：内容零散、空洞，我越看越感到乏味。借给过已当父母的朋友，他们看后也与我同感。反正书本上唯一一个让我们有共同认同之处就是：要以孩子的角度去看待、体谅孩子，尊重、体谅都是必要的——这个道理即使未成父母的人都应该知道的，我们只是想得到更多实际的处理技巧。很可惜，这本书没有给到我们这方面很好的帮助！
0	硬盘没有分区，VISTA太慢好像我的本本也是左边比右边的温度要高一些，但是还能接受
1	晚上蚊子很多，本人及住在另一间房的朋友都被蚊子咬醒，在房间内找不到驱蚊香。:(
0	太重，装系统只能装XP2的，我的正版xp3都不能装，搞了我半天，晕菜
1	比较新的四星酒店，各方面都还不错，应该算是很标准的4星服务，值得推荐宾馆反馈2008年7月31日：感谢您对酒店的认可，期待您的再次光临！
1	包装很不错。很明显是新书。与以往的书很不相同。看来，当当的服务对我是越来越好了。但是，价格上看还是有点贵了。因为看了里面的内容与我想像的有一点点差别。但是，还是感觉很不错的一本书。对于刚刚恋爱或者刚出校门的女子来说，是很好的选择，对于已经有一点恋爱经验的人来说，这本书有点浅见了。但是，不影响阅读。因为这个世界有一半是男人。呵呵。
1	朋友推荐买了这套书,因为9岁的孩子有很多关于性的问题,我不知如何回答才好.书买回来后孩子很喜欢,先通读一遍,然后重点读了上册,遇到不懂的地方就问我,后来就把书放一边,有时我发现他放学回家就拿起来看看,我猜可能在学校有些性的疑问回家后从书中找答案呢.我觉得适合8-15岁的孩子阅读,特别是女孩,性意识早于男孩,可以更早写给孩子看.9岁的孩子能独立阅读,个别字词不认识会问家长.
1	整个酒店的环境、设施等都很不错，但让服务员拿份地图，却一直没拿来，价格好象比以前也高了一点。不过性价比还是令人满意的。
1	酒店很安静，位置不太好找，我在长宁路和遵义路口转了一圈也没看到，最后根据门牌才找到，1600弄。从中山公园地铁站下来后，往西沿长宁路右边走，先后经过中山路口（高架），然后再往前左手边一条路就是遵义路，不要拐过去，继续往前走（长宁路右手一直走），一条小巷，巷口挂了长宁路1600弄。酒店离地铁站，龙之梦购物中心非常近，逛街，吃饭，交通都很方便。物有所值！但与锦江之星的价格差实在太小，239和249，如果携程给的价格再能优惠点，那就非常好了！补充点评2008年4月1日：补充一下，锦江之星的会员价比携程低，只要224。如果有会员卡就不要在携程订了，会员卡需要158元买，经常住的话很划算的
1	单人间的价格物超所值.早餐不错.服务也好,很人性化.呵呵,第一次碰到卫生间马桶里撒花瓣的宾馆.不过酒店的洗浴中心,美容美发都在装修中不能使用.预定时没有提到.
1	用了一张2000-100，价格很不错了。16：9的屏幕，看个人喜好，看电影还好，网页两边有空白。显示质量很好
0	又大又吓人的画面，大人都觉得有些恐怖。不大喜欢，儿子也不大喜欢。太大的孩子比如超过三岁的感觉太简单了，两大页码才讲一句话，没太多教育意义，而三岁以下觉得比较恐怖，我很后悔选择了这本书。感觉真的是这样。
1	可以看出作者很用心，绘图细致精美，人物形象可爱，我很喜欢这只小狐狸~看《妈妈》这一章的时候，父母刚好都出差了，家里就我一人，所以看着看着就哭了（我已经一年多没哭过了）总体上非常好，不过因为我拿到的是崭新的书，所以刚打开时，油墨的味道很刺鼻，让人很难受。而且我看完整本书只花了10分钟，毕竟只是漫画书嘛，想追求丰富文字内容的朋友可能会失望……建议比较有“闲钱”的朋友购买~~
1	太好看了真是一本好书一本让人爱不释手的好书这还是第一本被我放在我家典藏书架的第一本动物小说！希望能在出一本好好书顶~顶牧玲爷爷！
0	看在排行榜的第一名，所以买来看看，十分以致非常失望，在当当网上买了不下30本书，这本书是最烂的，所以忍不住说出来。非常不好用，也不实用，总结起来一句话，早晚喝杯蜂蜜就可以美容养颜。不建议大家买
1	虽然有教案案例，但是感觉不适合我这边的教育模式！我们的实验条件没有那么高不管是学生或是教师对生物都不够重视马马虎虎就行了，中考即使你不看书，也是一定能过饿！好的教室上课的视频我也看够了，那是北京的她们学校的学生在这方面很重视学生对生物的学习也会准备的很充分实验数据跟讨论都能起到相当好的教学效果跟配合不过这个书对初中生物教学重视的教师是有帮助的！
0	自带的系统太傻比，要在bios设置中把sata关闭，然后安装其他系统。
1	这本童书,是我目前最喜爱的,爱不释手的翻看多遍,不同时刻不同环境会有不同感受,第一感受是:这不仅仅是本童书,还适合于情人之间,亲人之间,姐妹之间,朋友之间~~~~因为这份爱,表达的是这么纯真和直白,一点点杂质都未掺.翻看给两岁半的儿子看时,他老是指着大兔子叫:爸爸!爸爸!我仔细观察,发现那只大兔子,真的是男性的表情和动作,呵呵~~~非常非常好的一本书!
0	我住的是豪华套房,折后价是2990,但是入住后发现性价比极低,套房是在前面一幢楼,最高是9楼,完全看到不前面人民广场的风景,而且房间比较小,是我住过的五星级套房中最小的,以后绝对不会再选择这个酒店了.
0	要是送个鼠标就好了。另外2个小时后，触摸板右边温度有点高，由于没仪器也没测量。
0	写的确实不好。没有文采。和外企也没有多大关系。真不知这本书怎么这么多评论。忽悠人呀。呵呵。
1	我是看了电视剧觉得还不错，所以又买了书看，感觉书还是更好一些。毕竟有些心理描写不是电视剧能比拟的。可能这本书的主人公和我的年龄差不多，所以在其中有时感觉和生活太贴近了，所以和主人公的情绪一起不停的起起落落。对于我们这个讲求独立的新的一代人的婚姻来讲，比父辈们面临了更多的选择和困扰。主人公的经历对我们现实中的小夫妻来说也是一个启示，希望从中能找出自己相似的缺点和不足。
1	贾志刚是有才的，所以写了春秋，但人嘛就向春秋那样乱，不对，说错了！应该说，人心嘛，就像春秋那样乱。所以《春秋》一出，赞弹皆有，其实贾志刚说得对，不看春秋，连祖宗姓什么都不知道呢！虽然书中句子略有不雅，就是俗了点，但俗容易看明白。如果写书的都整点文言文或者为不俗，故意转弯没角，春秋不用写了，也不用看了，祖宗也不用理了！所以春秋要看，不管他写得俗不俗。
1	晕死，发表的评论竟然无法编辑？？？我想改几个错别字就不行吗？？？“于己，是一泄郁闷的痛苦”应该是“于己，是一泄郁闷的痛快”一字之差，意思大变！！！
1	位置：闹中取静，交通便利。门前有小型超市，东西一应俱全。老鸭粉丝小吃，酒店餐厅伙食也不错。步行离久光5分钟路程、离南京西路大型购物商场恒龙广场、梅龙镇、中信泰富20分钟，与淮海路平行，上街购物超级棒！房间：我住豪华双人间，环境不错，干净卫生，24小时热水，冷暖空调都有，还有杂志供阅读。唯一美中不足是电视有些小。服务态度也不错能及时反馈客人要求。下次去还会住。
1	确实不错！地点较佳，海景房正对栈桥和小青岛，不出房门，不用挤在旅游人群中，就能欣赏怡人海景；早餐较丰富且环境好，相对其价格，性价比高；一楼咖啡吧的简餐价格不高，味道较好，份量足（特别是三明治、热狗），是住客和非住店游客解决简单一餐或作为点心的好选择；宾馆楼道里的点心较受欢迎，品种多，质量高，而且添加及时，深受孩子喜爱；就是床略小（指带一个孩子睡的话）。总之，总体感觉好，推荐入住。
0	此酒店门面很小，完全不像一个三星级酒店。入住率好像也不高，反正我住的时候，人很少。房间大小比较标准，但是光线不是很好。网络奇差无比，经常连不上。服务很一般
0	房间很大味道，服务差，态度差，房单设施差~~永远不会再去了。差就一个字
0	还是房价贵了点，如果房价在200就可以了。
1	HP的品牌还是不错，做工好，我原来就有一台HP的M2000，是但是的低端机一直没坏过。相比起来现在的做工好多了。配置够用就好。
0	看了大家的评价不错，才选择这家的。房间无论如何不能说是三星的标准，个人感觉不如如家布置得温馨。
0	12月4日～7日我们一行7人住进了皇嘉，给我和同事感觉都不好，一房间没有暖气，而且换房间态度不好，房间换后还是没有暖气；二房间卫生间设施差，台盆龙头出水很小，洗澡淋浴区，下水不畅，设施陈旧，卫生间洗澡环境很冷；三早餐尚可。希望皇嘉应该重新装修，现在的房间设施和服务不符合4星级的标准和要求。
0	8月份为签证，入住该旅馆，也许是首都北京吧，260元一夜，只会想住一次的，一切都是那么旧，好像260元钱不是钱似的。
1	第一次入住这家酒店，总体感觉不错，服务员笑脸相迎，服务周到，房间干净、温馨，豪华房还配有液晶电脑可以免费上网，而且网速很快，值得推荐。下次到深圳，还住这家酒店。宾馆反馈2008年8月5日：尊敬的宾客您好！首先，非常感谢您给予我店的好评。同时，很高兴地告知您，我店的网络光纤已从原来的2兆升级到了5兆，极大地提升了网络速度，无论是商务办公还是网上冲浪都更加方便快捷。不断地提高服务水平，为宾客提供更优质服务是我们的宗旨！我们真诚地欢迎您再次光临！
0	拿回来装系统的时后才发现屏幕有个坏点当时验机的时候我就怕有坏点dos系统没法验证回来才发现看来买电脑最好带个安装盘不然真是闹心~~~~
1	酒店虽然有点旧，房间也不大，但贵在干净，地点好，在市中心的中山广场边上，上哪都很方便。早餐比较丰富，令人满意。房间洗澡水很大，好像水力按摩一般，很舒服。房间里最让我满意的是有小型桶装水，非常方便，不像很多酒店那样，非得自己烧来喝。酒店给我印象最深的是大门外的一位有络腮胡子的小伙子，对客人非常热情，问他什么都能得到细致、满意的答复。两点不足：1、我订了两晚房间，可第二天中午回来，钥匙竟然打不开门，费了很大工夫又打电话问又下楼到前台办手续，才能进入房间。这种工作失误是不应该的。2、洗手间的马桶很怪，前端非常浅，我坐着大便，小便处垂下来竟然碰到了马桶前端的底部，吓得我赶紧冲洗下部！后来我大便只敢蹲着。
0	没什么明显的缺点。就是预装VISTA系统还是带来一点麻烦，和软件的兼容性不理想。
1	我原本想订卫兰轩或是湾景国际宾馆的，但是都没房了，所以才选了珀丽的。还好没有让我失望。我订的时候也只有豪华客房了，HKD791/天的价格在香港还算是比较便宜的了，我和JF住了两天。酒店没有那么难找，虽然在铜锣湾我们问了几个香港人，他们都不知道珀丽酒店，还好从铜锣湾地铁站的F出口出来，我就望到酒店高楼上的LOGO了，所以找酒店没有花很多功夫。不过酒店周围有很多天桥，JF着拖行李箱爬台阶可累坏了。酒店态度还可以，香港人都很有礼貌的，前台办理的速度也不慢。前台说我们去的这几天正遇上香港某展会，所以豪华客房都住满了，免费给我们升级到行政房----真是很划算！房间在30楼，风景不错，可以看到海景和山。旁边的居民楼都很高，若不是我们的房间升级到28楼以上的行政房的话，这么好的景色就都被居民楼挡住了。房间确实很小，我是大床房，房间里放了一张大床后就放不下其它东西了。不过设备较齐全，电视机是液晶的。80…
1	前台服务较差，不为客户着想。房间有朋友来需要打扫，呼叫了两个小时也未打扫。房间下水道臭气熏天，卫生间漏水堵水。
1	1.外观小巧，靓丽。机器应该是珠光白，有光的时候会略有珠光的反射。2.机器配置对与女孩子来说足够了，考了部720p，4g左右的电影文件，播放流畅没有延迟问题。3.无限网卡的信号很稳定，满意
1	比我想像的要好很多，且比同价位的上网本强太多了，模样商务气息浓厚，性能也不错。3000多挺值。键盘比较特别，像苹果本。
1	这个酒店地理位置不错，在无锡比较市中心区~出行方便
1	价格便宜。比较轻，省电。附带XP、vista驱动光盘，这点比thinkpad要强，不用到网站上自己找，很方便
1	《资本论》与亚当斯密的《国富论》，凯恩斯的《通论》一样，只是一套经济学理论书籍。但在中国落地生根后，国人却把它作为一套社会制度的理论去研究，并出了很多衍生版本。金融海啸的冲击令我们反思西方传统-经济学理论，试图通过资本论去寻求现象后面的真理时，千万不要忘记，资本论只是一套经济学理论书籍。要读就读这种直译的原始版本..........
1	带原装包，原装鼠标，送1G三星金条DDR3内存，250G移动硬盘，6799元下手的。
1	由于时间关系只能草草的写下。一直很喜欢俞敏洪老师的演讲，最近一直在准备考试，很辛苦，所以特地买了这本书，在自己想要放弃的时候拿出来看看马上会获得很多的动力让我坚持下去。书里面最多的还是提到关于出国的事，我由于条件有限所以暂不考虑，因此还特意买了一本送给我的朋友，她很犹豫是否要出国，希望能帮到她。向大家推荐这本书。任何的成功学书籍都只是一种激励，关键还是靠自己的。
1	对于这本鲤,我是针对于它每期的主题而买的，第一次买“鲤&#183;孤独”很自然的认为是张悦然写的，买了之后才发现原来是她主编，所以有一点失望，随便的看了几篇，觉得也就这样，没什么大的感觉，但是却一直很喜欢她出书的主题，所以这次就买了“鲤&#183;谎言”。看完之后发生真的很喜欢很喜欢她对于书的主题，里面的内容也相当的好，虽然没有一篇篇的看下来，但让我产生一种不一样的感受。很好看！
1	关注本本一个多月了，就看中这台了！GT130M！！！CPU够用就好。外观也挺漂亮的
1	做工精细界面干净雅致性能不亚于一些大品牌包装周到打开第一眼就非常喜欢用了两天丝毫没有陌生感
1	我的家人都很喜欢，这本书买对了。呵呵，欢迎同好与我再交流，toryhellen@sina.com.
1	房间很大，交通方便。早餐还可以。下次去沈阳，还是住那。补充点评2007年12月25日：贵了一点，如果不是公司付账不会住那。
0	完全达不到四星标准,前台小姐臭着一张脸,南楼的服务小姐还是瞒热情的.被子有一股怪味,洗手间地板不整洁,电视没有国际台,半夜还接到按摩小姐的电话.唯一觉得还可以的是中餐厅的菜还可以.用餐也不贵.
0	挺悲哀的,住的是双标间国庆是230,在杭州住了个锦华之旅已经很挫了,这位仁兄有过之而无不及,依然的一阵阵怪味,纱窗坏的,空调乱叫,唯一的好处就是代售附近的景点(如:浙西大峡谷,天滩,大明山等)门票八五折,本身在携程订的是两晚,连忙把第二晚的给退了,听当天把我们带到天滩的司机介绍住在大峡谷镇的一个旅店.
0	严重漏光！还不让退！郁闷！说不是质量问题！第一次帮同学买，哎！下次打死也不买了
1	我入住在如家,让我这个漂泊在做技术服务的人员真正感到如家的感觉,我非常喜欢!
0	很容易粘上指纹~~内存比较小~要是内存是2G的话估计~会有更多的朋友会喜欢的（2G内存跟1G差不了多少钱）
1	性价比高，刻录机带LightScribe盘面光刻技术，也就是可以进行光雕刻录
1	酒店设备不错，也干净，但离地铁站还是有一段距离，要穿过好几个小商场，没什么路标指示，还是要问一下人。但这样的价钱，性价比算不错了。而且用港币付款，兑成人民币很划算。
1	可能是住的时间很长，有一个月，所以服务还是很不错的，住在15楼，晚上还是比较安静的，虽然是临街的房间，早餐没有太大的变化。
0	看完不知道作者到底想说什么，想了解一下具体的方法结果一无所获，解决不了实际问题。
1	房间非常好，早餐还好，比较满意。房间缺少针线包，客房部人员反应速度比较快，再去沈阳还住高登。
0	运气太差了，屏幕中央有个点。USB口只有两个少了点，读卡器没有保护盖子，爱近灰尘。东芝的说明书，写的凌乱不易看懂啊
0	价格有点高，电池电量消耗过快，机身容易留下指纹，其它的还没有发现！一点人情都没有，赠品一样都没有！可恶！
1	赞美女人，从来都是以贤妻良母为标准的。似乎女人的一生只应该是奉献自己。一辈子做女孩，教你寻找女人的快乐，教女人以新的观点选择自己的生活方式。此书语言及思想的转变过程，信仰的寻找过程，毫无吸引我之处。吸引我的是结果。或者说最终的观点。这是个个性化的年代，生活方式从来都不只限一种。选择你自己最乐意的！当然，经济不独立的人，就缺乏独立的人格。切记切记。。。
0	烂酒店一个.结帐时多收了90元,回来后看帐单才发现,先讲携程帮忙查询,说是我朋友房间的消费,从来没听说过未经本人签字可以把他人房间的帐挂来的.自己打电话到总台,又说是我的早餐消费,但实际我的早餐是现金结帐,又找不到借口了.就说是在一楼咖啡厅有张我签的单子,请总台传真过来核对,又说要确认,实际上我根本没有另外的消费.还有高级房竟然是两张床,如果要大床,就在升经.周边环境更是不用讲,连个超市都没有.
0	没货了为什么在页面上不显示告诉啊，还让人买什么啊？这不骗人吗！对客户尊重最起码应该显示暂时缺货的啊，别让人白费力气。
1	读此书，才意识到中国历史上最值得推崇的时代是春秋。能人倍出，百家争鸣的时代。王者有王道，从上至下，都是有礼有序。书里讲的故事都很有趣，文风随意，似在谈史，又有点调侃历史的味道。特别适合还在读历史的中学生。不妨听听老师以外的人怎么侃历史的。当然，历史故事讲得还是浅了一点。而且是第一部，看到一半，有点半杆子的味道。就等下一部吧。
1	非常好用，速度也不错，特别好用，做工非常棒，经典好东西，早买早享受
0	入住时说是四星级酒店，一进驻，，，，失望。。。。
0	满怀憧憬的看这本书，看到最后，也没有想象的那么震撼，那么泪流满面。作者的文笔很差，很初级，叙述让人不能产生情感的共鸣，建议他多学习那些名作品，同样写文革，请看看余华是怎么写的，同样写爱情，请看看琼瑶阿姨怎么描述的还有我觉得，这篇史上最纯洁的爱情，太名不副实。艾米你以为单纯的描写男女主角不发生关系，就是纯洁了？？？？看来你对爱情的理解还太浅薄
1	《窗边的小豆豆》写出了一个孩子纯真的童年和质朴的内心世界。也许每个孩子的童年都有类似的想法和心态，但却早早的被所谓的成熟、正确想法给扼杀了。现在的我是个准妈妈，小豆豆给我指明了一条如何正确培养孩子的道路，很感谢《窗边的小豆豆》给我的启迪，很感谢豆豆的童趣，很感谢小林老师的教育模式。
0	1、有点重，2、速度明显较14寸的笔记本慢，打开网页多的时候，有点卡，
1	酒店的环境非常好,但是房间装修一般,比较旧.服务也不错,有24小时送餐服务.虽然设施陈旧,下次还会选择这里,因为酒店的环境吸引我碰巧是桃花开花季节,非常大的桃园,开得很灿烂的桃花!值得!
1	万豪是国际明牌酒店，前台服务总算合格、态度良好。然而可能是重庆的关系，这家房间质素非常一般而已，旧、小、设施普通。按这房价在重庆的CBD解放碑可以找到房间质素高很多，但价格要便宜多的。最值一提的是酒店大堂旁的西餐厅，中午自助餐可能由於没什么生意，食物新鲜度及服务员劣质的服务态度加上重庆顶级五星收费，会叫你马上决定别再考虑走进去。在重庆解放碑已住过好几家五星，建议若则重品牌的住客，相若的房价，选洲际会发现相差很远，物有所值。
0	如题..作者可以用不知所谓来形容.浪费了我的时间.她顶多也就是个白领.一个一点文采基础都没有的白领作家.看这样的书非常的后悔.想要在自己的人生历练下记录自己的脚印这没有关系.但问题是你还出书.....建议如果真的要出书的话.就要像付摇那样的水平再出吧.跟<输赢>比.根本不是一个级别的..再说一便此书太恶心.此人太恶心.不信的就买吧
0	虽然CPU发热量不大，但机器硬盘发热量较大，导致CPU风扇不停地高速转动，晚上使用觉得噪声太大，比我的15寸的HP的声音响得多（同样的工作量，不谈速度了），这是个遗憾！
0	从04年到06年，常带同事和家人住在主楼1号楼。此次CHECK－IN时，被告知住在2号楼，2号楼没有电梯，带着3岁的小孩很麻烦，另外窗外不象1号楼有风景、房间设置陈旧，价格却与1号楼一样，有一种上当的感觉，将来如果不能事先确认，不打算住在这个酒店了。
1	微星的本子老婆大人拿到了很满意，样子养眼，做工也说的过去，6芯的电池能用5个小时，自带的XP省的装系统了，这个价钱在京东买比起在中关村和奸商斗争还是要放心的多。京东这次配货很快，第二天就可以去总部自提了。
0	还不如直接到那里找个导游去订都比携程订的便宜,导游说十一他们能拿到300元的价格,携程给我的价格太高了
1	看了网友的点评才去的，确实不错。环境不错，紧靠大海，宾馆游泳池也不错，服务更不错，很象海南，泰国等地的服务，都是微笑服务，住宿也不需要押金，CHECKIN/OUT都很快；就是住的迎宾楼的房子，没有大堂；另外淋浴房设计好像有问题，站着冲的话水会从里面流出来，弄地满地都是。。。
0	感觉故事很突兀，主角突然就死了呢？感觉应该还有点别的情节吧，还有男主人公是不是太……女主人公到底哪好呀？（除了丰满？？？作者总是描写这个……）
0	装系统对新手来说太麻烦了，弄了两天，拥有新笔记本的喜悦都没有了！希望京东能有这方面的服务！
1	酒店感觉不错，细节考虑比较周到，房价略显贵了些，标准间两个人住有点小。
0	我订的是商务大床房，给我的房间是8418房，床是挺大的，但是房间太小了，基本上是进屋就上床了，连椅子都放不开，但是有个看不到海景的大阳台，不知道是怎么设计的，估计这房应该是个单人房改的。如家的电视节目有马赛克，给前台打电话，他们说叫工程师来看看，结果过了几分钟来了个拿对讲机的大婶，告诉我们是信号的原因，所有房间的节目都这样，要到晚上才能好，我们想那就算了，可是过会和我们同行来的另一个房间的朋友说他们的电视信号一直很好，气死了，如家竟然这样骗顾客，给前台打电话，又改口说是部分房间的信号是这样。晚上8点多的时候信号好了，但是第二天依然还是有马赛克，到了晚上也没好。住了三晚，拖鞋一直没给换，都破了。第三天蚊香片没给换。房间内的饮水机有很浓的84消毒水味，根本没法喝，自己到家乐福买的桶装水。只有一个床头灯，而且接触不良，不打它不亮。建议以后入住这家的顾客不要住这个带阳台的房间，没有阳台的房间还是…
0	这本书,我和狼图藤一齐买的,可是只有狼图藤这本书到我手.还叫我评论.;;太过份了...快把书寄来,快递费我不会付的.气死我了,我上次说过了,可是都没有帮我处理.请来电解释清楚.否则以后都不会再来.
1	不值房价，早餐太糟，也许我去的比较晚，九点左右，没东西吃
1	环境还不错，服务也还可以。环境比隔壁香格里拉也差不多，但是就便宜了许多。想游泳，但是被告知泳池在装修不开放，比较郁闷。前台小姐们比较吝啬自己的笑容。一次乘马自达到达的，门口没受到什么服务；一次乘进口奥迪到达的，就有人帮搬行李下车了。没人帮送行李去房间，估计看我们是中国人，没小费吧。难道要我去学两句日文？可是我不想学啊。在二楼西餐厅吃饭和一楼大堂吧喝茶的时候，看到里面很多打扮妖艳说话口音各不同的女孩子，希望我是猜错了……如果我没猜错，和她们在一个地方吃饭不太舒服。
0	我没有收到这本书，我明明和另外一本一起买的，服务也不好。至少应该让我知道这个情况在！
0	怎么当当的东西都是在我买了后就降价呢?刚买了U盘到货了,想上去写评论的,又看见降价.现在看买的东西又在降价.晕死!当当,价格也太不稳了吧!
1	我是看过宝典和精粹后看这本的，觉得仍然很有收获。它虽然强调“全”字，但是全得又很有逻辑和重点，可以看出作者有丰富的实战经验，对操作中会遇到什么样的问题了如指掌。有些基础的人，感觉就是在快速浏览中仍可发现一个一个的亮点。这本书既可以作为单独的学习教材，使学习者迅速掌握EXCEL的许多窍门，又可以作为工具书备查。书的质量确实一般，也有错字，但是不至于影响学习的情绪就是了
0	环境很不好,在老火车站旁边,很旧很吵闹,像大多数网友说的,携程定房虽然便宜点,可房间是酒店有差级的话,给我的是角落上的房间902,房间空间是同层中最小的.不过整个上饶市都很破旧也在情理之中吧
0	房间还可以,可是竟然没有网络.上网要到大堂非常不方便.前台人员素质很差,要求换个房间给他们谈了两次,每次30分钟,最后领班来了才解决.
1	我本人很喜欢那个年代的故事，尽管那时的背景晦暗，那时多数人的经历都曲折，但我依然喜欢，喜欢那种被动容的感觉。这本书是前两年看的，但内容到现在我还记忆犹新。我喜欢余华的写作风格，他在书中非常隐晦的讽刺了那个年代的人和事。这本书好像电影胶片一样，看着文字我就可以想象出当年那种情节，想到宋凡平的伟岸，宋刚的懦弱，李光头的不驯，总之里面的情节好像电影版在脑海中演绎着，感觉很过瘾。
0	下次绝对不住！设施简陋，隔音差不说给了间公共洗手间旁边的房间，半夜饱受巨大的水管噪音折磨早上找他们干涉，个个装傻，推说值班经理不在，未果严重鄙视他们对客户不负责任的行为！补充点评2008年1月2日：忘了说一下，住的是336的酒店标准间
1	地理位置不错，房间环境也可以，洗衣速度快，值得称赞，唯一不足就是装修期间，很多楼层乱乱的。
0	机器的音箱开机确实有响声，联想的礼包也没有.价格有些贵了，跟官网报价没差多少。机器外观的附属物太多了，花里胡哨的，建议把那几个粘贴都拿掉。系统根本不适合使用
0	酒店设施不差，只不过由于前身是一家烂尾楼改造的，整体太空旷，而且很多房间没有窗口，预订的时候需要特别注意。所谓的行政房绝对不能够去住，厕所和冲凉房是在一间房子内用玻璃隔开的，洗手盆居然就在床边，匪夷所思的布局，还居然是行政房。服务员素质极差，我通过携程预定，写明两个男人入住，居然只保留了一间单人床的房子，还坚称“携程没有说明要两张床”
1	问题多.刚买回来光驱弹不出来,必须用针弄出来！无奈之下第二天就去了维修站拆机修了，但有事还是不灵，后来又发现待机无法唤醒！打了客服电话说要我刷主板！如拿他那修机器还拿不回来！明显主板有问题
1	优点:酒店位置挺好,服务生态度很好,早餐很好缺点:房间居然不能上网,酒店工程师说是swtich坏掉了,从下午到晚上11点都没有修好,失望。。。第二天早上居然还要跟我收网费,天啊,我一分钟上网都没用到...总的来说在香港这个价位住到的酒店应该算很不错的了
1	华硕出品，做工精良，手感好，外形时尚。本人一年前开始用华硕EPC900，相比之下，EPC1000HE的键盘手感比900的要好，尺寸大了，男士也用得舒服。还有，1000HE的触摸板用起来很舒服，华硕对人性化的追求是从没停止过的，每一代的产品都令人惊喜。最后，该款EPC的卖点是电池续航长。尽管实际上没有9.5小时，但是用上7个小时是没问题的，完全可应付移动办公，比EPC900的1.5小时提高了不少。
0	我不太敢相信自己的眼睛，这叫四星级！？我将镜头从卫生间地面上的一根卷曲的毛发摇到斑驳的电视机前（注意是“摇”，不是“跟”哦！），妄图找到理由，未果！后来费了半天的劲打开了窗子，看到了貌似繁荣中央大街一角，我恍然大悟，原来这里的卖点不是硬件和软件，而是附件！“借鸡生蛋”的典故不住的从脑袋里冒出……我觉得这样的价格住华旗或者福顺天天更好。由于郁闷，住上一晚就走了，不知道早餐怎么样，其他方面也不太清楚，整体感觉暗暗的、旧旧的。推荐企图忆苦思甜、加强爱国主义教育的朋友来住！
0	这套书，是听别人介绍的，回家与3岁的女儿一起分享了故事内容，女儿越听越爱，现在我们会用故事里的对话在家玩游戏，真的很不错
1	我在京东网买的华硕笔记本，第二天就发现严重的问题，无法使用。后来在华硕维修站的检测后发现是主板坏了，但由于检测过程中拖的时间很长时间，以至于超过15天包换期。现在，我要求换新机或者退货。你们不能卖坏掉的残次品给客户吧？！希望能给我一个明确的答复，谢谢。手机：13341772746
0	不带光驱，LINUX换XP有点吃力，需要做个U盘启动屏幕太小，男同胞可能看不习惯
0	本本这东西要经常移动、摸，搞什么钢琴烤漆标配800的条，换了2×2G-800，一看，CPU外频是667。内存降至667，郁闷。别想要超频了。发热很大。没装控制软件的情况下，左边出风口那个热啊。
0	太差了是在没见过这样的4星级下车没有门童帮着拿行李房间没有冰箱没有小吧台没有保险柜洗手间的水是黄色的昨天晚上气温6度房间没有热风半夜被冻醒。实在不知道4星是怎么得来的，永远不会再去~！！
1	最早接触寂地画是在《新蕾》上，后来满心欢喜的买了她的第一本画集《我的路1》很喜欢那种温暖的画风，也很喜欢配画的文字，很细腻，有哲理，让人感觉温馨。后来她出的每一期都买了回来，用四叶草的包书纸包好，这次这一套买了是给朋友的，。朋友看到我有一套《我的路》也很想要，所以让我帮她买。开始会担心里面的附赠品不知道会不会有，看来是有的，朋友收到了很开心也很喜欢
1	安装了XP，感觉很好。所有的驱动官方都提供，各种快捷键的驱动也搞定了。速度很快，挺好。
0	没有预装主流的VISTA系统或XP，用起来比较麻烦，对于新手来说，重新安装系统是件比较痛苦的事情，也没有主流本本的摄像头，做工只能说是一般，
1	但是，书比网上有删节，例如删掉网络版中轻寒轻轻吻了一下阿离等情节。不知编辑怎么想的，这有必要吗？
0	收到后，发现光盘上尽然有道裂缝，已联系dangdang退货，建议dangdang换个快递吧。
1	轻薄，性价比高！是值得！我公司4月底才买的一模一样的机子，花了5000多
0	早晨8点多,已经没什么吃的,而且十元限额的.餐厅服务员态度差,我住的是158元的标间,房间很黑.很旧,下次决不住这里.旁边晋元大酒店我去看了比这好多了.
0	这本书本来挺喜欢的...搞得寄过来之后...发现封面的折痕特别严重。。。里面也是..特失望......下次别这样了//
1	风扇设计在笔记本的左上角，非常合理。左右各2个usb接口，对接带供电的移动硬盘来说很方便
1	1、打车到宾馆和离开，送上登记出租车牌号的卡片，如有物品遗漏，便于查找；2、前台服务很快；3、在3楼中餐厅吃了两顿晚餐，口味蛮好，服务一流，主动引导入座便于观看电视的座位，方便收看奥运，早餐设有厦门小吃区有特色，无论晚餐还是早餐，用餐后服务员都送至电梯；4、因飞机较晚，抱着试试看的想法，反映了一下，免费延长退房2小时，很感动；5、花了不长时间做了问卷调查，送了礼品，惊喜；6、挂了“请勿打扰”，服务员悄悄递了卡片，提醒要清理房间可随时进行，很好；7、地理位置方便，去轮渡、南普陀、厦大等，2元钱空调公交搞定，比的士清凉、宽敞；还有很多，不一一说了，第一次到厦门是10年前没住厦门宾馆，这次住了，以后到厦门就住这里了！
1	性价比高intelX25-M硬盘卖掉换普通SATA硬盘一台上网本才2000不到外观漂亮全铝机身
0	条件一般，就是地理位置不错，离市中心比较近，出行还比较方便。
1	服务很好。硬件设施3星，服务可以到4星。从我下车，到房间，行李都有人帮忙提着，就没碰我的手。车位少，需要提前告知预留车位。位置非常好，就在市政府不远，到码头、海边都很近。不过不是临海的酒店。卫生也不错，就是热水比较小。总体来说，服务很好，卫生很好，硬件就是正常的3星。
0	简直太差了,劝大家千万别去上这个当！！！我住的是豪华标间5503和6603都住过，主要是为了能上网，奇了怪了，商务酒店上网还要10块钱/天，交了10块钱，那网速快得简直像拔号，太刺激了！房间里不是中央空调，挂了一个海尔的空调，一口凉气根本没作用，还不停的发出怪怪动静。洗手间是那种独立的淋浴房，可居然在两块玻璃中间没有一个隔的东西，一洗澡就水漫金山，整个卫生间地上到处是水（好像招待所都是这样的）。我发现手纸用完了，给客房中心找了N个电话让他们送，他们说很快就给送来，送了一晚上也没送来。他们好像从不给客人房卡外面的欢迎卡，只给一张IC卡，可能很多客人记不清自已的房间号，另外房间号排得也很弱智，有503房间，还有5503房间，导致我的房间每天都被别人用IC卡捅N次，不管你是早中晚还是你睡得迷迷糊糊。最可怕的是我离开前的那天晚上，有客人用IC卡捅我的门捅不开，就敲门，用脚踹。服务员在半夜三点钟的…
0	1：散热是最大的问题，左手托散热量太大，设计不合理。2：奶牛本装xp很麻烦，不过买一个带硬盘驱动的系统安装盘，先将硬盘分区，在安装系统。
1	R400不错~价钱也不贵~还是抢购时候搞的~哈哈。很好用~到底是大牌，用起来感觉就是不一样
0	预装的vista速度让人不爽而且键盘感觉有点软外壳感觉不是那么结实好像很薄一样
1	一如既往的支持，不错的酒店，服务上再上去一点就好了。宾馆反馈2008年7月31日：谢谢您长期以来对我酒店的关心和支持，我酒店即将申报四星级酒店，我们在硬件的改造的同时，软件服务上也加强和提升，争取让每一位宾客都满意。我酒店按五星级标准装修的24-26楼高层观景客房即将竣工，期待您的光临！！
1	很一般的酒店，因为定不到赣电了勉强入住下吧
0	刚刚入住是发现房间的地毯和椅子都是湿的，打电话询问时前台只是说明了为什么椅子和地毯会是湿的、一点歉意都没感觉到。结果只给换了两把椅子，实在有些让人不爽。离五星级服务还有距离。
1	图画和内容都很和我的胃口！！看了书中的插图就像看了猫和老鼠的动画感觉似的。特逗乐~~孩子男孩三岁半，也超喜欢！！这些天天天看--醒来时看，没事时看，拉屎的时候也看！他也很喜欢卡门，这段时间老说自己叫卡门。大概他认为卡门聪明又能打架吧！书页不大，32开小，很好拿。纸质很好！！书中唯一不太好讲的就是卡梅拉和皮迪克恋爱的那一段。打算再买一套送给同事家的宝宝！！
1	海景不错，属于在威海最好的吧。服务也还可以，但也没留下特深刻的印象。房间内的设施还不错，只是七成新吧，跟蓝天酒店比还差些。早餐我觉得不比三十八的好多少，可是却要六十八元。房间的隔音很差，我隔壁入住了几个人，开始唱歌，后来打牌，我听得很清楚。
1	交通位置很好,服务设施还可以.但价格有点高,可能太原的酒店价格普通比较高的原因吧!
0	房间算大服務生也有礼貌周到.可惜其它都太差了.房间充滿了霉味.洗个沖浴洗手间全是水.每晚遭到蚊子聨合攻擊电蚊香全不管用.這家酒店最多兩星.太失望了....IhavestayedinmanyhotelsalloverAsiaandAmericas.Thishotelisfarfrom4-Starhotel....Whoevergavethishotelthe4-starratingshouldhavehis/herheadexamed.Veryverydisappointed!!!
1	书中毛主席的每一个思维方法都要看好几遍才能深刻理解，对日常生活和工作都有帮助，如果真的弄懂了能让思维水平上升一个层次。这本书乍一看挺抽象，其实你要循着作者的脉络和自己的思考去读，是很有分量的。能当工具书，就是带在身边的一本书，没事就看一看，能让你不断地提高自己。我自己买了四本，自己留了两本，另外的两本送给了原来的同事。
0	并没有评论说的那么好．很一般，文字的感觉不好，没有反映出那个年代独有的美感．
1	地理位置不错，在市中心繁华地段，去天津街、清泥洼都很方便，楼下不远就有有轨电车；我住的是个mini标间，但比想像中的要大，有17、8平吧；服务什么的也都挺好，觉得不好的一点，上网居然要收费，20元/天，不过我也时间上，希望以后可以免费；电视可以收到韩、日、美、港等台，但有些台不清晰
1	很超值的酒店，对得起这个价格，但是上网步骤比较麻烦，网速一般。
0	感动.还有锥心的悲哀.读过就再也无法忘怀.很怕被拍成影视,毁掉心中美好的人物形象.太感动
1	性价比还是蛮高的，此本本在本地卖6999，前台优惠99元，估计找老板便宜个300~500就差不多了，京东的东东还真的便宜。
1	这次买的是新的系列，以前没用过，运行速度还不错，外观很漂亮，屏幕比以前的好多了
1	逐行逐字看完了步步为营，八个故事里蕴涵的职场哲学让人若有所思。对比小说，回过头看自己走过的路，发现，没有前人的指导点拨，职场这条路是摸着石头过河，是一个人披荆斩棘。幸好，现在看到你还不算太迟。幸好，你照亮我前方幽长的路。
0	装系统麻烦，XP要改IDE装，然后再改回ACHI装Vista有点慢，而且搞不定激活
0	于山宾馆服务非常差,是我从未见过的恶劣.柜台动作慢,态度凶,脸色臭,房间没空调又冷又潮,餐厅更差.可能是政府公营,不在乎吧
0	阅读此书,本意是想增加点知识,了解自我的,可是结果目的没有达到,文字冗长,内容也不喜欢,感觉不爽~
1	非常好的宾馆，我住的是19楼290元的房间。可以鸟瞰整个西宁市和远处的群山，美丽极了。酒店很干净，服务也很好，设施齐备，餐厅营业时间很长，取款机就有两台，可以代买火车票机票，商务中心也态度很友好，酒店很大，地理位置很好，处于西宁的中心，步行到中心广场很近（相当于上海的人民广场），酒店边上就有拼车到塔尔寺的集散点(夏利车8元／人)，很方便。酒店与国家领导人下榻的国宾馆相邻，闹中取静，很安静，很安全（经常看到警察在把守）。总的来说比较符合我的要求，性价比很高的酒店。下次来西宁还住这里，呵呵。
0	优点：（1）房间还可以，比较宽敞。（2）洗浴不错，水比较大。缺点：（1）门口的门童就是SB，看到我拿箱子也不帮忙，连门都不给开，严重投诉。（2）严重崇洋媚外！！！！看到韩国人就跟狗见到主人一样，严重鄙视！！！！你给韩国人提箱子也没有见给你小费阿，溅！！！！！！（3）定的是标间，苍天啊！！！从大堂开始左传走30米，右转走30米，在左传，再右转走30米，然后提着大箱子上楼，什么烂酒店！！！！！连个电梯都没有。（4）还是门童！！让他们帮忙叫出租车，全是黑车，周围比较偏，自己根本叫不到出租车！！！！严重投诉。到机场也就70块（带高速费），被骗了100。！！！！！
0	看了众多好评才买的，可是失望透了，看完就扔在了地板上。气愤。没看出哪里好，无论是语言还是故事。
1	大俗即大雅！这是看郑振铎先生三部书后最由衷的感想，看过中国文学史，看过中国木刻画史略和这部中国俗文学史～～一直以来觉得史论述最难读，内容多，源流长，一般感著此类书者必为大学问家，语言表达上把咱普通人落下一段～～但是郑先生的书，虽是说史，读之却酣畅淋漓，丝毫不觉晦涩，以普通人最能接受之文字传达着中国古老的经典～～～推荐收藏！！！貌似有郑先生全集啊～～可惜银子不多啊～～～
0	预装vista系统运行较慢，我改装了XP,费了很大劲，驱动就需要一个一个的装，很麻烦。钢琴烤漆的外壳漂亮但是容易留手印
0	键盘有点软，好像使劲点就要按掉一样，时间不是9.5小时，很多人都说过了！速度一般
1	外观好看，做工好，散热非常不错，是见过最好的，比想象中的要好，，价格实惠，满意
0	书内都是大实话，平时生活中可能大家都知道，但切实实行的很少罢了。书不过做了些归纳、总结，看不出新意。整本书我只翻了1分钟。
1	不错的酒店,服务还可以,下次还会入住的~
1	机器外观很不错，干净，整洁，手感很好。完美屏，音响效果相当棒。性价比相当不错，5000以内的本本我觉得相当的值。
0	真不知道受众是针对怎样的人群。这种文笔与内容具空洞无聊的小说究竟是满足了500强圈子外仰望小职员的YY癖还是蒙骗从未踏入社会搞不清状况的职场新鲜人才得以如此大受欢迎？看了几十页实在翻不下去，充满矫揉造作气息的情节设置与对话，看久了会变白痴的一本书。拿电视剧做比方的话也就曹颖版的《律政俏佳人》可与之比肩了八~Ifeelsooooosick.....
1	突然想起很多年前，那时候还在读小学来着，记得有次参加作文比赛，然后题目就是《父与子》里的组图。很经典的看图说话啊~那天看到这本书，就突然就想起这段陈年旧事了，童年比起现在的生活美好多了哈~~~有种很温馨的感觉，这大概就叫“亲情的力量”了吧……果然，越是平凡的，反而越打动人心呢，不是吗？
0	相对来说，比起东莞，深圳的酒店，该酒店服务质量还是略有小疵。略欠热情与礼貌，有点爱搭不理的。举个例子，在该酒店住宿的最后一个晚上，他们忘了给新拖鞋，我总共打了三个电话，才送过来，当时看酒店环境，似乎并不是非常忙碌。
0	酒店比较旧，不符合四星标准，出行不是很方便。
1	感觉还不错，液晶电视，配有电脑。位置很好
0	小日本的风格，人物画的小，看起来吃力，内容没有营养，一本书用1个小时就搞定！
1	环境比较不错，做为柳州本地升级上来的四星酒店来说，还是比较不错的！并且服务员的态度也是非常好的，在房间中拨打国内长途免费，这是只有柳州地区才有的！较为有特色！
1	《阴阳师.晴明取瘤》这本书买回来放在书架上好段日子，我都完了是什么时候买的了。在整理东西的时候看到正好睡不着就看看吧。看完之后觉得有点搞笑。是古代得鬼比较蠢呢，好是日本那边得鬼比较蠢？因为看现代得鬼故事都说到那些鬼事很精明，而且狡猾。我想问的就事晴明不是有式神吗？为什么到有事的时候式神不帮忙?过总结都不错，让我有想买其他几部回来看个完整。
0	刚看到第一本的名字《我想去看海》就觉得很可爱，然后看内容觉得还蛮有想象力的，呵呵，不错，应该可以激发小朋友的想象力吧~~~~~~~~~~~~~
1	闹中取静,虽然设施旧了一点,但对着黄浦江的房间风景很不错,唯一洗澡的水温还是忽冷忽热,请再检查一下,这个问题比较严重的,特别是小孩洗澡的时候.服务挺好的.宾馆反馈2008年4月16日：首先感谢您对我酒店风景和服务的肯定,酒店的水管会进一步的维护和保养,完善现有硬件设施,谢谢!
1	用起来还不错，本人还有几张2000-1001000-50东券要的加qq673946022
1	Win7全兼容，只需手动安装acpi驱动。ubuntu9.04全兼容，建议装eeebuntu3.0，可支持软开关蓝牙无线摄像头。
1	基本是花了四个晚上看完的，是本很容易读的小说，看起来很轻松。语言很喜欢，陕西话非常会意形象。感觉此书就是根据“朱先生”编撰的那本县志改编的一样，虽是长篇，但感觉内容不是很多。随便表面上看起来，本书立场很“中”，但作者隐含还是倾向我们伟大的DOWN。总体感觉思想性不是很高；收获就是学到了几句陕西话，度过了一段还算轻松愉快的时间。给了三星半吧，但不知道怎么给半星，就四星好了。
0	有时候会听到个别吱吱的声音，好像视频驱动不方便下载，后来没装驱动，稀里糊涂的也能用了。
0	本来不喜欢散文,因为张爱玲的缘故拿来读读,读了一半,觉得没劲.可能是因为他负了张爱玲的缘故,更不喜欢作者本人.不打算读完了.
1	酒店房间还算可以，对得起五星级的称号。早餐品种也算是丰富。不足之处酒店近着大马路，楼层太低晚上睡觉有点吵。
1	服务不错，服务员态度也很友善。最赞的是房间够大。。写字台的布局很好。交通也很方便，周围也很热闹，步行10分钟到中闽百汇顶楼的大排挡吃饭，很便宜。味道也不错。唯一不足就是早餐收得有点早。
0	由于要买的书在当当和卓越都不全，所以2008-6-112:23同时在两个网站下单，卓越的半天就审核发货了，当当的两天后看订单状态还是等待审核。2008-06-049:30，当卓越的书已经收到的时候，当当还在等待审核。又用了整整一天配货，显示发货时间是2008-06-0413:37。心想可能是配货审核的时间慢，到货应该快（快递到济南市区2-3天）。可现在已经是2008-06-0911:40了，书还不知道在哪儿呢，刚才打电话400-711-6699，想问问啥时候能到。等了两分钟，接通后说听不到我声音，接着就挂线了！！气愤！！！！当当，第一次从你这儿买书，太让人失望了。
1	酒店房间还算可以，对得起五星级的称号。早餐品种也算是丰富。不足之处酒店近着大马路，楼层太低晚上睡觉有点吵。
0	预装的vista速度让人不爽而且键盘感觉有点软外壳感觉不是那么结实好像很薄一样
0	第一次买的拉拉升职记，三天到货（我住北京三环边上），还比较满意．第二又买＜明朝那些事＞，６月２２订的书，一个星期没收到，打客服，回答一律是很抱歉，两个星期还没收到，就在我要奋起反抗的时候，收到当当网的短信，说是订单找不到了，让我重新订货．天底下还有这么无耻的服务吗？我重新订货时发现，书的折扣少了１０％，也就是说涨价了．重新打客服，客服看到我的订货日期乃是遥远的半个多月前，就答应给我申请礼券后再重新订货，并保证说下午礼券就到账户．我等啊等，又等了一天半，还是没有任何礼券．却在今天，也就是７月１０日，我订的书终于以超越思维的速度来到我的面前．敢问当当，这是你们的一贯作风吗？对由此让我产生的那些愤怒的不良情绪而导致的身体不适的损失你们打算如何赔偿呢？
1	不知大陆观众有多少看过台湾的“生活智慧王”节目，里面介绍了很多生活技巧，尤其是居家烹饪方面的。这本书专门介绍了能在较短时间内作出美味不重样而且健康的餐点的方法技巧，很适合现代社会的忙碌一族（或者说是懒人吧），还有提高烹饪效率的一些窍门。图片很直观，文字就简略了些，要掌握技巧还得多实践啊，比老吃快餐或外卖好多了，还能增进跟家人的感情哦～
1	应该说是12寸以上本本中比较超值的一款，轻薄外壳是铝合金，虽然底部是工程塑料，但整体散热依然不错。键盘的手感应该说是我用过本本中比较好用的，触摸面板也很好用。待机时间还没有测试过。
1	酒店位置离火车站很近，走路10分钟不到就能到。。。服务不错，有送果篮，但是部分水果有点烂烂的。。。我觉得既然要送，就送好一点的，不然干脆就别送了。。。酒店整体不错，房间也很好。。
1	性价比超高结实稳定安静嘿嘿最关键的是我是5488块大洋入手的（6.11限时限量抢购）没人比我低了吧哈哈超值可惜现在没货了本来想加个1G三星内存的奶奶的从199块涨到269块咯唉。。。后悔当时没出手
1	1.电池时间长，普通使用5-6小时没问题，省点用可以到近7小时哦。这点很喜欢。2.键盘比较舒服。3.屏幕亮度还不错。
0	风扇声音大，vista简直是鸡肋，原本想买V045PA（只有1G内存，dos）才4888元，今天一看返现200元，后悔啊，没听朋友的话。
1	看完之后，非常喜欢作者细腻的情感和文笔，她把都市生活中可能遇到的很多情况在小说主人公身上再现了，让读书的我们感同身受，并且针对这些问题，针对我们经常会出现的负面情绪找到内心深处最根本的原因，印证了作者的观点：“当外境有任何东西触动你的时候，记得，要忘往内看。”全书看完，我的心情非常平静，那种感觉我不知道要怎样表述，好像有种淡淡的甜味，很淡，不腻人，很美好的感觉。
1	携程定的不带早饭，所以不能评价吃的。总体来说装修不错，没有什么特别大的毛病。停车先收20快一天，最后到前台报销。空调非常足，都有点过热了。这个价位住到这样子的酒店，非常好了。感觉比较适合家庭出游。上网贵的就是不要上网了，比较黑。
0	内容丰富，很适合亲子共读，彩图贴切生动，我和儿子读了一遍，儿子就记住了里面精彩的故事了
1	自带驱动光盘，光盘上有VISTA和XP驱动，还是傻瓜式的自动安装。安装完成后，完全可以正常使用。模具和F80一摸一样，没有区别。散热尚可。
1	外观旧,停车场小,乱,还另外收钱,不过酒店还干净.
0	明显能看出来是低端本，塑料感很强，做工也仅仅比神船稍好。usb只有2个，且都在左边。散热很差，C面好像蒸笼啊。不送包……
1	本子不错，用起来不错，取货很快，5月29号凌晨下得单子，下午就取货了，本子也不错，移动硬盘很精致，THINKPad很有手感，不错。
1	酒店的大堂比较小，但是环境和卫生都比较满意，房间也不错，除了浴缸有点老旧外。还提供免费的国内长途和市内电话。就是晚上虽然关了窗户，还是能听到一些酒吧或者夜总会的音乐声音。早餐的质量有点和四星的不符。
1	定的商务大床房，房间偏小了，不过经济性酒店也就这样；环境一般，周围感觉蛮乱的，不过旁边有个易初莲花超市，买东西很方便；服务相对另2个经济型酒店算最好
0	不能兑现预订的酒店是全世界最差的酒店，譬如这家万里路国际青年酒店。补充点评2008年1月14日：订好了的，到了酒店说没房。……
1	美得让人心痛的故事。如果你曾经深深的暗恋过一个人，那么你一定能明白夕夏，也一定能找到自己的影子。年轻时候的爱情是多么的痛，多么真，又多么美啊。作者细腻到心尖的描写，让我不由得暗自猜测作者一定也有过这样深刻的经历，否则她怎么能把这样刻骨铭心的暗恋写得如此入木三分。最后的结局对于沈家白是残酷的，但是对于夕夏却是幸福的，因为个人认为嫁给春天是件幸福的事。
0	非常糟糕,简直不是人住的地方,无法兑现预定时接机承诺,本人不得不在晚上11点拖着行李步行近二公里到达,服务态度差,房间过道既潮湿又充满霉味,晚上头顶有或明或暗绿灯闪烁(太过频繁).与我曾住过的其他二星相去甚远.
1	整体性能比较均衡（显卡略弱），外观时尚（帮外甥女买的，女孩子用比较适合）
0	查看了很多的游记，选择了这个酒店。很失望，建议以后大家不要住。到前台，前台小姐用广东话和同事交谈，才决定给我什么房间，我要求高点的楼层，给了我9楼，进门有一股烟味。房间很小，设施很差。从铜罗湾出来，要过天桥才能到酒店。每次买好东西回来，都要走天桥。宁愿住珀宁酒店，离崇光近，不用走天桥。由于是红眼航班，要求延弛退房，给孩子睡个午觉，也不肯，服务太差了，根本不到四星的标准，要是在海南，三星也不评不上啊！建议大家带孩子的话，不要住这个酒店。
0	住过的最差的酒店，怀疑上面留言的全都是酒店的托，还说是衡水唯一的四星级酒店，刚进房间的时候地上还有瓜子皮，房间很不好，服务态度也很差，屋子里还有一股味道。再也不会去住了。
1	1、环境不错，离东百很近，就在东街口后面。2、房间不错，有电脑，可以免费上网。
0	酒店位置很偏，大厅很漂亮，可是房间里有刚装修的味道，房间偏暗，床也偏低，给人压抑的感觉。退房后酒店反馈给携程说客人没有如期入住，也让客人很不舒服。
1	因为工作关系,每个月都会去住.在金华市区400左右是最好的选择.
0	服务态度有待提高，第一：到货晚了2天第二：包给赠送错了，14的笔记本送了13的包，我估计有人13的笔记本拿了14的包第三：客服电话难打通，打通说两句话还让人等三分钟
1	配置较均衡，对电脑要求不是很高的人来说完全够用了，而且联想的服务值得肯定，机子到目前还没出现什么大问题，比上次买的宏?的好多了，而且就在我下单后两个小时就涨了200，幸亏出手快，到现在还没降呢！推荐选择这个！
1	温泉还是不错的,其它很一般了.卫生间小且旧.景区的宾馆也就这样了.
0	酒店的地理位置不好，出门要门童叫个出租车，等了10分钟门童才把车叫过来，慢！洗澡花洒的出水一点不大，不急和五星的酒店设施一点也不配！最奇怪的时，我退房的时候边上有个人在checkin好像也是通过携程预定的，前台居然在和他说，你可以把携程的预定取消，我们现在的前台价格比携程的低，还有什么其他优惠什么的，真的，那个客人把携程的预定取消了，按前台给的价格checkin了。携程如果不相信的话你们可以查我退房那天中午11点左右的时候有没有取消这个酒店的预定，好像是个台湾人。
1	这本书一拿回家就吸引了女儿的眼球。她一连叫我讲了4遍还不过瘾，临睡前还让我再讲了一遍。我问她你觉得这本书象谁画的。她看了第一眼就说，像《大猩猩》。呵呵！那也是女儿非常喜欢的一本书，有一个阶段一连讲了2个星期。最近一个时期，女儿就如同书中的那对兄妹一样，看不到姐姐会想，可是一见面又经常吵架。现在的孩子都有“独槽驴”，和同龄人相处都先顾及自己的感受。给女儿这本书，只希望她珍惜亲情。
0	散热一般，待机一般（不足2小时），开机很慢，运行速度还可以。
0	是看到排行才买的，但是书既大又乱乱。没一张上都买卖的全是画。我不喜欢，但是儿子还行。作为讲故事的我，看起来没有感觉所以也就无法投入。
0	我每次从合肥回台湾前一晚为搭机方便而住了五次该店,一次比一次差,checkin速度之慢,职员还互相聊天.房间照明远远不足,网速慢,态度差,浴室连淋浴间都省了，只剩一块簾子。更离谱的是住酒店晚上12点居然切断空调，而且11才通知，让我換酒店都来不及。望江反正会议多，机关人员住的多，不在乎我们这些散户。下次要入住的朋友注意了！
0	一本教女人怎么做一个完全物质的流水线商品一样东西的书,韩国人真的非常物质这本书就是很好的反映.一个正常的人是有思想有感情的,并且由于这样社会才会非常多姿多彩.
1	选该本的理由非常简单――性价比高，4299的价格在同价位的配置中是佼佼者，直接加内存到3G，完永恒之塔，特效全开很流畅
0	插上电源以后，电源适配器够热的，声音不是特大，其他缺点需要多用些日子才知道。
1	内容太棒了，插图轻松幽默，语言通俗易懂，看得不累，而且对猫猫的心理描写让我对猫猫懂得了更多，那天在小区楼下的花园里观察经常出没的流浪猫，一只公猫嗅着另一只母猫的尿液后因为嗅觉的满足，流露出的表情果然会咧嘴“笑”，很神奇呢，当我对身边的人说出我的观察结果，很多人都表示惊讶神奇，虽然很多人都有养猫，但猫的心理很多人都不曾认真深入了解。这本书实在写得太精彩了。
0	显示屏用的是次品，早晚还要去换，45度角看会有很多马赛克，颗粒非常大第一次换XP系统比较麻烦摄像头只有30w，不是号称的130w有蓝牙线，也预留了空间，但就是不直接给装上光驱读盘很慢
0	我定了六本书，却只来了五本，唯独少了这一本《二十几岁，决定女人的一生》。而且寄送书的纸箱子被撕扯的四分五裂之后，有用宽胶带黏在一起，难道是配好货物之后发现不对又扯开再黏好？？？？？？
1	入住8号楼81118房,服务人员态度很热情周到,房间整洁,早餐比较丰富.卫生间略显陈旧.
1	总的来说还是不错的。针对国情其间的价格，还是一家性价比较比较高的酒店了。但如果没有车，不推荐住这家酒店。我们是一路问过去的。路标还算可以。定制的是园景房面对着游泳池，虽然晚到了还是下去小游了一会。感觉不错。但想要提提的是前台的服务，真的不能算是四星。评个三星也是免为其难了。checkout的时候把我晾在一边足足有20分钟，在其他客人问题全部解决完以后居然依然不理我，还是我主动再提及房号，对方居然说我没跟他们说。而我明明在十分钟前就已听到查房那边电话说明已经检查完毕。这个需要改善。
1	比较老的饭店，房间等设施也比较老，服务还是可以的
1	LED屏，送货也快。差不多一天半就到货了，而且赶上这次送包和100元抵价卷，不错不错
1	再看的过程中，每每想到回家能看到这本书，就很兴奋，自己也沉浸在故事里，跟着故事的人物命运跌宕起伏，特别喜欢元天寰，如果拍成电视剧，该有谁来饰演这个极具张力和故事性的人物呢，想来想去没有……还是那这个人存在我们每个人的心中吧！现在看完皇后策，再看别的书，还是无法从皇后策里面走出来，还是感觉现在看的书没那么过瘾！推荐珍藏
0	服务极差,价格高,地点环境偏,房间条件能有一星..
0	三个usb接口居然都在左边，接鼠标很不方便，不理解设计师的理念。。。。。
1	酒店很不错，性价比很好的。虽然在洛阳繁华的路段，但晚上休息非常安静，睡的很饱。同时去龙门也比较方便，有公交车，乘坐出租车去龙门24元左右就可以到达的。
1	总的来说很不错，环境很好，特别是早餐，很好，很有竞争力。我过年这几天综合比较几个四星级酒店的早餐，还是他家的最好。
0	超烂的一本书，买了全套到目前一本也无法继续看完，当当网吹得太过了，误导消费者。
0	酒店老化,房间装修差,服务过于生硬,中午退房时间过不到两小时收取半日房费，而其它酒店基本从人性化考虑，不收此项费用．
1	在青岛，这个酒店真的只能说是很一般，位置还可以，但门口非常不好叫车，其实等着很多车但只去机场，市区短途的他们都不去，礼宾部也视而不见。服务来讲在沿海城市的众多酒店中很一般，没什么特色。相信在青岛有很多更好的选择！
0	装系统难装,最好找个专业人士,我已找人装过三次!前两次装过后电脑有啪啪声,最后一次找专卖店的人装,很好,只是感觉风扇声大了点.
1	《人体自有大药》这本书对日常生活有很大的帮助。尤其是我这些天天工作不离电脑的肩颈炎的患者，所以我天天把书带在身边，感觉哪儿不舒服就照书上所说的，找出毛病对应的高升点，按摩几分钟，按的地方越痛，身体的毛病缓解越快。感觉效果挺好的，感谢武国忠医师，播此良书，惠及众生，感激之致！我推荐了十多位朋友看这本书，并买了几本给家里的老人看。他们如获至宝，爱不释手，受益匪浅！
1	这个屏真爽啊，还没发现有什么点。反光也不强。30万像素的摄像头还挺清楚的。电池能用3个小时。
1	除了苹果，就喜欢ThinkPad的设计了。经典的外观，性价比不错，各方面的配置也比较均衡。最喜欢的是自带摄像头。同事是个比较粗心的人，用小黑这种任劳任怨的机器没的挑了呵呵。
1	昨天刚从南京回来,去之前经过反复比较后挑了晶丽感觉不管是门童、前台接待，或者是餐厅服务员都经过良好的训练，那位门童大叔还仔细介绍到夫子庙该怎么乘车（因为是下班高峰，出租车很难叫到）选的商务单人间，在顶楼11楼，虽然靠近马路，但还算安静
0	我要求里写了要安静的房间。。谁知道那天住在6楼，外面的风，凄惨的吹着，声音很大，一个小时才入睡。让酒店换房间。他们说，酒店周围没有树，每间房间声音都很大。。赫赫，这里理由么？看来下次，起风的时候就不能去住了。
1	这次虽然订的是标间，但到了以后我换了刚装修好的商务单间，还稍有点装修好的气味，估计再过几天应该没有了。房间虽然不是很大，但总体感觉不错，干净、整洁，房间内少个挂衣服的地方，已经和酒店提了意见，估计能很快解决。酒店地理位置ok，到春熙路不远。总体感觉性价比不错，值得入住。
1	硬件很好,服务质量也很好,特别是酒店周围环境非常优雅.早餐也不错,下次去还会入住
0	非常纯朴的故事,但包含了主人公坎坷的一生,活着就是痛苦,不得不佩服生命的韧性
0	看到那么多人推荐,也给宝宝买了一套,目前只看了一本?我想有颗星星?,感觉不是很好,宝宝也不是很喜欢,可能是还小看不懂吧(宝宝20个月).有点奇怪怎么有那么多人推荐
1	下午送货来，花了一晚上时间就读完了。然后这本书在办公室里疯狂传播，侯老师也被更多的人所喜欢。特别喜欢他说的那句话，越长大，发现越简单的东西可贵。那些童年的故事，有着小小的快乐和辛酸，但总体来说都是那么美好。特别喜欢他和妹妹之间的故事，让我看到了一个小小的男子汉和小讨厌之间的情谊。突然觉得有哥哥真好。总之，很感谢十月文艺把这本书介绍到内地。侯老师的文字很有趣，值得你细细品味。
1	酒店硬件和位置都好,但服务令人生气.12日大地震这一天,我通过携程入住了这酒店.第二天,因为办事延误了,没有来得及退房.下午携程问是否要退?但因已经过了十二点,我们要求延住,结果被告知二间房房价涨40元和50元了,说是星期一是特价,星期二取消特价了.我说我们连同住了两天应该是同一价,但酒店后来说,如果当时通过携程预订,住两天也是两个价的.如果退房的话,要收半天的费,还说三星以上宾馆加收10%服务费.总之感觉象是被宰了,今后是不会再入住这宾馆了.补充点评2008年5月14日：补；由于天下雨，我们要向酒店借伞，并出示住房证，告知我们是酒店客人。谁知被告知先登记，再每人押100元，缺乏人性化。同样的事发生在凤凰佳居酒店，只要出示房证登记就可以了。
0	vista系统跑起来慢，准备干掉装XP。没有摄像头、读卡器，买的时候要考虑清楚。
0	要是有蓝牙就好了。这款电脑不知道怎么回事，屏幕总爱黑，估计是vista系统的问题。。？不太习惯
1	1．前台很有礼貌,对客户的合理要求能有很快的回应.2．不错的酒店.3．会向朋友推荐.
0	也许这不算一个很好的理由,但是我之所以喜欢读书而不是看网上的资料什么的,就是喜欢闻着书香.这本书可能是印刷的油墨不好还是什么原因,感觉臭臭的不好闻.里面是一些关于中式英语的小趣闻,有些小乐趣,但感觉对于有浓重中式思维习惯说英说的人来说才比较有点用处.
0	觉得相当没意思的一本书。不伦不类的。看的时候很纠结，看完以后一点儿印象也没有。语言无趣，人物更无趣。很后悔买了它。
1	为了白彦的死，伤心了好久。很久没有为了一本书。为了一本书里那些如此贴近生活的文字而感动伤心了。喜欢宁默的潇洒，刚开始的时候还在为他们两个在面对爱情时的清醒而不解。最后直到白彦意外死后出现的地图，宁默的反应。才知道原来他们都爱彼此爱的那么深。。。。想起了宁默那句话，她跟梁葳葳说她宁愿输给她，输给任何人也不想输给生离死别。。。。
0	纸张的质量也不好，文字部分更是倾斜的，盗版的很不负责任，虽然不评价胡兰成本人，但是文字还是美的，但是配上这样粗糙的纸质，真的拿在手上很影响阅读，
0	卖得很热的一本书，讲得也有些道理。只是不喜欢作者一副自以为是的口气，看到后面就看不下去了，心情不好，炫耀什么？？！！还有，书里有很多所谓的中药配方什么的，就不知道这个作者是否是药剂专业出生？否者就是半路出家的半桶子，骗骗无知的人，利用别人爱美的心理而已，没有什么专业性。一个小女子把自己说成专家，靠卖嘴皮赚钱，不值一提。让人笑话而已。
0	运气不好，有一个坏点。做工业感觉一般，特别是光驱的塑料跟煎饼似的。
1	配置不错，比我在这里买的F8H585的要高的多。送货也凑合，其实要用顺风了，但是邮费186元，哇，抢劫啊！还有包包的质量不错。
0	续航时间略显不足，但也还可以接受了。显示效果差，只适合文字处理上网。图像处理严重不足。
0	大堂是喧闹的，房间地毯是脏的，浴室淋浴龙头是坏的，毛巾是黄颜色的。补充点评2007年9月11日：虽然号称是5星级酒店，但是感觉其档次很低。很多欢场女子出入其中，让人又不安的感觉。
0	之前买过一次，所有书都相当不错这次怎么这样啊`三本书那质量都？？？不过内容不错哈``
0	在五星排行榜上挑到的这本书，买回来以后发现不但宝宝不喜欢，连我自己也读不懂，跳跃的思维，难懂的文字，真的不知道怎么会有那么多人给它评五星呢。
0	此酒店是一座住宅大廈，由31樓以上改為酒店，我入住的是一廳一房單位，雖然有開放式廚房，煮食爐灶，可是任何煮食用具都沒有。廳很大可惜只有雙坐位梳化，雙床房間小得可憐，床只有一米闊，洗手間也很小，淋浴小企缸跟坐廁及洗手盤緊貼在一起，剩餘空間只能容納一人。為一可取的是樓下酒樓飲茶相當經濟。附近都是高級的住宅區，沒有甚麼購物點，$370的房價實在是不值。
0	看了一小半，觉得没什么启发，放弃。ps：于丹名气这么大，也可能是我悟性差：－）
1	轻，薄，待机时间长，散热好，外观设计比较好看，铝合金上面板还是很好看的，键盘手感也可以。而且屏幕不仅很薄，而且还算结实，按背面屏幕没有明显的影响。加到3G内存，运行Vista速度还是一般，不过也有可能是我平时用的机器都太好了。准备装成XP估计就会好很多。没有具体测试，但是待机时间6，7个小时还是可能的。
0	分区麻烦,VISTA不好用,最好以后WIN7出来时能提供更换系统的服务
0	不知道是不是夏天的原因，有点热。网卡是分intelmarvellrealtek的有点不好区分，大家可以打800电话询问。或者使用everest最新版进行识别，2种方法都是可以的。
1	4399抢的,太便宜了!哈哈哈.我非常喜欢.做工很好,散热也很好!太酷了!我喜欢
0	儿子现在两周九个月了,平时就有玩?下蛋游戏?,这回拿到的书,不仅看到?下蛋游戏?,还有?钓鱼游戏?等等,每天一看到我就抓我说,妈妈,我们一起到外面钓鱼去吧~要不,?妈妈,我下了个很大的蛋哦,我有个大屁股,哈哈,给你吃,我狂晕~?不过从内心上非常感动,儿子,自己懂得自娱自乐了,有时还会带领他的小伙伴们做游戏,当然,他就是老大,嘻!
1	性价比高，外观还是不错的。GF130M显卡在笔记本里算是可以的了~T4200性价比要比T6400高很多，也就在2级缓存稍微差点。
0	1、面板有蓝牙按钮，实际上没有配置2、随机没有附带系统光盘，重装麻烦3、显卡性能稍弱，玩较大单机游戏会出现跳帧现象4、发热量控制稍差
1	很多人想搞中国的宗教，拉来孔子当精神领袖，很多人将论语视为道德说教，想靠它改变沦丧的中国人，薛涌看到了孔子真正的现代价值，其思想的社会基础是公民社会，与英国古典政治哲学异曲同工，中国的进步（而不是大国复兴）需要公民社会，中国人需要树立对古典价值的崇仰，所以中国需要现代的儒家思想，不是宗教，不是说教，不是拜神，是现代社会的价值观和精神力量。
1	散热做得很好，屏幕效果绚丽没有坏点，杜比环绕效果也很好,性价比高，配置不错.
0	下次如果我去到,情愿睡桥底也不住这个酒店.
0	好长时间没有这么快读完一本书了。能够抓住读者心理写故事，语言浅显而又引人入胜。在现在快节奏的生活中不失为一种很好的消遣方式。正好教学刘基的《卖柑者言》，大多数学生对他不了解，学生不喜欢教科书上对刘基庄重而又冷冰冰的介绍哦。我趁此借用这本书上看来的，并把它换成了轻松的语言，又穿插了几个小故事，学生们很感兴趣且很快对刘基有了些了解。我还向学生推荐了这本书。谢谢《明朝那些事儿》。我还想再买几本读下去啊！
0	买之前也没见过这本书,听他们说的天花乱坠,翻了几页就够了,内容太粗糙了,韩国人特有的搞笑,我非常不喜欢...
1	去年孩子刚上学，当时小学里安排了教育专家给家长上课，讲怎么培训好孩子。其中老师提到一条，注意培养孩子的观察能力，也提出一些相关的小游戏。之后，发现这类大搜寻的书对培养孩子的观察能力非常有利，而且书内的图文精美，孩子也非常喜欢。这套书每本书都有一个主题，在培养孩子观察力的同时还能增长相关的见闻和知识。大力推荐一下！
1	很纳闷的是第六期我没有收到卡片，我还想集齐了24张的。。这点最不满意
1	这本书我想应该大部分人都看过，感觉挺好的
1	外观漂亮磨砂键盘手感舒服配置也不差还有HDMI高清接口不仅送了包还送了华硕的鼠标希望京东能够标明下带的东西早知道有鼠标我就不多卖那个HP的鼠标了
0	如题..作者可以用不知所谓来形容.浪费了我的时间.她顶多也就是个白领.一个一点文采基础都没有的白领作家.看这样的书非常的后悔.想要在自己的人生历练下记录自己的脚印这没有关系.但问题是你还出书.....建议如果真的要出书的话.就要像付摇那样的水平再出吧.跟<输赢>比.根本不是一个级别的..再说一便此书太恶心.此人太恶心.不信的就买吧
1	【荐书】专家认为目前的由次凭危机引发的金融海啸只是开始，未来一两年的市场形势会更加恶化，无论是从事企业管理或是其他经商人事都应该更多地了解目前以及未来的市场趋势，以便及时掌握市场动向，在此特别推荐《金融风暴启示录》一书，此书可以让你更多地了解2008年暴发的金融风暴，此书还引用以前的金融风暴阐述分析，是非常值得看的一本书。
0	河南人就是河南人！不被懵一次，那算白来一回；在全国乃至全世界那种叫做经济房的房间，在河南济源雅士达叫做“贵宾楼”，真够逗的！！！
1	首先拿到这本书感觉就很好，封装和纸质都不错，不管里面的文字是否紧凑吧，起码很厚实。里面的内容很详细，对即将或者刚刚为人父母的人来说比较有指导意义，但是如果事前看过一些甚至是很多此类书籍，不知道她的作用会不会打一些折扣。书中的文字言简意赅，在照顾孩子的同时也有精力去看，而且建议全面，还有一些新生儿的特点以孩子的口吻说出，很有意思！正在阅读中......
1	书里面的文字都是现世最流行最有名的词句；画都是现存的传世珍宝。合在一起使得整本书格调和档次都不言而喻了。而且书的制作也算是精良。喜欢诗词歌赋的都可以收藏下。最主要的是价格也很讨巧，在我看来真的是物有所值。至于内容方面，词句不用多说了，都是流传下来的经典名句，跟名著没区别。本人文学造诣有限，不好对出书人的注释乱作评价。只能说物有所值是对这本书最恰当的评价了。
1	孩子七岁了，是个“麦坤”粉丝，昨天收到的，今天就带到学校“炫”去了，还不舍得涂。每页上面都有一句话，和电影故事里的情节大致一样，每个主要人物都有，只是文字不带注音。(注音版)指的是每页都有一个来自这段故事文字中的一个词，就是描红字，字很大，很适合5岁以上的孩子，还能够认识一些字。只是里面有两个人物的名字“马克”变成了“阿麦”，“博士”变成了“韩大夫”。对认真的小车迷们比较遗憾。
1	细致小巧，很适合女士。价钱还是有点贵，但基本的功能都带了。还配有鼠标和包包真是欣慰。
0	我一直不明白为什么这本书会有这么毒人关注，还是要保持清醒的头脑，认真鉴别
0	很旧的酒店，房间里又脏又旧，不过床铺的干净程度还算可以接受。电视遥控器也不好用，窗户完全不可以打开，外面贴着不知道什么广告。到晚上11点回来，已经不知道前台服务员去了哪里？无奈找到其他服务员，对前台告诉早上6：00叫早，前台也已经确认，结果是幸亏自己的手机有闹钟功能，不然一定赶不上飞机。早上结账时，告诉入住2位客人，需要另外交2元的城市建设费（好像是这个费用，甘肃省要求的）。在甘肃的其他酒店入住时，其他的酒店都自己承担的，钱虽然不多，不过可以反映酒店的服务水平。唯一的好处就是这个酒店可以提供免费接机服务，不过来接的车子也应该不是酒店的车子，一路上一直询问可否自己租他的车子。不过师傅倒是态度挺憨厚的。这样小的城市，这样的服务水平也就不足为奇了！！
0	上次出差住的套房，以下几点感受：1，房间大；2，装修很一般；3，好像没有卫星电视节目，上了两晚上网；4，早餐极其一般，就餐环境像食堂；5，附近什么设施也没有；
1	实在太远了，到香港就是满足购物需要，留在酒店出门不方便。酒店在新界屯门边上，到屯门中心打车也要$25.周边没商场餐厅.下次不再选择了.可取之处:设施还可以,如果度蜜月一两天还行.
0	差劲，并没有特殊的，我订了2天的房，到第三天续房要换房，结果忘了拿抽屉里的DV机，第二天，下午电话给客房中心，说给回复情况，结果未给回复；打给大堂值班经理投诉并要求协助；投诉理由：1.不知四还是五星的宾馆换房怎么无人及时发现客人遗留物品，及及时通知客人。她的理由是换房与退房不同，房间第二天早上才有服务员进去打扫的。。。。总之，什么凯莱，其实也是很差的，不要对他寄望什么。
0	3月28日和3月29日在此住宿两晚，118每晚，酒店的房间装修比较差，门松松垮垮，不可反锁（靠一个防全开的别扣），卫生间的浴室部分就是一个铅管垂下头，28日晚上抵达太晚了没有洗漱，29日发现没有热水，向服务员反应后，她的第一反应是：“你把冷热水方向搞反了”，我在此住了2晚居然连冷热水都分不清？然后是：“你要多放一会”她自己放了，也是温的不足以洗浴。鉴于在西宁一天快捷的经验，我请她跟锅炉房说一声把水温提到一点，她说：“我们的师傅都是专业的，知道该做什么”。放了半个小时还是没有热水后，我们决定按照其它前面的网友提示的去旁边的“新华宾馆”（新华书店边），装修比这家好太多，才100一夜。总结：设施差一点没问题，但是服务员一开口就是顾客的错，顾客不够专业，顾客什么都不知道，我们就这样住不住无所谓。所以打1分。宾馆反馈2008年4月24日：首先感谢贵宾客对我宾馆提出宝贵的意见，我们在看到你的意见后非…
1	已经第2次入住啦，老板对酒店非常满意哦，不然也不会订了，西西
0	与联想的Y450系列相比，价格有点偏高应该送个XP驱动光盘，VISTA还是有点不方便
1	外观不错，价格便宜，这个价位能带这个独立显卡很不错了。插槽也符合自己的要求
0	就是这次的送货员态度有点不好，可能是因为忙吧，希望以后不管怎么，能好好说话
1	原先一直想买非漫画版的，总觉得漫画版适合学生看，但是又找不到纯文字的那种，所以将就买了二十几本先看看，虽然一开始有点不习惯漫画版的阅读方式，但看了几页后就习惯了，并且越来越觉得这种版本比纯文字的更好，有视觉效果，这不，马上又订购了余下的四十多本，不过还缺第一本的，不知什么时候会有货，想买齐，收藏，等女儿大一点，再给她看。总之，值得推荐！
0	机器的上盖外表面是钢琴烤漆的，名副其实的指纹收集器，看来要弄个膜贴上！Vista的系统，比XP慢一些，但2G的内存，速度总体上来说还行！开机的时候光驱会响几下！只有一个纸箱子，只有一个C盘，不会分区！
0	散热是个大问题，夏天很烫，建议其他用户安装个电池管理软件控制一下。拿回家我就卸开机器，查看了下内部做工，只能说一般，对的起这个价钱。
1	1.配置比其他上网本升级,感觉不错2.键盘比较舒服,和SONY的一样为巧克力式3.电池直角转弯设计的,这样不会突出来了,暂时试用,就一点点电,看显示说可以用2个小时,,,确切的时间等用过再说
1	上网，跑word，用java都还不错，关键是待机时间长，第一次就有7小时以上
0	可能是看惯了台式机的液晶屏，感觉屏幕有些泛白，怎么调都不合适，另外本本确实有些厚重。
1	很小巧轻薄~~是我一直所希望拥有的笔记本类型~~现在已经不喜欢玩什么游戏了~~所以上网或者看电影非常好~~qq游戏~~哈哈
1	房间不错，比较大也比较干净。早餐挺糟糕的，基本没啥好吃的。
1	犹豫了很久，终于下决心买了。外观挺漂亮。附带的操作系统也漂亮。总体感觉不错
0	写的确实不好。没有文采。和外企也没有多大关系。真不知这本书怎么这么多评论。忽悠人呀。呵呵。
0	整个酒店一股羊肉的臊味,11月了还没暖气,有空调,居然没有暖风,挨冻.......找遍整个房间没找到酒店任何服务电话,只有一个按摩的......半夜被汽车喇叭惊醒,以为窗户没关好,后来发现关的很严......只有开着电视,昏昏沉沉的居然听到了火车声......
0	我不明白，为什么会有这么多的人追捧这本书呢，我也是受了崇众思想的影响，一口气买了好多本，用来自己看，用来送朋友。可是，当我看了一半以后，就受不了了。整个书就是一东拼西凑的大杂烩，从现在流行的各种养生书籍，或是哪里抄录一些所谓的养颜宝典，再加上作者卖力的炫耀自己的所谓幸福，是在没有什么可读性。当然，作者还是很聪明的，知道，什么是卖点，知道，已经老了的和快要老了的女人的心理。或许就根本不是什么31岁美女写的，搞不好就是一胡子拉碴的邋遢男编辑的作品呢
1	起初看的时候，也许会有这样的疑问：难道一句抱怨的话都不说了？其实，在有意识的有能和无意识的有能部分，作者告诉我们，应该理性地区看待抱怨。我们要学会驾驭抱怨情绪，正确地引导它，就可以为我所用。一则可以静心静气，二则可以用宇宙吸引力法则聚拢“能量”成就梦想。…………书中提到的“曳引”entrainment，很值得在日常生活中细细观察，琢磨。总之，好书！
0	看了《无极》，才发现我其实也可以做导演；看了《女心理师》，才发现其实我也可以做作家。如果用书中一个成语来形容这本书的话，我会毫不犹豫地选择“乏善可陈”这个词，对于《女心理师》的炒作，一浪高于一浪，其实这本书不值得看。首先，从文学的角度来看，这是一本相当烂的书，我在阅读过程中毫无阅读的快感，看了50、60页，我实在看不下去了，后来还是硬着头皮看下去的，以至于我都怀疑是不是毕淑敏找枪手写的。人物塑造毫无特色，应该说看得出毕淑敏还是想把人物的性格塑造出来的，塑造人物性格的起点就是人物的语言。但是，书中每个人的语言是何等的相似。柏万福应该是一个性格懦弱、不善言辞的人物，但是他的语言显示出他很幽默，有很灵活，这其实是个矛盾。几个故事实在没什么，只能说“乏善可陈”。从心理学的角度，这本书更不值得一看。心理学的技术、技巧毫无体现，贺顿的咨询过程就像一个居委会的大妈在做思想工作，而且还是一个自以为是、自…
1	文章短小易读,小孩愿意翻阅,毕竟不需要花太大力气就可以把故事看完,蛮符合他们的阅读习惯和注意的集中能力.文章蛮煽情,每篇文章如此,其实作为大人,我不太喜欢,为什么要狂轰烂炸那么多赚人眼泪的故事呢?生活中还有太多的喜剧呢,即使悲情故事也需要添加些许幽默啊,自嘲啊...但是说到底是给泡在糖水里的孩子看的.要建立他们的感恩心,同情心,要他们能够珍惜当下的幸福生活,或许就需要这么多的悲情来作为对照...
1	航空酒店还是不错的，房间也干净整洁，地理位置也好，价位也适中。
0	很一般的书，女儿不是很喜欢，看介绍买的，以为应该不错的，但是拿来一看，故事不是很有趣，卡通的形象也一般，比较呆板，女儿似乎只有刚买来时候有些热情，翻开一看就没有热情了。可能是文化不同导致的吧，国外畅销的，呵呵。相比较而言，女儿还是非常喜欢嘟嘟熊系列的书。有一个问题必须提一下，比较让人反感。作为儿童读物，尤其是幼儿读物，请出版社能不能控制一下油墨的质量，比较这书的价格很高了，哪怕是在儿童读物里，但是油墨的味道还是这么呛人，味道太大了，我看都觉得熏眼，孩子那里会愿意拿啊！我放在客厅里1个星期味道才基本可以拿来看不呛人了。用这种油墨印幼儿读物有些太什么了吧？
0	房间隔音效果极差，深夜如果隔壁客人大声喧哗的话……服务员会去提醒，但仅限于你投诉后
0	位置不是很好，交通一般，离地铁站比较远，一般只能打车，房间里空调老化，一晚上不停的响，还有蚊子，刚进房间就发现被单上有很大块的污渍，后来叫服务生才还掉的，感觉不是很好。
0	作者的文笔还行，但通篇感觉太琐碎，有点文人的无病呻吟。自由主义者。作者的品性不敢苟同，无民族立场（可谓之汉奸），风流成性
0	1G内存需要自己加，希望具备一定规模的自提点能够设立能够提供技术支持的人员。
1	从机场到酒店大约25分钟，37元左右。酒店环境还不错，因为以前住过的原因感觉很亲切。离傅家庄公园非常近，早上去的时候正好赶上涨潮，捡了好多海带回来，味道还真是不错。建议打车到燕窝岭再徒步到老虎滩沿途风光非常美！酒店可以卖到优惠的景点门票。
0	因为它的名气，我购买了它。也因为它的名气我转送了他人。除了做份礼物送出，对我而言没有任何价值。文中所表述的一切男人女人的特性和家庭问题的解决对我而言都是空的。没有任何价值来参考，也无法产生任何共鸣。。。。。。。
0	键盘还是要贴膜才好,内存问题,我基本不玩游戏,不需要那么多内存.再说内存便宜,都不是问题.
0	为什么货到付款的已经收货但是不能完成订单？就是为了省几个优惠券吗？
0	开合的扣子在下面，不在盖子上，一个手比较难打开。天生缺陷，cpu自己带来的，没办法，就是不能降频降压运行以节省电力。
1	不错,该配置及大厂的做工(应该如此吧)足够满足我这个家用,偶尔做做图写写代码跑跑仿真的人,屏美,散热好
1	早餐是中式，有些东西很奇怪。住店停车还收费，不应该。
1	1号刚去过.酒店很旧海景别墅是木板地很响,白天房间很晒空调又不太制冷.到处是蚊子.餐厅好难吃.服务员太度很好.看海很美,离海很进就是沙滩很不好太脏比三亚差太多
0	用久了机器比较热，散热做得不太好。新机器就发现液晶屏上有个暗点。
1	首先，交通相对来说，非常便利，从quarrybay地铁站的c出口到酒店不超过5分钟。酒店斜对面是有轨电车，也非常方便。房间总体不错，以前印象中香港酒店的差印象有所改善。Roomservice也还可以。性价比不错，值得推荐。
1	小巧，很是可爱，LED的屏亮度还不错，启动很快。电池差不多五个小时吧
1	漂亮、质量不错，发热量好像还过的去，因为它有个强大的显卡，并且显示效果一级棒，完美屏。第一次在京东买东西，很满意。
0	我的订单是7月17日就发出来了，但是现在是8月2日，我还没有收到货。怎么发评论呢？订单上有电话呀，即使找不到地址，打个电话问一下呀，到底是出在什么地方，希望贵网好好查一下，避免以后再出现这样的问题。
0	特价房环境非常不好，只有一扇非常小的气窗通向宾馆过道，有点象住在地下室的感觉。房间下水道还往上翻难闻的臭气。请慎重选择此宾馆。
1	很好的酒店，紧靠海边，除了入住当晚网络不好，其他都很满意，对了也还有一点出来打车不容易，不过走出路口这段路风景也不错，呵呵。
0	必须承认，这本书的宣传语实在写得好，深深地打动了我的心，于是一次就把1和2都买了。可惜，拿到一看，除了印刷精美，有几幅漫画插图还可以，其内容真的是很生硬地在搞笑而已。根本不会让我忍不住大笑，也没有吸引我把它一口气读完。对于单词的记忆自然也就谈不上多么生动、深刻、有效了。这样的话感觉就有一点上当受骗了，因此对这套书印象就比较差了，觉得真的是“名”大大大于实的书。希望其他人购买的时候要慎重。
0	还没有看，看完再发表。我想很多人对这本书的读后感很强，相信大众的眼光。嘿嘿~~
1	酒店有点偏，（没有地铁站），19：30后就没有shuttlebus了。大堂很小，也没有什么设施。不过，房间很好，也有海景。
1	去的时候,酒店大厅和餐厅在装修,感觉大厅有点挤.由于餐厅装修本来该享受的早饭,也没有享受(他们是8点开始每个房间送,但是我时间来不及了)不过前台服务员态度好!
1	外观时尚，配置均衡，机器散热也不错，用了大概一个月，感觉不错，物美价廉。
0	某些酒店人员对待顾客不诚恳。说给你换房间，骗你说是价钱贵的房间。其实是把你的房间档次调低了。没有房间就实话实说，别骗人啊，什么态度。有些房间的隐私性也不好
1	科普儿童立体手工—《恐龙家族》一书，很适合小朋友在课余时间作为挑战自己细心和耐性的好助手！小朋友可以在裁剪的过程中，锻炼到脑的操控能力，在粘贴的过程，训练自己的坚持性，当恐龙立体展现时，除了知道了有关它们的知识和名字外，最主要是收获了一份自信和成就感！自信是小朋友迈开成功的第一步！是自我肯定的内动力！
0	1、系统不是高级版，京东有误导，有点伤心2、如果以前用的是小黑，质感不如从前
1	很不错的司星酒店，已经是为我们的贵宾客户第四次预订了，预定的行政豪华房，非常不错，只是房间略显小了些，但总体很好，服务业很好！值得推荐！
0	6月26日予定7月2日入住的房间1、6月27日得到确认。2、7月2日早上来电说给我们房间升级。3、办理入住，却把我们放到了离开海边很远的天津工人疗养院，曰：有会议，没有房间，周围事工地、房间霉味严重、离海500米。原来这就是升级！3、很官僚的机关作风。以上就是经历。
1	Win7全兼容，只需手动安装acpi驱动。ubuntu9.04全兼容，建议装eeebuntu3.0，可支持软开关蓝牙无线摄像头。
0	房间细小、地毡恐布，空调不够、服务差劣。应立刻取消预订服务。免费注册网站导航宾馆索引服务说明关于携程诚聘英才代理合作广告业务联系我们Copyright1999-2008,ctrip.com.allrightsreserved.
1	配置算可以的，虽然显卡是瓶颈（vista下评分是4.0），不过性价比来说，值得了看电影很爽，音质也可以，这个是最满意的一部分了系统跑起来速度可以，考虑升级成旗舰版再装个XP
0	指示灯不明显，没有大小写指示灯，没有蓝牙指示灯，自带摄像头成像效果差
1	我一直使用迪奥的化妆品20多年了，无论护肤品还是香水对我都非常喜欢。朋友们和同事公认我身后飘着很优雅的清香，甚至有不少年轻的小姑娘总要跟着我选购香水，但是她们不懂优雅，我不知道如何告诉她们何谓优雅，看到这本书，让我眼前一亮，这本书可以交给她们何谓优雅，如何优雅。如果看这本书的女生多了，优雅的女士会让今夏风光无限。我已经买了几本分送给几位朋友，颇受好评。
1	任何一本教材，如果历时多年，不断改进，本身就说明作者对读者的极度负责。这本书是运筹学领域的入门佳作，也是名著。像我这种奔三的初学者，一口气看到晚上两点，看了100多页，丝毫没有觉得枯燥乏味，而感觉像听一个谆谆善诱的老师娓娓道来，图文并茂之处，尽观究竟。而且作者还极为负责地将AMPL语言的简明介绍附在书后，非常了解读者希望能够尽快上手实验的心态。无论如何，这本书都是值得一买的好书。
0	1、光驱响的厉害，明显是做工工艺的问题2、背面的脚垫，后面的两个明显不一样高，放在桌子上，用手按压左上角和右下角就感觉出来了，明显三条腿，不平。这是设计的问题3、屏幕边缘有缝，不严密，容易进灰
1	书收到了，速度还可以。书本内全面，值得收藏学习！
0	屏幕的显示效果有待提高，10寸还是小了，不是那种很抢人眼球的感觉。
0	这本书，让我觉得很不值得买。关于毕淑敏的犀利洒脱细腻，在这本小说中无法得以体现。似乎迎合了目前一部分低层次读者的需要，有些媚俗之嫌。很想退掉。因为，我直接没有看完。
1	性价比高同等价位的其它品牌配置没这么高的（除了个别）外观不错做工较好
1	不曾想到一个男人可以写出如此柔情的东西，十分细腻的情感十分体贴的笔触，真的可以让你感受到一种久违的温情，不知道有多少人能有性体验这份“痛苦”，也学忍着一辈子从不曾有过很多起伏，与之相对，主人公经历了很多，心理上也有很多床上，谁知道呢，那何尝不是一种财富？不错的一本书，作为孩子，如果你的父母觉得生活很累，你也许可以建议他或她来读一下这本《nightsinrodanthe》
1	地理位置很方便，就在中山广场边上，去景区均有公交，打车去也就十多元钱，我们在11楼，窗户边能看到中山广场美丽夜景。只是房内设施较旧，不能上网
1	最后一章是专门解读儿童经络的，温馨实用，之前买的那本送给了新得了宝宝的亲戚，自己再藏一本继续学习：）P。S。：看到有不少人在车上看书，毕竟颠簸，还是避免吧。祝愿大家都受益。
1	介绍里是256MB显存的显卡，回来一看是512MB的，不知道是不是赚了，还是发错了，总之暗喜中。样子还是不错的，320G的硬盘很够用啊，3D游戏还凑活，本来也不怎么指望什么
0	房间在这个价位来说可以接受，卫生间很大！但是隔音非常差，什么都听得到。最差的是早餐，简直是恐怖，所有的餐具都是塑料的，白色的塑料餐具因为用的时间长了并且长期没有洗净，已经发黑。部分塑料的餐具附着一些不知名的未洗净物，水淋淋的（甚至还有水在碗里），都不知道有没有洗过还是在水里泡一下就拿出来，用来吃粥的小菜上空苍蝇飞舞，包子馒头冰冷。脏，脏，太脏了！我可以要求早餐非常简单甚至就是白粥加水，但是绝对不能容忍脏。这个价钱说含早，但是可以当作不含早来看，反正我没敢吃。宾馆反馈2008年5月21日：非常感谢您对我酒店提出的宝贵意见，针对此种情况，我司会提出整改方案，我们的宗旨是让宾客满意，我们也会为此继续努力，谢谢您！希望下次入住给您不一样的感觉！！
1	机器的发热量小，比意想中的小很多。噪音控制的很好，运行的时候基本听不到什么声音。双核的速度不错。官网上的XP驱动也比较好装。
0	稍微有点厚了，屏幕的清晰度比起其他品牌要差了一点，机身上鼠标的按键手感不好，1024X600的显示率用起来还是小了一些，如果采用1024X768压缩的显示方式，速度就会慢很多。
1	总是容易被别样的爱情所感隐忍的爱情结局也是一样的完美如斯喜欢这样的爱情真的不知道该说些什么我很感谢这些写出优秀的作品让我感受心痛甜蜜羞涩在现实生活中这样独有的爱情很难吧我有时候真的在做梦可以回到很久以前可以去爱这样的男子感受这样的男子的心胸气度感受这样男子的爱恨情仇拥有这样的爱情这种念头或许直至死亡也无法成为现实所以我沉迷于古代小说无法自拔几乎爱恋
1	真人真事真感情，同时代的人与事。净化心灵，公众人要有净化社会心灵的责任感。刘德华是佛教徒，喻可欣也是佛教徒，佛陀的精神拯救了二人的个人人生痛苦。精采语：刘德华悟到：“一念天堂，一念地狱。”喻可欣悟到：“心无挂碍，无挂碍故，无有恐怖”（摘录情海星空一书）此书是真情所写，一分真诚一分可贵。我喜爱此书的原因在此。我已收藏此书。
0	日本人的酒店，居然日本料理做的那么差。房间很旧，早知道还不如住锦江。早餐味道不好，品种少。超难吃。我住的528元的房间。完全谈不上性价比。我不会再选择这里了。
0	Fn键在最边上很不习惯，容易和Ctrl键混淆，音响在键盘两侧不舒服，不适合合上屏幕听歌，声音也一般般，可能驱动不兼容XP吧，安装驱动都可以在随机光盘中找到，但是无线网卡似乎不行，安装了驱动精灵才行的
0	部分单词偏僻，不实用单词串讲，无重点而且介绍上说本书看完会哈哈大笑实在是有些吹嘘了事实上感觉硬邦邦的“幽默”甚至是自说自话，自得其乐我一点都笑不起来反觉得作者有些幼稚和低俗化的趋势也或许这就是韩国的特色之一吧。
0	装xp驱动比较麻烦，我还有一个未知设备识别不了，不知道怎么回事，但不影响使用
0	IBM以前的笔记本非常的好，但现在的外观改动太大，性能方面先不说。我觉得有一个我非常不能接受的是外盖变成了钢琴烤漆，一不小心就划一道，手一摸就是一个印子。
1	本人是一名大一学生，大一的生活一直处于浑浑噩噩的状态，直到我看到了这本书。它对于我的意义远远大于一本书。《杜拉拉升职记》让我开始重新审视自己的生活，开始规划自己的未来，在今后，我希望我能向拉拉一样所向无敌。人际关系的交际技巧，与上司下属的巧妙沟通，善于利用学习机会，每一次的金玉良言，我想说，杜拉拉不仅仅给在职的白领以启迪，她势必将改变我的生活。真的谢谢作者。
1	这本书是我无意中从网上发现的，看了简介觉得不错就继续把整个故事看完。里面的情节让人觉得伤感，特别是后半段。因为以前没有看过师生恋的故事，觉得觉得作者写得不错。但唯一觉得不好的是那个结局。就像香港的连续剧那样留下一个悬念让你自己去发挥想象。其实这样是最让读者讨厌的。因此，个人认为虎头蛇尾的结局是这本的书的败笔。另外，我有点奇怪为什么当当的书的纸质有点怪怪的。究竟是不是真货啊？
1	环境交通都不错，房间也可以，下次还会再来
1	林语堂先生说,他想通过这本是把中国介绍给世界,我想他做到.林先生仿照红楼梦的结构来写,这样的结构我觉得就象一条河流,如果红楼梦是那条波澜壮阔的大江,林老的京华烟云就是一条涓涓溪流.她安静的独自流淌,如果你走近她可以看见清澈溪水,溪底还能发现五彩斑斓的石头,还有那些游动的小鱼.如果远离她,她仍然不停流淌,绝不因为是否有人关注而改变,她只包含着那些年代的辛酸苦辣静静的流向远方.
1	房间很大,设施很豪华,服务很好,668的价格.放在北京,同样的房间,估计要翻两到三倍的价格.建议订668不含早的房间,100的早餐,感觉不符实.两人住,双早,858,多花190,但是早餐真是一般.服务很好,退房时,竟然是一位小姐帮我拿箱子,实在感动,给了小费.
1	电池不错，续航时间比较长；带XP操作系统，对于上网小本来说，功能足够了。
1	房间新装修的,作为万豪的金卡会员,给我升级免费宽带和免费早餐,这点比无锡万怡好很多了.前台的笑脸不多,但和之前相比的话,进步很多了.鼓励一下.
0	但就对于《百家讲坛》的定位于中学生来说，本书定位还是比效合适，中学生看看还行
0	真是让人郁闷，当当的速度真是慢的让人崩溃，12月10日发货到12月26日还没收到，半个月了都
1	买这套书的时候正好是嘟嘟3岁。喜欢《汤姆走丢了》，嘟嘟真的很同情汤姆，他的眼睛会紧盯着画面，脸会随着故事情节变换表情，而且读过之后去超市自律多了，离我远一点他自己就会说：小兔走丢了，多可怜，我要跟着妈妈。《汤姆做哥哥》也很有趣，嘟嘟读过后在幼儿园会照顾后来的小朋友。印刷质量很好，颜色温和，每个故事情节不是很复杂，孩子看着不累。当当送书的速度很快，3天即收到，很满意。
1	电池猛，外观靓，运行速度佳。完美屏，无亮无坏。外加这里很便宜。自己换xp系统的时候，如果启动时显示error17，请修复MBR即可。
0	价格要是能再低点就更好了！京东应该多搞特价活动!快递的服务态度不是很好
0	酒店在装修，气味很大。我离开酒店时，我记得很清楚把一串西藏天珠遗漏在房间了，过了三小时才突然想起来，后来打电话给酒店总台，可收拾房间的服务员硬是说没看到，难道佛祖显灵，让佛珠自己会飞？估计是服务员自己拿了，又不好意思交出来，真的是服务员的品德有问题！那是一串很有纪念价值的佛珠，可惜了！宾馆反馈2008年8月8日：非常抱歉发生了这样的事情，关于阁下反映的问题，我们感到非常惊讶。酒店管理层及时做了相应的调查，但就目前掌握的情况还不能确认是当班服务员拿走了阁下的佛珠。但无论结果怎样酒店都会采取措施，加强员工的职业道德建设，尽可能杜绝此类事情的再次发生！我宾馆按五星级标准装修的24-26楼高层观景客房即将竣工，期待阁下光临！！
0	改系统费了不少周折，最后整体都完好！缺点吗，刚好在腕托部分发热较大，有点影响情绪！
0	大家都说这本书写了很多心理案例,但我觉得什么案例呀，不就是作者编的故事么，而且欠分析。说什么是心理学的辅读读物，我看就是把一些故事串起来，再打乱一下顺序而已。推荐那些喜欢看小说的人看，但真想学到点心理学知识，那就免谈了。
0	因为看了《士兵突击》的连续剧，爱它，所以买它。以为可以让自己感动的影视，其书更值得自己收藏。但真让人失望！
0	以前在这里住过感觉还不错，但是这次很差劲，以后不住在这里了。1、天黑以后到的宾馆，出了电梯以后，楼道黑黑的，都看不清楚；2、订的“豪华数码间”，但是进去以后没有找到网线，随后打电话问客房服务，被告知需要用猫，于是去找。等了大约1个半小时才拿来……第二天，又被服务员借去用了半个小时；3、结算时，楼层服务员硬说是我消费了两个“和其正”，磨了近十分钟才搞清楚，他们连自己房间配了几个都不知道！4、晚上用餐是在房间里面，因为前台押金用的现金，所以身上的现金不够支付餐费了。于是和服务员商量在房间押金里面扣，或者第二天早晨出去回来以后给支付，但是被拒绝，只好又专门出去取现，这个宾馆位置又不好，没有建行，打车来回又花去十元……总评：房间一般，服务很差，服务员业务素质很差！
0	麦克风和喇叭有共鸣，合上盖子后有尖锐的噪音，软件调节无效，是设计瑕疵LED屏幕色彩通病：偏红边角处理的一般，顶盖强度稍差
0	我家小宝同学特别喜爱卡梅拉系列故事,每天晚上睡觉前非讲不可,那些可爱的故事会陪着他进入梦乡......我自已也很喜欢不一样的卡梅拉,因为里面的图画很有趣,会说话的图片,我认为是这样的,现在儿子已经会自已讲(我想去看大海)了,希望过一段时间,我就可以当一名聆听者了.卡梅拉皮迪克卡梅利多卡门贝里奥科尔贝小六子小刺头小胖驐,真的是太有趣了,有机会一定要推荐给所有的小朋友看看
1	外观还可以，性价比较高，这样的价格买到这样的配置还行，各方面运行还较稳定未发现有什么问题
1	这个价格，算性价比很高的一个酒店了。当然价格便宜，就不能太计较服务了。总的来说是一个愿意再次入住的酒店。
0	不知道为什么大家对这本书的关注度是如此高，评价也都挺高。当时也是跟风去看这本书，买来后，真的是在车上一页一页的把它都读完了，但是越看到后来越觉得这本书是糟粕。书的大体内容过于理想化，过于机缘巧合，细节描述的倒还不错，只是趣味大于教育意义，顶多只能算是闲来无事翻翻的书，如果真的想从中获得至上的道理，几乎没可能。
1	性能优越，这个价格下的高配置称得上高性价比。外观也很漂亮，拿手上也不觉得太沉。跑VISTA很流畅，开多个程序基本不觉得卡，内存高就是好啊。
1	这个争议也已经若干年了，到底明朝亡于哪一年，就和清朝应该从什么时候算起，是从努而哈赤称帝开始，还是从皇太极改国号为清开始，还是从顺治进北京开始，至今都是难解的话题，明朝也一样，崇祯自缢煤山明朝就算亡了吗，首都失守，可当时的清朝并没有统一全国，南方仍有南明在，当然，今天并不是要争论和研究这个话题，而是觉得，为了丰富大家的明朝历史知识和常识，作者应该继续续写南明，毕竟，南明也是明，
0	不足就是没有配套光盘，需要自己备份。我不太喜欢这种触摸板，没有送鼠标，还要自己去配，这个都是小问题。无线网卡插槽的按钮太突出了，很怕不小心会弄断。不过使用不要那么野蛮呵呵就不会有大问题。
1	酒店地理位置不错，交通非常便利，房间整体感觉还可以，只是浴室有些小。酒店提供的早餐不够丰富。酒店员工整体的服务意识不错，尤其是大堂经理，在安排订车时还特地送给我们一份当地地图，很细心周到。
0	能不住就尽量别住吧，差就一个字，反正住了一天我就换地方了
1	我本身就是一个漫画迷！非常喜欢朱德庸的作品！《绝对小孩》这本书出版以后立即买回来。里面的内容太搞笑了！女儿也特别喜欢，每天回来就赶紧写作业，然后好看书。哈哈！这是我的小计策！早点写完作业，就可以看这本漫画书作为奖励！《绝对小孩2》是作为期末考试95分以上的奖励买回来的。用这书作为物质刺激还真是不错呢！
1	刚刚买回来的时候发现书上写着终结，还以为这本书是最后一本，点知不是的。幸好还买了第六本，不是的话都不知道结果呢。在这本书知道陵容的真面目，真是吓了一跳。她怎么可以这样对她真是待她的姐妹呢。她怎可以忘记当年他父亲被甄寰救的事呢？权利果然是每个人都想要的，特别是在后宫这种地方，没有皇上的恩赐，权利、地位就是最大的，也是这种东西才能保住自己。后宫真是恐怖。
1	酒店位于昆明中心区,地理位置不错,可惜酒店服务有些差,第一天晚上可能入住的客人不多,空调根本没开,打了电话问,说是中央空调要晚上统一开,结果晚上也没开,就热了一晚上,第二天有开会的入住,晚上就有了空调,不得不说酒店经济帐作的好.房间的床太硬,睡的不好.酒店的早餐就如其他人评价一样,想法的难吃.不过携程的预订价钱还不错.
0	不好玩感觉买它是种浪费如果没有认真看它,把它当小说一样看的热情还是不要买了不值得
1	房间有点小，398元的高级间，挺干净的，在北京，算是性价比高的了，就是没有早餐。周围吃饭地方少。单人间很小，单人床靠墙放，另外一般450mm宽。毛巾，浴巾看上去很干净。
0	有些厚重吧，这跟京东没关系，呵呵，毕竟只花3999元银子嘛，这个价格比市面要低！
0	订的一般标准间￥228的，在前台等了十来分钟开好了房间，刚进了房间就被告知开错了，说开成了￥228的（其实就比￥228的多两瓶水，两小袋饼干），紧接着就被服务员赶（是赶，没错）出了房间，问新开的房间呢，服务员一脸的不快，说在开等会送来，又过了十来分钟服务员才又拿了房卡，房间设施吧感觉一般，达不到三星的标准吧，不及我在观音桥住得一些商务酒店，价格还能便宜一些。
0	内容单薄，没啥意思。对于没有什么文化水平的人看看是有帮助的，但是如果你是有一定的专业的人就没啥意思了。空洞，乏味，不用半天全书看完。
1	虽然文章中充斥着对他人的攻击；虽然看似蛮横的不讲理；虽然有时候为了泄愤的而废话连篇；但我仍然认为这是一本好书。在这个物欲横流的年代，能够这样清醒的认识这个时代，提出非常独到的见解，是转型中的中国必须有的，过于激进的表达也只是为了警醒世人。中国就应该有这样不同的观点，百家争鸣的状态，一味统一的论调只会让人更加愚钝。书中引用的几篇文章也非常深刻。这本书值得年轻人一读！
0	非常差，服务差。房间比较大，但也很差，更重要的是临近铁路，很吵！难怪酒店生意不好，人很少！
1	距离川沙公路较近,但是公交指示不对,如果是"蔡陆线"的话,会非常麻烦.建议用别的路线.房间较为简单.
0	不是内容不好，是书质量问题。请问当当会不会有盗版书啊？146直接到了179缺了30页。退换均要一个月时间。狂晕。。当当就不能给顾客把把质量关？另外把退换弄得快点方便点消费者吗？以后再在当当买书都有阴影了。
0	就是霸王条款，送的200元东券要再消费5000元才能使用，感觉被套了。
0	该酒店达不到五星水准。价格高，环境差，服务一般
1	比较旧了，但整体感觉还行。服务也还可以。
1	上网本基本性能都是这样，对于仅仅用来上网聊天以及做一些简单办公的人来说还是不错的。在均衡配置，做工等方面来说这个很适合一般只是炒股上网聊天的的男士。样子比较稳重，还没有A4纸大。性价比比较突出。
1	4399元购入，联想的售后比较完善，而且做了这么多年的笔记本，质量应该有保障的！
0	电池好像时间比较长Lenovo标志印在上面感觉有点傻还是喜欢只印ibm的Vista装的实在不爽，第一次开机用了5，6分钟，第二根内存插进去才稍微好点，没光驱也不知道怎么装个xp进去
1	这本书紧接《春秋大义》，作者一以贯之地以浅显的语言，告诉我们古代的智力英雄们如何解读春秋，这些解读又是如何上达庙堂，成为历代大政方针的出发点和依据。春秋只有一个，但解读却有无数，正是历代第一流的精英们的或深刻或偏颇或华丽的解读，织就了一身精美绝伦的不断变动的思想图景。作者带领我们有条不紊地游览这幅图景，一一指出其中的精妙幽微之处，让我们对历史有更好的认识。严重推荐！
1	且试天下，众生在目，每个事的主角，雕刻地如此真实和感性；而每个故事情节，渲染地如此真挚而动人，没有华丽丽的辞藻，只有行文如流水的平淡和畅快，看了太多假意的精致文章，反而觉得这样的作品才是最弥足珍贵的精品。很欣赏这本书，一页一页翻过，就像翻开这代人的历史，翻开他们的故事，翻开而心底角落里的纯然的感动和朴真。我喜欢安哥写作的态度，我也喜欢这本书给我的念想，意味深长。
0	太小了，用惯了台式一下子转小本挺不习惯。比想像的重。用时没有9.5小时，大概6小时吧。没有自带office，我自己装了，于是每天被提醒使用正版……有点烦……
1	贝贝熊1-30我和女儿都很喜欢，我也通过它们间接的对孩子进行了教育，我本不喜欢给孩子买开本较小的书，但这50本书让我感受到了它的精彩，有些时候家长的说教真的很空洞，书中形象、可爱的形象，让女儿一下就喜欢上了它，接受它，感知它，之后我再适时适度的引导，很有成效，而且对于现在的孩子，它们可以成为她的玩伴，这种潜移默化的影响真是了不得，值得收藏，可以说第二辑与第一辑同样精彩！！！
1	上册真的有点气愤，新发表的一篇短篇是很欣赏的，但是后面竟然加了和以前买的短篇集的内容一样，作者在后面有说明，但是真的是令人有种乱花钱的感觉。但是就是不能分开买，要整套买，哎，无尽叹气。下册我是超级没意见啦，下册才是真正想要的，但是还是那句话，要整套买。哎。。。。。。。。。。。。。
1	《瓦地的小号》很像影像叙事，非常有画面感，举动言语细腻的像显微镜下的毛孔，搏动着生动的呼吸。种族矛盾、社会混沌下的平民爱情看似云淡风轻，却最能催生酸楚的情绪，就像《平民百万富翁》的故事——最飘渺的爱情云朵下正是焦灼的大地，和这片土地上的生活，美丽而残酷。借用《瓦地的小号》中烙印在人脑海中的一句话：傻的不是你，而是这局势……一丝无奈，几许深刻。
1	很满意的一家酒店，装修不错，那天住下晚上房间的网络出了问题，负责网络的人又下班了，服务员很热心的带我到楼下商务中心免费上网。送机服务也很好，总之很满意，以后去昆明就住经贸了！
1	酒店员工服务不错，地理位置优越，早餐也很好。但是酒店房间内部设施较为陈旧，房屋面积也较小，与新建经济性酒店相比优势不大，未体现出四星级的水准。目前周边地区正在进行拆迁建设，楼下晚上就有施工情况，好在我在屋内未听到施工声音。总体上讲，性价比一般。
1	6月30日入住的。房间总体还行，就是有点旧。周围环境较好。服务方面，门童帮忙开车门倒是挺勤快，可惜不知道帮忙拎行李。特别表扬早餐比较好。总的来说，感觉可以是3星+的标准，但算不上4星
0	第一次买的拉拉升职记，三天到货（我住北京三环边上），还比较满意．第二又买＜明朝那些事＞，６月２２订的书，一个星期没收到，打客服，回答一律是很抱歉，两个星期还没收到，就在我要奋起反抗的时候，收到当当网的短信，说是订单找不到了，让我重新订货．天底下还有这么无耻的服务吗？我重新订货时发现，书的折扣少了１０％，也就是说涨价了．重新打客服，客服看到我的订货日期乃是遥远的半个多月前，就答应给我申请礼券后再重新订货，并保证说下午礼券就到账户．我等啊等，又等了一天半，还是没有任何礼券．却在今天，也就是７月１０日，我订的书终于以超越思维的速度来到我的面前．敢问当当，这是你们的一贯作风吗？对由此让我产生的那些愤怒的不良情绪而导致的身体不适的损失你们打算如何赔偿呢？
1	性能非常棒，使命召唤4，5，波斯王子4，极品飞车12效果最高，2倍防锯齿都能流畅运行
1	1、京东服务不错哦，呵呵自提点的客服提醒俺们核对商品啥的态度蛮好2、价格OK，比广州卖场里头的要好，而且带票3、2G够用咯4、装OEMHPXP系统成功！咔咔方便是自己弄的
1	以前住过这家饭店，但那时还是HILTON管理的，现在是NIKKO了，感觉明显不如以前，并且设施也有些陈旧了，但在大连五星级饭店，这家饭店的价位相对来说还比较合理，酒店附近有个新建的时尚生活区，有一些好的餐厅和咖啡店不错，酒店综合服务和管理还需要加强。
1	新买来送女朋友的生日礼物，这次京东送货很快，周四下午定的，周五就送到了。机器速度不错，金属感觉很好，比网上看的漂亮多了，屏幕看着很舒服，特别是开关显示灯等小细节十分讨女孩子喜欢。
0	看了百家讲坛，来了兴趣。因为工作忙，只看了一点点，因此买书来补。但看着看着，就睡着了。还是买碟片好，生动。
0	送过来八本书，其他都是好好的，都套着塑料封皮，就这一本《活着》，不但没有外套，而且皱皱巴巴的，被蹂躏的不成样子，太影响阅读心情了。
0	虽然作者花了很多篇幅，但看了以后有点失望，感觉钱白花了。书里面实际上大部分都是个人抒情，小女人的自怜自爱。可爱倒是可爱，但是实用性上，我觉得不如《求医不如求己》。实际上《31岁》这本书，为数不多的精华思想，都来自于这本《求医》。《求医》内容之丰富，逻辑之严谨，行文之流畅有趣，学识之渊博，阐述之客观，是这本书所不能及的。如果有《求医》，这本书，可以不用买了。
1	外观看着比图片漂亮，配置不错，性价比较高，没有拆封检查了下是全新的机器，无操作系统
0	我是代同事们预订此酒店，之前听说此酒店不错，但没想到几次打电话到酒店咨询事情，前台服务员的态度非常不耐烦，非常差。作为酒店，前台是举足轻重的部门，竟然有这样的服务，令我非常失望。
1	我觉得本本还是不错的，但没想到买到康柏的，虽然现在是HP的，但还是有一点失望。
1	房间还算可以，但硬件设施偏差，服务水平也很一般。
1	条件、服务、设施都很好，房间很干净、很舒适，尤其是前台服务态度很好。房间很大、床很宽，暖气很足，热水也很大。下次去还会住！
0	非常差的酒店，还不如连锁经济酒店，要不是襄樊没有其他酒店靠近东风，肯定不会再选它。差劲！！
0	招待所而已吧，唯一可取之处就是交通还行，三环边上。
1	优点基本和大家说的差不多。样子比较好看；键盘很舒服；散热也还不错，在室温26的情况下左掌托稍微能感觉到热度，还能接受。性价比还行。
0	先买了《不一样的卡梅拉》的前六册给儿子，每天晚上睡觉前都和他躺在被窝儿里读，我们俩都很喜欢。喜欢书上俏皮的图画，喜欢作者丰富的想象力。后来第七册《我要找到朗朗》刚一出，我就赶紧买来和儿子一起分享了。我们热切地期待着《不一样的卡梅拉》的第八册、第九册、第十册.......。因为我们喜欢卡梅拉、皮迪克、卡梅拉多、卡门带给我们的各种各样的、充满想象力的故事。
1	看到这本书给我的第一感觉是：相见恨晚！以前总以为自己什么都看得开、什么都很懂、什么都不在乎。可在看这本书的过程中，我感到自己真得是什么都不懂，特别是在做人方面很欠缺。钱教授以前在百家讲坛讲解玄藏时，我就感到他很亲切，特别是一些道理讲得很通俗易懂。这次讲解“三字经”更是一个难得的学习机会，虽然这本书我还没有看完，但我已经被深深地吸引住了，希望大家也能从中有所感悟。
0	装系统麻烦，对于新手。笔记本有些厚，给女生买注意外观。不适合女生
0	酒店性价比极底,早餐品种单调,老外一般只吃早餐,可这次不得不吃午饭;入住豪华层可房间很小,转身都困难,两张床只距离15CM远;马桶竟然没水;门弄了很久才打开;总体感觉是园林虽小还算可以,房间装修粗糙,我以为海德的产品一定不错,因为我住过398元的义乌海德大酒店,而扬州这间这是失礼人了.还收600多一晚宾馆反馈2008年7月14日：非常抱歉由于我们工作的不到之处给您带来的麻烦，我们已专门召开了部门协调会对您提出的问题进行调查。非常希望您能与我们营销部联系，以便奉上我们的礼品表达我们的歉意。衷心感谢您提出的宝贵意见。
1	在沙区算是很好的了.因为在沙区办事,所以只好选这了.
1	300多的价格入住这家佛山历史最悠久的酒店也真是值得，起码起到缅怀历史的作用，要知道它是广东第一家具有楼顶国产旋转餐厅的酒店。推荐这家酒店吃的地道，很具佛山本地特色，不管是二楼中餐还是楼顶的旋转餐厅用早茶、午饭、晚饭都可以，价格平民化，不像一些带个旋转就一定来个套餐。如果是初次来佛山，推荐入住这里。酒店服务设施难免老化，但是还过得去吧。房间10多平米，不大；附近就是佳宁娜听说那里的房间更加小；附件游览的地方是百花广场（商业广场），祖庙
1	产品不错，性价比高，就是显卡有些瓶颈。运行比较稳定，原装未开封。
1	配置还可以，价钱也不错。稳定性不错，散热也很好。设计上虽然不同于T系列的，但是也还不错吧。
0	和另外两本书一起下的单,但没有任何解释就把这本漏掉了,发票也只开了两本的价钱.
0	由于在南京住的银河索菲特感觉不错，所以这次来成都退了喜来登到万达索菲特，接机的师傅和行李员都非常的不错，但接下来发生的事情让我觉得非常气愤，问前台要了两张房卡，一张是开不了门的，然后去大堂换了张并出去吃东西，可回来发现在前台换得房卡还是开不了门，在走廊里等了十分钟才由行李员拿了张新的房卡，进房间发现夜床没有开，然后打电话给房屋中心来开也床，最可气的是我的房间尽能听见电梯机器的声音，吵得睡不着，最后打电话给大副换房间，半夜三点钟拿着大包小包在换房间，这是由此以来第一次发生在五星级酒店的事情！！！宾馆反馈2008年3月25日：酒店回复：非常感谢您的光临和对我们索菲特品牌的关注。我们对您在饭店遇到的不快表示歉意，也向您对我们饭店服务和设施中提出的不足致以诚挚的感谢，我们将加强前台员工的培训和监督，使服务质量提升，把品牌做得更好。并衷心的希望您有机会再来饭店体验我们各方面的提高。
0	儿子4岁半了,拿到这本书,我和他一起阅读,感觉画面太乱了,孩子不知道看哪儿,而且看上几页会觉得很累,但故事情节幼稚,小一点儿的孩子也许会感兴趣!但我不知道为什么此书却写它适合的年龄段比较宽,总之,买这套书时,觉得价格不低,在犹豫,后来网站一直推荐它,就决定买了,但看后很失望!没有宣传的好!此书有一个优点:如果当绘画书看倒是不错,书中有不同的汽车飞机动物造型,很漂亮!
0	广大携程会员请注意:此酒店旁边在造地铁之类的施工,有噪音和灰尘.等完工还有一段日期.出门叫出租车也不方便.入住请考虑这些方面因素.客房里的茶叶不是免费的,是要收钱啦,也要注意.
0	初五住的，这么冷的天没有暖气，没有热水。携程预定前台说没有收到。总之感觉很业余。
1	键盘用起来还行，比预期的大，但是还是有点点小。屏幕还可以，续航时间很长，达到预期。直接安装正版windowsXP系统，没有任何问题。
0	缺点是开机硬盘有响声，插口少，没有蓝牙功能，没有摄像头，降价降得太快了，还送杀毒软件我靠
1	Dell商务机做工不错，外观设计比以前的商务机好很多了。价格又便宜，这不错。
0	这种酒店如果也算3星级酒店的话，我真的无话可说了。从入住开始就不舒服：因为没定到4星级的酒店，所以携程建议住这里，说是3星的，还可以。晚上12点多到的，checkin时，服务员登记完也不问你刷卡还是付现金，直接告诉你，交500压金，我说我就200元现金，刷卡行不？checkin完了，就看不到服务员了，自己找电梯。电梯是迷你型的，瞠死能站4个人就不能动弹了。房间一股难闻的怪味，闻着就反胃。桌子上不知道多久没擦过，用手摸了一下，漆黑的，那卫生纸擦了好几遍，凑合着先上网吧邮件发了。卫生间的门是破的，门框上全是大破洞，像是炮弹炸过的，房间没有暖气，半夜被冻醒了，找不到被子可以加的，只好把衣服压在身上，这才感觉身上不冷了。早餐加上小菜一起，不超过10样，不知道吃什么，没有水果，吃了碗稀饭就算了。checkout时，服务员打电话到楼层让查房，1分钟后，服务员气凶凶的跟我说，你有没有拿黄页，要赔偿的。…
0	酒店位置比较偏僻，交通也非常不方便，而且酒店居然是没有电梯的，不太适合带着行李出游的，也不适合行动不便的人。
1	待机时间长，屏幕调到最暗，待机时间可以到9个小时。买给老婆的，女孩子用白色的小本本很合适，白色确实比黑色好看点，巧克力键盘也不错。电源适配器够小。
1	还可以，楼下餐厅的东西一点也不贵，可以挂房费，
0	喜欢AMD的芯片，性价比不错。这款散热不错喜欢AMD的芯片，性价比不错。这款散热不错
0	买的时候忘了看了回去发现没鼠标，应该有的吧装了xp有点问题还在重装中
1	总体很满意，但有一点需改进，我在9楼入住，走时到1楼前台结帐时由9楼层服务员检查房间，发现我有零星物品遗失在房间，我当时请他们送下来，结果答复是到4楼客房服务部去取，我到了4楼，又说服员员没时间，又要到9楼去取。当然这没什么，但是如果他们给东西送下来，哪怕是到4楼就取到了东西，我会对酒店有更好的印象。
0	这家酒店我非常的不满意，原因有三。第一：结帐时拒开发票，服务员说要开发票必须交四元钱，不然不开，我们严厉斥责他们公然逃税！！她们无话可说，可最终还是收了我们一元钱才给开的发票，因为赶火车，不然一定追究到底！！第二：酒店没有楼梯，必须自己走上去，非常累，而且酒店说是准三星，问他们那牌照呢？回答：还没发下来。第三：418房间的饮水器非常的脏，我们把水桶拆下来，洗了半天，里面都是灰！
0	这个作者本身屁都不懂，写点虚得要死的东东，骗大家眼球。唉，损害中医的形象，建议大家不要买，俺买了后有相当的上当感觉
0	散热不好，太重，本本合起来竖放包里时，上下两边会分开好大的口，显示屏和键盘合起来时最好有个卡就好了，另外这款是不是没有遥控的？
0	因为大家评论都不错，于是买来看了。可....什么呀?简直了...很....怎么说呢...无奈....没有我想的好...
1	外观继承了IBM的风格配置也不低4000下的最好选择了屏幕够大看电影也足够
1	看这本书，让我想起我们那些远去的流年。那时候我们每个人都是这样年轻的吧，怀揣着希望和理想，以为快跑过去就能看见烟花漫天，却不知道烟花终究只开一瞬，转眼消逝。我们都曾经为这些容易消逝的东西花费时间，也交付了很多，牺牲了很多。到长大了才知道，没有什么比爱更宝贵。只可惜，爱不肯回来了。幸而小离还能找到一部分，虽然有一辈子无法弥补的伤痛，但总算不是很伤怀。祝福小离。
0	照片是假的,一个家庭招待所,垃圾到家的旅馆.我住过最垃圾的地方
1	这是森在获得诺贝尔经济学奖后一部里程碑式的著作，全书从经济、政治、社会、价值观等方面系统阐述了这样一种发展观：自由是发展的首要目的，也是促进发展的不可缺少的手段。可惜我国的发展观里实质上缺少的就是此书所阐述的；国内也很难有这样的佳作，一是缺少这样发展观的学者，就算有也难以发表，可悲可叹
1	这本书连着看了两遍。为那些如同发生在身边触手可及的案例，为那些为人父母很容易走偏的路，为心爱的孩子—希望自己能将书中的菁华尽量多地吸取到生活的言行中，真正成为陪伴孩子快乐健康成长的同路人。“大道至简”，这本简洁实用的心理书籍，可以推而广之地运用在众多关系的处理上，因为只要你用心读，你愿意实践，就能掌握那些高效的方法。她确实是一本不可多得的好书。
0	自带的系统用不习惯，到手1个小时就格了，结果安装win7系统不容易。折腾了1天，总算把win7安装好了，使用的是移动硬盘安装法。
0	键盘设计不太合理，ctrl键太远shift键太短；按键手感偏硬。裸机+电池将近5斤，偏重。
0	文章中类似口语叙述，列举的例子太短而且没有说服力，像是在为了证明自己的观点在捏造事实一样。
1	我也是前段时间玩的那游戏。。。真正的历史也往往夹杂了一些黑暗的元素比如奴隶的贩卖对新土地的掠夺但是对于今天的人们来说大海依旧是令人向往的世界所以将过去的历史填补进记忆并且更加繁荣的辉煌下去吧前天刚看的电影《英吉利海盗》书里面居然真的写到历史上真有爱德华&#183;蒂奇此人只不过电影里他是英吉利的黑胡子海盗船长而历史上他在加勒比海那边。。。
0	就那么几页是讲色戒的，还是最后几页，不喜欢，没有头也没有尾，看着没有意思，买完以后心情特别的不好，感觉像上当了一样，书的质量也不是特别的好，真是一分钱一分货，为了多赚点钱，都把不是书名的小说也写了进去，出版在一块，感觉档次一下降低了很多，下次不会再买了。
0	我十一来住了两天，一进门就象给骗的感觉。进旅馆有几百米的泥路。是很普通的装饰。价格上没有一点优势。不是黄金周定房不能退我就马上走了。这里没有停车场，停车要到隔壁缴费停车。哪天有个广州车停在路边过夜给老板骂个半死。我们带了几个小孩去玩，有一点调皮。小孩给老板的妈妈骂的很刻薄。天啊！我花五百多一晚来住还要受这样的气。呵呵！真的象他的广告一样：有回家的感觉。“因为我回家总是给老妈叨唠”
1	6月30日入住的。房间总体还行，就是有点旧。周围环境较好。服务方面，门童帮忙开车门倒是挺勤快，可惜不知道帮忙拎行李。特别表扬早餐比较好。总的来说，感觉可以是3星+的标准，但算不上4星
0	总的来说非常不满意，明显是三星升为四星的酒店。588的房价，实在太不值。暖气不够热，温度调到32度，晚上睡觉还要盖两床被子，问他们再要一床，给我的答复是每间房间之配备这些，没有多余的被子。洗澡水是温的，差点没有洗出感冒。问要熨斗和烫板，竟然整个酒店只有一套，怎么也借不到。而且设施都已经很成旧，用的毛巾被子都是旧的，一眼就能看出来，实在算不上四星的标准。希望大家以后都不要预定这个酒店。
0	内存有点小，虽然自己买了一个已经装上，但是还不如京东直接促销一下送根内存更好，更人性化，还有买电脑居然没有包包送，也不很人性化，采购一批一般的电脑包也就20--30元一个，这点京东有点小气！
0	没有其他颜色选择。送货的圆通服务真是一般，只送到楼下，以前京东用邮政快递的送到到家门口的。
1	职场氦气的秘密却始终不会过时,每一位职场人士都可以拿来为己所用支持！
0	1.指纹收集器。2.触摸板反应速度略低于单点触摸的机型。3.键盘手感需要时间适应。
0	选购的时候，还是有货的。最后却通知我说，没货了。当当的服务态度，实在有待改善。
1	这本书的网络版给予自己的震动其实更大，因为很难想象一份禁忌的感情，能让一个读者如此自然而又真心的期待着，理解着并祝福着，但它做到了。订书的时候，我就想着，出于和谐，某些细节与“关系”的定位上肯定会有所变化，果然。但出于对该书的很喜欢，还是买了实体书。虽与网络版略有不同，但仍是一本好书，只是某种方面来说，其震憾度可能会有所减弱，却又比实体书又多了些什么。
1	房间挺小，不过香港的酒店几乎都是如此。前台服务很好，酒店地点也很好。周围是居民区，很安静。
0	以汽车为主的绘图形式，不适合中国的女孩子亲子阅读。我孩子就新鲜一会儿，再也不愿看了！
0	最恨VISTA，宽带连接不上，里面给我装了个office2007，还要激活，不激活只能用24次，激活了也才用60天，我的天，别这么小气啊。
1	贾平凹于传统的散文写作中，取了个大突破—凡对社会、人生的独特体察、个人内心情绪(爱与恨)，或偶尔感悟到的某些哲理等，都呈现文中。那份坦诚、不摆架子、不高调等性格，亦是他赢得读者的方法之一。在他文中，不难发现贾平凹的赤子之心，于现今复杂的社会里的确难寻。而且，贾平凹对美感的追求，于字里行间清晰易见。他不单只在乎自我领略，亦愿把这审美路径向读者介绍及实践。
0	可以坐地铁8号线，在曲阜路下车出地铁就到了。西藏北路路口出。到对面就能找到国庆路。不过这个酒店的毛巾，浴巾相当的旧，而且还是黄色的那种，我都没有用过。还好只是住了一天。比较起来对面的晋元大酒店在这方面做的就好多了，旧是旧了点但是毛巾比较好，起码可以用。不过这个地方相对来说很安静。
1	质量没问题，买来到现在十几天了，没什么毛病出现。正版操作系统、正版杀毒软件、正版Office软件，打算不换系统了，就用Vista了，运行还不错。
1	我很支持,在数数的过程中,不要讲其他的话.1\2\3数字间隔中间的沉默,给孩子的心理行为会有更大的压力.不过,有时候,如果到了2,孩子还没静下来,我会说:?已经过了2了.?执行不久我觉得得给他一个过程来适应,所以,相当于有时候是数到四个数的....但是,绝对不跟孩子讲价格.
1	初拿到这本书，并未迫不及待打开翻阅。因为想找个适当的时机，细细品味其中的美丽与哀愁。夜深人静，万家灯火渐渐熄灭，独自在房间，点燃台灯，发现能很快的融入书中所说的情节。每一段美丽的诗词歌赋之后，都有一段伤感抑或幸福的故事。随着主人公的悲伤而失落，开心而快乐，让我懂得，在古代，居然也可以有如此令人心动的爱情。一种亘古不变的情怀。
1	我的宝宝是个女孩子，这本书是在她2.5岁时买的，因为我个人很喜欢这类自然科学的书，在网上搜索了相关类型的书，这套的评价不错，就买了，买之前我还担心孩子不会喜欢呢，没想到拿到书后回家给孩子看，她很喜欢，看了几遍，就记住了好多恐龙的名称，没事还蹦出来几个，让我高兴不已，同时也让我这个科普迷也加深了对相关知识的理解，既教育了孩子又充实了自己，真是一举两得啊。
0	酒店位置离火车站有点远，房间环境非常一般，而且晚上环境太乱，尤其是前台结账简直慢的从来没见过，让我等了40分钟，以后坚决不住这里
0	酒店周围环境差，内部也很旧，卫生不好，很脏，总之没什么好的，下次决不住这。
1	很不错，服务和房间设施等都很好。我是端午节和女朋友一起去的，女朋友手机没电可问总台借万能充电器，很快就送来了。那的饭菜也很不错，好吃，呵呵。总的来说很好
1	轻薄,无坏点,稳定.正版V系统,7000买个正版,还有什么好说的呢.京东商城买这个确实让人放心.速度也很快.
0	打开包装发现光驱外沿有条白色虚线，好像是蹭的白漆，擦了很久都没完全擦掉。郁闷！感觉音响效果较差。
1	我没有语言来形容这部书。看到这部书是从我手机的QQ信息里。当时简单的看了一下大概内容还可以。偶尔上网时来当当上看看就看到了这本书。买了第一本回去看了。这一看就是一发不可收拾。看了已经十多遍了。每次看心里都有揪心的痛。还让我的很多同事看了。现在我已经很珍惜的收藏了这本书。现在又买了这部书的第二部续集。希望又一次可以打动我的心吧。四眼小狗网很珍惜这本书。希望大家都来分享
1	偶住的是特色大床房,是第二次入住这家店了.要表扬一下,有了不少改进,看得出酒店还是很用心在经营的.特色大床房里有免费的书籍,靠,有7\8种,还放了一枕茶园的茶香枕,女朋友很喜欢,味道很好闻,还有免费的碟片和DVD租借,只要押200大洋,有不少大片可以挑.总台的MM服务很热情,人也漂亮,登记的时候问晚上有什么地方好逛,马上介绍了东林广场,夜景确实挺美,旁边的家乐福超市和保利广场可以SHOPPING,帮女朋友买了条裙子,顺便搞了点夜宵,嘿嘿,这个夜晚不错.
1	虽然只是刚刚开始阅读，但是已经给我带来很多思想冲击了。一边读书一边实践，突然发现和儿子沟通更畅通了！！通过阅读此书，才发现自己有时对孩子是一种强迫的爱，扼杀的爱，剥夺的爱！原来他们的小小世界里，有他们自己的思维！！帮助、教育和关爱孩子，是有很多技巧的！！当然了，尊重是第一位的。这是一套非常不错的书，但是书中有许多研究性词汇，要真正理解还是需要多读才行的！！尚未读完，拙见！享读ing
0	dvd刻录没多大必要，虽然dvd刻录很普及，但是笔记本刻碟还是比较鸡肋的不如兑成优惠
1	读过“拉拉”之后，让我对职场的艰辛有了一个初步的认识。尽管还是一个未走出校园的大学生，但走出校园近在咫尺。突然“拉拉”叫我清醒的认识到，什么叫做大公司才有的机遇和挑战是非500强公司没有的道理。梦想似乎更高远，同时，又迷茫。突然，颠覆了一切原来的想法，建立了一种想成过“拉拉”式的生活的思想。是现实还是虚幻？没有答案。只能变咀嚼着“拉拉”，边生活在自己的生活中，边寻找答案。
0	书的质量实在是粗糙，让人大倒胃口，翻了下目录，粗看了一些内容，实在是不敢恭维，简直是一个课件讲义，毫无生动性可言，总之不像所介绍的那样好，我几乎没有兴趣再翻开这本书~
0	采用了传统的SATA笔记本硬盘，型号是以ST开头，应该是希捷的，因此重量就稍微增加了，背在背包里面重了点，不过还是在情理之内的。
0	给孩子朗读的好处大家都知道,关键是如何读,读什么.书中举的例子都是国外的,没有中国孩子的读书名单.
1	看完书,静静地坐了好久,心中很复杂的,一种无法解释的感动。同时，它也让我自省，我曾做过的一切。我很难说出那中感受，对人性的一种查究，人性的忠诚，当然还有人性的残忍。“我们有什么理由来指责别人的过去呢？”这风筝是虚指，它可以是所有：爱，恨，情，愁，或者还可能是一种深深地救赎......不论是什么，为了内心深处所隐藏的，所埋葬的，我们勇敢的追。
1	在携程上订了一天，实际入住两天，酒店照携程价加收了一天房费，并为我免费升级了商务房。中间问酒店前台借过指甲剪，他们说没有，建议这类的小物品还是应该提供服务方便客人。吃过一顿自助早餐，品种还算可以，就是没有牛奶，只有豆浆和咖啡。总体感觉还算可以，酒店也比较新比较干净，就是隔音比较差，经常很吵，酒店出门就有地铁和公交线，有公交直达上海动物园呵呵。还有酒店延迟退房时间没有商量余地，这个不好玩。宾馆反馈2008年5月20日：感谢您对我们酒店的评价,更加感谢您对我们提的建议。在我们如家酒店的服务规范中，指甲剪之类的租借物品前台是应该免费提供给客人方便的。对这次未能向您提供服务，给您所造成的不便，我们诚恳致歉，请您原谅！以后我们酒店会加强对此类细节的关注，不再让您失望！自助早餐每天的品种是不一样的，一般是Ａ．Ｂ．Ｃ三套互换的，饮料中牛奶、豆浆、咖啡、红茶和橙汁等几种饮料也是互换的，今后夏天我们还会增…
0	非常一般的一本书，充满了假想的理想主义色彩，建议刚毕业的职场新人千万不要看。
0	1.屏幕有2个坏点。..................T_T..................2.笔记本中部温度高，变压器温度很高。
0	靠马路，晚上太噪。早餐较差。长途电话应该是IP的，收费0.8元/分钟。补充点评2007年12月25日：洗澡水不是很大。
1	交通位置很好,服务设施还可以.但价格有点高,可能太原的酒店价格普通比较高的原因吧!
1	收到了送货的速度还是没得说的呀比想象中的好很多哦随书还赠送了速查的挂图方便及时查找每种病编写都有这几部分组成：症状表现，产生原因，并发症，易发人群，应对方法，家庭护理。对于年轻父母来说，介绍了一些基础医护知识。
1	确切说这是本写给成人的儿童小说,叙述平凡中让人感动,坚强智慧的母亲,勇敢正直有担当的查理,单纯可爱的茉莉,率真并带给这个家庭快乐的大个乔,每个家庭成员都具备一个人所应有的美德,并贯穿在小托成长的过程中,对他产生着巨大的影响.除了上校和狼女等人的干扰,这几乎就是个几乎完美的家庭,但差一分六点的结局又把人带入伤感.总的说是本很不错的小说.
0	这本书质量、印刷还是不错的，不过它只适合五岁以下儿童看，我的孩子已经八岁了对这套书好像没有兴趣。另外这套书有些贵。
0	14寸宽屏确实感觉小了点，可视面积太小。漆面有1、2个突起的小疙瘩。风扇声音还算可以忍受。vista用起来不是很习惯，拿回来必须重装C盘分了200G
1	作者力从马克思注意经济学角度来剖析当代中国经济细心的人会发现中国近20年来的一些政策措施在何新先生的文章里找到蛛丝马迹作者早在2001年就预言十年内世界会爆发大规模金融危机这非常难得原因来自与作者本人的数据统计及其严密的逻辑推理能与国家发展大计作为自己重任的知识分子现在并不多见了看看那些上市公司的独立懂事就知道了我认为何先生是了不起的知识分子
1	做功不错；比较轻便。音量比我的T61响亮多了，音质很好。其它重量啊、容易沾指纹啊，不是什么问题。
0	装系统太麻烦。我主要是office，但是键盘打字很容易跑空，串行。G这个键接触不好。
1	抢购到的本本，性价比超高，因为自己已有本本，买个人情，让给了同事。
1	没有想到,这是一间超水准的3星级酒店.很喜欢它的木板地面,不像地毯,没有异味.而且房间相当干净,也没有什么卫生死角.服务态度也很好,大堂很舒适.地点真的没有话说了,超级方便,去哪里都行.总的来说很超值.就是卫生间的排水好像差了一点,但是很多酒店都这样的.
0	房间的格局在风水中属败相,卫生间马桶堵塞,无奈的一晚!!!
0	酒店的感觉比较旧，应该是装修的时间比较长了吧
1	这是正宗日版引进的书！编书的日本人，所以，书中选用的例句很地道。每十几个的句型分为一组，每组都有配套练习，方便学习过后检验和巩固知识点！看过市面上很多日语考级类语法书，感觉这一套是含金量最高的！另外推荐《日语能力测验考前题库》系列，这也是高含金量的，可与本书配合使用。不过，题库系列名副其实，只有题和答案，几乎没有解释，对于语法基础不够扎实的朋友来说，慎选。
0	房间装修差设施也不好,早餐很一般.位置偏僻.
0	一本蕴含广博严谨深沉的论语，在于丹的诠释下，变得唯美而华丽，灰色的教条变成了华丽的文学盛宴。
1	1.虽然小，但是我这个大手用起来还行，键盘的手感可以媲美IBM了。2.电池真的很猛，做工非常棒，发热控制得也非常好。
0	一起买了好几本书，其他都还好，唯独这本，质量差的可以，很盗版。。。。。。。。
1	2008年7月16日晚上11点多，我入住了这家酒店，因为这家酒店离张家界荷花机场非常近，步行不到10分钟。酒店前台有一个瘦高的小伙子接待，虽然已经很晚，但是小伙子的态度很好。房间给我最大的感受就是床非常干净，特别舒适，卫生间配有吹风机，柜子里配有两个防毒面罩，门背后张贴有详细的紧急疏散示意图。次日早晨起来，拉开窗帘，就看到了酒店背后的小山小道，绿油油的，风景很美，空气也不错。另外，酒店还送早餐，味道还不错，吃得比较舒服。
0	竟然有如此差的酒店,楼下的居然说满意,还有哪有什么接机,送机免费,我真怀疑你是媒子.四星级酒店内竟然没有纸巾,卫生间小就算了,浴室四个角有三个角是补的,其中一个角长期没打扫干净,有恶心的黄迹.手巾粗糙,尤其浴衣可以说惨不忍睹.酒店是分时用空调,好不容易挨到了,风极小,叫维修人员,竟然连面也不照就说修不了,要不换房间好了.最奇怪的数电视机了,我朋友光脚从其前面走过去就有信号,等走回来信号就没了.还有惨的呢,就住这一晚害得我们俩人身上起了很我疹子,不知是被咬的,还是用具不干净过敏.原本住两晚的,只好拖着箱子赶紧逃离去了中心大酒店,真是英明的决定,总算最后没对烟台倒胃口.
0	1.底座的橡皮托容易掉落...2.机身右侧的usb口不知道是供电不足还是我记起的硬件问题，街上鼠标后，鼠标显示有电，但不能正常使用。换左侧usb一切正常3.笔记本的通用问题了，电源变压器有电大
0	我在当当买了三本医学书，这本是最差的，感觉作者是个江湖骗子，语言没有可读性，推荐的健康方法更是匪夷所思，本人不敢尝试。看看当当的销售排行榜买的，上当了，不是我要的书。
1	这本书中的图片很让人触动，比如为劳拉祈祷的校友，惠特尼和马特的笑容，很动人。
0	儿子4岁半了,拿到这本书,我和他一起阅读,感觉画面太乱了,孩子不知道看哪儿,而且看上几页会觉得很累,但故事情节幼稚,小一点儿的孩子也许会感兴趣!但我不知道为什么此书却写它适合的年龄段比较宽,总之,买这套书时,觉得价格不低,在犹豫,后来网站一直推荐它,就决定买了,但看后很失望!没有宣传的好!此书有一个优点:如果当绘画书看倒是不错,书中有不同的汽车飞机动物造型,很漂亮!
0	我前几天发表了我的看法，竟然被当当工作人员删除了。多的我就不再说了，我只想再说一句：这本书真的不值得一看，文笔平淡，情节做作～这么多名人推荐，我只能说出版商厉害！！
1	自己马上就有宝宝了，期待着宝宝降临人世，所以提前看看家教方面的书籍。看了这本书，真的很好。不但丛中可以学到教育孩子的方法，自己也丛中收获很多。犹太民族经历了那么多的战争、追杀、迫害还能依然存在，而且很多犹太人成了世界首富。并在其他领域取得了骄人的成绩，不可以不承认，这个种族的优秀，也不能否认这和他们从小接受的教育存在着重要的关系。这本书值得看值得仔细研究。
1	外观设计别出心裁！配置均衡性价比高，比TC系列又有进步。散热很好。
1	纳入了全新的高强度工程塑料+钢琴烤漆外壳设计，的确在视觉上给用户带来了新意的十足的时尚感;T6570双核处理器，为最新45纳米工艺,独立显卡;其上方备配高清摄像头，便于用户更好的进行商务会议;LED背光屏幕，更加环保省电
0	还是对VISTA不满意，占地儿，用着也不顺手。朋友说，这是个过渡系统，就像当年的WINME，不到一年就会被取代。话说。。。WIN7不错，不过好像只有测试版。
0	但无线网卡有时爱断！而且说明书根本就没有，就是现在谁都会使也不是谁都有功夫没事就研究它！不知是联想懒还是要省点重量把纸质的全放到机器里！很讨厌！电源线感觉有点短!某些地方不太够长！
1	比想象的要好。看来金钥匙联盟还是有一定的质量控制的。房间设施还可以，就是烟味太重。回来睡衣上全是烟味。早餐很一般，可选择的东西少。不过那个巴基斯坦服务生态度倒是很好。就在鸭绿江边上，周边环境到还可以
1	这本如夏天般绚烂的书,已被我深深刻在了心底,心中的那份感动,仍在心湖荡漾开涟漪,久久不能平息.....这是我看晓溪的第一本书,从此喜欢上了晓溪结局对我来说是美好的,一开始,我就很喜欢欧辰,而洛熙也获得了无可替代的平静,很美好...不过,也许我比较倒霉,第三部竟然少了30多页,只好重买一本,但我一点也没心疼,这部书带给我的远远不止那几十块钱!
0	发热量好像是普遍现象了，也许是天气热的原因吧，屏幕有些小，时间长了会疲劳
1	成熟型酒店，房间、服务都还不错，商务房间，配液晶屏电脑，上网速度也很快。特别是没有一般经济型酒店的隔音差的问题。位置属于市中心，去各个地方都不远。不足：一出电梯，有一股怪味，是夏天潮气？好在房间里面没有。早餐地点太挤，品种一般。总的来讲，浙江饭店还不错，房间价格稍贵。如果便宜100元，就很有竞争力了。
1	房间还是比较舒适的,酒店服务良好,大厅明亮整洁
1	体检时查出我有轻度脂肪肝，按书里的说法，这是肝脏周围堆积了内脏脂肪引发的。平时工作忙，早餐几个包子就打发了，中午是工作餐，热量高又没什么营养，晚上常常陪客户吃饭。饮食既不健康又不规律，内脏脂肪就会积聚在体内，自然会有轻度脂肪肝了。书里介绍了内脏脂肪的自查方法，还有许多减去内脏脂肪的建议，很实用，我决定采纳适合自己的建议和方法。
0	1.有急事出去，要们童叫出租车，他们就叫酒店里的黑车，价格是普通出租价的两倍。你提出不要酒店的黑车时，他们就告诉你外面拦不到出租车，我们自己走出去时，外面出租车随时可以拦到。住店期间不止一次发生。
1	令人潸然泪下的好书.太值得拥有了.当当不错,能及时改正不足,^_^,继续支持!!!
1	外观比较漂亮，个人感觉白色的真机比图片看起来要漂亮，性能没的说，有这个价位能买到的最好的显卡，整体配置比较均衡，接口也比较多而且全面，值得购买
1	这是一部全景式地表现中国当代城乡社会生活的长篇小说。全书共三部。作者在近十年间广阔背景上，通过复杂的矛盾纠葛，刻画了社会各阶层众多普通人的形象。劳动与爱情，挫折与追求，痛苦与欢乐，日常生活与巨大的社会冲突，纷繁地交织在一起，深刻地展示了普通人在大时代历史进程中所走过的艰难曲折的道路。特别是主人公面对困境艰苦奋斗的精神，对今天的人们仍有极大影响。
0	就是安装XP系统不方便，并且华硕官网没有这个型号的专门驱动，只能下载近似型号的。
1	京东的价格还可以，R系列比较实用，配置比较好，用起来还可以。本来6700打算买，结果下订单的时候发现只要6300，省了400
1	本来没打算买笔记本的，看着这个价格不错，就买了一个。总体上感觉还不错虽然是低端货，也比其它牌子的好些
1	力荐《白蛇》这个故事，源于一个传说，白蛇为女，青蛇为男，两人约定，青蛇胜则娶白蛇，否则青蛇变女服侍白蛇一辈子，果然青蛇输了，这才有的许仙。背景是文革，女孩爱上了表演白蛇的舞蹈演员，女扮男装接近她，最后两个人在夹杂着一丝恶心的留恋中各自结婚。写得太棒了，分为了“官方版本”，“民间版本”，“不为人知的版本”穿梭着讲述了这个敏感时期的敏感故事。推荐！！！！！！！！
0	什么时候降价,新品是CQ40-514TX4200/2G/250G/512独,价格比404还低!!!!
0	酒店特别提示[2008/02/29-2008/08/30]酒店对面立交桥改造。携程提供的提示不准确，不是对面立交桥改造，根本就是门口的马路改造，再加上昆明道路好多都禁左，再遇上堵车。。。。。。2008/05/04刚住过，堵死我了。晚上10点从机场走的，开了1个多小时。酒店设施已经老了，要是不修路，到周围转转还行，服务员态度一般，入住的时候都是我自己拿着大包小包，开了房间也没人理，自己上去的。酒店的中餐不好吃，早餐的米线还行，但是品种太少，住了两天，第二天就吃腻了。
1	这次入住发现在服务上下了工夫.比如在走道上,洗手间放了报纸.餐厅早餐自助餐服务,电梯服务都很周到.其实宾馆服务硬件不一定要很豪华,但要真心对待客人.希望坚持.
1	很棒的一本书，我以前比较喜欢看国外学者写的书。作者让我改变了对中国学者的态度，以前认为中国学者缺乏研究深度，只会在现有的学课知识上分析现状，也提不出什么有建设性的意见。向作者致敬！本书的生育制度很值的一看，他让人了解到性、婚姻，家庭等一些人们日常生活中很困惑的问题其社会原因在哪？。
1	很不错的酒店：服务员彬彬有礼，大方亲切。机场接机路上就办好了入住手续；再次入住时提前做好了夜床，调热了室温，号称预前服务。餐饮的质量也算好。向会员推荐！
1	在起点追读已久，听说出实体版了，特意买来收藏，也方便我继续向别人推荐这本书。在人人想做颠覆世界、掌控一切的大人物的书海中，忽然看到这样一本写平常心的小人物，而且写这如此有创意如此爆笑的书，实在是太难得了！吃饭喝水时不能读，会喷饭；上班时不能看，会突然爆笑被发现...实在是让人很开心同时又常常会觉得非常温馨的一本书，可以轻轻松松就一口气读完非常流畅。
0	看到推荐的很好，就买了。宝宝好像不喜欢，连看也不看就扔到沙发后面了。郁闷阿，，，，，，
0	屏幕上有一个坏点，夜间测试，硬盘滴答滴答的响。后面的螺丝都有卸过的痕迹，让人有种不放心的感觉！京东多的东西都送了，一个鼠标也表现得那么吝啬。
1	酒店服务不错，环境也还比较好！特别是好像是48楼那个旋转餐厅满有特色，至少我觉得住这个酒店还满满意！
1	读了第二遍，比较喜欢Edward和Bella感情发展的细节描写很喜欢，反复看，还下载了英文版对照着看，赞~~~
0	我相信自己,不论怎么做自己才是真的认真过自己的生活在二十岁十如果不能精彩的去闯荡怎么能在三十岁四十岁再回到二十岁的心??在什么时期做什么时期该做的事不去比较
1	蓝天宾馆的服务绝对的好，每个宾馆员工见到每个客人都面带微笑，说：“你好！”服务很周到，餐厅的菜也很合口，设施很齐全，四星级的酒店有五星级的服务，我们一家人都很满意，决定下次去威海，还住蓝天宾馆。
1	我家宝贝的爸爸长期在外工作，很少在家。宝宝一岁半了，他好像还没找到做爸爸的感觉。我买这本书就是想教宝宝要学会和爸爸相处，教他爸爸学一点“理论”，让他知道他这个爸爸的角色有多重要。结果，有效果。看到老公把宝宝搂在怀里，教宝宝用手指着图片和文字，念“我的爸爸象房子一样高，他真的真的好棒!”，然后两人学着书上的样子做鬼脸，我暗自得意，呵呵。。。
1	房间很好，设施也很新，总的来说还是很满意的。周围的很方便，楼下隔壁都有商场。
1	价格在这个地段属于适中,附近有早餐店,小饭店,比较方便,无早也无所
1	价格很实惠，在这价格上比较后，除了奶牛的一款，几乎无人能敌了。但做工要比奶牛号。宝石蓝二代外表做的也很不错的。机子配置也很合理，除了指纹这不怎么用的东东其余的基本都有了。人品还行，完美屏，内存三星，硬盘西数，屏幕也是三星的。xp很好装的，直接用深度6.2就可以了，不用改ide的。分辨率可以自己设定新的，方便游戏。
1	这套书三册，非常精美，内容也很好，我七岁的女儿拿到书后，坐在地板上用了二个小时读了一遍，喜欢得不得了。然后就将它们放在了床头，时不时地翻看一番，还经常问我想知道什么动物的知识，然后给我讲解，俨然是个行家的样子，可爱极了。她问我有动物百科，一定也有植物百科，我说一定会有，我会再给她买一套植物百科。不过这套书附的光盘我女儿拒绝看，她更喜欢自己阅读文字。
1	性价比非常好的一款，推荐购买！自己又添了一根2G的条子，用起来超爽！
1	外观漂亮，13寸黄金比例，悬浮键盘设计，噪音很低，和我公司发的Dell相比，非常安静，摄像头的效果也算满意。
1	池莉是我很喜欢，很喜欢的作家。任何一个人对子女的赞美都出于爱，像情人眼里出西施一样，跟自恋是两码事。虽然这本书的确没有什么具体的教育理念，但给我们的启示至少有两点：做一个善良的人，做一个追求艺术的人。一个孩子能身体健康，心理健康就是在造福社会。亦池，一个那么阳光的孩子，被人断章取义地恶意中伤，我只叹：林子大了，什么鸟都有！
0	包装精美，内容华而不实，韩式幽默实在不怎么样！说不好听，根本就是狗屁不通！
0	散热不佳，底盘的热量较大，硬盘基本在50度以上VISTA软件给的是家庭基础版，而不是介绍中说的家庭高级版（请京东给出解释～～）比较重，便携性差。
0	要是有XP的驱动就好了，为了找驱动足足用了5个小时，不过现在已经全部安装好了。
1	不错呀,房间够大,因为带了孩子,定的是TWINBED房,说了不要3,5楼,去的时候其他楼层的没房间了,前台主动安排大床房,免费加了一张床,态度满好的.
0	设施一般，比较旧。环境比较吵。二楼有个餐厅，人员往来较杂。退房时，清理房间的服务员竟然诬告用了什么洁牙水，晕！真是荒唐，令人气愤！估计是这个服务员自己拿了，反过来诬告客人。建议以后不要在房间里摆放那些收费的东西，需要什么客人可以到下面的杂货店购买，否则某些素质不高的服务员自己用了或拿了那些收费用品，搞得客人反倒恼火。
0	给孩子朗读的好处大家都知道,关键是如何读,读什么.书中举的例子都是国外的,没有中国孩子的读书名单.
1	这价钱买到这种配置的笔记本，没什么可挑的了，送的东西又多，机器也好，配置合理。此外，摄像头很清晰。
1	９８年这家酒店开业时住过，感觉很好，今年去青岛还是选择了住在这里．１０年过去了，虽然硬件略显陈旧但服务水平依旧让我感觉很满意．
0	钱汇过去半个月，至今不见该书到，不见任何回复，在当当网购书有上当受骗的感觉。
1	相对价格而言，很不错。可是我订的商务大床房间隔音太差，隔壁房间电话声音、咳嗽声等清清楚楚，太没私密空间了。
0	硬盘声音大。好像是dell这批产品都有这个问题，E6400和E5400都有硬盘声音大的问题。
1	我昨天收到的书，质量还不错，而且配有光盘，光盘质量也还较清晰。我以前也学过一点瑜珈，看了书中描写，还以前学得差不多，应该是比较适合初学者的，总体难度不是很大。光盘的内容和书中的讲解一致。书中除了瑜珈基本动作的介绍，最后章节有一些食疗介绍，感觉也比较实用。总体来说，对这本书还是比较满意的，唯一的一点小小的遗憾就是我订购的第二天这本书就除降价了，不过降得不多，呵呵
0	住这个酒店实在是太享受了,不仅可以使用五彩缤纷的白毛巾,还可以免费听赏别人KTV包厢里的高音演奏.!!以下是某某歌奏家的话,,,,,谢谢谢谢大家首先我要感谢我的父母还要感谢背后支持我的朋友们让我有了以噪音感化大家的机会现在我再为大家献上一首!!希望大家夜不能眠!!!!!!!
1	第一次在当当上买书,选了很久,最终选了<神奇校车><长袜子皮皮><不一样的卡梅拉>和<法布尔昆虫记>作为女儿六一的礼物,其中这本<法布儿昆虫记>是女儿最喜欢的,每晚必读,她还不识字都是由我来读,基本两晚就读完一本,说实话书里的语言对于小朋友非常地好懂,轻松地就能知道了昆虫的知识,一次在公园里,女儿还给她爸上了一节红蚂蚁和黑蚂蚁的课呢,对昆虫感兴趣的小朋友一定不能错过!
0	收货时发现没有光盘，送货的说必须全做退货处理。结果还要重下订单，要买的别的还没货了，我在担心，再送来不知还会不会又没光碟，又得退，因为那本书是原封的。
0	没有XP得自己安装，而且出现任何问题，只能等待，不能退货，就算刚从柜台提出也一样，有点儿不讲道啊。
0	书的质量不错，印刷精美；内容可读性较强，基本没有错别字，但检察院写成了检查院，故事也过于理想化，特别是岱西与公司、王伟等人的冲突，某些情节不符合逻辑。
1	唯一的遗憾,书有些质量问题,开头三四页正中有很多装订的粗针扎的孔.
0	这是我住过的一家全国最差的四星级酒店.进房给你第一的感慨是灯光灰暗,我想看报只能去卫生间看,因卫生间照明亮度才能达到.我是晚上9点多进酒店,11点多想洗澡,却开不出热水,打电话给总台才知是市里供热管道出了问题,要我耐心等待.直到半夜1点多还是没供上,我又找了酒店值班柳经理,本人一天长途从上海开车12个小时到威海,就是能洗个澡好好休息
1	设施很不错；周边环境不错，紧邻金沙滩；推荐海景房不足：比较偏；吃饭不放便；酒店自带的餐厅性价比太差。价格太贵，口味不好；
0	为啥重装XP系统就一定要关闭sata呢？现在没了番茄花园这些组织，装个系统都超麻烦。这个模都是在键盘中间会有凸出，之前买的hp540也一样，敲到中间的感觉不爽，三个usb太接近了。
1	相对于这个价位的酒店来说,还是非常好的.房间不大但是很干净,洗手间的设施也做的很有诚意.水龙头水很大,洗得很舒服.早餐品种不多,但居然还是自助餐.厨房连着餐厅,服务员做好的食物就拿出来,看上挺温馨的,真的有一点家的感觉.就是房间隔音效果不好.
1	洛尔卡深受我的老师推崇。在那个神奇的大学夜晚，跟老师谈论洛尔卡。因为我也将走。后来才发现原来我跟他谈论的并不是同一位诗人，我说的是卡瓦非。但这并不妨碍我们对诗人的谈论，当时，我们都没有发觉我们所说的是两个人，我们依然津津有味地享受过程。在当当网发现了这本书，没有什么能够阻挡我买下它。恩，我暂时还没读它的打算。
0	地点实在太偏僻，设施有点破旧，浴帘霉成那样竟然还在使用。想要借用电吹风，可服务员说没有，原来其他房间都有安装电吹风，就是我住的标房B没有。这样最起码的服务都没有，还不如人家街头小旅馆！补充点评2007年4月16日：前台服务实在不怎么样，我进酒店的时候一大群前台服务员不知道在讨论什么，愣是没人理我。再说那个早餐，实在难以下咽，路边的早点肯定比它好吃。
1	“法律是务实的。”这本书读来平易近人。“民事诉讼法是一门实践性较强的学科，民事诉讼理论也不能离开司法实践，如司法改革、司法腐败、执行难、民事诉讼法修改等问题，都是一些非常具体现实的问题，不是一个抽象的理论问题。我们应该思考如何使基本诉讼制度在现时中国发挥功效，基本理论失去中国实践其功效就会大打折扣。”
1	做工不错，主要事价钱实在，2400XT，看了网上的笔记本显卡排行，还是比较靠前的，跟9300有的比，于是就选了它。买之前看了3星的，3400带9200GS独显的那款，要3999，只多了个摄像头，我买之前没看清楚，以为此款也是有摄像头的，汗！！回去开了CS，开满32个电脑不卡，显卡还不错，还有上面的那个声音的触摸很灵敏，摸一下就有反映了。很爽！外观是蓝色的，其实本人更喜欢黑的，只是没有。遗憾！
1	读过她的《茶人三部曲》，一口气读完的。一直在搜寻她的文字，所有的。感谢当当，如我所愿！她真的长的很普通，但她的文字、她的思想真的很不普通！之前读过十几本茶书，可是与她的文字一比大多应当烧掉！有的人懂茶，但写出来的文字粗粗拉拉，不配！有的人不懂茶但也敢写！难得的是她能写出茶的美妙而又不失于浅薄，有研究而又不洋洋自得！一样的意思让她来表达就字字句句带了茶香！
0	It'snotasinterestingasIexpected.Maybeforthechild,itismuchmoresuitable.Infact,therearenotalotofusefultipsinthebook.Alotofmistakeslistedbythewriterisrelatedwithwrongspelling.Tome,it'snotreallyfunny.
1	电池续航时间长，约7小时，体积小巧，键盘不错，还带XP系统，比较省心，自己分区也很方便。
1	中国也出了一本情感的书，看完了，很不错的一本让女人更加了解男人的书。本人阅读的时候，就有很多同感，因为是里面有提的行为，我作为一个女性的角度，几乎都有，而且很贴切。也让我的眼界放宽了，看到了很多男人和女人不同的东西。看待事情也不会像以前那样的主观了，此书值得一看，作为一位现代女性，不独这本书的话，有点遗憾。因为你已经与社会脱节了。
1	在石家庄住过世纪、国际大厦，后来住国宾。感觉不错：房间宽敞，设施还可以。每晚有水果送。早餐比较丰富。只是checkinandcheckout慢一些，还要提高。宾馆反馈2008年7月31日：感谢您对国宾大酒店的认可。正值奥运期间，登记手续比较繁锁，我们正在研究工作细节，尽量简化登记手续，期待您再次光临，并对我们的工作提出宝贵建议！祝生活愉快，一切顺利！
1	仔细回想这本文集，发现自己喜欢的只是写《教室朝南，没有风筝》的麻宁，不知道是她成长了还是自己止步不前了，没有感觉了。或许那是她对生活的睿智，但却不能让我感动了，觉得她是高高在上的，与自己隔了很远很远的距离，所以止于此。。。
0	猫和老鼠的DVD,我在当当网已买过10余次了。除了做为礼物送给亲朋好有的孩子外，还留下自己观看，而且是百看不厌......
0	服务人员素质不高，屡屡出错！明明我为同事预留好的房间，居然不核对姓名就把房卡给了不认识的其他人了。如此低素质的错误！
0	在电视上看到于老师的讲课觉得不错买了这本书。但是我想说，这本书没什么收藏价值。能看电视还是看电视吧
1	图它小巧带着方便发热量不是很大有点珍珠白的颜色，很喜欢。键盘按起来很舒服，触摸板挺人性化的。
0	一般一般,以后肯定不会再住这里了，服务一般
1	目前是新昌最好的酒店，环境和服务质量都非常好，国内长度免费和免费宽带还是蛮有吸引力的，离大佛寺仅咫尺之遥，太方便了补充点评2008年5月4日：酒店一楼中餐厅内的白斩鸡和水库剁椒鱼头是不能不尝的？住了两晚，吃了两餐。特色的芋饺和面我看并不一定适合上海人的口味。
0	看了当当的推荐和网评，于是下决心买来看看，看过后发现并没有想象中的那么有趣，有时还觉得很幼稚，不知道我他真的不令我满意还是我不懂韩国式的幽默！
1	硬件配置超强，完美支持vista，运行速度流畅，一两年内无需升级硬件，估计也能跟上主流。
1	酒店服务很不错。有几次因标准房间售完，酒店就升级到豪华间宾馆反馈2008年7月3日：感谢您经常入住国宾大酒店,并且对酒店的服务予以认可.我们热切期待您的再次光临!
1	首先附赠软件（Office2007、McAfee）是在第一次启动时决定是否安装。不像很多品牌的笔记本，一上来一股脑儿给你装上。而且实际使用后发现它的很多自带的实用软件非常出色，非常人性化！回家仔细使用后发现键盘手感果然如大家所说非常出色。另外第一次使用小红点就爱上它了--感觉比触摸板好多了，难怪它会成为ThinkPad基因之一机器虽然有点重，但是感觉很扎实，比某些“娱乐本”扎实很多。
0	没有发现无线网卡开关，另外屏幕下面的asus的logo发热量惊人，开机不到十分钟就很烫手！
1	介绍给同事，帮同事代买的，还是非常喜欢。
0	介绍说是很好，看了之后，名不副实，说教，空洞。没有实际的事例远远不如另外一本书《遇见未知的自己》好。
1	买这本书已经是几年前的事了,但这个魔法却一直在用,呵呵,挺管用的,一般只要数到2就行了,在刚开始使用的时候态度要坚决,惩罚要即时,时间不要太长,可以是五分钟,不要超过十分钟为好,现在这个魔法123基本上被我用在吃饭.睡觉上了,孩子和老公开饭时间总是不能即时到餐桌,睡觉也是,数到3关灯.老公在这个方法上也是极其配合,效果很好.
0	在天津是很差的酒店，定了４个单人间，结果２个没有窗户，２个只能看见相距很近的楼房屋顶，价格还偏高，又不含早，真是差极啦，结果定了２天一天就退房了，因为离天津＼南开大学比较近才选择，永远不会在这里住，充其量也就是一个准二星．
0	装到U盘果然这次认到了马上格式化然后进行GHOST,嘿嘿结果大家该猜到了装好了，不过后头的事情还有很多哦，装驱动是最最麻烦的了，
1	不错的东西，拿回来，第一感觉就是好东西！包装正规，没有拆封！打开外层纸箱，里面是精美的中包装！拿出电脑，真是超我的想象。东西很漂亮！是大厂货的风范，中规中矩，气派不张扬，自己加了根2g的ddr3，1066的内存！安装的是深度的系统！半个小时全部搞定。家里的ld都说这个本本值！我自已有一个x200，感觉也差不多，！
0	电池不是6芯的，用起来也就1个半小时吧。CPU是不是怎么好，不过就上网小游戏绝对没问题
1	外观不错，散热其实还好，玩实况的时候也没有我原来的戴尔热。各种触摸键和指示灯很美观，日系电器的典型设计特点。性价比也不错
1	合庆的商务单间可以堪称豪华,设施特别先进，特别是少有的先进马桶,很少酒店有这样的装备.价格也可以接受
1	《大中医》这本书真的很好看，看过了之后总有种想学医的冲动，呵呵………………看到最后还是不过瘾，总有种没写完的感觉。就好像宋浩的师父，那个道人到底是何许人？还有那个生死门的顾晓峰也是个神秘人物，还有最终无药神方是否能够面世，还有那个神秘的甚至于神奇的宝典最终能否面世，这些都是个迷。作者留下的迷太多太多了，不知道是不是要写续本，真的很期待！！！
1	外观美观，速度也不错。上面一排触摸键挺实用。应该对得起这个价格。当然再降点大家肯定也不反对。风扇噪音也不大。
0	周六入住,花费340元,含早餐.整体感觉不象一个三星级酒店,大堂很空荡,有餐厅在里面,感觉不是很好,上电梯在一个拐角处,不是太方便,房间是一进门就见床,不象酒店的房间,就是水还比较好点,下次不会入住
1	屏幕大，配置强悍，外观还可以，散热没问题，华硕质量信得过，作为家用机非常不错
1	位于西环，地处香港老城区，门口有巴士及电车站，交通比较便利，酒店环境一般，但相对于390元的价位来说，还是比较划算的。
0	房间巨小，电视成了摆设，开不了，服务员态度冷漠。以后不会再进这家酒店
1	很仔细的读了序,也一口气读了小半本书。确如序所言，星辰也有忧郁的影子，也有不可解的迷惑，不可化的孤独与寂寞。明明是某时某刻的某种情绪，却也会变成理性思维下的分析与解读，却也无法排遣内心的怀疑和不安。不知道这是不是他的人生的低谷或者脆弱期。看着看着，又找到看鲁迅的感觉，一面理性犀利，一面感性柔软。
1	还成,不错还成,不错还成,不错还成,不错,物有所值
1	房间很舒适也很干净，周围虽然不热闹但很安静，离虹桥机场很静，平时价格很贵但因为入住时正逢春节假期所以价格超值！！！
0	散热一般，本来写没有内胆包，另外花钱买了一个，结果发现原来是配的，买了没两天就掉了200大洋
0	当当网发错我的货,退款时居然不肯退还运费,称因为快递公司已经送过货了,我承认快递公司已经提供过服务,但是错在当当,理应由当当来承担运费啊!太不合理了,简直就是抢钱!!!!!
1	即使堕落，即使痛苦，即使贫穷，即使卑微，即使身无分文。我们只要善良，只要勇敢。这。就是我们自己的世界。这不仅仅是一本儿童读物，在看似幼稚无趣的情节里，你会读出人性。你会想，假使世界的每个人都会像这位公主一样，那么，还会存在暴力存在苦难存在不公平吗。不会的，如果世界的每一个人都认真读一下这本书。你会看到。万物复苏。春暖花开。
1	沈阳市政府的酒店，比较大气，交通便利，出门往左就是北陵公园，环境好。
1	拿到这套书，我一眼就喜欢上了，做工很精致，封皮很精美，图画很逼真，很有真实感。可是我觉得我家宝宝23个月看这套书有点早，这套书的内容文字说明过长，小宝宝没那么多的耐性听完整个故事，即使听完了，我个人认为他也不会理解太多，而且书里的图画颜色不是很丰富，小动物的动作表情少，不能吸引小宝宝，如果再大一些的宝宝应该会喜欢这套书，我准备留着等我宝贝大一些再给他看
0	有的地方做工还有待改进，特别是SD插槽的挡板和边缘配合不是很好。
1	明明信用卡担保了.跑过去住说没有房间了.只好升级.最后酒店没有收升级的钱.但是还是很不愉快.不过酒店是不错的.万豪的管理不错.
1	指纹、蓝牙都有，又是独显，这个价格也是市面上最低，很实惠。送货上门很方便很放心。
0	初读还好，感觉作者的例子写的不错，可是细细品味，简直就是垃圾，例子举的简直就是生拉硬套，庄子看到我想会从坟墓中跳出来自杀，简直就是小学生的写作水平。
0	因为前些时间对心理学感兴趣，买了上下集。好久没看小说了，放在床头，每天一点地看完。没有失望，因为我从来就不对一本书寄予很重的希望。能说的只是，落俗套了，而且俗得看完有点反胃。佛洛依德把人类心理问题的结归到性，本书则很好地遵循了这原则。但书中的桥段把整本书从一个高起点狠拽到一个龌龊之地。女心理师，只是一个空洞的光环。第一次看毕淑敏的书，也是最后一次。
0	最大的不好就是没有音标，看的时候不是很方便，而且书的内容一点也不好笑，或者说作者幽默感很有限。。。
1	爸爸不在家的时候，小朋友对我说：“妈妈，今天你当爸爸好不好？”
0	用起来还不错，本人还有几张2000-1001000-50东券要的加qq673946022
0	突然发现大家都手捧一本《明朝那些事》才察觉原来都出到4了，赶紧从当当上买了一本饱读。感觉一般，看到一半就进行不下去了。
0	之前看到很多评论，说很好兴冲冲买了，看了看感觉非常失望炒作的成分大，实用的少作者吹嘘自己的故事占了这书的小一半感觉就是炒出来的，不建议买网上看看他的博客就好了
0	这个酒店基本就是低价海南旅游团住的那种招待所吧，周围极度荒凉。距离三塔很近，但是在后/侧墙外，距离大门口还有一段距离大约五、六百米。房间不小但是还是用普通球锁＋自己拿钥匙，很久没见过号称四星级但是这样子的招待所了，出门一定要按下屋那的那边，否则你就会彻底大开门一整天了。另外，号称四星，但是结帐时候竟然不能提供消费详单（水单），而且从老总到客务部经理到前台服务员都坚决没听说过住宿酒店给开了发票还要提供水单的。服务业提议拿别的酒店的水单来看看，是否能帮忙打印一下，但是客务部经理说“我们有电脑也有打印机，但是绝对不能给你用来打印！”问道这是代表个人还是酒店时候，答案是代表酒店。——导致我随手摔上了电话——手柄裂开了！至于物品损坏的赔偿，也是随口报价，注：一个普通的市话话机“原价”200大元，而且另外出去买一个座位赔偿是不被允许的！更可笑的是你如果表示罚多了，马上以态度不好而数额加倍，并且“四百…
1	此本做工非常好。人见人爱，花见花开啊。自从购买了此本后，腰也不酸了。腿也不疼了。工作也有劲了。等着数钱呢。
1	今天上午拿到书的，感觉这次配送速度相对以前较慢（又或许是我对这本书的期待太大了以至于觉得时间过的很慢）。书到手的时候，我是迫不及待打开的，质量很好。很早就知道南老先生了，一直没机会阅读他的书籍，网上对这本书的反响还不错，一要好的同学也介绍我看，于是买下作为收藏，并且留待以后细细品味。如果这本书看后觉得不错，我还要接着买南先生的《老子他说》，我相信会是个不错的选择。终身受益！
1	非常不错的笔记本电脑，里面还配了一个原装鼠标，属于意外惊喜，呵呵！
0	系统vista需要适应好长时间，没有预装office。所赠送的软件礼包其实不是免费的，诺顿才90天的使用期。机子重了点，厚了点。
1	3399入手，送包送散热器，整体很不错。速度还可以，整体做工也不错，外形漂亮，键盘比较特殊，有点不太适应，1G单条现代DDR667的，16:9的也不错，看不出来。音响效果挺好，起码高音很清澈，低音就算了；摄像头是我用过最清晰的30W摄像头了，就是不能调位置。扩展口很全，USB也分散开，驱动盘里东西很全，好装。比HpAsus强
1	1：外观不错，很适合MM用。2：性价比高，该有的功能都有了，因为我是3699购买的，呵呵。3：完美屏，反应速度很快，机器整体功能还在测试。4：顺带着说一下京东为什么要选择邮政物流呢？广州到深圳，第一次订单托了4天没到手，等到的是降价300。高兴啊，立刻取消订单，重新再定，自提。
1	散热好，做工好，耐用，经典，内存条直接使用DDR3的，免得以后被淘汰！钢制铰链很结实！
0	有些失望，没有想象中的好。比较适合幼儿园的孩子阅读。但对于小学生不是太好。
1	1、屏幕分辨率高，独显，适合做图2、速度够快3、没什么问题，使用非常正常，4、3DMark跑1800多5、完美屏
1	小巧轻便，价格实惠，送的包挺漂亮，内存跟原状内存是同一颗粒，加上后速度很快
1	入住大连富丽华东楼，新装修的，比西楼条件好，以后还会选择！
0	隔音很差，交通尚可，设施较陈旧，总体感觉不像三星的酒店。
1	电视太小了，字幕都无法看清，服务人员还是很不错的。前台的MM态度都很好
0	唉，怎么说呢，这是我住过的最差的的四星的酒店，还是贵宾楼，晕！硬件设施估计只有二星的标准。性价比太低！
1	以前女儿就与邻居家的小姐姐玩过“老狼老狼几点钟”的游戏，这次见了故事书，喜欢得不得了。在幼儿园回家的路上，边走边看，回家顾不得吃饭捧卷细读，即使下楼散步，也舍不得丢下她的宝贝书。一晚上就攻克了拼音关，自己读完了一本书。我认为这书特别适合大班的幼儿阅读，故事生动有趣，图美字大且带拼音，孩子可以独立拼读，而且书页不多，吓不着孩子，不知不觉间轻松掌握了拼读和故事。
0	首先感觉不像大酒店,应该属于公寓式酒店,房间很小,明显是住宅公寓改装的.其次门童的服务不好,傻站在那里,我进去朝我傻傻的看着,既不问好,也不微笑,还不如放个像机场一样的假人算了,第一印象差.当然前台的服务也很一般,说是从什么日记本,但不是我主动打电话讨要的话根本没人送来.如果说300多块的房价我就不说什么了,但600的房价确实让我感觉太不值了.补充点评2008年1月16日：补充一点:附件的交通也不方便,说道这里我要批评携程,描述这个酒店在八佰伴附近,去查查词典看看什么叫"附近"宾馆反馈2008年1月18日：感谢您对酒店提出的善意的批评。酒店对相关部门的经理及员工进行了批评与处理，并从工作流程上进行了重新调整，尽量杜绝漏发礼品情况的发生。真心地希望客人能再次入住，对酒店的服务进行监督，以便酒店的服务能更趋完善。
0	还没有发现什么不足.还没有发现什么不足.还没有发现什么不足.还没有发现什么不足.
1	位置很好，市中心，房间可以见到半岛、江面，餐饮（旋转餐厅）非常好。宾馆反馈2008年8月7日：非常感谢您对我酒店的支持和厚爱，柳州宾馆致力打造柳州性价比最高的酒店。我宾馆按五星级标准装修的24-26楼高层观景客房即将竣工，期待您的光临！！
1	这次入住的是大床房，房间设施还算可以，没想象中那么旧。浴室好像是新弄过了，还挺干净整洁的。酒店的服务还行，前台还算有求必答的。补充点评2008年6月21日：早餐在25楼，花色很少，很是一般了。
1	和龙应台的<孩子慢慢来>相比,小巫的书告诉了你更多的理论,让家长更急迫地去审视中国的教育环境,在敬佩的同时,也深感自身育儿知识的缺乏.前者在无形中引起你的共鸣,后者则是给家长注射了一剂疫苗,在增强家长的批判意识的同时,也提醒各位时刻不要忘了学习,这样,才能跟上小朋友成长的步伐.比较适合学龄前小朋友的家长看,提前给家长朋友打预防针.
0	快4岁的女儿很喜欢!同时买的还有《女孩子必读的100个公主故事》，因为女儿近期特别喜欢迪士尼的公主，所以买了，同是买了卡梅拉的全套加这个第七册，没想到女儿听公主故事只是听，而这个卡梅拉的她听了还要自己拿过来不断翻看，还发出咯咯的笑声。。。。。。看了几遍了，我发现这是我这几年买的书里她最喜欢的书..
0	性价比太差，大堂不气派。房间一般，服务一般，以后不会住
1	“生活中肯定还有比睡觉更好玩的事情！”大小卡梅拉们一直都抱有这样的信念。他们执著地追求那些种群中认为不可想象的事情。去看大海、去摘星星、去追回逃逸的太阳……一路上处处坎坷、历经艰难，但总是逢凶化吉、化险为夷。最后还能收获超乎想象的回报和异乎寻常的果实。我们可以把卡梅拉当作一种象征，一种成长路上必不可少的“伴侣”。读不一样的卡梅拉，成就与众不同的你！——儿童阅读推广人
1	在买了内因决定外貌那本书后，发现了这本姊妹篇。用了两个晚上就大致读了一遍，觉得不错，里面有不仅有很多小配方，还有的就是作者的生活态度，虽然现在的生活节奏很快，我们无法向作者那样精致、优雅的生活，没那时间和精力，但是里面一些日常可以做到的我会做，能做多少是多少，这也是对自身的一种关爱，呵呵。总之，这本书适合女孩子读一读，学一学
1	豪华商务房,面积非常大,但颇有大而无当之感,酒店的地毯很脏,污渍随处可见,空气里面有挥之不去的酒气.建议携程考察一步之遥的华阳酒店,不少当地的朋友都推荐我们入住华阳.
1	散热做得很好……我处理过的本本中这个散热做得很好，用一两个小时都不觉得烫。性能也不错。感觉操作还是挺爽的。
0	不能装锁、光驱读盘能力不算太好、圆通快递太离谱，到货无通知，直接给公司保安，等我见到?时纸箱包装已被拆开过。建议京东每单多给圆通两毛电话费！
0	可能是别人的评论给我的误导,这本书还是没多大意义,流水般记录一个没啥特色的女人的绘画图!为啥会出版这么多,奇怪中!
1	轻巧，电池强劲，键盘尺寸够大，打字不吃力，cpu性能够用，WLAN性能不错，摄像头比较垃圾
0	于丹的<<论语心得>>简直就是胡说八道。除了《论语》之外,她讲的全都对!她的演讲对于构建和谐社会很有好处，却歪曲了孔子的基本精神。这本书叫《于丹心得》更准确一些。
0	没买的就不用买了，到新浪网上读书频道看一眼足够了。毕大夫写作手法已经太老了，岁数也大的不适合写类似的东西了——居然还在为发现女同性恋大呼小叫么？这书里的故事哪有一件超出想象让人拍手称奇的呢？看不下去。。。
0	１、设备陈旧。墙纸剥落，毛巾破旧，灯泡不亮。２、使用日货。ＴＯＴＯ卫浴，ＳＯＮＹ电视。３、早餐奇差。整个餐厅没有小桌，都是十人的大桌，感觉就象一个大食厅。最可气的是没有水果，难以想象是一个四星级的酒店。４、价格混乱。本人是晚上10:48进酒店的，价格是420元，办完入住手续后发现晚上11:00后入住，价格为180元／晚，住三晚还送一晚，心中大感不平衡；总体感觉就一个字“差”。原本预定了两晚的房间，第二天一早8:30就逃出了酒店，搬到不远的新时空康年酒店。
1	女儿五年级，语文课本里有节选城南旧事的一篇课文，所以孩子让我给她买整本书来看。女儿见过她的同学买的那种，插图很精美的书，这本书拿回去后，她发现跟同学的那本不一样，但看完以后，女儿告诉我，妈咪，这本书的插图也很漂亮呢！是的，买书是看内容的，精装版和简装版，只要是好书，其实是一样的。
0	携程订单上写明：“房型特点：一张1.3*2，另一张1.1*2米，无法加床全部房间有免费宽带”，实际入住后见到的房间是我所见过的最小的标准间，两个床尺寸相同，床的两边均靠着墙，没有一点多余的空间，甚至连放行李的地方也没有，更不要提什么橱了，跟酒店提出与所订房间不同，他们说我们订的房间空调坏了，只能换这个房间，价格一样。我不知道这是酒店的欺诈还是携程的欺诈，我要求得到赔偿。如果需要证据的话，我有实拍的房间照片。另外，建议大家不要出泰山旅游，几乎一半的酒店会不定时，无预警的停电。
0	买之前也没见过这本书,听他们说的天花乱坠,翻了几页就够了,内容太粗糙了,韩国人特有的搞笑,我非常不喜欢...
0	书的质量很好，纸张很厚实，画面很漂亮，图画很大，但都很幼稚，不适合三年级的孩子看，（我女儿就读三年级），我女儿说不喜欢，特别是一本英语单词的书，纯粹就是单词荟萃。
1	以前在《女人我最大》节目中最爱看KEVIN老师参予的节目，每次看他对彩妆的讲解，自己总有收获。而且听他对彩妆的介绍，总是浅显易懂，而他给人的感觉是那么热心地要把自己所知道的护肤和彩妆的知识毫不吝啬地教给大家。昨天一拿到书我就迫不及待地开始了新一轮的学习，呵呵又收获了一些护肤的小知识。而且我非常喜欢整本书的编排，当然要是KEVIN老师再出一个DVD特辑跟书一起卖就更好了。
0	该酒点实在太差,携程非常不负责,我花308住豪华房,性价比也就是150,就是一个鸡窝,建议所有的朋友不要去住!本人发言实际,请如住前三思再三思!后毁!!!!!!!!!!!!!!
0	买到没装系统，很麻烦。。不过也算是省钱了。静音灯不亮，不知道大家有没有解决方法。
0	住过很多大连酒店，这个酒店是最差的，客人在房间呆了一个小时不到的时间，酒店竟然收取了100元，大堂经理石金林态度恶劣，对客人恶言相向，没见过这样的酒店，劝大家千万不要住这个酒店。
0	硬盘分区很让我崩溃，C盘221G，一共也就250G的盘，也不知道当时分区的人是怎么想的。我还得到售后去重新分一下，恶心人。
0	2月11日入住下午2点前到达的，我与友人共四人，预定了两间大床房，到达时，前台共有4位服务员，在我们之前有一位服务员在帮一个一家三口办理checkin，其余三位服务员呆立旁边，我对她们说能否帮我办理checkin，答曰：等待。这种办事方式已让我非常不爽，终于办完checkin后，服务员把房卡交给了门童，门童无视我们地上9个大包，拿着卡就往里冲，我们当场滴汗，将门童唤回，才心不甘情不愿的帮我们拿了两个包。房间在3号楼三楼到底的两间，此楼非常安静，安静的让人毛骨悚然，楼很旧，周边有一废弃的工厂。房门是绿色的木板门，到底的那间房门感应是坏的，直接用钥匙的。房间很大，很空旷，电视很模糊，卫生间很小，是淋浴房，设施很简陋，与前台服务员标榜的四星酒店相去甚远。总之，这个酒店的第一印象就给我们非常不好不舒服，但是，接下来发生的事就更让人崩溃了。打开水龙头，流出来的水很黄很脏，两间房都是如此，致电前台，…
1	坐TAXI时问司机这家酒店怎么样",老酒店,人气旺,服务好,众口皆碑."到酒店时感觉很温馨,我第一次来这家酒店,服务员都很热情,像认识我一样,出差这么久了,才有家的感觉!门童冒大雨去给我找车,回家时裤子都湿了,很让我感动.房间看得出,新装修过的,家私/床上用品也都是新的,可对出差已久的人来说,家的感觉是更重要的./
0	太脏，停车场太小，建议携程不要推荐这样的旅馆
1	性能强悍，P8600的U，单条2GDDR2800内存，独显，完美屏，同等配置其他品牌最少也得7000Vista评分：CPU5.3内存：5.3硬盘5.3显卡驱动还没有装：1.0
0	周边环境较差，服务的速度慢，态度还可以，价格太高。
0	我的宝宝2岁3个月，正是说什么就学什么的时候，这套书我已经封杀了，等他明白什么是好坏话的时候再拿出来读。里面宝宝不宜学的词太多。我是一套让人失望的书
1	这款笔记本的外观，使用的感觉都还不错，就是vista系统感觉反应有点慢，而且比较麻烦，使用程序时都提示是否继续，不知道能不能改这个设置，还没仔细看。
0	出差入住的酒店,订了个三人间.房间没空调,冷得要死,而且被子很潮.火车站旁,步行可到.据说当地的第一名金钥匙是这家
0	和用过的独显本本一样:散热有点差,酒红色没有理想的艳,深暗红色,本本厚了点.
1	距拱北关口近，标准间太小，豪华大床不错，服务好。
1	这本书我觉得好，就是对我们的启发作用要大于思考作用，因为，天下没有一定之规，美利坚的好，不能遮盖华夏的发展阶段。留学生滞美不归者前几日给我们作了一次内部演讲，总之是说美国人权如何好，一开始很赞同，后来想过后发现一个问题，即“以高福利、全民普选、私人财产不容侵犯”为基点的宣讲，优则优矣，却不具备普世之视角，所谓一阴一阳谓之道未被参破。多说不必，阅者知之。
1	华硕品牌我喜欢，已经买过几台了。这台是帮朋友买的。性价比不错，但是刚抢购4999返现400=4599货还没有发到，价格就4499了，很是郁闷。产品质量是厂家的问题，可价格质量是京东的问题啊！我觉得京东应该退我100元！！！
1	完美屏内存加到3个G自己装的XP真的很难找XP的恢复盘IBM的启动项比较多进程数有70个Vista系统太慢了
1	系统运行还比较快，键盘不愧是IBM的，敲打起来很舒服。加了送的内存后，速度还是比较快。
0	1.服务意识太差，；通过携程订了一间大床房，进房间后，发现房间的地毯脏的实在不行，和值班经理交涉，要求换房。回答居然是：现在没有大床房，要么给你换豪华大床房，但要补差价，要么就是换标房。搞不懂怎么做服务行业的？由于自己的工作失误，给客人带来不便，好象是应该的，还很理直气壮。2.环境太吵3.早餐只能用惨不忍睹来形容，不吃也罢。请大家还是远离的好！！！
0	住这里很多次了。但是感觉酒店的服务质量在下降，价格反而是不断上升。我住的房间的楼下正在装修，味道很大，打电话给前台，前台居然说没有房间，要我忍耐一下。找了前台经理理论才解决的。
1	很不错，服务和房间设施等都很好。我是端午节和女朋友一起去的，女朋友手机没电可问总台借万能充电器，很快就送来了。那的饭菜也很不错，好吃，呵呵。总的来说很好
1	配置算不错，装XP有点麻烦，关键是找有ICH9驱动的盘，按照网上的安装方法，能完美装上XPSP3，解决了喇叭爆音问题，声音图标也能显示，没有别人说的那样发热量高，风扇声响大。
0	除了环境比较好，在云龙公园对面，酒店设施太旧了，价格高，性价比低，在这个天气，房间里竟然有好多蚊子，半夜被蚊子打扰几次
1	外观很美观大方，配置均衡合理，做工不错，屏幕效果很棒，镜面高亮，使用中基本只要开到一半亮度就足够了，机器稳定性不错，尽管都说amd的机器发热大，我这款倒是没觉得
0	买了这本书有被骗了的感觉，里面的内容实在很一般，不过挺适合小学生看的。通过CCTV10的百家讲坛，于丹变成了像易中天那样的学术明星，的确于丹有非常吸引的人的个人魅力、文化气质，但这是非常空洞的，非常片面的。《于丹〈论语〉心得》售逾450万册，这不能说明什么，只是人云亦云、羊群效应罢了。如果还是小学、初中的水平，建议你看于丹的《论语》《庄子》心得，高中以上的，最好看傅佩荣先生著作系列。如果你看了傅佩荣的《论语》《庄子》心得，就会觉得于丹对于论语的理解的境界远远不如傅佩荣先生理解的境界高。用易中天先生在百家讲坛说的其中一句名句来评价于丹，“不过如此”。
1	有人说，21世纪是东方的世纪，而东方得看中国的崛起，我想：是的，21世纪是中华民族复兴崛起的世纪！但是这种崛起的前提是我们必须清楚认识自己，看到自己的不足，也要看到自己的优势，即是中国的影响力，对世界的影响力。我想这本书很好的从某一角度为我们指出了这些我们想要了解的东西！
0	所谓升职，过程中掺杂了太多的勾心斗角，我自己不喜欢这样的风格，纯属个人观点。
0	里面的内容很浅，而且没有系统性，没有买和收藏的需要。不过作者对生命的热爱还是很值得学习的。我相信只有热爱生命的人，才会用力地去生活。
1	前台服务不错,询问旅游事宜都详细解答.早餐不值三星级,房间暖气不够.
0	27日入住正赶上附近施工，第一印象不好，29日离开时，大厅有钢琴小提琴的表演。订房时（大/双）没得挑，入住时被告知是两间豪标双人间，其实想要一大一双。总之不尽如人意。
1	主要看中的是3600MHz系统总线，给升级预留了较大的空间，但还没做验证测试是否3600MHz的。性价比还不错。
1	1、便宜，性价比还行2、独立显卡3、考虑日常应用，LP也就上网，顶多玩QQ游戏，这套配置足够。
0	作者提倡内调，不信任化妆品，这点赞同。但是所列举的方法太麻烦，配料也不好找。不是太实用。
1	跟所有准备买这款本的朋友想象的差不多，轻薄方便，看个片也不错，加内存后据说能玩魔兽没试过，还有正版windows。作为一款里程碑式的产品开一种产品之先河，先赞一个。
0	酒店位置较差，交通极其不便。房间较小，顶多三星级标准，周边环境较差。我是住上后，感觉不太好，在下午6点前退房，结果要收全价，真令人失望。
1	样子还算好看，性价比不错，挺皮实的感觉；驱动其实很好装，就网卡有点晕。。
1	性价比高，led屏幕，西数的硬盘，ddr3的内存，装系统的时候也没有太大问题。使用起来非常舒适。散热较别人的hp好得多，噪音也小。
0	刚看了一章就丢边上了，光盘也不知道放哪里了，很垃圾，很多词汇根本就常用。至少我在OFFICE里，不会这样说英语，应该再口语化一点，总之废话不多说了，里面的句子不实用！！
1	机器很漂亮，便宜。配置也还可以，要自已安装软件有点麻烦。保修时间长。
1	这家酒店基本上是我的常住酒店，干净离我要办事（中环）的地方很近，如果是早上我通常走半山自动扶梯下去，大概20分钟。如果不想走路，他们也有专车接送，不过时间不一定能match自己的schedule。打车从中环上来，也就是20~25港币。省点钱的话，到怡和大厦坐12路车也可以到门口。服务员很sweet，特别是一个叫Angel的女孩，很耐心。只有一次我要求的是双标房，实在震撼，放下行李，基本上我一家三口就不能走动了。比我小时候的房间还小，于是我马上要求换房，当然upgrade是要加钱的。海景套房是不错的，位于半山，夜景一流。他们还有专车接送去赤柱，海洋公园和山顶缆车站。我们省了一笔路费和时间。他们还有自己的小餐厅，东西还挺好吃分量也足，午饭有任食的soup和甜品。下午茶就更便宜了。在中环的地头，这个价钱也只有这家了。我们从山顶下来后是走回家的，也就是半小时左右，经过兰桂芳。沿着自动扶梯，有很多…
1	惠普的这个本，主要还是在有限的预算内买一个高配置的机器。总的来说这个机器就是超高性价比。
0	我怎么感觉P8600和另外一个本联想F31的T2390一样的。。。没感觉出啥区别来
0	第一次去西宁，通过携程定的房间。我住的一个房间,卫生间的味道非常大,另外前台有个别服务员服务生硬,象是黑脸的包公,位置也较偏，总体来说与四星级的标准差距很大,性价比也不高。不知道携程怎么会把它定为银牌酒店，因为在西宁也没有住过其它酒店。
0	优点：外观够有型，配置很不错，价格合理，非常适合商务使用不足：光驱偶尔声音真的很大，底部发热量很大。总结：特价4999的价格购买还是很超值的，值得
1	书的质量很好。编排也不错，看起来很轻松，但内容有些沉重。一直都比较排斥看清代末期的东西，还有就是二战时期的集中营，“达豪”恐怖的地方。书中的死神不是想象中的那么凶狠残忍，而是很有童趣的在欣赏着莉赛尔。二战的残酷让死神都感觉到身心疲惫了。书中色彩的描述实属经典。每次将书中关于色彩的部分告诉朋友，他们都很惊讶于作者的想法。第一次写评论。因为确实很值得一买的书。
0	基本上没啥用,书看完了单词没记住几个,背单词还是得靠每天的死记.也可能是不会使用此书或者是我太笨了?
0	送货上门后发现电脑显示器的两边有缝隙；成型塑料表面凹凸不平。做工很差，，，，，
0	再也不想去那里住了.1.交通不方便;2.说是五星级,却根本达不到五星标准,房间小,跟如家快捷的感觉一样,甚至还不如如家快捷;3.服务态度,有些人的态度真的是太差了,我到的那天正好是5.12,四川地震的那天,我是晚上近8点才到的,一到那,服务人员却说没有收到预定,(当时人很多,大部份本地人是来这里躲避的,因为这家酒店是新开的,楼层不高,所以当时已经没有空房了),我一听,要他们再三确认,可以他们的前台服务员非常没有耐心,还对我发了点小脾气,我打电话给Ctrip的时候,有一个男服务员还在笑,兴灾乐祸的那种.后来CTIRP跟他们确认,确实有这张定单,是他们内部没有交接好.我是再也不会去那里住了.一定不去...
1	终于买到心心念念的书了，就因为当初的一念，以至于等到这套书时，已经过了很长时间，不论因为什么原因，当我发现当当又有了这套书时，便毫不犹豫的写了订单。我想这是相当有意义的评吧，在我买了这么多书后，这是我的第一个评论，不知道为什么，只是被蕊蕊所打动吧，爱的绝然，爱的一无返顾，有时候回忆，总是在感叹，像燕王朱棣这样的人，爱耶？恨耶？曲曲折折，幽幽怨怨，情爱两重天，于我，动心不已。
1	好小巧玲珑呢~精致~没有噪音~散热好~刚开始拿到手里，以为是假的呢，因为太小了，像是小孩子的玩具呢。女孩子用刚刚好呢~太pp了~~我的小白~联想的这个机子，超值呢~喜欢死了~~吼吼~方便呢，可以放在随身的包包里头~~
1	4999买的,来咬我啊4999买的,来咬我啊4999买的,来咬我啊4999买的,来咬我啊还送包和鼠标!!!哇哈哈哈哈~!!!
0	刚拿回来发现指示灯位置开胶了，直接到联想客服用双面胶粘上了，这两天又开胶了，心里挺不爽的！内存太小了，平时编程，还是在xp下面，就开始跑硬盘了，cup的强大完全体现不出来了，准备价格2g内存！
1	哈哈哈哈.....居然还可以继续评论啊那就给满分了下次去了继续住忘记说了,有房内按摸的服务的可惜没时间去试了,下次去还会住的......
0	书本的质量很差：收到的书本前面几页装订反了，有几页本来就没有装订好，直接就可以拿下来。寄回当当网换货，20多天了，一点消息都没有，写了邮件通知换货的原因，却没有见到任何回复。为了要换货，我还要特意去跑一趟邮局。这次买书简直是受气。这样的服务也太差了。
0	不太好，晚上被卡拉OK的声音干扰到很晚。楼下的饭店也搞出很多污染。
1	国际品牌，设计紧密，手感也不错，速度也很快，电池使用时间在5-6个小时，特别是我问了维修站，2009年1月出厂的机器都是保修2年了，电池1年。
0	也许是珠玉在前，我已买了另外一人写的**经络按摩，回头再来看此书觉得失望很大？越看越头晕，不知所云，废话太多。我相信作者是位优秀的医者但绝对不是一位合格的作者。不过如果有时间,大家可以一手拿笔一手拿纸来摘选,也会有几点启发.但是这本书实在是一本注水量及炒作程度巨强的书!
1	书送来的时候刚好是六一儿童节那天的中午，儿子见到书之后迅速被漂亮精致的彩页和内容吸引了，第一次宁愿放弃睡觉也要让我陪他做题。当初是看了众多好评才确定买的，真的没想到这套书会有这么大的魅力和魔力，呵呵，看到儿子喜欢，真是让人兴奋和激动。谢谢当当网发货送货及时，带给了我们这么好的节日礼物。孩子能在感兴趣的状态下学习，功效自然是事半功倍的。
1	外观很漂亮，自己把内存扩成2G，装的XP正版系统，速度很快。我平面设计的，用了一周没发现问题。
0	我的书缺少了十页，严重影响阅读！当当这么大的书店，怎么会出现这样的问题呢。我都怀疑我的书是盗版的。
1	作者妙语连珠，将整个60-70年代用层出不穷的摇滚巨星与自身故事紧紧相连什么是乡愁？什么是摇滚？那是一种特立独行看似高傲实则温暖的姿态那是一种绝世独立下深深的孤单与不甘文字和音乐当两种忧愁相互碰撞的时候才会激起读者心中的相同感受，无论何时，世界在变，我们的偶像在慢慢老去那个曾经年华不老的时代已然飘去。于是摇滚，成了最让人痛彻心扉的蓝调
1	这是一个很有才气的年轻人，每个刚刚走过高中的学子，都不妨读读这本书，回味一下自己走过的青春花季。古人常云：少年不识愁滋味，为赋新词强说愁。不知为何，当今的少年文笔好的很，而且文字中很少牵强附会的。随着书中文字的真情宣泄，读者往往会陷入对往事的追溯，无论隔了多少代，那几年的生活，于所有心扉初开的少年都是非常相似的。左手倒影，右手年华。青春是舍弃与获得的酸涩抉择。
1	flash分编程和动画两部分，这本书说的是flashCS3，可是脚本的运用任然是AS2.0的，这是已经被渐渐淘汰的脚本格式flashCS3使用的最新脚本格式AS3.0却完全没有涉及，而且就算在运用脚本的课程部分，也只是让人自己复制已经写好的代码上去，没有讲解脚本的详细构成而且书中有些动画的基础绘制部分的步骤省略过去了，完全初学者看起来会有些头疼不过总体来说，还是非常入门的书籍，不算很糟糕
0	原註是英文的,為何不可留下英文呢,有十有英不是更好嗎?全部都是簡體字,圖畫也不見得吸引,將會送給別人
1	性能不错，很便宜开了一整天，机身温度还是蛮低的几个功能键也挺好用的
1	这家酒店真的不错.在这住了4天给了我3个惊喜:1.房间比我想像的要大,还有沙发.2.每天有水果送.3.服务员竟然在有条件的情况下免费帮你洗衣服.(帮我洗了一条牛仔裤).以后有机会再来无锡我还住这.
0	一个月前入住过，首先是装修已经很陈旧了，给人一种死气沉沉的感觉，再就是服务，都是大妈级的，倒退10年还能算4星，现在很难说了。
1	7月份入住的厦门宾馆，觉得非常好，前台的服务员非常有礼貌，我随口提了了一下其他住客免费升级一类的事，马上帮我免费从双人间升到大床房，房间超大，搞得靠在床上看电视觉的有点远，呵呵。而且那位服务员第二天见到还问候我“某某小姐，你好。”，超好记性，最后一天还帮我申请到晚退房。遗憾的是没有记住她的名字（好像叫周x秀），不然可以打电话去表扬表扬。房间设施也非常不错，我觉得还是算新的。而且酒店本身就有自己的花园可以散步，马路斜对面就是万石植物园（本人极力推荐在最后一天，要坐下午飞机的游客朋友，在上午花几个小时在里面，非常大而且打理很好的植物园）。酒店离热闹的步行街也是步行可至，门口有公车去机场，鼓浪屿，厦大等地，便利之极。下次去厦门一定还住这里。
1	价格够便宜，而且也算是大品牌了。而且加一元还送了内存条，这点很好！金属掌托，有利于散热。装系统的方法大家可以参照下面这个链接：http://blog.zol.com.cn/1118/article_1117706.html
1	用了几天了，总体感觉还行，没发现什么问题。京东的速度没的说，头一天晚上下单，第二天就通知取货！
0	一直是再重复说男人要得是成绩赞美,女人要得是聆听观点有点单一,至少不能给我什么启示和帮助和刚开始期待的很不一样个人感觉很一般
0	服务很差！！！服务员的态度很不好！环境也一般
1	u100plus便宜，外观尚可，电池续航时间较长，支持802.11b/g/n和蓝牙2.0，相对其他品牌同价位配置已经相当不错了。
1	惠普这款整机配置均衡，内存稍小，京东送个内存就太好了。本本外观简约，不愧为商用型。键盘设计很有特点。LED屏显示效果很好，色彩较靓丽。
0	设施太陈旧了，服务很差劲，态度恶劣。
0	外观跟我想象的不一样，是康博的电脑，一查原来也属于HP。没有系统，很麻烦的，也没有驱动盘，我觉得应该送驱动盘。到现在我的SM总线都没驱起来。管网上也没有。
1	携带很方便，键盘很好用，手感不错，比我原来的笔记本强多了，IBM就是IBM没哪个品牌能取代
0	因为春节参加朋友的婚礼就住在这里,感觉不是很好!房间小不说还很暗,房间里居然没有一个大灯,床单不晓得本来是这种颜色还是怎么着,感觉有点脏!床还很小!早餐没什么可吃的!但因为是送的,也就不说什么了!
1	呵呵，又住了回豪华双床房，感觉房间比标间大了，没那么压抑，床也大了，比较舒服。就是电视太小了，农村的朋友家估计都没有这么小的电视了吧。卫生间还是太简陋了，和酒店的整体定位不匹配。衣柜里缺少浴袍，总可以提供两套吧，我住过的更便宜的酒店都有提供。
0	入住的时候刚装修，味道很浓！房间内的床坐上去好像有点不稳！
1	唯美的人物，唯美的故事接触过多个此时代背景下的故事，不过作者文笔细腻，恰如齿间淡淡留香，让人品味伴我度过两个孤单夜晚，无限惆怅不过人物描写不够深刻，让人看完也没有大概的人物轮廓私事杂事显得太多，衔接不够，结局更是莫名其妙，让我怀疑自己的理解能力有问题，翻来覆去仔细研究，也没看出端倪哪位高人指点一下
1	赶上五一促销入手，做工还行，接口够用，价格能接受。电池强劲。外接移动硬盘不需要另接电源，直接识别。
1	服务好，结账快，门口有好出租车。最重要的，早餐真好。单人间价格合理，但标间一个人住不太合适。
0	这次入住和上次相比,感觉差很多啊...卫生间马桶一直漏水,早上打扫房间服务员简直像抄家一样,搞的整个楼层都鸡犬不宁,想多睡一会儿都不行;晚上2层的KTV音响一直闹到半夜,住在3层的我不但没法睡觉,连听电视的声音都有困难.下次再去扬州,我肯定要换个酒店了.
1	外观精美，价格便宜，4299买的，带包以及杀毒软件和鼠标，自带了系统盘和驱动。都很不错，满意呀！
1	饮食调补离不开食物的性能和应用，这本书对一些常吃的食物的性味、功能、主治、用量用法、禁忌等都有注解；在?医食同源，药补不如食补”的理论下，能对日常生活中做到食而治病、食而防病、食而补身。很全面和专业的一本书，实用性也是相当强的，这样的价格还是很对得起它的内容的，强烈推荐大家购买，对家庭健康很有帮助！买了两本，一本送人，一本自己留着用：）
1	模具做工不错，键盘手感好，完美屏，ACER旗下的质量应该可以保证，保修3年，总体性价比很高！
0	这个书首位的排名言过其实，感觉比不上圈子全套。1）故事里面的故事很多牵强赴会，逻辑性差。2）如果仅仅是上面的原因，还能马马虎虎接受。毕竟有些和稀泥的招数在实际工作中还有些用处。看到故事尾巴，感觉笔者匆匆首位，手忙脚乱，极度不负责任，王伟莫名其妙的失踪实在让人无法理解，虽然你主要是讲职场，但故事的完整性要考虑吧，要对得起读者吧。3）逻辑性差的书不能给高分！不推荐买！
0	屏的显示效果好象不大好，不知道是才拿到不会调还是其它问题，内存是DDR2667的插在内存槽里的，要加内存的朋友要注意
0	软硬件都不够三星标准，我是凌晨2点多入住的，过道无人指点，房前灯也没有，还是我自己摸索找到的；房内设施陈旧，有霉味，床上用品看上去不清洁，久放水不热，我点了6：15叫早，结果小姐忘了快7点才叫我，第一句是“你大概已经起来了吧”。我在网上订的高标，最低193元，但是宾馆大幅广告“休闲房118，高标168”，鉴于此，我进店就问有无客房，小姐反复问我是否预定，就是不正面回答有无客房。我向宾馆提出房价问题，宾馆一会说是我的房间是高标的，是总统套房的附属间，一会又说促销是针对当地人的。我指出宾馆有促销应当及时与网站沟通，没有沟通应当对网站客人至少按照促销价结算，否则我要提前退房，宾馆又说要给我换一个好的房间。给我的感觉，宾馆缺乏应有的诚信和气度。我提前退房，发现那里有许多报馆，虽然总体条件不能与上海相比，但是价格便宜。
0	如果选择周六日订货就只能在周四左右订，否则超过三天就要求用户取消订单重新订认为不人性化，应当是在10天内在用户的要求下都可以才好
0	不明白为什么机器有哒哒哒的杂音，并且杂音很大，好像没有别的用户和我一样，我今天去三星售后问下，是不是质量问题！
0	堂堂四星级酒店，写错了房号。用户按照订单退的房间，给携程反馈的是提前退房。这种服务能符合四星级吗？
0	地段马马乎乎。但这个楼本来就像写字楼一样，大部分都是人家办公的地方，少部分楼层是客房。房间不大，设施也有点旧的样子，早餐更是残不目睹。我真的觉得他能评上3星是奇迹
1	父母对孩子富有感情色彩的评价性语言,在孩子的一生中往往成为判断对错的原始依据.虽然孩子在成长中还会被外在的环境有所修改,但这种修改决不会触及他儿时的核心观点.所以,从某种程度上说,父母说话的态度、内容和品质，将成为孩子一生的自我意象和思维定式，是乐观、自信、富有想想和气概，还是消极、自卑或得过且过、自暴自弃。可见，父母对孩子的态度和话语，对孩子的影响有多大！
1	此书最受益是这两条1、心中无冷病，不怕热上身。2、肌肤不喜欢冷若冰霜的美人，美丽的女人一定要让身体暖和起来，其他所有的问题都会迎刃而解。说实话以前太不注意“寒”了，搞得自己现在身体很差，脾胃虚寒到了极点。开始认识到要对自己身体好并努力改善生活方式。现在已经好多了，多靠了这些仁心仁术的医生们的书。非常感谢！
0	老掉牙的五星酒店，我们入住的客房窗外就是酒店的封闭露台，窗下堆放疑似废弃的棉被等物品，还好就住一天，拉上窗帘将就一夜，第二天就赶紧离店了。
0	完全配不上“引起第三国潮流”这几个字就没见过作者这样写作的感觉作者创作时思维混乱经常蹦出一些莫名其妙的字词让人感觉不知所云对于角色感情的描写不到位过度太快性格混乱
0	很一般，感觉到主人公内心很肮脏，之前读过余华的《兄弟》，被恶心了一把，《女心理师》和《兄弟》有一拼，但文字更加散乱。上当！
0	样子不太商务,塑料感较强,屏幕较小,没有送鼠标,我自有2000-50的东券不爽,其他都OK
1	性价比极高，我在苏宁买4699，东东才4399.功能很全，用起来很满意，够用了。
0	实在看不懂的房价，房间较干净，但是象是临时房一样，几乎没有隔音，昆山的酒店价格太离谱了！
1	酒店房间很大，这是最大的优点。设施不是很新，楼道的空调太冷了，只能把房间的空调关掉。总体还是不错的
0	251页到267页内容缺失，换成了239页-246页再来一遍。太不爽了。图书内容随便看看还可以，史书这样写看起来不错。一句话：可以看但不值得收藏的书，指的可能就是这样的书。
0	入住11楼大床房，一出电梯就有明显的地毯散发的霉味；房间的窗子不能打开，即便这样，也有蚊子存在。最恐怖的是有灵异事件。入住2晚，第一天平安无事；第二天，凌晨3点，被“滴”“滴”的声音吵醒，一看房间的台式机电脑自动启动了，之后读光盘，失败，就滴一声。过去按电源键，怎么也关不上电脑，只好拔电源。可是，我都是用自己的笔记本，这台式机从来没碰过。实在是不会再去住的酒店。
0	当当网名不符实，订货多日不见送货，询问客服只会推托，只会要求用户再下订单。如此服务留不住顾客的。去别的网站买书服务更好。
0	书应该是因人而义吧，所以我觉得这本书没有多大的帮助．书的名字叫人蛮诱惑人的。但看了后感觉里面写的内容也很泛泛．没什么．买这本书时也是听朋友说了才买的，看了才觉得什么叫后悔．．．
1	坐落在香港的老城区，可以体验香港居民生活，门口交通很方便，如果时间不紧，坐叮当车很好呀！周围有很多小餐馆，早餐就在中远后面的南北嚼吃的，东西很不错。我们定的大床房，挺安静的，总体来说不错。前台结账没有银联！
0	跟风的人总是很多，这一次也跟了一把，不出所料，内容平平不说，一点可读性也没有
1	虽然是老酒店，设备倒是很齐备，价格也合理。地点十分方便：旁边是大马路解放路，往南一直走就到车站，往北直走可到铁塔。酒店四周有难以计数的手机店，要缴通话费或买储值卡都很方便。设备齐全：连220V转110V的转接插座都有。自助早餐：是当地风味的中式餐点，内容丰富。服务态度：前台、客房服务、餐厅等人员都很和善，主动尽力为旅客提出帮助。人员服务态度真可比五星级。真要找出待改进的地方，就是浴室狭窄了点。
0	定单5216523与6月3号要求处理补发赠品.现在已经20号了,仍然未补发!现在都出了大礼包了.要求给一个满意的结果.不要一拖再拖!!!(而且我们拿到手就发现键盘问题,已经拿去修了.才买几天啊?)
0	预装LINUX我觉得还不如装个DOS。一般新手不会做系统菜鸟吧会做系统却不知道要重建MBR，说明书全英文，MSI售后只有省会有。
0	装系统确实比较麻烦，先用普通的系统盘装一次（因为我的这个系统盘版本比较老），装好后硬盘直接启动，进入WINDOWS界面后，再用GHOST的光盘装一次！！（不能直接光驱启动GHOST的光盘）
0	有一个色点。在左下方，不是很明显。还有键盘上的右边Shift键设计不好。太长了。比回车键占的位置还大，经常容易当成回车键来按错。没有Express口。有点发热。声音有点小。
0	虽然我的键盘有些小的问题，但这是个别现象，这个我自己清楚，我也没有找京东，直接找的ThinkPad客服，目前正在处理中，相信不是什么大事，ThinkPad可以帮助我解决好的。
0	综述:见过差的四星酒店,没见过这么差的准四星酒店.详细描述:1,基础设施问题:酒店承诺可以宽带上网,但房间经过更换,才可以使用.房间设施比较简陋.和四形标准有一定差距.具体表现在:家具陈旧,没有必要的办公用具.床具不是一般的硬,而且有明显的污渍.2,服务态度问题.到达酒店时,门童没有服务意识,不仅不帮助客人拿行李,而且开门的意识都没有.总机接线员不仅不使用双语,而且连基本的礼貌用语都没有.3,安全保卫方面问题:酒店防火安全意识不够高.首先,酒店房间内的插座和电源按键安装不稳定,部分地方有明显松动的状况.其次,在酒店3--4层的安全出口的过道内铺设了地毯,根据消防法的内容,酒店安全出口的过道内是不能铺设地毯的.保安并不尽职.4,餐饮问题.酒店早餐没有水果,这是我以前住酒店从没遇到的.没有就没有吧,但是,酒店独出心裁,把塑料水果放在餐台上,不知酒店是考察客人的智商还是工作人员失误.以上就是入…
1	地理位置对出差的人士来说还是很方便的，好找啊.
1	外观漂亮，很喜欢外壳的质感，不是烤漆的，最讨厌烤漆面很容易花，
0	刚买不到一周，现在报价已经降了300。我是5799买的。挺恶心人的。
0	无线信号不太好。比我HP本本信号平均低2-3格。升级驱动并在网卡属性作参数微调后信号仍比未作任何优化的HP本本无线低1-2格。没有配Express扩展插槽。键盘的好几个键不灵活，方向键太小很不方便。
1	酒店的位置很好,距离火车站非常近.总提感觉酒店的性价比不错,房间不是很大,但是对于出公差来说,也是十分不错的选择了.
1	我订的是高级间，因为不吸烟，很幸运的升级到行政楼18楼，房间很大,服务人员很亲善，比九龙酒店（房间小，服务人员没笑容）好太多，感觉很好,下次还会来帝京住的.
0	请协成不要再介绍是准四星未挂牌的该酒店，最好不要再与这家酒店合作，有损你们公司声誉。还不如好的招待所，只有表面功夫，位置很吵，旁边就是公路，服务很差，整个酒店很脏，床单，枕套，地毯。。。只能和衣而睡，半夜空调变暖气，热死你，浴室脏，不敢洗澡。早餐无法吃，餐具脏，食物差。在酒店的一家旅行社也很不正规。第二天立刻走人，心情差。补充点评2007年10月8日：当然服务生也很差
0	操作系统啊真不好加一个windows又用不了多少钱？建议增加安装系统的服务
1	为了高兴我买了第二个小白，这个小白安静，不爱叫，外皮漂亮，得常擦擦，长的也紧凑，有很好的设计感，虽然个子小，什么都安得上，装了不少东西，跑的一点不慢
0	做为一本声名在外的流行书，说的还是广州的外企，按道理应该和我的生存环境差不多啊。但是一看之下，才发现相去甚远。这也就算了，还发现其中的很多规则有很强的企业个性，也就说，只是个例，而不是行例。给我们这些老油条看看也就算了，如果给那些对外企向往，或者想了解的freshman来看，实在是容易误导他们。
0	房间的隔音太差!我定的房朝内街,对讲机声和空调声极大!建议加装双层玻璃窗!
0	胡不过在卖弄词语，描写虽然有过人之处，我总感觉有句无篇。张迷尚可以一看。鉴定完毕。
0	我在9月19日入住的，本来在携程网上预定了3天，但是酒店的前台在我入住的时候，都没有问我要住几天就开了一个一天的票给我。当时真是非常的生气。也没有计较，就住进去了，22日离开的。结果回来携程通知我我只完成了1天的入住，只给我1天的积分。郁闷！入住当晚，酒店就进了一个团队，打麻将打倒3点多钟，吵得难以入睡。而且酒店的位置在张家界森林公园，游览武陵源风景区不是很方便。
1	性价比不错声效不错摄像头效果不错和中关村价格没差多少，早知道不在京东买了
1	黑背，为什么世界上会存在这样的人！幽默讽刺，完全与众不同的漫画方式。还有管他真真假假的“童年故事”。这本书里出现最多的“感化”一词，配上黑背带着杀气的表情，爆笑那是一定要的，一口气看完那绝对是必然的，对黑背的佩服和敬仰用滔滔江水来形容已经不够了。惹到谁，都不要惹到黑背。可是来不及了，我已经被感化了。。。学到不少。以后朋友们，请小心我！~
0	内容还算过的去，不过以文采来说，就一般。说的只是一些大道理不过还是给人些启示的。不过这本书更适合有理想的女孩
0	热量较高~不完游戏就开着也会热，需要散热器为好特别是夏天，显卡是入门级的。不过以后把内存加至4G，那样会爽点。
0	书里基本都是日本的生活环境,与国内还是有些区别的可能是自己没有一个人住过,所以没啥共鸣,书没看完就放一边了...还好就买了一本她的书
1	外壳很有特点条纹很好看用起来不错装XP按网上的说的很容易装，还有原装鼠标
0	没有包我又单买一胆但是适配器没地方放郁闷中但电脑极好以后再买包吧电池久一些更好
0	以为是为孩子们准备的书，即使有些教育父母怎么给孩子读书也不错啊，没有想到，居然就是一本说教的书，很遗憾，下次会好好理解简介导购的意图，不知道能不能退货？？？
1	整体尚可.优点很多就不说了.单就缺点罗列如下,望改进:1,房内夜间有异响.象是水滴或是气流的声音.2,宽带要服务台开通才可使用.开始不明白,耽误了好多事.3,被子感觉很不好,不透气,象一层塑料罩着一样,很难受(个人感受).4,落地灯插座没电.只好趴在桌下找桌后的插座.5,卫生间隔音不是一般的差.
1	收到书，还未打开就被封面的鲜艳色彩及版样吸引，迫不急待的打开，书内的设计及彩图也不错，色泽及印刷质量都称的上好，没有味道，贴图也从简入深。价格也不贵。拿回家，小宝贝也很喜欢，我家宝宝只有2岁5个月对于她贴片不太好撕，大一些的贴片要我来帮她撕。不过，今天再玩时已经比昨天撕的好很多了，可以锻炼她的小手呢。等这几本用完了，我想我还会再给她买一些类似的书。
0	性价比低，感觉很贵。选择酒店主要是离附近的企业近一些。房间总是能听得很响的水声。希望酒店能降低价格。目前的设施同安徽省内其它酒店相比只值250元不到啊
1	经济学，本身就是一种思维方式。本书反复强调经济研究的出发点是人的个体行为，并且是相对的，既要有行为的相对对象，又具有环境条件的相对变化性。目前才看了一部分，但是深感收益，这种洗脑的思维重构，永远不会太迟。举例：书中说，实际上所有的选择都是个体行为，不是组织行为。这句话就令我我深受启发。果然是思维方式的启蒙。
0	我在3月24日订购了图书室内设计，可是你们给我寄来的却是景观设计。我与3月26日之后打了N个电话，要求退款，买次你们总是说可以，2个工作日给我办理，我等阿等啊，过了好几个2个工作日，盼星星，盼月亮，终于在4月1日，盼来了，可是是换，不是退。我于是又接着打电话，你们又说2个工作日，我又等了好几个2个工作日，依然没有消息，我只好投诉。很快接到一个电话，告诉我1个工作日给我确切时间退，说的真好啊。，没有一丝犹豫。可是这一个工作日又过去了，人呢，电话呢？你们逗我玩呢。就86.2元，至于让你们这样吗，不烦啊？
1	看过了《步步惊心》、《大漠谣》、《被时光掩埋的秘密》，期待着《云中歌》。桐华的作品有着无法抗拒的魅力。我喜欢她的文字，期待她有更多好的作品问世。
0	感觉一般，如果是来旅游的话，离闹市区比较远，有点不便。是地板而不是我所喜欢的地毯，宽带要另外收费不爽，不过有数字电视算是弥补一下了。客房很简单，家具有点小，感觉不够大气，最好笑的是卫生间竟然没有插座。。。。靠马路的房间很吵，虽然有双层窗，但还是不够安静。补充点评2007年5月4日：上面的点评是点评别的宾馆的，搞错了~~~~~~~~~补充一下：地点是在闹市区，去逛街很方便，房间除了是地板，其他还过的去，宽带要收费不爽，早餐一般，不过鱼丸味道还可以
0	选购的时候，还是有货的。最后却通知我说，没货了。当当的服务态度，实在有待改善。
1	发货速度快~华硕的笔记本质量还是挺好的~性价比不错~xp下的驱动还是很好装的~外形也还可以~
0	没买的就不用买了，到新浪网上读书频道看一眼足够了。毕大夫写作手法已经太老了，岁数也大的不适合写类似的东西了——居然还在为发现女同性恋大呼小叫么？这书里的故事哪有一件超出想象让人拍手称奇的呢？看不下去。。。
0	这地方千万别去住了，绣花枕头一个。样子好看，。别的没什么的，大冷天不开空调还说他们觉得没必要开，气的你要死呢。第2天我就搬家了，
1	在孔夫子有卖的，注意是1980年8月版的，封面所写为“任应秋主编”，编写说明中写明是“个人执笔，集体审查”。1986年版主编好像不是任老，他已于84年辞世。
0	就是刚刚开始磁盘分区比较麻烦，有点热，USB接口太少怎么自带的office用不了呢，还要买版权吗？
1	在这里住了半个月了，我们一行共住了5个房间，有豪华套房和豪华标准房，感觉酒店的服务不错，酒店所有的人的态度都很好！豪华套房能看到江，整个长江，最好能预定尾数是18的套房。酒店的早餐一般～，我在九江租了自行车，存在酒店，经理对此格外照顾，就是觉得价格在九江没有什么优势，虽然挂4星，其实设施不到4星。酒店的健身房基本上就是摆设，而且还收费～。没有打扰电话。空调到晚上不好，经常热醒的！远洲也这样的！宾馆反馈2008年4月17日：您对酒店挺了解的，非常感谢支持！
0	买前看规格介绍是6芯电池，实物却是3芯，这点是很大的不足，希望京东能组织原装6芯电池供应。
0	1、与携程网之间的沟通或流程方面出现问题，我明明预订了，但是该酒店经查询后答复我说我没有订，没有接到到携程的传真。2、好不容易住进了酒店，却不是我订的双床，而是给了我大床。联系总台，已经没有双床间，要我加钱住豪华间。我没答应，后来给了我一间双床的标间，但是骗我说是豪华间。3、一位姓陈的小姐服务态度极差，可能是大厅经理。总台小姐的态度还是很好。本来这个酒店我是住了好几次的，但是经过这次，下次再也不去住这个酒店了。包括我的朋友我也不会建议他们去入往。
0	觉得内容很空，也不知道是不是我的理解力不好，没看懂，还是它确实写得不清不楚、不明不白！
0	预装的linux不是直接进入系统的，不方便测试机器。随机光盘全英文，说明书没有注明详细的硬机，装驱动比较麻烦。LED屏没有联想的好，联想的可能调到最暗，Acer的不行。
0	即使加了1G内存，相对于台式机+XP，Vista还是有点慢，而且几个老版本的软件需要重整了。
0	1.)订了330的超豪华标房,房内有电脑,但每天上网收费50元.房内没有免费瓶装水.2.)第一次给了一个没有风景的房间,推开窗看到底楼餐厅的玻璃屋顶,强烈要求换房.然后换到一间,结果窗外两个大水箱,不知道是否CTRIP上订的房间都是这样的.3.)房间的空调有时会突然不制冷.4.)阳朔很美,还会再去,但肯定会换酒店.
0	位置在4叉路口，有高架桥（高架桥上车少竟然有摩托车！）安吉有许多改装过的三轮“汽车”，发出拖拉机的声音，当然不选靠马路的房间。室内装修在安吉可以算第一，但强烈鄙视卫生间的感应通风机，每次进去发出农村排风机的声音，第二次感应到人存在，马上加大马力的工作。有时会自动排风，估计用的感应器质量问题。我住的是靠内的3楼房间，下面2楼是连着厨房的，6个排风扇让我叹为观止！！幸好酒店的饭店是8；30pm就关门。但是白天实在吵人，只能开电视抵御。结论此酒店的装修布局存在很大问题，酒店人员应该看看别人的酒店是怎样维护客人的安静权力。另外有骚扰电话，估计每位客人都能接到2，3个。吃饭：菜价格便宜，买一送一，量足。但是味精方太多，各位讲究的大大，一定要提前说明。
0	为什么装vista...用不惯...预装的东西太多（大都是试用）...白色键盘容易脏
0	文字枯燥乏味，无艺术性，难以入眼，翻看了一页，OVER！古人说：尽信书不如无书！在此我要说：尽信广告不如无广告！
0	订单184477629，为什么2007-7-1114:43:34出库，到今天7月21日下午15：30都没有任何信息？当当网承诺的5-6天送达的口号是否属实？为何拨打维护热线没有办法解释？当当网是否对自己物流送达情况完全不知道？对客户是否有承诺？客户投诉有没有解决办法？这是我的第二次订单，第一次订单号162957864,超过20天才收到书籍，请问这次需要几天？前一次说春节人没上班，这次呢？什么理由？有没有人能回答我，我的书在哪了，为什么会这样的？
1	环境非常好!非常安静!设施较旧!餐厅菜肴很好!希望能改进硬件设施!
0	除了地点靠近地铁，几乎未发现其他优点。房间有异味，卫生间有污渍。最难以忍受的是电话和网络：电话机拿起来就是怪异的忙音，要连续拨打七八次才能接通一次，问到前台，答曰确实有这个接触不良的问题，没下文了，眼下之意您就忍着吧！当面告诉了前台，我要开通网络（虽然收费20元/天）。答曰：没问题，这就开通，自动分配IP地址，不需手动设置。可回房后发现连本地连接都没有，联系前台后，有了本地连接。但是试了半天也无法打开网页，再联系前台（已经快崩溃了！），十分钟后服务员过来，胡乱指点我删掉了公司的IP地址（只是备用设置，不是默认连接，根本没必要删），然后才将默认连接的自动获得IP改为了他们的手动地址。彻底晕倒，，，，，，，，以后再也不敢住这样的酒店了，也请携程对用户负责些！
1	书里的内容虽然与我的现实生活很远。但是作者的笔触很是细腻。让我看的泪流满面，虽然在办公室里遭到了同事们异样的目光。但是我还是就忍不住，但愿有情人终成眷属。多一些快乐与幸福，少一些悲哀与不幸。再通过这本书，让我感悟到，女人应该让自己的人生掌握在自己的手中，而不是男人或者别人来规划自己的人生轨迹。无论素蘅还是凌君，其实她们的人生都是可悲的，虽然凌君最后的结局是好的。
0	房间价格奇贵，上网费2元每分钟，所有价格还要另加服务费。房间设施一般，电视信号时断时续。礼宾部最烂，免费的机场巴士好像是对客人的赏赐，坐了后觉得很不舒服。这家酒店我以后是绝对不会去了，其他华美达也都免了。
0	键盘缝隙大进灰，装系统自己不会装~~屏幕有点窄玩游戏人物有点变形
1	20年前看过这本书，也听过小说连播，很是喜欢，但那时是借图书馆的书，条件有限，没有买一本。昨天拿到书，吃完晚饭就在沙发上看起来，后来上床一直看到2点多才放下睡觉，名著给人的感觉是什么时候阅读，都让人有耳目一新的感觉，常读常新，可以让我们浮躁的心灵变的澄澈，至少在某个特定的时间，我们不在迷离彷徨，好东西永远不嫌晚。
0	如果去成都,在这里居住不错,行程方便,其他的都很差.最气的是请客人吃饭结完帐,很久以后到房间说台布被烫了,硬是要赔500大洋.
1	刚拿到书的时候,感觉一般,因为它的外表是那么朴实;刚翻开前两页的时候,感觉是那么平常,因为何老先生用的语言是平淡而又显得“古朴”，让人感觉本书可读可不读的。等到从第三页开始，我便觉得放不下此书了，这是一本让我如此着迷的书，每天看完一部分，在吃晚饭时都会讲给先生和儿子听，全家人都喜欢。我尤其喜欢何先生讲他在西南联大读书时的经历和感受，让我受益匪浅。好书，自然有好的口碑！
0	不喜欢这样的措辞写成书，然后耗费我的时间去认真的读！觉得这样的语言，更适合去央视“百家讲坛”吹去～～～觉得历史还是应该稍微严肃点～～～
1	外观非常漂亮，虽然是T的，没觉得比P的CPU慢。散热觉得还是不错的。配的遥控器很好玩，薄薄的，看电影时很方便操控。
1	做工好，中部滚轴的呼吸灯和悬浮式键盘是亮点。45的性价比在sony本本中没的说。
1	配置中庸，同配置同档次，价位最低。满足一般工作，学习，游戏足矣。一排触控开关感觉还是挺爽的。显示屏真的可以当镜子用，不知算是优点还是缺点。
1	SSD硬盘，金属外壳，齐全的功能（包括内置麦克风，这点介绍没有）。
0	“奇书”算不上吧！只看结果，成功固然好，但是不一定每件事都要拿出来说。。。
1	酒店装修有些旧，电梯都是最老式的。但房间应该重新装修过，比较大也比较干净。位置极好，离汽车总站很近，对面有新一佳也很方便。
0	一进房间就有一股霉味，后来发现马桶水箱出不了水，两次让服务员来修理，还是不太放心，而且对服务员的态度也感到不满，于是在前台要求更换另一楼层的房间，可是换过了的房间，可能很长时间无人住过，下水渠散出很浓的臭味，真让人不适，还好，这层的服务员还算很认真地用水冲洗了浴室，到了晚上我们洗澡后，又发现有水从床前的木地板夹逢渗透出来，相对这样收费却又如此的质量，真让我无话可说了。
1	其实还是喜欢当初的名字：《朴素的花开》我们都是平凡的人，虽然朴素，却会有自己幸福的花开女主苏亦好的性格，独立坚强，在婚姻观念上比较传统，我很喜欢而苏亦好和陈明然之间的相处，非常的真实，从中我们可以看见自己感情中的盲点和困境作者是个十分用心的人，从她的第一部作品《花褪残红青杏小》一直到《如果遇见下一秒的你》，我都是在晋江上追的希望以后南适还能出这样好看的书
0	小说是早就看过的.买来只是为了收藏,可恨的是当当没有用塑料袋包装此书,感觉不是全新一样,而且封底有一条折痕,影响心情.
1	2007年9月11日256元住普通标间，临街（其它房型已无）。我是喜欢开着窗睡觉的，总体感觉不太吵。因为下面的玉皇阁北街不算是银川的主要交通要道。早上有一些车流声。对面有个农贸市场，购买应季瓜果很方便。离鼓楼不远，可以品尝一下“老毛抓肉”。
0	酒店太旧了，大堂感觉象三星级的，房间也就是的好点的三星级的条件，在青岛这样的酒店是绝对算不上四星标准，早餐走了两圈也没有找到可以吃的，太差了
1	外观简洁漂亮、重量也比较轻，配置的话，就大学生而言绝对够用了。散热性也比我自己的hp要好。
0	充其量一个度假村而已，客房其实并不大，不知通过什么手段评上4星了。酒店近邻104国道，是连套别墅销售附带的设施。房间装修味道很大，其中一个房子竟然没有窗户。卫生间一股臭味，设施还不如3星级酒店。如果不是去山东路上太晚，怎么也不会到这个酒店。
0	当初无意在电视上看到对于丹的采访，满怀希望地买她的书看。看后觉得与电视中的讲演相距甚远！失望！
1	外观，配置，价格，三个组合起来看是绝对超值的东东我4699入手，抢到了
1	已经贴完了，又给小区的妈妈买了一套。最值得推荐
1	屏幕大，本本薄。自带数字小键盘，比较少见。声音也还过得去。usb接口多，有四个。独显看高清很好。运行速度也还可以，性价比高！
0	地下车库几乎没有灯，一地泥汤，下车时踩了一脚泥水。所谓海景房看不到海不说，临界巨吵，半夜被街上小贩、拖拉机吵醒再也无法入睡。有骚扰电话，宽带不能上网。没有浴缸，没有浴帽，没有放拖鞋。前台小姐居然拿着电话与男友聊情话而把客人晾一边，真是仅见观瞻。建议携程取消与这家的合作。
1	作为五星级酒店的硬件是差了点装修很久电视很小只是位置很好楼下是DFS对面是海港城但性价比不高
0	最好别去,很差,看完很差想换酒店,他们竟跟我要服务费.也没待那房间2分种,居然解决了问题,可觉的下次不能去的,
0	看了一半就看不下去了，后半本犹豫几次都放下没有继续看的激情，故事平淡的连个波折起伏都没有，职场里那点事儿也学得太模糊，没有具体描述，而且杜拉拉就做一个行政而已，是个人都会做的没有技术含量的工作也能描写的这么有技术含量真是为难作者了本来冲着畅销排行第一买来看看，觉得总不至于大部分人都没品味吧？结果证明这个残酷的事实，一本让人如同嚼蜡的“畅销书”......
1	酒店环境很好就是有一点点偏交通不是很便利去哪都需要达车关键是不好打酒店应该想办法解决一下
1	价格在这个地段属于适中,附近有早餐店,小饭店,比较方便,无早也无所
1	酒店的位置不错，附近都靠近购物中心和写字楼区。以前来大连一直都住，但感觉比较陈旧了。住的期间，酒店在进行装修，翻新和升级房间设备。好是好，希望到时房价别涨太多了。
0	位置不很方便，周围乱哄哄的，卫生条件也不如其他如家的店。以后绝不会再住在这里。
0	抱着很大兴趣买的，买来粗粗一翻排版很不错，姐姐还说快看吧，如果好我也买一本。可是真的看了，实在不怎么样。就是中文里夹英文单词说话，才翻了2页实在不想勉强自己了。我想说的是，练习英文单词，靠这本书肯定没有效果，其它好的方法比这强多了。
1	东西不错，不过有人不太喜欢镜面的，我个人比较喜欢，总之还算满意。
1	房间不错,只是上网速度慢得无法忍受,打开一个网页要等半小时,连邮件都无法收。另前台工作人员服务态度是很好，只是效率有得改善。
0	挺失望的,还不如买一本张爱玲文集呢,以<色戒>命名,可这篇文章仅仅10多页,且无头无尾的,完全比不上里面的任意一篇其它文章.
