# Supplementary material for: Chinese text classification by combining Chinese-BERTology-wwm and GCN
Source: PeerJ Comput Sci. 2023 Aug 17;9:e1544. doi: 10.7717/peerj-cs.1544 (PMC10495955; doi:10.7717/peerj-cs.1544)
Supplement: Supplemental Information 1 [file peerj-cs-09-1544-s001.zip › code and data/data/ChnSentiCorp/train.txt]

1	选择珠江花园的原因就是方便，有电动扶梯直接到达海边，周围餐馆、食廊、商场、超市、摊位一应俱全。酒店装修一般，但还算整洁。泳池在大堂的屋顶，因此很小，不过女儿倒是喜欢。包的早餐是西式的，还算丰富。服务吗，一般
1	15.4寸笔记本的键盘确实爽，基本跟台式机差不多了，蛮喜欢数字小键盘，输数字特方便，样子也很美观，做工也相当不错
0	房间太小。其他的都一般。。。。。。。。。
0	1.接电源没有几分钟,电源适配器热的不行.2.摄像头用不起来.3.机盖的钢琴漆，手不能摸，一摸一个印.4.硬盘分区不好办.
1	今天才知道这书还有第6卷,真有点郁闷:为什么同一套书有两种版本呢?当当网是不是该跟出版社商量商量,单独出个第6卷,让我们的孩子不会有所遗憾。
0	机器背面似乎被撕了张什么标签，残胶还在。但是又看不出是什么标签不见了，该有的都在，怪
0	呵呵，虽然表皮看上去不错很精致，但是我还是能看得出来是盗的。但是里面的内容真的不错，我妈爱看，我自己也学着找一些穴位。
0	这本书实在是太烂了,以前听浙大的老师说这本书怎么怎么不对,哪些地方都是误导的还不相信,终于买了一本看一下,发现真是~~~无语,这种书都写得出来
1	地理位置佳，在市中心。酒店服务好、早餐品种丰富。我住的商务数码房电脑宽带速度满意,房间还算干净，离湖南路小吃街近。
1	5.1期间在这住的，位置还可以，在市委市政府附近，要去商业区和步行街得打车，屋里有蚊子，虽然空间挺大，晚上熄灯后把窗帘拉上简直是伸手不见五指，很适合睡觉，但是会被该死的蚊子吵醒！打死了两只，第二天早上还是发现又没打死的，卫生间挺大，但是设备很老旧。
0	我看过朋友的还可以，但是我订的书迟迟未到已有半个月，都没有收到打电话也没有用，以后你们订书一定要考虑好！当当实在是太慢了
1	还不错，设施稍微有点旧但是可以接收，但是606的价格还不含早餐有点高了。楼下的商场和超市很方便。下次来还会选择这家。
1	轻便，方便携带，性能也不错，能满足平时的工作需要，对出差人员来说非常不错
1	入住的是度假区的豪华海景房,前台给了5楼(最高6楼),然后差不多100%的海景,虽然是挂牌5星的,但是本人觉得是4星的标准,和我后来入住的5星喜来登差了蛮多的,不过整体来说还是符合他家的价钱的.
0	1.模具有摄像头的位置，但是没有摄像头。2.做工一般。3.说明书和驱动都是电子版。4.没有预装XP系统。
0	送的内胆包有点不好，还有外接电源中间连接处无法全部插入。续航时间也没有标称的那么长，希望京东能注意宣传的真实性。
1	这是我第1次给全五星哦^_^超级快!这是最快收到书的一次了.我是中午的时候订的,结果第2天上午就收到了,算了一下,1天的时间都还没到呢!在此,感激下当当的服务...我的确是很急需这本书呢.关于书的本身,也很不错.内容还是很丰富的,值得推荐,对于训练和培养逻辑思维套式有一定的帮助,推荐一下~还有祝朋友们都面试成功,哈哈哈~
0	很好的地理位置，一蹋糊涂的服务，萧条的酒店。
1	漂亮（老婆认为的），性价比高。电池很棒，能用4～6个小时，兼容性还行，拿到手直接重装了WIN7，基本不需要任何驱动，除了快捷键。
0	内存太小，偶配了2根“金条”，目前兼容。但不知道是内存不兼容还是什么，有时会听到硬盘“咔咔”运行的声音。预置系统下Office是2007试用版，偶自装2003，则每次启动弹出正版增值计划窗口，很麻烦！
1	非常不错，服务很好，位于市中心区，交通方便，不过价格也高！
1	两岁的儿子特别喜欢车,尤其是火车，于是在朋友推荐下我买了一套。没想到孩子特别喜欢，尤其是第一本《轱辘轱辘转》，天天睡觉前都要把书抱到床上看。他会不停的问我“这是什么车？”，“这是什么车？”。现在已经把第一本书都翻烂了。走在路上，看到车时，他会非常兴奋的告诉我“妈妈，水泥搅拌车！”。书中各种各样的车，给了孩子很多想像的空间，而且这是我第一次在当当上买书就非常的成功，不错，下次还来。
0	书看到最后几页居然是?双眼皮?,所有的字都印成了两遍头，根本就不能看。书的质量实在太差.
0	有些东西不赞同，事后的捷径，不过如此，年青人该经历的还是要去体验，否则拥有后还会抛弃，因为那不是他自己选择过的，所以此书可是说有误导成分
0	我去官网下了最新的XP驱动，结果声卡装好了，有声音了，接着装显卡，装完显卡，电脑就没声音了，一共装了四次，第三次才发现显卡驱动和声卡驱动冲突，然后在官网下了前一个显卡驱动，终于搞定了，没有冲突
1	是一个朋友送给我的，如今我又在把它推荐给其他朋友。是它为我打开了一扇门，通向图画书的宫殿的门。就连我这个所谓的教育工作者也要感叹自己的无知。感谢作者告诉了我们世界上有这么多的好的图画书。我给晓晓买的图画书都是这样按图索骥买来的，本本都让她爱不释手！当然了，现在还发现了它另外一个妙用：省钱。哈哈，试想，把那里面的书都买下来要多少钱啊？嘿嘿，我不做傻瓜。就这样讲故事，也不错。
0	跟住招待所没什么太大区别。绝对不会再住第2次的酒店！
0	差得要命,很大股霉味,勉强住了一晚,第二天大早赶紧溜
0	1.上了半天网，都上不去，问酒店，答曰坏了。气愤！2.晚上入住适逢变天，天气变冷，开了半天空调，竟然还是冷风，问酒店，答曰晚上关空调。晕！床上只有一床单被，到处找被子，无。问酒店要，半小时催了三次电话才来。还是冷，要求在加一床被子，服务员去后再也没回，打到总台，又等了半天，回复没被子了。不把顾客当人啊。3.一晚没睡成，凌晨5点多，被不知道哪里来的低沉的轰鸣声吵醒。在房间找了半天没查出哪里来得声音，叫来服务员，（半小时催了三四次才来，人都要疯掉）。六点多服务员才来，也解决不了。就这么一夜没睡。买气受来了。4.到总台要求当班经理来解释，换了几个人来，说了几遍，酒店不断去落实事情真相，最后才来一个自称客服经理的，说却有其事，表示道歉，做了一小时的冷板凳，一口热水没喝，口都讲干了。这就是他们的诚意。总结：硬件老旧，服务太差。
1	拿回家的那天，我女儿第一时间要我给她讲完6本故事！累死我了。因为有第一套“神奇校车”，小家伙都很喜欢。但是，我个人认为，这一套没有第一套好看，人物画得和第一套有点差别，有时候故事衔接不上，感觉不是正版或不是一个时间翻译出来的版本一样。总之没有第一套好看，对于5岁的孩子来说，内容有点深了，不够第一套吸引人。但是总体来说还是很好的，也许放到大一点再读是不是不一样呢？
0	没有比这更差的酒店了。房间灯光暗淡，空调无法调节，前台服务僵化。用早餐时，服务员居然叫我回房间把拖鞋换成皮鞋再下来，到底谁是上帝，这家酒店的老总应该马上辞职。建议大家不要住这家酒店，有被骗的感觉！
0	语言轻松幽默，阅读起来让人心情大好，内容实用，但是不喜欢把博客回复内容以及跟读者互动的话题全部照搬上来。感觉比较杂乱。
1	acer的品质、服务都很不错，而且本品很超值。样子也算漂亮，基本性能只要不玩大游戏全能应付。
0	不是电脑高手千万别买，没有windows系统，而且主板和bios有很多限制导致不能顺利安装windows我搞了一天才勉强搞定，要不是曾经搞过一段时间计算机还真搞不定这个机器。
0	我家宝宝快两岁了，这套书对于她来说太简单了，没有吸引力，我是看了大家的评论才买的，不太理想。
1	桐华的书貌似我都看过了，都好喜欢，而且都那么紧张，让人沉沦，每次看了都不想放下，这次也是，3本书几个晚上就看完了，都熬到12点多实在不行，早上要早起上班，只能睡觉。情节很吸引，云歌我不知道这样算不算一个好结局，但是在我看来这个结局还是挺完美的。虽然不是大团圆，至少很符合人的心理！对于刘弗陵和云歌的爱情，中间还让我哭几次，可怜的人（但无可恨）……喜欢~值得一看
1	我住的是特色标间，所谓特色，是有些类似家的感觉。寝具不是单调的白色，是条纹和大格子的，感觉很温馨。圈儿椅的靠垫是卡通的加菲猫头，明黄的颜色有点扎眼，和周围配在一起感觉有点不协调。客房硬件评价3.5分。加湿器、烫衣板、电熨斗、吹风机、小冰箱等俱全。缺点：液晶电视固定在墙上，位置不好。一是遮挡了一个电源插座；二是与桌子搭配不当。桌子（与冰箱柜一体）在电视下方，如果坐在桌子旁上网或工作学习，正好挡住了电视屏幕。错开坐，正好是冰箱柜，腿脚伸不开。
1	我是法语初学者,学了78个课时的初级班.因为我是老年人,法语又难,我只有再从头自学巩固一遍,然后准备报中级班.我们学的教材是孙辉老师的.买本练习答案对自学和检查做习题的正确性是非常必要的.而且孙辉老师的教材在网上还有视频,对我们学习法语有很大的帮助.孙辉老师的教材编写得很好,我向学法语的朋友推荐.我想学好了上下册,再结合(走遍法国)的阅读和学习,会达到我们预期的愿望.这仅只是个人看法,
1	房间较小,但挺干凈,另外空调噪声较大,晚上睡觉还是有点吵.早餐是自助餐,挺丰富!总体感觉不错!
0	价格还可以再往下一点(港行这个价钱可是双电+内包+xp),3芯电池有点小,1g内存有点小,最重要的是分辨率是1024*576,这个有点烦
1	这家YMCA非常好，还主动帮我们升级房间，住起又棒又舒适，地点也很方便，服务又好，号称香港物美价优第一流的YMCA，值得大家推荐。
1	LED屏就是爽，基本硬件配置都很均衡，镜面考漆不错，小黑，我喜欢。
0	一翻开这本书，就让人想起韩剧里头那些不温不火絮絮叨叨的韩国女人，可能这就是文化差异吧
0	破酒店上网慢的一踏糊涂。网卡只有10M的连接速度。什么年代了。还用这么慢的交换机。会还有早餐难吃的要死。没什么东西吃的。连煎个鸡蛋都等不到。还是他们的领班在煎店。一边煎还一边在吃。水果就更没什么好吃的了。住了几次就没吃到什么水果。。
1	希望大家也能像我一样，每家酒店都能尝试的住一下，因为每个酒店都各有特色
0	本书其实没说什么，也看不出价值在哪，作者倒是牛，把西医批评的一无是处，感觉就是根本不懂科学
1	还不错，可以住一下，并且建议你住高一点层次的房间
1	时时都在阅读着这篇令人太伤感的小说，我是那样的爱狗狗，也一直希望自己能养一只狗狗，也是天天观察着自己身边一些些可爱的狗，然而爸爸妈妈却因为家里的条件一直没有聊了我的心愿，当我看到了作者简介、文章简介，实在忍不住了，强烈要求父母给我买下它。狗狗这种伙伴，是给人开心、快乐和幸福的。而当我翻完此书的最后一页时，不禁有了非一般的伤感。同时，我敬佩作者与狗狗，并买下了金毛寻回犬……
1	我不是个偏激的人，所以我喜欢都各种各样的书。韩寒和郭敬明的书我都回会去看，郭敬明写的东西比较的煽情，有时后觉得他写的东西让人很不能接受.......不过他的确是才华出众...可是韩寒写的东西却很有深度、内涵，他的书我会用心的去读很多边都不会觉得枯燥......《他的国》我正在看，觉得在文字上，他依然保持着他的风格....不过还是很喜欢。加油！我一定会一直喜欢你的作品的，所以韩寒你要加油写书咯！
0	本想卖给朋友作为英语入门的教材，没想到效果不佳，中英文夹杂着阅读确实不太习惯，还好是买了第一册。
0	卡梅拉是之勇敢的小鸡简单而执着我喜欢哦~同事的小宝宝也很喜欢~还有我将给我男朋友听的也很投入~
1	酒店环境很好，商务中心很热情．免费接送机服务很好．房间设施尚可，但浴室条件稍差，没有吹风机，热水也要早７：３０时以后才有．而且总说线路繁忙不能刷卡，房费要付现金，不太理解．
1	感觉非常奇怪,这套书我明明都写了两次评论了,可我的当当始终提醒我对这套书写评论!晕啊!这是套很好的书,也不用我写几次评论吧!
0	一本教女孩子怎么追求物质的书，值得大家伙这么追捧么？在这物欲横流的社会，有精神追求的人真是越来越少了~
1	买这个书实属意外，拿到书以后第一时间看完，意外地精彩。关于生活的琐碎，书里描写得是十分细微的。但并没有琐碎而使故事变得流俗，且作者笔调里的积极的那些东西十分地打动人。最喜欢邓佑真，一如她名字里的“真”字，她真是个十分讨喜的主角。画面感很好，大概是因为要电视剧化的缘故？总之，实在是太欢乐了，喝水吃东西时就不要看了……比较可惜的是，乔锐还是觉得着墨不够？小声说……
1	我订的是高级淑女房(双床),房间还算干净整洁，服务也还可以。早餐的种类有点少，但味道还行。办理退房的速度很快。总的来说，我和同事住得比较满意。
0	价格太高，性价比不够好。我觉得今后还是去其他酒店比较好。
0	非常容易看，一共也没几页，《庄子》的原文就占了53页，排版又稀疏，所以轻松搞定。给我的感觉是借着庄子的名声做文章，确实浅显。庄子讲了很多故事和寓言，这种原创性难能可贵，但于丹的这本书就没什么新意了。我没有听过她的讲座，也许加上体态语会生动引人，反正光看文字，可有比她强的作品。
1	今年去YZ的时候就选择在新世纪大酒店~4星,基本印象很不错~靠近瘦洗湖,个园,何园,只有十分钟左右的车程,附近有银行,报纸店,饭店,蛋糕店,茶餐厅,还有超市,应该说生活很便利~是旅游住宿的不错的选择酒店装潢的还不错,我们去的时候免费升级到了23楼的房间.房间比较大,没有烟味和油烟味,感觉很好~每天都有房间清理,帮我们换上新的洗梳用品.感觉很好~酒店备有插座转换器,自己过去就不用带了~有宽带,免费的哦:)~!~
1	当时买这个本儿就是冲着它漂亮+电池，性能啥的小本儿也没什么追求不过升级了2G内存+重装了vista之后感觉还是不错的而且比较皮实，去电脑城看了其他品牌的上网本后，尽管这个当时贵一些，还是入手了
1	大床房还不错，其他的没有看过。位置很好。希望菜做得更好吃
1	1699元能拥有本本和包非常满意，装XP也比想象中顺利。外观漂亮有大厂风范，键盘舒服。
1	速度挺快，前一天晚上订货，第二天中午就到了；送货人员态度特别好，石景山区的；现在在用，顶多是一般，如果买的话推荐联想那款；缺点：外壳太光滑，很很容易有划痕！键盘太难用，我上个是华硕的，没得比！
0	房间外声音太大，比较吵闹！直接到前台预定费用更合理。
1	看到评价及书的介绍，我自已很喜欢。我买了三本，因为书很厚，文字很多。我担心女儿不喜欢，因为她喜欢图画书。我先拿了一本回家，打算睡前给孩子讲，结果上一年级的女儿,自已看到书后，便一发不可收拾。根本不用我讲。一口气看完一本书后.才松了一口气.还问我还有没有买其他几本.为书中最后一头战象而叹息.为被象群踩断脊骨布哈依难过.现在每天睡前都让我再给她讲一遍。直到她睡着为止。
0	酒店太旧,不象4星,房间隔音太差,隔壁打了一晚麻将,太吵了
0	卫生条件比较差，真的很差！毛巾白里透着黑，马桶和地面已经分家，一碰就要倒。没有停车场，车放在马路边不是太安全
0	我共买了7本，大多书的纸质很差，很轻，像盗版，希望管理员能标明纸的质量，如果下次再发现这个问题退货。。
0	不知道是因为是翻译的书本还是其他原因感觉整本书老是围绕着相同的话题在重复
1	系统换XP后会更好用点。微软为什么一定要让生产商强制安装vista这种自以为很cool的大块头呢？如果能有包就更好了！
0	太玄了，反而不可信。给爸妈买了有一个月了，还是全新的，完全不敢兴趣。我看那么多人追捧，一直建议他们看，可自己看了几页，也扔到了一边，浮夸-----
0	<色,戒>是一本挂羊头卖狗肉的书,本来买回家准备过足读小说瘾,结果是一本短篇集.网上购物有缺陷,因为我们不能动手去翻要买的书,买者应该对其进行必要的,一目了然的说明,哪怕加一句?短篇集?,读者也不会对到手的书如此失望,啊.......受骗了
0	没有想象中的好，原来以为是一本风趣幽默的读本，可以轻松学外语。看了以后才发现内容只是一些普通的单词拼写上的错误纠正等，没意思。
1	入住的是260元的迷你标准间。感觉比想象的要好很多，房间如果住一个人很合适的，洗手间很大，很干净。房间里床上用品质量很不错，整洁如新。房间窗户为玻璃幕墙，无法打开换气。这是距离大连火车站最近的酒店。前台服务态度很好，很热情，业务熟练。就是退房的时候，查房比较慢，人多的时候，要多等几分钟。总体感觉还是可以的，交通极为便利。
1	性价比不错，本本的外观手感以及性能都还不错，到底是大品牌的东西。送货速度快，头天中午下单的，第二天下午就送到了。
0	内存偏小，不过送了1G，就是2G了，还是怀念XP系统，不过照情况看来预装系统vista是大势所趋了
0	壳子太薄太嫩，显示屏旁边的塑料壳子用指甲一扣就翘起来了。用了2个礼拜，划痕很多阿，懒得管了。无线驱动不在光盘里，华硕的人比我还懒。键盘里面掉了根大头针拿不出来了。。。
0	酒店空调有问题!蚊子太多!简直无法入睡!!!服务员的态度还不错的!
0	刚开机没一会就很热了机子作为10寸便携小本还是厚了点还是重了点因为电池的缘故吧因为蓄电时间的提升忍了~
0	伟大领袖毛主席早以对孔孟之道思想作过批判,几千年来对广大的民众毒害之深.毛主席作出了名确的定论.对发展现代化的中国没有一点帮助.国人应彻底抛去之.
1	第一感觉就是门童服务很到位，前台服务也面带微笑。房间比较宽敞明亮，上网速度也很快。很满意的一家酒店！
1	通过携程预定的行政双床房(且提前付清房费)~最后居然给我们父女两人一间大床房~还一再申明没有双床房了~在我的一再要求下~最后虽然还是提供了双床房~但是印象大打折扣~补充点评2008年3月24日：温泉~住店客人是98/位~小鱼池是46~另外收费的~
1	最近一直在看这本书，我觉得很好。当初只是想看看南怀瑾，但又没耐心去一本本地买，毕竟南怀瑾先生的书都是讲课的内容，比较罗嗦。于是就挑了这本集南怀瑾先生佛、道、儒各种见解的书，开始的时候确实冲着南怀瑾去的，但现在不是了。作者的见解很简洁很明了，让我很容易接受，并且我们看法一致。也许这不是一本让人可以看了又看的书，却是一本让人一见如故的书，这就够了。
1	在衢州能住到这样的酒店算是很不错了，房间液晶电视，窗口看出去是条小河，还送了水果，算是很不错的啦，就是周围环境一般，没什么可以逛的...
1	虽然是老酒店，设备倒是很齐备，价格也合理。地点十分方便：旁边是大马路解放路，往南一直走就到车站，往北直走可到铁塔。酒店四周有难以计数的手机店，要缴通话费或买储值卡都很方便。设备齐全：连220V转110V的转接插座都有。自助早餐：是当地风味的中式餐点，内容丰富。服务态度：前台、客房服务、餐厅等人员都很和善，主动尽力为旅客提出帮助。人员服务态度真可比五星级。真要找出待改进的地方，就是浴室狭窄了点。
0	做工不够细致，没主要表现为启动按钮生涩光驱合上时生涩发热较大外壳会粘手印
1	读过一次卡莉,心中总会有记忆,佩服她作为女性,能有这么艰难的优秀的经历,困难磨炼人的意志,激励人的斗志,卡莉经历了好多困难,但每次她都可以迎刃而解,勇敢的面对,让我心中升起自信的旗帜,高高飘扬,在以后的日子里如果有困难,我要学习卡莉,动脑筋想好每一件事,做到最好,我最佩服是卡莉的口才,她可以说服每一个人,这是努力的结果,我们也可以做到,只是做的未必好,未必恰当,这本书激励我努力做的更好,更好.....
1	酒店的服务很热情，对于我们的客房要求总能及时回应。地理位置不错，离中山北街很近，吃饭方便。
0	第一次来当当买书，选择这本书看上的是它的销售量和顾客的评价。老实说，这本书没有多大的可读性，我儿子只对讲故事那册有兴趣，也许是年龄偏差吧，我儿子四岁。这本书的主打《忙忙碌碌镇》实在没有多少吸引人之处~~
0	我三个星期前定的货，配送公司星期六送货我没在公司，他们说三天后会再送，结果竟然给我当作退货处理了，耽误了我的时间，还让我评价，我评价个P，气死我了！以后再不在当当买书了～～～
0	这种酒店如果也算3星级酒店的话，我真的无话可说了。从入住开始就不舒服：因为没定到4星级的酒店，所以携程建议住这里，说是3星的，还可以。晚上12点多到的，checkin时，服务员登记完也不问你刷卡还是付现金，直接告诉你，交500压金，我说我就200元现金，刷卡行不？checkin完了，就看不到服务员了，自己找电梯。电梯是迷你型的，瞠死能站4个人就不能动弹了。房间一股难闻的怪味，闻着就反胃。桌子上不知道多久没擦过，用手摸了一下，漆黑的，那卫生纸擦了好几遍，凑合着先上网吧邮件发了。卫生间的门是破的，门框上全是大破洞，像是炮弹炸过的，房间没有暖气，半夜被冻醒了，找不到被子可以加的，只好把衣服压在身上，这才感觉身上不冷了。早餐加上小菜一起，不超过10样，不知道吃什么，没有水果，吃了碗稀饭就算了。checkout时，服务员打电话到楼层让查房，1分钟后，服务员气凶凶的跟我说，你有没有拿黄页，要赔偿的。…
1	原以为WindowsVista家庭普通版的软件很难用的，兼容性差，谁知一上手还是很好用，原来想装得东西都装上了，出乎意料之外。
0	淋浴头竟然自己掉了下来，后来修理好了。马桶一直堵。请求修理两次，态度很好，无奈技术不佳，最终没有解决，大便硬是憋着！
0	本书其实没说什么，也看不出价值在哪，作者倒是牛，把西医批评的一无是处，感觉就是根本不懂科学
1	不错，帮朋友选的，朋友比较满意，就是USB接口少了，而且全是在左边，图片有误
0	住过这么多酒店，从来没有住过这么小旧脏老臭的“大床房”！一进门就被一股臭味熏了出来，开了一天的窗户也不见减少多少。洗手间又小又脏，恶心死了！我和老公从进门开始，就只能一个在床上，一个才有站在地上的空间！唯一的好处：地点不错，下楼就是商业街，很热闹，晚上还有小吃，就在楼下，距大相国寺和山陕甘会馆也不远，走路即可。不过，对小吃的期望值千万不要太高，以免有上当受骗的感觉。价格姑且不论，卫生是实在没有办法入眼的。
1	我一直使用ThinkPad，从最初的380D到T系列，再到最近公司配的X200，得心应手。本台机子是为老婆买的，老婆很喜欢。
0	房间细小、地毡恐布，空调不够、服务差劣。应立刻取消预订服务。免费注册网站导航宾馆索引服务说明关于携程诚聘英才代理合作广告业务联系我们Copyright1999-2008,ctrip.com.allrightsreserved.
1	酒店很大，服务太差，Ａ楼房间也老，下次再也不住了。环境很好，打高尔夫的或许可以忍忍吧。
1	配置很好,按键敲得爽,完美屏,超满意啊!比电脑城便宜多了,很爽啊!!!
1	原装正货，提货时，封贴什么都还没开的。因为第一次在京东购物，上门提货，看到货后，总算不担心品质问题。绝对是正品行货。这次交易，特搞笑，25号晚上下单，26号上午再上来看下，既然发现有新促销返现100元，还好我是上门提货的，马上取消25号的单，重新又下了个单，省了100元。嘿嘿。
1	小巧玲珑，适合某些场合使用。至于网友说容易留指纹，确实是，但是擦一下就可以了。2990的价格确实低啊，性价比不错。至于重量，还ok吧，关键是电池重而已。
1	虽然案件发生的时代，离我们有点远，但是并不妨碍我们对真相的好奇完全没有时间错位的感觉，也没有阅读的凝滞感觉。只是细致入微的描写，有时候会让人觉得略显繁复，但是毕竟要交代细节这也是在所难免的吧，所以也就无所谓了。总体来说，还是很喜欢这部作品，构思精巧，无与伦比。无愧于黄金三大推理小说家的名头，还特地推荐其他朋友也来读读看，说不定和我一样会爱上推理的！
1	性能外观品牌完全满足刚入学的大学生上网学习玩游戏等等的一切需求价格也不比台式机贵京东又给开发票替人代买东西还是有发票能说清楚也更放心
0	非常一般的酒店，完全不够4星的级别，到了才发现酒店外观和照片相差很远，不是很大。大堂很土，房间很冷，那天正好赶上下雨，入住的时候窗帘上拉上的，睡到半夜被冻醒了，早上起来才发现，原来窗户是开着的，为什么服务员不把窗户关上呢，也许是我太粗心了。洗澡的地方也不好，淋浴房很小，都伸展不开。床上的用品也很差，被子也薄。楼上的餐厅超贵，一个西红柿炒蛋要28还是38，刀磨的是相当的快呀！下次不会住了，太差了！
1	钢琴烤漆表面，很漂亮，外观大气。键盘与其他系列有所不同，配置很好，性能不错。还送杀毒软件，价格也不错。
1	纵然是再娇艳的花朵，作为和亲公主的皖雅，也逃脱不了所谓“贡物”的命运，绚烂一时的爱情，到头来终究抵不上江山一角。爱情，如此完美却又失落，皖雅的结局，苦涩却又实际地描绘了宫廷女子悲婉的一生。看尽世间无限遗憾，只因爱情如此脆弱。三个男人用不同的方式爱着这位花神，她本可换种选择使自己轻松，可她还是执着于她的爱，终究她的爱害了她，爱情总是这么威力无限！
1	海景花园是我所有住过的５星酒店中服务最好的一家，另外他们的粤式餐厅非常地道，并且价格合理，如果去青岛还会再选它。Fantastic5starhotel,goodlocationandenvironment,withbestserviceandverynicestaff,stronglyrecommend.TheCantoneserestaurantisoneofthebest,worthtotry!!!补充点评2008年7月29日：&#32431;&#20013;&#26041;&#31649;&#29702;&#65292;&#38750;&#24120;&#26834;&#65281;
0	这个宾馆太差了，厕所感觉不消毒，而且房间里面任何吃的东西都没有，连水都没有，电视而且都不清楚，门还不用，马桶的水要等半个小时在按才可以下去，如果不是车坏了别的酒店都满了，我是实在不想选这个酒店，宾馆服务人员态度不好，这
0	商品没问题！就是京东预定说是1-6天发货，可实际等了10天左右！其实等等也没关系，可是你京东6天发不了货，就别写1-6天可以发货！希望以后可以改进！
0	键盘不是很稳当，感觉好象要翘起来一样。外表是真正的指纹收集器。
1	这是个童话故事，虽然不现实但让人向往，人与人之间的感情就是说不清理还乱，所以太热心的对待你不是真心喜欢的人，就很容易造成不堪的局面；谁都不想做祝福别人成全别人，自己独自寂寞的那个人，可不想和无奈是相对的，所以主主们都是来来回回的伤害着自己，真是造孽啊。有时候我在想为什么人人都想被宠着，但又不能对每个人负责，这是叫做自私吗？这种被宠着的感觉就像毒药，会上瘾会伤身。所以幸福是什么？
1	不能说没有一点点问题，但酒店所有员工都在用一种非常的热情给每一个客人以尽可能的服务，所以，我愿意把最高的评价给这个酒店。
1	我住过南京所有的五星酒店,选来选去还是这家(曾经的香格里拉).无论是硬件设施还是服务,都很无可挑剔...如果说缺点,就是房价很贵了,呵呵,但愿携程能谈下更优惠的房价啊.
0	于丹的，讲教还可以吧译注的当然是比较不上大师们的了。比较适合学生吧，做人做事的道理。
1	无点完美LED屏、接口丰富（1394、HDMI、eSATA、红外、蓝牙……）、性能强劲（3DMark06跑了7000多分，快赶上我的台式机了）、发热量小（跑完3DMark06机子表面大部分地方都几乎不感觉到热）
1	优点：1房间大，也很干净。2地点不错，去那里都很方便。3服务态度好。缺点：还没有发现。
1	CBD中心,周围没什么店铺,说5星有点勉强.不知道为什么卫生间没有电吹风
0	给朋友订的,原来计划2天,结果入住遭遇使得第二天改到凯悦了,1)送朋友入住,所有的车位都上锁,只好找别的收费的,其实在同一个院子里2)办理入住时竟说没查到有订房,不知是携程还是酒店的原因3)房间的床上竟然有一条很长的血迹,恶心4)所以要求换一个房间,被很不客气的告知只此一间,感觉给我房间是给我很大的恩惠和施舍了5)竟然没有热水洗澡,朋友强烈要求以后不要再订这家酒店了
1	新装修的酒店,房间很新很好的,作为万豪的金卡会员,充分享受金卡的待遇,很好.早餐的品种不够丰富.
0	房间小得无法想象,建议个子大的不要选择,一般的睡觉脚也伸不直.房间不超过10平方,彩电是14寸的,晕死,交通还算方便,离地铁不行10分钟内,但你必须知道哪条是正确的路,如果入住,必须要有心理准备,一个字"小"!
0	看这本书有种感觉就是作者在苦口婆心的告戒读者如何如何，为了证明她说的是对的，然后举一堆自己身边女性的例子来自圆其说。内容很空洞，说话很苍白无力。感觉没什么深度，我比较后悔买了这本书，不会再看第2次了。
1	个人觉得配置属于中高端，CPU级别高，内存大，音响效果不错。笔记本外观比较时尚，键盘制作较精良。独立显卡，摄像头清晰，应该满足了。
0	做工一般，屏幕盖不严，应该是没有锁扣的原因，感觉没有图片中漂亮
1	小时候很孤单的日子养过2次狗，2次的结果都是狗被大人们打死做成菜吃了，从此，我不能回想与狗相处的日子，我会收藏很多毛茸茸的小玩具狗。狗是人类的好朋友，狗懂人心，狗有人性，可惜，“人”不懂人心，“人”也没有人性了，买下《再见了，可鲁：》这本书，收藏起儿时的记忆。愿人的心都归回上帝为亚当造的《伊甸园》，恢复“人之初，性本善”，每个人都和动物成为好朋友，世界就没有战争。
0	直接装vt,装前也要sata2驱动盘启动，然后许多设备都有？再从网上找驱动，折腾半天终于装好。惠普有病，不提供一张包括所有设备驱动程序的光盘。usb少，无1394。关机有轻微嘀声。bios能改项目少。
0	单人间房间极小，只能放下张小床和一张小沙发，第一个房间空调坏了，换了个房间，连沙发都没了！房间设施陈旧，只是卫生间还可以。根本达不到四星级标准，连如家这类商务酒店都赶不上，强烈不推荐
0	价格要是能再低点就更好了！京东应该多搞特价活动!快递的服务态度不是很好
0	建议携程不要和这家酒店合作,名曰三星,要我看准星级都勉强!首先不在市区里面(去涵江区打车还要10块钱,当然你能打到的话)在一条前不着村后不着店的公路旁,交通极其不便;其次一进入酒店就一股霉味,地毯上到处都是污渍,很像地图.最不能容忍的是有很多小虫子,到处乱爬.我正好赶上台风没有办法只能在那住要不我不敢保证还会住那里.
0	散热口很烫,可以加热水杯,也许AMD的CPU就这个德性,重装XP系统很麻烦
0	我是耐着性子看完的，无非是为了多一点谈资罢了。这样的书也会流行，说明我们大众的阅读水准还真不怎么地！
1	外观看上去还不错，不过有人不太喜欢镜面的，我个人比较喜欢，总之还算满意。
1	许多下围棋的人都会有一个困惑，那就是害怕对手的力量强，趴在战斗中吃亏，以及如何增强自己的战斗力。我也是，一直希望自己的力量增大，希望战斗中下出手筋获得优势，乃至胜利。还是看看战斗至尊坂田先生的棋吧！从他鹰隼般的捕捉战机的嗅觉和快如剃刀般的手法中一定能找到你想要的。我很喜欢这套书，她也是坂田先生毕生著作的精华，值得你拥有！
0	设备很简单服务意识很差餐厅的设施就跟街边的小滩一样，卫生条件很不好。
0	不知道前面这位弟兄是不是和我一样住的同一天。我是7.24入住的，25日一早怀着极其极其悲愤的心情愤然离开。对于房间，极度失望。1、潮湿得不得了，一股浓重的霉味，叫来服务员，说是这几天下雨，比较潮湿，没有办法，要不喷点空气清洗剂。难道这是理由吗？一个4星的酒店，下两天雨，就要住客接受发霉的房间？？？什么逻辑？？？？？2、房间小得不得了。前面那位还有两张床的位子。我那间房间面积为6平方米，卫生间约2平方米！绝对不是危言耸听，我都拍下了照片，如果要和我对质的话，随时奉陪！！！！3、交通极不方便。让前台叫车，必须提前起码半小时，否则，嘿嘿，你就等着吧！4、床上用品！床上用品！！又潮又旧，我也都拍下了照片，床靠背上积着一层厚厚的灰。头发我就没找，因为就那环境，有头发根本不稀奇。5、空调正对着床，因为床两头都顶着墙，因此无论空调朝哪里吹，都对着人。更要命的还在后面：晚上才发现——空调漏水（酒店要不信…
0	我笔记本5月8日买,今天5月9日就发现接电源后,笔记本上的电源灯不亮了.倒霉啊,现申请换货中.
1	酒店设施较一般，但被单毛巾洁白干净，服务热情。可能酒店系早年建设，地下车库没有直达大堂通道，不甚方便。饭菜很对嗜辣者，如能兼顾南来北往客，增加一些非辣的菜肴更好。另希望通过服务技能。
0	当当虽然很便宜，原价是23.80.我买回是10块多，但里面很多页是漏印的，请当当网还是那个中国社会科学出版社检讨。
0	我们一家厦门四日游的最后一天就是选择了这家酒店，简直后悔死了。先说交通，酒店有自己的码头，不过一小时只有一班船，错过就得苦等。而且码头也很简陋，我们一家有老有小，每次上下船都得小心翼翼。再说环境，我们订的是豪华房，跑进去一看：里面的设施陈旧，衣柜的门很难关上，地板没扫干净。最要命的是空调只能制冷，浴室没有浴霸。大冬天的，岛上还比市区要低1－2度。打开水龙头，水是黄的，热水也很小，不要说洗澡，洗个脸都勉强。拉开窗帘，外面是一片工地！住在酒店里，心比天气还要冷...喜欢清静的人大概会喜欢这里，因为除了总台有2个人，其他工作人员基本难得一见，所以要什么都得自己想办法。本来想打个市话，结果告诉我开通市话要10元／天，晕！我就打个问讯电话，还是用手机吧！
0	（接上面的）最后才发现左侧用了双面胶，这是什么意思啊！不想让我换内存？？我最讨厌那个东西了，这个东西意味着短时间看不出来，可是时间长了就会发现，这明显是厂家的态度问题，敷衍了事！
1	刚拿给女儿看这套书时，女儿以为又是让她学习的书，所以有些抵触，不想看。过了两天，我找一个女儿心情好的晚上和她一起躺在床上看。做过两本书上的练习之后，女儿全做对了，她一下子来了兴趣，说，这书好玩，我喜欢。就这样，我给女儿隔几天就做一下这套书上的练习，除了《简单的算术》那本她不喜欢也不会做（毕竟她才四岁），其余几本书她都喜欢看。有种成就感吧。
0	预装系统不咋地XP系统BIOS改成IDE启动项第一项启动改成DVD一切ok没有像他们说的那么麻烦光驱像发动机哄哄的送的瑞星真的很没必要建议不要使用
0	370的房间，性价比很低，也就内地150的水平，自助餐品种那是相当的少，成天一堆喝得红赤胡脸的中年FB男出入，很不爽，决不再住
0	拿到的当天给他装xp，折腾n久没搞定，上网查才发现此款驱动比较搞，建议要买此款的买好vista盘先
1	看评论有的说书太小，不值;有的嫌大带起来不方便,个人量了下尺寸:书横宽14厘米，竖长16厘米，厚1.4厘米书的封面和内里排版都很喜欢,纸张效果感觉和美丽英文系列的一样,没办法，个人喜欢视觉效果，呵呵看了两篇，冰心先生的翻译真的很棒像有位读者评论的，里面有错别字，这到是真的，如60篇,应该是?空?贝壳,但文章里是?宝?贝壳,不过不影响阅读,自己都能明白，估计是校对的不仔细
1	对于次级债的解说，可以参考如下网站：http://abeautifulmind.blog.hexun.com/27697932_d.html
0	房间太老了服务不周到不热情交通还好保安象混子前台服务冷漠
0	请你们立即将我当当帐号里的10元礼卷取消掉！！！谁需要你们那破礼卷！！不是明确告诉你们不要放这礼卷在我帐号中吗？本来那天接到你们的道歉电话我已经不再提这事了。不取消这破礼卷我将继续去“写评论”！！！你们怎么这么讨厌！！！KF051501056101361930
1	性价比较高,HP的服务态度也可以,摄像头相素较高,一般为30万相素,这款有130相素,送的包是原装包,比较喜欢.
1	离火车站、长途汽车站很近，打车起价就到（五分钟内），楼下有24小时营业的麦当劳（点餐可免费送至房间），出大门往左便是平原商场，其对面是影剧院。
0	携程提供的160元的普通标间没有任何竞争力,房间设施一般,床单破损,服务也一般.商务豪华标间部分房间不是没有电脑,便是电脑只是摆设,连启动都不能.我在升级更换房间时便三易房间才能够正常入住.期待改进.
0	（1）酒店册子介绍说房间内提供饮用水，水壶内没有水，给前台提意见。前台说饮用水就是卫生间的自来水（太恶心了），可以叫服务员来为我加水。冰箱内150毫升的国产饮用水要收费10元（外面买也就1-2元的饮用水）。（2）房间内收费的物品非常多，拖鞋（有免费拖鞋），袜子，等等，还有会动的套套，盒子上的文字这么写的。想的这么周全，为什么不提供饮用水呢？即使按平价收费，顾客也是情愿的。（3）给大堂经理提意见，也是狡辩加爱理不理的。（4）房间内的加湿器，对我这个南方人非常好。
0	没有想象中好。只是把问题都提出来了，却没有过多的对问题进行详解，有些虎头蛇尾。
1	我们于17日下午从迪斯尼好莱坞酒店来到市区入住这家饭店，饭店在一个胡同里面，没来过的还真不见得能很方便的找到。办理的速度很快，态度也很好，大约5分钟就搞定。来到房间后让我们有点不适应，因为真的很小，尤其是刚住过迪斯尼好莱坞酒店，房间面积大约只有10平米左右，卫生间大约3平米，显得有点旧，但吹风机、浴衣都有。饭店的服务人员态度很好，向他们打听些事情他们都会仔细解答，并提供建议。这家饭店的位置很好，距离地铁站和SOGO大约步行7分钟，距离时代广场大约步行15分钟，地处繁华地带，又闹中取静。出大门向左230米就是公车站，去各处非常方便，每人才2-4块钱。我们在市区呆了2天，充分享受了地理位置的优越。在香港我们没有乘坐过地铁，因为在熟悉周围环境后，我们觉得做地面交通更方便。我们去太平山看香港夜景时乘坐的就是有轨电车，不仅方便便宜，还能欣赏香港的街景。19号走时订购了机场送机服务，每人70块，非常…
1	还不错，就是比较难找，因为长宁路太长了。打车的话，司机一般也找不到，浪费了很多时间。
1	去年无意中帮朋友预定过一次这个酒店，后来朋友每次来都要我预定这个酒店，我自己住过一次，也觉得感觉还不错，出行也很方便。
1	外观设计的好，做工精美，京东快递速度也很迅速，特别是2699-100的价格简直无可挑剔！
0	看评论说有卖到4299还送瑞星杀毒，就是不知道是何时，如果消息属实，那确实会有点郁闷！
1	马丁路德金的这个演讲一直是我最喜欢的，很振奋，他也是我最崇拜的人，他的声音时常给我带来力量和勇气。这本书有同样的魅力，看似神秘，但通过许多成功的人告诉我们，你该拥有一个梦想，这个梦想能够实现，这本书也会给你带来你需要的力量和勇气，你应该自信的面对自己的人生，乐观地追逐自己的梦想，快乐的生活着。千万不要错过这么一本堪称伟大的作品。只要你读懂他，你的幸福就不远了。
0	这个店太差房间有霉味,最不能忍受的是前台工作效率极低极低!
1	总体感觉还不错。房间很干净、简洁。网上所披露的位于海河最美的一段，特意要了6层的房间，可是却没看到海河的影子……
1	拿到书的那天就开始练上了，纯粹是为了自己喜欢才买一本试试的，本来也没觉得有什么好，只是在每天坚持一页页练了一个周后，身边的人都说：丫头，写得有点样子了。心里一乐一琢磨，原来循序渐进是一种态度，坚持了，认真了，就有效果了。建议大家跟着书本的节奏走，不要贪后面的字漂亮就先划着先了，跑之前还是得学会走，是吧！当然，这是我一个初学者的建议。
0	内存较为少了一点，电池的位置比较导致掌托左边容易发热，散热在后面，但是USB鼠标使用起来的话，必须经过散热位，会导致USB线容易发热啊！还有就是显示器的缝合比较大间隙，所以磨具需要改进一下。
0	之前看到过铺天盖地的赞扬,自己就将信半疑的去买了，打开看,从引子就看市喜欢上它了，还有拉拉,小人物式的描写很贴近我们平常的工作和生活状态,书中的一些章节不仅具有参考意义更有学习意义!
0	这本书令我太失望了，写得一点都不深入，感觉是为自己做广告一样，再也不买国内出的这类书了。
1	服务:整体勉强有4星级水平问题:硬件水平偏低,房间隔音效果差,门薄墙薄,结账时间偏长,早餐质量偏低,不过在该地段,也没有比这家更好地宾馆供选择.
1	朋友推荐的好书,夫妻就是相爱容易相处很难的,生活中的磕碰需要用相爱的心去平衡一下,夫妻相处之道讲的就是艺术,特别是妻子生活的智慧,结婚20多年了正需要调整一下,已没有新鲜已不会撒娇说话凶巴巴的,生活的磨砺使我成了强悍的主妇,叫别人如何宠你爱你?我看了还是收获不少的.真的要好好撒撒娇,真的要好好享受生活,要不我们辛辛苦苦创建的家庭只有拱手让给二奶了,为了家庭更是为了自己的幸福,学习中.
0	说实话,环境很不好,在老火车站旁边,虽然新的火车站启用了,不会吵闹了,可是我不明白为什么装修还没到位,根本比不上大城市的3星级酒店,而且通过携程定的房间真的不怎么地,我再次通过携程定了厦门的酒店,如果真的像大多数网友说的,携程定房虽然便宜点,可房间是酒店有差级的话,绝对不相信携程了!!!补充点评2008年2月19日：
1	京东最便宜的14寸本,塑料外壳,性价比高,T4200的CPU,G40的主板,DVD刻录,160G的硬盘,配置上真的很有性价比,现在主流的配置,好!
1	最喜歡這部，雖然很是賺走了我的眼淚，發現自己越來越愛看這些悲情的，讓人揪心疼痛的文字，匪大的確是後媽來的，東子對佳期的愛是絕對獨一無二的，可是真愛的未必能在一起，記得那句“那時候年輕，什麼都沒有，可是有勇氣！”現在的自己已經是連勇氣都沒有了，只能看著這樣的小說慰籍自己，愛就是那麼不圓滿，要看得開放得下！難啊，難！
1	键盘设计得很不错，比14寸的还好用几个快捷键是感应的，实用小巧
1	房子还好，地理位置也还不错，但是不值得这样的价位。同样的水平，徐汇区的华亭宾馆才600多元，这里却要1000元。
0	键盘上的键敲得稍微快点的时候，有些字母明明敲了，但是就是没上去。好像主要是在左边的键。
0	本来是想买回来送好朋友的，可是翻开一看，内容也太简单了，就是画了些小汽车，小动物什么的，就退货了。
1	以前在京东买过一个as5530的机器3999元。也是780g的主板，用起来还可以。这次给表妹挑机器，本来用不了什么独立显卡的，后来想象还是不错的，最起码看接等离子看高清不会卡了。这款机器就算价格便宜量又足了。另外，这个机器没有摄像头（麦克风不知道有没有，机器拿到后忘了试了），可能许多朋友感到不舒服，对我来说正好。给读书的小妹妹用，本来就要限制她用QQ聊天，没了摄像头更是省的什么视频对话了。
0	比BC6的不足就是没有蓝牙。虽然BC6要贵些，不过看到京东卖到断货就知道群众的眼睛是雪亮的呵呵。
1	房间比较干净舒适！松江商务型酒店比较少！这家酒店还可以！
1	今年第二次入住该酒店，这次和好友一起去HK购物，还是首选这间酒店，虽然，酒店离市区较远，但是，在尖沙嘴的半岛酒店那里有免费的班车（整点一趟）回酒店。酒店的房间很大，大约有二十几平方，我住了二次都是有无敌海景的房间，住入时选择靠游艇俱乐部这边的房间，都可以看到海，另外，六楼以下的房间还有一个露台，感觉非常好。酒店的早餐也非常丰富（值得一试），可以坐在露天的花园边上吃，吃完早餐去花园走走，感觉真的很好。出酒店不远的地方就是沙滩，酒店不远处也有7-11（24小时便利店），小超市（里面有新鲜的水果卖），还有一个吃东南亚菜的餐馆，名字不记得了。酒店唯一另人不太满意的地方就是房间内设施比较陈旧，不过洗手间是很不错的，有一个单独的沐浴间。如是你是一家去HK渡假，选这间酒店，一定错不了。
0	女人，尤其是女孩，心思细密，敏感浪漫，更容易好高务远，一想天开。这本书就是让女人懂得要脚踏实地，不要心高手低，也不要以为爱情会是幸福生活的全部。总的来说还不错，但我更喜欢《女人的幸福与什么有关》，感觉更贴合中国女人的实际。
1	故事里的主角就和自己一样是个平凡的人，有自己的梦想但是也有自己的很多缺点，在不断的努力中一直在反思自己和自己所走的道路。不过我想在这个故事里主角无论什么时候都是很幸福的，不管是打工不顺利还是一个人走在街上感到寂寞孤独，但是至少每当拿起电话的时候都有来父母的问候，就感觉一直不孤单了。很有趣的书，不过是平静和小小的幽默的那样的。作者一如既往的那种风格。推荐。
0	晚上有很多按摩小姐打电话，很烦！告诉他们不要再打了还是照样打！前台无法用信用卡预授权，一定要现金交押金，而且还不然存放行李，搞得我拖着行李去银行取钱！（还好银行近，要不...）
0	收到后，发现光盘上尽然有道裂缝，已联系dangdang退货，建议dangdang换个快递吧。
1	基本的配置还可以，非常轻，现在每天来回去办公室，背在身上一点感觉都没有。如果不满意配置，可以自己买配件升级，花不了多少钱，自己动手也很简单，IBM的接口打开很方便。高配的机型卖价高，但是差价多买一套配件还有多的。换下来的配件也可以卖，或者留下来自用。我同时买了一个320G的硬盘和2G的内存，把原配硬盘换下来做移动硬盘，花的钱比高配的机型价格还要低几百块，手里还多了一个移动硬盘。
1	在可以返现的时候买到，总体来说速度也还可以，在这个价格上来说，很不错了。
0	总体感觉比较差,房间家具老旧,商务套间的地毯居然到处是黑斑,让人看了心里非常不舒服。我们因为工作关系，每个月都有几天住在昆山，我的同事们也一致评价誉兴太脏。以后只要有其他的选择，坚决不住誉兴。
1	这本书真的是挺实用的，里面的内容都很口语化，很地道。附带的光碟有录音，很纯正，存到MP3里，没事的时候经常拿出来听听，效果很不错，都是些日常生活中的简单却很实用的句子，话题也很广泛。总之，物有所值。而且，这本书是我在图书大厦看好了回来才在网上买的，事先在几家网站比较了一下，当当是最优惠的哦！呵呵，以后会继续光顾的。同时也希望当当再接再厉，努力做好服务，回馈顾客。
0	说明书不详细，系统开机不能进入，不知道三星的屏好吗？有人说是友达LED的，究竟哪个好些？？
1	6月8日遗忘在3226房间的iPod和挂绳耳机已经收到，谢谢白云山庄！此次白云山庄的中餐厅美食、酒店的管理服务给我们留下了很好的印象，赞一个！
0	订单184477629，为什么2007-7-1114:43:34出库，到今天7月21日下午15：30都没有任何信息？当当网承诺的5-6天送达的口号是否属实？为何拨打维护热线没有办法解释？当当网是否对自己物流送达情况完全不知道？对客户是否有承诺？客户投诉有没有解决办法？这是我的第二次订单，第一次订单号162957864,超过20天才收到书籍，请问这次需要几天？前一次说春节人没上班，这次呢？什么理由？有没有人能回答我，我的书在哪了，为什么会这样的？
1	酒店住宿环境不错，前台服务很热情，房间可以看到长江和葛洲坝，就是卫生间的淋浴设施不太好用，总体而言还是不错的地方！
0	国产代工，电池部分设计不合理，装上电池后，与键盘平行的那一面有一点点高起来，有可能与屏接触。
1	价钱还没搞明白，货到了就掉了100，这点确实有点汗，不过东东还没得说，买来就换了XP用着没得说！上网本的选择！
0	我一共买了6台电脑刚送到，送过来就付款了，也没拆箱，刚拆箱就吓了一跳，按键的键盘都敲起来了，我晕，你们卖的是行货吗，是不是返修机呀，我要求退货！到现在还没退！
1	代朋友买的，他非常喜欢，原来买的不小心掉在了公共汽车上，又买了一本
1	价格偏高,服务一般.窗外风景ok.早餐还不错
1	世界著名比较法学者大木雅夫之著作，该学者为德国比较法学者茨威格特之高足，曾留学德国，精通数种外文，对比较法学更是有自己深刻而独到之见解。作为东洋人，其思维成长之文化氛围与中国有些相似，因此研习此书对学习比较法的中国人来说，当有极大之裨益。可将此书与茨威格特氏之比较法总论对读，必可获益匪浅。
0	一个词----"大失所望"!!!去广州之前,在携程上研究了半天,后来应老公的要求选择了Elan,因为他从欧洲带过来的那本"CHINA----lonelyplanet"上极尽完美之辞的推荐了该酒店.网上看图片和介绍,觉得应该也不错(没有查点评),我当时认为应该和"有一家"的水平差不多.可是一进房间,发现和图片实在相差太远.房间小得可怜,没有地方放行李,甚至连坐的地方都没有.一张小得可怜的写字台上有一台小得可怜的"液晶电视".如果你想躺在床上看电视,恐怕需要一双"千里眼";如果你想使用那张写字台,那你一定需要很苗条,才能坐在那个位置,并且需要带一台小于12寸的笔记本，否则是放不下的.房间也不干净,首先进去的那间330元的大床房,马桶里居然还漂着头发.后来立马换了间560元的套房,其实也就稍微大一点点,多了个坐的地方,有沙发和桌子及大一点的普通电视.房间设施很陈旧,地板有些地方已经翘起来了,隔…
0	给我感觉跳的不大好，我不喜欢她写的这本书，内容少，有许多一样的思想在书不同的地方出现很多次，但表达的意思几乎相同。有点骗人的感觉。
1	酒店离兰桂坊和soho美食区比较近。酒店门口有直达巴士到铜锣湾。在半山高尚地段算是性价比不错的酒店了。
0	1酒店基本需要用品没有，比如要求转换插头、水壶，也一律欠缺！欠缺理由为“由于全家酒店客房已满，所以没有任何多一个后备用品作替换”（这是酒店服务员原话）2酒店水壶内有残余物，约一元硬币那么厚。酒店服务员竟然说“知道这个情况，但是没有办法”！3酒店早餐很差，不像3星酒店应有水平，4冬天的暖气空调是按需提供，不问基本不给；5暖气跟呼噜一样，整个晚上吵到天明（因为本人天明就马上退房）；6热水器名不符实，应该叫“水器”，因为基本不热
0	这本书虽然内容不多，但是插图很大，很生动和形象，里面的故事都是小孩子碰到过的事情，并且很有启发性，我女儿看了以后很喜欢，而且碰到术中类似的事情，她会说“大卫，不可以”，呵呵，看来是受到潜移默化的影响了，总的来说，个人感觉这本书不错，难怪是获过大奖的书。
1	我们住的三人间，房间很宽敞，卫生间不大，但都很干净。宾馆餐厅很实惠，我们只要能回宾馆，就在餐厅用餐。周边交通非常方便，基本上一部车就到各个景点，走到什刹海等处也很近。最近宾馆在外部装修，不过不影响内部卫生和晚间休息。总体来说，我们住的都挺满意。
0	职场如战场在这部小说里被阐述的淋漓尽致，拉拉工作勤奋如老黄牛，但性格却更似倔牛；王伟虽正直但有些过分天真；何好德思维敏锐、眼光独到却高深莫测；李斯特崇尚中庸，不喜做决定，却不失为一个温和而颇具慧眼识材的上司；柯必得天生的管家，却过于苛刻；岱西虽过分偏执但且不择手段却不得不佩服她的勇气的执着；TONY林在生意经上不似五伟有经验，却八面玲珑，关键能牢牢掌控自己的下属；约翰常虽做为颇为阴险，处处与王伟做对，但也是聪慧之人；李文龙表面温和却城府深、心机重，但却不影响他在DB的人际关系，因为他知道何为重何为轻，关键时刻也愿帮该帮的人一把；黄宏技术过硬，却人际关系始终无法处理妥当，且居小心眼；玫瑰经验老道但却有失光明。还有帕米拉、周亮、杰森、海伦、王蔷、罗杰、齐浩天等等，这些人个个性格鲜明，都有自己的独到之处。观完本书引人深思，故事鲜活具实用价值，无论是职场新人或才老将都能受益匪浅。
0	没摄像头，不带系统（对初级用户而言是个麻烦事），要突出独显和CPU的强劲必须全速运行而造成电池不耐用（呵呵，不知这算不算不足，6芯电只顶2个小时。现在又没9芯的电卖。。。。。呵呵）。
1	writeitagain:)这本书我儿子很喜欢故事情节不算复杂，但书很可爱，书中的小动物都很好玩，有自己的性格，乐趣，和职业，甚至有自己的想法，之间的关系也很真实，尤其是立体的图片，宝宝特别喜欢，特别喜欢，特别喜欢，特别喜欢，特别喜欢，特别喜欢，作为父母，我想也没什么特别的要求了，这就是好书了吧
1	另外说一句，书中的故事也适合给低段儿童朗读
0	住店后真实感受：根本没法睡觉，房间的隔音太差了，是我住过的隔音最差的酒店，隔壁2个人正常的对话我都能听得特别清楚，2个房间里的衣柜位置根本没有墙，就是衣柜的背板隔开的，早上服务员居然在我房间门口打手机，电话不听的响，听得特别清楚，总之，你跟本没法睡觉。
1	t4200cpu不错，带摄像头，带dvd刻录，升级了内存。速度一流。带电池延包卡可以包1年。
0	这个酒店太差了,酒店里竟然还有公司,而且还很多,见过这样的酒店吗？我是第一次,下回不会再住了,上下班高峰时,下楼要25分钟,我计算过连亲着两天.门童像个爷爷一样对你爱搭不理的.
1	很不错的酒店，我住的是商务间，上网速度非常快，下载达到2M/s，非常爽！还在酒店碰到老朋友...世界真是小！
0	入住时酒店的服务很好，大堂和房间一般，入住后发现房间的硬件较差，比如空调，马桶，尤其是电视遥控器非常差，几乎不能用。房间空调不管用，走廊也有味道。早餐很差，刚到九点服务员就疯狂地收东西，也不问一问客人是否还需要，很差，曾经看到的评价不太确切，第二天立刻搬到龙城，山西真的是没有什么好的宾馆,不知道为什么，很奇怪！
1	名头特别响亮，不过设施可不怎么样，尤其是单人大床房，居然没有安静的房间。入住后只好更换为双人间。
0	竟然我的静音按钮的背光不亮了，才买了10多天，不知道能不能换（今天是第15天，要看京东怎么说啦，hoho）。。。机子做工还是不够细致，和thinkpad差距，嘿嘿，很大。
0	看过于丹解读论语的视频，受益匪浅，想要买本书来收藏。明明都提交成功了，却没到货，无比郁闷……
1	在你我都在被利益与物欲所迷惑的今天在拜金主义与千年儒学相互冲突的今天《狼图腾》的出现无疑是会引人深思的刚刚高中毕业的我或许还没有资格能去评论这个社会什么但当我的老师在给我推荐《狼图腾》时我在看过介绍后毫不犹豫的下了订书单刚看完一章似乎就有种激昂在血液里的某种莫名的想要去探寻作者意识的冲动此等好书无需太多的言语去形容它的美那也应该就是超越了常人般你我的文字
1	住的是680元一晚的标准间，我与老婆都住的很开心。我们这趟从兰州去嘉峪关再来到敦煌，只有这家的服务达到4、5星级酒店水平，很亲切，也很主动。从房间能看见鸣沙山，景观一流。餐厅食物一般。自助早餐是中式为主，比较一般。零点早餐（也已含）是在酒店的天台餐厅用餐，是西式为主，我们没时间享用，可能会好些，不过我们曾经在这餐厅的露天范围喝酒，晚上看着头顶亮的想去了大漠的星星，感觉非常不错。酒店算是在郊区，但其实就离市区3公里，离夜市4-5公里而已，可是一般很少出租车经过。倒是有辆3路公交车在酒店门口有站，每5分钟一趟，10分钟就到市区，所以也不是很不方便。补充点评2008年8月8日：上网速度就比较差，不过免费的，就没太多要求。
0	酒店是挂星四星，但也就二星水平，早餐花样太少。如果是四星就按四星去做，如果说房价低就不要挂四星，以后考虑换其它酒店。另外宽带还得收20块。
1	屏幕没有坏点和暗点，这个比较不错。配置性价比较高，目前使用已有半个月，基本正常。
0	预装的Vista系统非常垃圾，货到第二天就格了。但更垃圾的是，要装新的XP很麻烦，找同学帮忙才装上的，再加上更新和装各种软件，花了我两天的时间！麻烦！
1	货终于收到了速度倒是很快感觉质量还可以就是图片有的颜色是白色背景的我觉得还是彩色的好一些要是再多给几个挂钩就好了还有就是建议妈妈们不要将图片挂在卫生间附近我就犯了个错结果图片可能因为受潮都变形了原来以为是质量问题后来看了没有挂的图片还是挺好的
0	1、笔记本底部4个胶垫不平，打字总是左右晃动。2、时间无法保存，只要断电后时间归零。3、mcafee不能注册。
1	看到很多评价都很高，结果期待也高了些，没有想象的好看，外观一般，缺乏质感，毕竟这个价位嘛。
0	我的孩子很喜欢。绘画精美，精彩。合适1岁多的小宝宝理解。我的孩子看到小熊生日的时候就哼生日歌；看到小猩猩笑别人尿床的时候，会学着小猩猩捂着嘴笑；看到小兔子因为掉了雪糕，张大嘴巴哭的时候，会笑；看到小河马的大嘴巴，会很喜欢地摸摸。。。这样有趣的阅读时刻数不胜数。这套书不错。不过阅读的过程中，孩子并不是能马上理解的，需要爸爸妈妈耐心地一遍又一遍地讲。呵呵。。。
0	发热大，无麦克风，6346c音质,只能说它能发出声音而已,仅此而已。6346c的声音又小,还有破音。
1	从携程网上看到大家对海景花园的服务评价很高.我们于7月下旬到青岛避暑，特意入住该店。入住5天感同身受，果然名不虚传。可以说在我们住过的宾馆里服务是一流的。有几处尤其让我很感动。比如，西餐厅主管王杰和服务员金玉盛听说我有胃病，除了在进餐时照顾我，还给我拿来一些生花生米，说每天吃几个可以保护胃黏膜。我爱吃青菜，每次都单独给我炒一小盘。我们到青岛的那天下着雨，客户关系主任直接送我们进房间，在房间里办了入住手续。他在登记时看到我脚面上贴着膏药，很快让楼层服务员给我送来几张云南白药膏。后来蓝吧服务员也注意到我走路一瘸一拐，又给了一盒膏药。我贴后基本痊愈。我有慢性咽炎，进了空调房就咳嗽。大堂服务员马上给我取来金嗓子喉宝，蓝吧服务员又拿来咳嗽糖浆。我服用后很快见效。楼层服务员总是在我们外出后收拾房间，每次回来房间总是整整齐齐的，晚上还送来牛奶。这可是我们在外旅行从没有接受过的待遇。我们走进酒店，见到的…
1	不错，在同等档次酒店中应该是值得推荐的！
0	询问了Emchines的客服，的确是GL40Emchines的售后网建设的还不是很好，哈尔滨没有网点空格键似乎要坏
1	记忆最深的是作者说的一句话：父母之爱都是深如大海，但有质量差别！这是一本为人师为人父母都值得好好一看的书，对中国传统型教育思想和方式是一个不小的碰撞和冲击。单位里同样有不少同事的孩子在做着留守儿童，也都存在着或多或少的问题，经常听到他们会发出许多无奈的感叹，可又束手无措。很遗憾的一件事！如果我有了自已的孩子，一定会自已带，无论多苦多累。
1	酒店周围的环境不错,去景点都很方便.前台态度不错,入住和退房的速度很快.
0	因为看书评写的很诱人～觉得自己也是二十出头的年纪了也应该学习下如何经营自己的未来了……但是，买回来很失望。内容很空洞～写的太浮于表面。里面给女孩子的一些忠告，举的例子没什么新颖之处，也不够深刻书的质量也不好，像廉价的言情小说身边还有人想买，就直接送给她看了
0	房间非常小房间设施非常旧，因为装修至今已经10年了。房间空气非常差，一打开门一股非常大的烟味和霉味迎面扑来服务还不错，虽然帮我从6楼换到了9楼，但是房间空气依然非常差非常差非常差得不能接受！！！
0	从重庆过来，机场下来已经是下午5点多了，结果房间没有打扫好，半小时OK，6点，还没有好，15分钟。晕！7点，还没有好，和总台交涉，“我也没有办法”，7点半才进房间。电梯上去走道黑啊。真不知4星怎么挂上去的？从来没有遇到这么差的4星酒店。强烈不推荐！！！
1	在同档次的笔记本电脑中性价比高，配置也够用，品牌效应好，外观不错，已在使用中待发现更多优点
0	散热尚需改进，还是很热，Intel不肯开发低能耗芯片组，就用945来忽悠。
0	160G的硬盘感觉小了点，扣除系统预装的程序，只有120G可以用，要是硬盘320就好了。原装的VISTA系统砍掉可惜，不砍掉用着不太顺手，有点影响速度。
1	看了池莉写的自己从孩子出生开始就给孩子创造的环境，让她的孩子长得成功骄傲，真是了不起。我也是刚刚做母亲的人，对如何教育孩子深感迷茫，自己就是应试教育的产物，天天埋身于书山题海，到头来还是在一个普通学校做老师，那个时候就很痛恨学校恨老师，现在也不想让我的孩子重蹈覆辙，但是如何去做？是否成功，这本书带给我新的启示。非常好看的书
1	总体感觉不错，美中不足的是房与房之间隔音效果不太好，还有房价感觉稍高。
1	入住丽晶，感觉很好。因为是新酒店，的确有淡淡的油漆味，房间内较新。房间大小合适，卫生间设备齐全，服务态度也很好。网速可能是提升了吧，感觉还好。有免费的插线板、水果刀。。。等一系列的日常用品免费提供，很细心。晚上的自助餐是每人68元，菜品一般、就算说的过去吧。酒店外有西贝筱面等几家饭馆。西贝的菜实在是量大的惊人，人多在酒店吃就不如去西贝吃了。酒店21：30-24点有广式晚茶，吃过几次，味道正宗，就是点心品种略少。哈。酒店地处青山区，包头分昆区、青山区。相对来说：昆区是最繁华的，青山区次之。像包百等大商场全在昆区，从酒店打车到包百商圈车费12元多。青山区也有一个王府井百货，相对来说比包百商圈的略小，从酒店打车8元多。银河广场离酒店有一段距离，打车9、10元吧，银河广场边上有“科丽珑”24小时营业的超市。酒店一楼有小卖部，周围基本没有超市。这次住正赶上有几家公司在这里开会，有时楼道里略吵，晚上…
0	也许期望过高，拿到此说后，读了一部分觉得不过而而，空泛大于具体，现在不知道把该书放哪儿了。。。
0	我在网站上预定的是一间大床房,到CHECKIN的时候变成了双人房,虽然后来给我调换了.酒店地理位置不错,门口时高速和轻轨.但酒店的房间整理装修时非常的差,非常的陈旧,完全对不住这个房价!!!!!以后也不会住这个酒店了!
0	至少我没觉得好看，根本就不吸引我，没什么可笑得，有些词很深辟。书的印刷很不错，内容没介绍的好。
0	住的房间靠近马路，比较吵。房间有股味道。不如锦江干净。不推荐入住，早饭还可以。
0	1.装系统麻烦2.没蓝牙,不小心装蓝牙驱动后,自动反复开机关机,进不了系统.3.屏幕闪得厉害.频率调不了.4.买后第三天就降价100块.真郁闷.能不能返回...
0	定单上显示已经给我发了这本书，但在送书的时候发现并没有送来，请问怎么回事？我真的很想要这本书，为什么不送了
0	送到了几天后才发现，书的后半部分印刷严重错误，居然有四十多页是倒置的，我在当当是VIP了，第一次发现这种情况，而且倒置的部分还缺页，这么严重的印刷错误，当当入库的时候如何验货的？出库的时候又是如何验货的？申请退货这么多天了，也没反应。要是这周再不退，继续投诉。气晕了。还有，这本书内容太空了，只是表面的交流。狂不喜欢。
0	内容单薄，没啥意思。对于没有什么文化水平的人看看是有帮助的，但是如果你是有一定的专业的人就没啥意思了。空洞，乏味，不用半天全书看完。
1	早餐品种太少，交通还算便利，服务态度不怎么样，问酒店买的地图竟然就是旧的别的客房拿的
1	等了好几天终于拿到了，配置和品牌来说，都令人满意。商务个人来说都是好选择。
1	给大老婆买的，哈哈。键盘，电池不错，电池能用6个多小时键盘，电池不错，电池能用6个多小时键盘，电池不错，电池能用6个多小时
1	外形小巧，白色很精致。功能齐全，无线，蓝牙，160G硬盘，电池续航时间长。
1	红娘子的书一向都没让我失望过，从最初的红缎，到后来的绿门，橙子，青丝，都有自己的出彩之处，都不会是同一个模子印出来的，所以让我们读者都有新的期待...关于感动，爱情，亲情，友情，红娘子都已经用自己的笔触讲述给了我们这次的《迷藏血色面具》也让我见识到了另一面的红娘子！有她最熟悉也最热爱的故乡，湘西....这里面融入的感情元素就更多了...~所以，值得期待，值得阅读！
1	散热非常好,外观也很大气.如果不是家中有两台电脑了的话,真的还想再买一台用.
1	A面很亮，早上当镜子用了一下。风扇声音很小。散热也很好。装系统的时候必须先把C盘格式化，克隆版的XP要注意了。现在在下驱动。
1	挺不错的一本书.当我读到“大篷车马戏团”的动物演员们向小狮子奥里奥诉说它们在马戏团所受到的待遇时,女儿说：“我听得都要哭了。”我趁机告诉她，动物同人类一样，都是地球大家庭的一员，动物是我们的朋友，人类与动物要和平相处，保护动物可以保持地球上的生物多样性,保持地球上的生物多样性可以维持地球的生态平衡,这样人类才能生存得好.。
1	这是在京东买的第二台宏基的电脑，相比第一台4930的在功能上有差别，送给朋友的，整体还可以，14.0的屏比自己的稍小，女孩用很好看的
1	《四季时钟》真不错，插画非常精美，语言清新流畅，口吻活泼有趣。翻译质量很棒，用词精确生动。作为科普书籍，用词的简练和准确非常重要。小孩一拿到就非常专注地看起来了。我也跟着看了半天不舍得放～～～我最近发现那些童书好像买回来自己都一样爱看。所以，我现在真是不太关注所谓的年龄分段了。只要绘图是我喜欢的风格，故事是够让人愉悦的诉说方式，不管语言深浅，照单全收
0	早餐非常简单和差，距离客房很远，需要到后面的附楼，或者通过弯弯曲曲的后勤走到，非常不方便。我住的豪华标间，装潢有点旧，较简单。办理行李寄存只有1个人，7到8个客户等着提和寄，等了约20分钟。退房也只有1个开票和结算的人，12点办理时，有10位左右的客户在等待，总台服务小姐说;领导只有安排一台电脑办理退房开票手续，结果我等了足足30分钟才办完。与四星级服务差远了。所有台阶没有斜坡，拉杆箱只有提着上，更没有行李员帮助提的。
0	自带系统太贱了，分区还是隐藏的。买了个笔记本专用sp3版装上了，有时候不能关机。大家说这个配置装vista行吗？我有套正版。还有这个键盘是不是该买个硅胶膜盖上？灰进去可不好擦。
0	酒店的装修比较陈旧，房间的隔音，主要是卫生间的隔音非常差，只能算是一般的
0	VISTA系统不能分区比较难过，如果有XP的就好了，还有就是没赶上加一元送内存的活动比较可惜
1	送货相当快，早晨7点多订单，中午12点送到。朋友看了配置都说这机子想当棒，超值。
0	有点儿重，，屏幕有些偏色，没有光驱自装XP有点儿难度，主要是用USB外置光驱启动不行，发现是需要按一个F键才行，现在也不知道是哪个。指纹讨厌，建议出磨砂的。键盘需要适应，比我IBMT30的手感差远了。
0	酒店外观相对气派,但房间确实很简陋,设施陈旧,卫生一般,最多就是个90年代未的水平。不过大庆宾馆较少，找了一遍发现也的确再没有什么宾馆了。
0	看携程上大家的点评不错，就订了间阳面220的房间，慕名前往。结果大失所望，灯光昏暗，空间极其狭小，床垫质量恶劣，房间还伴着一股霉味。原预计住上个把星期的，结果住了一晚就退房了。其实原本想着也就将就了，也许皇城根上这个地段这个价格就只能是这种水平了。但转机是在入住后第二天早上，我出宾馆在新街口大街上溜达，没走两分钟就发现一家连锁宾馆——欣燕都总店。看门脸不错就进去看了看房，顿时喜欢得不得了。房间设计简约而时尚，宽敞明亮，床也很舒服，同样有宽带。正是我喜欢的类型。赶紧回护国寺宾馆，上携程查了查，单人间的才200，套间竟然才240。超值！！同样的地段，更优越的条件，更低廉的价格。二话不说，立马下新订单，退房，拖着行李就搬去了欣燕都。而且欣燕都交通更便利，就在新街口大街上，门口就是公车站、出租车站。斜对面是新街口超市，新街口百货，而周围同样是典型的北京胡同。提醒一点，携程协议上"欣燕都"是没宽带…
1	还行,房间小是不可以抱怨的，因为这是在香港,如果是来购物的话是个不错的选择!
1	是绝佳的购物首选酒店,楼下就是连卡佛和海港城，但乘搭地铁就需步行10分钟。房间设施和装潢都显陈旧，入住的是吸烟楼层，异味很重，如果没有烟瘾的话，务必交代预定非吸烟楼层。自助餐的水准的确挺差，和200元的收费不符。
0	群众的眼睛是雪亮的，这个店的服务确实奇差，可能随着溪口旅游的迅速发展，这些宾馆有些暴发户的心态吧，不知道什么是服务。早餐时，一大群服务员在入口处，就是没有一个人理你，没有餐具，非要用很大的声音，才会有一点反应，过来就要餐券，一看也没有什么吃的，干脆把餐券撕了不吃。对于我这样小时候生活在山里的人来说，溪口没什么值得来的特别价值，交通不便，从机场只能打的而且等了30分钟才有出租车，在溪口本地多半都是震耳欲聋的火三轮作为基本交通工具，稍晚一点从蒋介石母亲墓道回来就没有车（下午5点过）。我不是来旅游的，我看那些来旅游的好像以官员居多（不晓得是共产党还是国民党的），来这里可能是想向介石学习怎样两面三刀摆平军阀的本事。这个宾馆确实没什么优点，倒是出门左边的新豪门酒店吃饭不错，干净清爽，本地人也很多在这里吃饭。千万不要到溪边的饭店去吃啊，同一个菜，在一个菜谱上有两个或三个价格，你点的时候如油焖笋（18…
1	1.小巧精致，延续了THINKPAD的风格2.东西质量没的说，送过来的时候是全新未拆的3.京东的服务不错，有发票，送货及时
1	今年11岁了,去年在弟弟家看了第一辑,非常喜欢,这次一起定了两辑来收藏.不一样的卡梅拉给我们不一样的幻想.里面的那些故事让我好象置身于卡梅啦中间,回味无穷,还有那些配的图片,更是勾起了童年回忆,让我爱不释手.之前买了很多这一类的童书,有很多没有多大意义,?不一样的卡梅拉?在每个故事里都包含着属于自己的意义,包含着自己的不一样梦想.值得推荐!
1	我们一家三口于2008年7月19日至22日，入住泛海名人酒店，之前也看过网上的评论。抱着试试看的心态和本身从事航空服务的、较专业的眼光，真切地体会到物有所值、名不虚传。无论是明亮的大堂、楼层的过厅、还是洁净的客房，都布置地特别典雅舒适，充满着家的温馨。我们住的是位于四楼的海景房，真是面对大海春暖花开，窗台上装饰着漂亮的花花草草，放眼望去是一望无际的大海。栈桥近在咫尺，推开窗户，迎面吹来和煦的海风；关上窗户，没有一丝都市的喧闹。让我们真正感到来到了青岛，真正的享受到海景房的惬意舒适。特别是泛海名人的大堂经理，一个个子高高、眼睛大大的女孩，有点象青春版的倪萍，但比年青时的倪萍更漂亮。态度特别和蔼，为客人服务特别周到，能真正的想客人所想、急客人所急。特别主动地关注客人的需求，及时了解和为客人解决困难。她总是面带微笑，举手投足和言语间特别礼貌周到、规范专业。即使外面只是有些蒙蒙细雨，她也能特别周…
0	其实我也是曾经在官网上追文看的一员，心急如焚地等待过。当时很挺纪南方。考完试后在当当网急急地定了书来看。看到深夜里，最后只想说，我靠。。。故事看到最后只觉得厌烦，觉得简直是没事找事的一对人。男主有些时候很混也就算了，大家也已经习惯小言中的男人这幅德行了。可女主，唉，简直是不堪回首。足可登上匪我思存作品最讨厌的女主宝座。。文字没有以前精致不说，煽情也没有着力点。我唯一感动了一下的还是那个暗恋纪南方的小姑娘。她从侧面证明了纪南方不算很浑蛋的同时，让我回忆起了佳期如梦1。也不过就是一两年前的事，那时，我曾经真心实意地感动过。当然，文章中有一些细节还是不错的。但细节无法构架起一整个故事。只能说，颇为失望。现在只有我爱黑社会系列的短篇可以看看了。
0	没有介绍的那么好，也没觉得可以让人茅塞顿开的感觉，总之对记住单词效果不佳。
1	看了介绍才买的这本书，其实看的外国书并不多，尤其这种非名著的书。以前看名著的时候都是逼着自己看完的，经过历史的验证，才能成为名著的，我却看的不耐烦，可能是依然不习惯他们的表达方式吧。《三杯茶》看了3天，应该算是我看外国书比较快的记录了，很少记得外国人的名字，只是被他的行为打动。如果让我去帮助别人，很简单。但是让我冒着生命危险去帮助别人，恐怕我做不到，也许仅仅这一点，他就足够伟大。
1	便宜的价格，在这个价位来说，配置应该说是最好的了！刚开始用，没发现什么缺点
0	房间和走廊里味道很重，楼外下面马路上的声音很吵，早上隔壁的电视机的声音听的很清楚，可以当闹钟使用，但时间是隔壁定的，没有给“闹钟”定时，结帐的时候发票没有给我盖章，总的感觉是让人失望。今后不会再住了。
0	这本书写的不怎么样,好像是杜拉拉在写日记一样，很多内容没有实质的励志性信息，就跟普通的一般公司职员的情况差不多，只是在强调杜拉拉是怎样一步步发展的，有点像是在炫耀自己的能力。
1	性价比不错，外观也还不错，送的东西挺多的，还用了一张3000-150的券，挺划算的
1	这个出版社是我经常光顾的我觉得他们的题目都是从基础开始的这本书分为3点：主干知识、点击思维、零失误训练。主干知识我都是在预习前做的都是基础题然后点击思维是在第一课时结束时我复习用的也是基础题只是有些是复习概念用的最后零失误训练我都是堆积到周末做。。是对这一整课的总结总体说我还是比较满意的不知楼上那位是什么教材人教版的教材不就是有勾股定理吗？？
0	我们在网上预定了万豪的4个房间，标明是中午点达到入住的，我们也准时到达，前台说房间还没有搞好卫生，要稍后才行，于是我们外出吃午饭，下午2点回来要房，前台说卫生还没有搞好，只能提供3个房间，我们发脾气了，2个小时都搞不好卫生？于是前台给我们换了另外的已经搞好的房间。要发脾气才能搞掂，我们是来旅游的，不是来发脾气的。明明不是五星，却在标志上打了五颗星，然后案五星的收费，提供2星的服务和设施，一个字：差！补充点评2007年10月8日：标明是中午点12达到入住的，我们也准时到达
0	我很惧怕诸多“被奉为经典”的书籍，因为其中不乏有太多人为的因素：就象肯得基，麦当劳，买的最好的并非吃起来最好的。但是由于好奇其为何有如此多好评还是买来看了。如我所惧怕，这本书果然真“经典”，对我来说，他的归宿地只能是废纸篓或二手书市场。
0	我买了杜拉拉升职记这书寄给朋友，朋友说到现在还没收到，有点晕了，都快半个月了啊！！！
0	客观来说,只是自身的一点经验加上收集的功夫堆积出来的.专业性和系统性不够,里面的所谓经验方法还需要进一步考证.
0	浴巾是洁白新的,毛巾脏到灰黑色.被子不错,但几乎没褥子,喜欢硬板床的TZ有福了,绝对够硬.交通是秦皇岛和北戴河之间的大马路旁,评价是:路边店.不知是否抱怨携成佣金多,给的也是位置最差的2间(一层餐厅门口),实际酒店当天入住率不高,何必呢.7.8号早7:30开始钻头声大作,直到10点多我们离开.我选酒店靠评论还很少失手,这次是挂2个大眼袋浑身痛(咯的)回去的.如果各位和我一样把住宿和度假心情结合的话,最好别选.我不求硬件多好,只要干净温暖,多花点钱都愿意.以后仅记,一定要住旅游局正式挂牌的酒店!!各方面都不正规,别看照片,和实际差远了.
1	这本小说向我展开一幅景象，那是一条安静的小街道，两旁是不高的民宅，午后的阳光明晃晃的照在上面，空气中有肥皂洗过的床单在阳光下的味道，那是一种让人伤感的宁静和真实，好像时间就呈现在你的面前。而你就是一个旁观者，从岁月中匆匆的走过，能感受到那份真切的温暖，却真实的让人虚妄。这种感觉，我猜测，如此之于汉娜对米夏，米夏对汉娜也应如是。
0	说句实话，我没有想到这次携程太叫我失望了，我一直都很相信你们，可能是你们企业现在做大了，对我们这些一直都默默支持你们的客户开始疏忽了，但是对一个以服务性质为龙头的企业来说。你们已经渐渐的丢弃的不仅仅是一群客户而是你们企业的文化和企业的精神，如果这样下去对一个像你们这样以服务才能取得市场经济优势的企业；在市场经济竞争这么激烈的情况，这样生存下去都将是一个致命伤啊，重视。我最后一天住的是你们推荐的景德镇开门子大酒店，是我所住全国挂牌最差的四星级酒店，不仅仅是他的硬件设施和服务都无法恭维，我简直是无言，临走我给他们酒店留了言，这样的价格，这样的服务怎么还能挂牌4星，当地的旅游局是怎么去复查他们的级别的，你们携程太不负责任了，怎么可以把这样一个酒店随便就推荐给客人，房间的地毯有水，整个房间的周边地毯全部是白色的粉末，卫生间的设施还不如我们在婺源住的一个200的自己找的一个酒店的设施，不经意的都可…
0	酒店房间小，设施陈旧，酒店靠马路，窗户很不隔音，影响休息
1	虽然价格比同类其它品牌产品偏贵，但更轻，可见集成度更好散热也非常好，用下来没有明显发烫毕竟继承自小黑，值得一赞！1.随机赠送的“原装真皮包”不像原装，更不是真皮――上面标签是Targus，不知道其他朋友怎么看？我是冲着这个原装真皮包才在京东购买的，非常遗憾！2.同系列HT2带指纹识别，希望京东引进3.1G内存运行Vista明显吃力，换成4G内存了（便宜50元/条）
1	总的来说还算可以，我在15楼住着，洗澡的水压有些小。其他还可以。就是离龙门石窟有些远，17公里左右。宽带的速度不错。
1	装修简洁实用，但电源插口少，要配个接线器为好。另外浴缸的hot龙头请配图示，第一次来的一定弄很久。酒店lobby太大，早餐要历经磨难
1	准四星已经正式挂牌为四星了,房间很大很干净,服务也不错,酒店就在火车站旁边,交通很便利,而且大商等大商场立着也不远,购物也挺方便,不过也正因为在火车站旁边,酒店门口显得比较乱
1	地理位置不错，，但是有点旧，，不是节假日基本上不用预定，价格到前台订都一样。
1	我是12月20几号在珠江花园酒店住了几天，感觉还不错，出门就可以到海边，不过下午饿了，酒店没有什么吃的，出去外面也都还没有营业，感觉挺不舒服的，但是此酒店在来看来还是蛮ok的，相对这个时间，价格还不错，也像前面说的房间不够大，尤其是阳台太小。不过下次我应该还会考虑入住这间酒店。补充点评2008年1月1日：不知道为什么我给的4分，跳成5分了，补充一点，这间酒店我只评4分。
0	这本书我是买来送给爸妈，听说很简单易学，所以给妈妈看，让他们了解一些基本的健身之道，这样我们在外面工作也会比较安心。妈妈正在学，听她说还不错。
0	对于女孩子来说，确实有点沉，而且风扇一阵阵的噪音有点让我崩溃``难道只是这台机器的问题？Vista还是不习惯，而且，2G的内存还是让我觉得拖沓...
1	外观不错，性能优良，散热还可以，掌托温度不高，使用的感觉比较舒适
1	2699，价格无敌，比电脑卖我问的所谓最低价场足足便宜了300，性能也很不错，待机时间正在测试中，不可能和官方9.5小时一样，那太理想化了，不过估计7，8个小时问题不大
0	如果你在外资公司工作过，尤其你在外资公司担任人力资源的话，就会觉得作者写的东西不是新野，拉拉口中讲的大道理，都是书中有的。作者对人物的描写也太肤浅，真的很失望。
1	别人说的优点全有:机型合适散热良好几乎无噪音配置强劲键盘手感好显卡比较好配送及时
1	通过携程预定该酒店保留到晚上6点的。但是下午3点多接到携程电话，居然说我给酒店打电话取消我的房间，问我有没有这回事。简直很气人！后来到酒店办理入住时，问了前台有没有这回事。他们居然回答的很干脆，有这个事情。酒店也太不负责了，为了自己的入住率就随意取消客人的预定。一点都不配万丽的作风和职业道德。另外，该酒店不能用民生银行信用卡做预授权，只能用中国银行和交通银行。这点很不方便的，请大家以后入住的时候请注意了。
1	最后调整到新翼楼，是他们新装修的楼层。还算不错的，浴室面积很大，早餐比较丰富，但是挺贵的：）
0	内容一般，在网站等途径都可以获得相关的提醒。。。纸张还行吧，字大，太浪费了
1	地理位置比较优越，到哪里都还算方便。房间比较小，但是景观和卫生都不错。很安静，周围都是老居民区，相当有特色。服务态度不错。下次去应该还会选择这里！
0	就有一点不爽的是，发现了一个亮点，不过还好了，价格在那里摆着！
1	散热好..样子帅..性能也不错.造型有商务风格。小红点不错一直用它呵呵.还有原装鼠手感很好..
1	thinkpad品牌号召力是非常好的，联想收购了ibmpc部门后把商务机的研发全放在thinkpad品牌上了。专业的就是好！
0	VISTA系统难操作，不习惯，钢琴烤漆高档但得外配贴膜，最重要的是缺了IBM三个字母，一直觉得，IBM不做太可惜了，国际商用机器公司呀！！！
0	风扇声音比较大；自己拆卸键盘添加内存、更换硬盘很不方便；装回键盘还需要一定的技巧才行。
0	收到货代开看看了，书页的印刷还是挺清楚地。封皮和网上的图片也一样。但第二次打开看的时候，封皮一翻开，边际出就折了，没有断，但是折痕的裂口很明显，封皮的纸张的质量太差了吧。因为要送人所以在里面的纸上写了几个字，没想到，阴了。-!在当当上买了很多书了，价格的确实惠，但这质量嘛，唉，是否便宜没好货呢？
1	有一些写书人，写书尽量把简单的事情复杂化，唯恐别人读懂，唯恐别人不知其水平之高深莫测；有一些写书人，写书尽量把复杂的事情简单化，唯恐别人不能知其意，尽量深入浅出，简单说理。作为读者，我最憎恨第一种写书人，而最欢迎第二种写书人。这本书的作者，就是我所喜欢的第二种写书人。整本书看起来很流畅，很舒服，而且也很受益。可能也有赖于译者流畅的翻译，能够让原作者的意思能够流畅表达。
1	一次无意中看到这本书，成为那段时间每晚睡前必读书。书中有文字介绍更有插图事例分析与提示，是我看过的所有书籍中最为体现“以孩子为中心”的书籍。因为觉得非常好所以就为班级全体家长推荐订购了一本，不仅我认为好，大家也都觉得好。建议有孩子的家长，幼儿园和小学老师们一定要看一看哦！或许它能帮助大家重新审视自己的教育观念与行为，并为您孩子的成长一定会有相当大的帮助的。
0	整本书给我的感觉就是一农民暴富了后害怕别人也富，挤占了他的地位。但又不想把害怕的思想暴露底那么明显，就扯来“公平”二字来中和一下。“公平”不是这样来用的！不推荐购买。实在有好奇心者想买的话，我把手上这本二手卖了，联系我啊。
0	买回来了，本想自己先看看再给孩子讲的，可是刺鼻的气味已经熏得头疼了，所以就一直放着没敢给孩子看呢！
1	我是在海洋公园玩了一天，带着疲劳的身体在金钟打的到酒店的，原来以为打的会很贵，其实也不是很贵，因为来之前就打电话问过前台的小姐，从金钟怎么到酒店。前台告诉我坐5B就能到，结果是我在金钟下了车之后，不知道在哪里找到可以坐5B的车站，所以一狠心，就打的了，也就是27元港币就可以到酒店了。到达酒店，前台的小姐语气温和，速度也还挺快的，当一切手续办好之后，轻声地告诉我：已帮你升级到行政房。那一刻心里面是狂喜。上到房间，里面还不错，虽然不是很大，但也没有想像中的小（因为之前已经去过香港几次，再小的我们也住过）窗外就是民居，也能看到海。洗手间也还挺干净。放好行李，马上下楼去找吃的，附近还有几家没关门的小店，十元一碗的云吞面在香港来说是低消费。味道也还可以。白天再下去看的时候，原来那条街是个菜市场，作为一个主妇，顺道也对比了一下价钱。才发现，原来我们的物价真的是太高了。有些东西居然和我们的是一样价钱。…
0	USB接口呈上下重叠设计，过于紧凑，USB设备不可太厚。光驱噪音大。硬盘噪音大，在BIOS里将磁盘性能调为最高性能可开启SATAII，ATA133，此时噪音可较前减小一点（建议换用西部数据硬盘）。
1	看了评论才买这套书的，因为不知道我的宝宝喜不喜欢，我的宝宝才1岁3个月。书一到，就拿了咕噜咕噜转给他看，谁知道他爱不释手，不仅天天让我讲，而且还拿他的玩具车和书上的车比，看着我发出啊啊声，他的意思大概是我的车怎么书上没有？他还不怎么会说话。现在走在马路上最喜欢看车了，无论是出租车、公共汽车、摩托车、小汽车、吊车、货车他都用手指，让我看。真是一套好书。
1	地理位置不错、停车场很大。客服专业、房间也很标准。宽带流畅。免费注册网站导航宾馆索引服务说明关于携程诚聘英才代理合作广告业务联系我们Copyright1999-2008,ctrip.com.allrightsreserved.
0	新乡国家饭店入住纪实：1.入住第一个房间，电视关不上，一直开着。服务员建议换房间。2.换的房间空调不行，又换房。我们拿着行李跟着跑。3.换的第三间房是有烟房，我们问：有没有无烟房？服务员告诉我们：我把烟缸拿走就行了。哭笑不得！4.晚上去餐厅大厅就餐，点完餐后，服务员告知：最低消费35元\人。我们不能理解，服务员告知：酒店的新规定。电话投诉后，来人讲：服务员是新来的不知道。
1	一下子买了2台，同事一台自己一台。。。总体感觉还不错。。电池耐用，屏幕好，键盘好用。
0	如果闲着无聊，这本书可以一口气看完，因为读者很想知道到底作者想写些什么，结果是如何。但毕淑敏的文学修养还是差得太远，真正的文学爱好者看此生必定失望，书中所有人的对话如出一辙，毫无个性，绝不会是一本流芳百世的书。作者还不如直接写几个心理分析案例还好过写成文学作品这么牵强。
1	经典就是经典，相当不错，每天女儿都会拿出来看，也学会了许多生字，第一遍是我读给她听的，我当时很有感情的读给她，她现在又很有感情的念给我听！真希望所有孩子的科普类的书都能像这套书一样把知识讲得这么有趣，适合孩子的心理！超赞！！！
0	6月20日购买的，6月26日发现屏幕右下方黑色塑料外壳和屏幕连接点出现了非常严重的脱胶现象，找售后理论，他们将责任推给了厂商，实在不负责！
1	外观设计的好，做工精美，京东快递速度也很迅速，特别是2699-100的价格简直无可挑剔！
1	位置离我们单位很近,从价格来说,性价比很高.我要的大床房,168元,前台服务员态度很好,房间硬件一般,但是想想价格也就这样了.还算干净,就是床垫子太硬.BTW:没有骚扰电话,这个很好补充点评2008年3月4日：对了,这里能够免费上网,刚好上网加班一晚,很不错
1	老兵应该是什么样子？脾气暴躁的石光荣，性格倔直的谷子地，粗鲁大胆的李云龙，荧幕上的他们确实精彩，但是老兵故事中的王三官、葛二蛋都会让你难忘，特别是葛二蛋简直绝了，不知别人看他故事时的反应如何？反正我是笑得肚子抽筋，一个农民中的“智”者，一个典型的“二流子”英雄，在那个特殊的时代，他的表现另类，但是出色，如果活在今天，他会是什么样子？我不敢想，不过也许也是一个英雄！
0	入住11楼大床房，一出电梯就有明显的地毯散发的霉味；房间的窗子不能打开，即便这样，也有蚊子存在。最恐怖的是有灵异事件。入住2晚，第一天平安无事；第二天，凌晨3点，被“滴”“滴”的声音吵醒，一看房间的台式机电脑自动启动了，之后读光盘，失败，就滴一声。过去按电源键，怎么也关不上电脑，只好拔电源。可是，我都是用自己的笔记本，这台式机从来没碰过。实在是不会再去住的酒店。
0	房间比较差，尤其是洗手间，房间隔音和餐饮服务都不好。
0	看了网上介绍,我买了这本书,一看傻眼了,太小孩子看的,我们家孩子看不合适了,怎么办啊?客服忙忙忙......,怀疑是不是虚设的.以后网上买东西要注意了.
0	这本书适合三岁-5岁小孩子看，我儿子已经从会听，到会看，现在可以绘声绘色的讲给我听了，不错
0	强烈不推荐。定的是豪标的房间，等到了前台，居然说我没有预定，折腾了半天，郁闷，出差住酒店没有好的服务态度，真的很不爽，然后上楼，5楼，电梯不知道怎么坏掉了，问服务台怎么办，能不能修修，她冷冷的就一句：爬楼梯！我可是带着一个大行李的啊！房间比较小，干净程度也是一般，和介绍中相差甚远，举个例子，浴巾，都是用得边角都碎了，一丝一丝的，非常恶心，电视遥控也不好用，而且我工作需要上网的，可是承诺带网线的房间，的确是有网线，但是三天里都上不了网，电话到前台，不是说没问题，就是说机器坏了，今天没法修，要等明天。要不是为了已经定下的积分，我早就换掉了，太不爽了。周边酒店不少，劝各位住客入住前三思，还是选择那些名气，星级好些的。补充点评2008年7月1日：送的早饭真的是不能吃，还有房间隔音效果极差极差，上下前后加走廊，声音超烦，严重影响到休息！
1	5月底入住的。房间装修感觉还不错，就是房间小了点，大床居然还是两张床拼起来的，有点奇怪。地理位置不错，正对着会展中心，离湾仔地铁站也只需要过四条马路，离骆克道上的酒吧也比较近，特别是去九龙的话下楼就是天星轮的码头，很方便。酒店每天会送一个小玩具，虽然很简单，但是几天的攒在一起可以摆出很多造型，一直玩到现在，不知道下次去的时候还会不会送。酒店的餐厅比较一般，价格也贵，还不如去地铁站骆克道或者柯布达道上的几家茶餐厅来的实惠。游泳池很好，可惜开的时间短了点，要是晚上也开夜光场的话就更好了大堂的结账比较怪异，结账的时候取消信用卡授信额度居然不撕小票，有点不习惯，不知道是不是这个酒店的一贯做法……还是香港的惯例？
1	低价位，中性能，因为不需要很高配置，看中该款是商务机型，相信做工，所以选择该款
1	去年一整年的时间都在阅读职场小说，也许无法戒掉。不知芳菲的这一次回归会做出什么样的选择，呵呵。。。也许我最关心的还是她的情感归属。再坚强的女人也是一样，都需要一个家。个人还是很偏向剑客的，因为我感觉95%剑客就是凌远，他这几年的深情不能被辜负，都是有爱的人，何不在一起。我想，无论是天堂的人，还是人间的人，都希望看到这种结果吧！愿有情人终成眷属！
0	USB接口只有2个，太少了点，不能接太多外接设备！表面容易留下污垢！
0	散热口很烫,可以加热水杯,也许AMD的CPU就这个德性,重装XP系统很麻烦
1	散热效果不错，功耗很低，配置较高，运行时声音很小，屏幕挺舒服的，
1	屏幕亮丽,上网.视频播放流畅稳定,用PowerDVD8.0播放外置DVD光驱中的蓝光碟也非常清晰流畅,这得益于9300GS。6芯电池保证3小时以上的使用时间,声音轻,发热量低。到手后换了320G硬盘装XP很顺利,速度比Vista快多了,京东上购LCD保护膜自贴蛮难,手忙脚乱的,又购了一块键盘保护膜。HDMI输出音视没问题
1	新的风格还是蛮精致的，掩盖了房间狭小的天生不足，但是有些细节尚不周到，比如那个烧水的电壶，塑料味道很重，恐怕是不合格产品.
1	服务非常好,希望不是正好赶上奥运才这样.去哪里都有人带路.宾至如归啊!早餐还算丰富,门口也有不少餐厅.出门就是海边.风景美.值得一住!
0	第一次在当当网上买书，很方便，很实惠！孩子一收到书,就爱不释手地读起来，是一套好书，在开心快乐地儿童故事中让孩子学会做一个有个性、有爱心、乐于助人的孩子。
1	性价比很高！同类本本比这款要高出500到1000元呢，所以想买本本的朋友赶快出手！
0	十一期间携程订的鸿展楼，网上说是四星，到地方一看怎么也不像，问服务员这是四星酒店吗？她说，是的啊，指了指大门上用红胶纸剪的四颗红五星。这就是四星，我昏。大堂人员解释，迎宾馆是四星，鸿展楼是附楼，没有四星，原来如此。房间很大，设备很旧，床单也很旧。不过价钱不贵，一天是178。早餐不太好，牛奶没有牛奶味，餐具也不是太干净。不过也不能小看这家酒店，每间房里有一本画册，上面满是朱容基、李鹏、经叔平等国家政要在这里的提字和合影留念。补充点评2007年10月7日：住酒店停车还要收费，我是第一次遇到。
0	有些热，装XP麻烦，驱动也不好找，买的最好买个外壳的彩绘的保护膜
1	国际五星级酒店情侣档专业酒店评价（TT）：先提一句，本来并没有订峨眉山大酒店，是从峨眉山天颐温泉度假大饭店逃过来的。酒店地理位置：5分，在峨眉山山脚旁，离客运中心80米，很赞的地理位置~！可以从峨眉山上冰天雪地下来马上可以冲一个热水澡，值得推荐。酒店环境：4分，满标准的4星级酒店，可以从酒店里远眺峨眉山，酒店环境也不错。酒店客房：4分，酒店设施稍有陈旧，毕竟开业很久了，但总体来说还算不错。酒店服务：4分，进门一直有人拉门的，前台态度也不错，就是办checkout的时候信用卡预授权撤销做成消费取消了，导致一直不成功，如此基本功要多多培训。免费早餐：3分，在宴会厅内用早餐，总体比天颐要好很多。总的来说，表现中规中矩的四星级酒店，酒店稍嫌陈旧一些，这一点在酒店基本只有标准间很少大床房上也能体现出来，但和390的价格相比性价比不错。
0	自带VISTA系统太臭了，开机10分钟，关机20分钟，巨慢，郁闷，我现在已经重新装了XP，刚买不到10天。哎。。。。无语
1	平时只用来工作，上上网，挺不错的，没有冗余的功能，样子也比较正式！
1	还可以吧，价格实惠宾馆反馈2008年4月17日：谢谢！欢迎再次入住其士大酒店。
0	指示灯是绿色的，感觉和灰色调不大搭，当然这是个人意见光驱声音很大，咣当咣当的，摄像头非常的劣质，图像模糊的很还有一个是担心外壳很容易旧或者脱漆装系统挺麻烦就体会到这么多了，还要慢慢体会
0	我是通过网络上的介绍才订购了这本书，但是读了几页后感觉有种上当的感觉，网络上的介绍大大的言过其词，书中的内容很是乏味，根本没有什么趣味性可谈，连我这样喜爱英语的人都没法读下去更，别说老人孩子都爱读了。不过书的质量倒是很不错，有点金玉其外，败絮其内。
1	我喜歡這家酒店,很多年前住過,後來又住過其他的酒店,感覺還是這家好.覺得它性價比都不錯.尤其勝在周邊環境上,風景美,外出用餐也僅僅步行幾分鐘.還有個小的商業區,有百佳,吉之島等,很方便的.雖然離大的購物區比如海港城,有幾十元的車程,但如果你愿意等,有酒店提供的免費巴士,30分鐘一班到尖沙嘴,也是很方便的.還有,入住那天恰逢我生日,到大堂登記時服務生就對我說了生日快樂,晚上又送來了美味的蛋糕,一支很漂亮的紅玫瑰,還有洋酒.很開心.還有,那天因為我們去得早,11點就讓我們入住了,總之,這次入住,沒有什麽不滿意的地方.
0	这家酒店太烂了。特别是服务差的很，简直让人火大。我通过携程预定了早餐，结果被告知从七点钟才开始，那我说我退掉吧，结果告诉我携程订了就不能退。早晨在房间打电话告诉前台查房，结果我到前台后，前台还没打，等到再次说退房时，才磨磨蹭蹭的打电话，结果等了几分钟还是没人查。等签单时才发现自己名字的两个字竟然被搞反了，真搞不懂，我实在是不敢恭维，而且莫名其妙的在我的名字后面竟然出现了另一个人名。建议各位不要入住。至所以给服务打两分，是因为其餐厅给我送了碗姜汤，比较感动，要不然服务肯定的一分。
1	4599特价时买下了。隔了10天现在便宜了100元。当时还考虑了HP541CPU更高1点，虽然总线才1M，人家是2M，显卡人家是128BIT，这个是64BIT，但是相信这个品牌，而且主要是普通办公游戏
0	我是查看了点评之后才选择入住天鹅酒店的，但结果却大失所望。我们的车到达酒店门口后，行李生盯着我们看，却不主动上来帮忙拿行李，我走过去问他，“酒店没有行李生吗？”行李生才恍然大悟说，有有有。一推开客房门，就一股恶臭扑鼻而来，令人作呕。房间很陈旧，隔音非常差，不知什么电机还是什么设备运转的声音轰鸣一阵停一阵，又不时有重物敲击的声音，反正吵得一夜无法入睡。第二天一早6点多赶紧起床退房。原来我们是交了2晚的订金打算住多一天的。因为工作关系经常出差，这家酒店是我十多年里住过的最差的酒店。简直难以想象，挂牌四星的酒店，硬件设施及服务都不如一般的招待所。
1	我住的158的房,觉得还可以,房间正对酒店大门口的马路,隔音还可以,不吵.卫生间也不是太少,就是设计不太合理,洗澡的龙头力道太大,水打在身上都疼.综合来说还可以.
0	失望！以为是有具体的朗读内容的书呢！结果根本没有！略略翻了一下便扔到一边了！失败的购买！
0	对于这本书，我有些抵制的。画面全是一团糟糕，感觉还是不给孩子看的好。。。。。。
1	我只用四天时间就读完了这本书，这在我读书生活中是很少见的。虽然这本书从出版至今相去九年，但还是觉得新鲜，从中我也学到了很多的东西。比如国家为什么要对农产品实行保护价收购等等。当然有些观点个人认为不一定很正确，经济学家也不是全能全知的上帝。该书文字生动活泼，读起来完全不觉得深奥，是一本真正意义上的大众经济学。书的印刷质量很好，还配了几幅蛮有意思的插图，是一本好书。
1	距拱北关口近，标准间太小，豪华大床不错，服务好。
0	运输过程中本子左侧有一道划痕，另外，本子应送一个原装鼠标才对。送垃圾瑞星太浪费价值。要不就将199元价格优惠好了。反正我是到期不会用瑞星这个垃圾软件的。光表皮漂亮，内在空空。
1	会场滴轻薄，只有一般笔记本一般的重量；键盘手感很不错，键程和弹性都不错；led的显示屏效果不错，各方向都不会反光。
0	为什么英文输入法下有些键盘会错位？目前正在找原因。。。不会是键盘有问题吧。。。
1	一直都很喜欢江南，喜欢他那澎博的文字下的细腻，我也一直在收集江南的书，这本也不另外。刚开始看，不是很喜欢的说，找不到以前的江南风格，涿鹿更像是此间的少年和缥缈录的结合，但我却觉得有点四不象，可是我还是坚持看到后面，也逐渐的找到了记忆中的江南。喜欢他笔下的蚩尤，为云锦而成狂魔，即使没心也一直因为云锦留恋着尘世～～
1	最近我和几个朋友自驾游去扬州,经朋友介绍住在新世纪,第一感觉停车场特别大,可以同时停放约300--400辆车.房间舒适度很好,隔音效果也不错,该酒店最近重新装修，整体感觉挺好,酒店的服务很到位,物有所值.晚上用餐正好赶上他们的美食节,听说每年都有几次,真的很不错!
0	见这么多人买，也买了一本感觉，内容十分空洞，实质性东西不多有点后悔，不应该盲目跟风由于第一次在当当买书本着试验的态度，感觉速度不错，下单3天内就到货了总体感觉比卓越慢一点点，但快递服务态度好一点点唯一好的就是免快递费
0	暂时还没发现缺点哦！没有摄像头，但是预留了，不过摄像头好像没有几个钱吧
1	性比价相当高的一个本本，万恶的v系统啊。。。。。。。。。。。。。。。。。。。。。。。。。。。。
1	这次去泉州有三个国外客人一起同行,还是入住了泉酒.大堂有水仙花装饰,有一股清香.环境很好.以390元的价格入住,超值.客人称赞酒店很不错,我想这是每个入住客人的同感.
1	便宜实惠；配置较好；做工还行；在这么便宜的情况下还内置了无线网卡
0	基本上没有缺点，因为他的缺点是所有笔记本的缺点：为什么还不能升级其中的硬件以便做到永远不过时呢？（基本上是一种梦想）
1	外观漂亮、性能不错、运行XP很好的。屏幕超亮屏。第一次买Gateway，是别人推荐的，没想到真的不错。
1	技术区里唯一的四星级酒店,外观不起眼,但服务感觉很不错,尤其
0	我随便翻了下，封面花哨，书里面字体很大，差不多可以用“极大”形容。内容尔尔，估计以后只能当垫桌脚的了。我一致以为，凡流行的，花哨的，众口一词称赞的事物，需要报以最大的怀疑和谨慎。这次买了太多东西，理性的光芒没有照耀到冲动的感性，我还是给我本来不大的房间添加了累赘或者叫鸡肋吧！这俩本书在当当里评论非常高，非常好。我怀疑有当当的托在这俩本书的页面上假装顾客炒作。当然，我只是怀疑。这俩本书，如果需要阅读的话，建议去图书馆借阅，买来收藏和慢慢吸收阅读是毫无必要的。这是我个人观感。请诸位自鉴。反正我家垫桌脚的东西，是用20元钱买的。
1	胡雪岩的情商之高，胸怀之宽广，处事之磊落，让我无比佩服。这是天份，做事的天份，说话的天份，最关键是那份急智，学不来的。最后的结局，也只能说是政治斗争的牺牲品。不仅仅是官商，在中国的商人，只要做大做强了，不可能和政治划清界限。与其被利用，莫不如互相利用，或者说是共赢。胡雪岩是恰逢乱世，如果在现在这样的和平时期，结局一定改写。
1	这是我买的第二部星野樱的小说。第一部是《清空万里》。虽然这部不是穿越，但是还是挺不错的一本书，情节很搞笑，作者想的东西是很多人想不到的。虽然如此，但是感觉比《清空万里》差一点点，《清空万里》的细节个人感觉写得很好，很多地方都可以细细的流泻出来，在这一点上感觉《大龙门》欠了一点点。不过无所谓，不影响小说的整体，要是喜欢想《清空万里》这样风格的人，我推荐你耶买买这书。
1	这是物有所值的三星级酒店,设施齐全包括洗浴间小毛巾/吹风机等,房屋装修新.服务态度好如前台微笑服务好.位于市中心但是临街道而喧闹,房间隔音效果不好.早餐一般.补充点评2007年9月4日：房屋价格适中,但是协程预定没有价格优势,该酒店前台价格与协程一样.
0	前天买的书，今天就降了，是不是有点太不合理了，能不能给个说法，要不然我就推掉重买！
0	房间条件太差了，完全浪费了紧邻什刹海、北海的有力位置。或许定位就是给那些到此一游的游客服务吧，方方面面条件都相当差，充其量是一个招待所水平。
1	老板每次出差到北京都要订这家酒店的，对它很满意哦
1	外表很靓，体积小巧，用来工作上网足够了。性价比很高我女朋友看了也很喜欢，他想买樱红色带小花的1000H，希望京东可以提供该机型。
0	京东的客服专业知识有待提高的。笔记本的配置说不清楚，一会儿说有HDMI，一会说没有。送的原装包很垃圾，只能是一般的电脑包，请不要说是原装包，误导消费者，我们这里麦德龙都卖3699了。价格可以再便宜点。
1	hp的这款机软件方面虽然有点欠缺，但是打了个电话给HP总部，立马将所需驱动发到了邮箱，装上之后发现这台机蛮好用的，其它方面都很好，外观也蛮时尚大气的，过几天再去加个内存，那就更完美了。嘿嘿。。
0	光盘发现有裂痕，无法使用，已联系当当客服中心申请换货，应该是14号连同书一起寄回当当客户部的，但到现在还没消息，请当当确认尽快发货
0	VISTA系统用2G内存运行还是有些慢送的东西里瑞星杀毒有些鸡肋要是能换成其他更有用的东西：如耳机啊一类的东西就比较合适了
1	读南先生的书,就如同在迷雾中行走时突然看到前方有一个光亮在远远地牵引着你,让你心中为一之一振.对于人生、对于这个世界我们有太多想了解的东西,这套书会给我们很多的启发，相信每个人看过都会有所得。虽然这套书的内容很多在网上已看过，但是还是很迫切地买了一套自己收藏，随时再拿出来仔细品读，个人觉得买这套书真的是非常值得，能在茫茫书海中碰到这套书真的感觉很幸运！
1	前台 楼层服务员都不错，房间安静整洁，交通方便，吃的周围也挺多．唯一不足，卫生间地漏设计不好，导致少量积水．
1	环境还不错，我姐她们指定住的地方，住过很多次了喜欢。。。
1	这套书真的很好，除了印刷、纸质非常好之外，还设定小活页可以翻来翻去来表达故事中人物的动作、故事情节等，真的非常生动。里面的主角：河马、小猪、小老鼠和小鳄鱼深得囡囡的喜欢。记得书刚买回来的时候她就老吵着要读给她听，这套书买的大半年了，边边角角都被翻烂了，现在才上来写评论，我是想让更能负责任地写出用后的评论，让其他妈咪做参考。孩子一岁半时，建议可以买这套书给他（她）了。
1	1跟我以前的ibmx31比起来键盘键要松，但好像更容易敲更省力2随机的vista也不错啊习惯就好啦3感觉很好ibm的风范联想的特点中国人的胜利4大气配置合理高清视频音频均很出色5京东的送货的小伙子很可爱建议给他们加工资
0	送的内胆包比较差，由于电池的缘故，重量也稍微重了一点，不突出设计很好，但是还是没有浑然一体，最大的一个问题是升级，没有提供空余的内存扩展槽，如果升级，需要用2G的条子替换掉自带的1G条子，非常不好！！
1	整体来说还是比较满意的，散热挺好，噪音也不大，运行VISTA也还算顺畅
0	太旧了，房间设施也很差，我还在洗手间看到了蟑螂。而且酒店内有KTV，晚上睡觉非常吵！
1	入住的时候礼宾在哪里?房间里的花盆特别象90年代初期的田园花盆,极为难看.更可怕的是入住的时候门口不管客人,照常做大范围清洁.
0	虽然是买了,到最后也是送到了,但非常的生气,每一次我订的书都超长时间才送到,在广州这样的大城市,而且是市中心还要差不多半个月才送到,你说我生不生气.
1	小巧散热性好，女士用很轻便，比公司的hp轻很多。自身带的vista系统用了赠送的内存条稍微快了些。问题暂时没有发现，不过声音感觉太小。
1	东西很不错，性能和外观都很可观。非常不错，只是装系统时会蓝屏，后来在联想网站才找到了解决办法，得把硬盘的一个东西给关掉才行，不记得叫什么了，大家到网上去看就好了。
1	12月1日又入住了瑞吉红塔，服务还是很好，但感觉不到以前的会心微笑了。不过，瑞吉红塔的游泳池还是一如既往地好
0	看了评论之么好才买的.看了一本之后怎么也感觉不到他的好,觉得不适合中国宝宝.而且我儿子才8个月大,等他大一点吧.暂时束之高阁
1	离机场很近，15分钟，不到20块钱，可是离市区实在太远了，而且中间有段路蛮荒凉旁边有个易初莲花，还有个明珠广场，环境还是不错的，房间也行。携程的价格很没有竞争力，我和朋友同时入住，我的房价是548，朋友通过她公司预定，房价仅为410。
0	房间里铺着像餐馆一样的廉价石砖地，两床之间有一块肮脏的地毯床上只有及薄的褥子，床垫上的弹簧不分轻重的时刻硌着你。喷头出的水永远只有两种温度，极热和极冷出行不方便，地点比较偏颇，从解放碑打车，很多司机都不去。总之糟糕透顶
0	1钢琴漆，容易刮伤，伤痕明显2分区的确很BT3开关机时光驱会发出摩擦的响声
0	超喜欢张爱玲，购齐了全集，还有《千疮百孔的爱》，买这本书只是为了爱玲多一些了解。有些失望。莫名的悲哀，想像中爱玲应该是金枝玉叶，虽饱受风尘之苦，却也是冰清玉洁，不想竟也碰到胡兰成这样，恶俗的混世魔王。记得看过一本和坤的书，人家虽是大贪官，却也对妻子冯氏，有情有意，有始有终，另生一种敬佩。爱玲最后也是漂泊半生，郁郁而终。生不逢时啊！
0	随着孩子的长大，这本书居然成了孩子的最爱（1岁7个月），连着2个多月，睡前必要这本书。孩子最喜欢的就是最后一页，有时候讲着讲着，就一下子翻到最后，当我说大卫的妈妈说“我爱你的时候”，宝贝女儿也抬头等我说“我爱你”
0	本来是很高兴的，结果书读了一部分，发现里面竟然有6页是空白？！晕啊，真是气没处出，网上买书有风险啊
1	从组织成长角度看，四大名著是有分工的，西游记讲的是草创阶段的组织，如何活下去是最重要的；三国演义是讲国家级大组织的，如何强大、垄断是主要的，重点是如何强大；红楼梦是讲家族型组织的，它最重要的是如何保持、延续问题。比较而言，水浒传讲的是小组织如何变成大组织的难题，山头、门派，都有成长的要求，因此这部书讲的是怎么壮大的问题。它的智慧，都在这里。
0	6芯变3芯！！！京东说送礼物包？？系统安装麻烦，还有做工有点差啊，那两个开关（电源，无线）好像玩具开关，OEM系统又不贵，完全应该考虑上XP版！底部好热！LED指示灯刺眼！
0	硬盘在频繁读取数据时有轻微的卡卡响，处理器换t6400更好，价格可再降
0	屏幕虽然出色，但是色系偏暖色调，可能有人会不习惯，USB的设计不太合理都在一面且是并列的，这个缺点sony从sr1以来一直没改，比较失望。光驱处空隙较大。
0	看了之后发现差距，但是如果重新选择的话，我还是不会变，路还是要自己走，踏实的走，此书没有想象的好~
0	定的豪华大床房，发现房间超小，而且隔音很不好，房间上个网，居然老是一掉一掉的，半夜1点多居然还有个人自称是长沙公安局的打进我同事的房间电话来，说出了我同事的姓名，身份证号码什么的，然后问我同事要他家里人的联系方式什么的，典型的骗子~~~不知道这些信息是怎么泄露出去的，太怀疑这家酒店了，所以第2天马上就换到合一国际大酒店去了，那边以前还是携程的协议酒店，现在不是了，不过才230左右，比这边好多了~~下次去，还是直接去合一住的好，交通也好，也繁华~~~
0	想改下我对这本书的评论！！因为吧！！我又仔仔细细的读了下这本书！！话说这本书是老师推介买的！！以前读，的确没意思！！BUT！！现在发现，虽然风格不适合我，文笔应该还可以的！！
0	键盘左边真的很热。。。。音箱因为在键盘下边，声音很小。。LED屏幕好像有拖尾现象，不过静态图片很清晰哦，我一直没找到在哪个软件里面能设置指纹。
0	我买了一套是一个很薄的破纸盒子，我同事买的就是个硬盒包装，当当能给个合理的解释吗？
0	喜欢毕淑敏的书,不过女心理师除外,知道作者对心理学有较深的了解,所以慕名购书,谁知道看了上部挺让人失望的,书中的案例以及人物太离奇了,有点背离普通的大众生活,也许作者想更深入更专业的去描写心理师及心理咨询业,让更多的人去了解这一门新学科,但看了书却让人更是觉得心理咨询离我的太远了,感觉我们这些经历平淡思维平庸的人和心理咨询不搭界了,呵呵,随便说了两句,完全是个人感觉哈!
1	非常不错的营养食谱，把宝宝每月需要的营养指标都给出来，让我参考给孩子搭配。而且书中给的小食谱既经典又有创新，宝宝看到每天不同花样的搭配食欲很好。这本书更让人感到很好的地方还有：根据不同月份的宝宝，罗列出很多亲子游戏和一些很实用的早教知识，很贴近生活。让我在增强宝宝的体质的同时，也懂得了如何跟宝宝互动。
1	柏杨耗心力的佳作，只是书的质量一般，盼能改进。
1	看的是电子版，实体书拿到手了，特来评分。
1	thinkpad就是不一样啊。这一款性价比很高。就是只有一个C盘，还得自己分区。麻烦。运行效果都不错啊。~~~~~~~~~~~~~~~~~~~~~~~~~~~~~~~~~~~~
0	特价房相当的吵。临近高价桥，晚上吵死拉。不过在背面的房间倒还不错，价格也很有吸引力。就是房间很旧！服务员态度一般，而且还很忙，入住和退房都等了很久，差不多10-30分钟才能搞定。
0	打字的时候，键盘左半边有明显下陷；屏幕两边有漏光；等货的时间有点长，第六天才能自提。
0	有极大的炒作和广告嫌疑！用一句话可以说清楚的，作者一点要用一章来阐述。全书就一个意思：做事要考虑公平。建议不买！
0	E5400质量不错不会装系统的朋友,一定要注意,linux不好弄,尽量买一个带windows
1	早餐很丰富，服务也热情，早上很早退房时，前台值此人员办理手续也非常快．
1	书里的每个故事都很能给人以感动。是否能被触痛的就因人而异了。里面的故事大多数都是存在的。通过了解别人的经历相信也对自己帮助很大。爱情也是门艺术，看这本书感觉让我更好的了解什么是爱情。本人很喜欢《意林》，记得第一次买是因为高三语文老师推荐的。此后就喜欢上了，距今有3年了，几乎每期都买。当当网就是我给意林杂志社打电话说想买这本书，然后经他们推荐的。呵呵真心希望《意林》越办越好!!!
1	这本书和《好孩子的成功来自妈妈1%的改变》我都买了，非常赞同作者的一些观点，其中感触较深的是：1.对于孩子来说学习成绩并不是最重要的，关键是基本能力的培养，这一点家长一定要有远见。2.教育孩子最好的方法是在生活中学习。3.关于孩子的独立性的培养，其中一些小例子很值得家长借鉴。4.对于孩子既要有充分的自由，也要一些必要的规定，而且一旦制定规矩，就一定不要破例，这点我深有感触。
1	给我升级到“韩式房”，进门脱鞋上炕，炕上只有两个大床垫子，感觉有些简陋。卫生间座便带冲洗装置，不错！
0	看完了这本书，唯一收获是-----作者告诉你要爱惜自己的身体，可这我早已知道了
0	书不错，可我收到的一套中，第六本有两本，少了第五本，让当当换货，来回扯了好些日子，后来说给我们15元礼品券作为补偿，现在又过去几天了，也没见到当当的答复，也没收到礼品券。还有，我1月15日给朋友的小孩定了一份作为新年礼物，今天都23号了，还没有发出。投诉了，也没有回复。当当真的很垃圾。你要觉得你有理，你就别删！！！
0	一个月内住了四次这酒店，我都认识前台这几个人了，可每次入住时，前台无论男女都低着头冷冰冰的，甚至连你好都没有说，不知他们在干什么。这是我见过的唯一一家4星酒店，结帐后只说可以了，从不说欢迎下次光临。我曾经观察过10分钟，这这期间结帐的几位，最后一句话都是‘可以了’，而且大多不看着客人，只是整理手上的东西。另外房间太昏暗，很压抑。
0	稍微重了一些；钢琴漆顶盖太容易沾指纹；电源适配器使用一段时间之后比较烫手...
0	可惜不能提供winXP的驱动盘，重装系统还得一个一个找一个一个下！有点麻烦！
0	这是一本捡别人漏沟水的书，非常后悔买了这么一本毫无看头的书，请大家别再上当了！！！！
1	入住感想如下：找不到5星级宾馆的感觉、总体水平最多只能算4星级。虽然房价比中州皇冠便宜100元左右、但所有硬件及软件远不及中州皇冠。
1	酒店的地理位置非常棒,住的高级商务间.感觉房间非常小.门童和服务生都非常热情.还有免费的水果.地毯和装修有些陈旧~
1	因为屏幕是16：9，所以玩游戏或是浏览网页时，字体都超小，看得费劲
0	昨天刚兴奋地写了评论,今天便遇一闹心事,因把此套书推荐给很多朋友,朋友就拖我在网上购,结果前天购了三套,送货倒挺快,可只给了三本1,没有2,为什么一张订单上的货不全还发呢?已发了退货申请,但不知能否退,其实并不想退,只想买全,可打电话询问两次,一次说有货,让再下订单,一次答复说没货,别下订单,这可怎么办呢?我在当当上物多次,还没遇到过这种情况,答复的人说是因为网页更新慢,怎么会这么慢呢?
1	门童好像不错,其他不记得了晚上睡得还可以
1	我是中国之声“今晚听吧”的听友，听到尹老师做的这一次节目，就立即想购买此书。可是问遍了我们这所有的书店，竟然没有。于是，我只好抱着试一试的态度上当当网看，因为第一次网上购书，也没抱多大希望。今天书来了，感觉很好，当然是指当当的服务、价格、质量，同时挑了几篇看，三个字“太棒了”。今后，我还会在当当购书。
0	操作系统安装太麻烦了，弄到现在还装不上去，有谁会的请指点下，QQ:183915145
1	常常觉得聪明和智慧相比,我更喜欢智慧.担是,看了拉拉之后,我觉得聪明的女子更让人心生怜惜.不可否认,这是一本好书.一年前一个很好的朋友发了我一本电子档的,没有看下去,这次在当当上买了之后,用了两天看完.很吸引人,对于那些向往外企的人来说,是一本不错的指南.对于那些聪明的女子来说,更是一个完美的人生向导适合珍藏及细读的一本书!推荐
1	房间很好，设施也很新，总的来说还是很满意的。周围的很方便，楼下隔壁都有商场。
0	房间一般，真的很一般。没有早餐。还是个办公楼，人很杂。宾馆反馈2008年4月25日：房间视个人喜好而定,可能您不喜欢我们的客房类型,关于办公楼,我们大厦办公房间所占比例很小,还不到10%,希望您给予谅解和支持!
1	应该算是阳朔最好的酒店了，在西街头上，距离汽车站又近，地段没的说了。而且要过一个桥在到酒店里面，闹重取静，也是一大亮点。不过阳朔毕竟是小地方，酒店房间设施应该达不到四星级的标准。
1	我同时对照统编教材，还有另一本测试题库配合来使用和强化的。因为这本书的测试题是偏向与讲解和总结的。我最喜欢这系列的出题概要，不仅有提示性还有重点标识的知识点。省去了很多自我规划的时间。
1	不是费太多的尽，就把两本书都看完了虽然自己只是个大三的学生，但却从拉拉身上看到了自己的影子。合起书本的时候，感慨人长大后，话越说越累。每句话听到，都要琢磨琢磨它后面的意思，而自己说的每句话，也都必须是慎而又慎的思考后的结论。免责成为了头等大事，纵然已是DB的HR经理，拉拉也还得面对苍凉的现实。无论是第一部还是第二部都没太交代和王伟的最后结局不管怎么样依然期望能是一个happyending。
1	正品，包装没有开封过。PS：我上次买了个手机，包装都是打开了的。运行速度快，散热好！还送了包包和内存条！把附送的内存条装上运行速度快了很多！
1	1.显示屏没有坏点、没有亮点，在京东买的2台笔记本都是完美屏幕哦2.键盘很好用，按键挺舒服的，但是空格键有点异样的声音3.散热：机器散热挺好的，在键盘上面不太感觉到热，但硬盘下面较热4.光驱：读盘能力强，用来放D版碟都没问题5.关于屏幕还要说，颜色挺鲜艳的，真的是不错。6.有摄像头，摄像头还挺清晰的
1	地点不错，从客运站坐TAXI到饭店大约7.5块，柜台小姐先生服务很好！房间更是优，乾净整洁舒服，一晚355的价格，算很划算。不过早餐有点贵！下次去泉州还会去住。
1	当初看这本书是因为好奇。也是因为自己也是做广告的。希望可以从里面学点什么来。看完后。说实话刚开始没有什么感想。就像我看完了其他任何一本言情小说，玄幻小说一类的。在想想。这书写的太幸运了。对于女主人的幸运。不是所有的人都能和朋友在一个城市里瞎混，更没有一个青梅竹马的朋友能长久的在你身边陪伴。偶尔有他们的电话短信就要痛哭零涕了。
1	酒店位置非常的好，客人每次都要点名入住。只是不知道为什么每次前台都为了吸烟区和非吸烟区和你捣糨糊，即便你预定时已经强调而且也得到了确认，前台也要试探着给你换成吸烟区做无烟处理，真真被打败了！
1	东西很喜欢，手感不错，送货很快，下单到手上才20个小时不到~~散热也不错~~
0	酒店房间很小，成三角形－－卫生间设施陈旧低档服务态度差：服务员敲门象高利贷索帐，当我向酒店要一床厚被时，拿来的竟然是没有被罩，且粘满头发，令人作呕！后想起索要酒店袋子装东西－－竟然没有！！！后来拿了一个用过的塑料袋！房间邻街而且很冷！向其服务员说明后－－他竟然慢慢的说：＂这不是便宜嘛～＂说的那么自然！１１０一个房间还便宜！房价能打折但是服务一定不能打折！－－下次去郑州一定不会入住该酒店－－以上言论 仅代表个人观点 不针对第三方 我对携程网的服务还是比较满意的
1	很漂亮,外观,性价比感觉还不错.功能简单,适合出差外出携带.蓝呀摄象头都有了,满足基本需求.对于不是高要求的你来说,很值得购买.满足一般上网需求.
1	酒店邻近山脚，空气清新，闹市取静之处，清早起床看着窗外真有想去晨跑的感觉。临近香港的SOHO区，附近就有最长的电梯往来中环。尤其夜晚可以取阶漫步而下前往兰桂枋，一路上都是异国情调的各式餐厅及酒巴。喜欢小资的朋友就非常喜欢的了。缺点是交通不便，其中一次返回酒店时，害得我步行了近半个小时才东问西问回到住处。进出酒店最方便的交通工具是出租。酒店的接待服务没问题。
1	位置非常好，去烟台山、东炮台、张裕葡萄酒博物馆非常近，海边步行街很漂亮，音乐喷泉也不错。缺点：商务标间（6601）中央空调的风机盘管保温做的不好，导致结露发霉；另外免费提供的拖鞋沾水后极滑!
1	主流配置、CPU频率还略高于其他的；蓝牙、WIFI、摄像头、读卡器都有了；外观也很漂亮；价格却比HP、联想的便宜。
0	之前看到很多评论，说很好兴冲冲买了，看了看感觉非常失望炒作的成分大，实用的少作者吹嘘自己的故事占了这书的小一半感觉就是炒出来的，不建议买网上看看他的博客就好了
1	我订的260的房间，还算不错了，住了两晚。是以前政府的接待宾馆，有点老，但是还算可以的，各方面都差不多，不算差，但也不是很好。我感觉床还是比较舒服的。宾馆周围比较繁华，应该是商业区。
0	语言空洞，情节太离谱，没有感觉到震撼，只觉得这个人太倒霉了，也没有什么可以发掘的内涵，觉得整本书写得精彩点的部分的可能就是序了
0	1、不带正版系统，所以改装xp时，hp售后不帮忙重装体统，花了100块钱找电脑城的商家装，而且商家说这是特工机，那个商家技术部花了3个小时才装上了所有驱动~~2、电量用的快，大概也就2-3小时没电
1	我很喜欢傅佩荣的书，叙事风格很是随意。最起码，对于一些深奥的理论不会失去兴趣。也避免了国内为了学术研究和评定职称的故作深奥的书。但是有一点我不喜欢。傅佩荣讲哲学重在思辨、反省、分析。但是一提到有关大陆，便把哲学的眼光丢掉了。要么是笼统的说什么10几亿人怎么怎么样，要么说人多都浮在表面上。呵呵，还是--百川归海，有容乃大大陆有许多好的东西，另外也别把西哲看的太神秘了。但是我喜欢这本书。
0	过了好久才想起来评价，记得离火车站超级近，不过方便的同时必然会觉得比较吵。韩日旅游团住这里的很多，前台服务冷淡。两个人住标准间，只给一张房卡，还很挑衅的看我。气的没心情。宾馆反馈2008年7月17日：酒店针对客人提出的问题，现已认真整改，希望每一位入住渤海明珠酒店的您都能高兴入住，满意而归。
0	这次住的是豪华间，在19楼的，是最好的（？）。但是进入后发现：房间只有8-10o平方米，而且是将原来的一个客房分割为两个的。窗是两件共用的，只有一半大，而且这样就没有什么隔音可言了。房间十分的拥挤，简陋。水要放15分钟才会热起来。空调的温度不能自己控制的。非常无理的220元价格！讯问服务员是否都是这样的房间，回答说都是，而且传家商旅的酒店房间都是这样的！不喜欢有套间可以去住呀，那个大！结帐时我想换成借记卡来结算，回答说原来的授权没有办法取消，只能用扣款来完成。但是扣下的款不能还给我！说是他们没有办法做帐！传家咋象黑店一样啊！罢了，罢了！我原来是想将传家作为我的常住酒店的，谢谢啦！只是上了一晚的当，买了一个明白。还是值得的。我很开心地将传家从我的常住酒店名单中删除了：）同时我也建议了携程也将这个店从酒店中删除。补充点评2007年1月24日：补充一点：这个19楼的床很矮，感觉像睡在地上一样。…
0	有些失望，没有想象中的好。比较适合幼儿园的孩子阅读。但对于小学生不是太好。
1	东西不错，外观设计的好，做工精美，质量可靠，京东的送货速度很快！京东的东西质量还是比较放心的，没有多大问题，包装也不错，发货速度赞一个，基本当天都可以发货。东西刚用上，很不错，比想象中要好。
1	我在上大学二年级的时候，英语阅读中有一篇课文就是节选自本书的英文原版。当时读了以后，非常认同作者的观点，并且从那是开始就暗下决心：等我有了孩子，一定要坚持给TA朗读！现在我马上要当妈妈了，所以就买了这本书，希望在宝宝出生之前好好学习一下朗读方面的知识，为今后做好准备。^_^希望更多的爸爸妈妈也能加入给孩子朗读的队伍，一起给宝宝朗读吧！
1	便携，配置主流，做工不错，很有档次的一款本本，一直很喜欢，终于到手了，喜欢。。。。。。而且赠品比较超值，送的内存和硬盘都能应用到本本上，不然自己也要买的，VISTA系统没有传说的那么不好，个别设计还不错，散热很好。
0	酒店不承认此次预定，与携程交涉7、8次才解决！！补充点评2007年6月20日：明明入住了酒店！300多无窗房，勉强3星级别的标准，还不如住如加快捷
1	性价比高,外观好！还是要看看价格毕竟3400的机器同样配置的机器早就超出购机预算了老祖宗说的好一分钱一分货嘛！只要东西皮实不出现什么大问题就对得起这个价格！它的外观设计还是非常与众不同，机身中央的镶嵌的logo设计有点小资情调，配合机身润泽的钢琴烤漆，整体外观细腻精巧，让人爱不释手。
1	《贝贝熊系列》是我儿子最喜欢的一套书。没上小学时，他每天晚上睡觉前总要我重重复复地讲前面几集给他听。上小学后，我再买了余下所有的故事，每星期学校要求写读书笔记，他就自己读，学着去理解故事的含义，然后抄下好词好句，写下简单的心得。每星期的读书笔记都得到老师的赞扬，他也从中明白了不少生活中的道理，还常常活学活用，搬来与我讲道理。
0	已经付款2个多星期了，我还没收到书，怎么办？我是不小心点了收货确认的。留言投诉，也都没人理我。。。呜呜～
0	1、机器较沉2、VISTA用起来不习惯，且占系统较多3、音频插口、右前侧的二个USB口在用鼠标时感觉手靠得太近了
1	酒店服务不错，本来我订的标间，到了之后我要求换成大床间，酒店爽快的帮我调换了。其他各方面服务也很到位，每天有报纸水果咖啡茶等免费供应。地理位置离市中心也很近。价格吗由于我也没有去别的地方问价格所以就不加评论。总体来说这次还是很满意的。
0	1、屏幕反光太历害了，想出镜面屏的人太缺德了。没办法，我找一圈，发现只有thinkpadt系统有款是普屏的，太贵了。
1	佘自强，“广州汤王”，刚从北方来到南方以前还不知道，呵呵这还是买完书才知道的，不愧是名人，看来我的选择是对的，书确实有价值，对于南北的差异身体还有些不适，随着时间推移他的效果才慢慢让我看到了，经得起考验，他将中草药与日常饮食进行融合，和我们的日常生活紧密联系，让我们“健康生活”，也越来越喜欢广州的“靓汤”文化了，呵呵
0	材质一般，模具一般，算不上精致，也不算粗糙，一般般啦。sis芯片，和1g内存都有点耿耿于怀。声卡和调制解调器如果是装XP一代要先打kb888111的补丁，否则怎么也驱动不起来。
1	不知道‘秘密’的作者有没有采访过本书的作者，从时间来看本书作者应该是更早了解了宇宙的秘密：‘万物皆为一物。当你想要某种东西时，整个宇宙会合力助你实现愿望。’初读会以为是一本像‘壹千零一夜’的某个神话寻宝故事，其实书中的故事寓意深刻，非常耐人寻味，对于想了解人生意义和追求自由快乐人生的读者，本书不会让你失望。读罢本书，我有一个冲动，很想立刻去做我想了两年也没做的事。
1	介绍的教育方法非常的有操作性，像施展了魔法一样神奇。原来我的宝宝（4岁半）弹琴的时候很调皮，我很生气，而她也觉得委屈，后来就变得不肯弹琴了。用了这本书教的方法，现在我们两个都很愉快，她的进步也很大。家人看到我们俩写的纸条，笑得几乎走不动路：上面有她的三条办法：把琴扔掉，不弹琴，和乱弹琴。当然在我的引导下，她自己划掉了，只留下我的那条建议：每天弹一次，好好弹！
1	平凡的记录不平凡的费德勒，有过辉煌，有过失落，有欢笑有泪水，相信他的路途依然精彩，胜也精彩，败也精彩，他的完美在于追求完美......过去喜欢，现在喜欢，将来也一直喜欢，这么一个人，创造完美，赢了多少，输了多少，付出多少，收获多少，ROGER将继续完整他的人生，让他更加美丽，我们将依旧支持，默默注视，看他怎样打出完美比赛，画出完美人生。
1	机器比较轻,2G是2条一G的内存.音箱的音质一般.呵呵.原来是DOS系统,回来后直接装上XP.速度不错..配置比较高.
0	这么一个平庸的作品，怎么炒得这么火爆？汗！职场小说出现了不久，已经被炒死了，在中国什么东西都是一个快字，出现的快，死亡的也快！为什么中国人的羊性这么足，一个是我们的阅读能力被我们的教育完全毁了，很高的学历的人也缺乏起码的阅读能力。另外，中国在2000多年的中央专制统治下，把有个性的人全部杀光了，我们都是缺乏主见的顺民的后代啊！！！！！
1	很好的酒店,很规范植得一住.餐厅一般不应该的,不知道为什么.宾馆反馈2008年4月17日：餐厅现已重新装修，用餐环境较以前要好的多。谢谢您的宝贵意见！
1	白色，很漂亮，做工较好，改XP很容易，下个带SATA的asusoemXP，直接安装，没问题，驱动只有无线的不对，上网下载就好
0	买这本书是因为看了大家的评论,但是买回来看了几十页觉得太浅显了,虽然作者有她的道理,但是相信她自己也没有做到里面所有的内容吧...看了什么感觉都没有,也没有吸引我读下去的感觉...大概适合初中生看吧,对阅读质量要求不高的人可以随便翻翻...
0	我们是6/23(一)入住的，我住5楼，房号忘了，我的评价极差1.当天我们是晚上10点checkin，前台服务人手不够，1个服务员，我前面排了两个要入住的客户，我足足等了15~20钟才办理入住手续。2.房间里居然没有附赠水，不过后来服务员有帮我们拿过来。3.最糟的是房间的清洁，床单、被单、抱枕，都有留下疑似「月经」或「精液」的东西，前者可以明显看到红色的区块，后者则是一块块不规则的区块，令我们觉得很恶心。4.唯一ok的是，请服务员来换床单与被单，手脚很快，态度亲切，其实当天已跟服务员抱怨过这个状况，并请服务员与酒店反应，服务员看到一块块的东西后也是一脸尴尬并满口抱歉。5.长城是4星酒店，我们希望能有4星以上的水准才对。宾馆反馈2008年8月11日：尊敬的宾客您好！感谢您选择入住本酒店，在您入住期间所遇到的情况，我们深表歉意，对您所反映的前台人手不足及客房卫生不尽人意的问题，酒店管理层非常重…
0	原著还可以,可译成中文后就只不过是一套一般的书了;不知道为什么那么多人说好,我也是上了这些评论的当才买的.
1	闺蜜总是在半夜三更给我诉苦，说她十分想念某某某，甚至想得废寝忘食，在那个男的对他呵护备至要星星给星星要月亮给月亮的时候她三天两头玩失踪，如今人家有了女朋友她就要死要活了。我说这就是犯贱，这就是得不到了才更加爱。就像米娜姐说的一样：爱的时候,做再多事都不嫌麻烦.不爱的时候,按个手机号码都嫌费力。我决定把这本书借她看看，让她觉悟，让她阴暗的心里面重见阳光。
1	买的第2个epc了，第一个是第一代701，如果想买笔记本请不要购买epc，如果是移动办公、经常出差，epc是最好的选择，华硕的品质，是其他国产贴牌上网本无法比的，物美价廉。
1	性价比较高。IBM被收购后从贵族机子变成了大众机子，大家都可以过把瘾
1	个人挺喜欢书中主人公们京腔味浓厚的说话方式，更佩服作者的那些经典台词作为休闲读物，绝对可以赞一个！整本书的内容还算是以一种轻松的方式从头至尾的缓缓写来，只是在最后安排了一点小小的意外，男主角的不告而别，当然最终的结局是喜局，可是又总让我觉得有一点点的牵强...可能是我从一开始就挺喜欢男主角，所以个人很希望作者能把这个人物再描写得丰富点，但同时又挺喜欢作者简单勾了的男主角，矛盾啊...
1	轻巧，电池强劲，键盘尺寸够大，打字不吃力，cpu性能够用，WLAN性能不错，摄像头比较垃圾
0	这本书到手后，由于书脊完全断裂，让我很生气，o(︶︿︶)o大大影响了读书心情不知道损坏成这种程度的书怎么会发货给顾客！！！！！
1	外形简约，性能强劲，能够满足多数办公和影音娱乐需求，系统装的也很快，注意网卡的安装与其他驱动程序安装的方法稍有不同，需要注意。
1	儿子回家时，我把书拿出来和他一起找，小家伙很厉害，不起眼的物品我都没找到被他一下就找到了（真的别太低估小孩的能力），这下更来劲了，更兴奋了，吵着要我给他念要找的东西（下个月满四岁，还不识字），吃饭的时候都不舍得放下，看到儿子这么喜欢真开心！其实我自己也很喜欢，晚上等儿子睡着了，我一个人还找了一会呢，但觉得还是和儿子一起玩更甜蜜，头挨在一起，人粘在一起，心也贴在一起。
0	酒店比较偏了，虽然是在东方路上，周围也没什么餐馆可以吃饭的
0	于丹《论语》心得(易中天作序强力推荐)首先我觉得易中天并非真想给于丹的这部书作序，从那篇文章中丝毫感觉不出他对这部书有什么赞叹，仅仅是不好推脱才写的吧，毕竟是同一节目起家的。其次是本书的内容表面上是写论语心得，而内容仅仅是拿论语做引子，讲一些无关痛痒的话，还有不怎么符合主题的小故事穿插其中。有点挂羊头卖狗肉的嫌疑。在做节目的时候于丹发挥的不错，这是她的教授生涯必备的本领吧，能旁征博引，把论语发挥的足够吸引人，但是真正拿到这本书去推敲的话，实在经不起琢磨，大家可以细细品味一下，反正好多的故事我在网上看过，主题意旨大体知道吧，可是于丹同志的论语心得似乎与主题相差甚远。但是有一点是肯定的，她让论语平民化，让更多的人去关注它，这一点与百家讲坛的宗旨是一致的。既然是“心得”，无可厚非，我也不是说非要把论语一句一句的翻译，搞成晦涩的专业论文，这样跟百姓是没法沟通的，所以论语心得浅显易懂，还是贴近大众…
1	杜比认证的音箱不错，一直以为本本的音箱很弱，收货后下载了一段变形金刚的高清预告片，效果就本本而言，相当不错了led的屏幕效果还是不错的，亮度好像均匀一点
1	包容是一种修养一种成熟，这种修养表现出来的不是软弱，相反是力量是魅力是过人的目光与胸怀；是对于人性的深度理解，是对于利益的整体把握，是对于个性的充分尊重，是对于共存原则的贯彻与实施。包容是一种整体观念，是一种高瞻远瞩。试想一个成熟的人，怎会在一个耍无赖的小孩面前耍无赖?试想一个君子在小人的伎俩面前怎会与之计较？书的内容好，值得一读
0	缺点就是电池不够强大,内存少了点,还有就是无线网络的开关有点麻烦.
1	材质很好,重量不重破难关,适合女生用,小巧的.键盘也很大,6*电池液很耐用
0	通过携程预订了2个单间，结果到了酒店，酒店前台告诉我订的是1个单间和1个标房，强烈交涉后，酒店还是给了我2个单间，但是里面设施极差，一进房门就有浓重的烟味和臭味，电视遥控板是坏的，房间的被子超级薄，不得不把空调开到最大。柜子里塞满了枕头却没有被子，洗手间的下水不畅，洗个澡还堵得地上都是水……唯一值得一提的是早点还不错。总结如下：1.房间预订有问题，携程已经跟我预订2个单间，但是到了酒店却变成1单间1标房；2.该酒店条件太差，根本不符合三星级标准，不建议入住
1	帮朋友订过,大家反映还不错,住宿条件满好的.房价不贵,早餐品种还算丰富,中午自助相当便宜,建议有机会可以去尝尝.下次还是会住的.
0	六心电池装在后面突出一大块影响美观，速度慢机器有点卡，放歌一停顿一停顿，重量比一般的上网本重，触摸板鼠标反应不灵敏，滑的区域太小，
0	房间不干净，设施陈旧。以后不会再住，还是格林豪泰或如家比较好。
0	书太小了拿到手里很是失望本以为会多么精致~~~真的是适合小孩看啊可很小的孩子的又看不懂还不是大人给小孩子讲所以应该精致一点才好价钱还是不太值啊
0	所有观点都是泛泛而谈，点到即止，没有实际效用．很失望．对任何一个受过教育的女性来说都米啥大作用
0	总体来说酒店真的不怎么样，首先空调是坏的其次窗户漏风，晚上非常冷，睡觉时只能把脑袋一起放进被卧里，这是我住过的最差劲的酒店，如果再有机会去丹东绝对不住这
1	在各大书店都看到过金波老师的名字，但一直没有看过他的故事，这次买了这本书，主要是认为有必要培养孩子丰富的语言表达能力。买回来看了以后，发现大人读也很好，可以回忆自己的童年梦想，而且读诗需要放松心情放平心境，可以让自己焦躁的心平静下来，非常好。决定每天早上都要起来读一首，让自己一天都能心平气和，不要为各种琐事烦躁。
0	很小的一个酒店，在小区里，去马路大约要走2-3分钟，酒店淋浴水比较小，特别不满意的是竟然不能延迟至2点退房，只能到12点半，否则要加收半天房费，在外吃饭或中午要小休一会的朋友要注意了。现在的酒店不延迟退房的还没遇到，这是我遇到的第一家。
0	本来以为是搞笑漫画呢，看网上人气那么旺还一连买了三本！没想到只是像作者的生活小日记似的，写了一些生活中的事情，语言也很一般（可能是翻译的缘故吧），总之个人觉得有点无聊的，呵呵～应该适合小女生看吧～呵呵～（PS：本人18，男性）
1	天府丽都喜来登饭店不错。价格比较实惠。硬件绝对够五星标准了。环境也很好。服务很到位。2007年3月入住了一次。寄存行李的人很友好位置靠近人民广场，绝对是黄金地段。就是门口的那条路是单行线，这个要大家注意
1	1.待机时间长，8小时左右；2.重量轻，1.5kg左右，出差带着方便；3.这个配置，基本办公，听听音乐，看看电影，够了；4.上网的基本设备都有了，摄像头，麦克风，喇叭，有线，无线上网，蓝牙，够用了。
0	听介绍想拿此书弥补英文上的一点翻译陋习，显然粗看了此书后，对于读完高中英语的人们来说，此书内容太浅了，里面的例子的图片貌似都是网上截图的说。另外我买了一大堆书就这本质量有问题，书脊都被压坏了，申请换书居然麻烦到让人发指，可笑的是申请退书居然简单到让人抓狂。静静的等待退书中……
1	一口气看完，感觉sales的生活是如此的跌宕起伏，一张order可以让你平步青云，升到一个很高的位置，也可以让你一下子跌入谷底，以前所作的努力都付诸东流。这其中除了销售技巧和人脉外，还包含着很多运气的成分。好好把握机会。不仅适合做sales的人阅读，对其他的工作职位的人也受益匪浅，尤其对于刚刚步入职场的学生，或许可以对职场有个感性的认识。
1	我觉得这篇小说越写越好了，后面的感觉比前面舒服的多，前面亦舒的味道太多，后面写出来自己的感觉了。厉择良在写意面前应该是很矛盾的心里吧，他的腿其实带给了他很大的自卑，至少在沈写意那是这样的，所以才会有这么多矛盾的行为。当厉择良想从床上起来时，侧眼看到那一边被迫卸下来的假肢，面色一凉，人也闷了下去，这里看的人真难过。要厉择良在写意面前坦然的露出这条腿需要的不是一般的勇气！
0	预留了摄像头的位置，但没有,键盘缝隙大,送货地址不到,也没个电话,还得自己打电话更改地址,服务意识有待提高,但是更改地址后送货速度很快
1	东西不错，烤漆面漂亮，机器运行稳定，速度快。东西不错，烤漆面漂亮，机器运行稳定，速度快。东西不错，烤漆面漂亮，机器运行稳定，速度快。东西不错，烤漆面漂亮，机器运行稳定，速度快。东西不错，烤漆面漂亮，机器运行稳定，速度快。东西不错，烤漆面漂亮，机器运行稳定，速度快。东西不错，烤漆面漂亮，机器运行稳定，速度快。东西不错，烤漆面漂亮，机器运行稳定，速度快。
0	这家酒店对携程的客人有价格歧视，所以不建议大家入住。我们是8月8号入住的（当然入住前是通过携程预定的，价格是996元/天），入住当天前台说是498元/天，拉了2000块的信用卡预授权。10号下午7点我们结帐离店时前台接待说要按照996元/天的价格结帐（其间没有任何人通知过我们），理由是这个价格是携程给的，恰好在我们结帐前有客人入住前台给的价格就是498元/天，因为8：02的火车，无奈之下我们按照996元/天结帐走人。我们鄙视这种逻辑关系混乱的前台，你们的房价难道要靠携程来制定么？
0	老酒店,设施都很旧很简单,只住一晚所以将就了;交通倒挺便利的,房间整体感觉有点脏,应该是因为旧的原因.下次再去换另外一家,不想去住了,没什么值得留恋的.网线也没有.
1	其实，非常感谢从来没有见过面的任老师。这本书真的很值得推荐给想考研的学子们！本人也是大学里面的老师，这本书真的很棒！希望更多的人，可以通过自己的努力，实现自己的梦想！
0	重来没碰到过态度如此之恶劣的前台.星期五晚上我们预定了4间房间,但因临时需增加1间,我们询问前台一位男服务员,他回答我们有1间,但是价格必须按散客价格460入住,我们说我们能按携程再定吗?就算个团队,但是前台告诉我们携程已经不能预定,我们问为什么,这个前台服务员居然不理睬我们,眼睛也不抬起来看我们一眼的说不行,是按规定的.而且自顾自操作我们前面预定的4间,不管我们问了几遍,照样眼睛也不抬起来看我们一眼.(而且从史自终脸一直板着,向欠他钱样的).最后惹火了我们其中几人后居然回答没有房间了,我们退而求其次问加床可以吗,居然说不可以(还没碰到宾馆不能加床的),最后只能大家挤挤住了.如此素质的人怎么能担任前台工作.后面的心情自然不言而喻.而且价格也不便宜,就是普通经济型的旅店,又没什么特色,价格比上海同等还高.要不是预定晚,别的宾馆没房间了,根本不会选择这家.补充点评2007年10月21日：另外…
1	送货快，下单后第二天下午就送到了。应该未被拆过，特意看了下，连个指印也没有。Vista也还好，不觉得比台式机开机时慢很多；送的包包很喜欢，好多小包包，很有趣。
1	先說說書的品質吧，沒有什麽可以挑剔的地方，挺好的，裏面正文的排版也讓人看得很舒服；現在說說裏面的東西，感覺張小嫻的洞察力很強，很多的情感問題生活問題都能說得簡單有透徹，每次看了裏面的文字后都一種恍然大悟的感覺！不錯不錯~~~我覺得裏面關於一些心理方面的成份蠻大的~就是分析雙方的心理需求或者什麽的，通過這樣的方式讓讀者折服。
0	酒店地理位置比较比较偏僻，不过穿过两条马路就是石老人沙滩。酒店前台对客人比较怠慢，特别是女服务员，脸上几乎没有表情，对客人的询问或者是要求，都不太理睬，或者就是说，你等会。感觉很不好。男服务员倒是比较热情的，这个后面我会提到。酒店房间设施感觉一般，我定的是豪华房，感觉基本符合四星要求。大床比较舒服，房间内很多物品都是需要付费才能享用，好多介绍书都是用韩文标注的，感觉我到了韩国，中文标注的字体很不明显。酒店地址偏远，附近没有什么好的饭店，酒店内的饭店也在装修，只有咖啡厅和韩国餐厅营业，想吃点中餐很难，询问前台服务员，整个就一热脸贴冷屁股，爱搭不理的样子，我们没吃就被气饱了。晚上朋友带我们去吃海鲜，结果半夜两点两人都上吐下泻，请服务员送了点止泻的药和热水过来，还不错，很快送来了。早上五点还是挺难受，因为下午要赶回程的飞机，所以打算去医院看看病尽快止泻，想请前台派个人陪我们一起去，结果前台经理…
0	这是第一次订这家酒店，酒店位置还可以，但肯定开业已经有一段年月，装修有点旧，办了入住手续，进入房间，感觉房间的状况不好，所以决定亏半天房租，还是另外找其它酒店
1	突出之处节能，电池续航时间长。小巧精制，可以这样她，真是十分不错的上网小本本。
0	遇停水一次，说是突发事件。态度相当恶劣。第二天送上两只香蕉，两只苹果的“果篮”作为道歉。建议不要选择电梯附近的房间，门口有服务电话，房间隔音很差，很吵。早餐的两个地方只能打60分。出租车是现叫。14楼走廊里的服务电话机很脏。
1	房间一般，隔音感觉不是很好，地理位置不错，就在江边，靠江的房间开穿远眺就能看见大佛。服务态度餐厅的比前台好很多，早餐品种少了点。
1	环境安静，离火车站近。房间布置不错，早餐以中餐为主，丰富。下次接着住
1	价廉物美，2999买到这个配置，很多买了上网本的朋友都说值。自己装了XP+sp3+IE7+WM11，驱动上官网自己下载安装的，过程很顺利。运行xp非常流畅，安装了office2003、AcrobatReader、WinRAR等常用软件后仍然保持良好的性能。
0	强烈不推荐靠马路的房间特别是单人间,因为整个房间除了凌晨1点到5点是稍安静的以外其他时间都是在刺耳的噪音中.虽然挂5星却有2星的房间和最差的服务.以后再不会入住.
0	这本书装订得很差，拿到书没看一天，就裂成好几份了。仔细一看，这书是立面贴了一长条胶状，所有的书页都靠这层胶粘着，很容易就分裂了。
0	房间的环境非常差,而且房间还不隔音，住的不舒服。
0	电源适配器太热了。出风口可以烤鸭。驱动太难找了。CPU的温度没有低于65，一般都维持在75左右，还没有玩游戏呢
0	初五住的，这么冷的天没有暖气，没有热水。携程预定前台说没有收到。总之感觉很业余。
1	1.外观不错，颜色我很喜欢；2.散热效果还可以，开了一天，电池这里有一点点偏高，比同事用的那台联想散热差一点3.键盘按键挺软的，赞一个
0	真不知这本书怎么在韩国热销的，无聊得要命，内容空荡荡，我看了几页就看不下了，明明他的字很大纸又很厚的说
0	很普通的励志书，满大街都是的那种。被美丽的包装骗了。一小时左右就看完了，没什么内容。现在正后悔呢。
1	真的是不错，我给2岁半的儿子买的，开始还有点担心，觉得这每本书都有近30页，会不会太长了。担心他坐不住，结果，念完一本又一本，一晚上要读完5、6本时，首先受不了的就是我了。书很有意思，经常被逗得咯咯直笑，有时又紧张的不行。推荐给同事，她给自己6岁的女儿了，能够自己阅读，也非常喜欢。难怪是好几周的销售冠军呢。
1	这本书最大的优点是所有的儿歌都很顺口，不是很长，一般读一两遍都可以背下来了，毕竟给宝宝念儿歌，一边念还要一边拿着书很不现实嘛；还有就是这些儿歌都有一定的教育意义，听得多了对宝宝的行为习惯还是有一定好处的。而这本书的缺点就是纸质不怎么好，被我宝宝（半岁）抓在手里一下就撕烂了，唉。
0	个人觉得此书一般，从中没有得到什么有益的启迪！是翻译的问题，还是我理解的问题呢？有时候觉得不知道作者到底要给父母什么样的建议。
1	今天刚收到未用应该不错先不枉下评价等用一段时间再给发表使用情况、心得体验给大家提供参考
1	很高端的一款机器，以前卖场都卖的很贵，415出来以后，这个就降价了。大家反应这款的性能都不错，镁铝合金，防滚架。。。对于4999的价钱来讲，确实很无敌
1	共三本。我女儿刚看了二本，生物和文明版。女儿特别喜欢生物版中关于恐龙和史前人类，刚拿到生物册，第一个晚上就讲了一个小时。现在她正在阅读文明册，对英法百年战争中的黑死病兴趣多多。就整个文明册而言，主要涉及的是世界的发展史，中国方面涉及的内容比较少。目前我只看到关于孔子、兵马俑及中国古代的一些知识，有点不过瘾。但图画不是很精美。我有一个朋友的孩子一看到科技册，直觉上认为画太难看。
1	环境不错。交通也便利。服务不错。下次还会考虑的
1	这是这个系列的第二本书，也是我看完第一部作品后迫不及待的想看的。同样花了我一个晚上，把整本书一口气看完才肯罢手。中国地大物博，悠久的历史使书中各种探险有可能存在，所以加深了书的可看性。甚至我还想，如果我还年轻，也许我也会追随他们一起云游四海。虽然盗墓贼的出发点不好，但是盗亦有道，那些讲究门派规矩的盗贼们可以帮助那些深埋在地下的历史遗迹重见光明。
1	每次都住这里！尤其是餐厅，让人流连忘返：）
0	散热不太好！显卡驱动太难找了，跟型号怎么也对不上，下了个上面说的英文网站的显卡驱动，玩红警都有点卡，不知道为什么！魔兽还行！谁能告诉我为什么啊？
0	装xp系统不方便，不提供驱动。网卡驱动装的不是很顺利，用电源时发现不了网卡，用电池才发现硬件，装的网卡驱动。感觉很诡异。。。。
1	服务还可以，房间好，888888888888888888888888
0	明明缺货却不显示，没货了也不通知一声，收货时才知道没有这个！当当就喜欢骗人！
1	外观时尚，使用很好，三天的全天开机工作测试和四天的正常使用，没有出现问题，第一步已经通过了，估计是不会出问题了。呵呵
1	很引人深悟的一本书，柏杨老师讲的应该来说很客观，有些人不认同，再或者强烈的批判，也许是因为语言有些过激和尖锐，但是我们总是在埋怨，亦或许是自满得不知所以，但又这个功夫的我们却从来不知道自省，身为被指责的对象，我们应该好好想想：我们是不是做得很好了，是不是没有什么能让别人指责的了！或者说柏杨老师因为那10年的冤狱有些愤慨，但是他同时在唤醒我们内心深处的某种东西！
0	买之前看到评价中有人讲刚拿到的本本键盘出现问题，总想是个别现象，于是就买了。很不幸，拿到的也是键盘有问题的本本，联系dell售后换了键盘。京东根本不理，购物不愉快！08年10月生产的。
0	总体感觉很不好.酒店实际就是一个公寓短租房形式的.藏在一个公寓里的一层.不是很好找.房间的味道很重,感觉脏西西的。估计是卫生人员不勤于打扫.看的出来，酒店想模仿些情人酒店的感觉和商务酒店的简单.不过两个都学的不像.细节做的太差了
1	因为悦华酒店没房间了才通过携程定泉州酒店的。其实泉酒的整体比悦华大气，装修也很讲究，唯一比不过悦华的就是服务和早餐。
0	可能是被我遇到了极个别案例，新机器，开机白屏，无任何显示，更加没有出现华硕logo,提货当天已送回，要求退货，事件正在处理中。
0	第一次住这里，之前有同事住过，所以觉得应该还可以，没想到：1、门童非常不主动，门口站着几个门童和保安聊天，不理客人，要我自己站到大马路上去拦车，可恶的是，我拦到车之后，门童居然从门口跑过来说是帮前面客户拦的车，眼睁睁看着他把车引到一个老外面前，我快气疯了；2、游泳池一般，但是旁边的按摩池看着就很脏，不能用的，更衣室那个脏。。。3、送餐可供选择非常少，第二天清洁客房的时候，用过的餐具居然不收走；4、上网很慢，而且我房间的网线坏了，叫了n久才有人来换；5、我住的房间靠街的背面，本来应该是安静的地方，偏巧后面是个大工地，半夜不休，晚上两点多还有打桩机在勤奋工作，酒店几乎没有隔音，那叫一个吵啊，两个晚上都是捂着耳朵睡的；6、半夜十一点半的时候，突然有服务员按门铃，赶紧套上衣服去开门，结果说按错了。。。。。。。。。疯了；7、说到最可恶的地方了，我checkout的时候忘了一个发箍和一个包装好的熏香…
1	1、屏的外观比较漂亮，比我这前买的那个好看。2、性能还行，一般办公用用够了。
1	漂亮的,配制很不错的.一见倾心也不过如此的.价位也可以接受的.到达很快就是快递公司不让人满意的.
1	《台北故宫》一书是纪录片的文字化，分为几部分，如果你是先看纪录片再看书的话，会觉得前两三个部分的内容很熟悉，因为大部分在纪录片中已经看过。个人认为书中后面部分很好看，介绍了台北故宫的最有名的文物的一些小故事和一些与台北故宫有渊源的人物，比较有看头。看书介绍文物的同时，还可以配合纪录片一起看，是视觉与感受得很好的结合。如果先看书再看纪录片的话，应该会知道哪些是纪录片中重点看得内容。
0	房间只能算很一般.设施已经相当陈旧.前台的服务水准有很大的问题.没有预授权,2天的房租需要先结算,还要支付押金.住遍中国及国外那么多酒店,没有遇到这样的事情.地理位置还可以!只是这个价位,在深圳别的选择多的是.以后不会再安排客户住去那里.
0	个人觉得这本书并不怎么样...画面是蛮漂亮的，但是内容没有什么东西，而且价钱也掉得有点快
0	受不了，基本隔壁所有的声音都听的一清二楚。因为隔壁没睡，所以我也跟着无法入睡，见过隔音不好的，可没见过如此不好的。听一个出租车司机说这个如家是厂房改造而成的。真是很有疑问：经济型酒店，到底经济了谁？
1	4399元的时候抢购的。配置高价格低。很划算。机身整体外观比较稳重，做工还是很结实的。配置也算比较高。能够应付现在主要的一些应用。而且毕竟是thinkpad。散热之类的做的还行。键盘手感也还行。比起T系列来是厚重了一些，不过价格摆在那。。。
0	本人语文水平有限，不知道“勾通”和“沟通”是否通用，看到有几处用的前者，有时又用后者。故事写得很一般，至少在我看完“浮沉”以后，这个故事就显得没那么精彩，吸引人了。无非就是一个女孩子利用一个个机会往上提升的故事。人物写得不够饱满，给人印象不深刻，故事也没什么起伏的情节，比较平淡，很多人生活中都是这样过来的。也许跟我本身工作有关吧，书里的情节、故事、场景都太熟悉了，没新意，对这本书就是喜欢不起来。对职场新人有一定作用。
1	东西不错，外观设计的好，做工精美，质量可靠，京东的送货速度很快！京东的东西质量还是比较放心的，没有多大问题，包装也不错，发货速度赞一个，基本当天都可以发货。东西刚用上，很不错，比想象中要好。
0	散热技术，防滚架，金属铰链，关盖卡扣，合金机身，就连thinkpad的小红帽都抄袭，变成了小蓝帽，
1	3月12日入住。价格方便，在哈尔宾算比较高的，而且是比较老的酒店，设施比较的旧，隔音的效果不好。前台其实还不错，没有前面的哥们说的那么寒碜。交流下来还是挺愿意服务好客户的。晚上没有骚扰电话。应该说如果你觉得价格合适的话，应该算比较不错的宾馆了。火车站去那边8元的起步费。飞机场的话，做门口的大巴到火车站，只要20元，然后再打车。交通还是比较方便的，步行就是秋林，远大。吃饭的话去远大楼上也不错。
0	一般我是懒的去评价住过的酒店的,这次选择"金泰海博",是因为新公司就在对面,图个方便,但是,住过3天后,让我太失望了,我觉的不吐不快:1酒店正门在马路背面,第一次坐车去会习惯的开到马路旁边的前面,结果发现是一个杂草丛生的停车场!2我网上定的是一个大床无烟房,到前台一入住,告诉我没有了,给我一个没有地毯的标间,不得以,加了100多换成了豪华标间!3豪华标间在8楼,走廊超窄,最头紧靠的就是一个大会议室,早上还没起来,外面吵吵囔囔,3天都有不同的会议在进行!出门再一看,是个公厕!4比较晚起,下午4点叫服务员打扫房间,然后出去,晚上8点回来,整整4个多小时,居然房间没有打扫,想找人骂~~5因为靠近马路,晚上你就算把窗子关死,你也能听到外面车子嗖嗖的声音,比较吵!6我比较怕热,北京这些天也非常干燥热,可是到了晚上1点后,居然没有空调了,到了7点左右才开,TMD,他们晚上把空调都全关了~~开窗吵,不…
1	配置合理，功能齐全，酒红色很好看，键盘很有弹性，手感好。现在的价格也不错，没有发现亮点和暗点。京东送货够快。
1	这本书从我买来到现在我已经看了3/4，觉得还是很好的，发现原来只是自我感觉良好。本来这书是买给我妹妹看的，觉得她经常抱怨，想让她看看，改变一下，我在给她之前自己看了一下，现在才发觉我对她的一切作为也是一种抱怨，我也要改变自己的做法。细细品味，世界其实很美好，只是我们看的角度。。。很好的一本书，因为是外国人写的，很多逻辑和国人不一样，不过里面有很多话确实很对。
0	1。外壳钢琴烤漆，确切说是指纹收集器，记住是指纹收集器不是指纹识别器。2.买了两台都有亮点，没啥说的，说我人品差，我认了。3，液晶屏侧面漏光，这明显是做工问题，比同事的神州都严重
0	不知道是不是所有本本都一样，光驱不大好用，有时候读得出来，有时候则不然~~
1	书拿回家两天，女儿一直粘着我给她念。她很喜欢！我也很高兴！！！
1	听说是柳州最好的饭店了,原来是市政府的招待所.靠近一条河,景观不错.出行交通也还可以.房间没有留下什么特别深的印象,但是觉得底楼中餐厅的服务员态度特别好,勤快,亲切,吃顿饭送了好几次热毛巾.
0	没有配包不是很方便客服电话永远打不进处于占线第1位排队等候状态希望能改进
1	外观可以，整体配置不错，已改XP系统，外观可以，整体配置不错，已改XP系统，外观可以，整体配置不错，已改XP系统，外观可以，整体配置不错，已改XP系统，
1	这是一个关于双胞胎兄妹的故事,这对不幸的双胞胎却遇到了富有爱心的夫妇,虽然之前他们也历经磨难,那趟他们一直没有机会赶上的火车,那清晨迷路后却意外地闻到浓浓的肉香味时,感动的不仅是这对双胞胎,还有我!相信吸引读者的不仅仅是故事的情节,当然情节也是相当的精彩!在给本书下评论的时候,我选择了适合它的人群,其实这本书,不仅适合那些未成年的孩子,也是成年人的良师益友!
1	之前看过电视剧《双面胶〉，所以买了《蜗居〉回来看，一口气读完后，感慨为什么是悲剧结尾。在读大学的时候，我总是认为世界上只有黑色和白色。步入社会后，发现更多的地带是灰色。小说中的宋，除了已婚的家庭背景，和海藻是那么般配。海藻也在宋的呵护下，充分满足精神上和物质上的满足。虽然小贝的离去让人失望，但本以为能以大欢喜结尾，但道德上告诉我们情妇总是不能欢喜得过一辈子。期待电视剧版的《蜗居〉
0	比较笨重，移动性能差！不包电池都有3.2kg，加上送的包和外包装有6.25kg，提货的时候不是一般的累。。。
0	《不一样的卡梅拉》的确不一样！家里那么多图书，儿子偏偏对它情有独钟。没事就把它从书架上拿下来一个人静静地翻阅。要不就问我：“我是卡梅拉，妈妈你是谁？”让我和他一起扮演书中的故事，一遍又一遍的，不厌其烦。可见，这本书已深深地印刻在他幼小的心灵中了。这就是一本不一样的好书！
1	威廉&#183;欧奈尔的经典之作；有朋友看了我买的书后说；不适用我们国内的A股市场。我刚刚看了几章就把我吸引住了！人性的弱点是不分国家和文化的~结合我自己八九年的炒股票经历——书中描绘的情景就像是我之前和现在所经历的一样！我为什么没有在几年以前看到欧奈尔的这本书呢？书中的很多理论对我们散户很有借鉴意义。强烈推荐！
0	首先，电池的续航时间短点儿，四芯还是少；第二，个头大点，真的建议去掉屏幕和键盘周围的边框；第三，1G内存少点，开关机后需要很长时间；第四，用了不长时间，触摸板右侧就热了，底座也烫，但都可以忍受。
0	刚在当当网订购这套书时，就跟儿子说我给他订了一套书，里面有小汽车，还有很多好听的有事，儿子非常高兴，这本书到了后，儿子非常喜欢，特别是对轱辘轱辘转这本书格外喜欢，在里面找金虫子乐此不疲，晚上到不肯睡觉。
1	外观比想象的好，各个借口位置设计比较合理。笔记本刚好够用，紧急实惠。声音散热比较小。
0	发热一般吧。居然硬盘只分了一个区？？？？？！！那这个原版的VISTA怎么办，我重新分区要格式化硬盘啊！！！
1	房间很干净,服务很好.宽带上网速度很快.是商务旅行的理想选择.但是走廊的一头总是开着大门,透进很大的风.门外好象正在装修,有点杂乱.跟门内环境差距较大,希望改进.宾馆反馈2008年5月7日：您好！感谢您对大连银帆宾馆的中肯评价！近期大连银帆宾馆主楼装修改造工作已经完成，您所指的应该是康体俱乐部大楼的短期工程，现将尽快整修，感谢您在银帆装修期间一如既往的支持。
0	太现实了，感觉应该要有点心机，把金钱看得很重这点很不好。人应该活的单纯些，并非有钱有势就算成功了，在生活中，最重要的是学会怎样乐观的生活
0	应该直接装xp,没有驱动盘,开机时光驱声音很响,京东又不解决,叫我自己直接联系thinkpad,不方便,还没解决
1	小说很早就看过，一直在纠结要不要买来收藏。买，肯定有人说不就是一本青春小说，还是半个同人形式的意义不大；不买可是书里那些往事曾经是触动我的，真实的，让我不由自主地有共鸣的；结果还是情感战胜理智~哇咔咔到货的时候专门看了看嗯有盘~（虽然我私底下更加喜欢另外一版《此间》的广播剧）~书的封面有点压痕不过都还好~最后让我照搬一句不知道哪里来的签名，经不住似水流年，逃不过此间少年。~
1	性价比高，散热好，底部一点都不觉得烫，风扇噪音也比较小。加上送的1G内存，vista跑得还挺快，上网速度也比原来快，因为还是原来的宽带，那么应该是本本的功劳了
0	外壳容易留下指纹。USB接口位置有点难受。居然不带鼠标和包，东芝网站上可写的有，便宜就克扣赠品了？
1	这本书是买给我妈用的，但我也从中学到了一些。我觉的这本书的最大优点在于它所用的食材对于普通老百姓比较好找，市场上都有卖，价钱也不贵，做法也容易，很实际。不像有些书上写的不是食材中国没的卖，就是超级贵，贫民根本卖不起，又或是做法很讲究，佐料都难买的那种....这本书虽然内容是少了点，但总的来说还是好的，希望以后多有一些适合中国老百姓的书出现。
0	就值5元的浴盐瓶要赔40元,这不是主要的,最主要的是质量差的东西能伤人,我打开没用力就破,我可不是什么大力士
1	豪华房很新很漂亮，象套间一样大，有一个专门的行李间；阳台很大，洗手间既有浴缸也有淋浴，还有个小梳妆间。服务也一流，都是见过世面的姑娘们，专业而得体。餐厅也很好，“吃在丁山”嘛，就是价格也是五星级的了。总之是个超级好酒店，专为住这儿，也值得来南京一次呢！
0	什么赠品都没有，连驱动光盘也没有，重新系统安装驱动很麻烦那个恢复系统分区只能刻录CD，要刻录好多张CD，直接删除除了两个恢复分区，就只分了个200多G的分区装了个VISTA，不太人性化
1	MP3文件太大，本想放在手机里常常听听，但无法选择段落，每次都得从头开始，不大方便哦！再就是，随书的光碟很易损坏，可否将MP3文件放在网上，购书者凭书的序列号或别的什么上网下载，就避免来回寄书的麻烦了哦！
1	本次出差临时入住此酒店（携程推荐此酒店入住率比较高）。酒店为挂牌4星，环境不错，卫生间内设施陈旧，至少10年没有更换设施了，标准A.B房的卫生间面积4平米左右，比较拥挤。前台服务已经达到4星标准，餐厅服务管理有些欠缺。酒店签约客户标准A房只有180元（是否含早情况不明），相比携程的价格还是有较大差距，希望在价格方面携程还要多与酒店交涉，给我们会员更好的服务。
0	有点失望！一点也不好笑，所谓的笑话，都是些低级的拼写错误而导致的。虽然室折扣书，还是觉得有些不值。
0	晕,怎么还推荐这本书给2-10岁儿童.看了第一本,只有两个概念:1.不按时睡觉!2.结婚生小孩!
1	买的是很用了?，又申请了价保，还是很超值的，外形很好看，就是装系统的是很麻烦些，先装的xp很烦，最后又装的vista，跑起来还是很爽的，就是还要自己下载驱动，总体来说还是很超值的，512独显也是相当不错的
0	上面大大的字写着：随书赠送精美签名海报的啊？？？怎么只收到书没有了海报啊》》？？？？？还我海报啦！！！
0	大家都说平湖君悦酒店床铺太小，很不幸我中招了，我是预订完了之后才看到大家评价的。这家酒店的内部设施偏老，早餐不好吃，房间有点小，设施还算全，卫生间也很旧！补充点评2008年6月3日：我建议大家在平湖多走走，比君悦酒店性价比高的宾馆多得是！
0	我想在此提供本人的入住经历给大家，仅供参考1.提前预订酒店时就曾打电话申明过需要接机，结果当日下机后和老公托着行李前前后后找了一圈也没找到来接我们的师傅。无奈之下只得自己叫上出租车前往，好在距离不算太远，旅游公司的车只花了二十元2.从进饭店的那一刻起我就开始后悔，这个酒店是有些年头了，外表和内在的设施都已陈旧，进酒店之后也没有服务生过来帮忙提行李，从旁边经过却熟视无睹。3.房间太小，比想像中还要让人失望，所谓的高级客房充其只能算个普通单间。4.送的水果是两个小苹果，一根小香蕉。鲜花我也没见到过，也许就是因为免费赠送的原因吧。不能太过计较，怎么说也算是送了。5.早餐，也许是因为太早要赶去丽江的原因，所以服务生打包送到房间里来了，馒头之类的东东，单调的只能是充饥而已。虽说酒店离机场比较近，但是昆明的交通啊，和咱们武汉一样的，不敢恭维！昆明机场也是，一大清早让人感觉是春运的火车站，所以提醒朋友…
0	酒店位于市中心，比较方便，房间设施较一般，最苦恼的是，说是市政府规定，室外温度不过27度就不能开空调，所以白天几乎不开空调，热得我们没处躲，要知道这可是宾馆不是招待所，房间都是不对流的，不开空调能闷死人呢，真难受啊，还好到晚上空调开了，不然我就立马退房走人了。本市的地图是要买的，不像别的酒店都有赠送。
0	儿子自己拿着这几册书，看着看着就会大笑。这可以说是第一本令他那么开心的书藉。
1	门面太小,房间也小,连出租车司机都不熟悉,有待改进哦
0	价格比同配置其他牌子电脑贵些。装XP比较困难，因为SATA盘芯片驱动比较怪。
1	磨砂表面真的不错，一点儿都不留手指印；自带的系统恢复软件让人觉得很放心；IBM的做工也不错；键盘灯蛮不错的，风扇真安静啊。
0	胡兰成看似有情，实则无情。胡兰成处处留情，用情不深。书中不光写了胡与张的爱情，同样写了胡从小的生活感受。此书宣传过于大量渲染胡与张的爱情，书中更多是一些别的东西。文笔细腻柔和，挺适合中学生阅读提高作文水平的。个人认为，偏重喜好情节取胜作品的读者，还是别浪费时间了。
0	看到网上的热评终于忍不住买来一看,什么东西吗,完全一副显摆样老实说历史确实应该可以写的好看但似乎不该是这个样子吧,反正我除了看见一些新鲜词汇完全没觉得好看好玩明明惊险曲折的战争场面被他描述的寡淡无味人物性格不是通过冲突体现出来的而是硬生生,死板板下定义得出来的总之,不好看,没水平,没意义
0	有点小，字体看着不舒服，习惯了就好！毕竟够轻薄。京东的送货要批评一下，星期六下的单，星期三才到。价格贵了点！
1	玩游戏和做设计还可以,用的XP系统,2G内存可以开3个虚拟机,可以同时开Adobe一套和AptanaStudio,外加魔兽,还流畅不卡不错了
0	不敢说这本书写得不好，但这实在是一本看了让人不舒服的书，不知道真实的心理咨询师的生活是否天天在经历着这些令人难受的事情，并且女主人公的身世也设计得很古怪且缺乏真实性。很早就读毕医生的散文，小说也读过几本，但这本书是我不太喜欢的一本，身边一些爱书的朋友们读过之后也有同感。
1	说它不错是因为这本书上的习题与学校的教材同步。一年级的上学期孩子就想买这本书，当时感觉学校的作业量太大了，没必要再多作一些题。一年级的下学期作业开始减少，为了考试之前的复习，买了这套书。平时我们是不作的，只是在考试前作，这样可以检验孩子对知识的掌握程度，然后再针对掌握不扎实的知识点进行重点复习。
0	这不是一本完全无用的书，多少还是能得到些启发。章节较小，公车上打发时间不错~
1	：配置不错，奔腾双核感觉也不差~价格合适不足：装系统比较麻烦~总结：不错，对得起这个价钱
0	此款机子不为windowsxp设计。装机(xp)比较麻烦，折腾了一天总算搞定。不过还是留有不足，就是声音有时有“扑扑”声响。主要还是不兼容的原因，现在就这么用着吧，以后再升级。
0	今天刚买的thinkpad，开机使用没多久，交流电流适配器便不间断发出刺耳的杂噪音，继而发现电池也发出同类声音。我很多朋友都用thinkepad，都没有这种情况，所以可以确定是产品质量问题。
1	距拱北关口近，标准间太小，豪华大床不错，服务好早餐不好太草率了其他還不錯
0	内存小，才1G，不是独立显卡，无摄像头，硬盘不是320G。接口布局不是很方便，不过要像普普那么布置的话，估计散热不好。要追求独立显卡、摄像头的，又不是这个价格了。VISTA系统用着很不爽。
1	外观漂亮大方，功能适合办工，声音在笔记本来说很不错了，加了根内存，其实用VISTA也不卡的
0	总体上来说对这个宾馆不很满意。1.前台服务很差劲。据说是电脑系统问题，造成半个多小时都没有办成入住，而且总是爱搭不理；2.入住后，发现房间没有及时整理，催促了好几次；3.床单、枕套之类的白色都变成了黄色，据清洁人员说漂白过的才是白色；4.退房时候又等了好久5.入住时候预定的房型没有了，升级居然还要付钱。。。经据理力争才免费升级。这种情况在武定路的那家就没有发生。
0	明明缺货却不显示，没货了也不通知一声，收货时才知道没有这个！当当就喜欢骗人！
0	非常不满这酒店，配不上5星。第一,客房服务员没有水平,房卡出问题，叫了20分钟仍没有人出来开门。第二,电掣跳闸..也等了15分钟才有人上来。第三,服务员没有礼貌,说话太不象话,前台也有些接待人员完全不懂操作。第四,也就是最不满意的,就是身为5星级的酒店，门口那些出租车司机胡乱开价,我们就像水鱼被人宰...我们说开价太贵,他们竟然说从5星级出来,讨价还价,会影响我们身份..这是什么道理?害得我们找不到车...这是我住的第一次遇到这样的5星级酒店,出现这样没有水平的配套。垃圾...........补充点评2007年12月10日：还有床太不象话了，睡的时候床垫竟然可以感觉到弹簧的铁丝…睡得很不舒服
0	海天的房间比较小，因为是在中间，所以采光也不是很好，里面的设施不太好，地毯很脏，我住的那间热水管坏了，但因为当时同屋的已经睡了，所以也没有去换，但是心情就不好了。最不喜欢的是他们的服务态度，因为我们整理东西，所以晚下来了15分钟，这期间也没有电话提醒说必须马上下来，但到了前台后就被它们不停的质问：怎么这么晚才下来，！语气很不好，而且被问了三遍，前台小姐问了两遍，脸很臭，后来有一个男的不知是不是前台，嘴里还叼着烟，又问了我们一遍。当时就觉得特别火，住了这么多酒店，还从没见过质问住客的呢，以后不会再去这家了。
1	外观漂亮，就是不知道是不是耐脏。这个白色不是钢琴烤漆，不容易收集指纹，还好。配置比较均衡，自己加个内存就好。
0	第一次开机使用就蓝屏，然后使用一键恢复，继而出现提示重启信息，然后往复重启，让人心寒！！！提交了返修，审核通不过
0	服务态度很不好，除了免费的水，1瓶衣云收60，太黑了，那天去开什么外资企业洽谈会，全是些中国老表在哪里混，有鬼的外资企业。真烦！
1	海滩有点名过其实了，也确实远了一点，交通也不方便，但酒店本身是很不错的。在尖沙咀半岛酒店（靠近香港青年会的那一边）有黄金海岸酒店自己的专线巴士，来回都是免费的（楼上有说要收费的，可能是和司机沟通不好）。班次可以到酒店的网站下载（，不建议其它交通方式，这是我的忠告！附近有超市，茶餐厅和麦当劳，要求不高的话吃是没问题的。
0	1.相对于14.1?的笔记本，体积大了一点，完全可以制作得更加小2.vistabasic而不是premium
1	孩子不同的年龄阶段都需要不同的教育方法，一直为怎么教育好小孩子苦恼，看到则本书后，真的有找到导师的感觉，这些方法我和老婆都很喜欢，认为不仅仅适用于几岁的小孩，即使上了小学、初中、青春期，这些方法也仍然能够适用。感谢则本书，让我改变了做为一个父亲的心态，希望即将成为父母或已经成为父母的人都能看一看。
0	给外甥买了好几套动画片，他最喜欢这一套，而且百看不厌。一张碟子能看几个小时。不断重复的放，他看了还是一直笑。
0	临街.非常的吵.酒店的负责清洁的都是顺手牵羊或者无德之辈.共住了三次好像.前二次一次是洗发水和一次洗澡巾忘拿了.打电话过去都是没看到.估计拿走了或者扔了.因为对合肥不熟悉,并且的确没什么好酒店.住了第三次.真汗!发现酒店的浴巾什么估计外包洗了.我知道全国洗酒店桑拿浴巾这行业非常薄利.甚至不能用自来水.不幸的是估计这家酒
1	预订海景花园大酒店已经没有房间了，于是换到了这里，看到外表有些疑惑，因为酒店并不大，入住时却得到了出乎意料的惊喜：前台服务很温馨，cheakin的速度很快，门童很热情，主动给你提行李，如果开车去会记住为你留好车位；房间面积不小，装饰得很精致，还有果盘赠送；环境稍差些，看不到海景，但是从酒店出来，穿过马路一直向海走，再过一条马路就到了著名的韩式烧烤---李朝木炭烧烤了，另外一点不足就是旁边有一家KTV，晚上能感觉到有些吵。总体感觉很不错，可以给4星。
0	1、大床房其实是一个很小的房；2、新装修的房其实一点都不新，看起来挺旧的。补充点评2008年5月23日：我入住的是新装修的豪华房
0	宾馆直接对外的价格是168，携程的价格是160，只便宜8元，有点喜剧
1	【荐书】其实,这本书不仅仅让孩子认识时间、方位、颜色、数字、味道、反义词以及体会各种动作,还有各种各样惟妙惟肖的动物出现,还有好几国的风土人情,不同的风景特征.6岁的儿子和2岁2个月的女儿都喜欢,当然,给他们讲的时候,侧重点各有不同.喜欢这些让孩子能主动一看再看的书.
1	好文章是品出来的，在多次阅读过程中，发现这确是一本极富创新的理论新著。里面涉及应用的批评方法是我们做文本批评极好的范例。
0	本人才疏学浅，实在是没有耐心看完全书！张爱玲是才女，可惜我不是，决定以后不买她的书了，因为对我来说太深奥！
1	╮(╯▽╰)╭哎……终于结束了。这场情感交割，没有赢家。才情横溢的作者，勾画了这么一个故事，美丽却也残忍。失去心爱的人，得到世界又如何？也许主人公也是迫不得已，但是，多少有些……自私的成分。对于皇帝，他的确很难做到专一，尽管机关算尽，也许女主人公最后攀上高位，然而，不能跟自己爱的人在一起，是不是有些遗憾？这再一次验证了一句古话：有得必有失！看自己如何把握衡量了……
0	预装的系统不好，回来还得费劲重装，内存小了点，如果能配套有2G的选择就好了
0	电脑的包装纸盒上有个非常明显的鞋印，想象京东的包装和运输不是用手来操作的。送的礼包里的电脑屏幕保护贴是弯折的，没法用了。
1	用过的所有笔记本中只有thikpad的温度是我可以接受的，连续使用10个小时以后键盘表面温度和开始一样
1	书一拿回来，忍不住一口气看完，对自己的心灵触动真大，看完整本，居然有种想流泪的冲动，可能书中许多故事，许多思想、情绪似曾相似，而自己却身陷其中，那么茫然，无法解除，终于找到，那么亲切温馨，我真得看清楚自己，有你带路真好，书中许多细节，真的需要细细的回味，反复的看，不断的收获，真是一本非常棒的书。
1	改了招牌以后第一次光顾,感觉没啥变化.自助早餐涨价了不少宾馆反馈2008年8月8日：感谢您对本酒店的支持！我们将一如既往地保持5星级的服务标准，欢迎您再次下榻，衷心祝您身体健康，工作顺利!
0	住了特价的房间，实在是差的没法说了，房间小得完全出乎意料，像个剩余的角落留出来的空间弄了这么一个房间。还有停车场，实在不方便，而且地下三层，而且非常的陈旧，去停车场的电梯怕怕。第一次遇到这么差的停车场。下次不再去，永远也不去。宾馆反馈2008年8月4日：尊敬的客人您好，首先感谢您对酒店的评价，对于您在酒店的遭遇我们深表歉意，酒店除了特价大床房之外还有其他多种房型可供您选择，对于停车如您遇到困难可向前台与酒店安保部门联系，我们会第一时间为您解决。我们还是希望您能再次光临，在下次入住之时会给您一个不一样的感觉！
1	京东办事效率很高，速度很快，头天下午的订单，第二天上午就受到货了，不过京东客服假期休假却播放无人等候录音，导致浪费很多电话费。
0	散热不太好，触摸板的地方开机一会儿就会烫手，当即买了的大风扇本本散热器；键盘按着没什么感觉，至于不能识别的情况还没有出现
1	长城是老牌子了，朋友相中这一款，配置高，外观很漂亮，音量和播放都是触摸式的，很不错，京东包装也很扎实。
1	我觉得这是本家长和孩子都会喜欢的图书。针对生活中孩子会面临的各种问题，我家宝宝看过书了，如果遇到类似的问题，他也会想到书中是怎么讲的，就不会那么紧张了。
0	不支持Xp和未能提供相关该产品硬件的升级网站，且网站公布的可供下载的驱动不全，需要找HP工程师才能发链接。
0	这本书只值的娱乐与消遣，不具有任何学术性，因为基本的科学性很不够，即起码的准确性都无法达到。
1	外观很棒，全黑的质感我喜欢。电池确实超级耐用，放电了将近7.5小时（看电影，上网）才提示自动关机屏幕质量好，没有找到坏点亮点巧克力键盘对于手比较大的人来说，也很好用。很少出现盲打错误。
1	外观精美，轻触键操作方便，官方网站软件资料下载更新及时。360发货速度快，口碑较好。
0	我很愤怒，这本书我4月23号收到邮件说上海寄出，今天了5月7号了，我还没见到书的影子，居然让我写评论……希望像在当当上买书的朋友慎重了
1	这家酒店真的不错.在这住了4天给了我3个惊喜:1.房间比我想像的要大,还有沙发.2.每天有水果送.3.服务员竟然在有条件的情况下免费帮你洗衣服.(帮我洗了一条牛仔裤).以后有机会再来无锡我还住这.
1	除有点笨重外，散热，屏幕都不错。能当台式机用。用了一个月了，还没发现有任何问题。
0	有点太厚了，键盘比较没手感！屏幕下方有一个亮点，实在让人遗憾！！！
1	套房很不错。风景也很好。唯一美中不足的是酒店的位置比较难找，交通也不大方便。
1	酒店很超值，干净卫生，尤其值得一提的是在前台办理入住时服务员看到我们携带一个小孩，主动提出酒店有大床带单床的房间，而且价格不变，服务热情，周到，价格合理，真是不错的选择，下次去肯定还选他。
0	临街.非常的吵.酒店的负责清洁的都是顺手牵羊或者无德之辈.共住了三次好像.前二次一次是洗发水和一次洗澡巾忘拿了.打电话过去都是没看到.估计拿走了或者扔了.因为对合肥不熟悉,并且的确没什么好酒店.住了第三次.真汗!发现酒店的浴巾什么估计外包洗了.我知道全国洗酒店桑拿浴巾这行业非常薄利.甚至不能用自来水.不幸的是估计这家酒
0	买这套书最大的原因就是看了很多评论对这套书的评价很高，买回来后发现很失望。首先是印刷质量，好多评论上都觉得非常精美，个人觉得在幼儿书籍中应该属于比较粗糙了。其次是看书的内容，大部分都过时，和现在的社会差别还是比较大。最后，还是说故事情节，毕竟是老外写的，很多情节与国情相去甚远，读给小孩听不知道会不会给她以后带来影响。
0	应该不是我第一次评价这个酒店了，没办法再次补充如下：1、早餐真是超级垃圾，做得真的感觉和猪食差不多，不知道请的什么厨师？2、仍然是早餐的问题，在大堂旁的一个好象是叫‘玛格丽特的’西餐厅；1>光线特别不好，谁都希望早上起来有个明亮的环境用餐，但这里肯定不是；2>给食品加温的不是电热式，采用的是燃烧腊来加热/保温，弄得餐厅里面很浓的一股腊燃烧后的气味，让人感觉非常不好；3、真不知道这样的酒店怎么样就能够评上4星？哎。。。
1	n280性能还行，做工细致。用过好几款上网本，键盘算是上网本当中最舒服的了。wifi配合我的tp-link841n实现300m速度，很棒！无线驱动安装最好去华硕官网下载最新版，随批次不同有三款不同无线网卡。SD卡槽完全没入机身，不像有的上网本露出一节在外面。本批次硬盘是希捷9，HD性能测试略低，用用感觉一般，声音小。屏幕最高亮度比其他上网本略低。
1	此书是从基因科学的角度阐述人类的起源，和我们传统的民族观，历史观大相径庭。根据基因科学家的研究，现在地球上可以找到的所有人类的祖宗是共同的，都是那对非洲亚当夏娃。作为中国人，一开始很难接受，其实外国人开始也不接受。不过，相信的学者，包括百姓越来越多，坊间越来越多听见关于黑亚当夏娃的议论了。耐着性子读完它吧，挺有意思的呢。
0	我1月16日下的定单,EMS花了人20大元,直到2月2日才到货.到货一看不是他妈国语,是他妈粤语的.当当就他妈骗子.
0	这位姐姐对这本书几近痴迷。我不好这一口，没有耐心看它。纯粹表扬一下这次送书的效率和质量。起码书的品相不错，好过我前两次购书。希望以后能保持。
1	离火车站、汽车站较远，不利于自助游！但酒店的环境和服务还是不错的......
1	投诉内容：2009-5-22收到一张发票号码：02840189(上面写着订单号：4491950）金额为：8591元，但是实际上4月9号订单号：4491950金额应该是：11808元，这样的财务水准是不是有点问题？？？？？？？？？？现在汇款（货款）金额与发票金额不符财务没用办法入账？？？？？？？？？？？？？
0	这本书不象宣传里说得那么好，买到家以后，翻了翻就没有兴趣了。本来是想买回来，让小孩学习英语的，拿到书以后，竟然是中文夹着英语单词，这种脱离文章来学习英文单词的方法，我是不认同的。
1	时间跨度比较长，以福贵一家的坎坷命运为主线，讲述了福贵和他家人风风雨雨几十年的遭遇，而不同年代的遭遇，透出一个时代的缩影，从解放战争、大跃进到文化大革命，最后，他们的生活已经变得麻木，失去的太多，面对生活，大概只剩下“活着”。小说露出一股悲悯情怀和伤感的黑色幽默，它将历史浓缩为个人命运，而命如蝼蚁般的个人命运，只能是枉自兴叹的生命之痛。能活着就好！很好的一本书，不要错过。
1	性价比较高!现在看都没有了!庆幸自己出手了!自己用着非常不错!就是不知道为什么没有进网许可
1	房间内环境还是不错的,就是上网有点贵,12块一个小时,还有门口修路,门前环境不好
0	我三十岁，父母年纪大了，本想买一本能帮助家人保持健康的书，但很失望。觉得更适合职业为足疗或按摩师的人去买。还有，网友提问都是个案，但刊登篇幅那么大，有被骗冤枉钱的感觉。
1	这本书也是被铺天盖地的评论所诱惑而买的（太跟风了，这个毛病不好），读的时候，脑中老是浮现这是张爱玲的自传性质的小说，所以把书中每个人物去对号入座，满足了窥私欲，对文章的语言等本应该注意的东西倒没有欣赏，这样的读书心态很不好很不好！！！总的来说，这还是一本很好的小说“这是一个热情的故事，我想表达出爱情的万转千回，完全幻灭了之后还有点什么东西在。”
0	书中写的你觉得对的就相信，有些认为不对的，最好是不要相信，如果都信书上说的估计每个人都癌症早期了！还有就是穴道对我们一般上班族来说，不太容易找到！
1	绝对的市中心位置,对面就是丁香莲,隔壁就是卖最好的湖笔的王一品总店.步行5分钟就是最热闹的红旗路,定的是豪华双人房,因为
0	于丹视而不见《论语》里的许多糟粕，把它吹捧成了指导人生的宝典但不能不承认好的一面说的也有些道理
1	服务态度很好，但就是做事拖拉。地段位置还比较方便。
1	这次住尖东,其实也不是很不方便.走路到弥墩道或者去海港城都不远.离星光大道很近.房间是边套的海景房,还不错,很干净,面积也大.每天有两小块巧克力送。有迎宾的水果。海景嘉逸的大堂比较小，让人感受不到五星级，服务和早餐都还不错的，周围环境也好。除了海景，离公园也很近。比住在海港城附近更舒适。
0	1、电池比较差，没有9.5小时，工艺不行，充电到100%还是显示充电，而不是自动停止充电。2、N280的速度不行，不管是启动，还是运行，比较慢。存建3、内议标配2G。4、本本散热不行。5、适配器很热
1	6月下旬去丹东，在携程网上预定了丹东国际酒店2天的住宿。24日傍晚抵丹东，便打车去酒店。丹东城市不大，一说国际酒店，司机都知道。酒店在一条不起眼的小街上，周围环境一般。到总台一问，接待员说没有收到携程的预定单。我给他们看了手机收到的携程确认短信，接待员说那好吧，就按携程预定价住下吧。我说，能不能给个朝鸭绿江的房间，接待查了一下电脑，说可以，不过房间小了点，我说没关系，反正一个人住。安排的是15层（接待员还真满足了客人看江的要求），进了房间，往窗外一看，蜿蜒的鸭绿江就在眼前，朝鲜一侧的房屋和农田也清晰可见，稍远处隐约可见鸭绿江桥！房间略显旧了些，但床、被还较整洁、干净。这江景房的性价比应该是超值的！想当年国际酒店在丹东大概是数一数二的，现在来看，装修上比不上新开业的，大堂不太光亮，楼层的电梯口也只开了一小部分灯光，但服务上还不错。服务员遇到客人都会问好。特别值得一提的是23楼的旋转餐厅，可…
1	暗蓝色钢琴烤漆上盖外观时尚、整机看起来不厚也不太重，接口挺多。模具的设计和质量都还可以。镜面液晶屏蛮清晰蛮亮不错。运行速度和配置也符合产平介绍，达到应有水平。
1	1、大品牌，值得信赖。发票保修卡齐全，保修两年，售后应该有保证。2、做工不错，屏幕很好，没坏点亮点。3、体积小，方便携带。4、自带XP家庭版系统，内带操作系统恢复盘和驱动光盘。
0	发热量还是挺大，看在配置，同级别的inter配置下来最少5500+，忍了……
0	系统没有，随机软件也没有，没有包和鼠标，不过这个价格就差不多这样了。我用的时候，靠近电脑开关附近总有吧嗒吧嗒的声音，不知道为什么，希望不影响使用。还有点了菜单命令后反应滞顿，也不知道为啥．
1	房间可以,特别的套房,非常不错,就是餐厅太脏了,早餐搞得没胃口,
0	对于我来说，12月10日是我最难熬的一天。一个四星级的酒店在温度只有13度的夜晚竟然不开空调，而且还是酒店的规定（内部文件规定），真是闻所未闻。我不知道是因为没有客人所以不开空调，还是因为不开空调就没有了客人，希望酒店多多反省。我只想建议携程尽快将该酒店的协议废除，以免其他客人受苦，影响携程的信誉。冻了一夜的白金贵宾
1	从开始读关于家庭教育的书，到现在也不知读了多少本。但至今为止我认为这本是对我感触最深的一本。书中的阅读是学习的魔杖，让我最受感动。女儿今年读一年级，学习很轻松。她在中班时就可以自己单独看小说。曾经很多人问我，你女儿是什么时候认识这么多字呢？一直以来我也感到很奇怪，她是从什么地方认识这么多字？看了这本书后我才明白原来她是在我给读故事中学会的。写这么多就是想说这真的是一本难得的好书！
0	缺点不要太多最讨厌的就是DOS机不能直接装Vista,为了搞这台机器忙了我两天的时间
1	是一家不错的酒店，如果说问题，就是两次我没有打开“请勿打扰”的情况下，酒店服务员敲门，我还没有走到门口的时候，他们已经擅自开门了，呵呵，以后入住的，特别是正在进行敏感事情的朋友要注意哦！！补充点评2008年7月2日：我在网上订房时，补充说明要求“15F或者16F，最好能够看到柳江的房间”，安排房间时满足了我的要求。宾馆反馈2008年7月31日：非常感谢您对我们服务提出的宝贵意见，给你带来不便我们深表歉意，我们一定加强员工的培训，避免出现类似的服务差错。我酒店按五星级标准装修的24-26楼豪华观景客房即将竣工，期待您的光临！！
1	1钢琴漆，很滑很亮。2LED宽屏，看起来很爽3按键很舒服4活动赠品多
1	外观好看，适合女生的本.做工扎实，屏幕绚丽，立体声喇叭音质好，整机发热量低，散热较好.运行时声音小。
0	也就是普及了些自以为大家都不知道的事也就是职位往上那么一小挪给捧得天花乱坠适合熏陶下俩眼一抹黑的职场新人。。。
1	喜欢微微的勇敢和敢爱敢恨，那是怎样的勇气让她那样的义无返顾？陈孝正总是以为，无论他什么时候到，微微总是在原地等他，但是他怎么可能理解微微在等待的过程中需要多少次的自我安慰和期待？他给她的，我倒感觉像是依赖，因为习惯，所以有了依赖，就算等若干年之后他愿意为了微微放弃一切的时候，也很那分辨那到底是爱还是男人征服欲望的驱使？微微执着的让人心疼！
1	房间还可以（我住的是二十一层），但空调不太好--温度不好调节以及噪音不小，淋浴水量也不是很大。另外就是酒店电梯太少了，只有两部可以用。每次都要等好长时间才能等到电梯。下次估计不会再住了
0	早餐有时8点结束，刷卡不方便，还要压现金，房间打扫不及时
1	整体外型比照片好看很多，外壳也有防指纹的设计，发热量也可接受。
1	预订之后才看的别人点评，立刻感觉有点紧张，甚至都想取消预订。真正入住以后，才发现没有网友反映那么不好。房间设施还是可以的，灯光设计比较舒服，宽带上网、免费长话、房间服务都还不错，早餐也还可以。店前确实在修路，但没有那么恐怖，我住的临街房，双层玻璃完全可以隔音的，当然我是住在15层。打车也还没那么困难，只要不在早晚高峰，还是比较方便的。周遭餐饮也还丰富，但要走对方向。368的房价，相比安徽消费水平来说，的确有点不低，但总体还是可以选择入住的。
1	距离川沙公路较近,但是公交指示不对,如果是"蔡陆线"的话,会非常麻烦.建议用别的路线.房间较为简单.
0	酒店设施、环境很差，很不舒适，非常不满意！
1	分门别类的介绍了很多外敷、内调的方子。正在按书中的一篇治痘痘，期待效果。觉得要是有些方子能增加一下详细的使用方法就好了，如一天用几次，敷脸的话大概多长时间。痘痘篇中有很多外敷的面膜和洗脸的药粉，尽管开篇介绍了痘痘的分类，但在这些上没有阐述适合哪种痘痘或所有痘痘都适用。还有不足的就是吃药膳也要分体质，书中之介绍了药膳的材料，做法，作用，没有强调哪些人不能吃，那些人减量吃。
1	相比1000H，电池不突出。待机时间更长。上网本的基本功能都有了。
0	位置太难找了，房间设施少，功能单一，作为商务间，没有配备电脑，有点遗憾～！
1	福建山水大酒店1、看来升4★还是有道理的，服务不错（专人接待和洗衣能比较及时地送达）；2、早餐的皮蛋瘦肉粥不错（尽管第三天早上的有点糊味）；3、二楼的餐饮值得推荐（招待客户时）；4、设备比较齐备，有棋牌室，尽管没去打麻将，看了看环境还可以；5、地理位置不错，窗户对面居然就是－洲际酒店，但打车比洲际方便很多；6、房间上网速度不错，有600KB/s的样子；7、不足嘛：A、福州酒店好像都是一样的问题－－房间购大，但厕所比较小，尤其是马桶的Size……；B、二楼的餐饮无商务套餐，结果比较浪费（按单人50元餐饮计算），已提过此建议，不知是否会改进；C、房间窗户隔音效果比较差。我住在16楼，第一天刮小台风，窗户震了一夜。第二天白天和第三天白天，楼下某车警报器发癫似的直冲云霄……好在房间有个小音响，开到3/4格音量放着摇滚，感觉居然还不错……D、明显存在的问题：8号中午一点多结账时，结果结账的地方才1…
1	N280比N270提升不少，但最重要的是电池续航时间真的很长，上网、看电影7小时没问题，一个字，爽！！！
1	学了十多年英语，但一直一瓶不满半瓶摇的，工作几年后，深感英语的重要，就跟一个朋友学。她有多年的英语教学经验（主要是教像我这种学过但没学好的已工作的人），在挑选教材时把市面上的都看遍了，最后选中这个。她的理由就是：这个教材从人物名字的选择，到情景会话和俗语的选择，都和现实贴得很近。比如现在很多美国女孩叫EMILY，书中也有conversion里的主人翁叫这名。现在我学完了1，正在学2。
0	xp驱动不全,难找.只能用驱动人生2009,驱动精灵2009都不怎么行!少特殊功能键和指纹识别驱动
1	配置好；用了三个小时散热很满意；外型也很时尚，很小巧，跟14寸的大本相比移动性实在是优
0	为什么送货这么慢我17号下的单子,怎么还没到?我急着用这些书,希望能在这个周末前送到.谢谢.
1	昨天带宝宝在朋友的小区玩。有工人正在植树，宝宝目不转睛地观察着。妈妈告诉宝宝，他们正在种树呢。宝宝没有吭声。过了一会儿，爸爸过来了，爸爸问，他们在干什么。宝宝说，他们正在挖宝藏。哈哈，宝宝准是想起了弗洛格带着小熊一起挖宝藏的故事。感谢可爱的小青蛙弗洛格，给了宝宝丰富的想象力，一个多彩美丽的世界。
1	第一部已经看完，对第二部满怀期望。合上书本，盛宣怀、张蹇、荣宗敬、宋汉章、陈嘉庚、范旭东、卢作孚，........一个个熟悉的名字从脑海里一一闪过。如果这些为国家和民族做过不同形式贡献的人们，知道在今天这个物欲横流的现代世界，依然有人将他们的名字、他们的事迹传播在广大读者当中，为我们所纪念，他们的在天之灵也应该感到欣慰了吧！
0	总结一下，女人要现实。要么嫁好老公，要么抓住机遇有事业……这还用她说啊。
0	我一个月前订了这本书，可说是缺货，至今都没有收到，也没有留言告诉我什么时候才能发货，还是要退货，对你们的服务不是很满意！！！找半天没有找到提问的地方，就写在这里了，往尽快处理！！！
1	酒店还算不错的，价格实惠，服务也很到位，推荐下！
0	不明白为什么机器是六月产的，有部分驱动却不是最新的，无线上网时断时续，上官网更新驱动后正常。续航时间也没有介绍所说的8小时。
0	真正的色戒文章非常短,只有十多页,其余二百多页全是张以前的名篇,所以购买慎重
1	外观旧,停车场小,乱,还另外收钱,不过酒店还干净.
1	书看到今天马上就看完了，作为一本尽量保留当事人经历的书籍来说，内容上有断续，但衔接很好，而且最大的感受是可以一书两用，一是对911文化前后的简单了解，二是可以把本书作为对911文化深入了解的索引、拓展。看过本书，对普利策奖有进一步了解的欲望，这也算读本书的第三收获吧。
0	上当受骗了！一拿到手才知道不是胡兰成的原著！还那么贵！可恶！为了不破坏我的感觉！我决定不看了！准备哪天找个家伙卖了它！害的我又重新买了两本胡的书怎么说不要破坏感觉果然文采斐然不忍放手不过为什么总是木有山河岁月这本书缺货缺货无可奈何！
0	这个旅馆没有餐厅，服务员让我们到他们的4公里外的天天福饭店吃饭，结果我们被宰了耶。再去入住者千万别受骗上当啊。补充点评2007年11月24日：这个小旅馆非常差呀，你们千万不要再去入住这个酒店啊，虽然很远就能看见了在房子上的招牌，但到了房前转了3圈也找不到进入的小门，还被警察以违反交通处罚了。好容易到了房子前，一看是一片乱地，到处是建筑垃圾，车无法进入，无处停放轿车。这个旅馆没有餐厅，出去走了1000米也不能找到吃饭的地方，到处是大商场和购物商店。房间内的设施陈旧的很耶，白色的毛巾已经变了黄色也不更换，毛巾的四周都是线了，甚至还破了几个洞仍在给我们擦脸耶，一想就恶心死了。携程怎么还能将这种民工都不去住的小旅馆给我们推荐，太不负责任了吧。赶快从定房目录中删除掉。
0	作为个人经验在网上谈谈可以，但拿来出书就有点过了，书中还有些明显的谬误。不过文笔还不错，建议写写散文好了。
0	比Y450贵很多，个人认为还是450性价比最高，奇怪的是应该是尺寸越小越贵啊
0	Vista系统还是感觉不好用，换XP非常麻烦，对电脑不是很了解的推荐不要自己安装，本人研究了半天才终于换成XP，非常有成就感。
0	觉得是住过酒店最差的一家，一楼房间接近地下层，空气不好，而且酒店还在涮漆整修中，油漆气味很难闻....早上七点钟不到，施工人员和服务人员就在走廊上吵到不行....而且，酒店位置很难找，在胡同里！...总之印象超差
0	显卡小了一点，要是有512M就好了；CPU在超级兔子硬件测试里显示是1.6G，但CPU-Z测试是2.4G，不知道是怎么回事。再就是电脑刚刚收到就降价400元，还送杀毒软件，可惜了。另外发热量较大。
1	对我来说，没有比读到一本好书更快乐的事了，《女子生活圣经》就是我翻开不想停下的一本书，我庆幸在二十五岁是能读到它，作者的观点我十分认同，一向认为自己是一个对生活很理智的人，在看到这本书时，我想自己还缺少生活的智慧，洒脱但缺少平衡，这是需要时间打磨的，我需要认真思考这个问题。这本书是一本值得珍藏拥有的，也是一本极力推荐给好朋友们看的读物，作为礼物送给我的闺蜜不错哦！
0	唯一跟在中关村买笔记本不同的是还要自己装系统，开始买来不知道，还以为有质量问题，不能开机，后来找到客服才知道是因为没有装系统呢，专门跑到中关村花钱装了，省得自己麻烦！
0	我居然连货都没收到,后来也不知道找什么人解决.就这样白白的给了钱,却什么都没收到,怎么办
0	1.老标间一股怪味，换了个同价位的单间，新装修的单间感觉较差，卫生间漏水，屋顶漏水；2.去房间的走廊过长；3.结账太慢，要等待。
0	1：只要使用风扇就一直转不停，2：硬盘有杂音，答刺答刺的很刺耳。3：色差有冷暖之分，我们南方适应的是暖色，我这个是冷色的，如是正常的冷色就无所谓，但我的颜色不是一般的冷。影响到画面的颜色了，能换货吗？
0	服务态度极差。预定的房间告诉我没有，说要加钱升级才有。我说我已经用信用卡担保，服务员很坚决地说没有收到，没钱可以走。
1	一下子买了2台，同事一台自己一台。。。总体感觉还不错。。电池耐用，屏幕好，键盘好用。
1	各种励志，成功学的书汗牛充栋。自己多年以来也读了不少，后来干脆对于这种书敬而远之。因为，这种书中往往是自我催眠，各种雕虫小技，给人以智慧的实属凤毛麟角。但是郑老师的书，以佛教智慧贯穿，融合现代人的感受和困惑，帮助人转识成智，读后让人觉得内心温暖，同时又加强了智慧的判断力。台湾人的人文主义教育，传统文化的教育，对于人内心世界的关怀可能要比新富的大陆的更加进步一些。
0	这家酒店简直就是招待所，房间一股霉味，洗澡热水要先开10分钟，浴缸小的可怜，房间的设施简陋，洗澡水从浴缸直接流出，经过地面到下水道，卫生间满地都是水，马桶的盖板比马桶小一圈。不知道为什么携程网会和这种垃圾酒店签协议。打死我都不会去住第二次了，总结：差!差!差!
1	没有桑拿设备,理由是正在维修,但真正的原因是不赚钱.
0	刚住过这里，感觉不好，房间味道太大，一股子霉味，房间各种设施都很陈旧，我所预订的大床间，却没有宽带，只能一个住在双人标间。因为去的时候较晚，所以有点饿，结果在房间找了半天，只找了一个空荡荡的摆设冰箱。这么老的酒店还不装修一下，估计不会有回头客。好的一点是环境不错，但在海南，像这种花园式的宾馆还是不少的，并不构成特色。如果有人到洋浦来，建议住在海景花园宾馆，四星级设计，在房间门口的走廊上就面向大海，整个是个花园式布局。如果要洗浴，可以打个三轮车去干充（音译），只有几公里的路程。价格也很公道，238元大床间。
1	红旗下成长的人见到的只会是红色，并且需要不断以自己的鲜血继续渲染前人染过的耀眼浮华，来继续弘扬自由与民主。“人是生而自由的，但却无往不在枷锁之中。自以为是其他一切的主人的人，反而比其他一切更是奴隶。”自由是人所想往的，其原始意义甚至高于民主。当费尔玛用“没有人是生而自由的”命题为人类社会现状寻找依托时，卢梭等几代人提出了自由的追求。
0	1.令我最大的遗憾是，热水竟然不热。还好是夏天没感冒。2.电视上面一个机顶盒子是坏的我也懒得修了3.四星级酒店竟然没有西式早餐。完全都是猪油的菜，我只能吃伴黄瓜和油条。而且中餐实在是太难吃了。4.服务还是可以的。5.酒店内部设施实在是不配4星级称号，太旧太烂了。6.网速并不象其他人说的那么快，可能截流了，也就一般的速度
0	这本书没放到床上看。拿回来急不可待的去翻看了一下。呵。。。。随手放到了卫生间，只是在我方便时偶看一下吧。真的很不实用。倒是美女拍的很漂亮，连我老公也翻着看。
1	只看过西西的《解体》。印象已经不深了。记得要不就是标点很少，节奏很快；要不就是标点很多，停顿太多。还是一个比较有才华的女子。
1	总体不错，窗外就是江，周围吃的也很多。（乐山人民有些不友好，当心敲诈，吃东西最好多走几家问问价。）要的是180的标间，房间空间很大，虽然有些成就，不过也算对得起他的价格了，早餐没吃，送了两瓶小矿泉水，不够喝，建议换小桶装的。
0	此书与电视的热播形成巨大的反差，买它作为公司读书活动的读本，结果是没一人去读完，书写成这样子，真是令人失望．
0	价格在长春属于高价，但房间环境和服务完全不够。房间里柜门油漆剥落。下午6点半找不到西餐厅，服务人员告诉我可能下班了，下班？六点半？前台小姐把等着check-in的客人晾着，自己接电话，还一脸的冷漠看着客人。找有的服务人员问路，被很牛的告知：“这不该我管”。完全不具备一个所谓对外宾馆的起码形象。给我的感觉就是“你们烦死了，没有你们这些要来住店的人，我们该有多清闲呀！”宾馆反馈2007年10月19日：尊敬的宾客您好：首先对您在入住期间遇到的不快表示最诚挚的歉意，同时也非常感谢您能够提出我们服务接待中的不足，也是对我们接待工作的最大支持，我们将全力改进，并加强员工的培训来提高服务质量，以最优质的服务来迎接到馆的每一位宾客。为通过此事进一步教育员工，提高服务意识和服务质量，有针对性的开展部门岗位培训，我们真诚地希望，如您方便，请您告知我们您当时入住时的详细情况，如入住时间、谁接待等（如不知道具体…
1	二岁半的儿子一直喜欢贴贴书，买过很多，个人认为这是买过的最好一套。动手能力，认知能力，观察能力，对数学的启蒙都包含在了每一页的精彩画面中。更让我惊喜的是还有培养孩子好习惯和道德品质的内容，这下不用再单独买了，孩子喜欢，接受得也快。另外纸张质量很好，后面的几套也一定会买下来。特意将感受写在这里，希望对所有爱孩子的父母有点帮助，毕竟，找到一套好书送给孩子不太容易。
0	上网的宽带不太稳定，同事入住的时候都会带一个CDMA上网卡。。
0	阅读此书,本意是想增加点知识,了解自我的,可是结果目的没有达到,文字冗长,内容也不喜欢,感觉不爽~
1	酒店服务员真好，我被大雨截在长途车站，给酒店电话之后派车接了我。房间不敢恭维，太旧了，而且有味道。总体而言服务还可以。
0	虽然作者花了很多篇幅，但看了以后有点失望，感觉钱白花了。书里面实际上大部分都是个人抒情，小女人的自怜自爱。可爱倒是可爱，但是实用性上，我觉得不如《求医不如求己》。实际上《31岁》这本书，为数不多的精华思想，都来自于这本《求医》。《求医》内容之丰富，逻辑之严谨，行文之流畅有趣，学识之渊博，阐述之客观，是这本书所不能及的。如果有《求医》，这本书，可以不用买了。
0	是拿原来一栋老楼改建的，装修很新，但房间内地面没有地毯，感觉冷冰冰。隔墙隔音很差，晚上被隔壁做爱的声音吵得没法睡。电视频道太少，只有5个。网络带宽太小，只能收发电邮，下载东西简直是做梦。价格还算便宜。
0	ＬＥＤ屏有亮点，而且是在屏幕中间偏右下方，开机就会看到它，很不舒服。
1	没有“就设计讲设计”，而是在讲解“设计思维”中更多的讲解到了设计的本质来源和最终服务对象：人类思维。通过讲解人类思维，让人明白“为什么应该这样做”而不仅仅是“应该要怎样做”。是一本讲解“设计之道”而不是“设计之术”的书。翻译得也不错。启发很多，受益匪浅。对设计方面的新手以及做过一段时间设计的人员都比较有帮助。
1	打开包裹看到这本书时，书的外面还包了一个塑料袋，里面的纸张摸上去也很舒服，字的大小适中，最主要是因为很喜欢朱生豪前辈的翻译版本，因为需要看原文，但是对原文很难做到全面理解，所以选择拿来前辈的经典译本对照来看。这本书除了收藏了莎翁的四大悲剧之外，还收藏了我本人很喜欢的一部悲喜剧--Romeo&Juliet，所以这本书在我的眼里就变得十分完美了，呵呵~
0	1、如果附送正版操作系统就好了；2、如果内置摄像头及耳麦就更完美了，哪怕多花一百大洋也值啊。
1	发热量没有网上说的恐怖，当然，前提是不要长时间游戏！CPU够了，等便宜了换个p8600的。
0	我只想说，这本书是一个无耻之人的无耻自白。胡兰成这种人那时候有，现在也有。贪婪混浊，自私无耻，还倍拿自个儿当根葱。
0	过于厚重，当然也可能是我预期的太轻了。发热量较大。另外莫名奇妙的是发票上的质保是“无”，介绍是1年。3包卡上是2年，严重不统一。
0	钢琴的底漆似乎惹手印和指纹，磨砂的表面应该会更好吧？呵呵，我只能贴全膜了，全副武装。
0	我很愤怒，这本书我4月23号收到邮件说上海寄出，今天了5月7号了，我还没见到书的影子，居然让我写评论……希望像在当当上买书的朋友慎重了
0	驱动不好找。自带的驱动盘很多用不上的东西。要是有联想那样一键安装驱动就太好了。
1	虽然这本书出版的时间比较早了，但是今天看来，特别是对青少年一代看看还是蛮有收益的，其中有许多的道理只值得我们学习的，但是也有一些人性的灰暗面是要我们警惕的，不能看到恶而变得恶，而是要防止恶。这也是作者一直要说明的一层意思，正如书名——我不是教你诈。仁者见仁，智者见智，看这个的时候要有自己的观点和想法，社会的不好的一面是存在的，但是不要因噎废食，学习如何正确的面对吧！
0	货没到就降价100，不过不送散热器了。。。用了2000-100的券。。就是屏不知道是什么牌子的，没听过的牌子，08年第一季度生产的
1	钢琴烤漆的外壳，透着水纹肌理，感觉不错。这款笔记本的配置也不错，甚是合理搭配！物有所值！自己装了XP系统，运行很流畅，一般办公用足够了
1	这本书已买很久，小孩也看完很久。近日，小孩说借给我看，于是我就看了第一篇长篇小说——《林中飘过白衣女人》，后面还有两篇短篇小说还没有看。这本书确实很有吸引力，难怪小孩她那么喜欢看，后来又让我给她买了《太空陵墓》，也看完了。我觉得，这一类书小学生看得多了，一定会变得更聪明和更勇敢，因为书中的三个小虎子就是既聪明又勇敢的小孩儿，他们的行为一定会对阅读者有所影响。
1	我觉得本本还是不错的,简单干净.性能也还好.而且我喜欢HP这个牌子,我们家台式机也是HP的.
1	这家酒店感觉达不到五星，应该处在四星的水平。客房勉强还可以，但早餐做的不好，品种也少，跟同事住这里，基本上是吃了几口就走了。
1	全新行货（我的机子是5月27日出厂的），配置合理，性能突出。做工还行。另外赞赞京东，送货那个快啊。。。。
0	整本书都是关于穴位的，至少对我而言没太大实用性，对喜欢穴位的朋友或许有用吧。
1	我是10月20日一家人入住的,北京五日游,从门童,柜台接待,餐厅服务,卫生,都比较温馨,热情,礼貌,给人一种宾至如归之感.入住,结帐都很及时,速度很快.到北京各景点交通很方便.周围的景点步行10分钟到达的有梅
1	“主管会计必读”这本书独具匠心，一改革以往这类版本书的编排风格，从内容上编排上更加贴近实际工作。是一本难得一见的好书。是我们会计人员身边不可缺少的工具书，也是我们会计人员的良师益友。作为会计人员手边有一本这样的书，就等于免费请了一位好老师。对提升工作效率增强自身竞争力有百利无一害。一个好的“主管会计”可以增强企业的竞争能力（人才的竞争），化风险为效益。和乐而不为呢？
1	我买的是￥15，现在已经￥12了，降得好快！俺没赶上！:(
0	该酒店虽然名义上是五星，但我却没看过这么小气的酒店，我通过携程网预定了三千五百多的特级房，明明看到网上写得清清楚楚有赠送的饮料券每房不超过两张，可在登记入住时前台只给一张，真是郁闷！这不是纯粹虚假广告吗！！！我们是两人入住只给一张还不如不要给，前台解释说可以让另一个人买一张！！！简直是讹诈！！！
1	看过前一本《大便书》后，跟着买了这本。其实两本书风马牛不相及的，一本是说肠胃排泄，一本是说能量调理，不过都不错就是啦，日常花上几分钟都可以练一下。里面附送的海报很有意思，可惜是正反面的，不方便看，我复印了好几份，办公室、家里书房都贴上了，同事们看着好也纷纷跟着练。动作和呼吸大概是瑜伽的套路，比较简单就是，插图画得好玩，价格打了折也正好划算。呵呵，随身带着，开会时可以看看。
0	到货后，屏幕内有异物！！是异物！不是黑点！与dell报修说是要3周才可以更换或者找经销商，上门去京东总部售后，经过售后和dell确认情况后却要我自己和dell联系，京东不能更换。
1	最近在读第二遍。这本书，似乎更详细的在展示各种斗争。分析的很透彻，很明白。有很多道理都是很好的。比如，不是敌人，是双赢。但是，最后的感觉是这本书，太细节了。整整一本书也没有写完一个故事。这让我有时觉得有点烦。虽然知道实际中的情况要比书中更加复杂。但是，还是不想如此仔细的看一个故事。看这个书时，会累。因为真的不想如此复杂。太复杂了。我不是那种复杂斗争的人。
1	很早之前就买了《不一样的卡梅拉》第一辑，那时候女儿还没学多少字，都是我反复的给她读的。六一来了，想送给她一样很特别的礼物，正好看到了《不一样的卡梅拉》第二辑，就送给她做节日礼物了。女儿拿到书，马上兴高采烈的看起来，一口气把三本都看了，还向我说书里的故事，评论它们之中发生的事情。很希望能一直继续看到卡梅拉一家和他们的朋友之间发生的故事！
0	我在3月24日订购了图书室内设计，可是你们给我寄来的却是景观设计。我与3月26日之后打了N个电话，要求退款，买次你们总是说可以，2个工作日给我办理，我等阿等啊，过了好几个2个工作日，盼星星，盼月亮，终于在4月1日，盼来了，可是是换，不是退。我于是又接着打电话，你们又说2个工作日，我又等了好几个2个工作日，依然没有消息，我只好投诉。很快接到一个电话，告诉我1个工作日给我确切时间退，说的真好啊。，没有一丝犹豫。可是这一个工作日又过去了，人呢，电话呢？你们逗我玩呢。就86.2元，至于让你们这样吗，不烦啊？
0	屏幕可视角度小不知道是不是我的个体差异只要没坐正看的颜色就记得不对特别是暗色
1	速度比预想的要快.商场里试用过其他机器,觉得有点慢,这个还可以.n280的可能比n270性能上稍微好那么一点点.
0	初读还好，感觉作者的例子写的不错，可是细细品味，简直就是垃圾，例子举的简直就是生拉硬套，庄子看到我想会从坟墓中跳出来自杀，简直就是小学生的写作水平。
1	轻、薄对于X200那就不用太多评价了，赠送的包包相当的范儿，皮质的很有商务的感觉
0	书的印刷质量很差，有盗版书的感觉，很多页字迹模糊，看起来很费眼。书到了感觉很失望，找不到阅读的感觉。
0	订购的时候看到网上就有评论说发错货,还担心了半天呢,结果收货时真的是错误的.退掉后从新订购,不知是不是还会发送错误呢,担心......
1	看了这本书，觉得人还是简单点好，阿嬷简简单单，充满生活的智慧，任何时候都不低头，只是不断地往前走，往前走，不抱怨，不担忧，只是往前走，乐观的往前走；有点迟钝的小昭广简简单单，外婆说什么就信什么，在困苦的环境中也快乐的成长。健康而且活泼，娓娓道来的记叙方式仿佛在面前徐徐展开了生活的画卷，让人忍俊不禁，随着他们饥饿而难过，随着他们幽默的言语而快乐。是本好书，值得一看！
1	酒店的位置很好，走出去就是松花江畔，如果住靠江边的房间，早点起来推开窗就有机会看到雾凇了。交通也比较方便，从火车站打车过去也就是跳一次表。酒店的设施半新不旧，感觉是老三星级宾馆翻新过的。房间比较大，但是布局不怎么好。淋浴头不够大，总是水量不足的样子。
0	发热是有点大，特别在玩游戏的时候，显卡有70多°C，不知道正常不正常！不玩游戏的时候50°C左右，还算可以！
0	是我住过的所有旅馆里最差的一个.预订时说希望要无烟房,结果开了房门以后被烟味及各种体臭味搞得一夜未眠.旅馆可能根本没有无烟房,但携程竟然也没事先说一下算是失职.设施破旧,毛巾都是发黄的.床单及被套都旧旧的,搞不清有没有换洗.服务人员全是
0	订房时号称是海景房,结果入住是3楼,别说海景,就是旁边的绿博院也看不到.好在白天都不在酒店,也就不在意.但房间装饰除了大以外,跟一晚7/800的水平极不相称,号称5星,也就跟南京城市名人一个档次,相比南京的索福特银河,差距不小.另外,离开时拉了个手机充电器在房间,居然也不及时通知我,看来这个酒店在客人退房时是不查房的.最离谱的是一周后我想起来打电话去问,是还在,今天才拿回来,好在我本人就在深圳.晕!都不知道想办法打个电话告诉客人一声.
1	入住的房间不可以开窗，空气流通欠满意，比较遗憾宾馆反馈2008年7月10日：首先因饭店房间安排造成您的不满表示歉意。同时我们会与携程及时沟通将您的要求录入到“饭店客史信息中”，在您下次入住时前台就可以根据客史信息直接给您安排可以开窗的房间了。河北世纪大饭店期待您的再次光临！
1	买这本书是因为要去美国学房地产分析，所以想先了解一下那里的财产法。书拿到手后首先觉得设计很好封面简洁，开本大小适中，字体印刷也很清楚。这几天看了第一部分，更觉得买这本书的决定是正确的。它不是一本单纯罗列法律条文的书，而是从立法的角度介绍财产法，为了使读者更好的理解，在有些条款后还增加了浅显的例子。总的来说我非常喜欢这本书。
0	我1月7日下的定单,昨天收到的货,却发现没有这本?31岁小美女的养顏经?.也没有说是缺货,不知怎么回事?
1	[荐书]很可爱的小册子，随时可以带着翻看下，心情超靓，我把她放在办公室抽屉里，闲暇之时瞄上一眼，感觉很舒服，内容多多，本人超喜欢的，好东西大家分享，喜欢绘画的朋友应该看看哦。
1	定单5216523与6月3号要求处理补发赠品.现在已经20号了,仍然未补发.这服务也"太到位"了吧,买了东西就甩手不管了?难道这就是京东一惯的"作风"?现在都出了大礼包了.要求给一个满意的结果.不要一拖再拖!!!(而且我们拿到手就发现键盘问题,已经拿去修了.才买几天啊?)这些结果都让人都郁闷!!!
0	我认为这本书没有想象中的好,不能有效提高记忆效果.而且,很多词汇使用频率不高.
1	这次入住的宜兴宾馆性价比还是比较高的，房间很大，房内布置也比较温馨。早餐品种太少了，服务员态度比较好。
1	总体感觉不错，191元/间的标间物有所值。
1	配置不错，不到4K可以双核+独显，性价比很高。经测试为完美屏，运气不错。
0	其他没什么，就是房价便宜。很老的星级宾馆了，愧对4星的标准了。补充点评2008年5月31日：不过在安庆也就这家好一点，其他的要么很远，要么更差。
1	分区时出现拒绝访问，怎么分都不行，请求帮助！送的1G内存条，怎么安装呢？应该不能自己擅自安装吧
1	房间还算干净整洁,服务也可以,以这个价格来说,不错了,建议大家要定有窗户的房间,但是餐厅不够好,有一次吃的蘑菇是酸的,附近没有超市,不太方便,买水果都要走很远,
1	非常好的酒店,除了前台的服务态度.房间设施非常好,飞利浦的液晶彩电,还有电脑备用.只是,可能因为是通过携程预定而非直接预定的原因,房间的位置非常差.
0	不像三星的酒店，根本就是一个2星的酒店啊
1	TM的机器发热控制要比家用的好，价格方面也很不错，这个价位这个配置，只能用超值来形容
1	入住没什么问题，前台把握安排在23楼，那里可真是馊臭，一出电梯非常难闻。进了房间里面还是有这个味道。就快要吐出来了。实在是忍无可忍，打电话给总台，要求换房。后来换到39楼。服务生说是23，24楼市公寓楼，有人在做饭的。晕！！！也说明酒店不重视携程的客户。如果是他们酒店ACCOR的会员的话，肯定不会安排在23楼。还有个奇怪的问题是，为什么携程总是没有早餐的？什么酒店都没有，感觉是携程吃了我们的早餐。
1	帮家人订的,没什么好说的,香港的酒店嘛,有这样的性价比就可以了.
1	这价钱买到这种配置的笔记本，没什么可挑的了，送的东西又多，机器也好，配置合理。此外，摄像头很清晰。
1	3999抢到的，这个配置这个价格真的很合算了！键盘手感很好！外观也漂亮，重量也合适！
0	屏幕边缘咋那么宽可以节省点还可以减少重量。用不多长时间左侧键盘就很热散热风也很热都这样么？还是我这个有问题呢
1	周四中午下的订单，周五一早就收到货了，下午拿去电脑城装系统80元，再加了根1G的内存条200元，所有人都说“值”！！只是，我的手脚比较重，不知道经摔不经摔？？
1	服务一流，门口公交四通八达，早餐丰富，值得一住。我到厦门五天，两天锦江之星，两天厦门宾馆，都不错，很满意。
1	我正在写这本书的心得，勘误和疑点，有兴趣的朋友可以访问我的网站，交流切磋。www.smallstonesoft.com
0	VISTA系统可以凑合用着，office2007没激活的，换了2003的，键盘比较生硬！最大的诟病就是内置的摄像头了~简直就是垃圾！而且整机较别的品牌的要大一圈，便携性稍差！
0	经络是不存在的，无论你用显微镜看，还是X光照，都看不见。经络、穴位是中国古人在不能全面认识人体的情况下臆想出来的东西，而这本伪科学的书还在大卖，奉劝大家要三思。
1	看了蔡先生的書已經超過十年了,從中學時期已經非常喜歡他了,還記得以前星期天趕著回家看他的節日的年代.這幾年時間小了,看書小了但也不時會想起蔡先生的書.這本新書是我看過最喜歡的一本.講了很多關於食物、素材、做法。非常有趣，我按書上的做過做過的四季豆，得到家人朋友的認可。用氣水盖刮姜十分好用，誠意推介~~呵呵~~還有其他的書關於對生活，做人的態度也十分欣賞。誠意推介在巴士上看~~
0	非常糟糕的一个酒店，我是看了网上评论才会考虑入住这个酒店的。结果所有的都言过其实。我住的是788的豪华单人间，入住之后，发现酒店房间非常不好，房间很小，而且毛巾，床单都显得很脏。有种不干净的感觉，晚上觉得有点冷，想跟酒店多要张被子。结果被告知如果多加被子要加钱。心理很不爽。于是决定第二天要checkout.早上checkout的时候，告知说我把床单弄脏了（晚上睡觉有蚊子，抓痒的时候可能弄破了有点血迹在床单上，我还没跟你酒店索赔呢）。于是跟前台理论，然后把床单给我弄下来前台对质了。可能前台也觉得那些血迹不算什么，管我要钱说不过去，这事也就过去了。要是坚持要我给钱的话，我回跟前台吵得，实在不行，我会考虑报警。然后把帐单给我，发现多收了5块，问怎么回事，说是城市建设费。我不管有没有这个费用，但是一直在携城上订酒店就是多少钱就多少钱。有什么城市建设费，你要是收，可以。麻烦在和携城签约的时候把这个…
1	本本很漂亮，外观不错，配置也不错，但是拿货的时候没注意，在本的下方掉了一小块漆，想着都已经把本本拿走了，估计人家也不会管了，好在不是很明显，总体还OK。
0	我家宝宝3岁了，对于我订的这套书只看了几眼，不感兴趣呢。大概是书中的画显得太杂乱她不喜欢吧。
0	此书让人感觉很是恶心，我完全是头脑发热了才买回来的。她现在又弄起庄子来了，真的叫做“孔子很着急！庄子很生气”我感到很恶心！简直胡讲一通！让人无语评论！
1	其实，当初我买这本书很偶然，是我家的一个亲戚，看电视说有个王晨霞，写的书很有一些道理，后来我就在当当网上订了一本，刚开始没觉得会有多大的收获，可是把全书看完后，感觉真的不一样，很多反映在我们手心的东西真的和我们身体的疾病息息相关，我介意身体不太好的朋友们看看这本书，有时候去医院体检，什么也检查不出来，但是不代表你没有病，通过看掌纹，你自己就可以知道自己该注意什么了。
0	太令人失望了。通过携程预定的，应含双早，可是，总台没给餐券，餐厅要收每人10元，才上餐。浴室的龙头坏的，头天入住报修后，到第二天退房也没人修。浴帘脏得看不出本来的颜色。太差劲了。
0	印刷倒是彩色版，可惜啊，形式远远大于内容，内容实在简单，在这里说明，我的英文水平一般般，趣味情差，没什么实用性，不建议大家购买。
1	许多关于生命、生活的真谛，对我们这些平凡人来说，只有在不断的经历洗礼后，才能真切地感受到它。通过对前世、今生、来世之间关联的探索学会了学习，改变，感恩，在一次次经历中使自己向更圆满的方向前进。
1	对孩子而言，他们只要喜欢里面的图画就很不错了，别想到要去通过此本真正教会他们单词，这是不现实的。
0	这本书拿到后，感觉远没有广告上说的那样好，画面一般，远谈不上精美，内容也有些凌散，给小的孩子看引不起兴趣，给大的孩子看又觉得画太多了，总之有些失望．
0	我很遗憾。我是收到当当网的推荐书EMAIL而购买此书的。没想到里面充斥着广告和作者的自我标榜。我很遗憾没能看到我原本期待的作者一步步走来的真实经历，也遗憾于我欣赏的当当网会将这样的书作为推荐书带给读者。
0	屏幕清晰度低，为什么很不清楚？？？显卡驱动的问题，还是机子本身的问题？？？
1	这款机器的配置这个价位买来很超值啦，2G3代的内存，320G的硬盘，512M的独显！！
1	非常感谢携程工号84392的客服人员,帮助妥善解决了由客人自己信用卡担保的失误,没有及时告知的事件.下次有机会会再次光临本宾馆,支持携程
0	1、自配2G内存，自己安，汗，拧不开螺丝啊2、VISTA系统开机启动项太多，也不敢乱删，OFFEC只有60天，电脑上能用的瑞星，在笔记本里没法用3、360软件每次开机都弹出来要允许才能使用，汗
0	从小说文字的角度来说，非常一般。它的成功也就是托了快餐文化和所谓成功学的福吧。
0	刚住过这里，感觉不好，房间味道太大，一股子霉味，房间各种设施都很陈旧，我所预订的大床间，却没有宽带，只能一个住在双人标间。因为去的时候较晚，所以有点饿，结果在房间找了半天，只找了一个空荡荡的摆设冰箱。这么老的酒店还不装修一下，估计不会有回头客。好的一点是环境不错，但在海南，像这种花园式的宾馆还是不少的，并不构成特色。如果有人到洋浦来，建议住在海景花园宾馆，四星级设计，在房间门口的走廊上就面向大海，整个是个花园式布局。如果要洗浴，可以打个三轮车去干充（音译），只有几公里的路程。价格也很公道，238元大床间。
1	烤漆面板相当漂亮！各项功能都很齐全，送人的，很满意呢！虽然还没有试用。
0	不喜欢这个系统的人怎么办呢？而且能在送一些小赠品就更平衡了：）
0	就是这次的送货员态度有点不好，可能是因为忙吧，希望以后不管怎么，能好好说话
1	安装xp系统后，感觉速度很快，其内存质量很好，与双通道内存速度相当。sis的芯片组也没说的那么差。所带的驱动盘是傻瓜式，直接安装就行了。机器运行比较安静，能够满足大多数人的需求。
0	商品本身没什么问题，不过京东商城的配送服务要提高质量了，原本用EMS的，商城疏忽给我改成快递了。好在交易结束后退还了邮费。
0	定了这么久的书，没遇到这样的，舒适送给老人的，说是赠送全彩经脉图根本就没有。
1	毕竟是惠普的产品，外观做工上还是简约而不简单～这个配置，在这个价位真的也没有什么可挑剔的了～再低端，也是定位在商用本，呵呵～
0	这本书我是买来送给爸妈，听说很简单易学，所以给妈妈看，让他们了解一些基本的健身之道，这样我们在外面工作也会比较安心。妈妈正在学，听她说还不错。
1	优点：1）和汽车站在一个院子内，出行便利2）斜对面就是大排挡一条街，各种小吃和水果一应俱全缺点：服务员态度一般，服务水平有待提高
1	房间面积太大，导致小功率空调制冷制热效果差，另外床与电视相距较远，观看起来相对比较费劲。
1	刚去的时候有点难找,不过服务真是很不错哦~~而且金碧辉煌的~~!房间虽然不大不过我一个人住肯定够,很舒适而且窗外是海景和轮船呢~~嘿嘿..酒店就在海鲜街上,走不远还有皇后大道~交通呢..其实在香港交通都会很方便拉~酒店门口就有有轨电车~可以到地铁站也可以直接到中环旺角什么的..出门不远有个锅贴大王东西又好吃又便宜~~推荐！下次有机会还会考虑住这儿.!补充点评2008年7月24日：有空调!可以自己调温度！
1	人生在世，不因为生存而改变信仰，不因为生存而被生活改变，而是为了改变生活而生活着！精彩的辩词告诉读者的东西已超越了文辞本身。意大利哲学家克罗齐说过：“一切历史都是当代史”。我们从书中鲜活的历史事件和生动的人物内心，感受的不仅是生命的尊严和思想的自由，更多的是一种改变自我的同时又改变生活方式和生存状态的精神文化的传承。
0	高级大床房没看到一点高级的地方。床垫弹簧很明显的能感觉到，房间没有大顶灯只靠2个昏暗的床头灯照明，饮水壶和茶杯都放在卫生间里很是让人不舒服，茶杯里的茶垢也不知道是哪天留下的，浴巾很旧颜色看上去都不忍目睹，第二天退房时告诉我房间3个枕套及床单上有污物，和服务员一起重回房间他们拉开了房间的窗帘，这才看到枕套和床单上那些黑色的斑斑点点将我恶心到死。竟然说是我们弄的，晚上入住的时候没有顶灯根本看不清楚房间状况，白天这一看全是起鸡皮疙瘩，还说是我们弄脏的要赔偿，我反问他们你们收拾房间也看到了，我在房间里留下的垃圾中是否有能够造成这种污染的物品，他们也没法回答了。最后虽然是没有让我赔偿，但是还是说是我们弄脏的让人气愤不已。以后不会选择汉庭入住了。宾馆反馈2008年5月30日：首先非常感谢客人的入住，对于在我店不愉快的经历，我深表歉意！说明一下：一根弹簧的床垫一直是我们汉庭酒店的特色，已得到很多客人的…
1	这本书的观点是颠覆了固有营养学上的许多论断.令我感受最深是她提出的三种健康食法:素食,生食,断食!素食我是推崇的,至于生食与断食,并不那么容易可以做到了.断食都还可以,但生食对于现在的生活来说,不是件容易的事.要不是就自家种罗!那时间不是要花在上面去吗?那正常的工作应该如何安排呢?是件头痛的事啊!!不过,她的这些观点对于现在肉食的人类来说算是一种提醒.因为这样子下去,这个世界肯定会失衡的.
0	我们住的是13楼,不过因为是延马路,所以到了晚上还是有很吵的声音,隔音不太好,房间内的设施很旧,有可能是年代久远的缘故,都不及如家,莫泰168....性价比很差另外还有
0	外观较保守；重量不轻；摄像头效果极差，形同虚设；发热量较大，夏季必须配合散热器用。
1	要专业来讨论，理论依据有点弱，要当小说看，又看不下去，很多问题很分散，没有聚集，主题也不是太明显，最后看完了好像整本书就一个目的：要真金白银才是真正货币。个人主观感受：主要问题就是各章节主题不清楚，也没有什么针对性。另外，既然是通俗小说，各机构、人物都应该有个合理的介绍，结果就是突然一棒子出来了，有时候搞得不清不楚的。不过仍然可算是可翻第二遍的书。
0	尽管近来酒店的价格上涨了许多，但因离电视台较近，已经住过许多次。而最近这次酒店的做法非常令人气愤。7月25日我因是下午3点的飞机去上海，中午在房间休息没有注意到时间下楼结账时是1点钟，前台服务员非常不客气地讲因为系统是自动计算的我这天的房间是按照1.5天结算。无论怎样说明都无济于事。更加令人气愤的是结帐后饭店帮我叫出租车去机场，司机根本不打表硬要120元才去。明明去机场最多不过80元。这样的酒店服务连2星都不如！！！！！
1	散热较好。整体做工不错。安装系统、驱动、软件很顺利，从中午开机到下午，运行了几个小时，掌托、键盘等处温度控制的很好，没有发热感。屏幕很亮很清晰，适合看720p的高清视频。另外，包装中还赠送了一个原厂的USB光电鼠标，比较惊喜！
1	房间还可以，楼下有食街，服务态度很好！不过网络不太好，总是断线；早餐一般般。
0	1、只有一个指示灯，有时没办法分辨机器的工作状态。2、Dell比较小气，连个内胆包都不送，还得配个内胆包。
1	酒店有点旧，房间比较小，但酒店的位子不错，就在海边，可以直接去游泳。8楼的海景打开窗户就是海。如果想住在热闹的地带，这里不是一个很好的选择，不过威海城市真的比较小，打车还是相当便宜的。晚上酒店门口出租车比较少。
0	光盘发现有裂痕，无法使用，已联系当当客服中心申请换货，应该是14号连同书一起寄回当当客户部的，但到现在还没消息，请当当确认尽快发货
0	酒店确实是旧了，房间家具有些都不能用了，连床头灯都坏了，毛巾也感觉脏脏的，房间的隔音效果也特别差，隔壁房间的说话声听得清清楚楚。服务一般，态度不是很好，早餐品种少得可怜。要不是因为离机场非常近，实在是没有优点啊。
0	较难安装操作系统xp,有些驱动还没找到，不知是不是驱动的原因声音较差。最好也安装系统，给足各种驱动。
0	键盘感觉不太爽，可能用用就习惯成自然了吧。看图以为触摸板是多点触控的，其实不是的，请各位注意了。散热我觉得做的一般，可能是出风口太小吧。
1	看完这本书后我最想知道的就是谁才是我的那五个人？后来转念一想，我是永远猜不到的。也许人生就是这样吧，我们往往无法注意到一些在我们生命中起到至关作用的一些人或事。又或许，我们埋怨，颓废，却总是忽略了生命本身的价值。在看完这本书后，在我看来，那就是过好每一天。
1	体积小，6心电池续航时间长，做工和手感一流，速度本人主要以工作和看片为主，足够用了。无线上网还没试，本人手机有GPRS包月，到时用蓝牙ftp联一下，估计有够慢。重量比一般的上网本重，但还可以接受。
1	外观，键盘，性能和电池都挺不错，但就是进不了系统，郁闷啊。硬盘嘎吱响，怀疑有问题。虽然楼上有人讲F9导入系统可以解决问题，但验货的时候可不知道，京东的售后也没提这个方法，直接换货了，还是换个新的保险
1	想买很久了，终于在京东赠送很多东西的情况下，下了订单。京东总部自提点的前台MM都很灵的：）X200的外形比较经典，很喜欢非镜面外壳，CPU性能很不错
1	以前在学校读书的时候老板曾经带我们去过这里打保龄和吃饭等等，环境不错，房间也挺舒服，是闵行区比较高档的酒店
1	在那里住了2晚,觉得还是很不错的.首先办理入住手续时接待小姐的态度非常好,特别有礼貌和耐心,让人觉得很窝心,不像大陆的服务员爱理不理的.另外房间虽小了点但非常干净,在香港这个地方,对于三星级的酒店来说已经很不错了.酒店的地理位置很好,就在油麻地地铁站出口处,交通很方便,而且离女人街和通菜街都非常近,穿过对面小学旁边的小路就可到了.
0	你们的服务电话，什么时候才能打通啊，服务也太差了。我从9点一直到到现在10：34一直都是占线。我在你们那买的DVD，一共10张，有5张都没声音。我要求换货。请客服及时联系我。174208675是我的订单编号。由于工作忙，一直没来得及看DVD,现在才发现，大部分是坏的。
1	《生命的教导》上册是一个人类工作者开悟的成长历程。他把赚钱更多的是当成一种社会生存的工具。一次偶然的机会，我经历了生命的蜕变，瞥见了自己的完美，虽然我现在依然徘徊在需要被需要的层面，但那动人的生命之源让我无法停止再次见到它的渴求。当我看到了瑞哈夏对内在存在执着的探险，我为此感动。那也会成为我的路。我也想成为那样的一名咨商。在这之前，我先要成为自己。
1	爸妈来北京，看爸爸很喜欢保健，便给他找了这本书看。。。拿回家之后，爸爸看到了书名，便“贪婪”的读起来，尤其记住了“红豆薏米粥”，从此我们的早饭+晚饭都会有一碗。虽说没有什么特殊的感觉，但是里面的好多验方，还是简单易行的。。。现实生活节奏很快，去健身房，熬瘦身汤，似乎都耗时太多。。有一本这样的书，简直可以神乎其神的潜移默化中养生，着实有些修身的功效。。呵呵
0	电池不耐用，在纯DOS下、不执行任何程序、合上屏幕（屏幕不显示），满电待机都不超过1小时。
0	第一台到手硬盘和屏幕就是坏的，质量不稳定，不知是华硕的问题还是物流的问题？！
1	很好很强大，超高性价比！真没想到今天3300块钱就是买一台满足80%游戏的笔记本，你还等什么？赶快下手哦！
0	综述:见过差的四星酒店,没见过这么差的准四星酒店.详细描述:1,基础设施问题:酒店承诺可以宽带上网,但房间经过更换,才可以使用.房间设施比较简陋.和四形标准有一定差距.具体表现在:家具陈旧,没有必要的办公用具.床具不是一般的硬,而且有明显的污渍.2,服务态度问题.到达酒店时,门童没有服务意识,不仅不帮助客人拿行李,而且开门的意识都没有.总机接线员不仅不使用双语,而且连基本的礼貌用语都没有.3,安全保卫方面问题:酒店防火安全意识不够高.首先,酒店房间内的插座和电源按键安装不稳定,部分地方有明显松动的状况.其次,在酒店3--4层的安全出口的过道内铺设了地毯,根据消防法的内容,酒店安全出口的过道内是不能铺设地毯的.保安并不尽职.4,餐饮问题.酒店早餐没有水果,这是我以前住酒店从没遇到的.没有就没有吧,但是,酒店独出心裁,把塑料水果放在餐台上,不知酒店是考察客人的智商还是工作人员失误.以上就是入…
0	地点偏僻,比较难找到.出租车司机都不知道这个酒店的.早上的自主餐没有什么东西的,用餐环境就在一个走廊上,环境比较差.一张地图要10元钱.
0	价格比同配置其他牌子电脑贵些。装XP比较困难，因为SATA盘芯片驱动比较怪。
0	刚买来时,一建恢复不能用,分区后启动不正常.还好,现在都搞定,给新用户应该提供一个指导性文件就好.多配一个鼠标多分两个区就好
1	服务生很周到，携程和酒店的合作应该很好，有水果送，又可以免费洗烫2件衣服，而且速度很快。就是酒店的网速有待提高,网络游戏不能玩真是遗憾啊.前台服务很周到,表扬下
0	以后再也不去住这个酒店了，从来没住过这么差的酒店，还是挂五星的！！！！！维景以前是希尔顿酒店，后来才改名的，最早刚开幕时去住过几次，感觉还可以，但后来去南京就一直住金鹰了（房价和维景也差不多，毕竟都是五星级的），因为金鹰在新街口，逛街吃东西都方便，但由于现在南京的中山东路在修地铁外地车不能进，去金鹰的话要绕道珠江路一圈才能到，这次就懒得开车进市区，订了维景，一下沪宁高速就可以把车停着了，经过这次的经验，以后还是宁可多开点车去金鹰了。1.预定的时候要求“务必安排大床房“，携程也回复短信确认了，但到了前台一问是双床房，也问了前台说预定的时候不是说明“务必”要安排大床房的吗？！前台回复：”我们确认的时候没有这样确认的，而且现在大床房也没有了“，算了，办正事要紧，就入住吧，也懒得去和她理论和打电话去携程问是怎么一回事了。2.晚上我朋友打电话去找我，总机说房间客人姓名不对不能转，我朋友以为我说错房…
0	装系统比较麻烦还好有许多网友的经验才顺利完成希望京东能提供驱动碟不用我们自己去下载
1	酒店位于市中心，非常方便。虽然没有时间去看，但听说附近也有很多景点。总体来讲，酒店的服务还是非常不错，但房间比较小，而且应该是两个房间封门而成为的单独小间，硬件上感觉达不到5星级的标准。三楼的法式餐厅不错。
1	我是6月5-6日住的，主楼园景双人房，对酒店非常满意，设施还算新，房间够大，布置也不错，大堂够气派，服务也好，酒店外就是白鹭洲风景区，一出酒店就是湖，非常舒服，而且地段也不错，10元就能到中山路，送的自助早餐不错。如果下次去厦门，我也会再住这里的。
0	大厅雄伟,但前台和房间太小、(走廊太长)房间分布太散，找同伴很累。如果能将宾馆分为2个馆,前台也分开,应该会有所改善。另外,与宾馆无关,长春出租车司机太坏了,表面热情背后狠斩,每次出差去都会遇到不愉快,投诉后也没有下文。这次从火车站去省宾馆只有6元的路程,结果被兜拉了45分钟。太损害长春形象了!今后如果没有重要的商务活动,我个人是绝不会再去长春的。希望长春市政府机关能尽快地严厉地进行整顿!!!
0	从未住过的这么差的5星级酒店,一家人开车去玩,8月8日通过携程要了三间景观房,其中一间打开房门居然里面已住了客人,5星级酒店出现钥匙牌搞错这种情况真是闻所未闻.换房后晚上在酒店的"亭下"厅吃饭居然在汤圆里吃到了一大块塑料纸,找服务员后同意退了.回房后1221房的钥匙牌居然又打不开房门了(刚进去时可以打开),叫来服务员打开后,房间电话又是坏的,再叫来服务员维修,住进去短短的二个小时时间,碰到了4个倒霉的情况,本来在这特殊的日子里好好看奥运开幕式的心情已全无了,实在让人扫兴.第二天一早好好看了一下房间,发现床头灯罩上满是灰尘,很呕心,这种5星级酒店真是连3星都不如,真是太差太差了.
1	房间应该超出30平米,是HK同级酒店中少有的大;重装之后,设备也不错.房
1	很不错的酒店。住的8号楼，设施蛮新的，服务态度很好，门童很殷勤，早餐也颇丰富（早餐是我判断宾馆水平的重要标准），在细节上做得比较好，比很多挂牌四星要好。地理位置应该也算不错的。下次去还会住。
0	6芯电池太重了了。。虽然续航时间长，但是未必所有的用户都会需要这么长时间，可以考虑提供3芯和6芯的一个选择
0	杜拉拉升职记，太不现实了。那种职场环境简直就是乌托邦，有，但是太少了。对于大多数人来讲，参考意义太小了。
0	因为有批露，他们都是些冒牌的医学家，让我感到很失望，本来想好好学点什么可以自己用，没有想到买完了却发现是假的，也不想退了，但想想还是希望那么无良的作者或是出版社少干点这些缺德事
0	很喜欢这本书，但感觉舒适盗版的让我很伤心，那个印刷一看就是假的，不知道当当也会卖假书
0	开封时很担心会有亮点服务员告诉我产品有问题拒签字也没什么用，郁闷了一把（先交费，后验货）还好机子没问题，很完美。不过我不清楚如果屏上当时出现亮点会怎么处理？你们一定要问清楚了，我幸运不代表你们都幸运
1	质量做工都不是很差，大家说的音箱问题没有仔细测试，再则音箱本来就是笔记本的弱项，能出声就行了，没有太高要求。外形比较中庸，适合要求普通的人，想最求个性可以绕道了。电池待机还没测试。应该很普通吧。
0	太吵闹。服务不好。房间隔音不好。总之很不好。以后不会住了。。55555555
1	性能不错运行速度也挺快声音很小如果只上上网发热量还是很小的
1	这套书是手绘书，很可爱的笔线，纸质非常好。每本都薄薄的，讲一个故事情节，但足以教会小朋友一些好日常习惯、让小朋友们更自信、更有礼貌、更能表达自己的意愿。这套薯是每晚囡囡睡觉前必读的书之一，她百读不厌，每次听都是津津有味，她甚至会提前跟我说：“妈咪，下来小熊会怎样怎样，小白兔会怎样怎样......那样不乖，要这样做才对......”这套书也是推荐给家有一岁半宝宝的妈咪
0	总之一句话，感觉比半年前住的时候糟糕很多，住的豪华商务单间，首先是酒店没收到携程的定单，在前台扯了半天，然后房间的墙壁有裂缝的，门锁是坏的（打到房务中心还没人管），床凳是脏的，去餐厅吃饭介绍的特色菜（如千张包）都是没有的，买单签个房帐要等20分钟的，唉怎么说的，真不知道怎么差别那么大！
0	看到网上的热评终于忍不住买来一看,什么东西吗,完全一副显摆样老实说历史确实应该可以写的好看但似乎不该是这个样子吧,反正我除了看见一些新鲜词汇完全没觉得好看好玩明明惊险曲折的战争场面被他描述的寡淡无味人物性格不是通过冲突体现出来的而是硬生生,死板板下定义得出来的总之,不好看,没水平,没意义
0	我是五年学中医的，患者初衷也许是好的，但内容上很多方剂都用错，比如补中益气汤，怎么还有这么多人看
1	快8岁的儿子酷爱历史，我从《小学生领先一步读历史》系列丛书里挑选了这本《探秘清朝》。儿子看了喜欢得不得了，真是爱不释手！谈谈我的感受吧，书印刷很好，书本不大恨适合携带。书内字体很大，很适合孩子看，一点不费眼睛。穿插了一些图画使历史类书籍显得不那么枯燥。内容也挺丰富的，特别适合低年级的孩子阅读。于是，接着把其余9本都买了，送给儿子做儿童节礼物，相信他一定会喜欢！
1	为爱哲学和历史的，此书值得一读，尽管书写的有点散，因为是对三个人物的生命与思想，在那段特殊的历史背景下，所做的透析。看过之后，就会发现历史，命运与自由之间的错综复杂的穿插关系。但是，也可以说，如果没有命运的话，也就没有自由。面对命运您做何种选择？而命运又是来自何处？这则是每个人的确应反思的问题。
1	服务态度很好。入住后虽然发生了一件不是很令人愉快的事情,但是由于大堂经理及时的、出人意外的处理方式,让这次的入住有了特别美好的回忆,以后有机会还会选择瑞吉红塔的。
1	外观不错，电池续航能力强，键盘明显优于其他机器，显示屏还算清晰
0	风扇声音很大（尤其是开机和重装时难以想象的大，）；Linux系统换window很麻烦；花费很多功夫。
1	中华民族历史悠久，很赞同这样的看法：学成语，是学古文化的一种好的方式。成语里有文学、历史、军事与哲学，小孩子喜欢的是故事、情节，通过对比学习，不仅让孩子听了故事，同时让他们牢牢掌握了一些成语。小的时候我就很喜欢那些出口成章、成语就在嘴边的那些人。长大了就开始通过各种手段自学、或者从别人那里学习。不仅我要学，孩子长大了，也让他学。
1	我认为，这本书很值得品位一番，通过阅读，首先，我们在以后的工作中可以避免犯这些错误；其次，我们可以轻易的识破这些伎俩；最后，我们应该尤其注重职业道德问题，在这个领域内，我们至少要保持自己的纯洁，决不可利用自己的专业知识撒谎，做一些负面的事情。中国的统计发展如此缓慢，需要一大批讲原则的专业人士，我的信念就是从自己做起，为祖国的统计事业贡献微薄的力量。
1	酒店的大堂很不错,房间也很好,温馨、舒适，是个不错的五星级酒店。
1	低电状态还能用1个半小时，这款机器太强了，样子也很好看，赶上促销2899拿下，感觉很超值
1	性价比很高~~~显卡是3430不错~~~~~装一个萝卜花园的ghost版就全部驱动都有了~~~很方便~~~比HP的方便多了~~~
1	头天晚上看中，没想到第二天活动送了那么多东西！这款是从三十几款中选出来的，超喜欢
0	开始看前人的评价挺好就买了，但是看过之后觉得没有想象的好。里面内容我看了后就像那种和别人说话夹杂着英语单词的感觉。中文之中，杂着零星的英语单词让我感觉不是很好。觉得对我没有太大的帮助。只是个人见解。
1	1、打车到宾馆和离开，送上登记出租车牌号的卡片，如有物品遗漏，便于查找；2、前台服务很快；3、在3楼中餐厅吃了两顿晚餐，口味蛮好，服务一流，主动引导入座便于观看电视的座位，方便收看奥运，早餐设有厦门小吃区有特色，无论晚餐还是早餐，用餐后服务员都送至电梯；4、因飞机较晚，抱着试试看的想法，反映了一下，免费延长退房2小时，很感动；5、花了不长时间做了问卷调查，送了礼品，惊喜；6、挂了“请勿打扰”，服务员悄悄递了卡片，提醒要清理房间可随时进行，很好；7、地理位置方便，去轮渡、南普陀、厦大等，2元钱空调公交搞定，比的士清凉、宽敞；还有很多，不一一说了，第一次到厦门是10年前没住厦门宾馆，这次住了，以后到厦门就住这里了！
0	贵公司14号发出，为什么到今天还没收到呢？今天已经是26号了.12天了，还没收到书。
1	以前的书名为《从中学生到女演员》，是留下青春回忆的一部书，即有作者的也有读者的。有的章节以前读的时候是很快乐的，再次读时竟然感动流下了眼泪。作者美丽爽直的文风在二十年后依然温暖，清新人的心灵。细细一看，人在年少时要如何对待困难,诱惑,批评,否定?自由有个性成长而又能融入世俗，一切皆有答案，但是不是只能在中年才能领悟作者在一群平淡，轻松的文句中所述的道理？
1	当时一次性在当当买了好几百元钱的书，没想到儿子从一大堆书里面，拿出了这本包装比较独特的书，自已用牙撕开CD的包装，自已放到CD机里面，躺到床上。。。。。机子读“DAVE”他也跟着读“DAVE”。。。。。。翻开书，里面的英文字符都很大，图画也很漂亮，拿到书每一课都是看图说话，跟儿子一起讲故事再让他去听英文，不管他听不听得懂，能吸引他注意力就算成功了。。。。
0	如果要求较高，就不要住这里。--经济房很小，床较硬，夜晚有锅炉声音的干扰。标准间较大，但墙面陈旧，地毯斑驳，卫生间简陋，洗完淋浴后水流四处，下一个人可以直接洗盆池了。前台不负责任，没有保留预订的房间，携程与之交涉后，才勉强换房。总体态度冷淡。房间外部环境不错，但问题是，若是来旅游，你有多少时间来享受它的乌语花香呢？补充点评2008年8月1日：从酒店出去打车有好一段路要走，交通不算太方便。
1	功能食用，触摸键设置合理。配置和价格性价比高。键盘手感相当好，笔记本上方的摄像头也很食用。总体感觉很好，建议不进行大型游戏和影响编辑的购买。系统上网，看片相当好，可能是进行了优化。操作系统是VS的，不习惯可以自己换成Xp，毕竟现在的系统盘很先进。
1	人可以失败，但不可以被击败，外在的肉体可以接受折磨，但是内在的意志却是神圣不可侵犯的，这是《老人与海》一再强调的论点。真正的大师都是用最简单的语言来表达最深刻的道理，真正的好作品都是用生命的历练做题材，《老人与海》所刻画出来的正是海明威的一辈子最好的画像，正如海明威所说，?我一直读过２００多遍，每读一次，我就多一份收获，好像我最后得到了我这一生辛苦工作所欲得到的东西?。
0	为什么玩魔兽争霸有的时候会卡?完流行蝴蝶剑直接显示不出来,甚至黑屏.512的显卡还这么垃圾?
0	vista配合2G的内存，速度还是有点跟不上，但是还在可接受范围，其他暂时还没发现有问题。。。
0	装XP系统超超超级麻烦，两个人弄了一个下午和晚上。要是没有LINUX系统就超容易，死LINUX系统搞的我半死。。
0	这几天旅行中也在看《杜拉拉升职记》，的确是值得推荐的职场读物。虽然是虚拟的，但很多skill是可以在实际生活中运用，既是不完全运用，也可以做参考和借鉴。看完之后，觉得比较受用。
1	机器很轻，屏幕效果很好我这台屏幕没有发现坏/亮点机器本身就带VISTA
1	苹果的设计非常的人性化，很讲究用户体验，即使是刚到手的小白，用起来还是很有意思的。
0	1、驱动不好装。2、快递公司超烂。3、货没到手就降价了，客服说货物出仓就不能保价了，货到付款的拿到货时可以申请保价（一点都不合理，JD不支持所有地方货到付款，吃亏）
1	我本来一直很喜欢的，可是这次有几个问题想说说：一是酒店门口的服务生太冷漠，形同虚设，我到酒店那天早上下雨，东西很多，打车去的时候他们居然站在那里一动不动，连伸手拉一下车门都没有。如果想要小费我想你做了别人肯定会给你。建议改进，至少可以帮客人拿一下东西吧。二是酒店前台通知不及时，我那天入住的时候说是住两晚上，可是前台服务员只要我压了500元的押金，后来没有通知我，第二天我回酒店就发现门打不开了，打电话问了才告诉我说是押金不够，显然服务一点都不人性化，希望能改进。另外，酒店的行李寄存服务很好，环境也很好，总的来说都很理想，就是希望能改进上面两个问题，做的更好，那样客人会更加喜欢你们宾馆。期待你们的改进和回复。宾馆反馈2008年6月17日：尊敬的携程会员：感谢您们对我们宾馆一直的关注和支持！针对您所反映的问题，我们管理层非常的重视。立即由相关部门结合实际展开调查和核实，同时借鉴您的合理化建议并…
1	这是一套非常红火，非常受孩子们喜欢的书，因同名的电视剧和电影的播出，书也变得非常热，孩子一直是非常喜欢。从贴纸到书，到电视剧甚至是毛绒玩具都要占为己有才安心。确实这书也是画面精美，图案逼真，对话风趣幽默，别具特色，有时候我自己闲来也会翻看一下，给自己一点轻松。唯一的缺点也是太长了，等待也是很痛苦的一件事情哦~~
1	大连很不错的酒店了，不过差点和南山花园那个搞错0.0
0	字有点小，键盘白色部位做工没有黑色屏幕那里好，触摸键太灵一不小心就碰到，散热一般，玩了四个小时极品比较烫-。-！
0	本来心理是我很感兴趣的范畴，最初看毕淑敏的几本书都还不错，就买了上下两本。结果好不容易看完了，觉得特别特别没意思。想悬念一下没成功，想扫盲一下没成功，想讲个故事也索然无趣。什么收获都没有，太失望了！！！
1	3788入手，运气好。外观好看，做工很扎实，屏幕绚丽，立体声喇叭音质超好，整机发热量低，运行时声音小。
1	这本书，我才读了二篇就被吸引住了。作者很有才气，写出了自己的真情实感，说得上是文笔清晰，语言流畅，真情流露，文字也很美。跟随作者的脚步，我们一直向南方进发，草木的香气扑鼻而来，花儿开了，是别样的火红，走进南国的草木深处，小溪清清，果实累累，剖开一枚异果，香甜弥漫，令人陶醉，令人口水要流出来了。作者，让我们领略了无数的奇花异果，长了眼界，长了知识，满足了好奇心。好书，我推荐。
0	XP安装比较麻烦，关键是一定要找一张带ICH9的XP安装盘。按照网上说的方法安装后，未发现声卡问题。
0	很一般啊，没有想象中的好，内容有些肤浅，没什么特别的，特别是关于中医养生的部分，有点失望，不过版面印刷质量还是可以的，文字大小看起来也很舒服，仅此而已！
1	总体来说还不错，交通服务都还行，酒店有点年纪了，看上去档次不像四星的，大堂很旧，呵呵，性价比还凑合吧。
1	之前很喜欢明晓溪的书，之前没买过，只买了这一本！书的质量挺好的，但是基本上全是连载，没办法，就只看了几个后面的小故事，感觉一般啦！要想看完这些连载估计还要买很多的书，所以一下子就没了兴趣，因为在看最小说嘛！而且在这两本杂志中，最小说是不可撼动的，所以不准备再买了，就让它继续待着吧！但对这本书还是肯定的，有喜欢明晓溪的朋友还是尽情的支持吧1真的很有明晓溪的特点！
1	今天看了新闻，有一位明星因为癌症去世了，一个歌手阿桑。唉，想想现在的社会要生活的健康真的不容易。买了姜老师的这本书，觉得很有收益。从食物出发，寻找健康是最最根本的。而且既做了公益事业——环保，自己也达到了健康状态，两全其美。如果你不能长期坚持吃素，我觉得偶尔或者坚持吃，或者搭配吃也挺好的。只要能对自己有健康的帮助，我相信你不会不去做的。一本好书，看看吧。有用。
1	一直认为ACER是高性价比的代名词，本本不错，完美屏，30万像素的摄像头依然很清晰，系统也很好装，至少觉得比惠普的本本好装多了，值得购买。
0	外观有点难看，估计是模具的关系吧，还有塑料的外壳感觉很低档，应该是设计的不美观
1	这本书很真实细腻地反映了花季少女在患白血病后的心路历程和经历。我感叹于作者怎么能在40多岁的年纪还能用10多岁少女的口吻写下这本书。这里虽然充斥着死亡的恐惧、对上天的抱怨，但是我看到了更多的是人性的光辉，不论他是由什么东西表现出来的。看到泰莎最后能那么安详地去世，我悟到了可怕的不是死亡，可怕的是在临死之际还有很多为了的心愿未完成。这是一本很值得一看的书。珍惜当下，珍惜生命吧。
0	本本的发热量大，而且重，如果轻些就好了再就是东西拿到时，为了装XP系统把人磨死了
0	客房环境级差，房间里时常可以看见“小强”，新铺的床单上由占整个面积3分之2的不知道是什么液体留下的印记，还夹杂着3、4个黑鞋印，恶心之极。卫生间所有的下水都很慢，在浴缸里冲澡每5、6分钟得听一小会儿，要不就水淹七军了，毛巾都是灰色的，实在是差劲。建议想入住德请慎重考虑。
0	没有驱动及系统安装光盘,对今后的使用带来一定不便,最让人感到气愤的是,居然整个硬盘就1个分区,厂家的这种做法也未免太懒惰太不负责任了!
1	整体性能不错，外观也还可以，用GHOSTXP盘也能顺利安装，关键是难得搭配了INTELPM45芯片组，比矽统的好多了。
0	评论这么热，以为这是好书，结果可以说就是本闲书，没什么内容，空空的，泛泛的……百花了我的银子！想了解中医不能看这种书！啥也没写！
0	酒店看起来设施都比较陈旧，房间里居然没有中控，非常不方便。热水到还不错。前台态度一般.
1	房间干净，还有净水装置，还有浴袍。免费送的早餐也过的去。性价比不错。唯一不足就是前台结帐的时间比较长！
1	此期间预订，入住首日酒店赠送每间房10元洗衣券一张，通过携程预订，入住首日每房还可获赠欢迎水果一份。“我入住的时候，上面两项一个都没看到。。。宾馆反馈2008年7月16日：首先对您上次入住的时候漏送洗衣券及水果一事向您表示深深的歉意，由于您入住当天为6.18会议接待高峰，造成前台漏送您洗衣券及水果，我们已严肃处理此事。在您下次入住的时候我们会补送洗衣券及水果并为您提供更优质的服务。 0 用的是Linux系统,一般用户需要重装,缺少蓝牙模块,电池使用时间稍短,发热量较大 1 性价比高linux其实也挺好用的也正是由于linux是免费的所以性价比才这样高 1 还可以,促销399,价钱不错.不过酒店躲在新工房后面,确实是一个疮疤 0 书写得很好，就是中间有很多页码混乱，看得时候颠来倒去-麻烦！想调换，又怕连这本也没了。但愿当当网的“当”不是上当的“当”。 0 是看了其他读者的评论买的，不知道为…
0	我怎么找不到穴位，总觉得书中有点吹牛，尤其是前言摆出师祖师父的吓唬人，像武林高人似的
0	标准大床间,面积较小.宽带每天20元(其他连锁店一般免费).床垫上只有很薄的床单有很硌的感觉.服务生年龄一般都很大,老油条服务,较差.步行到世纪公园站约5分钟.如果参观上海新展览中心而入住该店,性价比刚刚及格.
0	雷声大雨点小，想给小孩买些好书，发现这本评价好，结果发现垃圾，根本不是那么回事，6角钱一页，绝对的不值！
0	浪费我时间。第一，所选题材不实用。第二，词汇该专业的不专业，该通俗的却假装深沉。感觉现在的中国外语教育就是随便几个老外包装几下就都成了专家，比起大学时候用的商务英语教材差多了。
0	书还是新的，读不下去。主角是女性，工作环境是跨国公司，没点共鸣~实在看不下去~也许是好书~也许是大家太捧~不喜欢~
0	1.电池待机时间只有两小时。2.系统LINUX太烂。3.重装XP后，需要相关的装机软件在HP网站上面不太好找，按照网上说明安装也不是很对，东搞西搞花了近四小时。
0	这位姐姐对这本书几近痴迷。我不好这一口，没有耐心看它。纯粹表扬一下这次送书的效率和质量。起码书的品相不错，好过我前两次购书。希望以后能保持。
1	很一般的酒店，因为定不到赣电了勉强入住下吧
0	书内都是大实话，平时生活中可能大家都知道，但切实实行的很少罢了。书不过做了些归纳、总结，看不出新意。整本书我只翻了1分钟。
0	地方真是偏,连出租车司机都找了N久啊房间到是很大啊里面的设施台陈旧了啊一住进去就有骚扰电话跟踪而来,真是强啊!免费注册网站导航宾馆索引服务说明关于携程诚聘英才代理合作广告业务联系我们Copyright1999-2008,ctrip.com.al
0	处理器配置不高，能再高点更完美；硬盘分区不合理，居然就一个区，还得自己下软件分区，麻烦；屏幕有点大，电脑有点重，女生携带吃力
0	装系统时，要长按F2进入主版，这个提示机器上不显示，到网上查到的，默认硬盘分区有好几个，还有一个显示为bos，后来才反应过来要把所有的分区都删掉，重新格式化，装上的xp才能读到，不然老是显示都不到。
0	是我买了后悔的几本书之一，太贵，内容也不像其他人评论的那么好。就看孩子喜不喜欢看了
0	热了一些，一定要装power4gear，一般待机情况下cpu达到56度以上，一个快捷按钮塌了半边，进BIOS设置时手靠近左边麦克风孔会发出很大的啸叫声，很奇怪的故障
1	目前还未看完,但作者的确是一个很有意思的女人,呵呵,所以即便是30几岁,也离了婚,那又怎么样呢!没有人希望自己不幸福快乐;在我的周围也有几个疯癫的女子,包括我自己,虽然那种和自己对话,或跟某件物品说话的事情也经常发生,但拿着菜刀劝说自己,哭泣的时候单脚站立这样类似的事情,还从没尝试过,哈哈...有时侯,能听到自己内心的声音,真是一件神奇的事...
1	显卡显存大,其它都一般,屏幕也还行,试玩了侠盗飞车4感觉画面还不错.正在下载极品飞车12,到时候看一下测试结果如何.
0	电池续航时间好像没有达到宣传的9.5小时，跟联想s10比，外形稍稍大一些重一些。
1	刚开始看这本书，心情很轻松，兰心与小猪是一对无敌可爱的搭档，虽然各自都有着家国天下的重担，但是为人处事却不乏夸张诙谐，总是这一对配对很难对的家伙。尤其是看似女强的搭配，却更衬托了小猪为人的宽厚儒雅，风度翩翩~后半部分开始进入坚持的情节旋律当中啦，看得俺蛮捏一把汗的，对荧惑的结局其实有点小伤心啊……他真是个让人心疼的伏师啊。。。
0	触摸板附近较热，明显没有联想K41A散热好，K41A只是有点温温的而已
1	喜欢吴小波的文字,带着新闻人特有的冷静,如针线般密密地将这些历史织补到一起。看着这本书，我的脑海里却全是激荡三十年，成也英雄，败亦人杰。10个案例里，无一例外地充满了冒险家的气息和敢为人先的豪迈，正是为他人所不敢为，他们成功了，却又因为各种原因（企业扩张的原始冲动占多）迅速陨落，怎不让人叹息。这是个传奇的年代，无法评说它的颜色，只知道色彩绚烂之极，原来竟在消逝前那一刻。
0	电池差了点，只能用一个半小时，做工比较粗糙，不过想想就这点钱，也不能要求太高。还有就是京东发货太慢~~~~~~打好包都放在那4天才给我发货，结果从下单到收货用了9天！
1	白色钢琴烤漆很漂亮，声音效果很棒，对于用来上上网，做些文字办公，看看电影，只要不超级大片的完全够用了，关键是便捷性很好。电池在连续办公时用了5个半小时。
1	性价比很好，优点大家都说了，不再赘述。各位如果想用XP一定用SP3的，所有的驱动都涵盖了，不用上网找（可能会出现一些细小的不兼容）
0	号称平遥最高级的四星酒店，实际只是二星半的硬件，二十年前国营招待所的服务，差极了。可能因为住客少，房间长期空关，酒店西翼的房间一股霉味，厕所还泛出阵阵臭气。建议坚持要求酒店东翼房间。-酒店不收信用卡，只收现金。住客在餐厅消费不能签单，必须付现金。-酒店提供的洗发波/浴液质量低劣。卫生纸污迹霉斑。强烈推荐自带洗发水、卫生纸，以免飞来横祸。-酒店床上用品“一客一换”，住客不离店不换床单。-早餐极差，基本吃素。-行李生推荐包车服务疯狂宰客。去王家大院包车半天（夏利）来回竟要价400元。我出门上街拦车，才200元（高速通行费来回30元另计），还是桑塔纳2000。不过据说平遥其他的酒店更可怕。打算住在平遥，丽泽苑是无可奈何的选择。
1	性能强劲，外观漂亮，NBA典藏版特别。其实散热还是可以的，比我以前用的IBM要好，完美屏LG的。
1	本来想买惠普的!也就3500左右!不过能便宜300!2955!太值啦~也是两年保修!屏够大~键盘也挺舒适~基本有的咚咚都有了~给老人家用刚好适合!
1	总体感觉还是不错的，介绍的比较全面，很多的东西都是其他的书籍上学不到的，可惜就是英文的，在国内关于中文排版的系统理念还未形成，至少关于系统的阐述汉字排版的书籍不多，就是有介绍的也很肤浅，我曾经就搜过n多关于汉字排版的买过好几本关于汉字排版的书籍，但很令我失望，都不怎么样，希望以后中国在这方面多向先进国家学习，完善中文排版一套理论体系。
1	作为老宾馆，感觉环境和服务都很到位了。离地铁很近，出门就到很方便。但是按五星级饭店的性价比，南京人说这家不是很划算。我自己住感觉不错。订的市景房，床很大很柔软，特意要的靠拐角的房间，很安静。里面的内部设计也很大方舒适。电视放墙边的设计不是很好，躺床上扭脖看一会儿就吃不消了。楼下的餐饮去尝了，味道还可以，但是偏贵，早餐太贵，没去。电梯要用卡，来访的朋友说很不方便。空调很足哦。
1	本人近日有一问题想不通，写来大家共同探讨：如果梦回大清中的晓薇、步步惊心里的若曦、勿忘中的阿离、尘世羁里的凌儿、不辞冰雪为卿热中的尘芳、许你来生中的若涵、还有梦回大清.瑶华中的瑶华、恍然如梦中的婉然还有秋霁等等等等穿越女主们，如果同时穿了，那会发生什么样的故事呢，不知哪位穿越作者能够写出？
0	5。1。---5。3。入住一直没敢在房间洗澡。太冷。房间太陈旧。设施太差。房间里提供桶装水还单收费
0	第一，sis主板不支持双通道只支持667的内存，800的降频使用，偶买了条2g金士顿ddr2800内存经常出现蓝屏现象，明天去换条现代的试试
1	环境非常好，服务非常好，交通不方便，价格有点贵
1	配货很快；做工还不错；用了几天散热挺好；双显卡切换可能能电省电吧
1	配置比较均衡，尤其显卡使用的是GDDR3的显存，性能又有提升；外形漂亮，键盘手感好；LED屏幕的亮度和色彩都非常出色；附送的内存和鼠标都非常实用，相当于又有了一定程度的优惠...
1	本书能完全从实际出发，对于生活中汉英翻译的错误和不妥之处,先点评然后再与国外的公示语进行比较，是从事翻译者的良师益友,是一本不可多得的好书.对规范我国公示语,避免笑话的发生，起了非常重要的作用，也给有关人士提供了一本不可多得的参考书。.缺点是：有些细节的地方，在照片上的词句看不清楚,要是能在照片下面再写一遍就好了!
1	这是晓晓最喜欢的图画书之一。我猜有两个原因：一则这是讲友情的故事，小孩子最需要伙伴，所以这样的故事能引起共鸣。譬如晓晓就把自己叫“小蓝”，把她的小伙伴小宝叫“小黄”。二则书中的主人公居然是颜色，这也是宝宝生活中比较熟悉的现象，把颜色当作人来讲确实很有创意，颜色的融合就像人们的拥抱，在孩子看来，真的太有趣了。而且，对颜色的认识加深了，真好！
0	书买了很长时间，但是一直都没有读过，偶尔读一段发现根本没有读下去的毅力，可能是我对明史还是有一定的理解，我无法认同作者运用网络化、通俗化的语言来对明史的解读。尤其是今天早晨看到CCTV对当年明月的专访。我想主持人对此也存保留意见。
0	偶尔会死机，，不知是系统问题，，还是机器问题，，还在密切观察中.....
0	怎么书的质量这么差啊！！！封皮很薄而且里面的切割还有碎末一点也不整齐是不是盗版的啊！！！！！
1	看了各位评论后，通过携程订了一个豪华间。如大家评述,房间装修和摆设洋气、干净、舒服。酒店服务还是非常好的。前台MM没有传说中那么漂亮，也许我去时人家没上班。不过前台的男服务生还是很帅滴。美中不足的是我要的大床房只有临街的了，房间的窗户不是隔音的那种，晚上被窗外的车声吵得半夜一两点钟才睡着。另外，现在3楼和5楼等还在装修，3楼还好，5楼的油漆味很重。建议订房前与酒店电话确认房间位置和装修进展情况再入住。
1	昨天拿到，折腾半天装好所有防护软件，做了个GHOST备份。运行程序还行，能接受。外观，键盘很时尚。待机时间高于同类产品。听说华硕的电池还是不错的。
0	用了2周下来，觉得带来带去还是太重，3斤也是实打实的分量啊，屏幕是lcd的，看多了很累的
0	设施陈旧不堪,又小!灯光昏暗!早餐还可以!补充点评2008年6月5日：另外健身房早就没有了,希望携程信息应及时更新
1	外观漂亮，最大的卖点。键盘大，联想ｓ１０被淘汰的原因。电池挺好的。
1	用了几天，结果系统崩溃了，到同方检测，发现30％坏道，已经退回换货了，不知道换来的如何
1	有点就不说了，很超值的一款机器，盯了有半年多了，这里一降价就下单了，太诱惑
1	样子超酷，用起来狠狠的顺手，性能超好，256独显，做3DA都错错有余。好本子，在这个价位华硕最值得本子，强力推荐
1	爱玩游戏打显卡绝对爽cpu够用样子也蛮漂亮对这机器温度还是能接受
1	很清晰，不像有些人说的是盗版，我很喜欢!配套的听力材料是网上下载的，内容很丰富，场景包罗万象，有不同英语人士的语音语调，让我觉得有兴趣去听。对于英语学习者来说，此书的的口音听力材料可以帮助你熟悉。书是所有录音的文字材料，放在手边可供查阅。虽然历经这么多年，听力材料我认为不过时，需要的事是坚持不懈的听！
1	春节特价入住套房，含早/晚餐，服务非常到位，只是由于酒店有些老，但是设施还算不错！只不过这种春节价位希望酒店能够实现春节特价周末常态化，这样会吸引大部分旅客！
1	房间很干净！早餐很丰盛！门童很好！已经是第二次订那了。以后还会住。
1	没遇到前面说的装驱动遇到的麻烦，一切都很顺利，只要先进BOIS把硬盘读取方式改成IDE就能装XP了
1	对明朝的历史基本上是空白的，因为办公室里的一个玩笑，开始接触这本书，越看越喜欢，眼前浮现出一个王朝又一个王朝的兴衰成败，忠臣，奸臣，勇于承担责任的人，有那么多的人值得我们敬仰，也许无名无姓，有那么多的人值得我们去学习，做一个正直的人。
0	性能一般电源线太粗，和机身相比有点不配。价格有点贵、不过三星的东东一向比别家贵
0	重装XP，但有些功能就无法实现了，要是直接上XP系统就好了；机器看着小，但重量有点沉；散热还是略烫；独显还是弱了点，但130M的机器就要贵很多
1	很不错。其实人生没有对与错，对与错也许是别人评论事件的一个标准，但对于当事人来说，这个过程是不是你努力生活与奋斗的过程。如果这个过程对你来说很享受，也很值得。那就行了。所以人生努力很重要，你努力过，为之在别人来看也许是不择手段，但只要不伤害别人或触犯你所认可的首先底线，那就去做了。何况生活很多时候，只承认这个道理：胜者为王，败者为寇。
1	因为离客户很近所以觉得非常方便，说实话房间没怎么注意过，因为一天中只有早上是比较清醒的，其他时候都醉着。早餐还不错，房间也挺干净。很可惜住了两天半很匆忙没去看看那个全市最大的冲浪游泳馆。
0	我住的是6号房，无窗，像住地下室；而且因此酒店地处繁华地段经营业务也很多，电梯里遇见的人很杂！总的来说住宿环境很不舒服！房价在携程预定也没有得到任何优惠，不预定直接入住也一样是那个价格，其他房间的环境不知道，不好乱说。但建议，大家一定要问清楚。自己的要求。省得后悔！
1	这是买第二套了，送给小侄子。故事很有趣，语言轻松活泼，宝宝听了一遍又一遍。故事里隐含的知识点，有的连我自己都不知道，不过都是宝宝特别好奇的东西。宝宝每天都缠着我讲，讲完之后，还要拿后面的游戏来考考我。有时候，我假装不知道，或者故意说错点什么，他就乐得咯咯的。
1	第一次看到这本书是在书城，当时读了第一节，觉得给了我很多力量。这是我见过的开发潜能的最优秀的书，准备按照书的安排读下去。读起来是比较艰难的，需要一定的生活阅历与理解能力。但是阅读经典，受益匪浅不是吗？我想它会是我读一辈子的一本书，所以我买了。不过如果某一天我可以应用之妙，存乎一心的时候，也可以不再读这本书。因为它已经内化成我的一部分，成为我的小宇宙。我相信会的。
1	酒店位于较偏的西环，不过交通还方便，门口不远就是有轨电车站，2元可以坐全程，不过速度稍慢，站也很多。不过因为地段偏，附近吃饭相对便宜，茶餐厅15-30块就够了。房间设施一般，不过在HK面积算大了，毕竟才390港币，折算成人民币才350多。休闲游的可以考虑住这里。
1	朋友前一阶段入住的。感觉很好，对这个城市的环境也有很高的评价。
1	设施不错，位置好，就是服务人员的水平差点。早上退房太慢，等了四十分钟。一个北京小伙和一伙上海人因为退房排队的问题在前台对骂，服务人员也不敢上前调解。下次住洲际或希尔顿。
0	内存偏小，只能改装XP系统，花了我好几天的时间，还好现在搞定了，所有的硬件和功能键都正常使用中，不足的是在XP系统下，集成显卡和独立显卡不能转换，只能在BIOS里面设定，重新开机才转换过来。
0	语言空洞，情节太离谱，没有感觉到震撼，只觉得这个人太倒霉了，也没有什么可以发掘的内涵，觉得整本书写得精彩点的部分的可能就是序了
0	1、这本书的印刷有问题，有几页的印花了，根本不能给小孩看，会伤小孩眼睛的2、内容也不怎么样，非常不好给小孩讲，思路很乱3、还有一本会读的单词书，非常不实用总之，这本书很不行，建议大家不要看推荐，多看评论，这才是真的
1	小巧，轻便，配置很合理，不同于一般上网本带了六芯电池，能用快6个小时，很好
1	海景花园是我所有住过的５星酒店中服务最好的一家，另外他们的粤式餐厅非常地道，并且价格合理，如果去青岛还会再选它。Fantastic5starhotel,goodlocationandenvironment,withbestserviceandverynicestaff,stronglyrecommend.TheCantoneserestaurantisoneofthebest,worthtotry!!!补充点评2008年7月29日：&#32431;&#20013;&#26041;&#31649;&#29702;&#65292;&#38750;&#24120;&#26834;&#65281;
0	电池只能用5个小时!摄像头在晚上基本上不能用,太暗了!除非有大灯照着自己,散??差
1	这本是是我们全家都爱看的书，我们叫它“找宝贝”，宝宝3岁，最爱和她爸爸一起“找宝贝”，有时候，小家伙也会一个人安安静静的自己找宝贝，持续时间可长达半个多小时。图书色彩鲜艳，构思精巧，凡是宝宝找到的宝贝，她都能清楚的记得具体的位置，有时宝宝还会根据整体画面来编故事，让她的想象力得到更大的释放。我也很爱这套书。看它时就是一种完全的放松。
1	酒店是比较老的四星，设施都比较陈旧，房间也很小，健康秤还是坏的，总体感觉一般，但价格还是按照新四星来的，所以感觉不是很值。
1	地理位置还可以，在西湖边上，附近有一些大排挡，饮食也比较方便。酒店服务很好，服务生和前台人员都很热情，房间大而整洁，价格性价比高，如果下次去西湖还会入住。
1	买这本书是送老妈的，老人家反应这书很不错。第一，书的封面颜色柔和感觉温馨，让人看了就想翻阅其中内容。第二，图文详细，看着容易，跟着顺溜，学着轻松。第三，书的内容安排合理，老妈说，书上先介绍什么是刮痧及其保健功能，然后教一些基本的刮痧手法，再说些怎样用刮痧检查身体各部位是否健康，最后才是根据不同部位的病症讲不同的刮痧手段。我自己大概翻看了一下，还是不错的，字不多图多。
1	性价比高，机器做工大方，合金手托板，驱动程序好找，就是系统难装，
0	头一天订的是标间（大床）房，结果大床不大，两个人太拥挤，房间也太小。最不能容忍的是马桶居然和淋浴在一起，高的湿乎乎的，很不方便。第二天换了一间双床标间，房间倒是宽敞了许多，没想到的是楼下歌厅唱歌没完，搞到12点睡不着觉，这样的宾馆谁还敢住？
0	后悔买了一套，叙述得象流水帐，没有亮点，如果想看的话在网上看就行了，收藏简直没有必要。
0	在胡同里，不过还算好找。房价便宜，酒店设施简单，但还比较干净，离北京火车站很近，步行都可以。出胡同口就有小吃店，如果要离火车站近，可以选这。补充点评2008年4月21日：之前给的点评错误，因为看错宾馆名字。北京东方和平宾馆这家酒店给我感觉不好，虽然地段好，就靠王府井大街，但退房速度慢，房间隔音不好，有味道，看上去不干净。下次不会去了。
1	是宁夏唯一可以住的酒店了，每次都住在这里。
1	作为一家五星级的酒店，各项设施陈旧，房间面积显然没有达到五星的标准。酒店checkin的速度极慢无比。晚上11点左右到达的，等了15分钟。房价太贵，除了地段的因素比较好，实在达不到五星级的酒店水平。早餐按ctrip的价格还算可以。房间的卫生间不错，水压很大水温舒适，也非常大没有局促感。建议大家可以考虑不远的粤海。
1	4月20日也就是昨天刚买4799，不过觉得不够精致，有朋友要的话4700转让，发票、配件、包装都在，呵呵，联系13501907120
1	简单的道理谁都懂，不过，看了这本书后才知道，人的身世并不那么地简单，作者戴蒙德以博物学家的锐利眼光与哲学家的巧思来研究人类的行为与起源。书中告诉你，人类是怎样演化成今天的模样的。同时，这本书还以独特的视角，从语言、行为和生命周期等方面探讨人类独特的自毁行为。全书充满令人好奇、发人深省的问题，阅读趣味十足。作为一本趣味横生的科普读物来读，十分好看！
1	是本很有趣的书，充满童趣的童年令人忍俊不禁，也使人怀念起自己的童年时光。如果说有什么可以留住飞逝的时间的话，只有文字了。本书生动活泼的语言描写了两个可爱的小学生的种种趣事，让人开怀。侯文咏的几本书我都看了，但我觉的最有趣的是那本《大医院和小医师》真的会让你笑翻天。据说这本书还被拍成电视剧，那一定是非常搞笑的一部电视剧。我喜欢。
1	外观漂亮，改装XP也顺利，但还有3个未知设备没搞定。不管怎样机器性能没得说。
0	完全配不上“引起第三国潮流”这几个字就没见过作者这样写作的感觉作者创作时思维混乱经常蹦出一些莫名其妙的字词让人感觉不知所云对于角色感情的描写不到位过度太快性格混乱
0	没啥不好的！就是送来的时候，包装箱有点小破损，而且封条也破了一点，但仔细检查之后发现没有被打开过，让人虚惊一场！建议以后送货时，送货员要多加小心！
1	外观很好看，样子小巧，键盘没有想象中的小，用起来很舒服，很适合女孩子用.
1	地理位置不错，因为威海小，所以打车到市区也不用很多钱。我订的是海景房，海景不能说很美，但有日出可以看。而且海边一个小小渔港到了下午4点多打渔的人归航了，别是一番风景。前台服务一般，很客气，但缺乏真诚，就是那种职业化的“不得不对顾客有礼貌”的感觉吧。HOUSEKEEPING人员的服务倒是很好。补充点评2007年9月28日：自助早餐还可以，就是有点苍蝇飞飞。也许我去的时候是淡季，九月初，只有三四个人吃早饭
1	1、款式漂亮，键盘感觉很酷，商务气息十足。2、性能价比强，双核＋2G内存＋320G硬盘＋512M独显只买5399。3、整体散热控制还算满意。
1	6月17日入住两天，订的是半海景房。去的那天下着雨，因为不熟悉，坐地铁到上环站后走了二十多分钟才到，还淋了雨。前台接待态度非常好，可惜他说海景房满了，不能升级，比较遗憾。半海景房落地窗，能看到海，但与居民楼很近。房间比较干净，床比较大，和国内比显得房间有点小，不过据说在香港这样的大小房间已经很不错了。酒店服务很到位，坐酒店免费班车，送我们到港澳码头，就我和老公两人，司机态度挺不错。酒店出门左转就可以坐当当车，交通还算方便。而且后来才知道酒店离香港大学挺近，本来可以去港大散散步，下次有机会还可能再住。看了别人的点评，发现678的价是比较高的，携程在价格上好象没有优势。
1	情节设计很能抓住孩子，6岁的孩子不仅让大人讲了又讲，还自己主动讲给好朋友听。绘画效果也还可以接受。孩子在无意间浏览了各个时期风格迥异的名画。美中不足的就是一套书中不同本的情节设计没什么差别，只是名画的年代或风格不同。遗憾的是为什么没有中国人的精美绘本，从创意、文字到绘画，好作品都是外来的，文化品位也是外来的，下一代都喝洋奶了，本民族的养分谁来继承？？！！！
1	蒙氏的这几本书总的说来内容比较相似，总结性的发言就数《有吸收力的心灵》了，主要就是阐述了人的发展规律，作为父母应当做孩子精神上的仆人，让孩子在工作中找到乐趣，有一本数专门讲述了蒙氏的教具，自己制作还是很有难度也要很多时间，买又太贵了，真希望这里有这样的幼儿园可以让孩子工作的地方。这几本书还是相当不错的！
0	大虾们帮帮忙了.刚买,今天进行分区,想增加E盘,操作错误,结果连原来144G的D盘都不见了,现在只有1个C盘,怎么恢复呀?
1	一到四部我全买了，虽然四本书中有很多重复的地方，但对我了解以及能够去看懂红楼梦的帮助实在是太大了，呵呵！此书上部分讲薛宝钗的情爱问题其实很多第三部都说了，这里只是再增加了一些信息，比如宫廷如何选秀的，还有古代皇帝妻妾的排位等等，也算是增长见识吧！至于下篇都是新内容，所以我觉得刘心武先生的这四部书都值得买！
0	跌价好快啊触摸板附近较热系统安装费了很大的事,预装V或者XP多好啊
1	这部书可以说绝对在事实的的基础上,我就生活在这个环境中,虽然不在深山密林,但是听着鄂温克,鄂伦春,达斡尔等民族的老人叙述,再来对应这部书,感动.现在还有几个作者会有这样严谨的写作.柳芭,我小时看到她醉到街头,听她说,不想待在火柴盒一样的房子里.那时不理解,一个女人,怎么会放肆的躺在大街上.家是多么温暖,后来明白,这里不是她的家.这部书说出了她的心声.好书.我向每个爱书人的推荐.
1	3星的硬件,4星的外观,5星的服务房间设施比较陈旧,但服务非常的好,头一次碰到3星的酒店里任何一个服务人员见到你都会微笑问好的,如果设施再好些是个不错的酒店
1	这本书非常好，给我们谈了很多作者自己的编程经验，还有10个实例。我觉得这本书好在理论和例子相结合。本来我是在看电子版的，后来觉得要支持作者的辛勤劳动的成果，如果我们都只看免费的电子版，就没有好的作者给我们写书了。还有就是电子版看多了对眼睛不好，所以我就买书了。如果有朋友要买书，我还是希望他们先大概看哈电子版的，那样你才知道好不好。如果好就买书了哈
0	这个是我住国全国最差的所谓四星标准建的宾馆.房间小的可怜,可以说让人无法转身.看上去最多也只有三星级.服务员结帐速度超慢,我等侯了半小时,最后还问了一句话,超过了4分钟(等到我的时候时12:04)是不是要加收半天的房费.希望携程不要把这种酒店再列为推荐酒店.说句时候,房间的情况和总总台那里的汇报一下
1	入住很多次了都忘记点评了.现在全部补上.从去年底开始基本每个月都去两三天的.
0	没有送VISTA光盘，以后怎么装系统？还有屏幕没有锁扣，感觉不安全！
0	只能说不是我想要的内容，应该是不适合我吧，不是很喜欢，只看了几页，就放到一边了
0	第一次，也是最后一次，服务与星级不成正比，房间设施也非常一般！
0	号称四星的酒店，可是房间之小，内部设施最多也就相当于Motel168，锦江之星等简易旅馆，真的让人大失所望...下次一定不会再住了
0	CD-Rom有点响分区不好，没有随机驱动光盘，现在想重装系统，但还没有找到驱动。请问你们可以告诉驱动地址？
1	3月19日入住,共两晚.现在才上来做下点评,呵呵.1,定的是双人床大房,虽然是比较年头多的宾馆,但是整洁程度和环境还算不错了!2,服务人员比较热情,由于自己的充电器宾馆内使用不了.所以半夜的时候要求前台送个旅行充电器过来.但是前三个都不好用,服务生上上下下的跑了四五次!但没有一点厌烦!最后还一再向我表示歉意!很棒!!!3,餐饮方面西餐厅感觉还不错!价格和味道方面还算不错!至于中餐厅感觉一般!菜品没有特色,而且还比较贵!自己一个人一顿饭花了400左右,还没吃饱!4,整体的环境很不错!后面的绿化做的不错,有种幽深雅静的感觉!呵呵
1	小巧，很是可爱，LED的屏亮度还不错，启动很快。电池差不多五个小时吧
0	很时尚风趣的文风，有谈笑间樯橹灰飞烟灭的气势，虽然只看完了第一部，但爱不释手的感觉已经越来越强烈。
0	大家不要购买此书，不适合国情，绕来绕去就表达了一个观念，要给孩子读书，一本书浓缩成一个章节就可以了
1	读完以后，觉得本书在材料方面准备的比较充分，叙述清楚完整。美中不足，就是国内部分的案例没有海外部分详细，也可能与国内材料较少有关，但国内部分的叙述也很公允完整，还原了其原貌。
0	这是我在香港住过的最烂的酒店。预定的是大床房，结果第一次给我一间双床房，第二次换了房，倒是大床房，但这间房间的的洗手间基本没装修，所有水管暴露在外，所有设备都是简装的，洗脸盆小的只能放进一直手，太吓人了。大家一定要当心。结果第三次终于换到了稍微像样的房间（因为看到过前面的那间房，所有眼界已经低了很多）。但房间真得是很旧，出门跨半步就是电梯，走道窄的只能走一人。建议如果是这个预算，情愿去住离此酒店很近的香港华美达酒店，绝对比这个酒店设试新而且离中环相对较近。以前还住过香港华美粤海酒店，差不多650一天，绝对要比这家好。不过这家总算还有个优点，就是自助早餐很丰盛，但其实价格要比钱两个酒店贵好多！
1	这是自有网络小说以来，这是我第一本花钱去买的小说，网上没有结尾或者加VIP的小说多了去了，唯独放不下它，从老妖的?如果?开始，让我记住了一个叫“千寻千寻”的作家，每一本书都让人心动，似乎又回到了少女时代一本本追着买琼瑶三毛的小说。她的文字是属于有灵魂的，可以让人沉淀下来的。也难怪乎被导演看上改编成电视剧了。期待下部出版的《紫藤萝》。。。
0	升为一家三星级的酒店，服务质量相当的差，服务员在电梯里面遇到客人连招呼都不打~还摆一张臭脸，看见就不舒服！以后再也不会住该酒店！~~
0	这本书没有想象中好，书的中心意思用两句话就可以概括“只要孩子愿意，父母每天都要陪孩子亲子阅读，而且亲子阅读越早越好”“父母要给孩子树立阅读的榜样！”。
1	真诚坦率的讲述了自己，不仅仅有光纤的一面还有猥琐的一面（因文化差异导致的放荡行为让人不能接受和理解！抱歉雅尼）。他混沌过，也颓废过，但是关键时刻他总能找回自己－本质的自己!他最终的成就归公于超强的自我控制力和专注力，几乎是常人难以想象和理解的！也许，没有这样的付出和坚持，不可能创造奇迹。这本书让我认识了雅尼，也深深认识到成功所需付出的代价。渴望成功而又没有方向的人该看看。
1	超轻啊~单手拿很方便，外形简约大方，喜欢。送的东西很实惠。内存，硬盘。间接升级啦。京东送货真是飞速啊，头天下午下订单，第二天上午就送货了。表扬
0	故事都太长了～～而且有的有点不可理解～～不太喜欢～～读了两本就读不下去了～
1	服务态度没得说，从门童到前台，服务水平可以用完美来形容。给人一种回家的感觉，真的很亲切。房间条件还可以，住起来的感觉不错，只是卫生间淋浴设施亟待提高，龙头问题很不好，还有就是里面的饮用水直接从水龙头接的，漂白剂很多，喝起来口感很不好。（在入住期间由于市区管道维修赶上停水，很尴尬，询问前台很快就给予答复，并且态度很好）。服务真的没得说！周围环境很好，虽然比邻闹市区，但晚上的环境很安静，而且离中间很近，购物餐饮都比较方便，走上几分钟就能到海边，感觉很惬意。值得推荐
1	拿到这本书后看的十分兴奋。非常非常好！其中有几个方面对我启发非常大。（1）对业务系统的描述和理解。通过优化前后的业务系统进行对比分析，给人的感觉十分直观和易于理解。（2）盈利模式方面，从收入和成本结构的匹配性上进行深入分析，很有启发性。（3）企业价值和现金流结构方面，“好的商业模式，往往是减少投资规模，降低运营资本，同时增强自由现金流的持续成长能力”。精辟到位！
1	1、位置：交通便利，距机场快线九龙站40港币车程，据铜锣湾时代广场80港币车程，海港城起步费车程；弥敦道步行即可，购物非常方便；2、环境：较为安静，适于居住；3、设施：维护较好，但设施已较旧，传统电视机；4、饮食：酒店早餐品种较多，令人惊喜；附近餐厅亦提供其他选择；5、服务：员工热情，主动；
1	一般情况吧!这个价位的能有这样的硬件条件也算不错了!适合情人约会不想花大钱的!
0	看了这本书觉得并不如想象中那么好，只是宣传的好罢了！书还是要亲自看看才知道内容如果，不能单凭排行榜或者别人的评论。
0	我个人感觉一般，太多的堆彻和从第三者角度出发的评价，但和读者的感觉却有若天壤之别。几乎有点看不下去的感觉。特别是讲贺顿和电台主持人一起主持节目的那一段，书上讲了女心理师多么的睿智机变，节目多么吸引听众，但从书上的描述，我感觉——如果我听到这样的电台节目，一定换台！我还特地把一些段落指给老公看，他读一段就拒绝再看。我最后是跳着看完的，一个感觉：盛誉难负！
1	总体感觉不错，特别是体现在酒店的服务细节上。晚上服务员送的牛奶，最后一晚的摆放的鲜花，给阿拉的印象还蛮深的，当然，只要是心情不错。呵呵
0	就是纸张较厚又锋利,我小孩第一次看就被书弄破了手,晕死.........出版社没有一点安全意识!!!
1	长恨歌，我想王琦瑶只是追求自己的幸福，从李主任时是青春追求名利，康明逊时追求的安稳的生活，老克腊追求的晚年孤独的陪伴，只是她的追求都破灭了～我想如果程先生没有在文革的时候自杀了，也许晚年的王琦瑶就会愿意了吧，愿意只有恩情而没有爱情的陪伴了吧～很不错的一本书～王安忆说过，她笔下的王琦瑶代表的是一座城市～值得一看哈～
1	轻薄小巧，做工看上去不错。最重要的是，价格很便宜，以性价比取胜。
1	这是中信金融前沿系列图书的第4本，作者曾经工作在华尔街的两大投行----高盛和摩根斯坦利，通过对投资银行的描写，揭示了华尔街的真相。贪婪成为了华尔街的主旋律。其实，华尔街许多真相可能局外人永远都不会明白，也没有机会明白，但华尔街投行的道德沦丧却有目共睹。如果我们以后有机会得到他们的服务，真应该仔细想想，那些拼凑的项目建议书的份量。值得一读的书。
1	商务大床房，房间很大，床有2M宽，整体感觉经济实惠不错!
1	小孩马上上小学了，想买一本适合他阅读的书，要求是：字简单、故事能吸引人、最好让小孩在阅读时有一些启发，或者说是收获。网上评论不错，看看目录上有几个故事以前看过，挺好。抱着试试看的心情买了一套。回到家和小孩一起朗读，我们很喜欢。看得出来所有的文章都是编辑精心选择的。除了对小孩来讲生字有点多外（生字多一点也没关系，再大点就可以自己读了），各项指标均达到了要求。
0	一开始本来要预定凯悦的，后来助理搞错了，订了个君悦。简单评价以下。柜台服务态度还可以，就是房间特小。最不满意的就是宾馆的车队。一开始我预约了一台丰田皇冠，后来我要用车的时候，柜台告诉我皇冠车出去了，只有花冠，然后告诉我价格是450元，我只好订下了。过一会儿花冠车司机过来了，就说价格是550元，立马抬高价格，我觉得这不是钱的问题，而是宾馆的信用问题。中午时间，我要去吃饭，叫司机12：30过来接我，结果等到12：30，他没有出现。只能给君悦打电话了。最不可忍受的就是那个司机一直边打电话边开车，那天我用车用了5个多小时，其中3个小时以上，司机都是在打电话。如果入住君悦要用车的话，千万不要用君悦的车。素质极差。
1	酒店房间邻湖，南湖美景一览无余，我订的大床间，房间很别致，价钱便宜。送餐很及时，西餐匹萨做的不错，服务很到位，送餐的不能作电梯，就跑上来，很敬业！宽带很快，电脑桌在窗边，可一边上网一边欣赏美景。
0	我是先看到朋友那借到这本书，认真研究过,发现好,才有购买的欲望,也发现有很多不同的版本的，所以我上网寻找到自己要购买的版本和我朋友的书一模一样时，就在书旁选择了你的书,即使价格方面比别人贵（你是18元，不同版的一般是16.5元,16.3元,15.9元都有）我也愿意买,谁知收到货打开时,还时钻石版,为什么不是与你挂在网上那个普通版一样的呢,真有点被欺骗的感觉,我想换行吗?你给个联系方式吗?我们能否沟通呢?
1	配置合理，速度较快，没有系统，没有软件。屏幕没坏点。外观还可以,第一次买本,没啥经验也没有多少钱,送给妹妹的礼物,她高兴就好了.
0	标准间较大，接站服务不错。总台服务不太好，退房结帐后，在总台打一市话，告知：需2角！
1	各项服务非常周到，前台人员热情，楼层服务人员周到细致，房间送餐服务快捷味美！
1	从广州发的货，订货后两天就到了，非常快，配件很齐全，操作系统方面没有预装也不算坏事，网上有人说这款用了sis的芯片组，事实上还是用的Intel，想买的朋友应该放心了。完美屏，还有2yearswarranty，可以放心了。end
0	对所谓的藏畅销书越来越失望了这本书读起来味同嚼蜡不管从小说的角度还是说心理书的角度都写得非常不到位以前毕淑敏的小说有些还不错这本...就太失望了
0	普通的公寓房，服务水平差，不适合商旅人事入住。
1	对于吴淡如的写作，看过的人应该都比较清楚，她的文章一般都不会枯燥说教。读来很有趣味，即时是关于很多条条教教上的东西，在她的表达下也是较生动的。如此一来本书的主观色彩也就比较浓了。当然对于很多精益追求理论规范的读者（学者）的来说，本书可能不是十分适合。但确实是适合很多有意愿从各个角度去学习提升自己方式方法者，特别推荐年轻女性读。
1	服务态度真好，让人觉得舒服。退房时被告知有件衣服忘在房间，我想回去拿，但他们坚持让服务员去帮我拿过来。进进出出酒店的人都会对你微笑，会弯腰点头打招呼。周边的环境我本人很喜欢，小城镇的感觉。就是有几点不足，一是楼层太低，好像只有4层，我们住一楼，感觉很奇怪。二是房间的隔音不好，老是听到窗户外面的人说话。别的酒店一般都有的士在前面等着，但是这里要走到外面去打车。
0	电池容量还是太小了，毕竟才4芯。内存也太少了，还好我手头有一根2G的，也是1066DDR3的。机器和我原来用的T43比较，还是厚了不少，但一份价钱一份货啊，价格也差不少来。
0	还蛮无聊的书！建议各位JM看看就好，钱包要捂牢（不知道这样写评论会被和谐嘛，不管啦！）
0	说实话买这本书是为了跟风,赶时髦，买回来就后悔了~呵呵,可能是我不太喜欢这种女人的历史眼光
0	预装系统居然有另外两个盘符：Recover和HP_TOOLS,如果自己再增加两个，就会显得盘符好多
1	很久之前就买了这本书，因为它的久负盛名，看过之后觉得让我感受到了一种追求美好生活的方式，把生活弄得精致一些，在某种程度上的复杂一些，也许，简单生活复杂化并不是一味的贬义，只是看，我们追求的是一种怎样的复杂~因为看过之后自己得到的这些东西，所以希望能把他传递给更多的人，所以一口气买了这许多，想送给身边的女生~
0	就是：带的驱动无法在xp上安装，提示无法安装。安装xp之后，无显卡，网卡等驱动，很不好。
1	因为急切所以在网上多处搜索了最后的终结篇结局,其实结局已经了然,不过因为读他的过程比较特别,所以,当读第一本时就决定了,四本自己必须都要拥有,而且这套的确很值,我的同事们几乎每人都是轮流读了一遍,最后这本到手时,我都没能读完就借同事读了.看了中间的一部分,还是以往的那种感动,字里行间的细细的情感,虽然不是前几部那样轰烈,可是,依然我爱.也想亲眼读完这个美丽而悲伤的故事的结局.所以.
0	我买了三本书是<求医不如求己>,<别笑我,我是英语单词书>,<沉思录>,当当只给了我两本,那一本怎么不给我了呢?当当网从现在开始我对你已经失望了!!!!我再不买了!!太伤心了!!!
0	这个宾馆的接待人员没有丝毫的职业道德可言。我以前定过几次这个宾馆，通常情况下因为入住客人少，因此未发生与他们的冲突，此于他们说要接待一个团，为了腾房，就要强迫已入住的客人退房，而且态度恶劣，言语嚣张，还采用欺骗手段说有其他的房间，先引诱客人退房。然后再说没有空房。这样的欺骗行为，造成了我没能及时定到其他酒店的房间！！！差就一个字！！差，太差！极其差！
1	开始看了2005年的几位朋友的评价，都不敢去入住。没想到现在改观了很多，房间虽小，但很整洁。下次再来的话，还会选择这个酒店。只是希望宽带能一直免费！
1	上周，正巧碰上同学会。这时我已订过，但还没收到书。其中的一位功底很深，我就不失时机地问了南氏的情况，其实我很早也想问的，但不好打搅他。按他的说法，南氏在国内的学术界并不怎么认可，因为他写文很随意，不怎么苛求学术之道，如引述错误很多等。但此人倒是修养很深，打通古代中国文化，他家也有几本他的说，确实不错，反正我也不是搞学术的，建议我还是能买些看看。
1	这款机子，我没发现任何值得说好的地方！等待我不停的投诉吧！。。。（下面的评价不让多写字，写了很多发不了）
0	入住的经济客房,一开门进去浓厚的霉味,且无窗户255的房价是不值的,如果住别的酒店的话,可能会更好
1	因为看了中央少儿的这个动画片，儿子天天嚷着要看，可是电视的节目总要更换的。幸亏在当当网发现了这套书！真是感谢啊！！这套书儿子当做宝贝，几乎每天都缠着我给他讲小火车的故事，而且认识里面所有的小火车，有时候我都不能分辨哪个是爱德华哪个是托马斯，他却一眼就能认出来。邻居家的小孩来我家玩，也很喜欢，看样子这套书神的小朋友的喜爱啊！不错不错!!
1	帮同事买的，价格便宜，配置也不错！让我感悟自己总是迷信外国牌子是不是不太明智了。
1	买之前一直在12和14寸间犹豫，太重或屏幕太小可是买了后没有后悔，非常喜欢
0	linux改xp花了一下午时间。散热不好，cpu温度就没下过50，玩游戏能上70，比较吓人。触摸板关不掉，打字经常碰到。
0	联想的程序跟我们平时的电脑程序不一样，而且在京东买的铲平不享受上门维修
1	不好意思，刚才一时手快，最后一句打错了。原来有一种情始终牵动着我们的心，那就是我们与亲人间的不可抹去的深深的情愫啊！哈哈哈。请多多支持。
1	性价比高，风扇声音较小，使用office风扇基本不响，第一个本，满意
1	我为女儿买了很多当当推荐的童书，如斯凯瑞、阿罗、卡梅拉等，女儿的兴趣都不大。唯独罗米系列她百读不烦，每天晚上都要我念一个罗米的故事才肯睡，很多故事她都能复述了。通过这本书，我真切体会到，合适的才是最好的。女儿通过这本书，与罗米比较，那些事罗米能做自己也能做，那些行为应该改正，通过罗米和行为了解一般的常识。我将罗米系列与女儿年龄相仿的几套都买了。
0	房间味道好重，本来都是去住华天世纪的，他们生意太好，没有房间了，丽晶的房间感觉象好久没人住了，霉味好大，住了两天，人都快晕了，如果再去柳州肯定不住这家了。宾馆反馈2008年8月1日：对您提出的意见我们已进行了改进。酒店设有无烟楼层，也推出了奢华新装的商务行政客房，一定不会让您失望！
0	内存较小！驱动不是很全！声卡驱动安装需先安装KB888111补丁！才能安装！
0	看了评论才买的,结果发现不是那么的好,不太喜欢这种风格,儿子也不喜欢看,也许女孩子会喜欢这种书吧?
1	不过，对于一些阴谋论调，将信将疑，网上一搜，大家议论纷纷，我想写的最详尽的当属天涯的这篇了吧http://cache.tianya.cn/publicforum/content/develop/1/140524.shtml学术争鸣是好事，不过回头想想，这本书的确有点小说版的正史
1	这是一个安意如非常青睐的故事,是她推荐的小说,我是她忠实的读者,对她的品位从不怀疑.当我看完这本小说的时候,我对于鹌鹑的崇拜更进一步.这真是一个令人着迷的故事,一个能给你内心带来激荡的作品.我可能用2个多小时就读完了它,流畅得让我自己惊讶,因为它不完全是文字的,而是有声音,有画面的.里面精美的插图和漂亮的书签更让书的人物在你脑海中形成影像,“柑橘与柠檬”的歌声仿佛在远处不停的回响。
1	忽然听见孩子在她自己的房间里哈哈大笑，我不禁去问个究竟，原来在看《别笑！我是英文单词书》。我感到很好奇，于是抽空拿起了这书翻了翻……我也笑了起来。这书着实有趣，而且看过的单词就能留在记忆里面了（我这年龄记忆力正衰退中），这是我所料不及的。原来单词也可以这样学？！于是鼓励孩子好好阅读此书，既可以记住单词，也可以在适当的场合给同学们讲讲笑话，未尝不是件有意义的事呀。
0	非常差的一家酒店,虽然前台小姐开房时对你郑重声明是"二星级".进门,房间里一股味道扑面而来,往墙上插卡取电?没用,干脆直接按电钮开灯;进卫生间洗澡打开水龙头,水竟然从管子里喷出来,仔细一看,原来淋浴器的管子和龙头部位已经断裂成两部分,酒店用黑胶布简单的绑在一起;好不容易洗完,离开卫生间,突然听到里面轰隆声大作,吓了一跳,再一看原来是楼上冲马桶的声音,当然这种声音一晚上持续不断---只要楼上在用卫生间.好不容易过了一晚,早上起来打餐厅电话订早餐,被告知不送房间,要送就要收手续费;终于出门要退房了,一开门地上好大一滩水,原来夜里下雨,走廊里竟然漏雨漏了大半夜.终于退了房,外面又下起雨来,向前台小姐要求用伞送一段三分钟的路去旁边的北海汽车站,竟被告知要自己去求保安,恳求了半天才慢吞吞地去安排;最后耐不住饥饿去二楼的餐厅吃饭,一份又硬又难吃的炒饭卖18块也就算了,送餐时往桌上扔了一包餐巾纸,立马…
0	周二中午就收到顺丰送来的本本，非常不错哦，只有一个小疑问，不是说led屏的背光在全黑状态下是关闭的，但我还是能够看到屏幕下方白色的漏光，让我感觉是不是联想忽悠我们啊？还是我记错了？呵呵
1	10月底刚住了3天，感觉真的不错，房间够大，很干净，虽然靠街，隔音效果还算不错，至少我住的时候服务态度很好，让拿个吹风机很快就拿来了，拿几包茶叶也很快，唯一的遗憾就是不提供信用卡消费，不过在门口就有一个自动提款机，还有不能延后一小时退房，说是电脑系统问题。总体感觉230一间很好。
1	客房和餐厅的服务都不错，总台的办事速度也挺快。但楼层好像没电话，我忘带房卡还要下到总台，电梯有点慢。
1	商务标间房间比较大,但洗手间很小.隔音效果也不太好.总体说来还算干净,整洁.交通很方便,离静安寺很近.
0	非常不愉快的一次经历!!!酒店的服务一塌糊涂!!!在下午3点左右入住竟然没有打扫好房间!办理了手续(付了押金),然后晚上再拿房卡.如此一来,竟然对携程说我没有入住!!!折腾了一周多才确认!房价对比酒店而言并没有优势(非常客观!并没有恶言)相隔一条街新开的酒店比比皆是!除了房间大,其他都一般,特别是隔音差的不能再差,对有时间且喜欢听隔壁做爱直播的是个非常佳的去处!我"欣赏"了一晚上!"身临其境"的感觉!!!总之!我再也不会去这个酒店了!!!
0	酒店比较旧，靠近机场，能听到很大的噪音。而且早餐非常差，简直就是没东西吃。我再也不会住在这个酒店的。宾馆反馈2008年3月14日：尊敬的客人您好，非常感谢您的宝贵意见，对于您入住期间遇到的不愉快经历，我们深表歉意，以下是我们关于您的意见的反馈情况：1.关于您提到的噪音和酒店陈旧问题，由于酒店地处厦门主要干线-湖里大道西段，距离机场10分钟车程，这是酒店交通便利的主要优势。但随之而来的就是噪音问题。厦门联发集团于2007年5月份投入巨资对酒店重新进行装修，在隔音方面做了最大的改进和提高。酒店装修完工投入使用以来，未收到客人关于噪音的投诉。2.早餐：针对前几年团队为主的早餐，酒店在人员配备和早餐种类及数量都做了很大的改进，目前早餐包括了小菜、饮料、热菜、糕点、主食、沙拉等40多种菜品，能够满足各种客人的不同喜好。我们非常珍惜每一位客人的投诉，非常珍惜每次能为客人提供服务的机会。也许酒店方面现…
1	比较不错的酒店，设施比较新，交通还是比较方便，但是离市中心有一点距离，去机场方便。
1	原本是想找一本在中学时代阅读的关于两性经典言论集的书，没找到，但找到了周国平的这一本。周国平的妞妞很早之前在各大报刊杂志上看到过介绍，却一直没有找来看过。但是这一本书，我相信值得每一个男人和女人用心阅读。生活需要智慧，两性相处亦然，爱情、婚姻，虽然不是人生的全部，但却毫无疑问是获得人生幸福最重要的部分。每一个人都应该认真对待。这本书，能让每个人收益。
0	慕名买一本来看，看后大失所望。这种作品也就是一小资女自我感觉良好的显摆，却有那么多人热捧，其粉丝水平也就可想而知了。非常后悔买这本书，还我钱来!NND.
0	本人正是受当当网各位评论的误导,以为这是本不买不看就会留有遗憾的好书,发现后便赶紧买下。看过若干页后,真是大呼上当.这哪里象是一本讲述历史的书籍，通篇调侃的风格以及所使用的网络语言、大白话，甚至许多句子多含语病，真是误人不浅。
0	京东太会糊弄人了，我选定的圆通，竟然给发了免费的经济EMS害我多花了8块钱！
0	这本书的唯一优点就是让我明白了什么是炒作！这世道啊，三教九流都来写书了，一不小心还成了畅销书！我觉得写评论要凭良心，因为我们的评论有可能会影响到其他顾客的选择。这本书讲的东西大都是自己的经验，至于科学依据嘛，她讲不清楚，我个人认为不可信。希望大家好好考虑！
1	整体做工尚可，屏幕大有面子，硬盘大够肚量，独立显卡是ati的3430并非3410性能可以，配置够用，上网、看片子完全没问题。用ghostxp装好无需再要装驱动。
1	尽管这家酒店离市中心有点距离，但风景及服务特别好，酒店设施齐全，步行就能到海边，酒店也能为你联系司机并将早饭提前送到房间，不另外收取费用。酒店的餐饮口味也能基本上满足各种要求，下次来威海还住这家酒店。
1	酒店设施齐全，服务周到离海边很近，适合晚上出去散步
0	因为看到书评写得很好,所以才买的,但书买回来后,儿子不一点都不喜欢,我只好自己看啦,觉得不好看,怪不得吸引不到儿子啦!
1	拿到这套书时非常高兴，两本一起价格不贵，拿到书之后两天就读完了，真希望这本书能再厚点，尤其是活法1写到的做人做事的理念和方法让人看了之后豁然开朗，非常钦佩稻盛和夫，他不仅仅是经营之圣，而是一个智者，向我们传授道的智者，如果企业家都能做到他这个程度，那么不会再有尔虞我诈。这本书值得久读，里面讲得道理耐人寻味，烦躁空虚之时翻一翻这本书，你会被他感动。
0	没有MIC，没有相头最大问题是：键盘软趴趴的，左Ctrl键下钢板翘起顶住Ctrl键不能按，同时'左向键'有一头上翘，因周日自提，无技术人员处理，很不爽，这点我要倒扣4分。退货嘛没时间，将就吧。
0	我对中医方面的书很感兴趣，看到这本书如此畅销，很多读者对它的评论也很好，就满心欢心的买了这本书。结果，非常的失望，十二分的失望。书中的观点缺乏科学根据就不说了，连自圆其说也不能。比喻新奇但无道理，每篇或每段提出一个观点之后，后面的东西却很多是与观点无关的，完全是乱七八糟，牛头不对马嘴。这样的书，居然有那么多人喜欢，除了一声长叹，别无选择。
0	很一般，服务态度不好，我走的时候有个密封的纸箱子需要帮忙拿下来，我先到前台结帐并找人帮忙拿下来，就在短短十分钟时间，查房的服务员擅自就把我密封的纸箱子拆开并翻看里面的东西，等和帮忙拿纸箱子的门童上去时，很气愤，质问服务员，服务员还振振有词，真是服了。不知道是不是有值钱东西就直接拿走了，幸好只是一些资料。
0	装xp的时候很麻烦。驱动现在有个未知设备不知道什么东西。别的都驱上了。
1	酒店的位置非常好，过了街就是繁华的南京路，离地铁站也特别近。酒店的硬件在4星级里面算是不错的，服务也很好，可能开业的时间比较长了，房间里略显的有点旧，而且接近1000一晚的价格不能免费上网也有点不太人性化。也许上海稍微上点档次的酒店都是这样吧。总的来说还算满意，下次还会考虑入住。
0	看了网上介绍,我买了这本书,一看傻眼了,太小孩子看的,我们家孩子看不合适了,怎么办啊?客服忙忙忙......,怀疑是不是虚设的.以后网上买东西要注意了.
0	看了网上的很多好评才买，感觉受欺骗了，这叫好书吗，画面阴沉沉的，连我看了都想睡觉，更不要说给孩子看。其实书原本的旨意是很好的，但从国外拷贝过来后，画面真的太丑了，真的是一点兴趣都没有。想退！！！
1	故事里，孙波，小浪，画家，每个人都辛苦的活着，就好像我们这个社会，好多人苟延残喘，总有些无奈。小浪的死，画家杀了妻子，孙波最后疯掉，每个人仿佛都在逃避苦难，每个人有都好像得到解脱，殊不知，身边的人更加受伤。故事一直以不同身份的人在讲述，送每个人的角度出发，却都有着悲伤的口吻，也许你看过这本书会觉得很压抑，但是这就是生活。每个人欣赏角度不同，但是我很喜欢这本书！
1	原以为新瓶装旧酒，只是出版社把茅老的旧文章编辑一把出售。读毕，非然也。心愧之。体会到茅老思维框架的完备、思维方式的缜密，论证出的观点总是如此新颖、出人意料、发人深省、让人感悟，而不是人云亦云。其思想已达到自由的境界。建议茅老再多出新品，并注明写作日期。同时多些文彩（也许茅老当初是学数理的），哈哈！
0	本来预定的就是别墅标间,前台小姐很热情的给我们推荐了"超超豪华的普通标间"给我们入住,说是比我本来网络上预定的还要好，进去就是一股异味,好象是几百年没人住过的老式里弄,我们后来还是强烈要求酒店给我们原本预定的别墅房间,的确就不一样了，但是这样一来给我们的感觉非常不好,我想这也是酒店的手段吧.
0	炒得很火，买来看后，印刷精美，但觉得深度不够。不值得收藏。不过可以考虑给孩子读书后看看，倒是由浅入深的接触传统文化的一种选择。
1	余华的活着是上世纪的作品可是对于今天的读者还是有很大意义的。主人公福贵的一生坎坷崎岖，但是他还是坚持了下来，他的亲人一个一个离他而去，他心里要承受多大的打击，可是他还是坚持他觉得他是替死去的人活着，为亲人而活，活着是一个很神圣的话题，对于今天的人们，来自各方面的压力非常大，但如何去处理呢，有人会活着，有人会自杀等等。相信看了这本书会有所启迪吧
1	住了3天的五号楼,感觉相当不错.无论客房还是餐饮部的员工都能给客人以真诚微笑的服务.酒店附近交通方便,离市中心和各景区都不远.下次还会来住.
1	追加几句：有好多真正的大师，是可以作为大师这个称号的标准的，库布里克就是这么一位。假如您误以为今天中国的某位导演也算是大师的话，可以看看库布里克，看看《大开眼戒》，对照一下不太好算的差距。如果哪位导演你真心在有生之年把成为大师作为目标的话，也劝您看看《大开眼戒》，給自己树立一个标竿。
1	我是一位４岁孩子的妈妈，书中提出＂不管＂就是最好的＂管＂的教育理念给我的印象非常深刻，现在多数家庭就一个孩子，家长总想给予孩子全方位的照顾，不敢＂放手＂，我想一个孩子健康成长需要家长的爱心，更需要家长耐心的＂等待＂；非常感谢圆圆妈妈带来的这本书，我看一遍肯定不够，书中提出的很多问题要反复推敲，先让家长认同，正确理解后才能用平和的心态面对孩子成长过程中的＂问题＂．
0	红外只是遥控器用的，不能传数据。这个应该在参数中说明。保修期写得不够准确。驱动光盘是Vista的，硬盘中的驱动也不全是XP的。XP的驱动还要从网站上下载。XP系统有个驱动装不上。
0	160G的硬盘容量，实际查看分区只有140G多一点，打电话问华硕销售，解释说什么还有隐藏分区……搞不拎清~黑色的表面容易沾指纹
1	在百度的彩吧里待了很久，所以已经把小说都看完了，也看了吧里大人们的各类翻译，不过能看到出正版书真是太开心了！赶快买一本放在家里藏着，哈哈哈哈~因为厦门送书的速度远比上海的慢，所以直到离开家都还没有收到书，不过听说纸张和复印质量不是很好，还是有可以改动的空间啊~出版社加油，赶快把书都出完吧~最新出的书如果台湾出版社没有翻译的话，百度吧里也有啊，可以出得快快的，相信会很有销路的~
1	轻小可人，容量大，速度快，外壳色泽光感都不错……对于准备求婚的哥哥是个不错的选择哦！
1	内置的软件挺好的而且华硕的电话服务那是没得说，不错不错，由于网卡升级问题，打了一个多小时的电话，都不烦，
0	告诉我们如何在当今竞争激烈的环境中，尤其是外企，凭借自己的努力，一步步地实现自己的目标的故事。当然主人工拉拉很可爱，我们要学习她对于工作的认真执着，遇到问题总是善于总结，善于与公司上上下下的人打交道的技巧。
1	大堂和房间的装修豪华，很好，距离广州很近，推荐．
0	带着70岁老人和小孩子，就因为是4星才订的，一订3间。好家伙，房间不隔音不说，淋浴水龙头一碰就掉了，水还不热。订了周四和周六的房，周四住上了，周六居然说没订单。全家提着行李在当地现找宾馆！（别说，大堂副理态度很好！就是说话不管用。）最后住到了当地3星的宾馆，价格便宜，不光服务好，房间也强多了。可真别信什么‘星级’了，太不符合现实情况了。
1	【荐书】:补充一下,《海底的秘密》是适合全体读者的，是无文字，无国界的，充满了爱，可以让人永葆青春的，要用心阅读的书。
0	身边很多朋友都看，说挺好看，挺有意思。买来看了几页，发觉不和我的口味。我不喜欢这种类型的讲历史的小说，太太太调侃了。
1	这确实是一本有趣的书，大人读了也会欣然一笑。不过个人觉得，淘气、破坏、犯“错误”本来就是孩子的天性，这是他们学习成长的独特方式，在一定的范围内，家长们尽可以由着他们自由发挥，不必严加干涉，尤其对于3岁以前的孩子，其实你和他讲一大堆道理，也不如一次亲身体验来的奏效，相反，道理讲得太多，有害无益。宝宝的快乐是家长的快乐，以上观点，欢迎指正。
0	从同学那儿拿了XPSP2和SP3两张系统盘，我清楚的记得放进光驱里了，可是再打开光驱时却是空的！郁闷、尴尬、恐怖！
0	这样的男人，温柔的过了头，找不到一丝男人的气概。只会说：这是好的。。。这也是好的。。。无法欣赏这样的文笔优美在何处。爱情也是奇怪，张爱玲爱上了这样的一个人，隐隐地，大概是一辈子的影子。
0	我觉得不闷的人千万别去看这本书,看了后超级郁闷,是一本很闷的书,我只能这么说了~~
0	送的内胆包比较差，由于电池的缘故，重量也稍微重了一点，不突出设计很好，但是还是没有浑然一体，最大的一个问题是升级，没有提供空余的内存扩展槽，如果升级，需要用2G的条子替换掉自带的1G条子，非常不好！！
0	我们在天津玩三天，就这家酒店最差。首先管理混乱，到达酒店各种原因解释没有你想订的房间，入住房间通风极差，控制开关老化失灵，晚上睡觉想关灯只能拧灯泡，前台服务态度糟糕透了，一家严重影响天津形象的酒店。
0	房间很差,感觉像有鬼一样,服务也很差,水要自己要才给,总之这个酒店绝对不推荐!
1	图书印制精美，有非常多的星座图儿子很喜欢，把他放在床头，每天晚上睡觉前会翻一翻图书设计是成人和儿童都适合的，可以长期留存在家里，孩子长大也可以一直翻翻看看的我偶尔也会翻一翻，儿子希望我再买个天文望远镜给他，就可以对照星图看天空了这本书是很成熟的内容设计，并不幼稚，但孩子也看得懂，对于让孩子对天空天文多一点深度的认知非常好，也适合爱好天文的成年人。值得。
1	看过才知道，季老是有坚定唯物主义信仰的大学者。这样就不能要求他写出符合佛教传统的文章。季老的书只能当纯学术的书看看，要学佛，对一般人这本书就很不合适了。刚开始我还认为先生是著名宗教研究大师，毕恭毕敬地认真学习先生的思想，仰之弥高，及至书中对净土修行法门的浅薄评论，即视之如土，只当学术资料看看。但这些并不妨碍我喜欢季老的书。文笔清新简洁。
0	在当当一次性订单600多元，可是送货的只把货送到楼下，说：“你的书那么重，我只赚你1.5元，我不可能给你送上楼。如果你自己不拿，那我就把书拿走”。我不知为什么你们之间的矛盾要把我们消费者牵涉进去，我们并没有少付一分钱。请当当给我一个合理的解释。
1	适合隔一段时间就拿出来看看，每次都会有不同的感受的，相信我
1	性能不错，满足日常需求，特别喜欢550的造型，很帅，15寸大屏幕看起来很爽，赞一个，杜比音响效果很赞~~支持联想
0	不好玩感觉买它是种浪费如果没有认真看它,把它当小说一样看的热情还是不要买了不值得
0	我认为此书买了完全是等于把钱掉进了阴沟里去了，太不值了。劝大家别买了。买了会后悔的，象我这样。还不如别的书呢。
1	给女儿买的，我先看了，以为是文学故事，没想到是作者儿时的亲身经历。真羡慕巴学园的孩子啊，对小林校长充满了崇敬之情，真有那么爱孩子懂孩子的老师吗，离我们的现实生活很远&#183;&#183;&#183;&#183;遇到小林校长那样的老师很难，但做个小豆豆妈妈那样的妈妈不太难吧，听过一句话：父母的心是孩子最好的巴学园！
0	没有系统这个不好，自己装挺费时间的，还有显卡跟摄像头的驱动两有问题！显卡得装两遍不然什么Direct3D什么的启动不了！
0	大家都说这本书写了很多心理案例,但我觉得什么案例呀，不就是作者编的故事么，而且欠分析。说什么是心理学的辅读读物，我看就是把一些故事串起来，再打乱一下顺序而已。推荐那些喜欢看小说的人看，但真想学到点心理学知识，那就免谈了。
1	电池不错！可用5-6个小时，键盘还不错！价格还行吧，比X61要低很多！远程组网时测试比较方面！
0	于丹的心得，在电视上看过，也上网看过，记得在大学的时候老师还放给我们看过，现在看有书，就买了一本，翻了翻感觉挺好，还有书签，印刷是彩色的，也很好。上次评论打的分数不知道怎么的，是很差？不知能不能改啊，应该是很好，喜欢
1	酒店位于市中心，非常方便。虽然没有时间去看，但听说附近也有很多景点。总体来讲，酒店的服务还是非常不错，但房间比较小，而且应该是两个房间封门而成为的单独小间，硬件上感觉达不到5星级的标准。三楼的法式餐厅不错。
0	满心欢喜想看这本书的，想不到当当哪个家伙竟给我送了两本完全搭不到边的书来！！在当当买了这么久东西，这事还是头一次遇到。气死我了！！
0	一般吧，和教课书一样，人物只有作者的性格没有自己的性格，纪实总结小说，呵呵
0	前几次入住此酒店的舒适感觉使我认为再去香港住这是必然的选择，现在看来现实真是太残酷了！！！-中午到达酒店办理入住手续时开始出问题：找不到入住的人名；好不容易找着了人名房型又不对，酒店前台服务员板着脸说是携程跟他们定房间时没有说明，不能调换房间，经过来来回回两个多小时的三方交涉，酒店给了我们一张免费的加床并说第二天给调换房间，后来就没人搭理我们了，结果是我们住了四天的加床，直到第五天时我们换了一家公司定房，酒店才给调了我们需要的房间，终于结束了这几天的加床之旅。酒店前台服务员态度生硬，房间的超迷你和以前住在这时有着鲜明的反差，这使我感受到了美好的东西也不是一成不变的，多一些其他的选择是应变的最好办法。
0	内存小了，喇叭就那样，但是声卡太烂，我外接惠威的1010，声音和台式机比有明显差距
0	当一本教科书看吧，也只适合职场菜鸟，看不出任何价值，亏得这么多人给好评。当小说看吧，文笔实在不怎么样，而且超讨厌书里的女主人公，看着挺完美，实际上骨子里透着股自以为是的上海小女人形象。
0	linux系统有点麻烦，以前没有在linux系统上装过windows的系统，搞了两三个小时还没有弄好，后来还是在网上找了许多相关资料才搞好如果是装这个系统，我建议还是不配系统好，或是dos的也可以
1	配置均衡，3dmarker06测试2405分。电池3小时左右。散热差了点。系统用深度9.0不稳定，会蓝屏。后来改用龙帝国gost7.50326一切正常。
1	房间面积很大，服务尚可，总的来说还满意。
0	实在不建议大家住在那里，如果你自己没有车的话，价格贵，位置差，我第一次遇上连车都不帮你叫的酒店。竟然让客人自己提着大箱子走上20分钟去打黑车。这是我遇上的最差的酒店。如果有零分第一个打给它。
0	一个字：差、差、差，态度差到极点。我们从7月22日住到7月27日，开了两间房，如果不是因为工作太忙，懒的换房间了，早就不能忍受了。第一天入住感觉不错，房间也还干净；随后后面几天，事情接着来了。一、就是我同事的衣服放房间里不见了（其他东西都在），问他们怎么回事，结果这个推那个，那个推这个，后来不了了之，最后还是没找到。二、我们房间没有靠枕，问服务员要一个，服务员说没有了，我就说去其他房间拿一个，服务员后来说领导没有批准，他们也不能动其他房间的，只能帮反应，后来也不了了之。三、床单、被套我们睡了四天了都不给我们换，后来还是我们主动提的，结果提后还只换了一张床的。四、最气愤就是这了，憋了几天的气终于爆发了。我们最后一天吃早饭，由于起的晚，我们就打算早餐、午餐一块吃（由于赶飞机），那个小餐厅老板很不错，说午饭没好，我就给你拿点剩余的早餐还有马上炒个菜，只收我们早餐卷就好，要我们问前台要餐卷，前台…
0	作者有明显的自恋倾向，只有有老公养不上班的太太们才能像她那样生活。很多方法都不实用，还有抄袭嫌疑，没意思，没买的可以省省了。
1	最受不了的是宽带竟然是收费的，1小时12元！黑啊。。。就住了一晚，其它感觉还不错的。
0	一般！！一般！！一般！！一般！！一般！！一般！！一般！！一般！！一般！！一般！！一般！！一般！！一般！！一般！！一般！！一般！！
0	慕名买一本来看，看后大失所望。这种作品也就是一小资女自我感觉良好的显摆，却有那么多人热捧，其粉丝水平也就可想而知了。非常后悔买这本书，还我钱来!NND.
0	500多的房价,定的一间经济间,房间奇小无比,在里面都很难转身,淋浴设备也很差,被子不干净,盖在身上很痒,房间不通风,空气很差,隔音效果非常差,旁边屋做什么都能听见,半夜还被酒鬼乱敲门惊醒,这是我住过的最差的五星级酒店,千万不要在那儿住,开发区很多经济型酒店都比它好!!
0	太搞笑了！住了这么多次酒店宾馆都没有收停车费的，唯独东都宾馆收停车费，而且事先也不说明！！！当一个当兵的来收我停车费时，我破口大骂，先震他个四晕八素，然后趁他发懵时一鼓作气接着骂！声音还特大，一副要钱没有要命一条的架势，最后闹得收费的直犯晕，最后也没收费！这方法可供以后拄这家宾馆的人借鉴一下！（此方法切不可模仿，此次未交费纯属侥幸）至于其他的感想，和一经发表评论的人的观点一样，一个字：差！奉劝大家住店前三四而后行！
0	不赠送杀毒软件，只有使用60天的。价格偏高。有些地方2900.因为急着要用，所以图方便下单了。可能是电池的原因，机器有点重。确实战指纹。
1	酒店硬件来讲应该是不错的，就是位置比较远，离市中心和商业区都不是很方便，去的时候又刚好赶上出租车罢工，出行相当的不方便。但因为就在市政府对面，基本来餐厅吃东西的人都是里面工作的人，所以餐厅是不错的。如果不考虑交通的问题，建议选择！！
1	早点还可以，酒店环境很好。不过丁山楼还是和主楼有很大的差距
0	当时看的销售榜买的一本书，看过之后并不是很喜欢，个人感觉，每个人看书的感受不一样，呵呵
0	我觉得一般，跟我之前买的《女人就是要有钱》差不多&#183;没什么实际的内容&#183;
0	硬件还算过得去。就是服务水准太差了。前台服务员好像都是煞笔，一个个装傻充愣，一问三不知！！另外，日式标间里根本没有宽带接入，与他们网站上宣传的不符。如果用电话线接入，还要另收费！！为此与前台交涉，服务员和领班态度蛮横，出言不逊！！根本不懂什么叫服务业！！我看这样的服务迟早要让这个度假村关了张！！！
1	质量不错，适合3岁左右小孩玩。每一页边上都有已经打好的虚线孔，直接将页面撕下来就行，都是很简单的手工，练习孩子剪图形，折纸。我儿子3岁半，特别喜欢做，就是用剪刀用不太好，正好练习啦。有些东西做出来“实用性”还挺强，像太阳帽，刚好能戴在儿子头上，拖鞋，他也刚好能“穿”，儿子自己还说呐“大小正合适”，呵呵。让他练习手工的同时还有很多乐趣，超喜欢。
0	1发热厉害，用一个小时下面就烫手了，Dell的3000出头的笔记本一天也没这么热，有点害怕2机器感觉挺单薄，塑料感挺强3电池续航不理想4驱动是vista的，xP的要自己找，有点麻烦
0	该酒店位置好，离解放碑3分钟路程，房间宽敞。早餐可以，甜点很好吃。但大堂太小，电梯少，客人多，且和写字楼混用，很不方便。从房间装修看的确是个商务酒店，但携程上却说是四星级标准，实际上很难达到四星级水平。该酒店最大问题是没有给客人准备免费袋装茶，茶杯旁边有一小桶茶叶，很容易误认为是免费的，谁知结账时要了我11块钱。服务员的解释是如果要免费袋装茶宾馆可以另行提供，牵强的很。
0	1.电话线、网卡接口处没有状态指示灯；2.没有提供网线网卡、喇叭的手动关闭开关（必须使用Fn组合急键）
0	最大的不足就是C盘空间，用系统自带的工具分了一次区，只分出100G的空间，结果还进不去系统了，只能用恢复盘恢复出厂设置。还有就是没有附赠系统安装盘。也没有摄像头。
1	我看过的清穿文中这部算好的。第一次九阿哥做男主，这个长相媚过女子，经商又是奇才，是早已熟知。在科学创新上也这样有成就还是第一次知道。好的就不说了，有点问题：中医日渐式微是众所周知的，但女主一个中医学院的学生，本事要比宫里的医官大，实在不敢苟同。作为医学院的学生，女主的清朝历史也学得太好了，大事且不论，她竟然在救一个小孩时听得他哥哥的名字能想到是几十年后押解九阿哥的人，额滴神啊!
1	在沙田,地理位置也不算坏,只是离地铁站略微远了些,环境也还好,服务不错,前台的checkin/checkout都很快.房间嘛,不象传说中香港酒店房间那么小,感觉足够大了.哈.很舒服的.
0	酒店位置较差，交通极其不便。房间较小，顶多三星级标准，周边环境较差。我是住上后，感觉不太好，在下午6点前退房，结果要收全价，真令人失望。
1	大堂的服务员很热情,有宾至如归的感觉。入住的商务客房，除了有电脑，还有多功能传真机，可以在房间copy文件和发送，很方便。使用房间电脑会收使用费，不过上网是免费的，速度也很快。电脑工程师很专业和有效率，及时帮我排除了一些难题。地理位置极好，去会展中心很方便，不必太担心堵车。住的很愉快。
0	L7700处理器虽然标称频率是1.80Ghz,但HP生给降到1.60Ghz...虽然1.6G完全够了，但是..浪费啊...1.8的硬盘确实需要有点耐心...
0	书已经看了一半，确实挺好看，通俗易懂，值得一读，正在犹豫要不要买后面几本作为南昌人，要纠正作者一点，他在书中写说，某人在滕王阁上望着鄱阳湖。。。（书没在手边，不记得确切的说法了）而事实上滕王阁能看到的是赣江哦，希望大家不要被误导了
1	待机时间长，屏幕调到最暗，待机时间可以到9个小时。买给老婆的，女孩子用白色的小本本很合适，白色确实比黑色好看点，巧克力键盘也不错。电源适配器够小。
1	外观漂亮，比使用公模的看着顺眼多了。待机时间长，对于经常出差的人来说很试用。
1	合庆的商务单间可以堪称豪华,设施特别先进，特别是少有的先进马桶,很少酒店有这样的装备.价格也可以接受
1	从携程网上看到大家对海景花园的服务评价很高.我们于7月下旬到青岛避暑，特意入住该店。入住5天感同身受，果然名不虚传。可以说在我们住过的宾馆里服务是一流的。有几处尤其让我很感动。比如，西餐厅主管王杰和服务员金玉盛听说我有胃病，除了在进餐时照顾我，还给我拿来一些生花生米，说每天吃几个可以保护胃黏膜。我爱吃青菜，每次都单独给我炒一小盘。我们到青岛的那天下着雨，客户关系主任直接送我们进房间，在房间里办了入住手续。他在登记时看到我脚面上贴着膏药，很快让楼层服务员给我送来几张云南白药膏。后来蓝吧服务员也注意到我走路一瘸一拐，又给了一盒膏药。我贴后基本痊愈。我有慢性咽炎，进了空调房就咳嗽。大堂服务员马上给我取来金嗓子喉宝，蓝吧服务员又拿来咳嗽糖浆。我服用后很快见效。楼层服务员总是在我们外出后收拾房间，每次回来房间总是整整齐齐的，晚上还送来牛奶。这可是我们在外旅行从没有接受过的待遇。我们走进酒店，见到的…
0	订了两次这家酒店,遇到都是几乎相同的问题,我在备注里写的很清楚,"不临街,安静,高层,不要KTV上的房型,"不知道什么原因,是携程没有把信息传给酒店,还是酒店的理解有问题,第一次给了我
1	很安静，周围环境不错。交通较便捷。但周围娱乐设施，或者饮食之处不多。
1	酒店位置非常的好，客人每次都要点名入住。只是不知道为什么每次前台都为了吸烟区和非吸烟区和你捣糨糊，即便你预定时已经强调而且也得到了确认，前台也要试探着给你换成吸烟区做无烟处理，真真被打败了！
0	到现在为止,我还没拿到书,原因是你们的快递人员听不懂普通话,包裹上也没有我的地址,这位可怜的大妈快递员找不到我的地方,没法派送.而我又不会说陕西方言.实在无法沟通.我也只能等待这位大妈退货,然后再次派送
0	过了好久才想起来评价，记得离火车站超级近，不过方便的同时必然会觉得比较吵。韩日旅游团住这里的很多，前台服务冷淡。两个人住标准间，只给一张房卡，还很挑衅的看我。气的没心情。宾馆反馈2008年7月17日：酒店针对客人提出的问题，现已认真整改，希望每一位入住渤海明珠酒店的您都能高兴入住，满意而归。
1	这套书目前是我5岁女儿的最爱，每天要要求我给她讲上2本。这套书用“化身游历”方法近距离接触各种科学知识，真是非常奇妙的创意！看得出出版社也很用心，每本前都邀请相关领域的科研人员写序言。总体内容适合4岁以上的小朋友，因为内容还是很丰富的，也需要有一定的理解能力，太小的孩子可能会不感兴趣。总之，好书值得人人拥有。
1	中餐厅绝对不是五星：晚8点多时去的2楼中餐厅，没什么人用餐，餐厅环境犹如一般小店，餐具也很一般，桌上没有餐巾纸，没有牙签。上菜也慢。
1	订的是厦门宾馆的5号楼，很安静，房间很干净、宽敞、舒适，服务也很不错。宾馆的地理位置很方便，到厦大、轮渡都只要起步费，而且宾馆本身是花园宾馆，也很漂亮。还有，送的双早也很不错。总之，非常喜欢的宾馆，下次去厦门一定还会住的。
0	只有1g内存，要是京东再送1g就更赞了。vista系统1g跑起来比较难忍。
0	我的没视频,装XP非常麻烦,当然对我来说是这样,我还特地请了人来帮我装
1	细读此书，心情沉重得无以复加，又去找电影《蓝风筝》来看，一样是写右派，但电影对那场灭绝人性的迫害的描写明显不及此书来得细致、深刻、生动，有力度。当然了，给予我的感受也就不是那么刻骨铭心了。这是一本不可多得的好书，每一位中国人都应该去读一读，了解一下那段历史，这样，在下一次“革命”前，才能保持清醒和理智。
0	也许是说好的人太多了，所以对这本书的期望值过高，拿到手里看时，觉得书写的很肤浅，很没有意思，有半天时间就能看完了。
1	我很少给这种教科书满分。但这本书实在是给我惊喜不少！首先，它不只满足你记忆单词的需要，同时它还会讲解单词的具体使用技巧，以及对应语法，最后他还有对应的立体供灵活应用。还有就是它印刷精美到一个程度。所以您如果是想和我一样想把英语捡起来，那他一定是非常棒的教科书。但如果你是学生或正在学习学习英语，请您把它当一本工具书。总是，得到一本实用的好书是大家的福利。（我也一样！）
0	酒店比较旧，靠近机场，能听到很大的噪音。而且早餐非常差，简直就是没东西吃。我再也不会住在这个酒店的。宾馆反馈2008年3月14日：尊敬的客人您好，非常感谢您的宝贵意见，对于您入住期间遇到的不愉快经历，我们深表歉意，以下是我们关于您的意见的反馈情况：1.关于您提到的噪音和酒店陈旧问题，由于酒店地处厦门主要干线-湖里大道西段，距离机场10分钟车程，这是酒店交通便利的主要优势。但随之而来的就是噪音问题。厦门联发集团于2007年5月份投入巨资对酒店重新进行装修，在隔音方面做了最大的改进和提高。酒店装修完工投入使用以来，未收到客人关于噪音的投诉。2.早餐：针对前几年团队为主的早餐，酒店在人员配备和早餐种类及数量都做了很大的改进，目前早餐包括了小菜、饮料、热菜、糕点、主食、沙拉等40多种菜品，能够满足各种客人的不同喜好。我们非常珍惜每一位客人的投诉，非常珍惜每次能为客人提供服务的机会。也许酒店方面现…
1	按照我朋友的话说，就是这家酒店有着破烂的外表，却是内里奢华的装修。服务绝对的好，从一下车，到进房间，再到退房，都有非常专业的服务生在接待。帮我拿行李，送到房间，开空调，开灯，泡茶。。。。。。而且坚持不收小费！我住的是特色大房，很好，以后去福州一定还来住这个。很舒服，很宽敞，免费3小时国内长途，电脑免费上网，而且游戏齐全，速度很快。
1	昨天收到的，安装xp系统也很顺利，软件测试也很满意，物有所值，除了无线网卡和显卡的驱动是自己下载的，其他驱动盘上都有，网卡：NE771，随便google一搜索就有，显卡的下载地址是：http://www.drvsky.com/nvidia/NVIDIA_GeForce_9650M_GT.htm
0	汇东大酒店：1、商务单间和普通单间可以说基本没有区别（就房间大小和配套），主要的区别就是楼层，商务的一般安排最上面几层，建议大家选择普通单入住；2、房间的灯光特别暗，感觉给人有点压抑；3、房间的装修比较差，应该是我住过的四星酒店中最差的（但没办法
1	环境非常非常好，庭院式小栋别墅，虽然说酒店年限很久了，据说92年就有了，房间略小，但是服务、环境都绝佳，强烈推荐，绝对安静。唯一不好的是电视，最早的那种21寸彩电可能，我住的房间没出问题，朋友的房间进去电视不能开，找服务员，服务员很快搞定。数字电视的声音变化很大，这个频道正常声音，换个频道能吓死人——欧洲杯，凌晨的声音，唉，隔壁的那个……
1	瑞吉红塔是公司几个老客户的首选，房间设施是附近几家五星里最好的，办公家具非常舒服，卫生间装修布置也很讲究。
1	各方面条件都不错，只是房间、卫生间较小。干净整洁，隔音效果好。
0	内容还算过的去，不过以文采来说，就一般。说的只是一些大道理不过还是给人些启示的。不过这本书更适合有理想的女孩
0	既然屏幕小体积再小一点就更好了，这点事先是知道的，但总觉得有些别扭，那么宽的边框幸亏没买白色的，不然那大黑框一等很难看
1	圆通快递送货很快，服务也不错，给个五分，给家里买的，家人都很满意
1	房间设施比较旧，餐饮贵，服务不错，没有任何景观。外观比狮林好点
0	建筑较老,房间内饰一般.属于地方典型的老式3星饭店.门卡经常失灵.特别是服务上还没有形成为宾客服务的理念.当门卡无法开门去前台做卡时,刚对饭店提出意见.让人无法相信的是前台的服务人员竟然说"谁让你们总是一天一天的延住的!"-事实上在前一天刚刚续住了3天.这样的服务态度也就是在N年前某县的招待所遇见过.对于省会的五星级酒店实在是无法评价.结果是和前台吵了一架.搬出了这个酒店.性价比上(价格和房间的内饰)远远比不上中振和华庭.当然如果对房价没有要求的话还是世贸比较好.
0	我以为该笔记本的主板（芯片组AMDRX781+AMDSB700）带整合显卡，结果装好VISTA以后，发现只有一个显卡，当然谈不上做混合交火了，这让我感到有点遗憾。
1	便携，性能佳，价格合理。京东送的赠品也很实用。总之很超值。自提的工作人员态度也很好。
0	很着急不知道怎样培养孩子。我是幼儿教师，大家都说我一定能把孩子教育好，可教育不是一个人的事，需要家人的配合。很多时候，都不能按照自己的意愿做。我把这本书送给家人，大家一起探讨如何教育孩子。这本书，教给我们很多。做为家长，我很喜欢，作为教师，我更喜欢！
0	我刚刚买就降价，东西刚到手，我说上网把订单结束，结果看到价格已经跌了200~火大啊~
0	见的Sample选页介绍是书中的后一部分,前一部分没意思,而且不值那么多钱,上当了,现在的英语学习资料那么多,花钱买这样一本书真是失策.
0	我以前买过也见到新笔记本都有屏幕保护膜，这次没有，不会是返修或用过的吧，肯请大家告诉你们也是吗？
1	早餐很好,位置算不错,打车到火车站要十几员吧
0	镜面设计容易留指纹，降价速度太快，从订货到收货100元没了，缺少原装包。
1	白色很漂亮，指纹不是很明显，键盘很舒服，电池也不错。。当时就是看好电池和体积小巧，携带方便。
0	一口气装了很多软件，运行速度有些下降，银子足的话，推荐48，49吧。vista第一次用，实在不怎么di，还不如XP方便，就是画面漂亮点罢了。
0	住了这么多五星级的酒店，还是第一次经历degrade！！！由于时间紧没能订上度假的房型，所有选了个高级间。晚上11点多去到酒店，安排了间烟味很大的双人间，因为本人讨厌吸烟，所有要求无言楼层或者换个没有烟味的房间，前台说马上安排。之后就是漫长的1个小时等待......最后终于忍不住打电话给前台，发现房间的电话是坏的，然后用手机打通，把要求再说了一次。过了十来分钟，有服务生说带我换房，然后把我带到一间更小的房间，由于没有烟味，我接受了。由于我和女朋友一起，所以房间原有的一个枕头根本不够用。给电话酒店管家部，说要求给多个枕头，这时候特别郁闷的事情发生了。管家部说由于我这个是标准单人间，所有如果要加枕头需要加钱！......#^$#@^#$^#@超级郁闷啊！原来前台帮我降级了房间而这级别的房间是最低级的，所有连加枕头都要收费。我靠！我给高级间的钱帮我换标准间，霎时间无比的郁闷啊！我住过无数的星级…
1	送给LP的，三星的外观做的很好，机器速度还不错，就是开机时候设置得花半个小时，比较慢需要等一会儿。另外电池很好，当时就是看了超长待机而毫不犹豫的买了。
0	分区弱智预装很多垃圾启动慢死无恢复光盘网上也没有恢复软件下载发热量很大左手基本一直再烘烤触摸板手感差比THINKPAD的小红点差很多Bios设置功能非常弱，不能硬件关闭不用的模块
1	我喜欢这个酒店，因为那里有笑容！因为方便！因为价格合理！还有登州路56号的青岛啤酒！到芜湖，经常因为仓促而订不到国信。一大憾事！
1	这本书我现在推荐给我同学在看，他跟我说这本书还是很有价值的，比如它强调的一些关于钱的只是都是我们平时不太注意甚至不懂得概念，很肯定这本书会影响很多人的理财及人生。向这本书作者致敬
1	设计漂亮，质量很好，配置很牛，电池显示设计很正点，不像别的厂家到15%就自动关机了。
0	1、房间里过于奢华的家具不实用，且没有家的温馨2、睡到凌晨发现有老鼠在放家里爬，打电话给前台要求换房，前台让我自己下楼换房卡，理由是服务员睡觉了3、调到价位低的房间后，第二天结账还要按照高价位结算，并且对房间发现老鼠一事没有意思的道歉4、over
0	我买了《求医不如求己》和《周汝昌校对石头记》发现书的纸张质量和书店里卖的有很大出入。
0	很一般。工作这件事，如人饮水，冷暖自知。广告捧得太高了。心智健全情商尚可的社会新人何必浪费时间读？待人接物会随工作经验增长逐渐打磨出来，真的轮到自己，在那个地方，面对那样的人与事，自会选择最有利于自己的行动，不一定要人教。不喜欢里面的爱情。批评比较简单，但，的确不推荐读。
0	除了卫生间还算干净，其他都很脏，地毯、毛巾都不干净。午餐在酒店餐厅用餐，亲眼看到服务员将游客吃剩的饭倒回到饭桶中，再剩给别的客人用。建议自驾游的客人不要住在溪口，溪口安排一天足够了，交通很方便，可以住到附近较大的城市去。溪口的吃、喝、玩、睡都很贵，不实惠。
0	因为这是本很多人都说好的书，我才买来看的，也许是余华写的东东和我本人的套路完全相克吧，我觉得他这书写得差劲极了，我个人感觉他有点模仿王小波，但是那种控制文字的能力差得远，所以不伦不类的，非常后悔买这书。
1	宝蓝色的外壳，很漂亮，像索尼一样的键盘，较高档，配置还不错，性价比较高。
0	我在两家500强跨国公司工作过,翻了翻这本书大致可以还原出作者的真实品行和生活状态,土包子就是土包子,在精神层面上永远变不成白领的这本书骗骗2-3线城市没见过外企世面的人大概还可以,在上海会被完全无视.
1	距拱北关口步行15分钟可以到达，很方便，酒店豪华标准间太小，卫生间设施有点旧，但是热水充足，在改住07系列房间（如16071107）有很大改观，在当地旅行社了解到，通过他们预定价格在300元，与携程网的350元价格有差异，早餐品种不多够吃，但是服务不错，我们早上7点要出发，没有到早餐开始时间酒店安排打包送到了房间。
1	最大的优点就是电池待机时间相对来说比较长！做工十分精致，很小很轻便，携带方便！风扇声音很小，功能也比较齐全，速度与其他上网本横向比较相对较快！
0	装XP驱动比较麻烦,请同事帮忙装的,装了半天才搞定,另外散热量太大.
0	质量不算太轻；不升级BIOS版本会导致2GB内存只读出1GB；触摸板设计不够合理，建议附送鼠标；集成显卡不足以应付大部分3D效果要求较高的游戏，但不能苛责。
1	叶海花,不是绝色美女,用心用情,认真的活,认真的爱,不管不顾,只为了自己的心,而不是其它的杂物!而云峥给了她一个女孩子能得到的最好的爱情,宽容,尊重,宠爱.没有教育和改造,这是一份书中才有的爱情吧!
0	到手发现右上角边上有一个亮点，不过在最边上，也就无所谓了。。。
1	1.酒店设施比较旧2.早餐还是秉持较高的水平3.临近医院4.如果有条件可以入住同一个集团下的就在旁边的洲际酒店
1	本本很漂亮，跑Vista很慢，还没换系统，不知道驱动好不好装。价格还比较合适，送货也及时。
0	给朋友定了该酒店,价格比以前高出了很多.这且不说.转天朋友结帐,前台因为染了一块毛巾和床单的说法要求赔偿110元.朋友很不开心,说就是喝你们冰箱可乐时候喷出来一些.而且110买你5套也够了.结果我要求前台把经理找来,一个小伙子说他就是.朋友说你们四星这么做有点过火.后来我要求那个小伙子带我去房间看一下有没有污染,到什么程度.于是他就一起去了,床单的一大片我表示怀疑是否是朋友染的.于是在我拉掉床单的一刹那,令人惊讶的事情发生了,在下面棉单上面,竟然有一女人例假的血迹.当然就想吐,那血还好象是近期的.朋友一看就急了,在这床上睡一晚是多么让人恶心.我相信酒店也完全能检查出来有,根本没有换,或者简单洗完就铺上了.所以,请大家今后住这个酒店一定好好检查检查.(酒店最终解决是半价,但是远远无法消除这种失望,决心不再入住).补充点评2007年2月3日：如果床单上发现有血迹,这在国外,甚至国内的4,5星…
0	这个系统啊，把我命都搞没了！！！不过现在有经验了！！！想要找我帮忙的可以啊！QQ：609909965
1	当时由于原先预定的标准间没有房间，酒店人员免费将2个房间全部升级到行政间，前台服务人员态度非常好，对了我强烈推荐大家去顶楼的旋转自助餐厅，那里的环境很灵的。
1	『荐书』：看这样的故事，让成人们也重新拥有一颗好奇的心，也学会享受惊喜，享受阅读以及阅读意外的乐趣，以及美妙的亲子时光。。。。。。
1	给家里老人买的，具体样子没见不过听家人说还不错3299，T4200,LED屏，摄像头，不错了
0	完全没有我想象中的好。也许这本书更适合2岁以下幼儿。超大超重超精装的一本书。没什么实质内容，就几页纸，还挺贵。这样的书不值得一看再看，做个简包装，卖个便宜的价格就好了。
0	书还没有收到价格就变了，而且我发现在选书地方的价格和下定单上的价格不一样，有时选时价高，有时就会低。这次购书有些失望。我还没有看到书，所以就没有对书有什么评价。
1	书已经看了大半，就忍不住要来写写心得。王老师真得是很细心，很善于动脑去思考，这才是真正的好老师，只是这样的老师太少了，如果在我上学的时候能遇到王老师，我相信我的将来一定不是现在这个样子，那些愚蠢的老师不知耽误了多少代、多少人。希望更多的老师看看王老师的书，仔细的想一下应该如何教孩子学习而不是灌鸭式的教授知识，让孩子真正的爱上学习！
0	于丹的书就看过这一本，也是最后一本。内容浅显，导致废话连篇。本人不推荐大家。
1	我想我家宝贝对这套书的感觉就像我写的标题一样，刚开始买回家只是随意的翻翻，我当时还很沮丧，以为白花银子了，呵呵，但是最近是嚷着要讲给她听，这其中的奥妙我也不太理解，但是宝宝喜欢就好！但是值得一提的是，在《草莓点心》一书中所提到的邮箱的颜色是红色的好像跟我们国情不符，咱们国家的邮箱邮筒都是绿色的，希望再引进书籍的时候能偏重一些我们的生活实际。
1	这本书是我在厦大读研期间，我的营销学老师在班上推荐大家的一本书，我很钦佩老教授能有那么好的记忆力一下子列举了该书的许许多多的例子，让我立即对该书产生了购买来阅读的欲望。想要让自己对他人有更加强的影响力，或者换句话说想让你能更好的说服别人，那么该书就是不可不读的。《影响力》会让你不仅能更容易的说服别人，而且会让你能更加容易的了解并理解他人的行为。
1	刚拿到这本书时有一种莫名的激动。迫不及待地打开来欣赏，果然是期望中的繁体版，更加兴奋。前前后后花了大约一个月的时间完成，感觉这个战乱中的校园唯美得让人羡慕，它比我在这和平时代经历的大学生活更丰富。临近毕业，好友一个个离开，虽然没有过多的描写，但不免看了让人心酸，就在一年前我也经历了一场场大学好友的分离痛苦。只有记忆存留心中。不过，还是歌更令我感动。
0	服务太不到位了本来住一天押金三百,我们先交了三百,但因故要多住一天,早上也没退房,去大堂领餐票时也跟服务员说过,但服务员什么也没说.但当
0	“差“就一个字！以后再也不去这里了。价格还贵的离谱，感觉被坑了。
1	还不错，就是旁边在修桥，交通不便。服务还不错，早餐丰富，总体够4星标准。
0	这样的配置用Vista系统还是有点卡。指纹收集器。没送原装鼠标还需要自己买，不太好。
1	正如书的名称，三毛的这本早期作品不同于后期成熟后那个乐观坚强的三毛，而是记录了当三毛还是二毛时的经历，心境，是她年少时那个爱做梦，有些神经质，伤感的雨季的缩影。也许成就并不是很高，然而喜欢三毛的朋友却可从中窥见那个让他们着迷的女子是怎样成长起来的。而正处于那个生命阶段的读者也许会产生共鸣，发现原来他们在这个时候的想法并不是孤独，没有人明白的。
0	送货时出了点问题，说是当天下午送到了，结果问了说过不来了。本来那天是当生日礼物的，耽误了一天。
1	第一次看到这本书是在书店，一拿起就放不下了，结果就一直站到看完。看的时候很投入，连脚酸也是在合上书之后才感觉到。读完此书，生活中的某些迷茫渐渐消散了，重新思考怎样让短暂的人生过得更充实，更快乐。心里一下子有了希望。当然书之于人，也是因人而异的，有人会大爱这本书，例如本人。也有人会觉得这些道理如此简单，早就明白。不过，有时越是简单的东西就越是容易被遗忘，也越是需要被提醒。
1	总体来说还可过得去。我们入住时，房间还未打扫，和酒店人员反应，马上处理了。房内设施应该只够三星！宾馆反馈2007年7月27日：现在正值旺季，酒店的入住率较高，所以出现了上述情况，我们对此表示歉意。目前酒店已制订了一系列的相关措施，以保证旺季能及时安排清晨到店客人的入住。我们十分感谢您提出的宝贵意见，希望您下次有机会能再次入住我们酒店。
1	低电状态还能用1个半小时，这款机器太强了，样子也很好看，赶上促销2899拿下，感觉很超值
1	非常喜欢这套书，两本，包括《闲情偶寄》和《漫话》。放在枕头边上，随手就拿过来翻一翻。不仅仅是内容，看着的时候就感觉像自己也生活在其中一样。每看一次都会发现有不同的小细节，比如阿乔被扣在了大罐子里，我是看到第三次才发现的，笑了好久。我家先生和我说，下次不许再买漫画书了，有机会一定拉着他下水，好好看一看，再出这种漫画他不肯我也是要习的。
0	还是不去的好，装修噪音大，离汽车站火车站比较近比较乱。
1	一直都是很喜欢漫漫的书，在她的书里，总是能感觉到真实的世界，也许是自己的心里也是一个带着淡淡忧愁的女子吧！很多的时候，什么都没有了，可是还有友情的存在，那也是一种感动，一种依靠！有个性的韩童我非常的喜欢，她那种不在乎世俗的态度有那种淡然的态度都是我所喜欢的，希望自己有一天也能像她一个。淡然而过自己的生活。
1	好看自不必说了，文字流畅，读起来非常舒畅，只要没有杂事，可以一口气读下去，不觉累。好用是因为读史有“资治通鉴”之用。作者花了大量功夫在数据搜集和素材整理上，一些看似不起眼的数字，实则花费了大量心血。尽管如此，作者也不掉书袋，就这样信手拈来，很自然。作者是很有潜力成为“流行”史学家的，希望保持水准，不求出书数量。
1	以前给5岁的女儿读的大都是专门给孩子写的书，这次读的鲁宾逊漂流记给她全新的感受。女儿非常喜欢，天天都缠着我给她讲，并且美滋滋的看着本套其他记本书(还没给她讲)很期待的样子。本套其他基本书不知道女儿会不会喜欢，但鲁宾逊漂流记的确不错，印刷质量好，图文清晰，画面颜色很顺眼，图和文的比例适当。很不错的一本书。
0	冲着毕淑敏名气，还有冲着“女”、“心理师”这样略带神秘、玄乎的字眼买了这本书，结果呢？首先，文笔还是很好的，这一点得赞一个。但是手法没有创新之处，套用近几年很时髦的模式写作，毫无新意可言！最厌恶的是那简介里，故弄玄虚地写上那几个病人的话，还有目录上跟各个章节主旨毫无直接关联的标题。哗众取宠！人物方面，人物个性不突出。尤其是那个什么心理学界最高权威，说得多么多么厉害有来头，但是对话中没有个性、不见得有多高深，简直俗人一个。女心理上的人生经历是俗得不能再俗了，连大S演的连续剧里都有相似的情节。她的个性发展也出现断层，尤其是从养老院到去读心理学，转变牵强得很。其他的人物，读完一点印象都没有。各人感觉不值得浪费时间!
0	此款（银丝带）性价比我开始预订的那款要低。原本已经下单，但付款后却发现无货，无奈只能加300块拿了这款
1	服务态度比较好，愿意听取客户所提出意见，290元的房间设施还可以，房间空间稍微小了些，早餐比较一般，按道理4星级应该会好些，别的4星级也住过，
1	能在吉林市找到的最好的酒店了。入住和退房的速度还可以。房间状况不错，床不如长春的天天舒服，感觉比较硬。
0	房间很大味道，服务差，态度差，房单设施差~~永远不会再去了。差就一个字
1	性价比高，无亮点，包装的不错，还有速度挺快的，晚上下的单，第三天中午就到了。
1	儿时回忆是最好的东西，错过我会后悔。看着一本本的书，有的沉醉了。翻译是国语的，总觉得挺别扭，没有粤语翻译的好。不过不得不说质量很好，每一本书包装很好很全，礼品盒也很好，还有三张贴纸，两个书签，没有破坏过内外包装，看来果然是正版的书。还有不得不说送货员的细心很到位，在这里我要感谢他。动画我也看过，是粤语或者是日语的，不过我想拥有这一套珍贵书籍。
0	能再轻一点，能送些配件就好了，买了笔记本还得配好多小配件，选东西很麻烦呢
1	虽然书名是“好妈妈胜过好老师”，其实对爸爸也有教育意义。书中理论结合实践，通过生活中的小事阐述如何正确的引导自己的孩子，从小培养孩子建立良好的性格。从书中看到，以往生活中经常见到的教育孩子的方式方法，很多并不是最好的，而且有些还是错误的，会在无形中给孩子树立坏的榜样，或前后矛盾的指导。个人认为该书可以把帮助爸爸妈妈确定教育孩子的正确方向，对爸爸妈妈本身也有教育意义，推荐大家看看。
0	1.早餐很差。2.服务态度很差。3.地理位置也不好。周围没有什么吃的。综合来说，很差。我是2008年4月28日入住的。
0	因为两岁半的儿子非常喜欢车，看到大家的评论，买了两套外加一本本系列书。拿到手上的第一感觉是轻飘飘的，尽管书的开本很大，但纸张一般。跟它的价位相差太远。翻开轱辘轱辘转这本书，因为当时是冲这本书买的，果然像以前很多买家评论的一样，乱，太乱。画面太满，情节不清晰。最重要的是很多车跟我们中国的完全不符，比如：出租车、吉普车，我儿子最喜欢的皮卡车，在里面没有翻译，多翻译成小卡车或**运输车。对他来讲比较迷惑，我讲起来也很费劲。也许我的孩子太小，不适合这套书。总之这系列书买的比较不值，性价比太低。
1	女儿3岁多了，丝毫不像个女孩子。一直以来都是以调皮好动出名的。家里的人对她都是严管，可是好像效果并不是很好。很早的时候就关注这本书了，这次买来认真的看了看，真的是本不错的书。我在尝试着用书中的方法去和女儿交流，感觉起到了一定的效果。现在书只看了一半，等全部看完了，我想一定会有更多的收获。强烈推荐各位年轻的爸爸妈妈看看这本书，会有很多收获。
0	位置没有携程说的那么中心，距离天河购物中心开车约6-7分钟，走路的话就免了吧。酒店设施和装修很一般，最多一个三星标准。不会再选择这个地方住。
1	这本书的最大有点在于它的朴实和实用，书里没有什么说教，没有什么大道理，但是教给我们许多与孩子交流沟通的技巧，再加上一些练习，对我们教育培养孩子确实有很大帮助。我想，如果照着里面说的去做，即使不能说百分百地有效，但一定会大大改善与孩子的关系。可惜许多技巧我现在还没办法去实践，两岁半的孩子还停留在无理取闹的阶段，不过很快我就可以用上这些方法的，所以现在要抓紧学习，呵呵呵。
0	对于这家酒店，我非常愤怒！我是前天入住，前台服务员热情的告诉我，只要我签协议，酒店能给我比携程更低的价格！酒店的设施及其脏乱，而且没有服务员，房间地毯让人恶心，满墙的死蚊子的印迹。最可怕的是昨天竟然中午时分停电，之后听说是酒店失火，很严重，所有的电源设备全停了（包括网络、电话），之后的酒店乱成一团，听说要最快地二天下午来电，所有的客人都苍忙退房。由于入住时是用的信用卡预授权，结果没电无法使用，只有现金结账（四星级酒店竟然没有两条电路！），服务员说来电后会马上向银行发传真，3天后到账，并承诺传真后立刻电话通知我。结果，今天下午三点多我电话询问酒店，说今天上午就来电，但是还没有发传真（忘了），酒店说马上发传真，并肯定说3天后到账。之后，我四点电话询问银行，说刚收到传真，但是明确告诉我，到账需要19天之后（程序所致）！对于这家酒店，我只能打1分！
1	电脑不错，有点商务气息！电脑不错，有点商务气息！电脑不错，有点商务气息！电脑不错，有点商务气息！
1	读陶老就是读教育！他高举的：“生活即教育”使我倍受教育，让我感受到什么是教育，更让我的眼界一下开阔起来，让我把曾经的教育从书本，唯书本到生活处处是教育延伸！让我读到了他的胸怀，更让我心胸也一下开阔了起来。真是一本好书！
0	6199买的，相比其他网友，没有赶上5850的特价，买贵了，连个VISTA、驱动光盘都不送。机器比想像中的要厚重。我没有京东5000-200券。
0	其实我也是曾经在官网上追文看的一员，心急如焚地等待过。当时很挺纪南方。考完试后在当当网急急地定了书来看。看到深夜里，最后只想说，我靠。。。故事看到最后只觉得厌烦，觉得简直是没事找事的一对人。男主有些时候很混也就算了，大家也已经习惯小言中的男人这幅德行了。可女主，唉，简直是不堪回首。足可登上匪我思存作品最讨厌的女主宝座。。文字没有以前精致不说，煽情也没有着力点。我唯一感动了一下的还是那个暗恋纪南方的小姑娘。她从侧面证明了纪南方不算很浑蛋的同时，让我回忆起了佳期如梦1。也不过就是一两年前的事，那时，我曾经真心实意地感动过。当然，文章中有一些细节还是不错的。但细节无法构架起一整个故事。只能说，颇为失望。现在只有我爱黑社会系列的短篇可以看看了。
1	双核独显LED屏DVD刻录机HDMI输出带发票，这个价钱还有什么可挑的，买之前去电脑城看了看，觉的16：9有些不习惯，但还是买了哈。。。收到发现没什么不习惯了，可能是没有比较的原因，完全可以接受。。。觉得小的可以去看看10寸的本，那本都有人用。。。这14的怎么就不行了呢。。呵呵收到的是完美屏，可视角度很大
0	这个酒店唯一值得称赞的是销售部的一位女士,但是很抱歉,我忘掉了她的名字.评价:1)性价比绝对不值得,附近的同类酒店很多,性价比都比这家好2)除上面提及的一位销售部的女士外,其它的人员都很差,前台完全是招待所的感觉,而且是国营的那种招待所的印象(入住时是半夜,前台穿着军大衣睡眼朦胧的样子简直象演电影一样的标准)3)这家酒店离火车站十分钟的步行，我打了四个电话都没有找到，最后找到时才发现，这是周围所有酒店里唯一夜间没有彩灯的，黑灯瞎伙的确实没办法找到，接电话指导的人完全没有地理概念．4)入住时，前台说的第一句话是＂没有你的定单＂，第二句是＂肯定没有你的定单＂－－之前只问了我叫什么，就象审犯人．我打电话给携程确认时突然又来了一句＂找到了＂，唉！房间连续改了四次，我在前台已经不知道该怎么办了．一会划掉房号改成另一个，一会儿又改回来．．．．．．5)最最要命的是，完全没有按之前定单中注明的要求安排安…
0	电池的容量较小，也就最多2个小时左右的使用时间。集成的显卡稍微弱一些。
1	这本书是老师推荐的（我是英语专业），很早就想买，一直没找到机会，现在终于买到了！先说书的质量，很好，没有一点儿缺陷，附带的光盘质量也很好，没有残损等等，我很满意。其次，书的内容。无论是英文还是中文翻译，都很有实用性。无论是借助其来拓展英文的学习，还是看中文来增长知识面，都是非常好的选择。尤其是光盘的录音，有一部分是当时的实时录音，真的很好！我非常喜欢这本书，这个价钱很值得！
0	配置一般，同等配置电脑价格要低不少。材料是塑料的，手压会变形。。。不爽
0	送货配送的服务实在是太差了。我的地址属于徐汇区，但货配送到徐汇区，他们却不送，非要闵行区的送货，这样来来回回的就折腾了2天，你说怎么回事啊？
0	于山宾馆服务非常差,是我从未见过的恶劣.柜台动作慢,态度凶,脸色臭,房间没空调又冷又潮,餐厅更差.可能是政府公营,不在乎吧
0	4.驱动难找：这是ThinkPad一贯、联想也一贯的问题，两者加起来就是非常、非常吃力。联想提供的驱动都有问题，从intel上费力找到一个通用无线和通用以太网卡驱动，手工搞定，折腾一大半天
1	住了一次，还算可以。不过携程的房间一向不好
1	环境还是挺不错的，工作人员也比较热情，晚上保安巡逻发现窗户没关还电话提醒我们，赞一个！早餐略显一般！酒店门口就是峨眉特色小吃！离旅游车站非常近，线路方便！房间设施虽达不到四星的标准，但在景区也还不错了。可以推荐！
0	感觉好像是文科生看一本《高等数学》的教材一样，流水账一般，只是背景很好罢了，选择在这样一个竞争激烈的时代，写了那么一个催人奋进的故事，文笔不咋地。
0	1、大床房其实是一个很小的房；2、新装修的房其实一点都不新，看起来挺旧的。补充点评2008年5月23日：我入住的是新装修的豪华房
0	房间地毯太脏，临近火车站十分吵闹，还好是双层玻璃。服务一般，酒店门口的TAXI讲是酒店的长期合作关系，每月要交费给酒店。从酒店到机场讲得是打表147元，到了后非要200元，可能被小宰30-40元。
1	非常感谢携程为我们安排的酒店我们对该酒店的服务表示满意，希望携程的服务越来越好，为携程的贵宾提供更优良、更全面的服务。
1	房间很干净物超所值价格也蛮合理的还不错
0	第一次来当当买书，选择这本书看上的是它的销售量和顾客的评价。老实说，这本书没有多大的可读性，我儿子只对讲故事那册有兴趣，也许是年龄偏差吧，我儿子四岁。这本书的主打《忙忙碌碌镇》实在没有多少吸引人之处~~
1	机子小巧,携带方便,使用时间长,外观很漂亮,提货速度快,京东的服务越来越好了!主要东西一点问题都没有,是新机,真是物美价廉,越来越信任京东了.
1	其实每对父母都不想离婚，谁愿意不开心不愉快，谁又愿意背负着沉重的责任！而每个失败婚姻的后面是内心的孤独，与无赖。我们要学会的是宽容，和忍耐。我也面临这样的困难，在诸多的伤害面前，我更学会了宽容、忍耐，这并不表示我妥协、懦弱，而是我知道在婚姻中自己需要什么。本书中的男主人公不就是这样成长的吗？他的责任、宽容与忍耐，让他有了美满的结局，虽然现实中并不都是这样令人满意。
0	有些例子不够典型，有滥竽充数之嫌，希望看到的是一些不这么幼稚和明显的中式英语（一般情况下略略学过英语的人都不会犯书中所举的低级错误），应该写一些类似文化差异所造成的“笑话”，如bluestory，大多数人只知道blue是忧伤的意思，其实这里变成了黄色小说的意思了。从排版来说，该书还是有可取的地方，看起来比较轻松，有些还是比较好笑的。
1	物超所值,此次我们是订的三个房间。感慨中西部的服务有时比发达地区好多了。宾馆反馈2008年8月8日：感谢您的入住，并期待您再次光临。
1	喜欢猪乐桃的绘本，喜欢那只可爱的猪～这本书讲的是猪乐桃小时候的事情～很温馨，很熟悉，这些事情或多或少都发生在我们的过去，看着书中的文字和画，会想到小时候的趣事～虽然我们的童年已经过去了，但是回忆不会消失～书中的设计很巧妙，而且一些文字用了方格本，让我想到了以前在格子里一笔一划写字，不想现在快笔字代替了那时的认真。真的很想小时候～这本书值得我们每个人去阅读～^_^
0	我觉得书本身并不像宣传的那样有趣，容易记忆，不过这样的单词书对于扩充单词量来说还是不错的，虽然他没有语法、没有词义扩充。总体来说一般般
1	这次是我第二次入住青年会了,主要是服务态度好,房间环境好,周围的交通比较方便..这次酒店给我们安排到新装修的房间,各个设施以及环境更加齐全更好.下次还是会选择青年会.
0	vista系统不太习惯学习中，感觉键盘有的键比较松散轻轻一碰有点哗啦儿哗啦儿的响声，也可能太挑剔了，如果仔细听能听到散热口有噪音但还可以忍受。鼠标太差。
0	房间破旧，电视无法正常观看，卫生间连厕纸都不给准备，还要自备。空调没有遥控器，就是个摆设，晚上要穿衣服睡觉。服务质量很差！
1	这次还不错,但是房间里面的花太不符合格调了.
1	感觉这本书很不错，推荐给朋友，朋友也非常喜欢，就从当当再次订购了瑞典林西莉的《汉字王国》，一本是朋友的一本自己读，很好。
1	待机时间长，号称9.5个小时，我就是冲着这个买它的，本来打算买MSI的，比它便宜近500多呢。这CPU是280的，比270的主频要高一点。
1	不错的选择，虽然是差不多全图画的了，而且内容比较浅．但是可以很好的培养孩子们的观察＼自我阅读能力，图画精美，文字虽然不多，图画内容可丰富了．陪着儿子阅读，仿佛让自己也回到了当初象他那样年纪的哪个年代，现在城市的孩子接触的已经是超级市场，象书中那样去小镇赶集的机会很少了，而这书将哪些场景一一展现给孩子们，让他们去体验，了解上一辈的生活．让家长产生共鸣．
0	这个饭店真的很一般，感觉不太好。服务人员态度也不是很好，房间的水龙头出来的水开始相当长时间也是黄黄的。下次不会再去了
1	没过几天我还是选择住这个宾馆,怎么办呢,忘不了这里的早餐好滋味呀,个方便都挺好的~
0	装XP太麻烦了，换了N张盘,还是不行.最终在大家评价里看到有人说,用光盘进WINME然后GHOST装,试了下，行了.花了6个小时搞定XP声音效果不好.发热挺大
1	本人是大二学生，处于大学的迷茫期，身边的人，尤其师兄师姐和家人总是或多或少灌输他们的认知，大学的出路很难明朗起来。本人一直在寻找属于自己的明灯，恰好发现新东方的这本书，实在如获至宝的感觉。这本书批判了很多传统的观念，不管是大学还是工作的人都适合看，甚至未入大学校门的高中生也非常值得一看，本人亦向别人推荐了这本书，希望也能帮助到你！
1	这套书陆陆续续地买了好多本，以前只是挑自己喜欢的那册买，现在渐渐地很想把它都买齐了。看了好多本，感觉有些象中国版的猫和老鼠，那狼和那笨猫一样可爱又笨得可笑，老是让那只老鼠捉弄得团团转，这只狼也一样，除了傻，还真的很可爱，可爱得让人感觉狼原来也是可以很可爱的。不过遗憾的是这本书中没有书签，以前买的都有，是一张很精美的卡片，不知道为什么？
1	环境不错，房间设施挺好，很有档次，下次还会考虑入住
1	对毒品的认识，大家只觉得它很可怕，但对社会、对家庭的危害，禁毒日宣传过后，人们也就淡忘了，尤其是青少年大都有强烈的好奇心，什么都想尝试，觉得新奇好玩，很多犯罪都是无知的结果。毕淑敏以强烈的社会责任感，通过戒毒医院的真实体验，告诉人们，毒品，这个人类的克星，千万不要碰上它。人的意志是纸糊的风筝，只要是系上了毒品的黑丝线，必将迷失在风暴里。让成长中的青少年去阅读和感受，很有教育意义。
0	钢琴漆，整个一指纹收集器。比想象中重。右侧两个USB接口，我的无线鼠的收发器拔插很难，左边就很顺畅。估计是右边两个太紧了。
0	该酒店蛮有经济头脑滴，接机这一窝心服务让人毫不设防地扎进租车旅游队伍中。后来的各位驴友可要吸取经验，该杀价时就杀价，决不能心软，否则将来就换您心疼银子啦！
0	LINUX的系统，装XP不好装，外接电视有死机现象，可能是我不会弄。另外配置有很多种，安装系统的时候不知道选哪种驱动……
1	仅住了一天，单人房，感觉还满意。服务不错，早餐不错，结账也很快。去不远的西关人家吃了顿晚饭，驴肉锅仔，便宜又实惠。房间稍小了一点，书桌上放了电脑稍显拥挤。
1	还不错,挺好用的.就是VISTA慢了点.本来以为繁冗的装机程序也被省掉了,开机就能用了.还很贴心的预装了飞信等实用软件.
0	客观说，不怎么样的酒店。我是1月11日住的，天气特别冷，房间空调根本就不管用，我在房间待了4个小时手脚冰凉，最后没有办法打电话投诉，给我加了个电暖气，效果没变化。最气愤的是，我没听说过哪个酒店要变更或者取消，必须在15：00前联系，不联系就从你信用卡里扣钱。我订了2间房，3个早餐，由于青岛天气的原因，我的朋友没去成，我在下午4点半取消了一个房间和2个早餐，但是结帐时却收我2份早餐钱。我已经在下午通知携程了，携程也答复我通知酒店了。可酒店前台就是不承认收到通知，我不在乎那60元，是觉得态度真的不能理解。但是酒店司机的态度很好，我感谢酒店的司机师傅和礼宾部的人。反正以后不会在住这里了，青岛有好多好酒店，我自己也遗憾为什么选择这里。地理位置也不好，离海也远，就是去超市近点。
1	拿房时没大床房了，给我们免费升成套房，这点还蛮满意的。酒店大致不错，有国内五星水准。比国际品牌的要差一点。酒店有点年纪了，维修要加强，比如我们浴室的下水就堵塞不通，这些在客人入住前就该发觉修好。其它都还可以。
0	缺少随机的帮助文档，各个硬件接口只能靠猜的。机器里预装的软件比较杂乱无章，也没有找到解释的地方。
0	酒店根本没有装修，屋子里一股霉味。收费的宽带，有的房间还没有。餐厅一他弧度。没有任何值得推荐的地方。强烈建议大家以后不要住这里。
1	位置好，价格合适，环境不错，房间也比较干净，在石家庄这样的地方已经很不错了，下次有机会还定这个酒店。
1	散热好，拿到手一天还未出现问题。光驱也未有别人说的噪音，屏幕同样是完美屏。比宏基品牌的本本好太多了。
1	酒店位于福州最热闹的东街口，出来吃饭购物逛街都十分方便。商务单人大床间房间够宽敞，还配有液晶电脑，很方便。尤其值得一提的是酒店的服务，非常棒！每天晚上都有楼层服务生专门送来的小点心和温馨的明日天气提示及当日报纸，感觉很贴心。下次来福州还会选择这家。就冲这么贴心的服务也觉得很值得。
1	很不错的酒店。虽然离地铁站有一定距离，可是还是挺方便的。房间的床很大很舒服。但是相对的，别的空间就缩小了。。。不过我还是很喜欢那张床。。。早上服务员的声音有些响希望可以改进下
0	可以说是比较差的一个酒店，酒店走道昏暗，走道和房间内都有一股浓浓的霉味，床单看上去摸上去也是不很干净的，卫生间味道更难闻，里面的设施也是发霉的。最恼人的是晚上楼下的KTV的音乐声，难以入睡。
1	这本书及其作者早在另外一本美国人写的漫画介绍书里看到过，一直很渴望买到。现在如愿以偿。作者能够从自己的ABC的特殊视角去发展出这样一个漫画的想象世界，跨越了文化的鸿沟，让eastmeetswest,呈现了与中国漫画或美国漫画纯然不同的素质，非常难得。就漫画本身而言，线条流畅，漫画形象圆润饱满，是我非常喜欢的风格。另外，中英对照的正文还十分有利于学习美国当代英语。支持！
1	第五次为贵宾客户入住，值得推荐！服务没话说！
0	商品收到了!我简单翻了一下,只看了前面的几本,感觉字太少了,也没有情节,不知后面几本怎么样,总之感觉不是太理想.我孩子一周岁七个月,我感觉还不如婴儿画报呢
0	也许是我英语不灵光，还是其它原因，反正没有想像中的那样好，哎.......学习英语的路还很长呀！
1	只能说画得不错。是连着《我爸爸》《我喜欢书》这两本一起买的，这三本书内容都一样的模式，感觉不是很好。而且两岁半的小朋友不理解，为什么爸爸为什么又变成黑猩猩了，为什么又变成歌唱家了。所以家长在给孩子讲这本书的时候不能按书上的字讲，最好是看图说话，比如变成歌唱家的那张图，就讲说：“爸爸唱歌好棒呀，象歌唱家一样唱得好。本来希望三本能不一样呢。不过书里说的话还是挺让我感动的。
0	触屏上面有一个小突起，弄不掉，硬盘分区是225G+1G+10G，简直是搞笑
1	房间升级到了行政楼层房间很大，很舒服，很大的落地窗户以为会很远，但是如果坐九铁，真得十分方便到达很意外，香港还有这么大的房间！
0	硬盘分1个区实在无法接受。随机的1G内存上vista很吃力，加了2G后飞快。Vista下无法分区，分区软件都不兼容，没办法换回了XP。
0	预装的vista的确很不好使，带来了很多麻烦，bios预设硬盘模式也很让人尴尬，差的就拿回去返修了
1	一开始对CPU没报太大的希望，但是后来装上XP之后发现还是能满足一般需求的，看看片子、处理处理文档都没有问题，游戏就不知道能不能适应了。外观很不错，键盘还算舒服，不算太小硬盘很大，很实惠，比起同档次160G的主流配置算是性价比凸显了
1	1.这个配置很对的起这个价格，京东的活动很好2.送货还算OK，现在搞活动，下单后3天能拿到还可以，京东送货已有进步3.电脑速度很快，开关机都很快，运行VISTA也没问题
0	毛巾等东西太旧了，而且连小方巾也没有，瓶装水也没有，这些小处没看出是个四星，唯一的好处就是离江近。
1	噪音确实很小几乎听不见。光驱很棒，几年前的花碟都能读出来，赞一个。
0	9月9日入住,从小事即可见一斑：浴帘比浴盆高200毫米，弄得卫生间一地水，功能丧失，不如说是遮羞布；餐厅桌布油迹斑斑，服务员总是理直气壮地回答，昨晚忘记换了。让人不可思议的是房间不能打国际长途！11日晚23时，我要打国际长途，前台首先声明不好使，建议买IC卡打（想赚卡钱吧？）。在我的坚持下开通了国际长途，但拨号后传来了中文提示：这个号码是空号......。显然没有“出国”。与前台理论，找值班经理都不解决问题，无奈，找出一张IP卡，试拨17900，无法拨通，又试拨10060（该宾馆号称用网通的电话），也不能拨通。最后用手机拨打了国际长途。电话打过，确久久不能入睡，倒不是心痛电话费过高。而是心中恐怖，万一夜里着火、被盗，我能拨打119、110吗？可爱的正宗三星级酒店！抬眼看日历，啊！9月11日--恐怖的911！！！次日提前退房离去。留下携程与你长期合作。
1	1、完美屏，无坏点；2、音响效果很棒；3、外观漂亮，很有面子；4、散热很好，再加上九州风神N15的散热架，不错；5、装了XP，跑起来飞快；6、接口丰富，超乎想象，连少见的红外接口都有；7、没什么可说的了，希望联想能够替国人争气，不要辜负大家的期望和支持
0	太潮了，根本不是人住的！价位倒是不高，但是携程价没有竞争力！
0	很旧的设施,服务也不好,感觉一般.不能和大城市比.
0	房间还算干净，但房间内空气不好，有股空调里散发出的霉味；设施极其一般，淋浴龙头拧了半天也不知道倒底哪个是冷水，哪个是热水，到最后差点都关不掉了，估计冷热水龙头大概是装反掉了的；餐厅服务很一般，早餐质量极其一般，餐厅像大单位里的食堂。
0	书已经看了一半，确实挺好看，通俗易懂，值得一读，正在犹豫要不要买后面几本作为南昌人，要纠正作者一点，他在书中写说，某人在滕王阁上望着鄱阳湖。。。（书没在手边，不记得确切的说法了）而事实上滕王阁能看到的是赣江哦，希望大家不要被误导了
1	入手三天，系统换成XP运行良好，散热不错，硬盘也还好。运行极品飞车12有一点点卡。音响很不错
0	31号服务员成心坑人！！我们12点回宾馆准备吃饭后收拾结帐，31号服务员问我们什么时候离开，我们说马上。按照惯例，服务员没有提醒我们超时收费，我们就以为不收费。于是我们不慌不忙地吃饭、收拾……等我们两点结帐的时候，竟然活生生多收半天！！不告知，不提醒，收费也不言语，直接开好发票从押金里头就扣了。这不是成心坑人是什么？？？更可笑的是，我们住的501是个套间，我们刚进去的时候没有找到电视机的遥控器，就电话给前台，前台派一个大妈来给看看。大妈进门溜达了一圈，冒出一句：“好像501就是没有遥控器”。之后，我们在电视机上找到了遥控器。这样的服务员、这样的服务，真是给敦煌摸黑啊！！早餐也特离谱，8点，粥就是凉的……唉，这家宾馆，去不得！！
1	还补充一点就是,家长要和小朋友一起看,引导小朋友想出更多奇妙的东西,这才是主要的,书中教了的方法,家长要引申出来,希望小朋友可以尽情发挥他们丰富的想象.让他们想得更多,动脑动手得更多
0	很一般的设施,很陈旧.服务也很一般,价格和设施是完全不相关的一个酒店.不会再考虑去入住.
0	真不知为什么该书排行榜一直靠前，这是我看过的历史书籍，写作水平及文法最差的！！！差的没法评论。小说不像小说、传记不像传记，散文不像散文，正史不像正史，戏说不像戏说.....想学易中天，形似神不似，想学郭德刚，有缺乏幽默感....全是作者在用连中学生都不如的，貌似华丽的的文辞在不停的堆砌.....不知其他读者有无同感？
1	整机显得做工很精致，外观也很漂亮。led冷光屏感觉更舒服，显卡很好，加2G内存以后，最高质量情况下实况2009完美运行，流畅无比。带的液晶屏幕擦布很贴心，不愧是大厂出品。另外散热也很好，没有传说中的那么差，看来需要亲自体验才知道。带的鼠标是罗技的，手感很好。
0	3、外观及尺寸：首先说16：9的屏幕比例乍一看确实不舒服，但确能很好的控制体积，给人的感觉不像过去16：10那样的傻大个儿了。外观要比图片上看上去要好看很多。键盘是浮萍式的，个人很喜欢这种设计。
1	这本书需要好好学习，即使它写得不是很理想，但学习对象很理想。
0	表面做的不错，底部塑料的用料和磨具感觉不是一个档次，和模线老大的
1	很不错的酒店,服务一流,员工都很敬业,无论是前台,服务台,行李生还是司机,都很热情而有礼貌.最后一天酒店了解到我是下午五点多的航班,主动将退房时间延迟到三点,而且安排巴士送到机场,住了这么多酒店,这是头一回.
1	吸取网友们的经验，我们预定的是度假区高层海景大床房，于6月21-23日入住。很高兴亚太的服务还不错，完全按照我们的要求安排了房间。服务员在走廊里遇到客人也会问好；晚上在酒店吃烧烤，服务也不错。总的来说，酒店的环境和海滨浴场都不错，泳池造型很美，水也清澈，晚上水池的灯光也很漂亮，可能是淡季的原因，海滨浴场人很少，特别安静，适合度假。美中不足是房间的设施比较陈旧，电视太小，风扇和空调都有噪音，电话机也很老旧，拖鞋看起来不太干净，好在我们自带了拖鞋。再有就是早餐要提出批评，虽然种类很多，但味道实在不敢恭维，作为一个老五星酒店，房间设施陈旧可以理解，更新起来成本过高，但早餐质量应该尽快改进，这样才能与星级相配。另外，北京的五星酒店都会在入住的第一天送水果，甚至蜈支洲岛上的观海木楼都送了水果，可惜亚太却没有，这也是对客人表示欢迎的一种服务吧，建议亚太考虑一下。总的来说，酒店还是很舒服，给我们留下了…
1	酒店地理位置不错，交通非常便利，房间整体感觉还可以，只是浴室有些小。酒店提供的早餐不够丰富。酒店员工整体的服务意识不错，尤其是大堂经理，在安排订车时还特地送给我们一份当地地图，很细心周到。
1	坐TAXI时问司机这家酒店怎么样",老酒店,人气旺,服务好,众口皆碑."到酒店时感觉很温馨,我第一次来这家酒店,服务员都很热情,像认识我一样,出差这么久了,才有家的感觉!门童冒大雨去给我找车,回家时裤子都湿了,很让我感动.房间看得出,新装修过的,家私/床上用品也都是新的,可对出差已久的人来说,家的感觉是更重要的./
1	推荐给每一个希望自己独立和清醒的人。尤其是在国内近年有很多各种各样的邪教，传销。对于辨别这个团体游很大的帮助。也帮助我认识到为什么华人总是成为其他国家民族暴力攻击的对象。华人在外面太低调了，以致失去自我，缺乏独立的人格，民族品格和国格，不够维护自己的尊严。所以很容易成为其他国家民族假想的泰迪熊的对象。结合《我们要有尊严的活着》能知道我们要怎么做。
1	这款本本是2140的体形，披的是1000系列的黑色的外衣。就配置和国内行货的价格而言，这款本本达到我的理想价位。有3个USB接口，一个视频转接，一个多功能读卡槽，一个有线网络插孔，麦克风和耳机共用一个插孔。
1	配置对得起这个价格，运行稳定。大气。到电脑城花了20分钟装了个GOUST版本XP3该有的驱动都有了，意外！自己就从盘里装了个指纹！发货还算快3天到！
0	从门面来看，该酒店就显得不够气派，虽然楼层很高。房间从来没有安排到过正面湖景的，尤其是前台的接待的水准实在差，有怨妇状的，有面无表情的。
1	配置不低，还是独显，巧克力键盘，还送鼠标，才5000块，性价比非常高
1	低价RMB4599,表面烤漆工艺好，整体配置不错，独显256M带有HDMI高清接口，自带喇叭声音不错，另有附送鼠标及包包
1	小巧，键盘好大，我相当喜欢。系统也很不错。以后我还会继续买你们的东西。
0	用了6年的THINKPAD,一直认为是笔记本中最好的!现在这台新的让我......哎!!
0	看到推荐才买这本书的，看完以后感觉不符合自己的价值观判断。呵呵，书中想法太现实，但是举的例子又太不现实了。不明白为什么那么多人推荐这本书。。。
1	送货快算是个优点吧，我是第一次在京东上买东西，感觉像受骗了一样。京东还号称搞活动返券，结果返了150也不能用，提示说只能消费三千才能用这150；像上了贼船一样。
1	R系列好歹拥有所有TP的技术，比SL好很多。价格也不算贵，双显卡切换很方便。
1	写了两本评论，到这本有点不知道说些什么了，呵呵……但是刚才看到有人说一般，觉得还有点神奇，可能自己心里对这一套书的评价真的太高了吧～～和《爱与人生》一样，这本虽然名之为“情满人间”，但并不止于男女之情，而有着社会大情或者家庭小情，看完后还是会有很多感触的吧；如果只想看情爱的可以买《无尽的爱》那本。最后，照我同学的说法，这个蓝色蓝得有点寒碜，呵呵，不过我个人是觉得还不错啦^^
0	于丹口才超群，书写得很时尚但很肤浅。虽然我看不懂真正的论语但我不信老先哲的本意如此肤浅！
0	住过的最差的4星级宾馆，墙壁根本不隔音，晚上楼下卡拉ＯＫ吵的没法睡觉，早餐餐厅都是附近过来喝早茶的老头
0	挺后悔的不是很喜欢这本书虽说是畅销书自认为看书挺多的我甚至不想让它出现在我的书架上觉得内容太少
0	订的阳光的豪华行政房，居然比同事订的豪华房小很多，要不是正巧去同事那边去看看，就让酒过去了。2种房间的价格差了￥150，贵的房间除了面积小了许多-甚至还不如普通标房大，其他设施无任何变化！这种变相斩客的做法是对消费者的欺诈！酒店的行政楼层无人员值班，也无任何行政客人的专项服务：无行政酒廊，无Happyhour,无专人服务。
1	第二次住，在北京，398元的房间，已经很不错了。没处吃早饭，酒店早饭要100多，吃不起。单人间很小很小，光是住一两晚上还形。房间挺干净的。
1	大家一谈到管理，可能就会想到企业管理，其实人的生命和生活同样需要管理。吴老师在书中以子贡的身份—一位成功的儒商，通过阐述孔子在日常传道、授业、解惑过程中的点滴，将儒家思想与管理完美的结合在一起，让我们的思想受到一次洗礼，对我们如何去构建和谐的生命体系有着很大的指导意义。同时，吴老师通过此书纠正了一些对孔子思想的一些误解与曲解，还原了孔子的真实形象，激活当今的有效智慧。
0	没有麦克风，要是芯片组是GM的就好了。京东的客服把我的留言删了有点可惜。
0	以下是中通的信息----------------06-17快件到达北京,正在分捡中2009-06-20绵阳胡雪梅正在派件20号下午自己去取的，要不就21号
0	优点：位置佳，房间大，网速快缺点：不太清洁(卫生间及餐厅地上均发现小强)，整理房间方面有些疏忽(沐浴液用光没补充、热水壶内的水已有一段时间无清理)，外面比较嘈杂但房间隔音差，离开办生续时用了20分钟。
0	网上看前一位老兄的评价订的房，12号只住一晚。刚到的时候的确很热情，安排司机去车站接我们。入住后黎阿姨（店主的妹妹）向我们介绍、推荐景点、行程安排之类的，因我们不喜欢事前安排，喜欢随性游玩，在和黎阿姨聊了一会后并没有让其安排，而是自行安排。在自行安排游玩中了解到，他们安排或者推荐游客都能有一定收益的。第二天，我们退房去游漓江（精华游，从兴坪到杨堤一段漓江），因为行李较多，所以特意问服务员是否可以在杨堤上岸直接去桂林。服务员也不清楚，就跑去问黎阿姨，回来后告知可以在杨堤直接去桂林。这样我们就背上所有行李去游漓江了。然而，实际上漓江精华游，是从阳朔乘车去兴坪镇，兴坪开始乘机动竹筏，逆流而上到杨堤附近，中间不下竹筏直接返回兴坪。这样，就是说我们要背着重重的行李来回跑，而当初的本意是在如果回桂林还是必须返回阳朔，我们就找地方寄存行李，不背着来回跑。很是不厚道啊！总体评价，风景不错，躺床上能看到如…
0	偏重，散热一般，一满载就到70多度。还有该死的华硕这款机器竟然没有对应的XP驱动，气死人了。只能用vista。装了XP兼容驱动系统很不稳定。
1	离火车站很近很方便。住在东楼标间，相比较在九江住的另一家酒店，房间比较大。卫生间设施略旧。服务还好。10元中式早餐也不错，很丰富，居然还有青菜肉片汤。
0	三亚我去过几次了，前几次是公司组织的，这次和老婆、老妈一起去大东海，一来度假，二来拍婚纱照。我们选择是三亚明珠海景酒店，大东海的分光不如亚龙湾，明珠海景酒店的设施服务更加让人失望，甚至令人气愤。我们入住的是3218、3219两个房间，房间很小，很旧。白天逛了逛海滩，吃了海鲜，晚上回来睡觉，关上门窗听到一些似乎是海浪的声音，就没太注意，到了晚上12点多，声音越来越大，就像飞机的轰鸣声，让人无法入眠。第二天老妈说声音吵的她脑袋疼，我发现是酒店的大锅炉在作怪，这时候我做了一个错误的决定——忍耐！结果连续三晚都是如此，半夜吵得人抓狂，第四天晚上实在睡不着，凌晨5点多的时候，让他们值班经理来看，他们临时关了锅炉，可是早上8点多又开了，实在让人气愤，我就找他们大堂副理，一个姓李的女士交涉，她反复推托，一直拖到12点多，最后我愤怒了，她让他们经历一个姓周的女士跟我谈，结果一点补偿措施都没有，态度相当蛮…
1	如果题目改成《高盛历史》更为贴切文本内容！因为，我按照这个题目，一直想找出，高盛究竟是用什么技巧、用什么深远战略赢得了先今的主导权。而本文只是在最后篇幅蜻蜓点水般一带而过，没有预期效果。但本书描述了美国投资业及高盛的发展历史和其不同的辉煌、落败，还是值得一读的。只是想劝诫当今文坛作者，起书名时，一定要对得起观众，而不能用名字先把人给吸引过来----名字要先入为主，但内容更应名副其实！
1	酒店很清静，是典型的商务住宿选择，早餐不是自助而是套餐也很有特色，主要在天津干道边交通还算方便。没有娱乐设施，喜欢热闹的不应该住在这里。
0	我11月9日下的订单,可到现在了还是杳无音信，还有首页不是打出６．８折封顶的宣传吗，但实际却有超过６．８折的东西在销售，电话咨询回答只能以购物车的价格为准，当当的服务真的要改善一下，不要以为做大了就不思进取了．
0	按完WINDOS7后开极品飞车10很卡不知道原因左侧腕托处温度比较热
0	只有一个盘，不太习惯，最好以后能多分几个区。另外能赠送鼠标就好了。
0	也许是我英语不灵光，还是其它原因，反正没有想像中的那样好，哎.......学习英语的路还很长呀！
0	1、货源紧张，6月19号下的单，27号才到2、自带的Vista运行实在太慢了，自己又加了1G内存，现在用着还行3、为什么外包装盒的出厂配置标签上印的是“双核处理器”？
0	缺点也有，但都不大，1，机器盖子上的商标有划痕，京东应该反映给厂家，很多网友都遇到了；2。驱动难下，xp的驱动下了一夜，还差一个摄像头的驱动没下来，服务器太差了，好在摄像头的驱动能通用，也应反映给厂家
0	这个作家的书真的很一般,除非和她有交叉的经历,否则很难找到感觉.细腻是日本人的长处,但很平凡,并不动人.
0	稍微重了点，在就是不支持蓝牙，让人很郁闷，买了个无线蓝牙罗技鼠标，不能用~！在其他的还没有发现什么
1	我的孩子也是寒凉体质，从小就流清鼻涕，一流就是一年半，北京的最好的中西医都看过了，也吃汤药，缺越来越糟，看过马悦凌的书后，我仅仅给孩子停掉了水果和寒性的小药，孩子的病情就有了明显的好转，一个月后，孩子的鼻炎基本好了，在按照马悦凌的理念调整下，一年多了没有得病，其实就是日常生活中注意了一些，发现了即将生病的苗头及时调理。我给身边所有的家长推荐了这本书，还把这本书推荐到了幼儿园。
0	这本书，都是很通俗的语言，说的都是大家知道的东西，学不到什么大家千万不要被销售量迷惑了
0	5月1日入住，其他地方没房间，定了锦地星座的特惠标准间，checkin的时候被告知升级到高级标准间，心里一阵暗喜，没想到经过一段乱糟糟的路（好像是厨房的外面）后，到了1号楼，进了房间更加失望，床小不说，还什么都没有，设施陈旧，马路上汽车的噪音更是让人难以忍受，洗个澡水流一地，哎，下次还不如去住个连锁商务酒店，同等的条件价钱最多只有2/3。
0	前台服务态度不好，不能替客户考虑，宾馆装修，噪音很大，
1	买了送人，所以自己也买看到机器，不过对方说挺好看的，配置和价格也比较合理。
0	不适合我29岁的年纪看，怎么就觉得那么没意思呢，高直的漫画我买了两本，一本也不喜欢，我的一个狂热热爱漫画的朋友也不喜欢。
0	声音太小了,开到最大,声音都小得吓死人,最好是买耳机听歌,,视频晚上有点黑,亮度调到最大也有点黑,送的内胆包太差了,我买的白色,送的黑色的内胆包,而且内胆包还不能封口,我觉得不像内胆包.
1	政府酒店感觉很气派,而且很干净,整个酒店的房间布局也很整齐.5月份入住的,由于第一天房间不能上网,和前台协调又换了一间可以上网的,还帮忙调试了笔记本,服务很周到.正好住的两天都有人结婚,感觉酒店一楼的宴会厅很适合婚礼
1	产品定位：主流娱乐笔记本。联想在收购了IBM后越发牛b的设计能力越来越强悍了。在4千元档次基本上就没有做得过联想的了。这个笔记本外观不错，性能也还算主流，设计也比较的人性化，唯一的不足是采用奔腾双核，不是酷睿双核。
0	原以为是原版的“色，戒？，没想到是把张爱玲的作品各抽一不分出的书集，没意思，象这种情况当当应该在介绍中说明。
0	你们的服务电话，什么时候才能打通啊，服务也太差了。我从9点一直到到现在10：34一直都是占线。我在你们那买的DVD，一共10张，有5张都没声音。我要求换货。请客服及时联系我。174208675是我的订单编号。由于工作忙，一直没来得及看DVD,现在才发现，大部分是坏的。
1	用了整整一周了。感觉还不错。led屏配130显卡玩游戏不错。单纯用来办公就有点小浪费了。应该对得起这个价格吧。
0	这本书当时吹捧的很好，很易懂的样子，而且又带点人生道理似的，但买来后，可能是因为自己不太喜欢看国外的书的原因吧，非常看不进去，哪怕是韩国的但有些地方还是有些差异，而且写的文字觉得蛮理论的，也许是耐下心来就可以看进去了吧。但至少可以肯定的是里面的一些话还是非常的有道理的。
0	键盘敲击声音大尤其小键盘，开盖按键还不好用，很不好打开，外壳边缘还有毛边，装OEMVISTA无法激活
0	这本书刚开始看还觉得不错，到了后来就觉得内容太乏味了，看了三分之一就不想再继续看下去了。这本书主张的是找份好工作还不如找个好老公。本人讨厌这个观点。
1	屏幕15.4的，宽屏16：10看电影不错内存一个G键盘我就不说了，IBM的键盘是世界公认手感和质量最好的硬盘250G，我一般是下载的480p的mkv格式的电影，一部电影也就1.5GB左右，哈哈，这个硬盘装了一百多部电影是绰绰有余的CUP是双核的1.6G主频，虽然是比较低端的赛扬系列，但是只要不是运算大型的专业软件什么的，同酷睿、奔腾的差距是基本区分不出来的
0	这个酒店整体素质非常差,房间里面有很浓的油烟味道.
1	贵宾楼标间装修不错，能达到三星级标准。服务也很好，晚上很安静。就是在住了两晚后第三天结账的时候网络不通，不能用信用卡，当时很是郁闷，由于没有带太多现金，还去银行去取钱来交房费。宾馆反馈2008年7月30日：尊敬的客户：您好！感谢您对金城大酒店的支持!酒店的网络不通给您带来的不便，我们向您表示歉意！有关问题已向相关部门反映！欢迎您再次入住我酒店！
0	大堂太让人失望了.房间也很小.性价比超低.下次不会再住了.
0	男友是老外第一次来上海所以选择住的离外滩近的酒店，25号入住一切OK，宾馆周围环境不怎么样就是离外滩近点总的来说还是可以接受。26号退房时前台小姐说我们用了房间的避孕套要收10块钱，但是我确实没有用，这种东西我们当然会自备，前台说你没用那就是老外拿了，当时退房的人很多我真的不好意思为了这个套的问题和前台争论，男友也说没有拿，我想想算了也就10块钱就没有再说了，但是如果这个酒店对每个客人都这样一间10块那一天可以多挣多少钱？由于行李很多我们把东西寄存在宾馆27号又回来住了，我那天有事就男友一个人住宾馆，第二天我来接男友，男友说昨天晚上有小姐打电话来说要不要按摩他说了不要过了一会一个老女人带了2个年轻的小姐来敲房门说你女朋友今晚不在要不要小姐来帮你按摩只要200块，我很震惊难道宾馆的监控就是起这个作用的嘛？难得宾馆到处都有安排眼线来监视客人的嘛？男友说了不要他们就是不走后来男友说你们再不走我…
1	看上去挺好的，没感觉现在换了联想有什么大的变化。不过帮人买的，也不是我用就是了
0	1、电池只是3芯而已2、没有光驱，装系统比较麻烦，且不支持USB-ZIP，只能用USB-HDD模式启动，花了我不少时间。3、价格还是蛮贵的
1	住宿环境还是不错的，比较干净。前台的服务态度很好，一个小伙子，我们说想k歌，就带我们过去看房间，还告诉我怎么吃饭比较方便。说起吃饭，我建议就在酒店的餐厅吃，比外面所谓的美食街贵不了多少，我是有切身感受的。还有就是自驾的，我最想不通的就是自己开车去住店，居然收我20元停车费，这个简直太没有道理了，有点想钱想疯的感觉！！！
1	改革开放已经三十年，并不是所有的人都陪着它一路走下来。即便是，你也有可能身在庐山中，只窥豹一斑，因此，借助这样的好书了解一下过去的三十年，无疑是一种好的选择。其实我看这本书，是因为财务部长的推荐。买了以后，我用了一个星期的时间看完了上册，深受吸引。80后的我如今大学毕业，在上海这个金融中心准备一展身手，这种经济类的书籍，很好的帮我了解前辈们的经历，让我确实受益匪浅。
1	今天才收到重新分区装驱动顺利搞定无线网卡是传说中的RTL的掉线网卡不过目前使用一切正常
0	如果能有蓝牙的话，就完美了，商务用没蓝牙还是不方便啊，有蓝牙那型号的又带摄像头。另外，我怎么没发现包装箱里有原装的包？大家不是都有的吗？
1	不能说没有一点点问题，但酒店所有员工都在用一种非常的热情给每一个客人以尽可能的服务，所以，我愿意把最高的评价给这个酒店。
1	价格是个优势。。。哈哈电脑是帮同事买的，帮他装了个系统。。。蓝屏几次。。。卡死几次。。。不过偶认为是正常的，在我手里的新机。。没几部偶弄了不蓝屏的。。。。感觉机子速度还是不错的。。。最主要的是性价比高~
0	书还是新的，读不下去。主角是女性，工作环境是跨国公司，没点共鸣~实在看不下去~也许是好书~也许是大家太捧~不喜欢~
0	预装的vista分区比较变态；改装成XP之后，运行pplive打开加速器后，经常卡。左手部位比较热
0	客服有点忽悠，硬盘有点毛病找客服不给办理，只好采取强硬态度，不过还好，派客服人员过来给换了个新硬盘，问题就解决了。
0	最滥的酒店什么都不行。这种酒店千万别去。80年代的3星
0	本以为三星级的宾馆还过得去，订了四个单间，总台服务员见我们是外地的，给我们的单间最小的竟然只有6个平方米，另一间霉味特重，条件显然不符合三星级单间标准，我们要求退房，不行。住6平方的是个驾驶员，不敢说，以为我给他安排的就是这么大。后来得知与总台交涉，才勉强给我们换了两个房间。我们同行的一致认为，这家酒店太差劲了。评价：服务态度差、房间差、没停车场……反正一切都糟糕透顶，第二天立马换地方。本会员评价绝无假话，建议不要选此家酒店。
1	散热做的挺好材质尚可配货迅速而且赶上了价格保护属于性价比很高的一款本本
0	下了订单却没有收到书，郁闷！！！如果没有更新网页在配货时才发现缺货应该及时通知客户才对呀！
0	各位广大的书友，本人特别喜欢看书，非常支持当当网给我提供了一个买书的平台。《明朝的那些事儿》这本书我看后，说实话，个人很不喜欢。首要的是缺乏文采，一本书没有好的语言做支撑是很难成功的。作为历史书，它的故事性很差，有时为了幽默而幽默，显得特别低俗。书中穿插很多说理，使书的内容显得非常冗杂，不协调，令人难受。我不知道被人是否与我有同感，这仅是我的拙见。在这个喧嚣的年代，能写一本书真的很不容易，但写一本高质量的书跟不容易。
1	赶上活动，送内存，送移动硬盘，送皮包，真是非常划算！超值本本，使用正版的Vista系统，经过配置，速度还不错！京东的送货速度真是快！上午订货，下午就可以取！
1	我住的是新毫华海景房唯一好处是可以看到海但房间很小很旧是很老的一家酒店下次有机会来大东海的话应该不会选择这家酒店了这家酒店唯一的优点是交通方便虽然是老酒店但卫生做的很好补充点评2007年12月24日：房间实在太小了
0	房间还可以，比较大，但是临近马路，早上被车辆声音吵醒了，还有就是桑拿浴室不好，洗了一次澡，我和朋友损失200块钱，怀疑那里有人偷钱，如果各位朋友去，千万不要带现金。
0	外观太容易留指纹了，还有就是联想的工作人员太垃圾，不能多分几个区吗？？一个大区，真要命。还有就是vista系统太垃圾，还不如预装XP呢。
1	总体感觉不错，191元/间的标间物有所值。
0	里面的内容很浅，而且没有系统性，没有买和收藏的需要。不过作者对生命的热爱还是很值得学习的。我相信只有热爱生命的人，才会用力地去生活。
0	来到拉萨才发觉这家饭店的价格的确是偏高，同样水准的饭店在北京路上都只需200元以下。最大的问题是环境杂吵，睡不好。
0	使用电源适配器的时候，其发热量够惊人，有点担心会烧坏，触摸板太灵敏了，触摸板的按键确实有点硬，塑料外壳不是很结实，像玩具，没有华硕的大本装配工艺好。
0	只住了一个晚上，房间很小，不过考虑到只是一个三星级的宾馆，要求也不能太高，但是房间里的设施很陈旧，而且有些设施明显坏很久了，也没有修理。我的信用卡不是国有四大银行的卡，不能做预售也就罢了，居然直接刷卡也不行，前台小姐居然说我的卡不是信用卡，狂晕，就算不认识visa标志，也应该认识银联的标志吧，怎么的也不会说连当成储蓄卡一样刷卡都不行吧！
0	还有些细节要完善：1、送货服务要完善，6月10日下单，同城送货竟然16日才到2、图片显示电脑操作面为黑色，实际收到的为灰色3、配套的驱动程序是基于vista的，装windows需要自己下载
1	大堂不怎么样，可房间住得很舒服。最满意的地方是酒店的大堂副理和客服人员，对顾客的要求可以及时，尽心尽力的去完成。让人有家的感觉。借此感谢一下他们。
1	因为是我看中的电脑,当然自我感觉不错.虽然配置不高但是这价位有这样的电脑已经很好啦`~
1	键盘比较大，比同厂的S2键盘大，舒适性好。转轴下沉式设计也比原来的S2好，打开看见简洁娇小许多，
0	订的单人间，结果没宽带，换了商务单人间，却是在后面的贵宾楼---一座四层小楼里。房间条件很一般，不过就是撤了一张床的标间。窗外就是院墙。房间隔音很差，听得到隔壁的鼾声。
1	房间装修不错，早餐也挺好。出入方便。推荐。
0	没有想象的好，书评过渡吹嘘，书很大很沉，画面很雷同，可能是美国早期作品，已经过时了
1	同样价格的行政楼层房间有大有小，需要注意。洗手间装修布置的很舒适漂亮，有淋浴和浴缸，还有透光窗子。房间内部还算比较大，服务比较好！总体感觉还是不错的。在这里住宿的老外很多。
1	4999买的，平心而论，这个价格买这个做工的东西，很不错了。样子很干练，拿来商务很不错。
1	昨天到手的该有的都有平时上上网用5.1便宜了200块买的满实惠的不用和人讨价还价拉就是京东颜色多点就好拉等了很久都没出粉的自带XP正版很好！
0	是我到目前为止住过服务最差的五星级酒店，气温下降空调没热风，冻得直打哆嗦。按摩小姐无孔不入不管男士客人是否与老婆同行，即使在电梯里也疯狂的推销要不要按摩。妈妈桑更是夸张竟在我们房间门口问我先生要不要按摩她是妈妈桑可以安排最漂亮的小姐。有问题找值班经理，值班经理根本不予理会。不知道这个酒店是怎么评价成五星级的。
1	配置合理，功能齐全，酒红色很好看，键盘很有弹性，手感好。现在的价格也不错，没有发现亮点和暗点。京东送货够快。
1	完美屏，外观时尚，键盘也很漂亮，性价比高，预算有限要求不太高的话可以考虑，配合送的散热底座散热情况还是不错的。不带系统开机全是英文，改硬盘传输模式为IDE就可以装xp了，机子自带驱动光盘。
1	ＬＥＤ屏还真是不错，还没去自提就降了１００真是不错又省了一点呵呵，提货回家一看又降了３３有点郁闷，太不保值了．可能是为了打压对手呵呵无货了嘛！
0	非常糟糕的一个酒店，我是看了网上评论才会考虑入住这个酒店的。结果所有的都言过其实。我住的是788的豪华单人间，入住之后，发现酒店房间非常不好，房间很小，而且毛巾，床单都显得很脏。有种不干净的感觉，晚上觉得有点冷，想跟酒店多要张被子。结果被告知如果多加被子要加钱。心理很不爽。于是决定第二天要checkout.早上checkout的时候，告知说我把床单弄脏了（晚上睡觉有蚊子，抓痒的时候可能弄破了有点血迹在床单上，我还没跟你酒店索赔呢）。于是跟前台理论，然后把床单给我弄下来前台对质了。可能前台也觉得那些血迹不算什么，管我要钱说不过去，这事也就过去了。要是坚持要我给钱的话，我回跟前台吵得，实在不行，我会考虑报警。然后把帐单给我，发现多收了5块，问怎么回事，说是城市建设费。我不管有没有这个费用，但是一直在携城上订酒店就是多少钱就多少钱。有什么城市建设费，你要是收，可以。麻烦在和携城签约的时候把这个…
0	1底部发热比较厉害2windows7系统下，网卡驱动拔下网线驱动就丢失，需要重新安装一次，不知是不是软件问题。
0	暂时没发现什么不足。。就是广州总部太隐蔽了，找了半天，还有就是试机接近两小时，服务员要是能来杯水那就没话说了。
1	能让人身临其境的产生恐惧，才是写恐怖小说作者的最大成功，我反对那些神啊，鬼的东西，太虚，没一点真实感，有些人的作品有的情节写的很好，玄疑、恐怖，因为它离现实很近.周德东的小说，我看过不少，不知道有些是不是别人冒作者之名写的，写的太假，玄乎的东西一次也就够了，多了就没意思了。《赶尸》是部不错的小说，值得推荐。因为只有“人”才是最令人感到恐怖的东西，鬼只是存在于人的心里.
1	这本书不错，读过以后，才知道该如何面对与解决自已或周边关系存在的问题。这是学校里没有的。当然，这是要靠自已去领悟书中思想。由于这是译本，且多是由演讲收集而成，口语化多了些，不过没关系，多读几次，收获会很大。我比较喜欢书中一问一答的方式，因为有些问题是我想问的。我建议出道社会不久的朋友可以读读。也许他能为你带来一些清醒的认识。
0	电池续航能力偏弱，用不到两个小时就没电，没系统光盘，机器上容易沾上指纹
1	我已经住过两次了。比较满意，特别是接机服务，一个人也接，及时周到。宽带速度也比较快。但是没有大家说的免费果盘。
0	外观还行,但是里面的环境就没法提了.卫生间有一股说不清的味道,本来想洗澡,但是看过卫生间后,还是打消了念头!早餐只有面包\粥\咸菜\,以及鸽子蛋大小的鸡蛋.吃完之后居然
0	这是一本小学读物,用以前评书的方式去写书,深得小学生的喜爱,至于中学生是否也喜欢就不得而知了,作为成人的我,不是太感兴趣.
0	配置一般吧,可能小本基本都这样,带出去是很便携的.司马赠品包包,鼠标,内胆都不送的
0	买了这本书有被骗了的感觉，里面的内容实在很一般，不过挺适合小学生看的。通过CCTV10的百家讲坛，于丹变成了像易中天那样的学术明星，的确于丹有非常吸引的人的个人魅力、文化气质，但这是非常空洞的，非常片面的。《于丹〈论语〉心得》售逾450万册，这不能说明什么，只是人云亦云、羊群效应罢了。如果还是小学、初中的水平，建议你看于丹的《论语》《庄子》心得，高中以上的，最好看傅佩荣先生著作系列。如果你看了傅佩荣的《论语》《庄子》心得，就会觉得于丹对于论语的理解的境界远远不如傅佩荣先生理解的境界高。用易中天先生在百家讲坛说的其中一句名句来评价于丹，“不过如此”。
1	1.基本配置完善－1.6GHZ芯片，1G内存，160G硬盘，1024*600显示，无线网卡，130万象素，3个USB口2.白色小本造型比较漂亮，女孩子购物考虑时重要的一点3.电池功能强劲（选择它的最重要的部分，代价是更多的重量），单浏览网页能有6-7小时的使用时间4.散热真的不错，用了几个小时也不烫
0	很重,背出去很累.好象屏幕上有个亮点,不过很小(屏本来就很小,呵呵),不明显,不过这种好象不算质量问题?不是很懂,不明显也就算了.......
0	买了全套,没见过这么垃圾的.其实只需要买一本就够了,其余的就是排列组合.这样的书也能是美国的畅销书?这也是为什么在书店里看不到的原因,用不了两分钟,你就能明白什么叫拼凑和重复,看到实物后恐怕没人愿意买.这不过是书商很不负责任攒的一套书,可一不留神我就上当了,还是我傻!
0	入住这个酒店，应该算是被携程给误导了，把它放在了第一选择位置。如果酒店介绍加上一条说明“紧邻坟场”，估计生意全没了。丽悦（还有丽都）真该好好感谢携程。
1	这本书是买来送给我爸的，于是就自己先大略看看。很好。虽然中间神话内容故事章节不太懂，但接着作者的深层剖析和解读及象征寓意很好。尽管说是写给男人的书，我是个女生，我觉得也适合。也许是我的性格思维相对的男性化吧。。或者是自己理解，有好多东西不仅用在儿子父亲身上合适，更觉得适合子女与父母（包括女儿和母亲关系）。很好。觉得只要是对内心自己感性兴趣的。可以试试这本书。
1	这个价位，在华硕里面配置很强了，很超值，外观比图片漂亮，散热也不错，屏幕比以前用的其他牌子的好，看电影很爽。
1	不能住靠马路的房间,太吵,一晚上没睡好.旁边有个大超市,吃饭方便
1	看完这本书，让我泪流不止的是描写亲情的那部分，描写的很成功，很真情流露，无丝毫做作，作者的功底真的不错。如果一本书能让你又哭又笑，那它真的值得一看一藏。如果我要推荐这本书，绝对属亲情！这样看来，它就比一般言情小说高了一个台阶，但，我还是觉得有点不足，就是女主角最后还是和陆励成无缘。唉，也许我是她，我会选陆，小说的结局结束了，可我心中的结局仍未完。谁又能保证，他们真的没有后来。
1	酒店硬件和软件设施都不错,服务也很专业,去香港会经常住这家酒店.
1	真是不敢相信，曾经那么相爱的人，也会在时间的长河里越走越远。故事的结局是他们离婚了，但这并不是唯一的。男主角在强大的诱惑下没出轨，这也不是唯一的。他们离婚的原因是大家都累了，再这么纠缠下去，会有更多的人为此伤心。于是，男女主角最后想开了，离了。但在我们的生活中，有太多的男女主角想不通，为了沉重的虚名而勉强生活在一起。是离，还是不离，这真是个难以回答的问题。
0	收到货打开后发现机身键盘严重变形的，希望京东能处理好，我希望退货。。
1	酒店比较老,但是设备维护的还是不错.服务不错,比较细心周围,晚上回来开了夜床,感觉很好.楼下商场据说算济南最好的，感觉不错~~`下次还住这里
1	酒店位置很方便,离开封第一楼和夜市非常近,酒店早餐10元自助很实惠,服务也不错但房间很大设施却有些旧，尤其卫生间狭小。
1	酒店服务特别到位,时刻为顾客着想.房间干净.下次还会入住.补充点评2008年7月2日：闫蕾小姐的服务非常好。
0	我是去直营店自提的。前台小姐的态度不好，好像刚和自己的老公吵过架一样，面部表情僵硬，架子很大。
1	很干净很美丽键盘没有传说中那么小很好用女生的好选择啊性价比很高的说
0	入住了，马上到“十一”了，千万不要入住这家酒店！尤其是自家车的朋友们！我的车停在他们的地下车场，被划得是面目全非！到现在酒店都没有给一个说法。说停车场归物业管，停车除了问题找物业公司。房间调了三次才达到预定的标准！说是五星级，其实都是在装修，我看是目标五星级。
0	从没见过如此残旧的五星级酒店，电梯、走廊、房间内铺设的地毯，可以用惨不忍睹来形容，电梯内的地毯块边缘起毛破烂，打个不好听的比喻，我们家用来垫狗屋的地毯块看起来都比它干净整齐，房间和走廊上的地毯给人感觉至少用了十年以上似的；卫生间里的墙面瓷砖一看就是低档得不行的东西，沟缝的白水泥开始出现一个个的小孔洞，象是蚂蚁窝的大门；水龙头和毛巾架铜锈斑驳、颜色可疑，洁具的牌子让人无从考究，倒是放洗澡香皂的香皂盒的牌子清清楚楚地显示是“COTTO”，这是什么等级的东西，相信对建材稍微有点了解的人都知道，卫生间的毛巾品牌不详，但是感觉又干又硬，似乎至少是三岁以上的年纪了，更可怕的是窗帘，上帝啊，我怀疑这酒店的窗帘是从来没有清洗过的，颜色晦涩不堪，我只是拉开并关上两次，洗手时居然肥皂泡就隐隐发黑，我住的是1520房间，似乎里面曾经淹过水，地毯颜色怪异不算，地脚线的木板很明显地不是同一次装上去的。本来这酒店大…
1	故事简单，不过平凡中正反映了生活，主要是作者的文笔使人读来不觉得烦闷。还是挺喜欢的只是，还是使人有点寒心啊，男人总是这样，拿一个女人当作报复另一个女人的工具，然后又喜欢上这个“工具”，原先那个心上人就这么不见了。其实女人也差不多，只是女人这样做要就被男人扁死，要就真的获得真爱。不象男的，只要脸皮够厚总可以磨到女人点头原谅的，可是女人敢这么等吗，一下子就剩女了呵呵
0	为什么送货这么慢我17号下的单子,怎么还没到?我急着用这些书,希望能在这个周末前送到.谢谢.
0	不按服务约定提供饮用水，还要狡辩，不愿意改进。国外许多地方都习惯于直接喝饮用水，不因该要求客人喝烧过的自来水。两者不能划等号。补充点评2008年2月5日：这个酒店评为携程4星，我觉得有问题。有些评价不客观，有些评价文一会儿说是替来北京出差的人订的房间，一会儿又谈自己住过的感受，有猫腻。希望携程（听说已在美国上市，有远大志向）不要沦落成为街头拉客的公司。
0	在同档次的笔记本电脑中性价比高，配置也够用，品牌效应好，外观不错，已在使用中待发现更多优点
1	1599抢到手，顺道给别人买个东西凑2000，正好抽奖有张2000-100的券用上了，用U盘做系统一次搞定
1	硬软件都相当好，房间环境优雅，服务温馨体贴，早餐也很丰盛。只可惜门口的道路成了单行线，有点不便。但性价比绝对高，下次去沈阳，我仍会坚定不移地选择这家酒店入住！！
1	性价比和美价比至高的笔记本电脑！（性――性能美――美观）5千元的配置，3千元的价格，工薪爱美族，舍它其谁？3千来块的捷威笔记本和4千多的惠普笔记本摆在一起，惠普笔记本长得就像一泡屎！
1	如果对于日本这个国家仍仅仅停留在书本知识的话，那么这本书真的很值得一读了~~整本书都是通过漫画的形式把日本的历史、国情、某些社会根源等问题淋漓的揭示出来，即使是对我来说最枯燥的经济问题也写的很浅显易懂、生动有趣~几乎是一口气看完这本书了，绝对受益匪浅，唯一让我感到有点不解的就是封底的内容简介好像和书中内容并无太大关联（？）一家之言，仅供参考~总的说来，这本书还是值得力荐的！
1	陈老的这部书，写的很精彩！不论是从文字、材料还是从整部书的逻辑结构，都十分让人难忘！好好读一读，对于专业和非专业人士来讲，都是很有助益的！陈老所提出的近代社会的新陈代谢的观点在学界也很有影响力！而在这本学术著作里，陈老就用很平实但却优美的文字向我们阐述了他的这一凝聚了他心血的成果！陈老的很多弟子也继承了他的学风，严谨治学。令人钦佩！
0	脏吵小慢就不多说了。主要是安全问题！！！！忘了带门卡，正好看到服务员在附近，就叫他开一下门。她居然连我名字都没问直接开门让我进去了。瀑布寒……从来没见过这么方便的，要是小偷，哈哈，肯定笑死了。我电脑psp什么的还在房间，丢了都不知道找谁哭去
1	拿在手上感觉很轻便、发热量低、材质感觉很舒服、键盘也很舒服、键盘灯很实用！暂时就想到这么多了，以后有再加。
0	不知道是机器本身的原因,还是安装的XP系统的问题,偶尔开机键盘会无反应
1	早餐食物相当一般，跟其服务水准不相符，希望进一步改进。
1	外观做工一流，金属机身质感非常好，无边屏幕很酷，内置HP管理软件方便实用。
0	键盘布局被修改了，还是喜欢以前IBM的布局，和台式机保持一致哎，被联想给耽误了，键盘灯也被去掉了，难怪价格这么便宜。
0	6楼窗外就是整幢大楼的风机,非常吵!可能是存心留给携程的客人,第二天到下午四点回房还没清洁房屋,太离谱!!!!!
0	放弃吧，不要被书的标题迷惑了，这本书根本不适合中国的父母，根本就没有实际内容~最值得记住的就是这本书名，大声为孩子读书！
0	朋友来苏州，想想就推荐御庭吧，谁让这里离的近呢。到了门口才想起来，还没预定，立即拨打4008206666，通了，车也到了门口，门卫问：有没有预定，回答：正在预定，请抬起栏杆，我们到前台。门卫：不可以问：为什么？门卫：没有预定不能进问：我们可以到前台直接预定门卫：不可以，已经没房间了问：你怎么知道？我们正在联系前台，而且你大哥电话问一下，或让我们进去直接问一下，如果没有房我们转身就走，你又没有什么损失。门卫：就是不可以，没房间，而且有规定没有预定不能进。问：那我现在和你说有预定，是不是就可以进去了？......但是任凭我们如何解释都没有办法挪动一步，这时后面来了车要进入酒店，由于我的车被拦住，结果谁都没法进去。此时携程的电话已经回复，房间已经订好，可以立即入住。他也接到前台的通知，于是抬杆放车，但是居然连道歉的话也没有，并且丝毫不觉得自己做的不对。这时我心里的火已经烧到头顶，实在是无法抑制…
0	有点重，有点厚；屏幕外框宽了点，要是窄点就好了；触摸板手感不行。LINUX系统用起来非常不习惯。
0	重量是重了点，长时间运行热量还是有点的，带VISTA基本就是鸡肋，小本还是用XP，驱动盘中竟然没有XP驱动，需要网上去找，比较麻烦
1	我家小朋友一周八，拿到书的时候很开心，要我们讲给他听。听了一遍还要一遍，那天晚上缠着他爸爸讲了5遍。现在自己翻开书，看到天哪得那张，就会自己说“天哪”。有时候他要做坏事，我们说：大卫不可以！他偶尔会听。如果我蹲在地上，张开手说：宝贝，来这里。他会很开心的跑来，就算正在调皮，正在捣蛋，他都会过来，然后我抱住他，跟他说：宝贝，妈妈爱你。他也会很开心地说，爱妈妈。呵呵。。
0	1、驱动盘里面没有XP的声卡驱动，要去网站下载2、驱动一大堆，几乎安装一个重启一次3、塑料感觉太强烈
0	太鸡肋了。本来看上排行榜应该还不错，没想到这么无趣空洞，大道理谁不会讲，太没劲了，更何况讲的大道理还是些...怎么说呢，让人不敢苟同的言论。
0	键盘感觉很差，不敢使很大的劲，打字时很轻很小心翼翼。感觉很容易坏
1	在读了《夏洛的网》后我认识了一个可以度过几个春秋天的猪（这本书的２主角）——威尔伯。当然还有主角——夏洛．阿．卡瓦蒂卡——一只蜘蛛。她用她的一生让威尔伯度过了几个春秋。当她在生命的最后一刻，孵化出了她的孩子：五百十四个孩子（小蜘蛛）并让威尔伯带回农场。我觉得这本书可以说是一个动物世界了（当然许多动物没有在这本书中提到，只有我们常见的动物）
0	为什么装好系统了用半个小时容易蓝屏？是什么情况？知道的联系下QQ：252620710！
0	1.预装的LINUX会影响安装XP或VISTA2.左端散热口会影响本本键盘，夏天用恐怕要装底座3.驱动安装盘并不好用
1	CPU强悍，P8600 2.4G的，散热好，机子基本不发热，顶上还有键盘灯，有内置的麦克风。基本上对得起这个价钱，我还是抢购时抢的。ThinkPad服务人员服务很周到，买到看了一下预装的VISTA系统，不到20分钟，就换操作系统了。
0	装驱动太烦,无线网卡驱动装了也不能识别无线网络,真不知什么时候能有办法想.摄像头找不到驱动,到MSI官方网站下,竟没有,电脑也找不到摄像头硬件__估计是这款根本就没配!光驱声音有点恐怖,最好不用.
0	真是可笑,入住该酒店结帐时要多付一袋开心果的费用,他们点不清自己的物品数量,出了差错,埋单的竟是消费者.请问各位:这样的地方你们敢去吗?我选择坚决不再去.如果要我给该酒店评分,我给它0分,他们的服务给客户的好感全被结帐时愚蠢的举动所抹杀.补充点评2008年4月15日：建议大家到日照时选择其他酒店,祝大家在日照开心.
0	什么电力宾馆呀？！根本就象私人的“大车店”！服务不是一般的不规范（收款除外）。入住该宾馆的时候，打开房门一看：纸篓是满满的，洗手盆里都是污水，马桶里也是污水（马桶还是“长流水”），毛巾和地板都是灰色的。打扫过的房间，洗手盆里还满是黑乎乎的油污。第二天早晨，我们刚刚起床，服务员连门都没有敲直接推门就进去了，说是要打扫房间。当我们离开房间的时候，我告诉总台打扫，可是4个小时以后我们回来，房间里就和走的时候一样。房间里电视和宽带也没有了。再次去找总台，等了半个小时都没有人来……总之，就是有一种被愚弄了的感觉。建议携程网取消该宾馆的合同，否则也许会影响到自己的信誉。
0	你想让孩子成为一个幽默的人吗？你想让孩子成为一个想象力丰富的人吗？你想让孩子开心、大笑起来吗？卡梅拉就是不错的选择。卡梅拉那些奇特的想法，给生活一个个小小的插曲，就像平静的湖水上轻轻的涟漪。拿到卡梅拉后，第一个享受的是我自己，第二个是老公。然后才是我两岁的宝贝女儿。虽然对整个故事情节她还理解不了，但是，里面的很多场景让她很开心。比如，卡梅拉们摆出各种各样地姿势钓鱼的场景。下蛋的场景。让模仿力很强的女儿也摆出了各种姿势，让全家充满了欢乐。我想人人都会喜欢卡梅拉，生活中也需要卡梅拉。
1	送货速度快，产品运行速度也不错，买的时候是疯狂抢购，比前面一天降价300元
0	常常发生内存耗尽又释放不了，好像没有缓存一样，很笨重，样子也一般，散热还在右面，很郁闷。装了两次xp系统结果不能运行多个文件，电脑也不是很快，常常死机。已经重装了两次系统。太郁闷了。
0	摄像头不知道怎么用。系统里面没有太多的介绍。另，分区时候跑着跑着就死机了，不明原因，也不能重启。后来卸下电池再启动才成功。2G跑Vista怎么感觉好慢啊，有点反应不灵敏，点击后至少5秒才反映。都这样吗
0	同学推荐的，说很好，可能期望值太高，看了以后很是失望。外国人写的东西拿到中国来意义好像不是很大。
0	因为是评价很好的书!所以买了!宝宝二岁三个月,平时很爱看书,但是这套书却是摸也不摸!可能是还太小了吧!这套书不适合小小孩看!.
0	后悔买了一套，叙述得象流水帐，没有亮点，如果想看的话在网上看就行了，收藏简直没有必要。
0	住过的最差的酒店，怀疑上面留言的全都是酒店的托，还说是衡水唯一的四星级酒店，刚进房间的时候地上还有瓜子皮，房间很不好，服务态度也很差，屋子里还有一股味道。再也不会去住了。
1	外观漂亮，性能还不错，首次下单时4555，晚上再看时候返还100，马上重新下单，不错
0	1、所谓钢琴漆，既不耐磨耐刮，还容易留手印。2、换装XP非常麻烦。3、电池续航能力一般。
0	房间的设施还算过得去～但是我遇到的最差的酒店服务就是这家酒店了，特别是前台服务简直让人恶心！！首先入住的时候就莫明其妙，不仅态度爱理不理，而且我用信用卡的时候竟然直接刷的消费，不能做预付权竟然招呼都不给我打一下，认认算了。但是最恐怖的时刻还没发生，退房是的遭遇让我快吐了！！我早上退房的时候前台有三个人，一个在用手机聊天，另外两个在聊天，其中一个竟然屁股对着我，我喊了一声退房把房卡给她，她竟然把房卡放在桌子上。继续用屁股对着我跟另外一个聊天，大概一分钟后把一个话题聊完才打电话给客房部查房！！！然后更恶心的事情发生了，那个面对我的聊天的前台竟然连续吐了两口痰在地上，连背身的动作都没有，当着客人的面吐痰，这么多年住宾馆，从上海五星的证大丽笙到甘肃的小宾馆，头一次遇到！！！最后我要她打一份帐单给我，上面的内容是重叠的，根本看不清除～宿州汇源，I服了U
0	因为去长寿路办事，于是订了这个酒店，但却是我在上海住过的最差劲的酒店！酒店是单栋建筑，周边没有绿化等任何美化的环境。门口叫车超级难，因为上海的司机不知为什么在这个酒店附近都不停车，只有当有乘客正好在这个位置下车时才能叫到，在门口吹风真是冷死冻死！大堂在六楼，楼下没有停车场，地下室停车场很小，高级大床间很小又不方正，是个三角形的结构，床对着门，躺在床上有一种很不安全的感觉，因为一开门就看到人，难道携程预订的就只能排这种房间？！房间的设施设备勉强三星，将近六百块一晚真的很划不来，下次绝对不会再踏入这个酒店，也会和朋友说到上海千万不要住这个酒店，性价比太低了！！！
0	这几天旅行中也在看《杜拉拉升职记》，的确是值得推荐的职场读物。虽然是虚拟的，但很多skill是可以在实际生活中运用，既是不完全运用，也可以做参考和借鉴。看完之后，觉得比较受用。
0	宜宾还有很多好的酒店，比如说叙府宾馆就不错，不知道为什么携程没有签这个酒店。
1	喜欢郎教授的书以及演讲，毫无束缚和压力的言论是最能说服人的，总会在我们不敢言不敢说的时候直言不讳，总可以让我们觉得什么地方不对的时候点出致命的关键。语言本身是不需要修饰的，除非本想逃避一些敏感的东西。而郎教授的语言中从来都是最最纯朴和简单的，正是这种最原始的语言让我们觉发到了最现代的问题。究竟每个人所讨论的热点是不是热点本身呢？看完后一定会和我一样感受良多。
1	替两个同事订的，比较满意，但觉得价格偏高，在这样的西部小城市像这样的宾馆300-350元含早比较合理。
1	虽然书中案列都比较特殊，或者比较夸张，可是，我个人还是觉得这是一本很有用的书。对本书的看法应该是选择自己有用的信息，没有必要去争议一些无聊的细节或者案列的真实性。每个人的生活习惯饮食方式都不一样，不可能书中所以方案都能为你所用，或者，都能为你所用，这本书不是天书也该天价了，所以，平常心，这本书的内容对的起这个价格。家中备一本，有用。
0	服务有出错，让人大跌眼镜的那种，房卡会被搞错！
0	非常一般的酒店，服务台上挂的特色宾馆牌子一点不能得到体现，服务态度也冷淡。环境也相当一般，完全么有传说中养眼的出现，不值
0	买这本书是因为受销量的影响吧。买回之后翻开一看根本不是自己想要真正别开生面的单词收，这样的书我也会写啊！
1	小巧、便宜，携带方便，出门时在宾馆上上网，发发电邮什么的，足够用的了
1	朋友叫我帮她买，我也就顺带买一本瞧瞧，因为我相信她的眼光。她说她读高中时就知道此书了。看的时候，除了惊奇就是向往，真想身临其境呢，可是转念一想，咱们这些连狗都怕的人，恐怕达不到这种境界。仅供观赏吧，呵呵。本是给自己看的，没想到孩子也很感兴趣，也是，孩子天性喜欢动物。还有很多经典言论，譬如：“妈妈，怎么你的头发就像鸵鸟一样啊？”哭笑不得。
1	设计非常人性化话，用着挺舒服的；送货特别快，一星期就到日喀则了！
1	阴阳师这一系列，真的是经典，虽然说是中国的聊斋志异，但是感觉还是很不同的，《阴阳师》的感觉很清淡，但是在淡淡的描述中，又让人明白了很多世间的道理，让人心情也变得安静下来。我语言能力有限，但真的是特别推荐！！而且书的版式设计和质量都很不错，尤其喜欢它的排版，字不是很大，但字的间隔比较大，看起来很舒服，每个故事下面的页角上都有一幅小图，然人觉得设计很用心。非常不错，建议收藏！！！
1	这本书虽然篇幅不是很长，作为成年人我用了两个晚上就读完了。心里在想：如果我的童年也遇到这样的书该多好啊！这一套国际大奖小说每一本所传达的信息和情感都是有关美好的，有关爱，有勇敢，有友谊，有坚韧，有真诚......我作为一名老师，现在把这套书推荐给我们的学生们，他们正是八九岁的年龄，对于这个世界心存美好的憧憬，多一份阅读，多一份真情，我希望这套书能给予他们的不仅仅是文字。
0	非常不愉快的一次经历!!!酒店的服务一塌糊涂!!!在下午3点左右入住竟然没有打扫好房间!办理了手续(付了押金),然后晚上再拿房卡.如此一来,竟然对携程说我没有入住!!!折腾了一周多才确认!房价对比酒店而言并没有优势(非常客观!并没有恶言)相隔一条街新开的酒店比比皆是!除了房间大,其他都一般,特别是隔音差的不能再差,对有时间且喜欢听隔壁做爱直播的是个非常佳的去处!我"欣赏"了一晚上!"身临其境"的感觉!!!总之!我再也不会去这个酒店了!!!
0	我定了2本书,为什么只发了一本,我使用了礼券,?31岁小美女的养颜经?这本书就没发货.订单号：1450990450能帮我查查吗?
0	因为文化背景的差异,感觉这本书还是比较适合西方的小朋友!故事内容强调个性!比较自我!虽然我们可以比较理智的对待,但小朋友不太容易理解.
0	预装linux,重新安装XP装驱动比较麻烦非完美屏,屏上左边有一个红点超级郁闷!
1	本书值得一看，写的深入浅出，没那么多的数据和理论，一般人都能看懂，可能郎教授怕咱们老百姓看不懂，记不住，所以书中很多内容是反反复复，翻来覆去，没完没了的说。主要观点就是信托责任二元经济其实很多内容在他的讲座中都说过了，我想出这书也正如他自己说的，要自己考虑自己的养老问题啊。最后，还是支持他说的话，因为很少人能象他讲话这么直接，透彻。
1	自带的摄像头省了外接的麻烦，机器能够应付一般的应用，磨砂的手感很好，机器很轻，比我之前的DellD430用起来感觉好很多。
0	此酒店简直就是糟糕！环境很老久，离市区还有点远！住在里面的是大量的旅行社的团队，乱糟糟的。上网的话价格贵的吓死你！对于携程优先推介此酒店非常不满，绝对是给的返点比较多。不如住火车站对面的如家快捷商务酒店，上网还免费！不知道携程怎么搞的！自己的合资酒店不推介，搞个这个破酒店。
1	性价比高。送货超快（昨天下午3点下的单子，隔天上午就配送到了。）赞，货色很新。生产日期为0905，原以为的库存货烟消云散了。
1	这套书编排的很不错，从买了第一本开始我家小家伙就爱上了这套书，他很喜欢书里的内容，一有时间他就嚷着要做“阶梯数学”，而我随着他的兴趣从2岁一直买到了6岁，小家伙现在做到了5岁5阶，越到后面他做题的时间就越长，难度也大了很多。我本人也很喜欢这套数，每一册的内容很有针对性，对小孩的学习很有帮助。
0	猫和老鼠的DVD,我在当当网已买过10余次了。除了做为礼物送给亲朋好有的孩子外，还留下自己观看，而且是百看不厌......
1	地段不错,房间虽小但干净,适合商务活动.
0	07年曾经住过一次，感觉还可以。这次感觉不好，被子、床单太、太、太旧了，早该换新的了。其他服务业都一般。
1	尽逐ＩＢＭX系列追求时尚完美LED屏各大功能齐全其实Linux我想要的但是这款配置好还要再装一个Linux
1	音质不错，电池续航能力也可以，3dmax2001跑了14000多分不知道加内存以后会是什么样子。
0	河南人就是河南人！不被懵一次，那算白来一回；在全国乃至全世界那种叫做经济房的房间，在河南济源雅士达叫做“贵宾楼”，真够逗的！！！
0	非常不愉快的入住。朋友是晚上11：30左右到达的，此时的柜台服务只有1人，连服务生整个大堂只有3个人，因为年纪比较大，本来行李想让服务生帮忙，招手示意后他们竟然不理睬并且跑开。checkin的时候连刷两张信用卡竟然说信用卡不能用，很莫名其妙。房间的设施极差，灯光很暗，酒店的东西非常破旧，真是有损5星级的标准。难怪朋友会说这家酒店的客人非常少，都吓跑掉了。还是在繁华的南京路附近，真是丢人。
1	性价比比较高喜欢15寸的感觉硬盘160G也够用了还配置了combo公司的同事也很满意
1	孩子超喜欢这本书。也经常买一些评论很高或朋友推荐的一些好书，孩子也都比较爱看，但根据观察孩子看这本书的过程，我发现这是一本让孩子很兴奋的书，每看完一节，都兴奋地在地上又是叫又是喊。问原因说是因为书太好看了，而且很喜欢那个什么爪，勇敢、无畏是对那个书中人物的评价。而且连电视都不看了，一有时间就看，还把书放在枕头下。不错，虽然我没有看，但感觉一定是一本超吸引孩子的书。
1	美观，大方，不容易粘指纹，散热很好，运气不错，是个完美屏，而且联想外包装是未被拆封的，心定了，运行起来声音很轻，一直以为京东会拆封检查，这次居然没有，哈哈，开心ing，而且现在V450正式XP驱动也出来了，除了安装XP耗费些流程时间，并没有遇见什么困难的问题，一路顺畅的把系统做到了自己适应的环境，除了无线网卡和读卡器尚未验证，其余全都作用良好，只有一些微小瑕疵。机器出厂日期：2009年4月18日
0	显存哪怕128m也是好的，可是没有。最好有配件销售，并且有详细操作方式，比如说，拆下光驱，装个第二硬盘啥的，我想很多人会喜欢的。
1	作者在战几时之前用了＂拥抱＂令人叫绝．日本如果没有战败，就有会有美军的占领，没胡官僚主义的延续，没有战后的民发反思，没有～，就不会让日本成为一个经济强国．当然，美国人也给日本人带来了耻辱．对日中关系也造成了深远的影响．文中揭露了＂东京审判＂中很多鲜为人知的东西．让人惊醒．唉！中国人民对日本的了解是不是太少了．
0	稍微有点厚了，屏幕的清晰度比起其他品牌要差了一点，机身上鼠标的按键手感不好，1024X600的显示率用起来还是小了一些，如果采用1024X768压缩的显示方式，速度就会慢很多。
1	总体还可以,就是前台服务员还不够敬业,在登记入住后,看都没看是不是本人,就把我客人的护照给了其它人,幸亏就在旁边,要不然不知后果怎样,之后连说声不好意思,或对不起都没有!!!希望改进!!!
1	特价抢购，很实惠，现在价格4488还不带包，外观设计上档次，内外都是黑色钢琴漆带金属暗纹，比图片上漂亮多了，精致优雅有个性，朋友很喜欢。性能也不差6400.2G.250G.9300独显，还有那个LED屏，效果超好哦，同事都说像镜子一样亮，呵呵。而且应该是比较省电的，电池是SONY的，质量不错。鼠标在包装盒里，是联想原装的，不是配送的，质量手感都很好。联想包做工不错，确实是正品，比专卖店里的高仿好。
0	京东的产品描述很多是错的320g硬盘写的是250系统vista1g内存显得很慢
0	我是在晚上12点到达兰州市火车站,下火车后问了３个路人也不知道有该酒店,最后我们选择打车去,因离火车站比较远打车要１１元,建议如果是到兰州作为中转站的朋友最好选择其他酒店.可能因为是晚上加上该酒店的大堂比较偏僻的原因,就算车子停在酒店的门口我们也花了５分钟才找到大门的入口．登记的时候服务小姐竟然问了一句＂我们这里有早餐的请问你需不需要＂我问她房间不是含早餐的吗，她的回答说是，我当时心里面就感到特奇怪她为什么要问我要不要早餐呢？在１２点３０分我们进到了房间，当时发现天气很冷而且找遍整个房间也只有两张被子，因此给前台打了个电话说多要一张被子，可能因为太晚了当时前台的小姐开始说没有，我说太冷了麻烦她帮忙问一下，她说可以帮我问一下但是没有的话她也无能为力，我当时的感觉是这间酒店的服务也太勉强了．结果到最后她的回复当然也是没有了，我也不想跟她再多说什么，到了第二天一早８点多就到了２楼吃了我生平看过…
1	点：全黑外观适合男人用，看着有质感，做工还是不错的，键盘、电池、风扇这些都很满意
0	入住退房慢,电梯慢,超市破,房间旧,服务态度差!
0	联想把IBM的牌子毁了，的质量太差了！我刚拿到货，就发现液晶显示下面整体泛黄。
0	光驱读盘声音超响，还好不影响使用。装系统遇到问题，GHOST装不上，BIOS里吧icha改成IDE还是，后来用雨林木风盘进WINPE然后在里面GHOST才完成，不知大家还有没有好办法。
1	用了半个月了，到目前为止还没发现什么不良状况，总体感觉还不错。同等配置下，这个价格真的算是实惠了吧...
0	机子确实比较热....屏幕没有卡扣,很不习惯,怕时间久了屏幕转轴松后,合不严实了.
0	覺得很失望.這本書這麼火.可是並非我想要的內容.作者是博客出身.怎麼寫都是他的自由.但是出版成書就應該章節嚴謹.出處博引.不然怎對得起讀者?看在我眼裡.只能想到這個評語--有寫小說的欲望.沒有寫歷史的本事1.朱元璋的人生中.劉基跟胡惟庸是多麼重要的角色.但在本書中.所謂足智多謀的劉基.作者只寫到所謂安丰之戰.而且還只是劉基規勸朱元璋不要攻打的兩句話.這樣就可以定位劉基的神機妙算了嗎?其他的戰役呢.其他的權謀呢.劉基的角色何在?胡惟庸寫的比較多.但是他的惡形惡狀呢.他的權謀運用呢?都是一筆帶過.比起他對戰爭場面的描述.那真是小巫見大巫了2.作者的強項顯然是戰爭場面與部份小故事.雖然還引用古文.還幫我們翻譯.但我覺得大方向沒定好.重要主角群配置份量沒抓好.很多事件只是輕輕一筆.可見參考文獻的不足3.寫作的語氣當然可以是作者自身的風格.作者用現代流行語重新演譯了亂哄哄的明史.但是作者屢屢試圖以…
0	因为价格的限制，整体机器还是偏沉，不是很方便携带。装XP还是需要刷BIOS的，否则声卡驱动会出问题。已经刷了XP，又刷回Vista,分区倒还方便，vista自带的功能就能搞定。
1	价格便宜做工比以前那款带独显的强的但塑料痕迹还是太重科技感不强可能是我要求太高了点屏幕无点哈哈RP好
0	这几乎是江阴最好的酒店了，有很多老外都住在这里。房间的大小还可以，装饰和设施感觉没有五星的标准，算四星还差不多。最让人受不了的是这家的停车场，我是在一个普通的日子去的，结果还是碰上有人在宾馆结婚。地下地上都停满了赴婚宴人的车，结果我们住店的人要把车停在马路对面的很远的地方。那天还下着中雨，我车上有一个法国人、一个菲律宾人和两个中国人不得不提着行李冒着雨躲过一个又一个的水坑去宾馆大厅。门口的保安好像对这种情况已经见怪不怪了，看着我们四个人在于里跳来跳去面无表情。真是烂透了。
0	3月24日下定单买,结果昨天短信通知说,超出派送范围,不给派.现在钱也付了,还不知道能不能拿到东西呢.回拨电话,说不知道这回事,不认识什么当当.找的什么快递啊,真差劲!客服电话一直占线,不知道在搞什么.谁能告诉我什么时候可以拿到书!!!
0	之前还可以,这次去,房间地毯都是黑的,很赃,自助餐有够难吃,服务员比经理人数还少,整个酒店好像有点要关门大吉的感觉.
0	这酒店太黑，要求开通宽带，服务生送来网线，叫你签名，没有任何文字
1	因为工作关系,每个月都会去住.在金华市区400左右是最好的选择.服务很好,早餐很好,离市中心也很近.360的标间装修风格稍旧但仍然整洁干净.强烈推荐.前台服务每次给我感觉都很好,表扬.
1	早点还可以，酒店环境很好。不过丁山楼还是和主楼有很大的差距
0	thinkpad的分区吧合理还是老问题了。机身后壳有点畸形。正面触摸屏侧外壳不牢固。
0	文章的很多内容是我以前所没有看到过的，想到过的，实用性一级！但是译者的水平确实不怎么样，尤其是在人称转换上让人头晕。建议当当网最好能有原著（英文版）的来买。
1	唯一不足的就是挂图不太好查，经常得两面换着看，而且方向也不一致，查阅起来不太方便。
0	酒店很旧，很小，楼道里黑暗，其实就是个小旅馆的设施。建议不要去，吉林省宾馆还不错。
1	1，从cmos中看到cpu信息显示N280，而不是270，这点算是一个小惊喜。2，XPH已经打上了sp3补丁，用magicset看，补丁基本全了。3，有一些常用软件：mcafee杀毒软件，office2007试用版。
0	显示屏清晰度不够，在白色背景下是灰蒙蒙的，如同磨砂玻璃，不白亮，整个屏幕有无数雪花点或横条。俗称“雪花屏”。优化大师检测结果是：友达品牌的屏幕，制造日期为：2006年第一周。
1	记得看多一电视剧叫做血玲珑和这个书的意思差不多，也是一个孩子得了绝症，生下另一个作为药物治疗，那时候就思考过伦理的问题。这本书的结局是第二个孩子突然死掉了，把肾脏给了第一个孩子，很突然。书里是以各个人不同的视角写的，刚开始有点混乱，后来就好多了，里面还穿插了其他人的故事，还不错。里面的妈妈很执着，爸爸基本正常，律师也很有意思，就连那个叫法官的狗狗也很好玩。
0	买的前一天送包、买的后一天送包，就是我买的那一天不送包，郁闷、郁闷、郁闷，而且还不补寄，继续……郁闷、郁闷、郁闷。
0	本来想没事的时候翻翻，可惜看不下去，还是和张没法比，他的书能畅销大部分还是受张的影响，对这个男人实在是没好感，不知道怎么买的，后悔
0	好像比较霉。1、6月14日下单，16日付款，25日等不了上中通自提，送货近10天！2、不知是驱动问题还是机器问题，触摸板一旦打开就会老右击，LINUX及XP都一样。现在只能用鼠标。3、系统不是XP。
1	hp6535B（VA051PA）全新在京东买的，有发票，因急需用钱赔钱卖,09年6月1日的发票,包装齐全13774321320李先生(上海赤峰路63号)
0	看了这本书我是相当的气愤，没见过这样无耻的男人啊！不过为了张爱玲，还是值得买的这本书
0	酒店外观环境还好！进去后，一切都变得很杂！可能是娱乐场所太方便了，进进出出都是小姐与妈咪之类的（晚上七八点钟），后面的发廊液态夸张了点吧？绝对不能让太太们以为我们常住这种酒店！酒店中午和早上的时间环境还可以！酒店房间楼层还算可以吧？但是开着门打牌的房客使到整个走廊烟味很重！而且进出房间楼层的人也很多，感觉有点不很安全。
0	当时看的销售榜买的一本书，看过之后并不是很喜欢，个人感觉，每个人看书的感受不一样，呵呵
1	看了一个通宵，实在是很扣人心弦，绝对值得书的质量也没的说，一看是觉得纸质好像没那么好，不过看了真正的盗版以后，就知道真本书还是很不错的！
1	地理位置优越，交通方便，饭店环境好，服务优良，洗衣迅捷。
0	我为国外来的客人订了一晚,第二天离店时,客人说晚饭在酒店餐厅吃鱼吃坏了,肠胃不适.偏偏又要赶飞机,送到机场休息室又吐又泻.飞到曼谷就进医院了,住了两天,举目无亲的在泰国.接下来的出差行程也取消了,从曼谷回美国去了.弄得我又内疚又担心.你们这也算上海4星的水平?注:他们入境3周了,这是最后一天,不会是水土不服!宾馆反馈2008年8月13日：您反映的情况我们非常重视，我酒店作为一家涉外四星级酒店，对客房、餐饮的操作规定是相当严格的，酒店中、西餐厅的食品原料保存及食品加工都是非常专业的，酒店开业至今也从未发生过因食物引发客人不适的投诉。但我们还是对客人的遭遇表示抱歉！希望他能早日康复！
0	装了电池管理的那个不开效果最佳会有些卡~~~而且我买了不到3天就降了200~~~哭了~~~
1	环境设施相当的不错,尤其是门口的警卫很给人安全，不愧是吉林省的国宾馆的。我住的是主楼，但是对于对应的价格来说是比较偏高的，个人认为主楼和七栋差别不大，实际来说在南方也都就是3星级的标准，服务员很热情，但是硬件上只能让我综合给3分的。
0	设施不是一般的差，就是一个招待所。我的毛巾挂在卫生间，等要用的时候，竟然发现上面爬了臭虫。只能把它扔了。餐厅价格也高，一个大葱炒鸡蛋要25元，其他菜可以推想。地段倒是不错，服务态度也还可以，还能够全程刷卡。
0	重量沉了点，屏幕不是镜面的，屏幕变宽有点大，看模具上个12寸的屏幕应该问题不大的
0	携程价格360元/间，我看到同时结帐的其他客人是298元。携程告诉我是四星，我看到的是比锦江之星更糟糕的房间，电梯间油漆剥落，浴室不锈钢管锈了，肯定是没有星级的。地方也在一个弄堂里。我住的是1512房间。唯一多的是韩国人进出频繁。建议携程与该酒店好好交涉。我是已经和大堂投诉过了，这样的房间是根本不值360元的价钱的。携程应到酒店实地勘查后再向客人推荐。
1	入住的时候礼宾在哪里?房间里的花盆特别象90年代初期的田园花盆,极为难看.更可怕的是入住的时候门口不管客人,照常做大范围清洁.
1	小巧，轻便，配置很合理，不同于一般上网本带了六芯电池，能用快6个小时，很好
0	为什么要预装vista？还只给分两个区，C盘160G……这点相当可恶……
1	比我的14寸华硕轻很多，放在随身包包里也不吃力电池时间比较长，如果出门看看片子，或者上夜班，基本不用带适配器
1	海景不错，属于在威海最好的吧。服务也还可以，但也没留下特深刻的印象。房间内的设施还不错，只是七成新吧，跟蓝天酒店比还差些。早餐我觉得不比三十八的好多少，可是却要六十八元。房间的隔音很差，我隔壁入住了几个人，开始唱歌，后来打牌，我听得很清楚。
0	价格要是能再低点就更好了！京东应该多搞特价活动!快递的服务态度不是很好
1	续航能力强！外形也不错，十分轻便运行速度较我以前看过的大部分品牌上网本都要快
0	总体来讲，对登封的印象比较差，基本上是脏乱差的典型！酒店的设施极端简陋，洗手间里连浴帘都没有，洗个澡满屋子的水！而且，没有挂衣服的地方。酒店里的餐厅，竟然不到7点去就已经黑灯瞎火了。总之比较阴暗老旧的酒店，条件很一般。不过，地理位置不错，对面是超市，还有小吃一条街。
0	1024*600的屏许多程序用着都别扭。机器有点重，玩游戏速度还是差点。
1	T4200、1GB（三星DDR2800）、160G（西数）、DVD刻录机（日立LG），运行算安静，发热不大
1	除了苹果，就喜欢ThinkPad的设计了。经典的外观，性价比不错，各方面的配置也比较均衡。最喜欢的是自带摄像头。同事是个比较粗心的人，用小黑这种任劳任怨的机器没的挑了呵呵。
1	开始订的大房单人间，但去了酒店告诉我没有携程预订，我刚要打电话询问，又告诉我有了一间。去看，房间太小，小得刚好放一张床。于是退了又订了一个商务行政套间。套间还不错，房间大，设施还总凑合，但价格偏贵。总体感觉一般。
1	机器带了VISTAHOMEBASIC版，不过买回来就格式化了，换了XP系统，安装过程很顺利。内存是单根2G的三星DDR31066的条子。我装的是YMLF9.9的系统,GHOST好后系统全认，显卡认成了G98,运行了下3DMARK2001,15000多分。而且更新了ACER官方的驱动，认成了G105M反正分数只有14000来分了，少了一千多，哎！弄不明白。那个摄像头还真不是一般的清楚。
1	价位合适，屏幕好，散热不错，开一早上不觉得很热，尤其现在是夏天
0	一分钟一块钱的网费，贵的惊人。三个门，只有中间的转门开放，其他的门都封了(不知原因)，没有门童给我推门或接行李，只有两之手拿行李，用脚踢门转。早餐很难吃也就罢了。午饭想点菜，但被告知只有自助餐提供。把浴巾放在浴缸里希望更换，晚上看到更换的浴巾上竟然有毛发。希望只是小姐把浴缸里的毛巾又叠过放回浴巾架上而已，不然真的很恶心。真不知道标榜四星的这家酒店怎么还不如地方上三星的小酒店。住此酒店不如找一家商务旅馆。
1	这本书不厚，但全部读下来，也需要些心力。序又汤用彤先生的儿子，汤一介所述，父子同为学界的要人。汤用彤先生在佛教研究上很有造诣，据说，他为能更深刻地理解一些佛经要义便亲自学习梵文，然后自己着笔去译，老先生的治学态度一向恭谨。这本书起初是先生的教学讲稿，后来编订成书，是了解魏晋玄学的一个很好的渠道。书虽然不厚，但内容很多，可见先生学术之广博。
1	一口气读完了郎教授的书，很通俗易懂。书中用相当的数据来说明问题，很值得让人深思，反观新闻媒体集体报以经济形势已经回暖的局面，这本书显得更难能可贵。建议大家都来读一读，中国应该不是最早能从危机中走出来的，相反有可能是人家都走过危机了我们还在危机里面。建议那些一天到晚喊着保增长的政府官员更应该看一看，不要以基础建设的名义一天到晚拿了纳税人的钱乱花乱投资。
0	是第二次入住，因为离客户很近，图个方便。先说第一次的入住，空调不冷搞得房间像桑拿房一样，我把它归类为运气问题，略过不计，可是网络速度慢到只能用不可思议来形容。中国电信的宽频服务在这个酒店居然速度比拨号上网还慢，我算是开了眼界。再说第二次，从checkin开始，就让我决定了不会再来这个酒店住第三次，前台那个男员工，吊儿郎当不说，再加上一副爱理不理的腔调，问三句话还只勉强回了几个字，我想，那搞不好是老板的儿子，要不然我还真想不出酒店用这种员工的原因何在。早餐烹饪区的厨师也是不知道怎么教育的，老是躲来躲去，想下一碗面，站了半天硬是见不到人，后面服务台的小姐索性也装作没看到我，估计是希望多一事不如少一事吧。房间设备这次倒是正常了。想赶走一个客人就是这么轻而易举的事。没办法发现或管理好不适用的员工，那是酒店管理的问题了。我只能说，如果贵酒店觉得自己根本就不想做个四星级酒店，那我为了我的吹毛求疵道歉…
0	这个酒店很烂。大堂嘈杂，房间设备陈旧，地毯、卫生间和床铺都很脏，我的孩子睡了一晚，脸上就长出许多红色豆豆（是螨虫所致）。电话打去客服部，几乎得不到有效的服务。根本与所持的星级不符。强烈建议携程将这家酒店从预定名单中删去。
0	其它配置还算好，不过1G内存运行VISTA肯定不够。正版系统却不带VISTA的光盘，让人不能接受。
1	价格比较实惠，看着也挺讨人喜欢的。升级仓上没易碎标签，不知道是不是鼓励升级？或者是忘记贴了？？包装盒上有完好封条。
1	酒店的大堂环境比以前有所提高,可能是因为鲜花摆放的原因.房间的设施干净,清爽,很舒适.
0	有点重了，上下班背着太累人了；还有就是那系统，真气死人了，就一个C盘分区，找了好多办法来分区，结果还是把系统给搞坏了，备份也搞没用了。NND只有拿到服务点，还要花二百大洋搞好分区换个系统。
1	我已经用了2个多月了，性能不错，稳定，如果要很快速度的话，在这个价位，我想比较难了。不过可以说，这台手提要有的都有了，内存就少一点，所以我另外换了一条2G的内存条。P8400的处理器速度还可以，各个功能部件都十分好用，而且挺轻便的，现在去那都拿着。160G的硬盘还够用，建议大的东西放在移动硬盘。我买了个9芯的电池，续航能力超强，可以达到7-8小时的普通运作，标配的4芯就只能用2个小时多。
0	Vista系统不好用的，给装成XP了，不知道为什么有点色差，不自然，总的还好~不应该是装系统的问题吧
0	非常糟糕！1。我们通过其商务中心包了一辆车游西湖，该车拉我们去不正规景点买茶叶（我们买了），然后在中途突然说家中有事，最后中断了包车服务。你能想象一下在人生地不熟的地方，被扔下的感受吗？--过后商务中心致歉说该司机惦记着回家打麻将！2。客房消费说明单有手工涂改，极易误导-酒店之后也承认这一点，说今后改正，但是，误导的消费仍然强迫顾客承担！--标准的小农意识管理型‘酒店’！建议你去订正规/国际型/连锁型酒店，通常有误会/不清楚之处，顾客利益在上！宾馆反馈2008年7月10日：您所提出的问题酒店非常重视，酒店商务中心为酒店外包单位，此事给酒店造成了不利影响，为杜绝此类事情的再次发生，酒店对商务中心承包人进行了批评和处罚，商务中心对该司机进行了开除处理。另外酒店消费单已更换，感谢您的意见！
1	其实这算不上一本成功的绘本~真正好的绘本应该是以图画为主，就算去掉了文字，图画也还能讲故事~可是这一本不，不是因为它的图画不够美，而是因为它的文字实在是太动人了，已经超过了画面的美~就算是不看图画，只念着文字，就已经心满意足了。这个故事，就已经完美无缺了。所以，即使从严格的绘本要求来评价它，并不算成功，但是这又有什么关系呢？有这个故事已经够了。这个故事，是直击心脏的故事。
0	网卡太垃圾除了windows7vista意外甭想用它了驱动根本就是不存在的。xp的驱动官方不提供
1	这本书我最喜欢的是那一句人生若只如初见.也就是这书的名字。人生若只如初见,所有往事都化为红尘一笑.只留下初见时的惊艳、倾情。忘却也许有过的背叛、伤怀、无奈和悲痛。这是何等美妙的人生境界。时光匆匆，我们已经回不到过去,也许曾经一见倾心,但是再见之时,也许会是伤心之时。若是如此,不如初见时的那份感觉……这本书，介绍的不仅仅是诗歌，更让我感受到古代那美丽的爱情~！
1	学习了很多外企的规则和生存之道，有不少东西让我开阔了眼界，就像被培训了一次似的。蛮喜欢拉拉的性格的，幽默，善良，聪明。她的思路清晰是我很佩服的一点，值得学习。一直在寻找自己的方向，而通过这本书，开启了我的一些思路，比如要获得财务自由，比如早日实现退休……还在奋斗着的我们，需要继续加油！把这本书推荐给了我的朋友，相信他们也会喜欢。相信对于初入职场的学子们同样受用！
1	不错的酒店，在柳州属于最好的了。周围环境也很好。
0	具体还没有看，书的质量太差了，连盗版都算不上！有缺页的地方，有的甚至一整页都露印了！！第一次买，很失望！！
0	基本上是个硬件很差，服务尚可的酒店。入住第一晚，空调出风口没装好，有金属碰撞的声音，不大，但足以让我一晚上在床上做思想斗争是否起来叫人修一下。总之就是没睡好。卫生间很窄，灯光昏暗，非得开浴霸才能亮堂点。毛巾没一条不掉毛，估计从计划经济的时候就开使了吧，洗了这么多年也够不容易的。还好床上用品都挺干净。家具很陈旧了。服务不错，入住，离店都很快。门童用几乎挑衅的眼光目送我们拿着一堆行礼推门入店，到前台办理入住。没有问候，没有帮忙。呃，还有之前那位老兄提到的，电梯真的很不方便，三部电梯分散联动，中间有个拐角挡住，运气不好得来回跑。决不住这儿了。呃，后面是有条街，也就一家做肥肠的门脸大点，东西不好吃，上桌的菜里有捆菜的塑料绳。
0	键盘手感没有开始的时候好了，散热一般，机器硬盘温度一度达到58度
0	10多年来住过的近百家3星酒店中，这家酒店的服务、房间、餐饮简直是“好”的无话可说！！！向大堂经理反映问题，大堂经理的答复是“去315投诉吧”（入住当天是3月12日），真强悍！！！
0	1.上了半天网，都上不去，问酒店，答曰坏了。气愤！2.晚上入住适逢变天，天气变冷，开了半天空调，竟然还是冷风，问酒店，答曰晚上关空调。晕！床上只有一床单被，到处找被子，无。问酒店要，半小时催了三次电话才来。还是冷，要求在加一床被子，服务员去后再也没回，打到总台，又等了半天，回复没被子了。不把顾客当人啊。3.一晚没睡成，凌晨5点多，被不知道哪里来的低沉的轰鸣声吵醒。在房间找了半天没查出哪里来得声音，叫来服务员，（半小时催了三四次才来，人都要疯掉）。六点多服务员才来，也解决不了。就这么一夜没睡。买气受来了。4.到总台要求当班经理来解释，换了几个人来，说了几遍，酒店不断去落实事情真相，最后才来一个自称客服经理的，说却有其事，表示道歉，做了一小时的冷板凳，一口热水没喝，口都讲干了。这就是他们的诚意。总结：硬件老旧，服务太差。
0	该酒店达不到五星水准。价格高，环境差，服务一般
1	买书之初绝对没想到儿子会如此青睐这本书，这半年多，他是早也读晚也读，走到哪带到哪，几乎翻烂了。所以不得不再买了一本。多数时候让他自由阅读，偶尔跟他一起练习对话。也许比较适合他的喜好，基本上他很有兴致地自学完成了，并且在日常生活中试着运用其中的句型和表达。对于他而言，绝对是物超所值了。他开始阅读这本书时大约7岁左右，因为已经有一些英文单词和阅读基础，所以可以较好地接受。
1	国际大酒店订不到房间，抱着试试的态度订了这家感觉还是很不错的，环境也不错尤其床和被子，真的很舒服，比国际的好得多唯一的缺点是地点有点偏
0	对于20几岁的女生，看这本书个人觉得似乎内容不太适合，有些过于简单，而且有些俗气，不到十分钟就都看完了。
0	这本书本来挺喜欢的...搞得寄过来之后...发现封面的折痕特别严重。。。里面也是..特失望......下次别这样了//
1	总之，对了解中医甚少的人绝对是好书一本，对学中医的人来说可能泛泛些。书中自有黄金屋。
0	酒店在沙田的河边，风景不错。但是似乎因为都是大陆人入住的原因，服务员的态度十分恶劣。我晚上问他们要求上网，有个服务员骗我到外面买上网卡，后来投诉也不理我。
1	感觉挺好的,是家不错的酒店,下个月去办事打算还住那儿.
0	8月刚住过,奉劝大家不要入住这家国营企业,客房服务员极恐怖,还未到中午12点退房时间,就把你的房间磁卡给取消了,私人的物品还都在房间里面,和他们大吵一架才解决,还打电话给携程的人求助,浪费不少时间.补充点评2006年9月18日：早餐也不怎么地
0	虽然预定比较方便，但是宾馆的对顾客的关怀不足，房间冷得让人睡不着觉服务人员还说暖和的！！！宾馆反馈2008年5月4日：首先感谢您入住汇宾楼,并给我们提出问题.由于五台山的海拔高,气候潮湿温差较大,酒店由于冬天停业,开业后房间的温度夜间可能会有点凉.给您带来的不便酒店深感歉意.
0	就是LINUX系统，不会用。USB只有两个，然后自带的驱动只支持VISTA，得自己到网上去下载。
0	看了《公平定律》中兄弟恩怨一章，我想说“一个巴掌拍不响”，孙寅贵在替自己辩解洗冤，反而让观者心生反感。孙老板有钱用1500万炒作此书，为什么迫不及待地要卖自己天津百龙公司呢！
1	内容和以往的亦舒小说很不一样，悬疑重重，女主角的命运也太惨了，无父母可依傍，原来的良人一遇上经济打击就退化成魔鬼，伸出援手的友人另有所图，又和朋友的丈夫扯上暧昧，等到觉察出危机已遭灭顶之灾。看得人冷汗都要出来了，觉得女主角某种程度上缺乏决断，性情比较软弱，还未看得透彻就想托付未来以过安定的日子，可惜往往慢了一拍，事情就大不相同。可怜的福在。
1	酒店规模大，楼层没有设置服务人员房间，所以找不到服务员；房间较冷（尤其是一层），订时务必要订二层以上。
1	优点就是便宜这款机器不带操作系统是在是麻烦，还好自己懂点电脑知识要是个不懂电脑的这个非要被气死为止，首先好像这个机器使用的南桥芯片，还有什么sata接口锁什么来着一般盗版盘放进去压根不能直接安装每次选择安装都是报错，只能下载支持南桥的版本装，可是本人比较喜欢WINPE所以还是用我的pe来装但是进入居然认不到C盘超级郁闷，后来发现这个要另外一个集成版的pe才能显示出c盘马上下载安
0	房间布置是简约型的那种,床和被子都是廉价的感觉,空调极冷而且温度调节不灵,只能睡前关掉,但还是因此感冒,早餐质量非常一般.以后不会再去了.
1	比较老的饭店，房间等设施也比较老，服务还是可以的
1	刚才选择错了。。汗~心情指数应该是受益匪浅才对~
0	笔记本包和鼠标都没配还有就是本本的散热口在右边右手拿鼠标久了会热的不行
1	第一次给的房间在底层，窗户对着酒吧。跟前台要求换了一间，前台态度不错，在三层，一般窗户被前面的应该是走廊的建筑挡住了，另一半朝着酒吧上的屋顶。房间偏小，软件应该能达到三星级的水准，硬件稍差。空调温控不好，暴热，呵呵。地毯有点脏。出门左转50米就是地铁站，东四十条上打个车也方便，地段不错。总体来说在北京这个性价比还过得去。餐厅的口味也不错，价格还算合理。
0	这家酒店太让我失望了,房间小的简直不能再小了而且服务态度一般除了天台泳池还可以以外,还不如住海景酒店离天后车站又近价钱又便宜,下次去香港我肯定不住这家
1	孙瑞雪老师的书读过肯定不止一遍，王树作为孙瑞雪教育机构的讲师，我也听过很多次她的课。应该说这本书是她多年对儿童心理学研究的成果，而且语言也通俗易懂，很容易理解，同时具有可操作性。书中的其它家长的教子例子尤其对我有启发，可以说是一面镜子，通过其它家长的教子行为，让我看到自己的不足，还有许多方面需要改进呀。
1	很不错的机器，做工惊喜，外观漂亮，包括灯光系统设计都很人性化，机器配置均衡，总体来说配置算不错的了，运行Vista比我想像的要流畅，以前一直用XP，从来没用过Vista，原本打算不行就换要XP了，但是使用后发觉Vista用起来也挺顺手，该机双通道2GDDR1066的内存完全可以保证Vista流畅运行，也就不打算折腾换XP了！CPU显卡也完全够用，接口也非常齐全，总体来说很满意！
1	这本书对于浙江的介绍还是比较全面的，风格有点类似lonelyplanet系列，但是显然功力还是不足。也许是因为面面俱到，反而对于重点景物介绍显得有点单薄。所以，实际到了应用中还是会有不少欠缺，不过在同类产品中应该已经是相当不错的一本了。希望对于景点的典故介绍再加强一些，如果类似Frommer's那个系列的话，也许会更好，个人是比较希望能够不要导游也能深度游览相关景点，并了解一些历史和文化的。
1	外观很漂亮，小巧，携带方便，收到后就安了XP，建议大家用外置光驱安，简单很多。
0	机器散热不是特别理想，底部发热厉害！预装的linux系统，重装xp系统比较费劲，不过网上教程很多，摸索一下就会了！电池不怎么耐用，也就两个小时左右，电源还是得随身携带，一不小心就没有电了！
1	服务非常好，很快，但是硬件设施太老，卫生间有味道，目前在装修，早7点就有动工的机器声，打扰美梦。但是结帐时前台主动咨询意见，并给抱歉，非常人性化的服务，还有在电梯里主动让客人，很不错的服务。早餐很中式，习惯西餐的恐怕没的吃了。宾馆反馈2008年6月2日：尊敬的客人：您好！感谢您惠顾唐山锦江贵宾楼饭店，您的下榻令我们深感荣幸。您的留言我们已经收到，首先要谢谢您对我店前台服务给予的良好评价。另外，关于您提出的“硬件设施太老”的意见，可能您已经留意到，我店正在进行装修改造，力求为广大宾客创造一个舒适、优美的居停环境，为此还打扰了您的休息，我们感到十分抱歉，并已与施工单位接洽，尽量避开客人的休息时间，恳请您能给予理解和支持。同时，收到您提出的“西式早餐品种少”的意见后，我店餐饮部特别给予了关注，将针对客人口味，适当调换品种，相信在您下次光临时会有所改善。关于您提出的“卫生间有味道”的意见，由于您…
0	酒店房间太烂。服务一般。地点也差。房间小，卫生间小，居然还是蹲便。。。
0	噪音稍大，再就是装XP系统确实蓝屏的几率比较大，装VISTA算了，别的缺点暂时真没发觉，水平有限
0	联想的系统里装的都是些什么乱七八糟的玩意，60天的杀毒试用版也别装了，累人！另外电源适配器很烫，很担心啊。
1	附加设备都有了，散热还过的去，装xp很顺利，驱动官网都有，快捷都可以使用，cpu个人感觉的够用了。
1	刚拿到这本书的时候，随手翻了翻，觉得一般般。晚上回到家吃完饭，女儿学习，我拿出这本书看，看着看着，女儿的症状是不是也可以用这些食疗法，有没有用呢？先试试，女儿一直咳了一个月，都不见好。用六瓣大蒜，放到小碗里，再放到锅里去蒸。女儿连续喝了两天，真的不咳了。看来我要好好研究一下这本书，里面的方法真的很有用。正在考虑要买的朋友，请不要再犹豫，这本书值得买。
0	很一般，位置超烂，设施很旧，我2号住的，花了我500大洋，心疼ing
1	以前经常参与好多有奖竞赛，就经常遇到有关数独的题。前一段看到一部香港的新片，其中的主教在坐公交车的时候，就在那里答数独题，觉得也是一种境界。工作之余闲来无事，突发灵感在当当定了四本数独的书，家里床头一本、车里一本、办公室一本，手里余下这本也已经有主了——归我儿子了。开发智力，锻炼逻辑、推理能力！随手带一本，在路上、在家里、在工作之余、在任何闲暇时段尽情娱乐吧！
1	此书堪称经典。无论是否研究历史，无论是否爱好历史，甚至无论是否了解哪怕一丁点历史，都应该看看这本书。通篇虽然讲的是历史研究法，并且是高屋建瓴、独具慧心地讲解了历史研究法，但更重要、更可宝贵的，是一代宗师的处事、做人之哲学，是一代大儒对于国学、史学乃至中华文化的深沉感悟。治学之道，首要治心，在此体现的淋漓尽致。以一种什么样的人生态度去生活，看看钱穆，很有启发。
0	服务很差,房间供暖不足。换啦两次房间才行。态度恶劣。新房间床上有别人的毛发。叫服务员换还很不高兴。
1	硬件不错，服务态度也不错，下次到附近的话还会选择住这里
1	自己在生孩子前后买了好几本育儿书，看下来这本最实用。因为他很体贴，最能消除新妈妈的紧张。新妈妈需要担惊受怕的事情已经很多了。这本书总是说，没关系，这样也是可以的，只要你的孩子常常笑，有活力，不要紧盯着身高体重大便颜色等问题不放。虽然我不喜欢其中有些日本化的语气，但是相比其他的书，他真的很好。日本人做事情真的很体贴的。我们什么时候能做出自己的经典啊～
1	无论是完美的钻五白彦，还是傻丫头宁默，无不在困在过往的感情中，停留在自己孤独但安全的感情世界里。两人都在寻找一种安全的感情方式，虽然彼此吸引，但都害怕再次受伤，再次失去。两人一直保持这适当的距离，暧昧的态度，非常符合现代男女的心态，所以，个人认为，保持暧昧的态度有理，暧昧是一种安全的感情方式。事实证明，距离和暧昧并不会阻碍两人的感情发展，真诚的心，最后还是收获爱。
0	经不住携程这么多好评的诱惑，本来不打算再来住的，决定再体验一次，以决定取舍，果然这次基本没再让我失望。上次住的358元精致客房，这次住的456元的行政套房，唉！一分钱一分货啊。卫生还可以做得再好一些－－床单上有多处黑迹。细节还可以再注意一下－－餐券上怎么没有时间？还得再打电话去问；卫生间排气扇噪音太大了，感觉跟在飞机上一样；装修用了太多玻璃，有点眼花缭乱，卫生间应该用不透明的门。2007年11月15日点评的时候曾经提到“君临天下”，后来还真去住过一次，感觉就仨字－－“很失望”，浪费了这么高的大楼和这个好名了，装修太业余，没档次，服务太差，11.18去住，居然没有取暖措施，也不告知客人，害得我空开了一宿空调，直接冻感冒了，在前台结账的时候，发现服务员也感冒了，症状很明显了，还“带病坚持工作”－－不想想对面的客户什么感受？正赶上发票用完了，站那儿干等着服务员用了五分多钟才换上新发票，自始至终…
1	昨天到手的该有的都有平时上上网用5.1便宜了200块买的满实惠的不用和人讨价还价拉就是京东颜色多点就好拉等了很久都没出粉的自带XP正版很好！
1	非常喜欢作者的文笔，从中可以找到两人间的相处之道，不管是交往中的情侣，还是过着婚姻生活的夫妻，大家都要相互迁就，努力学习，我觉得这应该是我们要用一生用心经营的课题了：）它是不分性别，不分年龄，不分人生历练程度的，人生的每段时光，都有我们要了解，深知的哲理！也希望大家能相互分享你自己的感悟，谢谢~
1	这价钱买到这种配置的笔记本，没什么可挑的了，送的东西又多，机器也好，配置合理。此外，摄像头很清晰～
0	刚收到,发现键盘有些松,触摸屏太难按了,最主要的是开机的时候打开和关上光驱导致系统蓝屏,不知道是不是这个原因,其他的到目前为止正常.
0	上当，没有实质性的东西，都是作者的一些生活习惯，理念在这儿卖弄，书名有绰头之嫌疑。本人更喜欢《内因决定外貌》这本书
0	个别按键加工有些粗糙，表面不够光滑，用三维软件画图时曾出现过一次蓝屏，重启后没有再出现此问题，可能是误操作；说是13.3寸屏幕，看起来像14寸的，拎在手里有点重；送货员要求先付款再验货有些不爽；
1	配置相当不错能满足一般家用,散热还可以不会明显感到不适,有些驱动需到官网下载,安装XP系统很顺利,己用了二天目前都还正常.
1	吴瑞君的画很简单，就像自己小时候喜欢在纸上随便的乱涂乱画，画个小鸡，画个乌龟，画个蜻蜓......会很开心，作者的画虽简单却每一幅都刻画出了每个人物在每个情景下的不同表情。看了以后会让我不自觉的嘴角露出一丝微笑，淡淡的，笑过之后却又会让我陷入沉思，漫画里那个人说的是我想的吗？还是已经那样做了？不止我变了，你们，我们，他们，都变了......
1	京东的配货速度是越来越快了，值得顶一个。东西也蛮不错的，完美屏，功能强大，实惠，是咱老百姓的极佳之选。在这个价位能有这样的机型，实在难得，京东加油。。。支持你、、、、、
0	房间还可以，早餐不大好，周围比较偏僻。服务态度一般。
0	东西还不错可以小巧东西还不错可以小巧东西还不错可以小巧
1	买了半个月了，还没发现什么大问题，小问题多少有些，用了一天电脑还是微热，也没有其他本本那么响
1	地点很方便，房间很舒服，服务也很好，就是价格不便宜啊！
0	内存比较小了。以后要是装windows7的话需要加装一根1GB的内存。。
1	这款笔记本是很超值的，大家不要有任何误解，安装其实也很容易，虽然没有windows操作系统，但这也是好事情，也就是不含了软件费用。不要为此给予不好评价，要客观看问题。不废话了，说些实用的，安装winXP有几点注意：
0	摄像头不够鲜艳,不知道是自己不会还是电脑问题,颜色调不了,能调的告诉我下
0	这应该是我见过能称为五星最恶心的酒店了，服务不好，房间不好，早点不好，听说是个没老板开的，太不讲究了，好好改改吧！麻烦携程推荐好的酒店！
0	这决对是个黑心店,完全把河南人的丑陋特性全展现出来了.一个床单被我掉色的内衣染红了一点.事实证明可以洗掉的,但他(她)们却收了我40元钱.其实床单只值10元.刚开始还不想开发票.我要找税务他们才作罢.朋友们千万别住了.
1	没有华丽的语句，没有任何修饰过的词语，读来让我觉得如吃家常饭一样温馨随意。书中的小豆豆随时出现在我身边，不时的跟我讲话。无论哪个孩子，当他出世的时候，都具有优良的品质。如何发扬孩子身上的这些优良品质比让孩子多写几套练习题更为重要。小豆豆无疑是幸运的，巴学园给了她一个肥沃的土地，但是又有几个巴学园又有一个小林校长里？教育本身就是个很深奥的事情，绝对只不是考试卷上的分数
1	花园式的酒店，在城中，有点旧，但靠花园的房间不错！
0	我真的很失望，本来很期待这套书的，结果早上收到的时候发现和我以前买的一套噼里啪啦从书大体相同，只是多了几小本而已，特别失望，觉得这套书白买了
0	书的印刷质量是很好，只是个人觉得物有所不值！感觉上有种内容不咋的，包装挺豪华的感觉！卖的不是内容而是包装！
0	买这套书最大的原因就是看了很多评论对这套书的评价很高，买回来后发现很失望。首先是印刷质量，好多评论上都觉得非常精美，个人觉得在幼儿书籍中应该属于比较粗糙了。其次是看书的内容，大部分都过时，和现在的社会差别还是比较大。最后，还是说故事情节，毕竟是老外写的，很多情节与国情相去甚远，读给小孩听不知道会不会给她以后带来影响。
0	根本就没收到&#183;&#183;&#183;&#183;&#183;订了两本书结果收到的只有一本幸好是到货付款当当难得也有出错的时候啊
1	收到货比我想象中的速度要快，对于电脑从外观看还是不错，有点惊讶实在太小巧了。还没更换系统。试开了不到两分钟就感觉有些热了，不知道属于正常否。希望用起来以后不要有什么毛病。
1	相对于这个价位的酒店来说,还是非常好的.房间不大但是很干净,洗手间的设施也做的很有诚意.水龙头水很大,洗得很舒服.早餐品种不多,但居然还是自助餐.厨房连着餐厅,服务员做好的食物就拿出来,看上挺温馨的,真的有一点家的感觉.就是房间隔音效果不好.
0	可以这样评价是我们住过的最差的酒店，简陋的大堂，肮脏的房间，可怕的卫生间，绝对是一场恶梦！！
1	酒店位于沙田，空气清新，房间也比较大，液晶电视机是放在很大的窗台上的，宾馆门口就是沙田城门河，河对面就是沙田最大的商业区，还有香港文化博物馆。对了，每周三，香港艺术馆、香港科学馆和香港文化博物馆是免费开放的，有兴趣的旅友可以去参观一下。
1	豪华房很新很漂亮，象套间一样大，有一个专门的行李间；阳台很大，洗手间既有浴缸也有淋浴，还有个小梳妆间。服务也一流，都是见过世面的姑娘们，专业而得体。餐厅也很好，“吃在丁山”嘛，就是价格也是五星级的了。总之是个超级好酒店，专为住这儿，也值得来南京一次呢！
0	没有系统，而且附带的驱动盘是Vista的，想装XP的系统必须上华硕官网下载驱动，比较麻烦
1	看了这本书，我又一次觉得自己真是才疏学浅，又一次看到天外高人的风采。是啊，在这个纸醉金迷的时代，我们要怎么样才能保证自己的一颗本性不变的心不被外部的纷纷扰扰迷惑呢？我们需要思考，我还没有认真地阅读过《中国不高兴》这本书，但是仅仅看完《中国为什么不高兴》后，我就已经觉得自己没有什么为祖国沾沾自喜的地方了，毕竟，我们欠缺的东西还是在很多。
0	钢琴烤漆的表面会容易留下指纹、划痕。有人评价C盘太大，但这种分区方法几乎是所有出厂笔记本的通用方法！
0	说实在的我很失望，之前看了其他人的点评后觉得还可以才去的，结果让我们大跌眼镜。我想这家酒店以后无论如何我都不会再去了。
1	1、原来说系统是配DOS，收到的却是正版Vista2、原来说硬盘是250G，收到的是320G
1	在返现特价时买的这个配置算比较高的性价比，电池可以用七个小时左右（没找到所谓的节电到九小时的设置），键盘也比较漂亮，比900系列有较大改进
1	刚才提到的如家快捷酒店，应该是如家深圳火车站店，在渔民村小区内。
1	外观不错，速度可以，键盘舒服，发热小，电池时间长，送货快，性价比高。
1	前台服务挺热情的，周围交通也还方便。只是酒店卫生间相临的地毯潮湿，有点发霉。但是价格便宜，性价比还过得去。
0	早餐很差劲,不过一般这种地方的四星也差不多就这样了.
1	优点：这是我的第一款本本，所以好不好的概念不明确，目前玩实况OK
0	我是冲着排行榜购买的书籍，不晓得为什么那么多的人评论非常的好，但是在与我而言，是鸡肋。为什么这么说呢？其一，如果说是立志的书籍，谈不上。其二，如果说在职场中大家所碰到的事情，我看是擦边球。其三，书中一点点的所谓能沾上爱情的更加是淡到不能再淡。书，实在是不合我的胃口。看完了，也就丢在了一边，觉对是不会再去翻阅第二次的书。
0	这个鬼地方居然是三星简直让人无法相信差，太差了，可惜没0分，有0分一定打0分
1	收到本书完好，快递不快，一周时间。“你喜欢的人在哪里，哪里最可爱。”——购买本书的原因，我：）嘘，这个故事的主线是财产分配来的，子女因父母的财产分配而聚到一起，最后各取所需，各奔东西。——没想到这才是故事的主要内容~故事结束，孑然一身，继续往前走，继续发生新的故事——让我想起在大学校园阶梯教室看书的日子，一个人静静的，饿了大饼充饥，喝凉开水……
0	删除LIUNX系统有点麻烦。屏幕太小分辨率只有1024*600看都不舒服。
0	这所酒店永不再采用。我于一周前透过携程预订好6月24日入住一天，竟然在入住当天中午从机场打车到酒店途中，收到携程短讯说：“您预订的6/24入住的杭州最佳西方梅苑宾馆,因政府征用,6/25早上8：30之前必须退房,请知晓”。向携程查询，回说他们也是当天才刚收到酒店的如是通知，而酒店前台亦无法解释为何会有如此安排。作为酒店住客，逗留至中午12：00是最基本的权利，如何能够临时用一个短讯便要求客人提早离开，真是荒谬，亦严重亏损了国际集团之名。怎晓得这酒店日后又会用政府名目亏待住客。虽然在跟酒店一番理论后，前台曾致电到我房间改说会为我特别安排下不用提早离开，这更令人生气，一方面房客要动气争取才给你基本的住宿权利，另一方面原来政府征用之说其实挺有弹性，不一定要执行。携程亦十分不是，怎能接受合作伙伴如此安排，如果酒店有活动不能出租应早作处理，不可能接受预定又出租房间的同时但牺牲客人的最基本的权利，这…
0	发热量惊人，风扇很吵部分软件不能更新，有些是试用的C盘有近200G，就不能再分2个盘么？最让人郁闷的是送完货今天就变成送IPOD1G了，虽然不喜欢SHUFFLE,但是有得送总好过没得送
1	这本书是作者半生的智慧结晶，是对中国古文化和现代科学的重大贡献。我怀着十万分崇敬的心情拜读此书。深深感激作者的无私胸怀，毫无保留的向后人贡献自己的才智，比那些有点成就就要靠着知识产权来赚取钱财的伪学者高明万倍。向这位学者致以崇高的敬意，我代表我的子孙后代向他表示我们的敬意，感谢他为中华民族的文化传承所做的工作。功泽后世，永受尊重。
0	儿子喜欢的,我们刚看了我想有颗星星,我想去看大海和我想有个弟弟,每本书都要看3遍才肯换换的!
1	产品细分策略是值得学习的，王文京个人对客户的那种热情也是值得学习的。不过用友的执行力似乎一般，战略层面的决策都是很好的，但是执行下来并不怎么样，了解用友做的一些项目，评价并不好，甚至包括用友公司的人评价也不怎么样。在中国这样的市场，像用友这种行业地位，他的业绩应该是要到百亿级的，现在还差的远。
0	是否送鼠标和是否内置麦克风事先不说明，客服咨询部分客服回答也有些不负责任。。。害得我多买了一个鼠标和耳麦。。。
0	系统安装还算顺利，网卡驱动怎么一直装不上。郁闷。fn+f11也没用啊。
0	必须承认，这本书的宣传语实在写得好，深深地打动了我的心，于是一次就把1和2都买了。可惜，拿到一看，除了印刷精美，有几幅漫画插图还可以，其内容真的是很生硬地在搞笑而已。根本不会让我忍不住大笑，也没有吸引我把它一口气读完。对于单词的记忆自然也就谈不上多么生动、深刻、有效了。这样的话感觉就有一点上当受骗了，因此对这套书印象就比较差了，觉得真的是“名”大大大于实的书。希望其他人购买的时候要慎重。
0	快递员都没有送到楼上，要我下去拿货，感觉有点别扭，希望京东在快递送货时完善一些。
1	比较满意，位置不错，门前路已经修好。装修、设施均较新，细节服务很好，没有接到骚扰电话。
1	1、收货包装完好，配件齐全2、性价比高3、LED显示屏不错，未发现坏点4、造型看着很轻便简洁
0	携程的工作人员号称是按4星标准建，就非常放心的预订了，结果让人大跌眼镜。房间很小，卫生间设施一塌糊涂，热水龙头和下水都是坏的，叫来工作人员修了半天。房间设施完全不是想象中的4星，充其量2星最多。checkout的查房也是一阵苦等。服务态度也只是一般，让doorboy叫车，结果还是要自己拎着包走去街边等。第二天就换了皇冠假日，天壤之别！不推荐住此家
0	边框太粗,相经放在一起的T40,边框有点过份了系统vistahome太鸡肋了,装2003花了大量时间,建议没有光驱的同志做好准备
1	和动画片比，我觉得大量文笔优美的文字是这套书的亮点。所以我女儿从3/4岁听我读这套书，到现在7岁半开始自己读，一直都对这套书保有着浓厚的兴趣，尤其是那本《鼹鼠和老鹰》，都不知道读了多少遍了。让女儿爱上阅读，《鼹鼠的故事》、《提姆与莎兰》、《不一样的卡梅拉》、《法布尔昆虫记》等等都功不可没。也非常推荐给父母们，这几套确实是能吸引孩子的好书。
1	酒店本身的环境还是不错的，楼台庭阁，很安静，感觉就像住在园林里面。还有游泳池免费开放，让我们觉得很惊喜，可惜没带泳衣。房间一般，没什么特殊感觉，服务还不错，有服务生帮忙拿行李到房间（没给小费：－）），公司安排的出差，我自己定的酒店，结果回到广州才发现忘记拿发票，打电话给酒店，酒店同意给我寄过来，虽然是到付，但是还是很感激他们。就是没有电梯，楼很矮，好像只有3～4层吧。外面的环境就不是很好了，周边比较落后，距离镇中心还有10分钟车程。
0	房间隔音真差，隔壁有人鱼水之欢，让我一夜没有睡好！房价也不算低，只比华阳便宜了50来块钱！
0	第一天4799送来，第二天就4699了，心里不平衡。驱动对vista的支持真好，自动就装上了，但是XP可苦了我了，一个一个的摸索啊，结果还不满意。
1	离机场算是比较近的酒店,规模看上去不错,服务不错,酒店餐厅也不错,最赞的是大床房,很棒.
1	喜欢，自从买回来，就和女儿一起读。女儿问我，怎么数学家成了作家，我说任何搞科研的人，即使不是作家，也需要一定的写作功底，然后才能把自己的观点告诉给别人，这就是为什么要经常阅读和练笔。李毓佩院士最可贵的地方，就是把让很多人头痛的数学问题，用童话的方式，轻松自然的表现出来，而且这么有感染力。我想每一个读了他的作品的孩子，都会喜欢上数学，都可以不再为数学而烦恼，因为那是一个奇妙的世界
1	优点：东西不错，外观设计的好，做工精美，质量可靠，京东的送货速度很快！京东的东西质量还是比较放心的，没有多大问题，包装也不错，发货速度赞一个，基本当天都可以发货。东西刚用上，很不错，比想象中要好。
0	建议酒店餐厅预备当地产的酒水,以备外地客人品尝.
0	鼠标不舒服，显示器分辨率、刷新率太低.装XP系统有点麻码，花了一下午的时间，建议厂家在盘中写一份详细的安装说明书。
0	价格上太贵,比宏基的贵...整个机器的硬盘就分一个C盘,带VISTA家庭版系统,要改装其他系统比较麻烦.要保留C盘数据,无损分区,还有多操作系统启动问题...XP系统下,电脑音箱音质明显降低....
1	我们是夜间1点多到的青岛，酒店安排了免费接机，酒店的服务从这时就开始了，上了接机车，司机就递上了消毒毛巾和矿泉水，给我们带来了一股清凉，车快到酒店时，司机通知酒店客人马上就到，车进入酒店直接停在了我们入住房间的楼门前，早已有服务员在此等候，为我们打开了车门，将我们送入了房间，紧接着送来了两杯果汁，并告知我们天色已晚，为不影响我们休息，明天再办理入住手续。我们住的贵宾楼新装修过了,我们订的是北房，安排在一楼，房间内的设施还是不错的，床和床上用品都够标准，这一夜睡得很舒服。第二天白天时，听到有不大的装修声音，LG提了点意见，酒店立即更换了房间，升级到了4楼的海景房，真是没得说。酒店的露天海水泳池正常是10点开始，LG有晨泳的习惯，游泳池的服务生说你什么时候来只要招呼一下就行，LG很高兴，我也破例没睡懒觉，去游了次晨泳。在酒店吃了一次晚餐，用餐间LG咳嗽了几声，餐厅服务生立即送来了一份银耳羹，…
1	非常漂亮！！运行速度很快！！值得推荐！！！就是键盘不耐脏！！！！
1	不错的酒店，就是房间较小了一点，床较硬了点儿，其它都还不错
0	在预定时间到前台进行登记时，服务人员告诉我们：XC没有进行预定，后来通过多次电话......，另外，预定价格和门市价格只有4元价差......
1	房间虽然小但还是可以接受的，里面设施齐全，唯一给我的感觉是房间里都是镜子，老婆洗澡可以从各个角度看到，爽啊。唯一不好的就是交通不方便，我们每天在酒店门口乘小巴到九龙城才能换到地铁（价钱是4.7元），小巴11点多就没有了。行李可以免费寄存，不过要锁好。
0	1.机器本身没有XP的驱动，找驱动费了好长时间。官方网站也没有xp的驱动2.触摸板无法锁。
0	表面漂亮的代价就是指纹收录机，已经让朋友把机器的外表面和内屏都贴了保护膜。
1	我喜欢这本书，超喜欢的那种，刚买回来一天看了一遍，第二天又复习了一遍，到现在仍然爱不释手。当初我买过当当网上另一个版本的王贵与安娜，我称那个版本为剧本版，内容虽丰富但是却少了作者的笔锋在里面，当我真正接触这本书，体会六六笔下细腻的文字的时候，那种晶莹的、清澈的、缓缓流入内心的久违像夏天里面的冰凉的泉水一样让人心旷神怡。谢谢当当，谢谢六六，谢谢你们给我提供了很好的精神食粮。
1	到现在还没有看完。粗略地看了一遍，心里非常沉重。这是一个事实，让我不能接受的事实。作为一个母亲，我震惊，但也无法责备那些孩子，因为毕竟责任是多方面的。我庆幸自己找到了这本书，让我知道了这个事实。我与老公一起读，断断续续的，有时实在是不忍心看下去了，但我们知道了我们的教育方向。这个暑假，我将这本书送给读初二的女儿，让她认真地读。我们会共同探讨成长过程中的问题，让她健康、快乐的成才。
1	从第一次阅读这本书的那一刻开始就越来越发现里面的细节竟然跟我和你之间有太多太多的雷同之处，这。。。。。。。。算是巧合吗？所以不管自己将这本书还有这个电影看了千遍依然会泪流不止，一次比一次哭的更加伤心痛心，可是却不知道为什么会哭泣，不是因为里面的情节，并不是！因为电影并不感人，甚至。。。。甚至可以说是有点枯燥。。。。可是自己还是不自觉的流下了眼泪。。。为你，也为自己。。。
1	优点：房间条件简洁、气氛温馨，住宿环境比较安静，价格比较合理，服务态度好；不足：窗户几乎与后面的房顶等高，加上没有防盗窗（网），安全感不高。
1	一收到就立刻开机，换装了XPSP3，使用将近十个小时后才进行收货确认。散热不错，键盘使用起来比较顺手。有外接显示屏的接口，SD插槽对我来说很有用。蓝牙驱动装好以后，我自己因为有购买蓝牙装置，所以比较实用。开机就进行了出厂和驱动的备份，所以光驱用起来还行。一般的本本光驱都会有一些噪音和振动，算正常。没有坏点和亮点。自己下载网上的驱动后，用起来还蛮顺手。
0	1.USB接口设置不太合理,不过外接一个USB插口就好了2.鼠标太灵敏,容易勿操作
1	速度还可以很人性的设计，买来了先做了个系统备份盘如果系统有问题随时都能自己安装正版vista
1	该有的配置都有了，日常办公和家用应该没有问题外观时尚，蓝色的背景灯很洋气，按键手感不错，可是右边的快捷键第一个和第二个不知道是什么功能摄像头效果不错，但可惜不能旋转
0	可惜机器wifi不支持wpa2-psk,最后用限定MAC不设密码连接。机器磨具大，上12寸屏估计也可以。10geeestorage用用感觉不好，网速太慢。win7下使用xp驱动兼容不好。
1	很多人提过左边手托位置很热，的确是。声音不怎么样。外音效果没法听!
0	上当，每篇文章都很短，看起来很不过瘾，刚刚有点感觉就完了．不过后来知道张爱玲大作家的文章就是这个风格也就算了
0	开始SD卡插不进去.后来才知道插到一半时要将卡尾往上"翘"一下,才能插到底.PC插口好像也是这样?卡只能插到一半.锁杆也没有弹出来.因为不用,至今没有去研究这问题.
0	首先是对快递不满意,本来货到了应该给我送来的,可快递员请假休息说第二天送,我等不及自提!开箱打开笔记本看到键盘帽都跳了出来,肯定是摔引起的,不过机器没毛病.京东为什么把华硕应该送的笔记本包给贪污了呀.
1	环境非常好，服务非常好，交通不方便，价格有点贵
1	酒店还是非常的不错，我预定的是套间，服务非常好，随叫随到，结帐非常快。顺便提一句，这个酒店三楼是一个高级KTV，里面的服务小姐非常的漂亮，有机会去看看。
1	终于认真看完了，哈哈比《男人来自火星，女人来自金星》内容更全面，文字也更有趣！既有实用性，又有可读性！
0	看了一半就看不下去了，后半本犹豫几次都放下没有继续看的激情，故事平淡的连个波折起伏都没有，职场里那点事儿也学得太模糊，没有具体描述，而且杜拉拉就做一个行政而已，是个人都会做的没有技术含量的工作也能描写的这么有技术含量真是为难作者了本来冲着畅销排行第一买来看看，觉得总不至于大部分人都没品味吧？结果证明这个残酷的事实，一本让人如同嚼蜡的“畅销书”......
0	购买经过：09.5.27.不配合验货，箱子不开就闪人，打开后说明书没有包装，电池无封口褶皱有轻微摩擦，系统占200G面板用2小时电源上的变压器，热得可以烧烤了,还有滋滋的响声。
0	不错，帮朋友选的，朋友比较满意，就是USB接口少了，而且全是在左边，图片有误
0	AMD确实热了些，风扇转速高，待机风扇声音不算大，和intel的比大一点，全速热量就有些高
1	外观设计十分流畅，采用超薄设计，视觉感觉效果很好！触控板有点IPHONE手机的味道，颜色搭配很酷，很适合美眉使用！
1	在自提点检测了挺久，算是完美屏吧，各方面性能也不错，跑vista也没什么不好，所以没改装XP。样子还是蛮好看的，网上自己搞定了分区。
1	性价比很高机子做工很好，奇美的完美屏幕（可惜是06年的屏），键盘用起来很舒服，摄像头很清楚，话筒的音量也不错，喇叭音质很好，15.4的机子感觉不是很重，华硕的售后还不错总而言之，这个价钱买这个牌子的配置很好了
0	看到网上好评如潮，才去买的，书到了后感觉挺失望。没什么意思。2岁半的儿子也不太喜欢。
1	中银大厦的前台服务态度非常好。及时帮我解决了预定问题。我很满意保定市区最好的饭店就是中银了，四星标准。到保定，就住中银大厦把，也没有其他选择了
0	这个电池着实是奇怪了一点，鼓出来的，影响美观，还有连接的地方，有点松，平衡还不错，要找好角度。
0	驱动超级麻烦，用VISTA已经算轻松了，无线网卡的驱动可以到mydriver上面找，网卡的型号是NE771，找F50型号的就可以了
0	是收到“推荐”的迷惑买的。一看就没什么内容，太忽悠人了吧。还不如在网上搜点相关文章看。
0	这家也能叫三星级的?屋里进去，不知道啥味道，浴室的毛巾脏得要命，洗澡没有热水。第二天就换了隔壁的宾馆，价格要便宜，而且又干净。希望携程不要再推荐这家宾馆了，太另人失望！！！！！！
1	性价比高，模具很适合女性，选用酒红色。搭配的很不错！硬件的搭配上也比较平衡！安装XP的时候也并不是十分的复杂，如果对Linux和Windows的文件系统有所了解，很快就可以在这宝贝上安装我们熟悉的XP系统。
0	很一般。性价比很差。跟上海的快捷酒店相比，价格贵，服务差；外面空气不错。但是内部装修亟待改善；窗户的高度太低，不小心会摔下去；令人匪夷所思的是，订的是大床房，但是床却是坏的；感觉很不好。
0	地方偏僻，而且禮賓部根本是沒人服務的，前幾天去住的時候，空調都沒有，酒店借口說，已經開了，但是一點風聲都沒有，為了省錢，搞的這樣，好誇張。下次一定不會入住該店了。
0	这家也能叫三星级的?屋里进去，不知道啥味道，浴室的毛巾脏得要命，洗澡没有热水。第二天就换了隔壁的宾馆，价格要便宜，而且又干净。希望携程不要再推荐这家宾馆了，太另人失望！！！！！！
1	上星期六第一次入住，感觉不错，常往来于省港澳，香港的酒店也住了不少，悦来是我住过的性价比最高的，房间在香港酒店来说是算大，也很干净，交通也很便利，20分钟到旺角，逛街购物也很方便，吃的很多。其实在香港购物不一定非得到旺角、铜锣湾，一般的商铺在荃湾也很齐全，价钱比旺角等便宜，除非你想购买真正的名牌就到中环。出差旅游只求一张干净实惠的床，悦来就是不错的选择
0	劝大家不要入住这个酒店，号称四星的标准，可是房间内的物品非常抵挡，尤其是毛巾，还不如如家、锦江之星这种商务酒店的好，住进去之后真是大呼上当，除了海景标间的风景尚可，其他真的没法让人满意，我4月底入住，房间非常冷，打电话问酒店，给我的答复是现在没有暖风，让我多盖床被子，你说可笑不可笑？
0	巨大又重的,A面指纹板一张~联想的视频软件挺烂,那个噪音吓死人~关声音就没了~勉强接受~
0	很失望，书的内容乱糟糟，一点意思都没有。整个一个精神病医院，哪里像个心理诊所。看后大脑空白，心情一点都不轻松。想看书消遣的朋友这本书绝对不是最佳选择。
0	看这本书，并没有花多少时间！一下子就翻完了，翻完也没什么感觉！没什么意义！奉劝各位不买为妙！
1	配置较高，散热很好，使用8小时也机体没有明显发热，LED背光管，接口设计合理。
0	房间小,风格老.特别是服务糟糕.我是3月初住的,当时房间空调吹冷风,跟服务员反映三次都没任何效果,管他们要被子也没有,差点把我冻感冒.本来是订的三天,结果第二天一起床就"落荒而逃",去了五华.性价比太差.相比下五华好得多,同样的价格房子大了一半不止,而且风格很家庭化,特别是我住的是拐角处的房间,大弧度的落地玻璃将芙蓉路与河西景点应收眼底.
0	因为屏幕是16：9，所以玩游戏或是浏览网页时，字体都超小，看得费劲！
0	散热有点不行。还有店店的确认货款太麻烦了???确认就确认了三天！
0	纪事，不像小说，文学爱好者看不下去，上班族打工者还可以看看消遣，文学艺术谈不上，没有欣赏的心情。宣传过于夸张了。我读书速度还是偏快的，但是这书读了两晚上才60多页，我喜欢的书一晚上能读150－200页。
1	这个价位上配置加品牌没有更值得了。机器比较起来外观比较时尚也比较薄，功能也满足大多数需求
0	读一本好的书可以看到作者的灵魂,而于丹的书里没有,泛泛而谈,不值得看,更不值得买.
1	真想把一套看完之后再写评论，不过“当当真诚邀请”，呵呵其实想想这本书确实也值得写，刚看的时候觉得这本书是“盛名之下，其实难副”，比我想象中的平淡，但是看着看着就觉得想看下去，和我们记忆中的那个明朝的开国皇帝朱元璋并不太一样，大家都知道他在建国之后是如何对待以前的战友的，可是看了这本书觉得这人还挺符合一个皇帝的标准的。哈哈，以皇帝的标准看问题
1	这个价位，能买到THINK品牌的本本，很不错了，大厂做工，散热好，屏幕效果不错
1	初见书名时，自己也暗自猜测书中内容，打开一看，天呐，整个一小百科。由于自己之前的工作性质，对这些知识很敏感。茶余饭后细细品读时，感觉是别有洞天，内容涵盖之广，涉猎之多，足见编辑之苦心。但金无足赤，此书知识点广度足够，但深度不足。若为开拓眼界，拓宽知识面，可谓良友，但若要深入了解，还需借助专业著作。总而言之，瑕不掩璧还是本不错的书，值得一读。
1	开始看了2005年的几位朋友的评价，都不敢去入住。没想到现在改观了很多，房间虽小，但很整洁。下次再来的话，还会选择这个酒店。只是希望宽带能一直免费！
0	看了网上的很多好评才买，感觉受欺骗了，这叫好书吗，画面阴沉沉的，连我看了都想睡觉，更不要说给孩子看。其实书原本的旨意是很好的，但从国外拷贝过来后，画面真的太丑了，真的是一点兴趣都没有。想退！！！
0	我付款已第三天，至今未收到货！由于点错了，才进到这个介面的。无奈中！！！
0	此酒店环境太差,服务一般,卫生间洗澡起来像涨水灾一样,酒店也未评星级,更可气的是一楼的歌厅,晚上吵得简直没法睡,大家要知道在高原地区没睡好觉是多么难受的,而且通过携程所订的房间酒店会安排最差的房间给您.我希望携程以后对会员酒店应该更严格审查.
1	发热控制不错！性价比高；收到的9400-512mb的显卡，比配置上写的9300-256强一些！飞车10可以开，细节高有点卡。
1	白色钢琴漆面不错，电池使用时间满意，本子的重量合适，杜比的音响很好，键盘还算比较大。
1	基本设施可以，服务热情。早餐一般，但有江西特色。我感到的问题在墙壁和门的隔音效果，不太好。
0	除了在湖边上这点好处之外.没有任何可以一提的优点.房间老旧,卧具破烂,脏兮兮的,我真服了!!!
0	送货挺快，就是外包装只用了个塑料袋，快递拿来时本本自身的包装盒都有点破损了。。。
1	说起来，波特死而复活的那段很象圣斗士们，一被打倒，就迷迷糊糊地想起了女神，或是什么美好的回忆，然后一句“燃烧吧，小宇宙”，就神勇无比地跳起来打败BOSS级老怪了。^-^
0	在携程订威龙原本看上了两点，一个是四星级别、一个是香港公司管理。住过之后发现名不副实。首先服务水平绝对没有香港服务的影子，即便是国内的中上等水平也谈不上。第一天晚上就在洗手间里消灭了一个巨大的蟑螂，我想四星酒店应该不会有蟑螂客人吧。虽然有个游泳池，公开的开放时间是每天下午一点到七点，但是在这个时间内从来都是客人到前台要求开游泳池，前台临时找人才打开的，而且池水很冷，一般人能有勇气跳下去的不多，游泳池也因此形同虚设。游泳池的顶棚已经发霉或掉皮，看了让人不爽。值得一提的倒是大堂的几个门童，因为酒店在小街里面，没有出租车，他们几次到大路上帮助客人打车。
0	当当网上宣传的很好，但是内容没有什么实际意义，并没有从书中学到什么新鲜的知识与想法。书的质量也不好，买了可以随便看看，越看越想睡觉
0	说明一下.我这是对于当当网.而非这本图书!我购书图书后.支付完后.当当网没货.把交易关了.但事隔快一个月了!!!本应是我的钱.还没有退回来.加起来快10单了.300多元!!!.我准备到315投去.
1	拿到个完美屏，比较清晰细腻，LED背光+16：9看HD电影不错散热还好，不好不坏键盘看起来挺好，用起来还可以这个配置可以玩一般3D，对游戏要求不高的话这款够用了，性价比还行
0	系统预装的Vista用起来让人不爽，另外要是能送1G内存条就更好了。呵呵
0	纯粹是一本自辩书，上当了！内容浅显，作者总是在滔滔不觉的为自己辩解，纯粹是一本炒作包装自我的书！
0	很多人对这本书评价很高，我只能说这本书不适合我看啦，大概浏览了一下，觉得书里讲述的都是早已知晓，不用提及的东西，就没有兴趣看下去了~
1	虽然很喜欢张小娴的文字，面包树系列也很早就看过了，但是还是买了她所有自己喜欢的书回来珍藏。面包树系列故事讨厌女主角的个性也不喜欢结尾为了一个自己所谓的完美爱情，放弃了那么多可能会很适合自己的优秀男人，不值但是这样对爱情的执着也许会打动很多人吧我确实也为书里伤感的情节而落过泪感叹唏嘘但是这不是我要的每个人追求的爱情不一样，有些感受却是可以一样的吧
0	但是降价也太快了吧，我订购时4299，才不到一周呢，又降了100多，这对消费者太不公平了。虽说电子产品降价无常，京东应该起带头作用，规范电子产品市场。
1	1.外形设计美观2.配置适合大多数需求3.独立显卡配合镜面LCD显示效果一流
1	我是7-10号入住的豪华海景大床房，通过携程预定之前，曾给蓝天宾馆打过电话，当时是告知我没房了，我还比较郁闷。但是就抱着试试看的想法，在携程提交了一个订单，没想到居然给我发短信确认了！当时我还很是惊讶，因为我是带着宝宝去的，怕有误。后来到达威海后打电话给总台确认一下，告诉我预定没问题。这才放心下来。不愧是携程网友评价最高的酒店。服务比较好，还提前为我们准备好了婴儿床，整体服务员的待人接物都很礼貌热情。海景被前面的启明假日酒店破坏了一些，但还是不错的，躺在床上就可以看到海。早餐也不错，很丰富，有中式、西式、南朝鲜式，日式的。我个人喜欢西式的早餐，樱桃巧克力奶油布丁和蛋挞都不错，蛋挞还是冰过的，LP喝粥的时候小声跟我随便说了一句忘再拿个勺子了，服务员听到就给拿来，还主动为我的宝宝准备婴儿椅。我都想把早餐当午餐来吃了，哈哈。以后如果去威海度假，还住这里！提个小建议：晚报可以每天送一份，那东西不…
0	发货奇慢无比，我3。1下的订单，4号发货，现在过了有40天了，还没收到书，下次不在这里卖书了。上回买的《炒股就那么几招》也是过了很久才收到书。
0	钢琴烤漆容易留指纹，模具风格死板。原装驱动不能把GF9650GT性能全部释放，到NVIDIA官网下载驱动玩游戏不会再卡，但开机后转换输入密码指纹界面时会出现花屏再换成原装驱动目前开了几次还没发现花屏
1	又是一个让上帝眷顾的女主！又是一个让优秀的男主痴痴的心甘情愿等的女主！等待时间为七年！悠悠岁月......那该是个多么同样优秀的女主啊！？呵呵，可惜女主只不过是个莽莽撞撞，可可爱爱，毫无心计，傻傻气气，马马虎虎......噢，和男主相差十万八千里！哼哼，这只能是缘分！缘分啊！分分和和，最终还是如愿以偿。也许这种女孩必然要有这种男人来呵护，来依靠！可惜这种情况也就是书本或偶像剧才发生吧！
0	键盘太容易脏了，本来想买灰色的可是想想显卡还是选了白色。刚刚又在京东定了键盘膜不过上海本地没货在调货，不知什么时候才能收到。不过话说回来确实的白色的漂亮
1	1）背面少个螺丝钉,说是thinkpad都少，靠2）键盘周围的壳不平整，按下去发现有：“滋啦滋啦”声音，我才意识到，那是个双面胶，按下去就不上来了，过会儿还是回弹上来，很明显仅靠双面胶是粘不住的，你还不如拿502呢，起码这样粘得严实还能让我心里舒服（但是这样只是弥补质量问题），何必还弄个滋啦兹啦的声音，多闹心啊，（还有一地方用了双面胶，我换内存的时候发现键盘下部盖子左侧打不开，一直不敢用力
1	我只花了三个晚上就书全部粗略地看完了，看完后我又把书借给我的小姑子看，因为书上的很多方法和观念我觉得挺对的，所以把书借给小姑看，希望对她帮助。总体来说，书的内容是不错，不会枯黄，你甚至可以当做小说来看，写得也挺有趣的。当然书上的观点有些还是蛮好的，让自己将来母乳喂养更多了些了解，不至于出现问题时不知道处理。
1	小巧实用,外观好看;而且系统盘所在的区和其它区已经分开,尽管只有两个区,不过已经足够了
1	《水知道答案》这本书我一口气买了5本，是因为这本书太好了，因为人体的70%都是水，对着水说爱的语言，水能结出很美丽的结晶，哪么要是人与人之间都说好话，我想我们人类就能很好的控制自己的情绪，人有了一个好心情，干什么都能成功。社会上处处可见“和谐”，人在“和谐”的环境中生活，哪么每一个人不都过上了幸福的生活吗？想自己过幸福生活的人，就去看《小知道答案》吧！
0	1）屏幕看起来不太习惯，就是前排哥们说的字体模糊，拿到售后看了看，结果是这个是亮丽屏，本来就是这样的……建议有条件的哥们先去实体店体验体验；2）大写字母键有点松动，什么时候再去售后看能不能换换。
1	【荐书】我想很多人都听说过林语堂吧，而且他也算是很有名的一位大作家，但是为什么在中国现当代文学史上找不到林语堂的身影呢？我想《吾国与吾民》就是其中原因之一吧。本书被编的读起来很有点不习惯，半文半白的。我以为要不就全文言文，要不就全白话。本书是一本剖析我们自己的一部巨著希望以后能有本完整版的《吾国与吾民》，思想禁锢是没有用的，要相信人民的眼睛是雪亮的！
1	ITIL作为信息系统服务管理的最佳实践有很高的借鉴价值。不过，正如以往很多国外的标准、规范、样板在我国的推广面临的问题一样，不同的文化、社会体制、管理理念、传统习俗会导致东西方思维的差异，因而，必须在充分理解别人的经验、实践基础上，才可能很好地“借鉴”。这就是本书的作用和购买的价值——了解的基本条件。不过，“拿来”也是需要化功夫的啊！
1	总体而言卫生尚佳!但不能自己烧水,不含早餐的房价显得偏高.地理位置还好.建议住客到酒店对面的一个早餐店去!
0	男人不好用，稍微有点厚了，屏幕的清晰度比起其他品牌要差了一点，机身上鼠标的按键手感不好，1024X600的显示率用起来还是小了一些，玩游戏很不爽!
0	真是让人郁闷，当当的速度真是慢的让人崩溃，12月10日发货到12月26日还没收到，半个月了都
1	网络营销其实在我们的现实经济社会中已经扮演了不可缺少的角色，直到阅读到这本书，才得以认识到这是一种长尾模式，而恍然大悟原来存在我们生活中的各个行业活动就像万花筒，可以从任何一个角度，任何一个方位都可以找到一份精彩，而且会感受到令人不曾有过的震撼！长尾理论模式运作不仅在网络营销上开辟了新世界，对社会个性的释放，提升认识理念也是巨大的变化。长尾，真的是魔力四射，无不神奇！
1	大卫经历着这样的童年，真的让人不可思议。怎么会有这么残酷的母亲？看完这本书最直接的一个感觉就是大卫的经历虽然激励着不少人，但是却给人懦弱感。我认为不是要傻傻的挣扎着生活，而是要努力去改变不好的情况，改变生活，而大卫一直是报着等待，期待，一旦期待过了限期那个就不是期待，所要做的就是改变！不过这本书真的很好，看完后我哭了，深思了很久，感谢大卫能把自己的经历写给每个人
1	对于100多一点的这个价位来说,房间设施基本还可以,有点旧,卫生间不太好,洗澡的地方没有隔离,洗完澡马桶全湿了.空调电视都有,冬天有暖气片.服务还是很热情的,提供接机接站服务,行李员会主动把你的行李送到你的房间.补充点评2007年11月9日：还有一点,热水有点小啊,洗澡不是很舒服啊
0	银色的按键感觉很突兀，整体感觉不是非常结实，至少没有惠普6XXX系列的结实。
0	这款无指纹识别，也无人脸识别，京东资料上要改改了！还有摄像头要光线很好、距离远的情况下才正常否则颜色超淡！运行VISTA超慢改了XP就很棒了！
1	还是一般，在国内电脑品牌还是不错的，但和惠普比起来还是有距离，左手地方上网和读优盘都比较热
0	价格不低，档次不高，环境糟糕，大厅很小，房间一般，早餐难吃，感觉一般！
0	屏幕设计的有点小了，很宽的留边，有点浪费；机子刚才出现了蓝屏，请问是怎么回事？刚买完就来新的优惠了，以后对京东要小心些了。都不说提醒一下。
0	很遗憾在春节期间竟然在这里住了一晚．１．没有暖空调，总台和我们说是厦门只有４星以上才有暖空调，其实不然，有很多的经济型酒店都有，这是误导，速８就有还便宜．２．态度不好，也许是生意太好了，要求加棉被，说没有了，只有一条了，我们是两个房间．投诉携程后才给予解决，早干吗了？３．床单不太干净，上面竟然有一个脚印，要求换掉，换的时候发现床单下有很多的人的毛发，要求搞干净，服务员的回答是＂反正上面床单盖着，不要紧＂．晕４．房间够大，不过装修已经好多年了．
1	最近去福建较多，每次都是住曼哈顿建联大酒店，因为第一次住的感觉很好，我住的是商务房，房间虽然不大，但物品齐全，而且床上的公仔让人有家的感觉，服务也好，
0	押金和结账都不能刷卡，要交现金；双人房的两张床都是靠墙的，房间很小，设施很陈旧，简直就是一间招待所,以后都不会住这里了.
1	轻便，不过12的本散热还是个问题，用时间长了，键盘附近热气袭人。整体感觉不错，不过硬盘没分区只有一个C盘，1G跑VISTA兼职就是扯淡，建议其他朋友加到2G以上。预装的软件有点多，开机有点慢，不过可以接受，建议优化下启动项。
1	酒店位置、房间都很不错，价格也比较合适，推荐大家去住
0	1VISTA系统真的很慢，而且很多东西用起来不习惯2运行时硬盘一直有响声，好在声音不大3对于14寸的本来说真的挺厚的，和我原来15寸的compaq比了下一样厚4警告音很响5硬盘只有一个分区
0	我们是在5月2日入住的此酒店，首先外观有点旧，酒店门口的名字是金山大酒店不是叫做新金山，令我们有点混扰。酒店大堂算大，但是设施比较旧。我们订的是行政客房，走进浴室内，首先发现地板有很多毛发，而且很黑，好像完全没有清洁过的一样。房间地毯也像好久没有清洗过，好多污渍。房间的空调不制冷，向服务员讲过，但是没有人来处理，搞到晚上没能睡个好觉。不过，酒店的床还是可以赞一赞的，算是软硬适中。下次去杭州的话，不会考虑住这了。
1	住的行政大床房,实在是喜欢西郊里的环境,院子里的黑天鹅,丹顶鹤,还有西郊的小野猫,繁华上海中的安逸休息之地,以后去上海都住这里.
0	我们是今年五一期间入住酒店的标间，卫生一般，房间有点异味。酒店对面有个超市，要买东东要赶早，好像晚上8点多就关门了。晚上路边小吃很多。
1	书是基本阅读了一遍。这已经是第二遍了。尽管内容相对杂些，但读起来较容易，语言温和，吸引人，内容生动，基本上养生治病的经验总结，同时辅之以基本理论的支撑，较容易上手，总体感觉不错。1、只是真正做起来可能难度比较大，需要改变个人的生活习惯；2、中医太深奥，经络部分，我是基本读不懂，需要花费一定时间学习；3、同时我已经在马老师的个人网站上诊病了，非常满意。
1	因为悦华酒店没房间了才通过携程定泉州酒店的。其实泉酒的整体比悦华大气，装修也很讲究，唯一比不过悦华的就是服务和早餐。
0	最差的酒店,完全没有服务意识,我帮朋友订的酒店,说是可以到机场接飞机,但是没有接到我朋友不说,连个电话也没有给我打,我朋友从外国回来,我无法联系上她,她只有随便住了机场旁边的锦江之星,我晚上11点多打给酒店,那边竟然不负责任的说人还没有接到,可能飞机晚点了,还答应说我朋友到了给我打电话,完全是胡说!!建议大家都不要住这个酒店,实在是太差了!!!最后人没有接到,还好意思后来打电话跟我说要钱,实在是差!!
1	简洁，适用。需要的配置都有了。当时担心有坏点。收到后品质令人放心。
1	大品牌，值得信赖，功能很全很强大，手感重量等都适中，用了几天了，感觉很好
0	传说中当地最好的酒店，主观上的不说了，各人要求不同。三点非常不能让人接受！1、正对面就是火车头维修站（机务段），一整晚在呜呜呜……2、一晚来三个性骚扰电话！有个居然是三点，分别不同人打来的！3、酒店桑拿中心！根本就是那个……不说了！以后去内江！我宁愿坐车回自贡住！
1	拿到上个电脑的退款买的这个挺好的退货很干脆此本配置不错散热很好还没发现什么硬件缺点
0	画面凌乱,我习惯比较细腻的画风,另外故事内容也很枯燥,给小孩讲的时候,一长串的外国命名也让人够呛貌似炒作的
0	下订单过了4天还没有收到，不知道当当的配送是否都是这个效率？投诉过去，客服回复说属于正常现象，处理订单时间当当说了算！
1	单位用户千万别买，支付太不方便。一定要支票到帐才发货，结果给了支票，居然两天不到财务那里，找了一天才找到支票在那里。18号下的订单，28号才送到，而且还是支付的现金，支票依然没有到帐。不知道那个单位可以忍受这样的服务。
1	偶觉得这句真的好有道理。道出了我的心声啊！“出租车就这样，你有事时打不到，没事时看见空车到处串，见一个烦一个。”
0	散热一般,已开始还以为安装系统的时候温度较高,后来发现实际使用起来底部也是很热的,最好搭配散热装置,做工比较细致,但细致处不够完美,合上盖子有一点点倾斜
0	卫生设施太差，毛巾又黑又硬，下水道堵塞，床垫不好，睡上去不是很舒服。觉得服务态度还可以。对面就是长途汽车站，出租车蛮多的，出行还是很方便。
1	朋友推荐的酒店，位置不错，交通很方便，酒店的服务也很贴心，入住时前台适时地送上一杯冰柠檬茶，让人感受到酒店的细心服务，夏日的夜晚坐在露天啤酒花园喝着啤酒，与朋友畅谈很是惬意。
1	酒店房间宽敞整洁,灯光柔和,总体来说还是不错的.前台服务生的态度也很好.只是宽带还需要收费,这点是否应该改进.
0	放弃吧，不要被书的标题迷惑了，这本书根本不适合中国的父母，根本就没有实际内容~最值得记住的就是这本书名，大声为孩子读书！
0	要自己装系统麻烦些，更长时间才搞定。刚放电影感觉有条纹，后来改了显示为标准就OK了。触摸板的地方比较烫一点。可能因为是AMD的CPU，所以比较耗电些，商用的话，建议intel的以及14寸屏以下。
1	本来买来送人的。让我小孩发现了，喜欢得不得了，硬是刨了几个晚上把它看完，还舍不得送人。首先，书的质量很不错。第二，看得出编者很用心整理，真的是小朋友读本，文字简洁易懂。第三，每个故事后都附注说明故事所属的民族，还有讲述人、搜集人等，丰富了故事的背景知识。第四，插图精美，很有特色，让小朋友发挥了无限想象。附带说明，适合二年级以上小朋友阅读，因为没有拼音的。
1	很多年前，东芝就已经进入中国了，这款笔记本，从重量，做工，屏幕，音色看，都是很不错的
0	酒店很安静，去旅游区很适合住这里，步行几分钟就是景区的秦堰楼入口。在市里办事就远了。酒店有几个问题，一是当天入住由于客人少，锅炉房根本没有少开水，前台还有服务员还一直让我们把水开开开多流一会就会热，结果流了10分钟也是凉水，第二天有那么几个人来住了才稍微有一点点温温水。二是同样由于住的人少，酒店早餐没有自助餐，服务员给你打一碟小菜，几个馒头。酒店就是环境比较舒服，而且这里吃饭米饭非常好吃，注意。
1	初次看《平凡的世界》是在初三那年，看完感触很深，后来又陆陆续续看了好几遍，总是让我深陷其中，以前买的都是盗版的，总有很多错误，而且还少情节，终于可以买一本正版的好书了，以后也会介绍给我的孩子看的，我们这一代，对农村的生活还是有感觉的，可现在的孩子根本不知道这些事，我想只有让这些好的描写农村作品的书能让孩子了解农民和农村。确实是一本值得买值得读的好书。
0	说实话，我是满怀期望等到书，发现里面得内容最多三分之一是讲治病方法的，剩下的只是作者的主观的比喻比喻再比喻，再加点遐想特别繁冗，明显在凑篇数。悲哀。。。
1	在中山陵里，很安静，晚上睡觉的时候一点声音都没有，早餐还可以，服务也还可以
1	地段非常棒.住的是高级商务间.感觉房间有些小.另空调`的制冷效果也不行.不过门童和服务生很热情.而且有免费水果.地毯和装修有些陈旧~~~
1	不错的书，就是还没有好好推广起来，虽然不及不生病的智慧那样火，但更加的贴近我们的生活，给我们细心地指导
0	书写得很好，就是中间有很多页码混乱，看得时候颠来倒去-麻烦！想调换，又怕连这本也没了。但愿当当网的“当”不是上当的“当”。
1	印象最深的是,拉开窗帘时的感觉--外面是一高尔夫球场--很惬意!房间也不错,就是停车不太方便--太远了,刚好又碰到下雨.
0	我是个带有强烈的主观色彩的人，说的很武断，不能从大局出发，不能从文学和时事上看问题。只是一个局外人的想法。因为色戒引起的热潮，再一次把张爱玲的书翻了出来，觉得不够，还是再当当上面买会了今生今世。看了一遍，里面最引人注目的自然是民国女子，其实，除了这篇，还有蛮多值得一读的，比如写母亲，写童年，故乡。但是，凡是涉及到他写的其他女子的，我就不能看下去。关键在于，他不是多情，而是觉得自己很无辜。他不明白为什么他不能和爱玲说小周呢，为什么爱玲要吃醋，为什么范先生他们也吃醋，呵呵，他爱的人真不少，可是但凡离开了，身边有了新的女子，他马上就可以接着去爱上。不打算批驳，因为很容易被人冠以“女权主义”，我向来都觉得这个词很古怪，人，就是要互相尊重的，什么权都无所谓的。但是，我已经把这本书置之高楼了。文采是有文采，但是这世上有文采的男人也不只他一个，独独因为是爱玲不能忘却的，我才关注而已。
1	总体性价比比较强。2999的价钱买这样的本本也就可以了，回来装了系统感觉很超值。
0	1、机身较小，散热差，右掌托较热2、价钱还是贵的说，要是能在便宜1000我再买台3、为什么非要绑定全球通！强烈要求取消限制，不都是上网费嘛，绑谁不是绑呀4、显卡性能还没测试，估计好不了
1	其他都可以,尽管不够5星标准,但还是很干净宽敞,最不能忍受的在度假区吃的自助海鲜晚餐,整个被苍蝇包围了,眼看着食物上落满了苍蝇,花了不少钱,落了一肚火....过道的海滩很美,很静,
0	无论硬件、软件都非常令人失望的一家酒店。看了前面朋友们的评论，本不愿入住这家屯河华美达的，但由于旅游旺季订房不易的原因，只得前来。入住一晚即离开，建议朋友们不要随便来尝试了。该店大堂偏狭。房间面积不小，但家具少且残旧，感觉清冷空荡。地毯较脏，装修暗旧。洗手间小，浴具洁具颜色陈脏，毛巾邋遢。电视节目奇少。服务意识极差，前台和大堂副理态度倨傲、俾睨房客，且争风好辩。接线生宛若生手，答非所问。仅门童主动为客户拿行李，尚显敬业。早餐的感觉像在招待所一般。向来该酒店内部缺少培训，上下人员完全没有以客为尊的思想。不知道华美达在中国的品牌管理是由什么人操作的。根本够不上四星，听说比起三星的新融大厦也要差一截。也望携程能够加强调研，多为客户提供更加准确的信息。
1	刘林是坚强的，就像在文章中那位医生说的那样，在医院这个地方，是最能体现一个人是不是真的坚强。刘林是属于坚强的那种人，坚强变成了她的一种保护色。然而她的坚强又让人心疼，人们想靠近她却又靠不近。我佩服文章中刘林的坚强，因为要当像她那种坚强的女人，真的是需要把眼泪和孤单都伪装起来的。尽管现在的女生也都很勇敢。但是要做到独立坚强的却没有几个。这是本好书，一本让人看后会有所深思的好书。
1	明晓溪书中的女孩都会有不少朋友，尤其是闺中密友。感情都像《旋风少女》里百草和晓萤那样，完全不会有妒忌之类的负面情绪，相互扶持、相互鼓励着一同成长，温暖感人。
0	看到一半的时候,有几页纸是空白的,蛮好的一本书就这样中间断了一截.想退货,可是已经在书上做了笔记.
1	酒店的地理位置不错,出门就是公园,就是房间偏小,早餐还可以.
0	用餐一般，价格比一般稍贵，签单付账时千万注意，因为它没有明细，只会写"零点餐"然后一个总金额"如"零点餐－－1032.00").如果是集团划账请千万注意多收费现象,而且周期很长,可能会花一个月时间在对账上.(请分清是销售在和您对账而不是财务).
0	内容一般般;印刷制作很恶劣,不知用的什么垃圾纸墨,很臭,恶臭,根本不得近身...
0	第三次入住该酒店，以前的经历都还可以，所以一直都选择该酒店，不过这次遇到了不能刷卡，感觉是酒店为了节约手续费故意的，幸好现金有结余，不然真的很麻烦，下回不想住了。
0	我订的行政房，房间很小，而且楼比较旧，除了能上网没觉得跟普标有什么差别。酒店本身也很小。
0	光驱对少数几张盘声音响的惊人，但大多数光盘都很轻，大概是那几张盘有问题吧
0	看到了书，首先感觉内容杂乱，一开始好几页互相吹捧的话，然后好几十页废话，接下去一会儿谈谈这个、一会儿谈谈那个，还偏要按个标题，把每段里面的话重写一边，浪费纸张，（如果要着重表示完全可以用黑体加粗印刷），人为增加篇幅，增加页数，提高定价。内容也不实用，感觉上当了。
1	总的来说很满意。距离市中心稍微有点儿远，房间干净，整洁。我住的大床房，面积稍小。服务很好，帮我免费洗了内衣，每天送水果（2个香蕉加2个苹果），服务员很有礼貌。缺点是早餐不丰富，1楼的餐厅价格太高。
1	4月份回青岛顺便带朋友去玩的，为他们选择的就是该酒店，房间干净整洁，但是卫生间的设施太简陋，房间内有小冰箱，考虑的比较周到，如果卫生间设备好一点就更好了！服务人员的态度非常好，没有给我们青岛人丢脸，电话随叫随到。
0	酒店地理位置还不错，交通比较便利。但酒店外观、房间设施比较陈旧。
1	通过本书看到了俞敏洪老师的个人成长过程，也明白了其实每个人都有自己不同的经历，在不同时期和不同阶段都会碰到不同的情形，能不能跨的过去关键还是自己的心态，一种积极向上的心态对一个人的整个人生而言是非常有帮助的！本书还特别讲述了大学生的就业问题，里面的不少问题都是现在很多大学生所碰到的，不仅对大学生有帮助，对我们年轻人都是很有启迪作用的，是一部非常棒的书！！
1	写的确实很朴实，建议大家认真阅读一下，肯定会有不一样的收货！
0	房间隔音真差，隔壁有人鱼水之欢，让我一夜没有睡好！房价也不算低，只比华阳便宜了50来块钱！
0	我三个星期前定的货，配送公司星期六送货我没在公司，他们说三天后会再送，结果竟然给我当作退货处理了，耽误了我的时间，还让我评价，我评价个P，气死我了！以后再不在当当买书了～～～
1	挺好看的，模样挺招人喜欢。功能也很齐全，用起来也很舒适。价格比国美那些便宜200吧，因为不送鼠标和原装包包。
1	我和LD总共住了7天6晚，每天有2块巧克力送，酒店的早餐很好。服务员很热情，只要你出去，回来后房间就打扫。不管出去几次，这点很好，很负责！床很大，枕头也是超大的，很舒服！总体感觉不错！没有不满意的地方！
1	性价比很高，不经常玩游戏的朋友可以试试，我月份帮同事买了一个联想的，配置基本一致，花了4500。
0	分区不合理，必须重新分区没有驱动盘物流服务不到位，让门卫代签了，都没有验货。
0	我买的这个笔记本上门写的Vista家庭高级版，结果拿到手是basic版的，
0	酒店员工态度超级恶劣。特别是前台。餐厅没有接待客人就坐。最气愤的是话还没说完就把电话挂了。劝大家最好是不要去，不然会被气死，交通又不方便，周围环境复杂。
0	买了此书，装帧还行，没有彩色插页，书的文字内容略显空洞，总之在这么多类似书籍里，这个价位，还是不值得购买的。
0	之前住过三次,房间,早餐,服务都很好,所以这次又入住了,没想到,这次房间(九楼)非常差,应该是老装修了,还不如对面的三星的紫薇酒店,和之前住的房间天壤之别,同志们预定的时候千万注意挑选楼层自助早餐的水准大不如从前服务水准还好,再也不会住了
0	预装的VISTA系统HOME版很鸡肋，还不如直接装旗舰版，或者XP专业版。换XP的时候为了驱动很是头疼了一番。想换XP的，先提前准备好驱动吧。
0	对用户安装系统和驱动的服务支持不好随机资料和官网上没有任何相关的安装说明,要用户自己摸索,查找,下载.安装过程中有"暗门",如BIOS设置、HDMI安装等.容易导致不了解的人不能装全驱动.
0	比朋友的ideapadS10大了一圈，不过考虑键盘比较大而且电池时间长，可以接受，不过自带的Linux实在太难用了，进bios都不方便，全部格掉重装XP费了不少功夫。
0	服务一般,房间太差了点,里面东西太旧了,妈妈的,还要这么贵,四星根本达不到嘛,第二天终于忍不住,换了个酒店.
1	性价比目前看来是最高的了，品质也很好，键盘很好按。现在提的货，开机直接安装系统，果然是全新。送的价值200美金的游戏也很好玩。
1	酒店不错，服务人员都很好，比较有礼貌。干净，清静，交通也算方便。缺点是退房狂慢，花掉我半个小时...
0	非常纯朴的故事,但包含了主人公坎坷的一生,活着就是痛苦,不得不佩服生命的韧性
0	比想象中重点，不大适合女生携带，asus官网没有此款XP驱动要自己找
1	听同学介绍买了此书，一读之下，果然受益匪浅。文中颇多石破天惊之语，挑战传统理念，却独有建树，老先生对很多问题的阐释另辟蹊径，从人性角度挖掘文化内涵，想想其身处的年代，确实佩服。读完此书，对中国文化史基本心中有数，对于不愿意花大力气去博览全书却又对文化历史感兴趣的朋友来说，值得收藏。因书中并非纯白话文，还夹杂古文，所以需要精心慢慢品尝，我和同学已约好，此书准备研读一生。
1	酒店位置离市中心不远,交通很方便.大堂装饰带些欧式风格,空间虽不像有些酒店那么大，但很温馨。晚上在大堂还有专业的演奏人员表演，入住时赶巧有团队也刚到酒店，客人随着演奏一起唱着，感觉很有气氛，喜欢这家酒店的感觉。房间也非常宽敞，服务人员也很热情有礼，是一家管理不错的酒店。
0	当当网名不符实，订货多日不见送货，询问客服只会推托，只会要求用户再下订单。如此服务留不住顾客的。去别的网站买书服务更好。
1	已经给儿子念完两本了，书是好书，但是发现双语的非常不好的一个地方是，当孩子被故事激起兴趣时，他自己去看肯定会选择看中文，失去了用来提高英语阅读能力的意义了。
0	这种背单词的方法只适合某些人。不是每个人都适合的，包括我。所以大家不要一拥而上哦，防止跟我一样上当，哈哈！
1	位置好火车，地铁，机场大巴，汽车都很方便。离恒基商城很近，可以逛街打法时光。服务还行。
0	没有效率和服务的旅馆，如果你恨他/她，就让他/她住宁夏国际饭店
1	作者被认为是“爱的奇迹天使”，确实是这样的。很多人认为与孩子的相处一定充满快乐，但却不知一份责任让这种快乐有时并不一定以微笑的方式出现。作者很真实的反映了与孩子相处中的真实，虽然是在读她的“故事”，却感觉心和她在一起。同样的，我很庆幸自己从事一份与孩子生活的工作，这工作让我拥有美妙的人生。
1	这本绘本内容很不错，亲子阅读更合适。先从少儿图书馆借来看后，儿子很喜欢，一直不舍得还。干脆从当当网买了来再读。每次读这本书，感觉母子情感升华，被书中浓浓的亲情感染着。可以换种方式读这本书。我和孩子在家里，每当读着书中小兔子的爱的方式时，我们就用夸张的肢体语言来体现，更深刻更难忘更喜欢。我想这本书永远成为我们家的一大经典绘本了。加之原有的《逃家小兔》够完美。
0	我订了一本书，很好，只是在我看的时候，我发现少了一页，后来我申请换货，结果当当网也不管我。所以建议大家，不要在当当买东西。我说完了，谢谢。
1	性价比比较高，配置也比较平衡，看电影玩普通的游戏都比较流畅。很实惠。在这样的价位上：双核处理器，3470独显，250G硬盘。已经非常可以了。自己加了两条金士顿2G-800，无兼容问题。
0	重了点，我知道，这不是她的错。。。鱼和熊掌不可兼得，可人都比较贪心
1	开始读给人一种积极向上的感觉，到后来随着越来越复杂的事情发生后，觉得很悲凉......有一种那样奋斗，那样付出，最后却为零的感觉，也许人生就是这样。讲了很多职场的“潜规则”，但终究是小说，而且是偶像剧式的小说，一个女主角总是同时或者或前或后的碰上两个很优秀的男主角......不过，还是可以学习到很多东西，还是值得一看
0	入住前的期待还是很高，不过到达后感觉还是比较失望，这个价值和七斗星、如家等不到200元房价的经济型酒店还是有一定的差距，同去的同事的评价也不高，有点后悔没要什么服务，这方面不清楚退房速度还可以
1	房间是新装修的,用的是浅色调,感觉很温馨,布局较合理,显的比较宽敞.酒店选用的布草很讲究,放在手里感觉到厚实,柔软.服务周到,特别是本人出差带的衣服较多,服务员可以考虑客人的实际需要,随时增加衣架.酒店的饭菜做的有特色,去过不同的楼层,都是满意而归.虽然酒店在细节上有过人之处,但如果在某些地方再改进一下,完全可以和当地的四,五星酒店媲美,如卫生间放置小挂钩可以挂
0	离泰山较远，实际环境与价格不符，漂亮的外观，陈旧破烂的内里，隔音极差
0	看这本书的介绍本来是挺好的，于是就给孩子买了一套，本来希望孩子看过之后能够变得想像力及勇敢程度能够再增加些，可是给孩子讲了《我能打败怪兽》之后，孩子从勇敢变得胆小了，晚上也不敢自己在屋里了，必须得有爸爸或者妈妈陪着才敢在屋里，我把书从卧室拿到别的屋，骗他说扔了之后才不那么胆小了。
0	箱子上的标签被割掉了一部分，本本底部的一个标签被揭掉了，也没给一个说明
1	这个是我偶然买的，没有想到我女儿那么喜欢，我挂在我们从客厅到走廊的墙上，她看到后，一直笑，然后双手拍打着，非常兴奋，特别是小兔子，小女孩，小树的这几张，简直就是爱的不得了。把她放在书房的地上玩，她抬头看到挂画，就会一直笑，然后一会就要抬头去看，真的很神奇，于是我推荐给了邻居的几个朋友，她们也反映说自己的孩子很喜欢，总有一张会让你的孩子发笑的，只要你不断的尝试翻动这些画。
0	1：USB，网口，电源口全在左边，不习惯。2：电源适配器噪声太大，烫手3：没送鼠标
0	酒店离江门市中心很远，光打的士就要25元！酒店内的莱茵西餐厅服务非常差：喝的水有异味，点的三个菜有两个声称没有食材（鲜虾带子拼盘：女侍应说带子不新鲜不敢上；‘番茄炒牛肉’：女侍应说此牛肉没有，但生炒牛肉饭，牛扒却有），非要顾客改点其他较贵的菜式。什么此牛肉非彼牛肉，明摆着就是说谎！而且女侍应的态度绝对不敢恭维，取消时动作比我们还快，还要我们看脸色！客房：其中一张被子正面有破洞，翻过来还有破洞，并伴有污点！热水壶已坏，不能正常水沸断电。浴室一开始没有热水，工人整修一段时间后终于供应上，但水竟是锈黄色的，让我们放水好长时间才敢洗澡！又是一件让人心寒的事！晚上睡觉还有蚊子骚扰!为什么2005年开业的四星级酒店会有如此现象？？本来我们是要去休息一下的，没想到积了一肚子气！
1	设计的方方正正，键盘很好用，是款商务本散热不错，连续用5个小时，风扇也不蜂鸣。性价比不错，512显存，我做flash设计没问题。
1	这本书主要是讲数字集成电路的。之前从图书馆借阅过，觉得很不错，所以买了一本。这本书的一个很大的优点就是比较容易读懂，连我这样物理专业出身的人都能看懂书中的绝大多数内容。只要学过半导体器件物理、了解布尔代数基础就可以吃透书中的内容。不过需要指出的是，这本书对于MOSFET的I-V特性的数学描述与一般课堂所学的公式不一样，初看起来不大习惯。
0	散热声音稍微有些大。装xp太麻烦了，装了两天，到网上看了无数帖子，做了许多努力，最后还是失败了。
0	可能是我太霉，新本本竟然原装系统就有问题，无法启动，好在客服服务很好，当天就给我快递来原装恢复盘，现在已经正常使用了，希望以后不要再出现这种问题
1	饭店的前台非常服务周到、快速有效率，服务态度也好，有五星级水准！在这要表扬一下！
1	一个星期左右的时间看完了整本书，刚看的时候有种弃之不看的想法，不过既然买了还是咬牙看完了。总体来说还不错，为女主的大胆跟儿时的坚强五体投地。文章内容是穿插进去的倒叙的手法，不过总给我感觉男女主爱的有点很勉强。不是推荐的那么好看。不过文章对现实描写的还可以，早婚人士对社会的抱怨，对周遭朋友的羡慕，这些刻画的很真实。算成功的文章，不过我觉得看一遍就“饱了”，不想再看第二遍了。
0	装内存得时候，不得不敬佩IBM得员工，你们用了多大劲拧得那两条螺丝
0	“十一”开车去的。在宾馆接线员的热情引领下，较容易地找到了它。然而，进入房间后，一切都变了：房间只有一楼的，电视遥控没有的，空调不是全天的，电话拿起不通的，询问服务小姐一问三不知的，旅游咨询是空的，住了三天两夜是一尘不变的。不过，宾馆餐厅的菜好象比外面的土菜馆烹饪得好一些，但是价格……不作评论！下次再也不去喽！
0	aggerssive书中却拼成了aggresive书的正文和背面都有这种错误，请作者和出版商给读者一个合理解释，并纠正此错！这也是商家信誉问题！
1	用一天的时间一气呵成的看完，和之前看过匪的书感觉一样，感人浪漫，拿起来就让人欲罢不能，也幻想自己能遇到这样的男主角，感叹女主角悲剧的命运，但是跳出来清醒的一想，这个小说真的是远远的脱离了现实，主人公生活奢华的充满糜烂的气息，灰姑娘受到王子如此不理智的热爱，现实中稍稍成熟和理智的人都不会如此，生活还是生活，而这个书也只是一本现代童话故事吧。
0	房间的格局在风水中属败相,卫生间马桶堵塞,无奈的一晚!!!
1	已经是多次入住了，04房间的窗外景色还是那么的美，对面超市购物也很方便。
1	设施很不错；周边环境不错，紧邻金沙滩；推荐海景房不足：比较偏；吃饭不放便；酒店自带的餐厅性价比太差。价格太贵，口味不好；
0	内容简单易懂,色彩柔和,教会宝宝日常生活中应有的礼貌,行为等.如玩耍时要学会排队,谦让...
0	早餐很差劲,不过一般这种地方的四星也差不多就这样了.
0	环境很脏，不干净，床单好象很久没换过，破旧不堪宾馆反馈2008年6月29日：谢谢您提的宝贵意见，我们设施设备现已全面更换，欢迎您的下次入住！
1	总是为浑浑噩噩的生活而苦恼，总是因为没有足够的时间而无所适从，时间管理虽说是一些老生常谈的技法，但是坚持下来真的很有效，每当下班回家的时候，都会有一种满足感，是一种发自内心的充实和兴奋。这本书买回家就看完了，再加上执行过程中又进行了温故知新。如果你实在不知道如何安排自己的时间，买一本看看还是有好处的。起码从心里上，你会有工作和学习的欲望。因为时间不会因任何事情而停止。
0	同等配置下比别的贵不少，大品牌是要广告费的！光驱装得和有点凹陷，添装内存也有点麻烦，不过瑕不掩瑜！
0	横纹的设计虽然有整体感，但是显得有点跳跃，尤其是打开后，键盘区域也布满横纹，显得杂乱
1	轻薄,外观典雅,内敛,除了内存外其他配置还不错,好在送了1条1G内存条.散热好,噪音极小,运行起来几乎听不到声音.机器稳定性也不错.
0	优点：不错的本本，就是屏幕小点不足：不错的本本，就是屏幕小点
1	是一家不错的酒店，如果说问题，就是两次我没有打开“请勿打扰”的情况下，酒店服务员敲门，我还没有走到门口的时候，他们已经擅自开门了，呵呵，以后入住的，特别是正在进行敏感事情的朋友要注意哦！！补充点评2008年7月2日：我在网上订房时，补充说明要求“15F或者16F，最好能够看到柳江的房间”，安排房间时满足了我的要求。宾馆反馈2008年7月31日：非常感谢您对我们服务提出的宝贵意见，给你带来不便我们深表歉意，我们一定加强员工的培训，避免出现类似的服务差错。我酒店按五星级标准装修的24-26楼豪华观景客房即将竣工，期待您的光临！！
0	当当的客服是垃圾，态度超级差，我用礼品卡支付了一个订单，然后取消了这个订单，重新生成一个订单想要用礼品卡支付的时候，发现礼品的余额已经是零了。然后打电话给客户，回复我要3到5个工作日才能把礼品卡回复金额。我说怎么这么久，她说，3到5天很快就过去了，也不知道她是不是生活在火星。然后我问，如果等3到5天以后，我现在的订单的货物缺货了怎么办？回答是：你换个时间再买呗！这是人说的话吗？明明是自己的系统这么垃圾，反而要客户承担损失。
0	太偏的地方，太冷清的场所，太糟糕的早餐。郁闷！！补充点评2008年4月18日：建议携程不要推荐过去了
0	这里服务各方面不达五星级标准，早餐特别不好
0	很肤浅，论述特别像小学生范文，还是那种很模范的议论文，总分总，中间几个例子。有种上当的感觉，不喜欢。
1	机子小，噪音很小，散热也不错，携带方便，cpu性能不错，内存还过的去
0	内容有些空洞，写的絮絮叨叨，多少有点故弄玄虚，和他标榜的实用性强相差较大。
1	我是一个不太喜欢看书的人，但自从买了“温度决定生老病死”我一连看了几遍，非常喜欢，因我的身体免疫力非常差，经常感冒，还有其他很多不适症状，书上说的很多现象我感觉自己都存在，自己一直不知该如何调理，很发愁。我现在已经开始用艾叶泡脚了，希望能有效果，也在进行食补，但生吃泥鳅我却不敢尝试，我会有书中其他的方法将火。如果我的身体有改善，我也会将此书推荐给朋友。
[truncated: 7,146 more rows]
