# Supplementary material for: Chinese text classification by combining Chinese-BERTology-wwm and GCN
Source: PeerJ Comput Sci. 2023 Aug 17;9:e1544. doi: 10.7717/peerj-cs.1544 (PMC10495955; doi:10.7717/peerj-cs.1544)
Supplement: Supplemental Information 1 [file peerj-cs-09-1544-s001.zip › code and data/data/IFLYTEK/dev.json]

{"label": "110", "label_des": "社区超市", "sentence": "朴朴快送超市创立于2016年，专注于打造移动端30分钟即时配送一站式购物平台，商品品类包含水果、蔬菜、肉禽蛋奶、海鲜水产、粮油调味、酒水饮料、休闲食品、日用品、外卖等。朴朴公司希望能以全新的商业模式，更高效快捷的仓储配送模式，致力于成为更快、更好、更多、更省的在线零售平台，带给消费者更好的消费体验，同时推动中国食品安全进程，成为一家让社会尊敬的互联网公司。,朴朴一下，又好又快,1.配送时间提示更加清晰友好2.保障用户隐私的一些优化3.其他提高使用体验的调整4.修复了一些已知bug"}
{"label": "70", "label_des": "工具", "sentence": "MyAndroidTool是一款需要root权限的工具，可以管理手机app，查看数据库信息、系统运行信息、系统日志等等"}
{"label": "10", "label_des": "社区服务", "sentence": "米土巴巴便民信息社区020服务平台，业务覆盖全国各地，主要涵盖日常生活所需服务，如商超、酒店、洗衣、送水、美食、保洁等等全面的日常生活服务。米土巴巴，您的生活服务管家。更新内容米土巴巴更名为米土e生活"}
{"label": "18", "label_des": "动作类", "sentence": "《斗破修仙》，全新仙侠MMO。养肾护肝，爆率惊人，炫丽画面，带给你不一样的修仙体验。仙人灭迹，留下无数传说，人，妖，鬼崛起，追寻灵力以求成仙，究竟谁能踏碎虚空，得道成仙等你来战,华丽仙侠MMO，爆率超高超级爽,一、功能新增1.开启全新的身外化身系统,玩家可召唤化身作战,并通过击杀世界魔王获取化身激活道具来提高化身属性二、游戏优化1.冲榜界面显示优化,突出当前可获得的奖励2.婚礼交互优化3.增加改名后,邮件通知所有好友4.战纹界面交互优化5.仙盟灵王交互优化,从魔王场景跳转到仙盟灵王时增加二次确认6.龙殿的连胜奖励显示优化7.选择礼包增加批量使用8.市场求购增加转生材料和套装石碎片的求购9.更新无上装备的图标10.全服集灵的界面交互优化11.装备强化满级时,依然会显示强化等级12.灵契和情囊的强化交互优化13.仇恨记录逻辑优化,特殊玩法中的击杀不会计入仇恨14.选服界面优化,能更快找到自己所属的服务器15.大幅提高底座洗炼高品质属性出现概率16.调整洗炼副本推荐战力与产出17.BOSS血量适当降低"}
{"label": "17", "label_des": "休闲益智", "sentence": "如此精致的台球游戏你值得拥有。,,提升了稳定性。"}
{"label": "34", "label_des": "新闻", "sentence": "12308手机客户端是外交部发布领事资讯和提供领事服务的新媒体平台，由外交部领事司主办并运行维护。12308手机客户端现开通通知公告、安全提醒、领侨播报、出行指南、应急电话等栏目，权威发布重要海外安全提醒、涉及中国公民的海外重大突发事件处置情况，介绍重要的中外签证制度安排、涉及中国公民的各类领事证件重要政策信息，同时具备一键唿叫外交部全球领事保护与服务应急唿叫中心12308热线功能，打造中国领事服务公众新渠道。官方微博@领事之声官方微信领事直通车微信公众号LS12308,为公民提供领事保护与服务的应用,已知问题修复"}
{"label": "71", "label_des": "亲子儿童", "sentence": "从1认到10，一起学数字专属宝宝的数字学习小课堂宝宝学数字数一数，母鸡下了几个蛋读一读，牛奶的数量是多少点一点，就能进入数字农场，和小动物们一起学习、一起玩产品特色结合数与量1、2、3，学数量，认数字，正确学习数与量；激萌场景5大主题池塘、牧场、农田...不同场景百玩不腻；数字儿歌小小数字歌，边听边学，数字记更牢；有趣互动给奶牛挤奶、帮奇奇钓鱼，超萌互动等你来玩简单操作点击操作，简单易懂，宝宝快速掌握搜索宝宝巴士，就可以下载宝宝巴士的所有早教APP了哦~联系我们微信宝宝巴士微博@宝宝巴士官网http//www.bbybus.com邮箱cn@bbybus.com更新内容#宝宝巴士2019年春季新品预告#宝宝巴士匠心打造4款精品APP宝宝巴士科学岛宝宝巴士艺术乐园宝宝巴士百变职业宝宝巴士习惯班，将陆续上线~科学、艺术、社会、健康4大领域，助力宝宝快乐成长一键下载即可免费拥有成长所需的早教互动，敬请期待搜索宝宝巴士，就可以下载所有APP、儿歌、动画、视频了哦~欢迎加入宝宝巴士官方Q群288190979，一起为孩子做更多更好的产品。"}
{"label": "104", "label_des": "绘画", "sentence": "今后您无需使用纸张和笔，用环保的VSON乐写液晶电子手写板去代替，用来做备忘便签，素描簿，白板和其它书写绘画工具。数十种用法可应用于家中办公室和其它地方。乐写APP是一款配合VSON公司自主研发的液晶电子手写板使用的APP主要功能如下1在VSON液晶电子手写板上绘制自己的作品，可以通过蓝牙连接手机，实现实时同步绘制，可以绘画笔迹回放2使用VSON开发的乐写APP，拍下自己绘制的作品3乐写APP自动识别VSON液晶电子手写板，尝试将绘图区域截出，识别失败则用户可以手动裁剪4用户可以将作品通过乐写APP的黑白转换功能，将自己的作品黑白化，让作品变得和素描线条画一样栩栩如生5用户可以将自己的作品保存起来，随时欣赏，并可以分享到自己的社交圈，和好友互相学习，互相进步,乐写液晶电子手写板,1.乐写新板子准备上线，app适配2.修复产品bug"}
{"label": "49", "label_des": "直播", "sentence": "对氧秀女孩而言让你每天展颜一笑，就是我们的崇高目标我们的特色每周更新200名新出道女主播。每天您的心仪女孩会送上贴心问候。这里汇聚国内各大高校清纯校花校草、和身怀才艺追寻梦想的人互动视频秀才艺，直播交友聊生活，24小时不间断的歌曲点唱、热舞表演、互动直播，给您带来超凡体验让女神也能成为女朋友，氧秀直播一瞬间治愈你若有任何关于氧秀体验及功能上的反馈建议，请联系QQ800171777更新内容2.9.7升级提示1、新增互动抽奖功能2、新增语音房伴奏功能3、优化有聊频道体验"}
{"label": "17", "label_des": "休闲益智", "sentence": "用你的指尖描绘心中的二次元世界想给萌萌的二次元人物线稿上色吗想打造属于自己的个性化二次元壁纸吗这是一款制作精美的二次元绘画创作应用，包含涂色、勾线、指绘等丰富的二次元绘画创作方式，操作难度低，即使是小白也能创作出惊艳的画作；放松心情，展现你的艺术天分快来吧~~v5.4.6版本更新1新增作品推荐版块~~2新增作品收藏功能~~3可查看历史排行榜~~4可搜索同校小可爱~~5了一些~~"}
{"label": "20", "label_des": "棋牌中心", "sentence": "与白富美、高富帅一起玩到high财色双收，要多刺激有多刺激玩游戏还能赚话费玩游戏还送手机真的没骗你现在只要你连上网，马上就能和千万个真实玩家同场竞技打扑克还能泡MM打扑克还能认老乡完全没全新社交型游戏，同城，美女，真人语音一个不漏为了让您体会到国际一线棋牌游戏功能，我们－工程师天天加班，为了让您不断线还省流量－运营小哥天天跑，为您打通天朝三大网络－美工小妹下班回家，修改界面画哭了－策划大大不结婚了，游戏不好玩直接回老家去我们提供给你的全新－引领游戏新动向，免费下载免费爽－稳定流畅的网络，支持零秒断线重连－真人头像上传，赶快秀出你的个性一面－同步语音聊天，免费畅聊天长地久－购买筹码多买多送多送多买－牌型大小规则1.豹子顺金金花顺子对子单张2.如果牌型一样,则比较点数。大小若相同,开牌者输。3.牌的点数大小为A最大,2最小AKQJ10987654324.豹子、金花、对子、单张的比较,按照顺序比点的规则比较大小5.顺金、顺子按照顺序比点。AKQA23KQJQJ106.逆时针开牌,若牌相同,先开的玩家输7.特殊牌型在普通时比较大小按单张牌型来算。当豹子存在时,特殊牌型豹子了。"}
{"label": "44", "label_des": "求职", "sentence": "九博闪聘手机APP，求职跳槽加薪神器，重新定义手机找工作，开启全新求职之旅。九博闪聘客户端是广大毕业生、倍受求职者欢迎的求职工具。毕业了、上班啦、跳槽了、加薪啦、买车了……，为有梦想的人开辟道路，找工作，就上九博人才网。手机找工作，就下九博客户端。更新内容1.聊天增加关联信息2.职位、简历添加分享3.求职者身份注册增加隐私设置引导4.消息邀请面试功能优化5.其它优化"}
{"label": "24", "label_des": "辅助工具", "sentence": "英雄联盟比赛视频全球英雄联盟职业比赛赛程全球职业选手比赛数据及视频职业选手符文，出装查询绝地求生吃鸡助手JDG,XQ,TOP等职业战队及主播都已入驻每局比赛所有选手数据查询优质咨询内容王者荣耀超神助手KPL职业赛事查询，王者荣耀官方深度合作伙伴专业游戏资讯，职业选手铭文推荐贴心粉丝福利，职业选手里程碑玩加电竞是一款为游戏玩家而生的APP，将比赛赛程，数据，战绩查询、新闻资讯、玩家社区、小组等结合在一起的APP更新内容英雄联盟LPL，王者荣耀KPL比赛GIF直播，比视频流更快，可预测比赛结果新增社区经典版回归，社区新增热点列表优化社区移除关注发现列表优化社区列表阅读体验优化新增社区新内容列表新增文章排序筛选功能"}
{"label": "71", "label_des": "亲子儿童", "sentence": "超过2000多万妈妈的选择310岁儿童启蒙识字和拼音必备早教软件幼升小名师编写，轻松学习1500汉字经验证，宝宝识字率高达90以上每个汉字都有详细解说、拼音、常用组词、记忆方法等，让孩子通过趣味场景游戏爱上认字简介麦田认字是儿童设计的认字识字汉字启蒙课程，包含所有认字基础学习，让孩子通过趣味的场景游戏爱上认字内容课程包含1.汉字1500个2.词语800个3.句子1600个4.儿歌36首5.阅读24篇6.书写260个字7.拼音单韵母、四声的读法、声母、复韵母、拼读。学完这些您的孩子必将超人一步各种幼升小不用愁关注支持微信公众号爱宝麦田反馈邮箱service@mytin.com.cn欢迎联系我们，提出宝贵建议，共同为孩子提供更优质的教育服务更新内容1.登录界面更新，动画更丰富；2.课程类别多样，儿童全面发展；3.修复部分bug，体验更流畅"}
{"label": "95", "label_des": "借贷", "sentence": "考拉信用APP是国内集信用评分、个人信用查询于一体独立的征信手机应用产品，让您的信用能借钱提供个人、商户的全品类征信体系服务，让信用创造价值。首批获央行备案开展企业征信和批准开展个人征信业务准备的八家机构之一。线上贷款网罗上百种借贷产品，724小时在线借钱，可借20万，2小时放款，满足用户各种借款需求；信用卡申请信用卡全面服务。极速在线申请，快至1分钟；信用购让信用好的人享受享受更好的生活。信用免押、优惠多多，让你感受信用价值考拉信用分用信用打通绿色通道，让生活更加便利。考拉信用通行证是个人信息由考拉信用认证的，具有公信力，能快速有效地建立信任的信息载体，解决共享经济大潮下人与人之间的信任问题。是您在租房、婚恋、职场、家政、教育等不可缺的信用工具，带来信用生活新风尚。信用详情通过各种有趣标签，让你轻松理解自己的信用记录。一键缴费便民缴费，想缴就缴，方便快捷；更名说明考拉征信APP自2018年起，更名为考拉信用APP联系我们官方网站http//www.kolzhengxin.com官方微信服务号考拉征信信用资讯微信号考拉信用管家新浪微博@考拉征信更新内容3.1版本更新更新介绍1、性能优化，给予用户更好的流畅体验；2、界面微调，提升更细腻的界面展示；3、适配更多机型，修复其他已知的问题；"}
{"label": "21", "label_des": "经营养成", "sentence": "《泰拉瑞亚》Terrri是一款由ReLogic公司开发，并于2011年5月16日在PC上发行的高自由度的沙盒游戏。玩家可以在游戏中做很多事情制造武器战胜各种各样的敌人及群落；挖掘地下寻找器材配件、金钱和其他有用的东西，收集木材，石材，矿石等资源，用你的世界创造你需要的一切并守护它。建造一所房子，一所堡垒，甚至一座城堡，NPC们将会搬进来住在你那里，卖给你各种各样的商品来协助你的游戏旅程。1、创建一个新的世界去全新的生物群落并升级旧的群落2、超过1000个新物品包括超过30个新的地质类型；3、超过100种新敌人；4、4个新Boss，15种新宠物，超过8种新的非玩家角色；5、新的事件，新的音乐与天气；6、许多物品已将容量增加至999；7、更大的储物家具；8、大量新的"}
{"label": "66", "label_des": "酒店", "sentence": "去哪儿商家，是去哪儿网为合作的酒店商户开发的专属移动应用，帮助商家摆脱职守电脑，避免漏单的发生，随时查看与去哪儿网的直销订单。同时为商户打通了团购业务，一个APP所有业务轻松搞定去哪儿商家QQ交流群428822369订单管理1、新单同步推送。2、随时管理订单。审核管理1、待审核订单同步推送。2、随时随地方便快捷的审核订单。房态管理1、房态同步显示。2、支持开关房型与数量调整。房价管理1、可以随时修改房价。财务管理1、可以随时查看自己的账单。团购管理1、团购产品验券与结算。2、支持扫码验证，免除手动输入的麻烦。点评管理1、差评及时推送，第一时间了解。2、随时随地管理酒店的点评。更新内容1.解决了图片管理中拍照后无法提交的问题。2.解决了图片管理中查看图片无法向右滑动的问题。"}
{"label": "83", "label_des": "问诊挂号", "sentence": "北大口腔医院是北京大学口腔医院总院以移动互联网、云计算、物联网、大数据等特点智慧化信息革命。北大口腔医院旨在医院现有服务基础上，通过预约挂号、取报告单、科室医生、智能分诊、医院导航、健康资讯、健康百科等多种简化患者就医流程功能，减少就医等候时间，改善患者就医体验，提高医疗服务质量。主要功能1、预约挂号掌上预约挂号，短信凭证高效就诊；2、科室医生掌握科室医生坐诊信息，轻松就医，安全贴心；3、就诊攻略哪里不适点这里,推荐相关科室,帮您针对性挂号；4、健康百科海量医学知识库，不再错过，轻松掌握。此外还有医院导航、健康咨询等实用功能，为您的健康保驾护航，提供专业便捷的移动医疗信息服务。声明北大口腔医院是北京大学口腔医院总院与杭州卓健信息科技有限公司联合研发更新内容优化个人中心"}
{"label": "21", "label_des": "经营养成", "sentence": "《怪物x联盟2》是由奥飞游戏重金打造的一款原创宠物收集养成类手游。研发团队方寸科技为国内知名游戏研发商，其前作《怪物X联盟》自发行以来成为国人原创人气手游，并且在东南亚，台湾等海外市场表现优异。"}
{"label": "71", "label_des": "亲子儿童", "sentence": "喜迎中秋，送免费教程教你制作最流行的冰皮月饼包裹馅料，注入蛋黄的咸香、豆沙的焦香....精心烘焙，饼芯色泽通透轻咬一口，饼皮入口极化，馅料饱满充足马上下载中华美食，领取你的美食教程啦&mdsh;&mdsh;产品内容&mdsh;&mdsh;特色小吃中华特色美食，无法超越的经典趣味DIY牛奶草莓、酸甜山楂、猕猴桃....只要你喜欢，想怎么搭，就怎么搭食材丰盛薄切肉片、新鲜虾仁、马铃薯....优良食材，打造米其林级的口感厨具齐全擀面杖、搅拌器、挂面机....走进厨房，各式厨具，一应俱全多种调料五香粉、辣椒粉、海鲜酱....各种调料试一试，味觉神经大刺激风味蘸酱麻辣酱，酸梅酱，花生酱...不同的酱料，满足不同的口味&mdsh;&mdsh;产品特色&mdsh;&mdsh;多样的食物，诱人的画面，宝宝食欲大激发；跟着提示学烹饪，轻轻松松，提高动手能力宝宝巴士以孩子的兴趣启蒙为出发点，从健康、语言、社会、科学、艺术五大领域关注幼儿成长，吸取蒙氏教育精髓，根据幼儿不同年龄段左右脑发育、敏感期特点和学习重点来设计产品，打造&ldquo;年龄+能力&rdquo;的多元化产品体系。让孩子在游戏中独立思考，自由学习，享受探索世界的乐趣。设计理念宝宝巴士BbyBus,专注启蒙，而不仅仅是教育。我们专注于启发，而不只是学习。我们专注于能力培养，而不只是单一认知。我们专注于寓教于乐，而不是填鸭式教学。宝宝巴士，快乐启蒙全球3.5亿家庭用户的早教首选，您身边的幼儿教育专家搜索宝宝巴士，就可以下载宝宝巴士的所有早教APP了哦~在宝宝巴士，我们自己也身为父母，所以非常重视儿童的健康和隐私。下载应用前，您可以从这里阅读我们的隐私政策http//cn.bbybus.com/index/privcyPolicy.shtml欢迎联系微信宝宝巴士微博@宝宝巴士官网http//www.bbybus.com邮箱cn@bbybus.com更新内容#宝宝巴士2019年春季新品预告#宝宝巴士匠心打造4款精品APP宝宝巴士科学岛宝宝巴士艺术乐园宝宝巴士百变职业宝宝巴士习惯班，将陆续上线~科学、艺术、社会、健康4大领域，助力宝宝快乐成长一键下载即可免费拥有成长所需的早教互动，敬请期待搜索宝宝巴士，就可以下载所有APP、儿歌、动画、视频了哦~欢迎加入宝宝巴士官方Q群288190979，一起为孩子做更多更好的产品。"}
{"label": "94", "label_des": "股票", "sentence": "金汇金融是贵州股权交易中心联合证联支付等相关金融机构倾力打造的金融科技创新平台。截至2018年4月，平台累计成交额突破1036亿，已到期产品全部安全兑付，为用户累计发放26.6亿元收益，赢得投资者一致赞誉重磅福利1、平台产品丰富，无论您是百万富豪，还是上班精英族，总有一款适合您2、APP发现界面，公司动态、新闻资讯、电子账单等，让您随时随地掌控财富动态。3、VIP至尊会，会员福利多姿多彩，权益更是酷炫到爆，生日当月还可挑选神秘惊喜大礼。更新内容1、金汇改版，产品分为2大类，分别为券商理财和私募股权2、收益凭证产品模块3、货币基金放开购买4、资管计划列表页优化"}
{"label": "71", "label_des": "亲子儿童", "sentence": "凤凰新闻就做不同，每天给你不一样的资讯信息。每日生活军事资讯娱乐头条趣闻，神吐槽、段子手、犀利评论、内部爆料，给你全新阅读新体验。身边人、朋友圈热门话题一屏掌握，精选内容独特角度，覆盖海量新闻资讯。〖要闻和兴趣模式一键切换〗下拉切换推荐模式，刷新潮流额时尚、生活style、娱乐八卦，用得越久越懂你。〖直播评论灌水点击前三思〗四美逛英伦、品味米其林、游戏动漫展……神评论脑洞大开，风直播带你飞。〖海量自媒体平台百家争鸣〗大咖、网红、草根、路人组团加入凤凰网，围观每个人思想的声音。［联系我们］任何意见建议、吐槽褒奖，这里找我们凤凰新闻客户端内，我页面，写下意见；QQ群397042134，粉丝互动热火朝天；小秘书微信号ifengxiomishu，随时接受咨询。［加入自媒体］专注兴趣、行业大咖，加入凤凰大趴体入驻地址zmt.ifeng.com客服Q群4008191599更新内容优化上滑切换推荐内容，新闻刷一下；优化广场tb专题样式，突出重点资讯；兼容更多手机系统版本，不卡顿更好用。"}
{"label": "19", "label_des": "体育竞技", "sentence": "官方群号653490802英超豪门正版授权游戏简介《梦幻足球经理》真正为足球迷量身打造的经营模拟类游戏玩家将扮演一位足球俱乐部教练兼经理人，购买并训练球员、安排球队战术和阵型，参加联赛、杯赛、冠军联赛，为自己的三冠王发起冲击；游戏特色全球同服，为中国崛起而战多国同服，真人对抗，与地球另一边的对手比赛到天亮实时比赛，深度临场体验豪门实时PK，战术调整布置，真实足球教练既视感3D/2D场景切换，即时比赛模拟3D比赛场景，2D战术布置；临场策略指令，只为真正球迷量身定制转会交易，球员报价跟踪转会市场，24小时都有新球员挂牌；俱乐部间球员报价，还原真实交易自由定制，重组冠军之路自由设计队服，队徽；球员名称随意更换；私家定制王牌球队,英超豪门正版授权,版本更新内容优化一些UI界面体验修复一些导致游戏卡顿的bug提高版本稳定性新增头像框功能，玩家可以通过达成各种条件解锁多种头像框梦幻比赛开放国家选择和排行榜"}
{"label": "46", "label_des": "视频", "sentence": "VoiceTube看电影学英语]是台湾最大的看电影学英语的社区，每天视频，提供了最高质量的英语学习内容。包括泰德会谈，TED爱德教育，CNN学生新闻，看漫画学英语，学英语，音乐，电影剪辑，视频游戏，学习超过1万部的英语学习视频的英语技能。在VoiceTube应用程序可以搜索你有兴趣学习的视频，我们还设计了很多Android的特异功能，让你学习更有效。应用特点视频内…...展开"}
{"label": "96", "label_des": "理财", "sentence": "应用宝用户专享福利2018.6.1起，下载懒人投资APP完成首投即可获得相应京东卡或话费奖励注册即送1088红包；14天新手标首投≥1万元送50元话费/京东卡；首投期限≥30天首投≥5000元送50元话费/京东卡；首投≥1万元送100元京东卡；首投≥3万元送300元京东卡；首投期限≥60天首投≥1万元送150元京东卡；首投≥3万元送450元京东卡；首投≥5万元送1000元京东卡；以上活动奖励不叠加。累计奖活动期间，在7日之内累计投资≥60天项目的投资金额达到100万即可得iPHONEX256G手机。活动规则1、活动时间2018.6.1起；2、在本应用市场下载并完成注册的新用户，完成首投即可获得相应奖励；3、首投奖励每位用户仅可获得一次且首投不享受平台其余活动，复投可参与平台活动；4、京东卡将于用户投资后7个工作日内以卡号卡密形式发送至您的手机，话费将于用户投资后7个工作日之内由客服联系用户进行发放；5、本活动可与平台1088新手红包同享；6、往期活动用户亦可参与累计活动，仅需在规定时间内达到累计要求即可获得iPHONEX256G手机。7、本活动最终解释权归懒人投资所有，如有疑问请拨打客服热线4000655699周一至周五9001730。更新内容1.修复了待收显示错误问题；2.优化了产品使用体验；3.14天新手标预期收益15；4.晋商银行存管上线；"}
{"label": "113", "label_des": "办公", "sentence": "云加工，致力于为小微加工企业提供方便快捷的加工信息服务，以先进的移动互联网技术，为用户持续创造价值，努力帮助小微企业成功。云加工，始终坚持以市场为导向，以用户为中心，诚信为本，开拓创新，不断发展壮大。以优良的信誉、优质的产品、体贴的服务，深受用户喜爱。,云加工，小微企业的水电煤,V2.1.8修改bug和优化聊天短视频云加工两岁啦静候新老用户快速来撩1.全新改版页面，只为满足高要求的你。2.通过实时聊天，再也不怕电话被占线。3.在线沟通客服，小秘密都可以跟我讲。4.海量真实信息，放心交易再不怕跑单。5.热门排行榜单，你想要的全都在这里。6.突发奇思妙想，意见反馈必虚心请教。云加工的成长路上，始终有你有我。"}
{"label": "36", "label_des": "小说", "sentence": "软件介绍快听小说不仅小说更新快、无广告、全免费，是追书、追更必备神器；且集看书、听书于一体的全能型免费小说软件，是苹果、安卓读书的理想选择。主要功能1、海量小说书城图书繁多，种类齐全，包括玄幻、武侠、言情、都市、穿越、官场、职场、宫斗、历史、军事、热门、网络、名着、经典小说2、更新快APP追求急速追更体验，集快读、速读、快听为一体的免费小说。3、离线阅读支持txt文件,书虫的小说阅读器。4、优秀阅读体验调整字体、护眼模式、仿真等多翻页效果，午夜读书的小说神器5、贴心语音服务智能语音朗读TTS朗读，语音搜索，听书效果好，是懒人听书的理想选择；在线朗读免流量。6、全面互动体系提供发布和推荐书单功能，通过微博等一键分享客户端更新内容V3.5.8更新内容1.领快币增加新功能2.修改已知bug"}
{"label": "46", "label_des": "视频", "sentence": "哈皮，是一个让你快乐到停不下来的社区。在这里，你可以看到大家分享的各种趣事。网罗热门趣图囧事，保证让你笑到岔气。玩转神级配音，轻松一键给快乐加料。带你开心带你飞~一切意想不到的快乐，尽在哈皮APP官方微信公众号hapiapp官方用户QQ群885949650快速Get趣事日报，也可以留言反馈问题哦来和我们一起创造、分享快乐吧大王卡用户，可以免流量无限刷~,一个让你开心到停不下来的APP,哈皮新版本叒来了加料支持配音拉优化了部分UI显示，界面变得更好看咯修复了一些bug，提升稳定性"}
{"label": "87", "label_des": "美妆美业", "sentence": "美图美妆是美图公司孵化的专业美妆智能服务平台。基于美图人工智能技术和大数据推出AI测肤功能，让用户通过自拍即可获得专属美肤方案，并结合智能皮肤检测仪深层次检测肌肤问题。平台针对用户皮肤问题精准推荐产品，制定专属美肤计划，做每一位用户的随身美肤助理。美图美妆从全球甄选优质美妆品牌，保障100正品，众安保险承保，假一赔十。产品特色1.智能测肤，专业分析美图美妆AI测肤能够通过自拍智能识别用户肤质、肤龄、肤色、黑眼圈、黑头、痘痘含痘印、斑点、痤疮等各项皮肤问题，生成专属皮肤分析报告并推荐相应解决方案，实现有效护肤。2.硬件检测，便捷精准美图美妆最新研发的beutymore皮肤检测仪搭载美图美妆APP，蓝牙一秒连接，轻松检测敏感度、黑色素、含水量、油脂、抗衰度等深层次皮肤问题，开启智能美肤之旅。3.美肤助理，贴心服务美图美妆为用户定制涵盖美肤、美体的变美计划，帮助用户养成良好生活习惯，科学变美；新增在线试妆、用户讨论板块；我的化妆台智能检测用户日常护肤及彩妆产品，分析产品成分，做你的随身美肤助理。更新内容修复了可能引起崩溃的问题"}
{"label": "70", "label_des": "工具", "sentence": "聚留学是芥末留学网专为准留学生和海外华人打造的移动社交应用。留学申请Hold不住不怕，聚留学全民帮你DungDung加特技，有问有答分分钟解决难题。语言学习太枯燥芥末学院有腔调免费课程任你挑，暖白院长打包票~帅哥女神一把抓勾搭各路小伙伴，追剧吐槽扯八卦，各国奇葩一起扒~碎片时间求打发干货精选，信息政策，不用搜罗，尽在掌握。联系我们网站www.jiemo.net更新内容程序猿gg加班N天的努力成果"}
{"label": "106", "label_des": "电商", "sentence": "随时在线预览免税商品，关注最热商品，掌握优惠动态。方便您提前制定购物计划，从容应对SHOPPINGFIGHT。ENJOYYOURTRIPENJOYINSUNRISE,,为您优化了体验细节。"}
{"label": "19", "label_des": "体育竞技", "sentence": "一款非常刺激的赛车类游戏，玩家在游戏中可以赛车飞驰的快感，也能享受急速弯道漂移的惊心动魄，不停地加速，不停地向前冲，胜利就在你的手中。，更顺畅。"}
{"label": "62", "label_des": "旅游资讯", "sentence": "ENJOY，懂吃、会选、有格调的美食电商平台。为你开启新的美食奇遇•热辣新店1元享受超值特权，搜罗各大城市新开餐厅•诚实探店美食编辑从专业角度带来深度餐厅测评•定制菜单为你精选优质餐厅的独家菜单•ENJOYLIFE各种超酷独家活动等你参加•快递到家优质生活方式快递良品一网打尽•用户福利特价折扣尽在深夜黑市专场•优质品味专业美食摄影师呈现的高清美图•限时优惠覆盖全品类的专享折扣每日更新ENJOYNOWENJOY致力于解决如何吃得更好。我们诚意精选真正美味、独特的优质餐厅与快递类产品，所有产品均享专属折扣，并从专业角度打造深度内容与趣味活动，建立高品质的生活方式平台。ENJOY现已在北京、上海、成都、广州、深圳等12个城市提供到店用餐服务，精选快递商品则可以送达全国。总而言之，岁月蹉跎，不如好好吃上一顿。更新内容修复已知BUG，优化用户体验。"}
{"label": "21", "label_des": "经营养成", "sentence": "一款模拟出租车工作的趣味游戏。在这里你将欣赏到美国繁华的大街小巷，同时你将扮演一位出租车司机，你随意接送你的客人然后收取租金，跟朋友比一比看谁赚的钱更多吧。游戏特色1、游戏独特的全3D大型环境；2、高品质画面和流畅的操作感受；3、不同场景的变换搭配迷人的音乐。提高游戏流畅性提高游戏画质"}
{"label": "98", "label_des": "记账", "sentence": "▶优势手帐界里的扛把子▶优势女生必备的精品应用▶优势独创手帐内容可打印...▶荣誉主流应用市场公认的精品应用▶荣誉3000万女生共同选择的日记本手帐是什么女神都在用的精品应用手帐本是女生喜欢的一种记录生活的方式，与传统日记不一样，内容和使用方法可更加丰富...多彩手帐就是让你更加快捷的记录生活，精心打造手帐周边的各种好玩功能...Color改版功能全新界面，改变风格本次2017年6月份的改版，让你体验全新的color感受另外的一种不一样的生活方式精品打印，随意打印记录的内容随时打印成手帐书，精美包装任你挑你喜欢的图片内容，可打印成各种精美卡片lomo卡/明信片等，随意你挑选在线PDF预览自创算法，在线生成PDF手帐，打印前可预览语音说话写手帐直接说话，识别文字写手帐，记录自己的生活又好玩、又快捷、又方便，让你变得更懒离线记录，离线下载没有网吗别担心，没有网也可以玩手帐哟麻麻再也不用担心没网也不能记录了更新内容修复了字体使用期间遇到的一些问题"}
{"label": "22", "label_des": "策略", "sentence": "《舰队战FleetBttle》是一款策略游戏。游戏模式为两方对战，首先玩家需要把自己的战舰排列在海洋内，双方排列完毕后则战斗开始。双方交替进攻，每次可点选地图中一个点进行攻击，需要注意的是战斗中所有舰船是不可见的，需要玩家去猜测和推理对方的战舰在哪里。游戏支持和AI对战，也支持互联网对战。BUG。"}
{"label": "45", "label_des": "兼职", "sentence": "好停车手机APP提供用户周边实时的停车泊位信息,停车诱导以及丰富快捷的停车费用支付手段,帮助用户快速完成停车,付费等流程.1.实时信息,一手掌握多种手段帮助用户快速找到身边的空车位.a.实时的路边泊位信息查询通过无线传感设备,实时把每一个路边泊位的实时状态发送到云服务端,然后通过手机APP把这些实时信息提供给用户.b.停车场动态实时信息通过车辆流量传感器,实现停车场进、出双向监测,云服务端数据实时同步,通过手机APP时刻把停车场的动态信息展示给用户.2.停车诱导,快速停车.,空车位在哪中国好停车告诉您,更新内容1、全新首页设计2、优化UI界面赏脸更新一下吧"}
{"label": "13", "label_des": "仙侠", "sentence": "《一剑斩仙》是一款全3D场景及人物视角的古风仙侠MMORPG手游，浩瀚广阔的故事背景，酣畅淋漓的战斗操作，美轮美奂的时装搭配，带来不寻常的修仙奇遇御剑诛仙行万里，风花雪月总相宜。每位玩家均可在《一剑斩仙》中自由打造专属的战斗风格，数十种法宝搭配、近百种技能组合、千段连击战斗、仙兽进化养成、坐骑培养觉醒，助您遨游三界力战群仙主角前世乃是拯救苍生、睥睨天下的一代魔尊，最终却因为一桩神秘阴谋在九重天劫之下陨落。今生转世重新踏上修仙之路，能否寻回昔日记忆，找出隐藏在重重迷雾之下的幕后黑手呢游戏为玩家提供了高自由度的探索体验，闲暇之时亦可观赏如梦似幻的仙界盛景。恬淡秀丽的百花谷、层峦叠翠的青云峰、神秘幽深的云梦泽……绚丽多彩、不拘一格的仙侠世界，等着您的脚步更新内容《一剑斩仙HD》是一款全3D场景及人物视角的古风仙侠MMORPG手游，浩瀚广阔的故事背景，酣畅淋漓的战斗操作，美轮美奂的时装搭配，带来不寻常的修仙奇遇御剑诛仙行万里，风花雪月总相宜。每位玩家均可在《一剑斩仙》中自由打造专属的战斗风格，数十种法宝搭配、近百种技能组合、千段连击战斗、仙兽进化养成、坐骑培养觉醒，助您遨游三界力战群仙主角前世乃是拯救苍生、睥睨天下的一代魔尊，最终却因为一桩神秘阴谋在九重天劫之下陨落。今生转世重新踏上修仙之路，能否寻回昔日记忆，找出隐藏在重重迷雾之下的幕后黑手呢游戏为玩家提供了高自由度的探索体验，闲暇之时亦可观赏如梦似幻的仙界盛景。恬淡秀丽的百花谷、层峦叠翠的青云峰、神秘幽深的云梦泽……绚丽多彩、不拘一格的仙侠世界，等着您的脚步"}
{"label": "71", "label_des": "亲子儿童", "sentence": "小小手指点一点，形状瞬间就变身圆形、半圆形、椭圆形竟然可以变幻出这么多可爱的小精灵害羞的小饼干、顽皮的小刺猬、香甜的大西瓜，小朋友，快瞧瞧你画出了什么呀唱歌的喷头、变魔术的火龙果、还有勤劳的蜜蜂点击屏幕，来邀请小动物们一起玩耍吧~1.5岁以上的宝宝对图形充满好奇，通过点点形状，变出各式各样的图案，提升宝宝对图形的辨识度，激发宝宝对画画的兴趣。集涂鸦、创意、画画、颜色的一款软件，宝宝们快玩起来~产品特色点击作画，简易操作，宝宝轻松掌握；三种形状，变化多样，激发丰富想象力；趣味小动画，快乐互动，开启奇幻探索之旅。宝宝巴士专注于移动智能早教产品研发，以蒙氏蒙特梭利教育作为理论依据，以五大领域作为划分的具体依据，根据学龄前儿童不同年龄段的敏感期特点和学习重点来设计产品，构建出年龄+能力的多元产品体系。丰富有趣的产品让孩子在游戏中独立思考，自由学习，享受探索世界的乐趣。搜索宝宝巴士大全，就可以下载宝宝巴士的所有早教APP了哦~▶联系我们用户交流QQ群59800848微信宝宝巴士微博@宝宝巴士官网http//www.babybus.com邮箱ser@babybus.com,未来小画家，从点点画开始,#宝宝巴士2019年春季新品预告#宝宝巴士匠心打造4款精品APP宝宝巴士科学岛宝宝巴士艺术乐园宝宝巴士百变职业宝宝巴士习惯班，将陆续上线科学、艺术、社会、健康4大领域，助力宝宝快乐成长一键下载即可免费拥有成长所需的早教互动，敬请期待搜索宝宝巴士，就可以下载所有APP、儿歌、动画、视频了哦~欢迎加入宝宝巴士官方Q群288190979，一起为孩子做更多更好的产品。"}
{"label": "17", "label_des": "休闲益智", "sentence": "玩家需控制一只酷似神龙大侠的熊猫人在科技感十足的未来城市中穿越打拼。感觉很山寨功夫熊猫，自由度非常高，可以做很多你想做的事情，在这个城市之中，你才是世界之王喜欢这种弄弄的山寨感的玩家可以来试试。,,修复部分小错误，提升整体稳定性"}
{"label": "70", "label_des": "工具", "sentence": "户帮户工人是由户帮户杭州科技有限公司为旗下提供本地家居生活服务的专业工人量身打造的手机客户端。户帮户与国内外众多家居品牌商紧密合作，借助互联网技术自创独特的派单算法，将全国各地的订单派发至本地工人手中。在此，户帮户的认证工人都将实现1.稳定随时随地都可接单，享受固定的订单来源和稳定的收入；2.培训提供各品类及品牌的线上安装教程，全方位提升工人的专业技能与服务水准；3.认证安装区域、安装品类、安装技能、商家品牌认证等多维度工人资格认证，让劳动更有尊严；4.保障户帮户推出专为家居安装工人量身定制的工人安装意外险，从工人到业主都将拥有基于安装场景下的一份保障。更新内容工长开票优化"}
{"label": "46", "label_des": "视频", "sentence": "VR看片王，只想为你提供优质的VR观影体验。这是一款聚合VR、3D、AR海量高清影视资源、美女视频以及360°全景体验的虚拟现实观影平台；拥有一键导入本地VR原片功能，完美支持3D/上下/左右/360°全景视频本地播放能力；VR眼镜全兼容适配，全力护航你的观影感受，满足您对VR的一切欲望，让想象看得见特色功能智能格式识别全网首款VR智能格式识别播放器，2D视频、3D视频、360全景视频、上下、左右格式自动识别，省去繁琐操作，一触即播，让VR看片更简单。资源全面内置海量3D电影1080P在线免费观看，3D大片、美女、动漫、音乐、体育、游戏应有尽有，高清片源极速播放，更可缓存下载，播放更流畅。种子搜你懂的新司机的入门宝典，老司机的开车守则。全兼容适配VR眼镜品类兼容更全面囊括100+的市面上主流VR设备。完美适配暴风魔镜、灵镜、大朋、小宅、VRbox及淘宝、JD商城内各类VR观影虚拟现实设备。完美处理市面上主流VR头戴眼镜的畸变效果。更支持蓝牙外设手柄操作。VR看片王，让想象看得见官方福利资源群496983179，求福利的别等，你懂的，快来加入吧。官方微信VR视频王官方微博VR看片王更新内容1.新增本地视频排序功能，快捷找到本地片源。2.新增本地视频智能格式识别，一触即播，让VR看片更简单。3.新增在线视频支持自动连播及选片功能，2D、3D、全景看到high4.新增本地视频支持单屏播放，摘下眼镜也能体验看片乐趣5.适配新增加暴风魔镜RIO、暴风魔镜5代VR品牌眼镜适配。6.优化播放器操作体验，带你装逼带你飞7.修复部分机型播放视频后出现文字乱码问题。8.修复修复全景视频播放异常问题。VR看片王，让想象看得见官方福利资源群496983179，求福利的别等，你懂的，快来加入吧。官方微信VR视频王官方微博VR看片王"}
{"label": "28", "label_des": "论坛圈子", "sentence": "对面年轻化娱乐交友社区，赢得千万国内外年轻人的热捧荣获2016移动互联网营销峰会社交优秀产品]2015雷锋网优秀新型社交应用]社交恐惧万年单身是时候来对面开启你全新的社交之路了24小时活跃的娱乐交友社区，总有人陪你互动畅聊，游戏交友，顺便邂逅脱单●◡●跟着小面的步伐来看看我们都有那些诚意满满的产品功能「邂逅优选」莎士比亚说过所有的一见钟情不过是始于颜值，对面邂逅功能精选优质站内用户，滑动指间轻松配对心仪异性「人气广场」捕捉大批段子小能手，魔法广播互动，吐糟勾搭秀恩爱，趣味广场，永不过气「心跳频道」花样话题社区，晒有料内容，看精彩神评「萌宠养成」再掀虚拟宠物养育热潮，人宠互动、道具产出、红包福利，停，小面只能先泄露这么多了==期待各位小主积极给对面评价.联系我们反馈邮箱looveepp@gmil.com更新内容1.对面萌宠新品类上线2.广场新增魔法广播3.优化已知问题"}
{"label": "17", "label_des": "休闲益智", "sentence": "这是一款相当有意思的经典角色扮演趣味性十足的物理弹球游戏，游戏当中我们需要时刻的躲避其他的颜色，必须要吃到与自己身体相同的颜色才能得到最好的冒险，而且游戏当中总是能够体验到非一般的色彩碰撞之旅游戏特色1、游戏整个的玩法非常简单，并且你上手也很容易，各种各样精彩的方块颜色应有尽有2、整个游戏适合全年龄段的玩法进行游玩，并且各种厉害的色彩冒险还是比较刺激的3、我们不仅仅能够感受到非一般更新内容彩球碰撞，给你不一样的游戏体验，小伙伴们快来玩呀"}
{"label": "17", "label_des": "休闲益智", "sentence": "一款以精灵梦叶罗丽为主题的着色涂鸦修图应用剧中普通的孩子王默与其他伙伴因为获得了具有魔法的叶罗丽娃娃而进入了叶罗丽仙境的故事。平行世界里面的邪恶的女王曼多拉统治着这里，她妄想占领人类世界，将人类变成奴隶故事。应用介绍本应用是集休闲，趣味，娱乐一体的修图美化应用，软件场景明亮，娱乐性强，老少适宜，可以锻炼小朋友的记忆能力，观察能力，艺术细胞和耐心,,新版说明集休闲，趣味，娱乐一体的修图美化应用，软件场景明亮，娱乐性强，老少适宜，可以锻炼小朋友的记忆能力，观察能力，艺术细胞和耐心"}
{"label": "21", "label_des": "经营养成", "sentence": "开罗出品，必属精品广大中国开罗玩家的一致评价日本Kairosoft是全球顶级像素模拟经营游戏研发商，20年来旗下近60款产品被中国玩家统称为开罗游戏，开创独一无二的开罗风格《温泉物语》是一款经营类游戏，游戏中玩家要经营一家温泉洗浴中心，从客房，餐厅，商场，洗澡，每个设施的位置，玩家都要尽量做到让每位顾客满意。,一款打造舒适温泉旅馆的游戏,开罗出品，必属精品广大中国开罗玩家的一致评价日本Kairosoft是全球顶级像素模拟经营游戏研发商，20年来旗下近60款产品被中国玩家统称为开罗游戏，开创独一无二的开罗风格《温泉物语》是一款经营类游戏，游戏中玩家要经营一家温泉洗浴中心，从客房，餐厅，商场，洗澡，每个设施的位置，玩家都要尽量做到让每位顾客满意。"}
{"label": "15", "label_des": "飞行空战", "sentence": "《3D直升机》跟一夜爆红的像素鸟极为相似，依旧简单粗暴，难度极高。简单的操作和高难度的挑战性让人欲罢不能。操作方面非常简单，只需要用手指不停的触摸屏幕调整飞机的飞行高度即可。通过不停的触摸屏幕来调整飞机的飞行高度来通过屏幕上下障碍物之间空出来的缝隙之处。没错，令人抓狂的感觉又回来了，千万不要错过"}
{"label": "82", "label_des": "电子产品", "sentence": "360公司旗下人工智能硬件一站式管理平台，支持360智能扫地机器人，可以在线实时查看轨迹，设置禁区和清扫区域，定点清扫，定时预约清扫等。解锁更多好玩功能，尽在360智能。更新内容1.新增智能划分房间和自定义清扫顺序支持S5和S72.优化定时和勿扰设置3.修复其他已知问题"}
{"label": "106", "label_des": "电商", "sentence": "安福通APP是一款专为安福电商倾力设计研发的一款移动端的货源平台应用。安福通中覆盖了莆田，安福绝大多数厂家商家的电商货源，并且实时采集数据，以保证为用户提供新鲜一手信息，助用户的电商之路快人一步。安福通的注册用户分为商家跟普通用户，商家发布产品信息以提供货源，普通用户也可以发布求购信息，迅速解决缺货调货问题。此外，安福通APP具有的精细搜索功能，关注收藏功能，批量下载功能，库存查询功能，快速转发朋友圈等等便利功能，大大提高了广大电商推广营销的效率。更新内容1、发布优化2、其他一些优化及BUG修复"}
{"label": "4", "label_des": "同城服务", "sentence": "掌上网咖APP汇集了国内各种网咖行业资讯，网咖品牌介绍服务，网咖分类，供求商机等信息，让用户在使用的过程中充分的了解网咖行业的信息。站内附加了一键拨号、地图导航、二维码下载等小功能哦让使用者是使用的时候方便快捷欢迎下载加盟掌上网咖行业APP更新内容优化体验，增强稳定性。"}
{"label": "102", "label_des": "摄影修图", "sentence": "极简操作修图、拼图、加素材几分钟轻松搞定，随时随地，都能帮你P图一款集美貌与才华于一身的美图软件，全能的图片后期处理工w秀出你的小清新艺术美，分享最美一刻，你值得拥有产品功能●滤镜美化教你P出女神范，时尚自拍就这么玩●水印定制专属你的个人水印文字标签●拼图范本拼图、自由拼图，打造属于你的个性照片墙。●文字让文字和唯美定格在一瞬间●马赛克让你的世界变得不一样的朦胧美●贴纸就要贴出不一样的你，不一样的色彩如果你间歇性为一款软件中冗杂繁琐的功能而费神，持续性准备十几种美图软件占用你宝贵的内存，经常性拍照一分钟修图两小时，最后还是无法满足你发图的欲望，那你可能要试一试P图神器哦简而全，一直是我们的目标。美图神器盛行的的时代，图片编辑修图制作软件去其糟糠取其精华，智能squrefit、多种形状遮罩、完美滤镜、创新拼图、花样贴纸等，让你的图片质感有质的飞跃，分分钟让你把持不住自己分享照片的冲动。用最少的操作做出想要的效果。让即时分享变成可能，简是一种追求。SqureFit无需剪裁，将各种图片自适应到方形。不丢到任何细节是一种追求。Shpecrop30创新形状遮罩让你的图片独一无二。与众不同是一种追求。和错误。"}
{"label": "96", "label_des": "理财", "sentence": "比特币、以太坊、莱特币，行情交易一手掌握火币ProApp是专业的数字资产行情和交易软件，由全火币Pro官方出品。可免费查看莱特币LTC、以太坊ETH、以太经典ETC、比特现金BCC等多种数字资产对比特币BTC、USDT计价的币币交易实时行情，随时随地便捷进行币币交易。定位致力为全球用户提供专业、安全、透明的数字资产一站式交易服务。规模全球100多个国家数百万用户，累计交易金额超过294亿美元。安全安全运营4年，数字资产存储多重签名冷钱包。稳定全球大牛技术团队，分布式并行技术，高速撮合引擎。专业超过10年金融风控团队，支持API交易产品特点1.支持多币种的币币交易LTC/BTC、ETH/BTC、BCC/BTC、ETC/BTC、BTC/USDT、LTC/USDT、ETH/USDT、BCC/USDT、ETC/USDT2.实时价格3.专业K线图4.灵活交易方式现价交易、市价交易5.提币充币快速到账6.价格提醒7.724小时多语言服务8.便捷的资产查询"}
{"label": "70", "label_des": "工具", "sentence": "这是一款简单易上手的视频编辑神器，可以帮你轻松录制美美的短视频，同时也可以图片编辑，一个视频，多种表达。你用各种方式来表达自己，表情，文字，表情，声音，滤镜，任何你想要的，都可以轻松搞定====产品功能====便捷操作简单、易于使用的用户界面视频剪辑支持自定义裁剪范围，随心所欲剪辑精彩瞬间视频拍摄支持间断性拍摄的多段视频进行编辑合成。图片编辑支持调整照片大小，添加文字和贴纸照片滤镜超炫的滤镜，现在已经有多种滤镜风格实时预览支持超炫的过渡效果，自定义过渡样式动画贴纸无论是简笔画的点缀，还是个性化的标语，为视频锦上添花字幕添加支持字幕的颜色,大小,位置,字体的变换,让你的文字表达更有魅力视频调节支持调整视频的速度快慢、音频大小视频制作为视频添加各种特效，gif图像/文本字幕视频保存支持将视频保存到工作室"}
{"label": "88", "label_des": "菜谱", "sentence": "易观之星2017年度最佳APP中国财经峰会2017年度最具成长性公司中国APP热门应用生活服务类TOP10《经济观察报》年度创新领军者《FASTCOMPANY》中国创新公司TOP50豆果美食是豆果网烹调出的菜谱应用，提供菜谱查询、生活笔记交流、课堂、电商商城等服务板块。汇聚2亿美食用户，精选100万道美食菜谱，迸发美食灵感，尽在豆果美食。主要功能发现热门内容从吃货日常家常菜到全球各国各地美味。海量食谱、菜单任你挑选千万厨娘、厨神在此集结，各种生活相关优质内容呈现，品质趣文，想看就看在线课堂美食视频在线教学，直击现场，大咖0距离面授厨房秘籍，在线互动问答，助你扫清烹饪路上的所有难题。互动圈圈美食爱好者的交流平台，当爱吃的你遇见爱分享的TA，与千万爱吃的灵魂们一起，缔造美好生活严选帮您严格甄选品质好物，把关商品质量，严苛服务品质，提高生活品质，安全、放心购买。更多体验，等你发现...联系我们如有任何意见和建议，可关注豆果美食公众号豆果美食官方网站http//www.douguo.com合作咨询邮箱sc@douguo.com联系电话4008515191更新内容万物生长此时，皆清洁而明净故谓之清明。清明乃是春天的序曲，春天乃是万物复苏之时。青粉墙西，紫骢嘶过垂杨道。画楼春早，一树桃花笑。1、菜谱下推荐更多好的菜谱，快来换一换2、购买商城商品订单编号和物流单号支持复制"}
{"label": "25", "label_des": "约会社交", "sentence": "同城求偶是在线同城交友、约会必备社交神器，支持即时通讯功能，可以和帅哥、美女随时聊天。同城交友，闪电约会，让交友不再枯燥，让广大男女体验全新的社交方式，找到你心中的TA。更新内容优化部分bug"}
{"label": "28", "label_des": "论坛圈子", "sentence": "雪糕群是小爽的天下让我把你们冻起来IceCremClubisShung&#92;&#92;&#92;&#39;sworld.Letme&#92;&#92;&#92;freeze&#92;&#92;&#92;llofyouIceCremClublàthếgiớicủShung.Hãyđểtôi&#92;&#92;&#92;đóngbăng&#92;&#92;&#92;tấtcảcácbạn更新内容1.多个视觉细节优化，带来更棒操作体验。"}
{"label": "91", "label_des": "运动健身", "sentence": "目前线下拥有多家互联网智能健身馆，场馆内采用先进的智能健身设备，完整的涵盖了有氧区、器械区、自由力量区、操房等健身板块。全程无推销，专业教练量身定制健身方案，专业营养师将根据个人身体状况，提供个性化指导及营养膳食方案，每个会员都将得到惊艳的健身效果。线上APP终端与智能手环相结合，日常、健身、体测三大数据监测，针对性健身法效果更佳明显，手环同步运动数据，便于观测，随时随地管理您的健身数据；一键实现控制健身房内智能设施、在线预约私教等功能，为用户创造舒适愉悦的健身体验通过手环对健身房内的设施进行操作，及开关门禁，确保信息及物品安全,24H互联网智能健身房,修复了一个bug"}
{"label": "17", "label_des": "休闲益智", "sentence": "八位元画家是一个简单的操作，是一个有趣的绘图应用程序，任何人都可以得出一个简单的像素艺术。八位元画家将专注于只需要小的功能要比多功能，我们坚持以简单舒适的使用。你的工作将能够分享的Instgrm，Twitter，Fcebook，新浪微博等。画布大小]16&times;1632&times;3248&times;4864&times;64工作数据存储]节省高达30件作品。一旦你的专辑充满，请创建新的之前删除旧的多幅作品。通过长按缩略图删除的作品。保存自定义颜色]您可以保存的24种颜色自定义颜色。点击并按住自定义调色板删除保存的颜色。输出图像大小]您可以选择三种不同的输出尺寸。文件类型将是PNG。L1024x1024像素M768x768像素S512x512像素主要功能]画布尺寸的多的点的运动撤消和重做滴管帆布预览工作数据的存储多30个96色的预置调色板24种颜色自定义调色板3种类型的输出图像尺寸的浏览已经在Twitter上发布作品其他即将推出的功能]工作重复以上描述中存在违反广告法的内容，自动用代替更新内容修复了一些BUG。"}
{"label": "46", "label_des": "视频", "sentence": "与九安光电生产的嵌入式DVR,NVR,IPCamera等产品配套的安卓客户端软件。通过EseeID访问网络上的设备，支持预览、截图等功能"}
{"label": "48", "label_des": "音乐", "sentence": "网易舞力全开活力派手游官方版是一款由网易全新研发而来的音乐节奏类休闲手游，这里拥有亿万用户的《舞力全开》系列，全方位跳舞娱乐体验，电视互动，在线直播，释放舞力喜欢的赶紧下载试试吧网易舞力全开活力派手游官方版特色1.电视互动，活力的甜心少女，超人气的真人秀节目，极具创意的直播互动，享受舞蹈2.在线直播，热舞不停，让你想看就看3.释放舞力，内置全球现象级音乐舞蹈游戏板块，一台智能手机加一台电脑，就可以玩转热舞模式更有触屏模式，带你体验革新的指尖舞蹈4.热门歌曲众多炙手可热的火爆单曲，不管你喜欢的是流行、hiphop、还是摇滚，总有一首可以让你嗨翻整晚。更新内容提升体验，修复部分问题。"}
{"label": "70", "label_des": "工具", "sentence": "微信聊天记录终于可以恢复啦，只需在手机上就可以操作，简单方便，只要按步骤操作就可以。恢复聊天记录步骤1、用手机自带备份功能，备份好数据2、一键扫描备份文件，即可恢复聊天记录功能1、支持微信聊天记录恢复2、支持微信聊天图片恢复，手机图片恢复3、支持微信通讯录恢复，误删好友找回4、支持微信文档恢复，手机文档恢复5、支持微信语音恢复，微信视频恢复，手机视频恢复等优势1、简单好用，聊天记录恢复无须电脑配合，无须专业人士指导，傻瓜式操作，一键备份扫描即可找回丢失的聊天记录2、功能全面，行业领先的聊天记录恢复技术，恢复成功率高，支持文字，图片，好友恢复等"}
{"label": "95", "label_des": "借贷", "sentence": "普惠帮是面向客户经理，提供内容丰富的展业分享，多元化的资讯内容，方便快捷的客户管理及实用借款小工具等功能的移动应用平台，更新内容1、增加动态口令验证2、部分用户数据脱敏处理"}
{"label": "74", "label_des": "违章", "sentence": "开雪佛兰，没MyChevy怎么行MyChevy是上汽通用为雪佛兰车主提供车生活平台的智能手机应用在这里，每一位雪佛兰车主都将获得多种便捷实用的功能1.加油站查询附近加油站2.停车场查询附近停车场3.经销商查找便捷的经销商，方便汽车养护4.违章查询全国城市道路违章记录查询，及违章时信息更新，为您的规范上路保驾护航5.事故救援一键唿叫服务热线6.预约保养在线预约保养功能，一键预约，无需排队，省时便捷，原厂产品保证，保养更安心7.指示灯便捷查看指示灯标识代表的含义8.车辆手册掌上查看车辆手册，了解用车技巧9.品牌实时了解官方汽车相关新闻咨询10.UCLUB一键入会、享受更多特权MyChevy客服热线02152838019,雪佛兰车主应用,1、电子单据线上化2、维保预约优化3、油耗记录优化4、新增卡券提醒5、入会可直接申请客户权益"}
{"label": "71", "label_des": "亲子儿童", "sentence": "闪闪发亮的珠宝首饰是女孩的最爱，华贵的珠宝首饰能在会场中万众瞩目可是你想知道怎样做出一件珠宝吗快让宝宝到珠宝工厂来吧新鲜有趣的场景，让孩子们在制作珠宝的过程中，不知不觉地学到做珠宝的基本流程。公主珠宝设计师主要以孩子的兴趣启蒙为出发点，从健康、语言、社会、科学、艺术五大领域，关注幼儿成长，吸取蒙氏教育精髓，根据幼儿不同年龄段左右脑发育、敏感期特点和学习重点来设计产品，打造年龄+能力的多元化产品体系，让孩子在中独立思考，自由学习，探索世界的乐趣。设计理念我们专注启蒙，而不仅仅是教育。我们专注于启发，而不只是学习。我们专注于能力培养，而不单是单一认知。我们专注于寓教于乐，而不是填鸭式教学。新版本1、让孩子化身珠宝设计师，制作珠宝的乐趣。2、新版本有多款珠宝款式，让宝宝有更好的3、背景音乐古典舒缓，真人语音配音。4、从相册中保存并分享您的设计。5、启动异常"}
{"label": "70", "label_des": "工具", "sentence": "安全、稳定的云盘/网盘，可帮您自动同步文件、备份文件，支持每秒1MB局域网WiFi同步。使用坚果云，电脑中的文件可被自动同步到手机、平板上，供您随时随地访问。您也可轻松备份照片、笔记，并同步到电脑。丢掉USB数据线，让办公生活更简单。坚果云支持Android等移动端、Windows等PC端、网页端所有操作系统和平台；离线收藏功能，文件夹WiFi下自动同步，无网络也可访问文件；强化记事本，随时记录生活点滴、任务列表；支持多文件夹同步、增量同步、文件历史版本回复、完整权限设置等功能。坚果云Android版的功能离线收藏文件夹WiFi下自动同步感兴趣的文件夹，供离线访问，不耗流量，快捷省电文件同步访问电脑中的文件，自动缓存已打开的文件，便于离线访问笔记本/记事本随时记录生活点滴、任务列表TodoList，自动同步到云存储照片备份备份手机、平板中的照片、视频，并同步到电脑最近访问列表快速访问最近打开的文件邮件/短信分享将文件或文件夹分享给自己的朋友，无需上传第三方支持支持从其它应用上传文件到坚果云支持企业私有云用户登陆更新内容坚果云4.17.2更新内容修复与优化修复了若干已知问题并做了细节优化，提高了应用稳定性。如果您有任何关于坚果云的意见或者建议，欢迎通过设置在线客服告诉我们。"}
{"label": "53", "label_des": "中小学", "sentence": "知识重点，单词拼写练习，教学大纲，有声读物是，对教材的点读功能，使学生在没有老师教学的情况下，也能自己学习，掌握英语。拥有点读机功能，有单词也有句子，方便儿童学英语等等，辅导孩子更好的学习英文。课程是人教版三年级起点小学英语三年级下册点读课文最新版，点读课文，单词拼写练习。更新内容优化体验，增强稳定性。"}
{"label": "25", "label_des": "约会社交", "sentence": "一个瓶子一种心情，找到对的人倾吐心声，找到感兴趣的话题共同探讨学习单身交友本应用主打单身交友，你扔的瓶子只会被异性瓶友捞到，同样你也只能捞到异性瓶子。同城交友瓶子分普通瓶子、同城瓶子，扔同城瓶子只会被同城异性用户捞到。简洁易用无广告，无机器人，让您更加愉快高效的找到对的人聊天交友。猜歌闯关每周不定期发布欢乐猜歌闯关活动，丰富礼品等你来赢取。,暖心话题瓶，遇见懂你的人,本次更新增加邀请自拍功能；部分功能优化;修复部分BUG。最近更新趣相遇新增加好友功能；新增趣相遇模块；优化语音问答模块。"}
{"label": "70", "label_des": "工具", "sentence": "MDlogic/美达罗捷是滚通华业推出的APP，帮您实现文字自由排版、照片图片、云端素材、条码制作、小票等自由编辑及电子帐本，即时通过手机蓝牙打印,自由编辑文本图片并打印的工具,1.修改蓝牙名称和密码。2.手机接单提示音变化3.查询、设置打印机音量界面只适用于将来的高端版本，现在的版本均不支持4.三合一机器绑定WIFI名优化，自由获取当前路由名称。特别提示升给完成，完全退出软件，再重新进入"}
{"label": "20", "label_des": "棋牌中心", "sentence": "多乐保皇无处不在每时每刻传播快乐多乐保皇是由多乐团队重磅推出的一款针对山东地区休闲性质的牌类游戏。游戏画面精美，内容丰富，因此受到众多玩家的欢迎，每天在线人数数十万，单机、联网场让你有无网络，都可随时随机都可以自由打保皇。,,1.新增回归活动，老玩家回归可获得丰厚豪礼2.优化炸弹的表现效果3.完善多处游戏体验细节"}
{"label": "36", "label_des": "小说", "sentence": "功能特色1、免费免费免费"}
{"label": "24", "label_des": "辅助工具", "sentence": "我的世界中文版攻略是以minecrft游戏为主题的一款辅助类型的工具，玩家们可以在这里查询到我的世界联机玩法、服务器信息、合成表以及版本资讯等内容，还有我的世界枪战攻略等你来看，除此之外还有论坛社区平台供大家交流娱乐，欢迎下载体验哦更新内容1、修复已知bug，提高稳定性。"}
{"label": "70", "label_des": "工具", "sentence": "多多桌面小助手视频桌面随心换，动态壁纸也能玩出新高度让你的动态壁纸更具个性化，随时随地随心更换☆☆☆☆☆小工具功能大揭秘☆☆☆☆☆★扩充视频桌面壁纸功能☆让桌面视频&动态壁纸更稳定☆桌面视频&动态壁纸占用内存更低☆桌面视频&动态壁纸电量消耗更低★支持更多个性化操作☆设置桌面视频&动态壁纸☆修改桌面视频&动态壁纸声音☆修改桌面视频&动态壁纸显示比例☆自动更换桌面视频&动态壁纸，支持多个动态视频桌面壁纸自动换☆☆☆☆☆小工具使用方法☆☆☆☆☆※下载安装壁纸多多或多多视频桌面※在手机桌面空白处双击唤醒桌面小助手※控制栏进行操作后，单击空白处即可将小助手隐藏多多桌面小助手必须与壁纸多多或多多视频桌面配套使用哦多多桌面小助手必须与壁纸多多或多多视频桌面配套使用哦多多桌面小助手必须与壁纸多多或多多视频桌面配套使用哦重要的事情要说三遍呢更新内容修护了一个影响用户体验的问题。"}
{"label": "71", "label_des": "亲子儿童", "sentence": "宝宝学英语ABC是一款面向8岁以下儿童的亲子早教APP，充分研究了38岁幼儿学习与发展的基本规律和特点，可激发孩子的学习兴趣，让你的孩子在娱乐中学到知识,游戏中融合了字母卡片学习，字母苹果拼图，单词拖拖乐字母拼图等小游戏,高品质的图片和卡通动画效果、可爱的游戏画面、动听的字母歌。通过玩游戏让小朋友在益智游戏中学习认识26个字母，教会宝宝字母发音,以及一些简单的单词,眼,手,脑一起动,从小培养小朋友的综合能力。在学习娱乐的过程还可以进行亲子互动，妙趣味横生，寓教于乐，锻炼逻辑思维，启蒙早教。App特色1、寓教于乐，通过小游戏学习各种英语基础知识；2、目标导向，认字母、学英语、学认知；3、注重细节更多互动，让宝宝乐此不疲；4、友好的语音伴读，助宝宝轻松学习。,宝宝儿童英语学习启蒙APP,V2.20更新说明1、优化了UI修复了已知问题2、适配安卓到android9.0版本；适配刘海屏"}
{"label": "18", "label_des": "动作类", "sentence": "一款以海盗为题材的动作类游戏，采用QTE格斗的方式来进行战斗，你需要在合适的时机点击屏幕你的角色就会出现不同的攻击特效，除了QTE战斗之外还加入了角色培养，建筑培养等元素，还有更多丰富的角色卡牌等你来解锁收集。游戏特色1.探索世界，探索许多危险的地点进行你的冒险；2.追求飞翔的荷兰人，你有没有听说过传说中的鬼船，可从来不出口，并注定要永远驶向海洋吗；3.挑战其他的海盗，加入在线PVP对决"}
{"label": "71", "label_des": "亲子儿童", "sentence": "球球获取棒棒糖小工具，还有一堆小伙伴"}
{"label": "95", "label_des": "借贷", "sentence": "凭芝麻信用分和身份证即可，提供快速借款服务，可用于应急消费。免费申请办理，0门槛，芝麻分高于650在线极速审批成功贷款980担保0抵押5分钟审核，10分钟放款，绝不套路，绝不拖拉。产品特点1、闪电审批5分钟审核，1小时放款。2、门槛超低有身份证就能借。无需面签，手机点几下就把钱借了。3、额度灵活小额贷款，100030000元额度，拒绝逾期4、多种人群支持工薪族、个体户、蓝领人群，工作内容不限5、还款方便在线还款，绑定银行卡，到期自动扣款,小额信用分期借贷软件,1.简化申请流程，借款更加便捷快速。2.功能的完善与优化，新品的入住。3.上一版本bug的修复。"}
{"label": "106", "label_des": "电商", "sentence": "奥莱购，全球品牌直销的线上奥莱线上线下高品质，低价格奥莱购是华盛奥特莱斯官方网上商城，华南城01668集团旗下电商平台精选全球奢品、跨境好货，同步深圳、南宁、南昌、西安、郑州、合肥、哈尔滨、重庆...多家华盛奥莱实体商城专柜精选款，国内外品牌厂家直供，常年15折特卖坚守大品牌，小价格的奥莱理念，让消费者花小钱，猎好物。线上线下满足多样购物需求会员福利一键注册，新人专享1000元购物金奥莱特卖精选奢侈品、跨境国内外大牌，深度折扣，限时特卖劲爆促销全民拼团、爆款秒杀、门店/网购优惠券、限时满减、单品直降....逛街定位逛街购物，打开奥莱购APP，门店品牌一键定位，省时、省力、更省钱好物好语门店达人推荐、人气剁主分享、晒单互动更精彩联系我们微信公众号奥莱购客服热线4001161188更新内容更新内容奥莱购5岁啦狂欢5天5夜庆生趴，低至5折直降、大秒杀1.周年庆感恩回馈会员尊享感恩礼金555元，下单再享双倍积分2.口令红包输入生日祝福口令，随机赢取大额奖品3.线上线下同步狂欢大牌爆款单品，两件折上8折功能新增新增包邮券，获取优惠券后，可直接抵扣订单运费"}
{"label": "44", "label_des": "求职", "sentence": "看准，Boss直聘兄弟APP，帮你提升求职技能，找到高薪工作每年超过1亿用户使用看准找工作搜索内部员工真实爆料，搜历年面试真题，还有HR帮你修改简历，让你不被骗、不被坑、不被套路为什么要使用看准公司内幕公司真实员工对公司的匿名评价，让你获取意向公司的内幕信息，了解公司才能选择一家更好的公司。求职秘籍HR实战经历教学面试技巧，还有面试者提供各家公司历年面试真题，帮你快速提升求职通过率，赢得心仪OFFER。职场晋升不同职业的资深老鸟，讲述职业潜规则，为你定位职业晋升方向，解答你的职场疑问。行业薪资行业精准的工资数据，让你了解业界真实薪酬水平，不被欺骗不被忽悠，拥有更多谈判筹码。看准有什么功能真实点评前员工及现员工对公司的评价，让你知道公司的每天工作的真实情况，不盲目跳槽。真实面经真实面试者提交的面试问题及回答过程，让你更好的做好面试准备，应对面试官的考验。真实工资行业全面、全新工资数据，让你了解业界真实薪酬水平，知道自己应该涨多少工资。职场问答公司前员工及现员工为你解答关于公司的各种疑问，求职避坑、人际关系、职场沟通小技巧。,招聘求职找工作选offer必备神器,本次版本更新1.新增邀请好友2.新增动态热门评论3.新增推荐交互优化4.修复了部分bug"}
{"label": "4", "label_des": "同城服务", "sentence": "无线荆州，是荆州电视台重点打造的荆州本地生活服务平台，具备传播、社交、服务、数据、商务五大功能，让用户足不出户，一切尽在掌握1、首页信息流刷不完的资讯信息，海量的新闻内容2、凑热闹图片、小视频随手拍，记录精彩瞬间3、同城交友男神女神，等你邂逅4、即时消息私信、语音、视频，互动方式很多样5、积分变荆币更多玩法，更多惊喜赶紧下载体验新版无线荆州吧更新内容小视频优化增加滤镜、美颜、倒计时，快来拍摄美好生活；看视频，上下滑动更顺手，就是要你看得爽新增认证系统支持特殊身份标识，结识更多共同爱好的朋友，获得更多粉丝新增护眼模式开启护眼模式，夜间阅读更舒适新增个人名片增加个人分享名片，让小伙伴们快速关注你优化圈子表情放大表情图标，表情形象更生动"}
{"label": "46", "label_des": "视频", "sentence": "精彩内容，现在就要电视剧大集合青春斗、暗黑者3、夜空中最闪亮的星、倚天屠龙记…综艺强档创造营2019、王牌对王牌4、女儿们的男朋友、我和我的经纪人、拜托了冰箱5…电影片库大黄蜂、廉政风云、蜘蛛侠平行宇宙、一吻定情…纪录片水深火热的星球、面孔20世纪传奇人物、水果传2、人间世2…美剧强档继承之战、河谷镇第二季、权力的游戏8、西部世界…同步泰剧星途叵测、一喵定情、天生绝配、美丽男孩、等你爱我、公主罗曼史…热播国漫狐妖小红娘、武动干坤、斗罗大陆、雪鹰领主、星辰变…音乐《大事发声》第三季、火箭少女演唱会…意见反馈如遇问题或建议，欢迎加入安卓交流群QQ632943108,创造营2019全网独播,1.创造营2019火热上线，赤子之心，乘风破浪2.播放详情页竖屏专辑优化拉，竖屏视频让你一次刷够；3.上传视频能力全面升级，快来分享你的才艺；4.更多播放体验优化。"}
{"label": "96", "label_des": "理财", "sentence": "\"应用介绍蚂蚁财富App是蚂蚁金服旗下的理财平台。融入理财产品、服务以及智能理财助理，有料栏目等特色功能，为你人生更自由。1、"}
{"label": "57", "label_des": "视频教育", "sentence": "质心教育手机App「质心在线」现已上线质心直播课电脑、手机任意地点观看质心大神们直播讲解竞赛课程，疑难问题，实验操作。在直播课堂上，可以看到教师准备的课程大纲，可以随时进行提问，并和其它物竞学员互动。每堂直播课都会全程录制，参加直播课的学员可以随时在网站上回看课程，方便学员解决疑难，巩固所学。学习我们已经为大家梳理了物理竞赛的所有知识点，搭配了质心教育知名教练蔡子星、黄俏、孙鹏、唐鹏等人的讲解视频，而且每个视频后面有相应练习题。目标和成就为了解决大家学习时的路线问题，我们提供了学习目标和学习路线体系，学习竞赛更系统完成知识点还可以获得相应的质子或中子奖励，以及花样成就刷题基于质心教育强大的题库系统，我们提供了海量经过整理的竞赛习题，在手机上即可以轻松刷刷刷。比赛在手机上参加UPhO无压力，成绩优异的学员可获得各种线上及线下奖品。质心教育学竞赛，到质心联系及反馈官网https//www.eduzhixin.com邮箱service@eduzhixin.com微信物理竞赛生物竞赛化学竞赛自主招生更新内容1.优化了我的课程页面，直观展示用户已购买课程2.优化资料下载页面方便查找资料3.新增离线视频的断点播放功能4.优化错题本页面默认的知识点筛选规则5.优化免费直播课预约功能，无需再次输入手机号码和验证码6.修复若干bug提升稳定性"}
{"label": "11", "label_des": "薅羊毛", "sentence": "花小钱应用介绍花小钱是一款让用户在购物过程中省钱，同时还能生钱的APP。新人好礼新人首单优惠+返利品类齐全你想要的，都能找到优惠券潮流女装、鞋包配饰、美妆护肤、家居生活、母婴健康、零食等等，明星网红同款服饰、包包、化妆品应有尽有，爆款商品每天更新快速找券搜索找券购物更优惠，淘宝天猫千万商品一键查询立省享优惠全场包邮收集全网低价好货，唿朋唤友来抢购。省钱利器网购前先领免费优惠券，绝不多花一分冤枉钱，每月为用户省钱过亿。闲逛赚零花做任务领金币赚零花狂撒亿万红包狂撒现金红包雨，邀请好友拆红包，一起领大额现金奖励。货比三家欢迎和淘宝、天猫、京东、唯品会、美丽说、蘑菇街、楚楚街、聚划算、聚美优品、贝贝、美团、转转、58同城、卷皮、当当、返利、拼多多、进行比价。售后无忧7天无理由退换良好口碑各大网红倾情推荐，小姐姐小哥哥都在用的APP省钱不止优惠券，先领券，后返利联系我们xiaoqian.hua@gerenhao.com官方QQ3248320007官方微博同步搜索花小钱APP,精选好物品牌有折扣领券省90,修复已知bug,优化用户体验。"}
{"label": "53", "label_des": "中小学", "sentence": "小学批改作业帮手，家长、老师必备口算检查秒出批改结果，应用题出答案查解析，语文听写助手，真人发音~啄木鸟作业批改APP使用场景 1. 孩子口算作业没时间批改快用啄木鸟作业批改pp，快速给出口算题批改结果2. 家长要给孩子批改应用题快用啄木鸟作业批改pp，查解析，出答案，一拍搞定3. 作业批改不完，老师天天加班怎么办快用啄木鸟作业批改pp，轻松帮你搞定 4. 家长没有时间给孩子天天听写快用啄木鸟作业批改pp，替代家长朗读，听写作业轻松完成5．家长没精力听孩子背诵快用啄木鸟作业批改pp，孩子只需对着手机背诵，背诵情况家长轻松掌握啄木鸟作业批改APP是一款让家长与学生一起作业共同成长的学习作业帮手解放家长在作业批改上的烦恼，快速了解孩子数学作业中薄弱知识点，让家长从此爱作业批改~啄木鸟作业批改APP是一款让老师快速了解到小学生在数学作业中的学习痛点好帮手解放老师加班批改作业的烦恼，让老师从此爱作业批改~更新内容优化了体验，啄木鸟和你一起陪伴孩子成长"}
{"label": "17", "label_des": "休闲益智", "sentence": "男生女生向前冲是一款益智类的手机游戏。考验你大脑的时候来啦。男生女生向前冲与大家同台竞技，考验你的大脑，创新的玩法,非一般的。喜欢的玩家来试试看吧男生女生向前冲简介　安徽卫视正版授权的同名节目手游,全新&quot;最强大脑&quot;模式，考验你的智商,场景还原，与电视台主持冲客同台竞技.全新3D跑酷大作《男生女生向前冲》狂热来袭强力团队携手安徽卫视正版授权的又一跑酷巅峰之作.创新的玩法,非一般的.，2015年最值得的跑酷游戏,现已全面开启炫酷之旅.电视台主持与冲客同台竞技,在冲刺的道路上各种新鲜的玩法与激情，引领当前跑酷时尚潮流,全民参与,同台竞技,全新&quot;最强大脑&quot;模式,脑力风暴,让跑酷不止停留在手指端，小伙伴们,赶快参与到主持人和冲客中间来.获取属于你的NO.1更多精彩大奖等你来拿男生女生向前冲特色★游戏的画风非常出色★游戏的场景众多★游戏加入了全新的成就★游戏里加入了全新的任务"}
{"label": "66", "label_des": "酒店", "sentence": "\"继去哪儿旅行成为Andriod最热门旅游应用后，去哪儿网又为您倾力打造了一款特价酒店订房专家去哪儿酒店★★★随时随地查询预订特价酒店，是您掌中的订房专家★★★我们的优势海量酒店支持在线预订全国20万家酒店最低价格汇集全网报价，保证最低价方便快捷极速预订，订单即时确认信息全面支持查询酒店详情并有海量点评帮您决策品牌保证去哪儿网官方应用，有我赔你1、"}
{"label": "103", "label_des": "相机", "sentence": "多种贴图、渲染等效果，照片大变身了一些BUG。"}
{"label": "111", "label_des": "购物咨询", "sentence": "XY，一个让男人有型的APP。名称取自男性染色体，也是城中至潮的男士生活方式消费指南。为中高端男士精英提供时髦、实用、买得起的都市生活方式解决方案，穿衣搭配、护肤理容、运动健身、家居旅行、美食美酒、兴趣爱好……一切型格尽在掌握。媒体x电商=深度消费指南XY是专业、实用、有趣的知识型生活方式媒体，专业编辑、撰稿人、生活方式玩家用生动的视频、图文、社区互动，解决男人穿什么、用什么、玩什么、怎么买的问题买手x人工智能=个性化消费体验通过买手精选、场景化导购，有效降低消费决策成本，配以人工智能算法实现个性化消费体验内容与商品的精准推荐、降价提醒、半智能客服、VIP私人顾问服务等全球轻奢一键可买与全球百家电商、品牌合作，实时同步优质商品信息及价格；专业的物流追踪提醒帮助用户顺利完成国际配送的无缝对接在XY，你买的是稀有正品，更是内外皆有型的生活态度微信质男XY微博XYAPP客服请在XYpp内留言，或致电4006799288工作日9301930，周末及节假日10001500邮箱help@xymens.com更新内容全新商城页面，增加DilyX快速入口"}
{"label": "56", "label_des": "英语", "sentence": "高考英语100分是晟学科技出品的高考英语考试产品，涵盖高考高频词汇和热门词汇，提供历年真题训练和听力练习，阅读练习，并且提供高考听力句子练习，反复使用，听力得到很大提升，本pp具有如下特色1.提供高考高频词汇和热门词汇分组背诵，支持加入单词本，卡片式单词背诵，方便跟踪记忆；2.提供在线真题题库，是你的掌上高考考试手册，试卷附带答案和点评；3.提供听力泛听的相关听力资源4.听力句子练习填空，结合听力和填空，提高英语听力水平我们后面会提供更多学习资料，欢迎大家多提意见，如果有任何问题，请联系shengxueweili@163.com。更新内容修复了一些BUG。"}
{"label": "70", "label_des": "工具", "sentence": "若您的数码相机可连接至无线网络，通过FUJIFILMPhotoReceiver程序您可轻松自如地将照片上传至智能手机或平板设备。智能手机系统要求Android智能手机/平板设备AndroidOS2.1至4.0版使用FUJIFILMPhotoReceiver1.启动FUJIFILMPhotoReceiver。2.在相机中选择回放模式并显示一张您想要上传的照片。3.同时轻触智能手机中的Connect连接和相机中的连接到智能手机图标。4.当相机找到智能手机时，其名称将显示在相机屏幕中。5.确认目标智能手机的名称正确，然后轻触相机中的开始发送。6.若要上传更多照片，请将它们显示在相机中并轻触连接到智能手机图标。单个进程中最多可上传30张照片。7.若要结束进程，请轻触智能手机中的End结束或相机中的BACK。8.按下SNS按钮可启动该程序。更新内容BUG修复。"}
{"label": "106", "label_des": "电商", "sentence": "一、简介集农网是广州盛盈汇电子股份商务有限公司旗下专业的农产品品牌营销与招商服务平台。平台链接众多品牌营销机构，为企业、产地、大型农业合作社提供营销策划、品牌设计、广告投放、渠道招商等品牌营销全案服务，提升产地农产品影响力，拓展渠道放大销量，助力产品推向全国市场。二、集农网优势1、提供农产品品牌营销与招商服务2、随时随地免费发布产品信息、招商信息、代理信息、求购信息3、商家进驻开店，销售推广产品4、了解行业动态、政策优惠5、让你随时随地与商家、客户沟通买卖更新内容1.优化商家签到体验；2.专区入驻新增申请历史可查看；3.手机验证码可直接登录；4.商品分类处可直接检索；"}
{"label": "46", "label_des": "视频", "sentence": "众多热门电视剧院线大片统统免费收罗，你想看的都在这里影视大全是一款超火的视频聚合类产品，集多家正版影视资源于一身。每天有近千万人与您一起选择用影视大全在线观看视频无论是热播电视剧、高清电影、火热综艺、还是人气动漫、海外日剧，美剧，韩剧，泰剧，想看就看，千万部影片陪你欢度每一天。更多热门影视内容，使用问题反馈请关注影视大全公众号ysdqfw或者加入QQ群83531549反馈。,影视大全，就是片全,短视频频道更新，更精准推荐，更丰富内容。修复BUG，提升稳定性。迎接假期，更多新剧上线。"}
{"label": "20", "label_des": "棋牌中心", "sentence": "字牌又名八一、字牌、打字牌、跑胡子、桥字牌，亦称扯二七十、棍棍、大贰。玩法与麻将类似，比麻将便捷有趣，但是玩法多变，其复杂性远远甚于麻将。在湖南叫红拐弯、扯胡子、碰胡子、偎胡子、歪胡子、六胡抢采用广西桂林的大字牌规则，10胡起胡，可捉炮，胡牌翻醒，超容易的胡牌，令人心跳的翻醒简单又刺激游戏可玩性远超黄金岛，波克，赖子山庄，白金岛，JJ，博雅，同城游，老K游戏使用先进引擎技术开发，完美适配各分辨率，各机型的安卓手机、平板特色快速游戏独特玩家撮合机制，万人老乡在线，随时不缺人的极速游戏永久免费免费下载免费游戏，多种免费任务、活动让您快速成为金币富豪省电省流量全面优化，省钱省心，还送流量哦超大牌面粗指头姑娘、汉子也不怕点错牌精美画面打牌也要视觉享受家乡话、特色音效诙谐有趣，只求博您一笑超多奖品活动、任务、福利送不停，多种奖品等你拿，玩游戏更带劲,,优化系统性能，体验更顺畅。"}
{"label": "22", "label_des": "策略", "sentence": "《王国保卫战起源KingdomRushOrigins》是由乌拉圭Ironhide工作室制作的塔防神作《王国保卫战》的续作。你将体验到一场发生在黑暗密林中的神秘而紧张的战斗，游戏拥有全新的世界设定、新的种族以及恶魔，玩法上也将有所创新和突破。绝对是值得一玩的塔防神作。★游戏特色★重新进入保卫王国的冒险世界，游览神秘的精灵森林、一个古老的大都市、神奇的仙子王国和漂浮废墟。释放精灵之力，建立新的塔防部队，精灵弓箭手，神秘的法师，石德鲁伊和精灵步兵组成军队的中坚力量。发现八个新的升级护塔，拥有超过18种防御能力，打败你的敌人。拿起武器对抗30个新的敌人类型，迎接史诗般的boss战，对战豺狼、巨大的蜘蛛和可怕的暮光军。寻找和升级9个传说中的英雄，提升战力和法术。雨闪电，召唤援军，并使用每个英雄的独特权力抹杀敌人破门得分。让自己沉浸在游戏中，赢取超过70的勋章。不同的游戏模式经典、钢铁和英雄。使用你辛苦赚来的宝石在改组后的侏儒店购买新改良的设备。研究你的敌人，你的塔就是游戏中的百科全书。更新内容稳定性改进和错误修正。"}
{"label": "46", "label_des": "视频", "sentence": "手机电视直播是一款高清手机电视播放软件，集成强大视频解码器，使用户可以流畅的收看国内大多数电视直播节目。收录央视频道，卫视频道，地方频道，体育频道，财经频道，影视频道，少儿频道等电视节目频道。功能特点1.采用新流媒体解析技术，可以通过网络实时观看电视直播节目。2.采用CDN加速技术，进一步提升缓冲速度和节目画质。3.提供一键收藏功能，无需搜索，一键点播，超快播放。关键字电视手机电视网络电视电视直播手机电视直播高清直播体育直播更新内容1.修复部分机型启动异常退出的BUG2.适配安卓9.0系统版本"}
{"label": "19", "label_des": "体育竞技", "sentence": "游戏需要联网运行《氮气赛车NitroNtion》是一款竞速赛车游戏，把3D效果发挥的淋漓尽致，拥有令人震撼的出色画面。这款游戏车辆造型仿造真实的赛车，拥有风驰电掣的速度。你将向全世界展示你是这个星球上最好的赛车手。游戏中，由于出色的3D效果，汽车的表面非常光亮，每一辆赛车都有自己超凡脱俗的光芒，画面非常出色。更新内容提升体验，修复部分问题。"}
{"label": "83", "label_des": "问诊挂号", "sentence": "女性与儿童健康新坐标名医汇简称M+为您家庭幸福保驾护航，私康专家语音快诊、三甲预约挂号、医助陪诊、视频讲座、海外诊疗一个服务都不少。名医汇已邀约全国各地近千位知名专家建立合作，且以北京北大系、协和系、首大系知名教授为主导。服务崇尚客户为重、医疗无小事，杜绝医疗虚假信息，资质由本平台与保险共同承保，承诺假一罚百。功能优势专科专业只提供女性与儿童医疗健康服务，塑造妇儿标准化私康医疗领导品牌。服务权威首席医疗顾问由北大系、协和系、首大系知名教授为主导，远程会诊、名医主刀，全息化优质私康服务。专家快诊专家714H每天8002200咨询提供女性妇产乳儿等疾病一对一快问诊、治疗建议、用药建议、保健康复等服务。挂号陪诊合作三甲名医教授2000余位，预约挂号有保证，陪诊全程贴心服务。直播讲座每月定期由三甲知名专家做专题讲座，内容涵盖女性妇产、乳腺、两性、中医养生与儿童发育、营养保健、智能评估早教及疾病预防就诊等科普互动问答。联系方式客服4006181008微信号1366121987客服美小护官微mingyihuicn官网www.mingyihui.com更新内容1.增加妇儿问诊，方便用户咨询体验；2.调整大咖社区内容阅读功能；3.完善内容页面，增加评论、分享等功能；4.优化小童视频区内容简介功能；5.优化图片处理效果，修复已知bug；"}
{"label": "20", "label_des": "棋牌中心", "sentence": "腾讯出品《欢乐斗牛》，最快速刺激的对战棋牌游戏。场景精美、动画生动、玩法丰富、节奏明快，瞬间即可让你到无穷乐趣。除合入原汁原味的地方性斗牛玩法，更创新性推出多种策略玩法看牌抢庄、疯狂加注、百人大战，使对战过程更加刺激。感受不一样的棋牌游戏，《欢乐斗牛》你的不二之选"}
{"label": "58", "label_des": "高等教育", "sentence": "混沌大学混沌大学是一所没有围墙的互联网创新大学，由李善友教授创办，致力于在创新领域成为全球领先的教育机构。通过全球顶尖的名师授课、针对性的刻意练习，贯穿全年的12个模块、50节课不间断的系统性学习，混沌的同学们可以拓宽认知边界，提升创新实战能力，取得更好的职业发展。APP功能介绍直播－课程直播每周六早上被窝里看回放－直播结束视频回放极速更新音频－更好用的独立音频播放页，刷牙洗脸地铁开车不耽误听课笔记－万字笔记还原课程精华观点作业－万名同学的高质量学习总结作参照2017年热门课程《研究浪潮，寻找投资机会》朱哮虎《被想象力削平的社会》薛兆丰《即将到来的人工智能时代》胡郁《效率提升带来的新机会》卫哲《走进音乐的世界》周海宏《局部的美学流变》陈丹青《从产品本源构建企业根基》李明远更新内容稳定性改进和错误修正。"}
{"label": "70", "label_des": "工具", "sentence": "手机跑分、验真假、查配置专业工具1亿用户选择的手机硬件专家。===鲁大师发布手机AI评测===新增手机SOC测试项目AI性能测试===手机评测===1.验证手机真伪可快速地鉴别手机真伪目前国内安卓假机率接近10，很多机器是假机；2.硬件跑分/体验评测可评测手机硬件配置性能及ROM流畅性不服跑个分；3.查看配置一眼看懂40余项手机配置，帮您真正了解自己的手机；===不止是评测===1.手机降温全面监控手机温度，一键解决手机发热问题；2.硬件超级清理清理更全更彻底，碎片整理技术更可优化手机存储速度；3.内存加速秒级的查杀与释放内存，牛逼的内存释放工具；4.海量机型数据查看海量手机机型数据库；5.网友手机使用评论来自真实用机者的大量使用感受，零刷榜；6.好评手机榜购机必备，购机先看好评榜；7.鲁讯汇集全球前沿科技数码新闻资讯。更新内容1红包活动升级；2优化性能评测；3修复了其他一些问题。"}
{"label": "13", "label_des": "仙侠", "sentence": "我听说，你需要一颗纯洁的心灵，来拯救你寂寥的灵魂和肉体。我听说，你需要一帮有爱的基友，来衬托你不羁的风度和潇洒。我听说，你需要一个狂野的游戏，来浇筑你沸腾的热血和欲望。《逍遥剑仙》浪荡玩，社交情缘、宗门天团、竞技大咖，零距离无缝接触仙侠世界那么大，想去哪儿玩就去哪儿~玩就玩个逍遥自在~=啊哇塞，这么精彩=自由PK闯荡江湖任逍遥跨服群战敌军百万震天嚎绝世利器一刀破碎青云天上古神兽凤凰翱翔碎星乱亿元豪礼七天迎新大派送百里挑一夫妻情缘齐飞仙更新内容1、新增限时时装碎片合成，可在活动大使处打开界面；2、新增神器进阶章副本及五行阵副本资源离线找回；3、修复元宝不足时夫妻首次可免费赠送9朵花无法赠送问题；4、优化系统赏金任务有剩余次数增加红点提示；5、修复离线资源找回鸡腿弹框价格显示错误；6、优化赏金任务奖励可领取时图标显示在外面，可直接点击进入赏金界面进行操作；7、修复在特定情况下，天珠一键洗炼到3条属性不停止的bug；8、修复特定情况下物品会被误出售的问题；9、修复特地情况下跨服3V3角色隐身的问题；10、进入两仪阵、神兵副本出现罐子后马上消失的问题；"}
{"label": "22", "label_des": "策略", "sentence": "《谋战三国志》是一款三国策略手游，玩家可号令名将征战沙场，做天下主宰。为发展，排兵布阵，攻城掠夺资源，或劫掠采集野外资源的部队；福利稳，元宝奖励多，八天登录获勐将；貂蝉、小乔和甄姬，貌美女将也能手刃敌人。更新内容东汉末年分三国，烽火连天战乱不休，一个个英雄横空出世揭竿而起，留下的名垂千古的佳话。现在，就让2018年的三国题材手游《谋战三国志》带你回味历史，重新演绎三国战歌"}
{"label": "27", "label_des": "工作社交", "sentence": "360同步助手是一款通讯录同步及通讯录体检于一身的服务软件。一键自动同步您手机中的通讯录，在换机换号的情况下也不用担心数据的丢失。产品特点描述更便捷将手机通讯录一键备份同步到网络，随时同步回手机，让换机、整理更便捷。更快速采用增量同步及数据压缩技术，保证个人数据快速备份的同时更节省流量。更安全数字证书加密传输，信息安全可靠，永不丢失。更全面通讯录一键体检优化，重复联系人、不完整联系人等问题轻松搞定。更新内容您不在的这段日子里，我们又偷偷地更新了…================大家在使用过程中碰到问题，或有改进意见请联系我们，我们一定认真聆听官方QQ交流群710089777期待您的加入"}
{"label": "1", "label_des": "地图导航", "sentence": "神行者是2015年年度优秀手机虚拟定位软件，适用于微信/陌陌/QQ/微博/贴吧等主流LBS社交应用，让你随心所欲改变手机的地理位置。主要功能在社交软件中修改手机定位，世界范围内任意交友微商、到店不再为没有客源而犯愁摆脱外勤打卡软件的监视，保护个人隐私发朋友圈/说说/微博可以附带国外地址，趣味恶搞停不下来联系我们QQ群250281569更新内容1.兼容性修复，支持到安卓9.02.更新百度地图，支持到安卓9.0"}
{"label": "21", "label_des": "经营养成", "sentence": "公主装扮公主装扮是我的公主装姐妹篇第三弹，更加侧重于化妆发型和穿衣美丽的公主即将要出席一个盛大活动，身为宫廷礼师的你，是不是应该好好的考虑一下公主该怎么打扮，该穿什么呢外形怎么搭配化什么样的妆选择什么样的发型所有这些细节，都需要心灵手巧的你去完成最后，将美丽的公主置于漂亮的背景画中，再咔嚓来张照片，保存随时欣赏你的杰作游戏操作1.触摸点击选择物品，可以改变公主装扮；2.装扮公主时要综合考虑化妆、头发和外形的搭配；3.触摸点击顶部在化妆、头发和外形三个栏目间切换；4.最后将图片保存在游戏画册或网上相册；更新内容更新有米SDK"}
{"label": "57", "label_des": "视频教育", "sentence": "想认知升级想职业生涯顺顺顺云端学习，近万家企业、数百万员工共同选择的职业化学习APP它是时代光华18年匠心之作，时光易学平台学员端入口之一。学员可随时随地在这里在线学习、参加考试、交流分享、智能沟通、体验VR学习黑科技…特色功能在线学习视频、音频、H5课程应有尽有，看课听课、竞赛考试，任何姿势想学就学交流分享资料共享、问答社区、同事圈动态，让智慧分享更简单网红科技直播、微课、AR场景化学习、实时音视频沟通，学习还能更高效数据分析大数据看板、数据报表、个人积分、待办任务，学习进度想查就查用户须知感谢您使用云端学习为了您获得更理想的体验，我们会定期更新应用，提升稳定性和流畅性。若您觉得云端学习好用，给我们点个赞吧这是对我们的莫大鼓励。我们会仔细阅读每一条评论并在今后的版本中规划中认真参考您的建议，如果您遇到任何问题，或需要进一步的协助，请发送邮件至elp@21tb.com更新内容刷课上线更有趣超简单]精彩片段抢先预览，内容精髓的短视频勾起你学习的兴趣超智能]课程、微课内容那么多，刷课有智能推荐、懂你所需超好玩]上滑、下滑、左滑、单击、双击，发现更多彩蛋是的，就是这么有趣，只等你来玩"}
{"label": "70", "label_des": "工具", "sentence": "使用安卓系统版FlashAir应用程序,您就可以简单方便地将FlashAir卡中所存储的照片或文件传输到您的安卓设备上。该应用程序具有以下功能・点选FlashAir应用程序图标即可自动设置无线连接。仅适用于安卓设备・如果安卓设备中有多个可连接的FlashAir卡，则将显示一个可用FlashAirSSID的列表。・初始设置FlashAirTM。・显示文件和文件夹。若照片的存储格式为JPEG数据格式，则将显示缩略图。・下载单个、多个或整个选定的文件夹中的所有文件至安卓设备中插入的microSD卡。・JPEG图片具有两种查看模式缩略图预览模式和带有缩放选项的大图查看模式・更改安全密钥密码和SSID。重要注意事项该应用程序可以兼容具有安卓操作系统2.2至4.2版本的智能手机。使用该应用程序时需将一个microSD卡插入安卓设备。对于没有microSD卡的安卓设备，可能会产生错误。已确认运行的型号　LenovoS890,LenovoK860,MotorolaMT788,MotorolaXT910,HuaweiU9508honorII,Samsungi9220,Nexus4该应用程序在其它设备上使用时可能会出现差错。东芝公司可能会暂时或性地修正所用材料或任何成分或中止服务，恕不另行通知。该应用程序的服务或功能可能会终止，恕不提前通知。该应用程序以现状提供，我们不提供任何暗示或明示的担保，包括关于在相关法律允许的范围内用于某一特定用途的适销性或适用性的默认担保。东芝将不承担由于使用该应用程序所导致的任何责任。FlashAirTM是东芝公司的商标。以上描述中存在违反广告法的内容，自动用代替,,修复了一些BUG。"}
{"label": "48", "label_des": "音乐", "sentence": "\"SubatFM是集流行歌曲和经典歌曲、海量有声读物、精彩电台节目、定时更新的访谈节目以及各种神话故事于一身的APP。主要功能1."}
{"label": "95", "label_des": "借贷", "sentence": "产品特点1.高额多期数额度8000100000元，期限624个月，灵活提现。2.快审速放款独创风控引擎，一键申请，3分钟授信，最快半小时下款。3.免押无担保无需资产及收入证明，免抵押，免担保，纯信用贷款。4.全能广覆盖凭信用卡或公积金信息即可借款，服务覆盖全国各大一二三线城市。联系我们客服电话4001588012官方网站http//91gfd.com官方微博功夫贷IDgongfudi微信服务号功夫贷IDdshugongfudi更新内容更新提示修复部分bug，优化用户体验"}
{"label": "45", "label_des": "兼职", "sentence": "上班族除了朝九晚五，更要随时想赚就赚自由从业者除了传统业务，更要把握潮流方向大学生除了跟人脚步，更要自己做主加入瑞升达助你实现自我，轻松赚钱，自由创业更新内容优化了一些问题"}
{"label": "28", "label_des": "论坛圈子", "sentence": "上鱼，芒果TV快乐垂钓官方APP，专为全国钓鱼人量身打造的钓鱼神器，现已有600万钓鱼发烧友加入，快来和钓友一起分享钓鱼乐事吧。有趣的钓鱼直播百家论钓，上鱼直播。徐清华、朱清、耿胜利、滕正伟等百位着名竞钓大师每日在直播间传播钓鱼技巧，解答垂钓问题。想与钓友零距离交流、分享垂钓的乐趣吗来上鱼直播，万千钓友齐给你刷礼物热闹的钓鱼圈子汇聚天下钓鱼人，上鱼就是很会玩；晒鱼获秀钓具，同城约钓一起嗨。这里是温暖的钓鱼人大家庭，可发帖互撩，可结识钓鱼发烧友，可分享实战经验，可请达人答疑，可相约垂钓专业的上鱼神器想提高钓鱼技巧想了解新手如何快速入门想知道渔具与饵料配方制作……这儿有钓鱼的所有知识想上鱼，就用上鱼APP。海量的钓鱼视频快乐垂钓频道24小时在线直播各种官方与民间比赛，上鱼全程直播资讯、钓技、真人秀、钓鱼比赛、钓鱼装备、路亚、海钓、钓行……海量视频，随时回看。看节目，上鱼就是这么酸爽。丰厚的有奖活动品牌商圈入驻，引领行业风尚，上鱼就是特靠谱，高性价比的钓鱼装备，尽在上鱼。不定时免费派送渔具装备豪礼，用上鱼还可以拿福利，就是这么任性。更新内容1.修改为春节主题UI；2.新增钓点和渔具店的优惠券功能，用户可以在有优惠券发放的钓点和渔具店领取优惠券使用；3.调整首页瀑布流封面尺寸，优化视觉样式；4.调整赛事中我的赛事排序，优化体验~"}
{"label": "70", "label_des": "工具", "sentence": "中国天气通作为一款纯粹的天气App，是结合中国气象局与美国知名气象公司AccuWeather的专业气象数据与服务技术，为广大用户提供全方位、多角度、高精度的气象信息服务，力求让每个人都可以有效地应对天气变化。功能1.城市地区全球超过300万城市地区的天气查询，只在中国天气通。2.天气预报45天超长预报、48小时逐小时预报，陪你预见未来。3.现在天气实时丰富全面的气象要素供你选择，超出你的想象。4.真我温度夏日上线清凉阴影RealFeel，你的温度我们懂。5.空气质量提供全国特定区域的空气质量实况及七天分时段空气预报。6.天气地图雷达回波图和实时闪电定位图，精美易懂。7.周边天气基于定位的周边天气和分钟降水预报，身未动心知远方。8.预警信息及时发布县级以上城市预警信息，提供标准说明及防御指南。9.生活指数提供多达27种气象生活指数，轻松指导生活。10.语音播报全国特定区域的专业天气主播，早晚解放你的双眼。,提供全球准确的气象服务,欢迎加入中国天气官方QQ群853652159。此版本优化了消息推送、改进使用体验和修复已知问题，帮助您更好地查询天气信息。"}
{"label": "111", "label_des": "购物咨询", "sentence": "北美省钱快报客户端，24小时不间断播报美国热门折扣信息，百万用户，上千五星好评依托海外华人导购社区Delmoon.com，快报客户端提供每日热门折扣信息，各大节日的超强导购，并隆重推出全新晒货频道，让你时刻发掘超值产品，浏览真实的买家秀，与天南海北的朋友们交流分享血拼经验您还可根据您所感兴趣的产品及品牌进行折扣推送订阅，不错过任何好折扣。Bug，"}
{"label": "21", "label_des": "经营养成", "sentence": "「模拟火车iGames版TrainSimulatorbyiGames」是由iGamesEntertainment提供的一款火车模拟游戏。这是一款最新的火车模拟游戏，让你如同参加货车驾驶训练一般，你需要适时鸣笛、减速、停车；你还要注意信号灯，避免发生惨烈的车祸。,,稳定性改进和错误修正。"}
{"label": "106", "label_des": "电商", "sentence": "软件介绍叮当来啦应用不仅售卖各类便利店商品，如零食、饮料、酒、日用品、副食品等等，还提供多种多样的进口零食、丰富的生活服务类资讯和增值服务。主要功能1、便利店商品的售卖；2、提供各类生活服务资讯，如开锁、通厕、维修等等，用户只需要在叮当来啦应用中的分类便民资讯中即可查询自己所需的服务，直接点击拨打按钮即可接通电话；3、提供各类商品的借用，如体育用品篮球、足球、乒乓球拍等等、维修工具钳子等等；4、积分系统，在叮当来啦应用签到、评论等等操作会获得一定数额的积分，积分可以兑换优惠券，使用积分也可以进行转盘抽奖，有机会获得高额度的优惠券；5、VIP系统，消费越多，VIP等级越高，相应的特权会更多，如每天的签到积分会有根据VIP等级的增加而增多。更新内容软件介绍叮当来啦应用不仅售卖各类便利店商品，如零食、饮料、酒、日用品、副食品等等，还提供多种多样的进口零食、丰富的生活服务类资讯和增值服务。主要功能1、便利店商品的售卖；2、提供各类生活服务资讯，如开锁、通厕、维修等等，用户只需要在叮当来啦应用中的分类&gt;;便民资讯中即可查询自己所需的服务，直接点击拨打按钮即可接通电话；3、提供各类商品的借用，如体育用品篮球、足球、乒乓球拍等等、维修工具钳子等等；4、积分系统，在叮当来啦应用签到、评论等等操作会获得一定数额的积分，积分可以兑换优惠券，使用积分也可以进行转盘抽奖，有机会获得高额度的优惠券；5、VIP系统，消费越多，VIP等级越高，相应的特权会更多，如每天的签到积分会有根据VIP等级的增加而增多。"}
{"label": "16", "label_des": "射击游戏", "sentence": "《反恐精英CSPortable》是一种以团队合作为主的射击类网络游戏。1998年，由ValveSoftware公司制作推出，是一款第一人称射击游戏，属于《半条命》HalfLife的其中一个游戏模组MOD衍生而成的游戏，来源是《雷神之锤II》Quake2的MOD，多数原ActionQuake2贡献者加入了CS开发。CS最新版本为使用《半条命2》Halflife2的Source引擎制作的《反恐精英起源》。WCG、CPL、ESWC等电子竞技都以CS为比赛项目。怀旧风格游戏支持你的智能手机和平板能顺利和其他移动玩家联机对战。游戏特色本地互联网联机单人模式WithBots所有流行的游戏类型经典，僵尸生存，团队死亡竞赛，等。可定制的服务器设置,,修复部分小错误，提升整体稳定性"}
{"label": "70", "label_des": "工具", "sentence": "来电铃声响不停,炫彩铃声给你新的听觉享受,铃声助手你的贴身铃声管家.里面包含铃声主题,铃声分类,有你喜欢的明星的歌曲,让你的生活增添喝多一月之感.更新内容设置铃声时出现的闪退情况；"}
{"label": "36", "label_des": "小说", "sentence": "世界上流行的电子书阅读社区，提供超过10万免费图书，小说，同人小说，短篇故事，诗歌等。作为电子图书的YouTube之称，Wttpd就是读者和作者创作和共享的平台。无论您是要找寻浪漫，神秘，青少年，吸血鬼或科幻小说，你都会在这里找到。如果你是一个黄昏，绯闻少女，吸血鬼日记或哈利波特迷，你会发现许多很棒的同人小说。你也可以在读完之后，与其他读者分享您的意见或给作者建议。当然，国内使用这款应用需要翻墙。以上描述中存在违反广告法的内容，自动用代替和错误。"}
{"label": "74", "label_des": "违章", "sentence": "交管12123是公安部官方互联网交通安全综合服务管理平台的唯一手机客户端应用软件,由公安部交通管理科学研究所负责研发并技术支持。本软件服务对象为全国机动车车主、驾驶人等广大用户。更新内容1.新增学习教育业务2.提升系统安全性3.优化用户体验4.修复已知问题"}
{"label": "111", "label_des": "购物咨询", "sentence": "易购是一款为广大用户提供锂电车购买的APP客户端。您满意的微笑使我们永恒的追求，望轩人不断地努力进取，以更优质，更高效的服务回馈广大客户,,易购是一款为广大用户提供锂电车购买的APP客户端。您满意的微笑使我们永恒的追求，望轩人不断地努力进取，以更优质，更高效的服务回馈广大客户"}
{"label": "95", "label_des": "借贷", "sentence": "本应用是湖北银行为手机用户量身打造的新一代金融服务平台，按照以客户为中心的理念设计和构建，打造便捷、安全的用户体验。湖北银行手机银行致力于建成一个符合全方位、立体化金融服务的需要，涵盖基于移动互联网渠道的个人金融服务品种，为客户提供多功能、现代化、简易、便捷、安全的移动金融服务窗口，满足客户对于移动金融产品灵活创新要求的电子交易平台。,湖北银行手机银行臻心为您,提升了稳定性。"}
{"label": "91", "label_des": "运动健身", "sentence": "运动赚，每天运动步数换现金红包，走的越多赚的越多，旨在让用户每一步都有价值，在获得健康同时，还可完成每日任务获得更多收益更新内容1.新增免费夺宝功能，红包商品免费拿2.优化体验问题，部分bug修复，体验更加顺畅"}
{"label": "70", "label_des": "工具", "sentence": "卡布桌面是当前市面上最适合中老年使用的安卓智能机桌面，采用独创的大字体技术，完全解决老人眼花不便的问题。主要功能特色1.整机大字体，大图标，简洁易用2.实时新闻和健康养生知识3.独有流量防盗技术，再也不用担心爸妈手机的安全问题4.自动夜间清理功能，保障手机始终流畅运行5.脸谱亲情拨号，快捷方便，即使爸妈不识字也能打电话6.特有语音王功能，新闻短信不光是看，还可以听当前版本V2.2.0，持续更新中，敬请期待。官方网址http//www.creos.cn更新内容提升了稳定性。"}
{"label": "17", "label_des": "休闲益智", "sentence": "勇敢的心伟大战争VlintHertsTheGretWr是一个剧情式游戏灵感来自第一次世界大战的书信，并由4个章节所组成的游戏。可游玩的图像小说一款让人心动的冒险游戏，有着独特的气氛和艺术风格。混合了探索、动作和解谜要素通过解决难题或潜入敌方战线，来帮助游戏中的英雄在这场大战中生存下来…跟随勇敢的心的故事......以这群迷失在战壕战场之间的角色进行游戏，并帮助一位年轻的德国士兵找到他的爱人所有角色都将会获得他们忠犬的狗同伴Wlt的帮助。重温第一次世界大战这个虚构的故事将会把你带回到着名的一战场景，重温历史上西线的重大战役，例如马恩河战役和索姆河战役纵身于历史事件中更新内容无"}
{"label": "17", "label_des": "休闲益智", "sentence": "宝宝巴士海底世界的小鱼被泡泡困住了宝宝们点击泡泡，把小鱼从泡泡中拯救出来吧~海底有淘气的小章鱼会来阻碍小朋友们拯救小鱼，还有霸气的电鳗会帮助小宝贝更快地拯救小鱼闯关哦。但是还是要小心炸弹哦，不然会失去一个生命值哦每拯救一条可爱的小鱼就会得到相应的分数，分数达到一定程度将会升级关卡，海底地图会因为你的努力而被点亮，进入一个全新的场景轻松有趣的游戏模式，轻轻点击手指便可操作，锻炼孩子的手指的灵活度，伴随着轻松活泼的音乐，梦幻般的海底场景，新奇而有趣。游戏特点●六大场景，神秘莫测的海底世界，由易到难，循序渐进。●多至10种的可爱海洋生物，憨态可掬各具特色，还有不同的功能哦~●极具特色的神奇道具，帮助宝宝在海底世界进行一次大冒险宝宝巴士专注于移动智能早教产品研发，以蒙氏蒙特梭利教育作为理论依据，以五大领域作为划分的具体依据，根据学龄前儿童不同年龄段的敏感期特点和学习重点来设计产品，构建出年龄+能力的多元产品体系。丰富有趣的产品让孩子在游戏中独立思考，自由学习，享受探索世界的乐趣。▶设计理念宝宝巴士BabyBus,专注启蒙，而不仅仅是教育。我们专注于启发，而不只是学习。我们专注于能力培养，而不只是单一认知。我们专注于寓教于乐，而不是填鸭式教学。宝宝巴士，快乐启蒙全球2亿家庭用户的早教之选，您的幼儿教育好帮手搜索宝宝巴士大全，就可以下载宝宝巴士的所有早教APP了哦~▶联系我们用户交流QQ群59800848微信宝宝巴士微博@宝宝巴士官网http//www.babybus.com邮箱ser@babybus.com,小泡泡大智慧，手疾眼快好法宝,春暖花开，新版本迎春上线1、程序员小哥哥为退屏增加了语音和手势引导，让每次告别都画面感十足2、巴士车和巴士盒子也变了，你还记得它们原来的模样吗搜索宝宝巴士大全，就可以下载宝宝巴士的所有早教APP了哦~欢迎加入宝宝巴士官方Q群59800848，一起为孩子做更多更好的产品。"}
{"label": "10", "label_des": "社区服务", "sentence": "花生日记小店坐享身边客花生日记小店以生活社区为圆心，在社区集合各类异业门店构建花生日记小店联盟，形成花生日记生活消费场景。通过花生日记APP沉淀的精准大数据，为花生日记用户匹配周边店铺，从而提高商户到店人流，同时连接花生用户线上、线下消费奖励体系，让花生会员在消费中获利，降低消费支出。此外，商户邀请顾客注册花生日记会员，会员线上、线下消费商户均可获得奖励，使商户除了单店收益外还能背靠电商平台获得额外渠道收益，真正实现商户与顾客的双赢。更新说明1、支持企业开户2、爆品增加自动上下架时间3、部分界面"}
{"label": "34", "label_des": "新闻", "sentence": "沛县便民网为沛县地区知名门户网站。分享生活，温暖你我。沛县便民网包含沛县论坛,沛县房产,沛县物品交易,沛县交友征婚,沛县人才招聘等生活信息,是沛县百姓网站,是沛县政府与老百姓的网络交流平台。更新内容修复已知bug"}
{"label": "9", "label_des": "政务", "sentence": "全国社保查询，提供全国数百城市社保查询服务，做您贴身的社保管家。不仅可以帮你查询自己的个人社保，还可以查询家人社保。更有公积金查询、房贷计算器、个税计算器等强大功能，手机必备的APP。服务范围1.全国数百个城市的社保明细查询，直链官方社保中心，在线代缴社保。2.公积金查询提取，买房租房公积金贷款攻略不停歇。3实时热点资讯，社保公积金征信攻略天天有。4.公积金授信办理信用卡，闪电信用卡下卡，额度更高哦更有百种卡种任你挑"}
{"label": "36", "label_des": "小说", "sentence": "全部小说资源免费阅读，让你尽情畅读，享受阅读的快乐TXT全本免费小说阅读器汇聚各大免费小说，还原免费阅读时代，让你过足瘾贴心一键离线缓存，小说实时不间断，让您追书更省心。涵盖了玄幻奇幻、宫廷穿越、都市言情、影视剧本、灵异科幻、武侠仙侠、青春校园、竞技游戏等各种类型的网络小说分类，更有时下的热门榜单供您阅读选择。重磅打造安全绿色无广告免费舒适贴心的小说阅读器，还原阅读最自然的状态，最原始的看书软件，给您不一样的阅读产品特点1.整合多平台图书，丰富的资源供您免费阅读，网络热门小说排行，权威站点榜单，专业的书单推荐，丰富的专题栏目，让您更容易发现自己喜爱的内容。2.直观简洁的界面设计，流畅的翻页效果，追更小说及时推送，全局夜间阅读模式，让您获得更好的阅读。3.支持TXT,UMD,PDF,EPUB等多种本地导入方式，实现无网阅读。支持wifi一键缓存，全方位的为您节省宝贵时间和流量。"}
{"label": "70", "label_des": "工具", "sentence": "使用本程序可以让有NFC功能的手机模拟各种门禁卡片，从而可以用手机代替门禁卡刷门禁。NFC门禁卡模拟器http//nfcemultor.kuizhn.com/使用方法模拟卡片1、root你的手机，网上有很多root的教程。2、如果程序已经获取root权限，但是提示解锁system，那么你还需要解锁system。3、到这里，软件的运行环境已经基本搞定了，注意，如果以下步骤遇到，你可以清空程序数据，然后重新运行，这样可以解决很多。4、如果你是第一次使用软件，你还需要在联网状态点击程序右上角的企鹅，然后点QQ登录，登录成功后会看到立即注册按钮，注册成功后才能正常使用软件。5、现在你可以去拿你的门禁卡来刷了，在程序的主界面刷卡，程序会自动保存该卡片，然后点击开始模拟，会弹出已经保存的卡片供你选择，选择一张卡片然后确定，程序就会自动模拟，如果提示模拟成功，那么基本上你的操作都已经是正确的了，可以去用手机刷门了。使用方法写入卡片1、写入卡片不需要root，但是需要购买一张作者特制的白卡。更多介绍见软件。部分小错误，整体。"}
{"label": "99", "label_des": "银行", "sentence": "一、业务简介沧州银行个人手机银行是我行为广大智能手机或设备用户提供的移动端金融服务，支持苹果和安卓两大平台，为客户提供账户查询、转账汇款、投资理财、生活缴费、网点查询等各项服务。所有客户均可免费下载使用，支持三大电信运营商网络及无线WIFI网络。手机银行客户端目前支持iOS苹果7.0和Android安卓4.4及以上手机。二、开办条件在沧州银行开立个人借记卡账户，且账户状态正常，均可申请成为手机银行客户。三、开通方式1、大众版用户自助注册通过手机银行客户端与沧州银行签订《自助注册服务协议》，成为手机银行大众版用户，享受我行提供的所有查询类动账业务除外业务。2、专业版客户注册流程未开通手机银行业务或已经开通大众版的客户，如果需要使用沧州银行提供的所有手机银行服务，请携带本人有效证件、手机及银行卡到我行任一营业网点办理开通或升级手续。四、下载方式1、苹果手机可通过APPStore苹果商店搜索沧州银行个人手机银行下载安装手机银行客户端。2、安卓手机可通过手机浏览器打开沧州银行官方网站www.bnkcz.com，点击左上角手机银行下载进入下载页面，点击Android下载按钮下载手机银行客户端。3、在营业大厅或沧州银行官方网站下载页面扫描二维码，下载并安装手机银行客户端。更新内容1首页、生活、我的等主页面的功能菜单优化。2网点地图功能优化升级。"}
{"label": "21", "label_des": "经营养成", "sentence": "可在某瞬间的错误选择之下，和混混们扯上关系的我，不过他们看起来&hellip;和一般的混混好像不太一样不得已为混混里的傲娇男跑腿，还以为会是一辈子的青梅竹马，说我很丢脸还要我装作不认识的他，厚脸皮说自己是个最佳打者，还背着棒球袋的那个人，想摆脱1个人却和5个人扯上了关系跑腿的青春罗曼史个性如此截然不同的我们&hellip;这样的我们能好好地相处吗"}
{"label": "96", "label_des": "理财", "sentence": "生利宝是银华基金互联网金融团队为您倾情打造的一款移动理财软件，涵盖银华旗下全部产品，可查询可交易，更有专业资产配置团队提供天玑智投投资组合方案，满足移动端全方位理财需求。1、开户便捷支持农行、建行、招行等多家主流渠道以通联支付的资金方式开户，只需三步即可完成开户，方便快捷。2、功能强大交易银华旗下所有产品的认/申购、赎回、转换、定投等功能全部实现，随时随地便捷交易。查询提供全面的净值、资产、交易查询功能。您所需要的数据这里都有，一目了然的呈现给您，让您清清楚楚投基，明明白白理财。理财没有想不到，只有做不到。银华专业资产配置团队精心打造天玑智投，让您理财更省心，投资更省力。3、现金管理超级生利宝此超级生利宝指银华活钱宝F，收益、稳健、流动性兼顾，闲钱好去处，用钱随时赎。0费率申购、赎回超级生利宝零费率。4、购基享优惠赎回到账快省到就是赚到普通申购，费率4折起；用超级生利宝银华活钱宝F认购/申购费率0折起。到账快就是好直销渠道赎回款到账时间快。除QDII和货基外，一般产品赎回款T+3到4个工作日到账。货基更可选择快速赎回，几乎秒到。,一宝生两利，添利又便利,陪伴功能新增陪伴式服务，投资不再孤独新手专享精准匹配新老用户，投资体验更佳新手养基新增新手养基指南，小白也能买好基基金列表页优化基金搜索更便捷"}
{"label": "47", "label_des": "短视频", "sentence": "秒懂百科是百度百科旗下的优质知识短视频平台，旨在用短视频重新定义知识，生动有趣、简单易懂，让复杂的知识更简单。浏览视频分门别类，多个频道为你精挑细选搜索视频独家内容，做你身边的科普小助手制作视频快速上手，你不需要精通视频剪辑投稿视频分享知识，你也可以成为小百科世界很复杂，百度更懂你更新内容升级应用安全权限"}
{"label": "95", "label_des": "借贷", "sentence": "I.急速贷款线上自动化评估、信审，2小时内到账。II.信用变现信用好额度高，能借多少马上知道。III.门槛超低无抵押无担保，有身份证就能借。IV.额度灵活小额贷款轻松借，大额可至5万V.操作便捷无需填写繁琐的资料，简单三步轻松借款；,,界面优化；bug修复；"}
{"label": "28", "label_des": "论坛圈子", "sentence": "小视频转发是一个神奇的营销推广工具，一键转发朋友圈小视频发转视频自动植入广告，微信小视频转发推广软件，让你推广无极限，小视频带你推广一起飞，疯传。移动网络时代的推广转发神器，小视频制作转发利器。更新内容版本号3.031.4M更新日期20190408主要日志　　1.完善视频动态水印功能；　　2.完善视频去水印功能；　　3.完善小视频转发功能；　　4.提升安全权限问题；　　5.修复多个BUG错误"}
{"label": "25", "label_des": "约会社交", "sentence": "新年伊始，捞月狗奉上好礼，一通电话带个「女友」回家过年。在捞月狗，我们集结了高颜值、高水准的大神，从声音到颜值致力于为亿万玩家提供贴心，快速，专业的陪练指导和1V1娱乐服务。游戏指导覆盖国内外热门游戏，包括绝地求生，LOL，王者荣耀，刺激战场，DOTA2等数十款游戏陪练项目。1V1语聊通话全天24小时语音在线通话，无需选择，直接为你匹配到直达灵魂的声音。无论白天深夜，孤独与烦恼，从陌生到熟悉，一席通话聆听所有情愫。语音聊天室聊天室全天开放，完美体验，专属待遇，更有情感电台，聊天交友，歌手点唱，塔罗占卜实时在线互动。技能大神百万游戏大神，严格审核专业游戏指导，1V1全程陪同，时刻满足上分上星吃鸡需求。互动社区分享你的即刻心情，说出三两小事，在这里邂逅一起畅玩的小伙伴，开启你的娱乐社交新体验。联系我们官网www.loyuegou.com官方微博捞月狗微信公众号捞月狗陪玩更新内容聊天室全新电台聊天室模板，玩法更有趣大神申请全新大神申请流程，成为大神更简单优化\u000b优化了大量性能问题"}
{"label": "17", "label_des": "休闲益智", "sentence": "超过2000万玩家不会错自2014年以来一直是好玩的游戏之一。许多人物，许多树木，大量的乐趣和木材周围像每个伐木工人一样拿起你的斧头，尽可能快地砍树,,提升了稳定性。"}
{"label": "35", "label_des": "漫画", "sentence": "新版亮点漫画推荐页面全新上线既有编辑点评推荐作品，也有脑洞神作尝鲜专题，还有圈子热门话题帖子。还新增了漫画更新榜、人气榜等排行榜，不知道想看什么时候，就打开榜单看看大家都在追什么吧如果是已订阅的漫画还会收到更新提示，让你不错过任何一部新鲜作品下载必看1.当季热播动画の精彩原作《来自深渊》《如果有妹妹就好了》《少女终末旅行》《关于我女友是个一本正经的碧池这件事》《宝石之国》2.人气连载大作VS完结经典《剑风传奇》《一拳超人》《城市猎人》《未来日记》《中华小当家极》3.另类养眼卖肉×爆笑吐槽《团地魔女》《保护者失格》《擅长捉弄的高木同学》《我的名字是「少年A」》《这个小岛上栖息着荒邪之物》软件特色1.汇聚丰富的漫画和轻小说等二次元资源，类型全，更新快2.离线下载随时阅读，不必再为网络、信号、流量等发愁，看漫画随身神器3.社区囊括各种ACG话题的讨论圈子，让你结识兴趣相投的好基友，打造专属的二次元朋友圈。4.轻松上手的漫画嵌字功能，帮你自行翻译字幕、恶搞吐槽、晒存在感、尽情挥洒创意。5.运用游戏小工具，一起打造脑洞大开的互动测试游戏，还可将有趣的测试分享给好友。1.了阅读历史2.已知"}
{"label": "87", "label_des": "美妆美业", "sentence": "美肤你身边的美容护肤专家2017给自己定个小目标，比如解决美白保湿、痘痘祛斑、黑头、毛孔粗大等肤质问题。想要解决肤质问题、想要变美来美肤，让美肤专家、优质达人一起帮助你这里拥有各种美容护肤、美白保湿、祛痘祛斑、黑头控油、瘦身美妆问题解决方案美肤活动2017各种免费试用活动来啦现在更新下载还有机会领取大礼包，更多活动等着你哦美肤视频不知道怎么美容护肤、不知道化妆、不知道美发，还有什么想知道，美肤视频让一切变得更简单，我们手把手教你，让你每天都美美哒。美肤圈子关注兴趣圈子，一起学习美容护肤知识、一起和百万女性美容护肤交流心得，各种话题、各种八卦，各种活动一起玩起来。分享好礼分享可赚20超高奖金，在奢美汇成功下单商品，都可以赚佣金，邀请好友成为粉丝，粉丝下单即可赚取超高奖励，分享越多奖金越多联系我们网站http//www.meifuapp.comQQ1840360388邮箱meifuapp#qq.com微信公众号ameishuo,美肤你身边的美容护肤专家,1、美妆上门试用新发布，先试后买，再也不怕拔错草；2、已知bug修复，系统运行更流畅，美丽不卡顿；"}
{"label": "53", "label_des": "中小学", "sentence": "力高答题移动端是教育部主办、教育部全国青少年普法网承办的首届全国青少年学生法治知识网络大赛的移动端。本次大赛是贯彻党的十八届四中全会精神，加强青少年法治教育的创新举措，旨在增强青少年学生的法治观念，提升法治素养，争做合格公民。进入复赛的学生可以利用已有账号参加复赛。每位学生可以答题3次。大赛的官方网站是教育部全国青少年普法网。同时力高答题还提供个人信息维护，我的成绩查看等功能。更新内容更换服务域名，提供更好体验"}
{"label": "18", "label_des": "动作类", "sentence": "暗黑战歌是一款3D即时动作手游，画面精致、剧情曲折，主人公为探索自己的身世之谜，一路生死搏杀，经历重重关卡险阻，暗黑战歌丰富的PVP和PVE玩法一定会让你爱不释手。暗黑战歌官方介绍　　《暗黑战歌》是一款3D即时动作手游，以欧洲中世纪的为故事背景，极具暗黑魔幻的人设风格，无双式的战斗快感，多样化的PVP选择和丰富多彩的PVE设计，要你战得酣畅淋漓。暗黑战歌游戏特色　　三大职业，多样搭配　　各类副本，玩法多样　　炫丽技能，激爽战斗撸不停　　帮战国战，等你来战　　跌宕剧情，让你入戏更深"}
{"label": "71", "label_des": "亲子儿童", "sentence": "让26岁的孩子学习建筑工地的知识"}
{"label": "71", "label_des": "亲子儿童", "sentence": "配合可旺智能仿生机器狗使用，包含趣味编程、爱心喂养、随音起舞、益智早教、开心遛狗、节奏大师等功能，带给孩子更多的乐趣与体验。,可旺智能仿生机器狗APP,增加节日祝福"}
{"label": "22", "label_des": "策略", "sentence": "向沙滩开火，赢取胜利海岛奇兵BoomBech是一款战斗策略游戏。在游戏中，您将与邪恶的黑暗守卫展开一场史诗般的战争。你忍心看到美丽的岛屿被敌人入侵吗现在就带领您的远征军登陆，抢占每一个滩头堡，解救被奴役的岛民，探索未知的群岛。在这场战争中，您要赶在敌人之前尽量利用岛屿中隐藏着的神秘力量。准备好大干一番了吗更新内容提升了稳定性。"}
{"label": "70", "label_des": "工具", "sentence": "最美锁屏诞生的目的是在点亮手机的一瞬间就惊艳你。为此我们专注每一个细节，追求极致体验。特色功能1.极美界面拒绝繁杂，回到最美原点。每天送上一张设计师精挑细选的壁纸。开启重力感应功能，壁纸随手机倾斜缓缓移动，为屏幕更添灵动。点亮屏幕的一瞬间就惊艳你的双眼。2.高效贴心常用应用锁屏界面直接启动，全手势操作处理应用内信息，在享受指尖流畅愉悦的同时有效提升工作生活效率。距离感应锁屏功能，防止手机在裤袋中被误触和点亮，有效减少误操作和耗电。密码和手势解锁双重保护方案，为手机带来全方位守护。3.丰富个性化丰富且格调优雅的布局任君挑选，让美图和佳句交织出最美乐章。最美应用团队hi.zuimei.com由一群脚踏实地的理想主义者组成，我们致力于创造最优雅易用的应用，将「设计+技术」做到极致，已出品应用最美应用、最美壁纸、最美锁屏、最美时光、空气锁屏。更新内容1.修复部分bug,增强稳定性"}
{"label": "4", "label_des": "同城服务", "sentence": "壹卡线上消费公交卡在线充值手机缴水电煤费团购本土精品特产抢购限量版公交异形卡打开优生活，便捷城市生活帮你搞定优生活是壹卡旗下移动电商产品，一个专注大连本地城市生活服务的一站式便民平台。优生活，轻松享受优品质新生活更新内容优化用户体验"}
{"label": "61", "label_des": "语言(非英语)", "sentence": "数百万法语学习者随身工具，轻松学法语，标准法语学习助手，涵盖法语字母表标准发音，精选法语高频50词，看电影学法语，各类场景法语教程。所有资料具有法语翻译，让其快速入门法语french。产品功能1.法语发音学法语基础，学习法语字母发音表，含元音，半元音，辅音标准发音与发音技巧。每日法语听力，贴心的出国翻译官。2.法语学习精选法语高频50词，进阶至法语初级基础词汇三部曲，更有看电影学法语等各类场景专题课程。从词，句，对话学习，循序渐进，轻松学法语。3.法语翻译每个学习词语都标有标准法语音频教学，标有对应的普通话与罗马音翻译。更好更准地学习法语，出国留学旅游不再担忧。U学院，致力于轻松、专业的语言学习软件您的反馈是我们前进的动力使用问题可联系客服QQ947348662,轻松法语学习助手,新增复习模块，温故而知新哦~优化界面，学习更舒心~"}
{"label": "95", "label_des": "借贷", "sentence": "任性贷是一个贷款搜索信息服务平台，致力于为上班族，中小微企业提供金融贷款产品搜索，贷款推荐服务，业务涵盖极速贷，小额贷款，大额贷款，信用卡等借贷服务。通过手机贷款解决各类用户借钱难题，同时是一个提供借款进度查询，分期还款提醒等借贷综合服务的网贷平台。分期无忧借款可以分期还，还有实时分期提醒等人性化的分期还款体验能够避免因逾期还款带来不良征信记录的风险。让借贷不再难全程线上网贷APP，让借贷更简单、快速、高效。是各类用户借钱、借款、贷款的选择。平台特色1、极速贷款多种贷款机构，方便用户借钱、借款、贷款，小额贷款实现当天审核，当天放款2、产品多样由贷款机构和金融机构提供丰富的借贷产品，信息安全可靠。3、操作简单实现线上贷款，网贷分期。4、利息超低贷款年化利率平均12，没有想不到。联系我们客服电话4008296939微信公众号借款王资金来源机构马上消费金融股份有限公司更新内容我们的程序猿GG不眠不休更新优化的版本来啦~任性贷界面全新大改变顺便修复了一些看不见的小小小bug版本不息，优化不止~每个功能从创造到落地都花费了巨大心血，只为给用户带来更多惊喜。"}
{"label": "9", "label_des": "政务", "sentence": "城市一账通App是平安医保科技旗下的智慧移动便民产品，为广大用户提供社保查询、个账购买、养老金领取认证、智慧医院、家庭医生签约、医保移动支付、电子病历等核心功能服务，同时引进在线问诊、城市服务等能力。实现线上便捷就医、健康管理等综合服务，为百姓提供便利。服务内容1   社保查询提供个人线上社保余额、缴纳情况等查询服务2   养老认证利用人脸识别技术提供线上养老金领取生存认证服务3   智慧医院提供医院预约挂号、诊间缴费、检验检查报告查询等一站式服务功能4   家庭医生提供家庭医生签约、线上咨询等服务功能5   在线问诊线上提交病情问题，名医实时解答6   保障商城提供个账活化、医疗服务包、体检、保险展示功能7   大病报销线上提交大病报销预申请8  医保网点医保定点医院和药店的相关信息查询9  服务网点社保办事处网店的相关信息查询10  报销目录查询药品是否在报表范围内11  办事指南办理社保业务前要准备的材料12  用药提醒对于加入的用药进行用药提醒设置13  健康档案了解您的就医明细记录14  热点资讯各地政策、医疗、健康的资讯动态更新内容版本更新说明1、湖北全省社保查询上线"}
{"label": "91", "label_des": "运动健身", "sentence": "V身达人是您的TR90专属私教，为您提供更贴心的重启人生计划管理重启人生，一手掌握V身达人APP拥有四大功能1.数据分析，智能管理重启数据随时传输，云端存储，数据图表化，减脂趋势一目了然。2.V身管家，即时跟进饮食问卷定期查，餐餐提醒3333+，产品食用闹钟响，时时督促不怕忘。3.随时分享，分组互助日志分享，群组创建，互动交流，为伙伴搭建减脂互动圈。4.一键链接360，重启人生直接链接NU360，心动即可下单。,,本次版本更新为系统优化"}
{"label": "17", "label_des": "休闲益智", "sentence": "最好玩的疯狂猜图游戏看图猜明星小时候最新来袭，数百位当红明星儿时萌照，青葱岁月，李易峰、TFBOYS、EXO、杨幂、张杰...清新舒适的游戏界面，给你带来最佳的体验和乐趣，机智的你赶紧来挑战一下自己吧游戏玩法该游戏非常简单容易上手，只需根据提供的图片，猜出正确的明星名字，选择正确的文字答题即可，赶紧来挑战通关更新内容BUG修复。"}
{"label": "101", "label_des": "影像剪辑", "sentence": "最佳免费高清视频编辑和视频制作App，用它给视频添加音乐，特效，模煳背景和套框，操作简单，功能强大最佳影片制作神器，高清视频编辑器用它轻松创作视频，也可以编辑制作朋友圈，抖音，快手，YouTube，Instagram视频。主要功能视频剪辑&视频剪切&视频拆分1.剪辑和剪切视频到任意长度。2.将视频拆分为两部分或者多个部分。3.支持导出高清视频。简单易用的免费视频编辑器。视频合并将多个视频片段剪辑合并为一个视频。免费又专业的视频制作神器，非常适用于编辑制作朋友圈，抖音，快手，YouTube，Instagram视频。剪辑，剪切，拆分，合并和压缩视频，功能全面又不会损坏视频清晰度。视频比例&视频背景,视频编辑器，照片编辑器,为您优化了体验细节。"}
{"label": "72", "label_des": "母婴", "sentence": "米萌，专注于母婴的智能设备。将母婴生活中的很多事物智能化，推出一系列方便生活，解放妈妈的小而美的智能设备。构建N+1的生态体系，N个智能设备，1个APP。智能尿尿贴是固定在尿不湿外部，实时检测幼儿是否大小便，并APP报警的小巧智能设备。使用方便，环保安全，不接触幼儿皮肤。智能体温计近期上市是可以自动24小时连续监测小儿体温的智能设备。特性手机实时显示体温，长时间持续测温，体温数据云端保存，体温超过阈值APP报警等。智能手环近期上市米萌的下一个重量级母婴智能产品，敬请关注更新内容修改App名为米萌母婴智能优化报警算法优化关于界面"}
{"label": "82", "label_des": "电子产品", "sentence": "fiil+让您的FIIL耳机更智能fiil+应用让您可以方便的设置fiil品牌蓝牙耳机的各种功能和参数。此外，您还可以通过fiil+了解fiil品牌耳机功能给fiil或其他新耳机煲机浏览fiil品牌耳机的操作方法fiil品牌耳机的产品注册、正品验证更新内容兼容Android9修复已知问题为了获得更好的用户体验，我们会不定期更新FIIL+，建议打开自动升级功能，确保及时拥有更好的体验。"}
{"label": "98", "label_des": "记账", "sentence": "爱生活，更爱记账，就选记账宝1.本软件为免费软件，可以轻松记录每一笔收入和支付让你安安心心生活，明明白白消费，长期养成理财的好习惯。2.小巧，实用，简单，无需复杂的学习就能上手修复了系统中存的BUG增加了意见反馈和理财随笔更新内容优化体验，增强稳定性。"}
{"label": "53", "label_des": "中小学", "sentence": "杭州教育网是一款是一款学习教育软件，在杭州教育pp里，我们将陆续开放电子学籍管理、无纸化报名等教育行政服务；杭州教育pp老师可以快捷的发送班级通知、孩子学业信息等；家长可以直接和老师开展点对点的沟通交流以及班级群聊等。软件介绍　　杭州教育pp是一款面向全日制学校的家长、老师和学校管理方提供包括家校沟通、缴费服务、考勤管理等在内的家校服务平台。杭州教育pp根据学校和家长的实际需求，不断提供简捷易用的服务功能。软件亮点　　多角色管理作为身兼教师和家长两种角色的用户，可以无需任何角色切换，方便的进行统一管理。　　多班级管理自己担任班主任的班级和普通任教的班级，都可以在杭州教育轻松管理。　　多孩子管理多个孩子的爸爸妈妈可以在杭州教育把每个孩子的每个班级管理的井然有序。　　用户全覆盖，服务无死角针对个别没有智能手机或者无法手机上网的家长，杭州教育的短信服务模块确保这部分家长能够同步收到短信通知；针对个别习惯在电脑上进行收发通知操作的老师，杭州教育提供网页操作端。　　稳定、专业的服务杭州教育作为互联网+时代的新型家校服务平台，向K12全日制学校、老师和家长提供优质专业的服务。　　开放统一的强大平台学校、班级、老师或者家长都可以下载安装并注册使用杭州教育。同时兼顾现有学校系统提供开放接入。更新内容新版本发布。"}
{"label": "17", "label_des": "休闲益智", "sentence": "蜘蛛网是款十分有趣的休闲游戏。你需要将躲避飞来的导弹，赶紧来试试吧"}
{"label": "35", "label_des": "漫画", "sentence": "高清精品漫画神器，创作成长社区超全海量动漫画，正版无广告看漫画，就用爱动漫海量动漫画，正版授权高清无广告，手绘大触、社区圈主、福利活动等快来勾搭~正版国漫《斗罗大陆》、《斗破苍穹》、《神印王座》、《帝少别太勐》、《纯情丫头火辣辣纯情花嫁》、《天才医生》、《腹黑妹妹不好惹》等正版国漫准时更新，热血玄幻、霸道总裁等你来看~经典动画《柯南全集》、《狐妖小红娘》、《我是江小白》、《蜡笔小新》、《妖怪名单》、、《爆笑校园》等燃爆青春并且高清无码无广告，日系、国漫、经典完结全都在这~用户福利新用户登录即可领取15天VIP，你看漫画，我帮你付钱，尽享会员特权~特色功能『正版』海量正版资源，高清无广告『赞赏』粉丝赞赏，礼物打cll更给力『社区』手绘大触、圈主竞选，互动交友不孤单『神作』经典漫画、百看不厌，对质量我们是认真的『急速缓存』急速下载，在线离线随意切换，快的飞起欢迎加入官方QQ群爱动漫馒头部落184269941，同ji好you多bu多dun更新内容1.VIP调整增加普通VIP，价格更实惠、使用更灵活2.书架搬家书架由个人中心迁移到主列表，看漫更方便3.新增订阅券和意见反馈看漫不花钱，有问题随机反馈4.UI优化首页、排行榜、分类界面更好看"}
{"label": "41", "label_des": "杂志", "sentence": "一游说，好游戏，好玩伴好游戏好游戏一游说专业24小时不休眠连轴转编辑团队，呕心吐血筛选精品游戏。特别的游戏，给特别的你哦~OMG我可能玩了一款假游戏一游说奉献奇葩、新鲜、热辣的游戏焦点文。深度剖析你想得到的，想不到的游戏内容。自认为很了解的这款游戏，竟然有这么多7788壮士，看了它你就是游戏高手一游说提供游戏高端进阶攻略内容，我们的宗旨是什么玩好游戏，并且玩好游戏嗯，我觉得你应该读得懂吵架NO我们是正经的辩论为什么辩论题目永远那么又红又专又正，不我拒绝来一游说为游戏来一场脑洞辩论，捍卫你心中的正义，做自己的游戏奇葩之王玩新游让你在起跑线领先别人预约新游即可获得礼包~无需到处找礼包轻轻点预约礼包立即到手~更新内容「圈贴」更多精彩的游戏活动资讯「礼包」最新游戏的激活码等你来拿"}
{"label": "70", "label_des": "工具", "sentence": "拓者设计吧，推动室内设计行业发展帮助用户找到最满意的设计师，帮助设计师展示优质设计。十年沉淀，大咖云集拓者设计吧十年积累沉淀，汇集众多设计大咖及知名机构作品，海量效果图模型，优秀设计案例，经典设计图纸，名师手绘，实景设计作品，设计方案，施工工艺，原创设计。涵盖各类风格与空间，关于软装硬装的家居设计灵感都在这一一为您呈现，支持下载，海量设计资源共享。为室内设计师提供原创作品展示，让室内设计作品被商业用户和大众所欣赏，提升室内设计价值，让世界看见您的设计才华为设计师提供有效传播和服务拓者论坛，互动交流拓者设计吧汇聚了全国380万设计师，千万条主题帖。如果你喜欢分享，可以在论坛上发布自己的设计作品与心得；如果你喜欢学习，你可以找到经验教程板块，查看各种学习资料；如果你想找一份合适的工作，也可以通过论坛寻找合适的公司。总之，在拓者pp，你可以找到自己的组织，选择自己感兴趣的内容，进行全天候的互动吧。官网地址http//www.tuozhe8.com微信公众号tuozhe8com更新内容本次更新首页全新首页改版，上线视频类资讯消息上线消息功能，实时获知点赞收藏等互动消息设计师增加今日设计师模块，每日推荐一个设计达人论坛优化帖子展示效果，让你的交流更美观~个人主页认证设计师上线定制化背景图，让你的主页更好看~"}
{"label": "36", "label_des": "小说", "sentence": "《听书听报》除了保持内容多，每天内容更新多、更新快的优势外，与其他应用不同之处就在于，重点突出用户可对感兴趣的互联网内容栏目实现自主订阅和每天更新内容全自动朗读的功能，即实现我看到和收听的内容，完全是我自己决定的，不需要别人推荐给我，而且实现全自动顺序朗读，不需要我干预。《听书听报》的目标就在于打造一个全中文互联网信息的汇聚中心，至于听什么则完全由个性化的用户自己来决定。开发团队负责人Tom的推荐语。《听书听报》具有如下特色1、可以收听的资源多；2、每天资料更新多，更新快；3、内容精，界面以突出资源为中心，简洁大方，没有与内容不相关的杂乱信息，栏目检索、订阅简单明了；4、作为荣获中国移动应用市场创业大赛社会组精品奖的应用，名符其实，经过8年的持续改进，实现好用、易用、实用的目标。更新内容1、优化从微信中调用APP直接朗读微信的功能，更好的保护用户眼睛；2、升级产品功能布局；3、优化界面图标设计；4、提供用户定制界面服务；5、增加轮播图；6、解决部分低内存手机的闪退问题；"}
{"label": "17", "label_des": "休闲益智", "sentence": "消除爆音是最有趣的方式来直接从你的口袋里买和卖。通过简单地拍摄照片卖给你的东西。跟随你的朋友，看看他们买，卖和喜欢。从社区发现的最好的事情。现在打开你的小店铺。Plesesendusnemilifyouhvenyissuessupport@depop.comndwelllookintothemforyou."}
{"label": "28", "label_des": "论坛圈子", "sentence": "乗换案内は履歴とマルチ検索に特化したシンプルな乗换案内路线検索アプリです。▼履歴検索する度に検索结果を自动で保存するので、电车が地下に入った时も、电波の悪い时も、いつでも以前の検索结果を见ることができます。保存した结果は、履歴一覧から辿れるほか、ホームに「最后に见た経路」ショートカットを作成しておけば、ホームからもワンタッチで最后に见た経路を确认できます検索时の駅名も履歴として保存され、次回以降に素早く入力できます。なお、検索履歴は外部ストレージへ保存できますので、容量を気にする必要はありません※设置が必要です▼マルチ検索マルチ検索モードでは出発駅／到着駅を复数指定して一括して検索できます。最寄り駅が复数ある场合お使いいただくと便利です。▼复数の検索エンジン対応Yhoo乗り换え案内と、ジョルダンPC版の検索に対応しています。各検索エンジンの特徴は、Yhoo乗り换え案内では、一本前/一本后検索ができます。ジョルダンでは、乗车车両情报、乗り换えの発着ホーム情报が见れるほか、周囲の路线図表示ができます。▼シンプルさ余计なキー操作がいらないよう、検索条件の入力画面がコンパクトな设计になっています。▼音声认识マイクボタンを押してから「新宿から横浜终电」のように喋ると、言叶で指定した条件を入力してくれます。お急ぎの时にどうぞ。▼上记を含む特徴・基本的な路线検索机能・検索结果の自动保存・复数出発/到着駅の一括検索・駅名入力时、検索履歴駅に応じた駅名のオートコンプリート・駅名入力时、入力文本に応じた駅名のオートコンプリート・お気に入り駅の登录・検索结果のタブ表示・到着駅の地図表示过境过境简单，专门从事多搜索历史网上搜索的应用进程。▼历史由于自动保存的搜索结果您搜索，即使当列车进入地下室，即使在信号条件差，你可以看到在任何时候结果与以往的每一次。保存的结果，此外，也可以追溯到所有的方式回到从历史列表中，和如果我创建一个快捷方式的路线，最后看到在家里，你可以看到那是最后一次看到从主触摸一个按钮的路径站名的搜索时间也存储历史，你可以很快地进入下一次或更高版本。但是，请注意，可以保存到外部存储搜索历史，需要担心的能力需要设置※▼多搜索您可以搜索一次指定多个站出发/到达站的多搜索模式。这是方便你使用它，如果你有一个以上的距离最近的车站。▼搜索引擎支持多种我支持雅虎和转让的援助，寻找乔丹PC版。每个搜索引擎的特点，雅虎转让指导意见，我可以搜索这一个前/后这个。在约旦，除了到达和出发信息乘坐车辆信息，传递，路线图显示周围可以回家看。▼简单因此，不需要额外的按键操作的搜索条件输入画面的设计紧凑。▼语音识别当你说横滨末班车从新宿我按下话筒按钮，输入您指定的条件的话。请你在匆忙时。▼功能，包括行基本的搜索功能自动保存搜索结果&middot;批量查找多个出发/到达站站站名输入自动完成名称，根据搜索历史站自动完成名称的站的站名输入，根据输入的字符注册喜爱的电台标签显示的搜索结果到达站的地图视图更新内容提升了稳定性。"}
{"label": "21", "label_des": "经营养成", "sentence": "生存战争中文版攻略是由游戏狗为玩家带来的免费游戏辅助应用，其中主要包含生存战争合成表、玩家作品、材质资源、攻略大全等内容，更有有生存战争入门攻略、生存战争设计图等精品内容，快来下载体验吧更新内容1、修复已知bug，提高稳定性。"}
{"label": "56", "label_des": "英语", "sentence": "每天读一点英文是一款由权威英语教育机构和多位名师联合打造的专业英语学习软件，从零基础的音标学习，到丰富详细的分类口语课程，再到英语能力进阶的报刊名着阅读课程，按照英语学习的各个水平设置了循序渐进的系统化课程。不管你是零基础的英语初学者，还是一直的英语学习爱好者，都有专属于你的个性化学习内容。零起点学习包含零基础在内的系统化英语学习内容，适合从零开始的英语初学者，从音标学习开始，通过系统化的课程设置，使学习者在口语、听力、阅读、写作各方面的能力全面得到提升。过关式课程采用卡片式的内容设计，每一段学习内容都带有系统自测功能，让学习者能够过关斩将地完成每一个学习模块的内容，轻松取得进步。练习自测功能软件的每个学习内容都带有巩固练习的板块，学习者可以及时自测学习效果，同时内置口语实景对话跟读联系，配合全新语音评估技术，给你的口语实时评分，无需联网照样识别。学习时间自由专门打造模块化学习方式，将学习内容切割为碎片式的小模块，几分钟就可以完成一个小模块的学习，让您能够自由安排，利用零散时间学习英语。更新内容针对之前用户反应的问题进行处理优化，希望这版更新可以给大家带来更好的使用体验。"}
{"label": "48", "label_des": "音乐", "sentence": "装机必备，是一款铃声剪辑、铃声下载一体的工具软件是一款精巧的铃声剪辑制作工具，支持MP3,WAV,AAC,AMR等各种格式的音频文件都能剪辑，想剪哪一段，你只用点击图形声波的位置即可，然后试听并微调。提供影视同声、短信铃声、华语金曲、中西古典、搞笑幽默、动漫卡通、广告歌曲等N多种铃声下载剪辑的文件可以直接设置为来电铃声，通知提示音，闹铃声等，并支持蓝牙、微信、微博、QQ、人人网、邮箱等各种分享功能详细的文件信息更便于您找到文件所在位置，赶紧动手，成为专业铃声剪辑者吧。1、代码结构,安装包更小,执行更佳；2、支持各种手机机型；3、操作简单，不会用的，请看操作说明哟。"}
{"label": "8", "label_des": "公共交通", "sentence": "深圳e交通是一款为您提供高速费用便捷支付的APP应用，用户通过绑定车牌和对应的支付方式后，即可在高速公路进出口直接通过车牌识别进行扣费通行，助您拥有便利通行的体验。此外，深圳e交通还具有电子发票功能，您在高速公路通行的相关费用均可在APP中查询并打印。目前，深圳e交通所提供的电子发票仅用于报销，不可作为抵扣凭证。后续功能还在进一步开发之中，敬请期待,帮你实现高速公路无感通行,1.改进注册登录体验2.改进车牌绑定提示3.修正发现的BUG4.改进性能及资源消耗"}
{"label": "22", "label_des": "策略", "sentence": "狼人是一个局域网在线多人的游戏。六名玩家将会展开竞争,互相配合,保存或毁灭人类。玩家的角色要么是随机分配的狼人或村民每个寻求摧毁其他。所有的村民或所有狼人已经被消灭了游戏将会结束。,,优化体验，增强稳定性。"}
{"label": "17", "label_des": "休闲益智", "sentence": "在这款缤纷多彩的时间管理游戏中，像真正的老板一样用心经营您的专属药剂店混合多彩药剂多彩，正如字面描述那般色彩斑斓。通过熟练混合与搭配，同时掌握色彩原理，即可调制出涵盖整个色谱的药剂烹饪充满异国风情的小吃世界的任一角落都无法找到如此佳肴囤积美味可口的壁虎、曼陀罗根和龙肉，满足一切口腹之欲为疯狂客户提供服务人类、精灵、矮人、兽人和地精有何共同之处他们都狂热痴迷于药剂，这就是共同之处留意骄傲自大的家伙，比如市长PollyT.Sen和勘探者BorOMer。升级您的商店在陆地上7个独特位置开设商店从广阔无垠的Strluck村庄到宏伟壮观的Emberlion王国获取更佳装备，并使用家具和饰物装点商店，让疲惫不已的旅客感到愉悦欢快。根据游戏风格，确定优先次序和进行自定义。成为终极药剂师还在等什么这些药剂不会自己生成立即开始畅玩《梦幻药剂》应用，免费享受游戏乐趣。特点基于色彩理论的颜色混搭游戏。将精华、香料、辅料和咒语符文相结合，以制造药剂为怪里怪气的冒险家人类、精灵、矮人和其他种族，烹饪充满异域风情的小吃颇具挑战的Boss大战7个独特位置灵活升级，根据自己的游戏风格升级药剂商店全动画手绘图形引人入胜的配乐长达数小时的游戏乐趣更稳定、更优质，邀您一起。"}
{"label": "70", "label_des": "工具", "sentence": "木蚂蚁电子市场是基于ndroid平台的客户端软件，提供安卓应用程序的分享与下载。木蚂蚁电子市场以内容全，下载快，汉化多，游戏内容多为特色，在界面上和功能操作方面，充分考虑国人使用习惯。免费提供海量国内外各类热门应用和游戏免费下载。它有以下特点一键下载海量应用及更新　只需一键即可从下载资源，并支持一键更新已安装的应用，快速装机一步到位；及时获取国内外新应用和游戏木蚂蚁应用市场是专门服务安卓用户的的第三方安卓电子市场，在这里可以找到新发布国内外应用及游戏，新游戏发布快速通知你；一键下载大型游戏+数据库包游戏迷的福利来了，不再纠结于大游戏的数据包问题，木蚂蚁市场内置大游戏解决方案，一键下载，一键安装，小编精选游戏免费下到手软国内更新较多的汉化作品库收录国内各大汉化组创作的汉化作品，是国内较多的汉化作品集中地；其中木蚂蚁网友汉化小组是国内汉化领域较好的汉化组之一，在汉化专区可以下载到国外热门游戏的中文版本；高速稳定下载，下游戏更爽每天有数十万用户从木蚂蚁电子市场获取各种资源，为保证带宽，我们与国内知名CDN服务公司合作，针对手机网络进行优化，保证在下载过程时更快更爽；中文安卓领域较全的应用程序库木蚂蚁已收录数万款适合国内用户使用的应用及游戏，囊括国内几大安卓资源站的数据及民间汉化组大量汉化作品，而且每天都有大量创作者向木蚂蚁提交收录；完全免费下载，无需注册所有应用及游戏完全免费，直接访问即可体验全部功能，无需繁琐的注册，玩手机，就得要方便，下载下到手软；人性化设计，为你节省流量针对国内用户使用习惯，优化各个模块的交互流程，使操作时更易上手；同时，考虑到国内手机网络资费问题，在各个环节我们都考虑到节省流量；充分考虑省电的技术设计我们极大地优化了核心处理程序，在保证性能的同时，我们从技术架构上，UI设计上，充分考虑手机的特点，省电，更省心；完善的下载管理系统加入断点续传及多线程多服务器集群技术，可随时暂停续传，以保证高速下载，不会再因网络的中断让你想摔手机，即使是较差的网络环境都能顺利下载，给力呀海量手游内容及相关服务手游资讯，手游下载，新游测试等资源极为丰富，而且，还可以用木蚂蚁帐号登录热门手游阿通过微博，二维码一键式分享独乐乐不如众乐乐，发现好玩的应用，一键分享给好友，还可通过二维码或短信以及微博等方式很方便地的一键推荐哦；木蚂蚁小工具汇集各种经典小程序，优化系统、管理应用等实用工具一应俱全。正体验玩机的乐趣，侧边唿出极为方便，就像你的手机小助手。　　更多功能等你发现木蚂蚁市场新版正在筹划中，跟木蚂蚁一起成长吧勤劳的蚂蚁会带给你更多惊喜。更新内容BUG修复。"}
{"label": "46", "label_des": "视频", "sentence": "爱奇艺纳逗，让时光更有趣精彩短视频社区，百万原创短视频，超全热门影视综应有尽有。成为追剧达人、捧你做原创短视频红人，没有我们做不到精彩竖屏小视频做全民偶像横屏看剧追综，竖屏看网红达人，来纳逗上传视频，show出你的才艺，我们让你享受百万粉丝宠爱。汇聚全网短视频红人为你汇聚全网超好玩短视频，高颜值小哥哥小姐姐等你撩，精彩技能、酷炫style目不暇接。超有趣的话题挑战精彩生活无处分享烦闷情绪想要释放参与花式话题拍摄挑战，释放表演欲，快乐你主宰。剧荒荒心慌慌，纳逗让你不无聊3分钟带你看电影，国际大片、经典老剧、院线热播，你的喜爱我知道。踢走焦虑，热门综艺任你挑打发时间干点啥热门综艺了解一下吃饭睡觉刷纳逗，看不完的兜着走。精彩片段，过滤拖沓的情节懒癌上身，追剧也要高效率过滤槽点，拒绝套路，精彩片段跑不掉。影视社区，你的观点很重要看剧吐槽，追星打cll，有啥说啥，你的评论区你做主。更新内容1、技术GG优化了你看不懂的代码，使用更流畅啦。2、视觉mm设计了更好看的界面，操作更简单明了。"}
{"label": "84", "label_des": "养生保健", "sentence": "简单操作，保护你的眼睛健康,为用户提供贴心的护眼方法，以达到缓解视疲劳的目的。,提升了稳定性。"}
{"label": "25", "label_des": "约会社交", "sentence": "同城开放男女,不兜圈子,快速约爱交友神器2015年度最火爆同城约爱交友神器★最火爆的约会神器，每天100万求约请求★最快速的约会神器，实时查看寂寞的发布求约的异性★1秒注册，解决你的燃眉之急★真实用户，真实照片才能被审核通过★同城约会，她/他就在你身边更新内容提升了稳定性。"}
{"label": "96", "label_des": "理财", "sentence": "一个可以阅读资讯、分享资讯的应用应用由强大的资讯编辑团队实时为您提供优质行业资讯，有了他您可以随时随地阅读咨询、分享资讯；还可以在分享中成长,阅读资讯、分享赚钱的应用,1、增加红包接龙功能"}
{"label": "111", "label_des": "购物咨询", "sentence": "好搭盒子－虚拟试穿，即刻get搭配技能Bilibili阿婆主、小红书达人、微信自媒体都在推的App，帮你发现最适合你的衣服。懒得逛街，习惯了网上买买买，但总是退退退。又或者懒得退，衣橱里又多了几件几乎不怎么穿的衣服。如果是这样，不如来试试好搭盒子吧虚拟模特，帮你试衣只需上传正面头像，输入身高体重等信息，生成跟你相似度99的虚拟模特，帮你试穿，合不合适，一目了然。精选好货，更多搭配灵感精选Zr、优衣库、淘宝iFshion等上千款衣服在线试穿，为你带来更多的搭配灵感，迅速提升搭配品味。个性化推荐，获取专属搭配根据你的身材和喜好，每天为你定制专属搭配，迅速找到喜欢并最适合自己的穿搭。用好搭盒子，精明剁手，不浪费一分钱在不喜欢的衣服上，一起来体验吧［时刻倾听你的心声］好搭盒子还很年轻，难免有一些不尽如人意的地方，大家发现任何问题，都可以在好搭App上联系客服，希望未来好搭的成长，一直有你们陪伴。官方微信好搭盒子官方微博@好搭盒子联系电话02161176673更新内容新增品牌馆，即刻发现偏爱的品牌"}
{"label": "70", "label_des": "工具", "sentence": "本软件提供一键root获取，软件卸载、用户软件卸载、软件搬家、安装包扫描、ROOT引导帮助等软件管理功能。软件卸载1，提供批量一键卸载功能，简化操作步骤；2，自动分类应用可以删除、建议保留、核心组件，为您提供卸载建议；3，自动备份卸载后的应用，您可以在回收站里彻底删除或者还原他们，可自定义回收站目录。移至SD卡可一键批量做到软件搬家，并实现内置空间释放。安装包管理1，全盘扫描SD卡里的APK安装包；2，可批量操作安装、删除批量重命名、删除重复包、移至目录安装包；用户软件卸载1，批量备份、卸载已安装的应用程序；2，可自定义备份目录；所有程序列表1，可自定义增加显示项时间]、包名]、路径]等；2，可按移动，名称，大小和时间等排序；3，长按可显示详细信息大小，安装时间，包名，apk文件的路径等；4，可按apk文件名，包名，应用名在网页搜索，在市场搜索。"}
{"label": "96", "label_des": "理财", "sentence": "壹钱包是中国平安旗下的一站式金融生活购物平台，致力于为用户的每一分创造价值。涵盖积分服务、活期理财、定期理财、购物、生活便民、转账还款、金融服务等众多领域。积分服务万里通积分全场景通用的积分管理平台，每日可领取丰富积分奖励。集团服务平安保险、银行及其他集团客户获得的万里通积分均可使用。使用场景充值卡、生活缴费、娱乐购物均支持积分支付。理财服务新手福利新用户专享年化7，还可得288元红包。特供理财灵活期限1365天，年化收益6+。银行理财活期存款4.1，定期存款5+还可提前取出。基金产品全品类基金持续上新，年涨幅可达48。邀请返现邀好友增收益，还可得万元理财金。商城服务新手专享新人即送300+福利礼包、9.9元特惠商品。每日爆款一站式智能购物体验，每日爆款商品1元抢购。月度大促品类狂欢惊喜价，低至1元起；爆款补贴，限时抢购。分期免息品牌分期免息购，月月优惠享不停精选品类馆五大类目馆，呈现丰富商品，满足您的所有需求。精彩活动品牌狂欢天天上新，低至3折起。更新内容1.理财大升级，更多额度更高收益；2.商城4/18春季狂欢节，领￥418购物津贴。4/23迪士尼奇梦卡及专区即将上线，敬请期待；3.积分频道限时购每天10点，20点准时开抢，充值缴费0手续费；4.福利中心每日签到领积分，用小积分寻宝，天天开奖；5.首页交互全方位升级，提升用户体验；"}
{"label": "95", "label_des": "借贷", "sentence": "钱包易贷，您随身的贷款钱包贷款、借钱、借贷不用发愁，纯线上极速现金贷款软件，大额分期贷款借钱APP，审核提现一步到位，极速贷款和优惠券活动体验给你惊喜钱包易贷，帮助用户实现快速借款的手机极速贷款APP。消费旅游，生意周转，急用钱，贷款钱包帮你忙。快速借款，您的私人钱包，您的线上信用卡2000元20万元额度，无抵押无担保信用贷款#有易贷享现在#钱包易贷，专注于互联网全流程线上极速贷款，您随身的贷款钱包有易贷，轻松解决您的贷款问题，在这里享受一站式的贷款服务，1分钟申请贷款，快速审核贷款，闪电贷款。够便捷极简贷款操作，1分钟申请，随时可查看贷款进度，一键借还，让您轻松贷款。够灵活多种贷款认证方式供选择，200020万额度下可多次申请贷款，让您随心贷款。够迅速大数据秒级智能审核贷款，自动放款提现，大数据自动30秒内审批，让您及时贷款。够安心三大风控定级，借款意外险，全透明贷款流程，让您无忧贷款。资金合作来源宁夏钱包金服小额贷款有限公司钱包易贷官方网站www.qinboyidi.com客服电话4006806888公众号钱包易贷会员中心更新内容新增提前结清功能，主动换还款卡，淘宝认证，页面展示放款资方"}
{"label": "69", "label_des": "出国", "sentence": "日本购物扫一扫是你的贴心中文导购，安心日本导游，去日本旅游购物的必备小红书。扫码比价神器告诉你什么值得买，全药妆店攻略教你免税海淘。面对日本店铺中满眼的日文，你还会为找到适合自己的商品而不知所措吗扫码比价神器日本购物扫一扫，让你轻松自带buff，一手搞定旅行和购物行程。快速扫描，随身翻译只需扫描日本商品背后的条形码，便可快速查询该商品的用途及使用方法等信息。自带中文翻译功能，帮你解决语言不通的问题，犹如在国内购物一般，畅通无阻。热门商品推荐小编秉承神农尝百草，要死我先死的精神各种亲身尝试，定期良心力荐十几款热门日本商品，药妆电器百货应有尽有，让小伙伴随时了解热门新商品资讯。店铺导航热门商品附带日本店铺导航功能，LBS定位功能，帮你找到附近店铺，提高紧张行程中的购物效率，妈妈再也不用担心我误机了~比价、汇率换算穷游的精髓就在于买到值得买的商品，提供日本亚马逊、松本清、淘宝等多种渠道的商品的价格；同时提供实时汇率的换算工具，轻松计算所在店铺价格，各种贴心功能让你在购物时一手掌握商品价格。更新内容提升了稳定性。"}
{"label": "96", "label_des": "理财", "sentence": "APP服务于企业用户，将融资、融智、融技、融合贯穿企业服务全生命周期，整合金融机构、政府、公共领域、社会各服务领域资源，采用大数据支撑、网络化共享、智能化协作的服务理念，集成企业普惠服务，构建覆盖企业全生命周期的全领域、全方位协作共治的企业诚信共赢生态圈，为企业提供一站式智能化服务。产品特色智能撮合需求快速发布，快速精准智能匹配交易对手及优质项目，助力企业发现商机项目式撮合支持包括投资融资、PPP项目、国企混改、融资租赁等大型项目类撮合全领域撮合支持全领域自定义需求撮合，涵盖众多细分领域企业中心支持企业成员管理、橱窗展示、服务能力上架等功能，以企业为中心提供各种个性化服务智慧园区支持园区管理、园区活动、园区惠政、园区资讯等功能，打造智慧园企生态圈，实现信息共享、资源互通我的商机支持用户对需求、意向、撮合结果进行管理追踪,企业智能撮合综合服务平台移动端,支持个体工商户入驻平台新增语音识别、消息推送功能新增保函查询、管理团队查询功能智慧生态圈用户体验优化"}
{"label": "70", "label_des": "工具", "sentence": "应用宝Android是腾讯应用中心倾力打造的手机应用商店，致力于为用户提供丰富、优质、安全、个性化的安卓软件游戏资源和一站式的下载管理体验，全方位覆盖用户的下载、管理、收藏、分享、社交娱乐等多样化需求。,节省资源并拥有最齐全应用的软件。享有多款热门游戏礼包及首发。,1、提升启动速度，体验更流畅2、修复了一些已知问题"}
{"label": "17", "label_des": "休闲益智", "sentence": "彩球粉碎是一款经典好玩的彩球游戏，只要把相同颜色的彩球连接在一起，如果数目超过三个，彩球自动爆炸消失。不停的打出彩球，只到所有的彩球都消失为止。彩球会按照固定的速度往下坠落，如果不能再规定的时间内让彩球消失，当最下面的彩球碰到警戒线时，游戏结束，一起来玩这个经典的彩球粉碎游戏吧。更新内容BUG修复。"}
{"label": "102", "label_des": "摄影修图", "sentence": "顾名思义，本软件是一个图片辅助软件，内容丰富，拥有上百万图片素材供您下载，浏览，设置，是一款非常好的软件，具体如下1.本软件收录的所有壁纸均是我们精挑细选为您准备的高清图片，拥有高品质，安全绿色等优点。2、我们对素材进行了良好的分类，让您轻松找到一款壁纸下载设置为您的手机桌面3.完美的浏览功能，支持手工缩放等特性，操作方便，简单容易上手。，部分。"}
{"label": "48", "label_des": "音乐", "sentence": "DrumMaster是一款手机变身架子鼓的娱乐应用，效果很赞。适用于所有想玩鼓的用户，边听歌曲，边玩鼓。...,,稳定性改进和错误修正。"}
{"label": "11", "label_des": "薅羊毛", "sentence": "生活市集APP必载特色1.好康天天抽天天开APP、天天抽折价券，首次包中100元折价券。现抽现用2.APP专属折价券不定期发放，密切注意每日推播通知手滑就买随心所欲#限时团购力量大，档档挑战网路最低价，不需再到处比价#天天新品上架，流行商品抢先看#直觉优化的操作介面，手机购物不迷路#图文并茂的详细叙述，掌握细节好安心#我的最爱商品收藏功能，销售结束前提醒您，不再错失任何限时好康#APP专属折扣千万别错过#NEW]购物爽度有口皆碑，网友提供商品综合评价让您买得安心快速註册、结帐与订单查询#註册方便不需要落落长的註册资讯更不用担心个资外流#安全第一採用SSL最高安全等级加密机制，保护您的个资与付款资讯#多元付款信用卡一次付清与分期付款、实体ATM、711ibon、全家、莱尔富、OK便利商店超商付款#轻松收货全部商品一律宅配到府，免去搬运困扰#订单状态从订单成立、商品出货到物流配送状态、退货流程等一目了然===生活市集限时团购的百货用品购物平台===产品从清洁耗品、3C家电、居家厨卫、卫生保健、美妆、保养、面膜、女性、亲子、服饰到美食、宠物用品等种类多元丰富，通通免运费、轻松宅配到府。另有不定期APP专属折扣，结帐再下杀，您千万别错过。若有订单或任何问题要反映，欢迎来信service@buy123.com.tw或是从APP内订单底下以及客服中心发问，透过Emil方便与您双向沟通以增加解决效率；Google评论功能无法让客服人员为您提供会员专属服务或处理售后事宜。更新内容修复了一些BUG。"}
{"label": "11", "label_des": "薅羊毛", "sentence": "\"安全无毒无广告完全免费锁屏特色用户福利QQ群号513067379★注册即送2元奖励★提现兑换任您选、商城在等着你，可随时提现、支付宝加价购、兑换礼品★为您提供量身制作的锁屏壁纸，每次点亮屏幕都是惊喜~★解锁就送奖励，动动手指、左右一滑即可★邀请朋友，即获2元，好事不独享，予人玫瑰手有余香红包锁屏官方版❤"}
{"label": "53", "label_des": "中小学", "sentence": "一个在线帮你解答数学问题的网站，现在你可以在你的安卓手机上体验这项神奇的服务，您只需按照格式正确填写你要解答的数学式，然后勐击一下就可以轻松得出包括基础数学、初级代数、代数、初级微积分、微积分、三角函数等各种数学细分科目的答案，且解题步骤非常详细。,,修复部分小错误，提升整体稳定性。"}
{"label": "17", "label_des": "休闲益智", "sentence": "曾开发《猫咪后院》的HitPointInc最近又推出了一款画风清新，轻松治愈向的放置游戏《青蛙旅行旅かえる》。游戏玩法很简单，玩家从庭院收集三叶草，为自己的小青蛙准备行囊，静静等待其旅行归来，为你带来各种惊喜休闲治愈轻松向放置游戏收集三叶草，享受悠哉日常让小青蛙踏上探寻自我的旅途吧嗯，对的，你基本不用管它，收完一波菜，为它配置便当，等它回来就好。它回来的日子不确定，有时候数小时，有时候好几天。蛤不在的时候，想他"}
{"label": "113", "label_des": "办公", "sentence": "注意当前版本为亿方云V2客户端，适用于6/20日后注册用户、和所在企业已升级到亿方云V2的用户。如果你的企业尚未升级，请下载旧版客户端图标上没有V2标志。如需升级，请联系客服~亿方云全新升级国内领先的安全稳定企业网盘/企业云盘/同步盘企业可以非常便利的实现部门内，部门间以及与企业外部伙伴的文件共享，并灵活设置权限强大的在线编辑，多格式预览，全文检索，文件评论等功能随时随地多端设备文件办公与协作，大幅提升企业的内外部工作协同效率。更新内容修复若干Bug"}
{"label": "114", "label_des": "日程管理", "sentence": "秒记上班，自动算工资，月底核对考勤工资，工友都喜欢用的APP，我们更懂你。我们知道你在乎什么用开心加班管家，精准记录加班情况，满足各行各业的需求，自动算工资，月底核对考勤工资，这是您的专属小蜜，让您在外打工不被坑我们知道你需要什么用开心加班管家，吐槽树洞发状态，妹子帅哥随便撩，专业推荐正规高薪工作，让你在外打工不孤单，工作不烦恼。特色功能1、一键秒记加班详情，APP自动核算工资；2、日历明细，展现每日记录详情；3、记加班5种模式记加班、小时工、计件、记工/包工、记项目，满足来自各行各业的你；4、考勤周期可以设置；5、批量记加班，一次可记多天；6、数据可导出到QQ,注册用户可进行网络备份；7、统计月工资，可查看工资详细构成；8、记账功能，记录生活消费和借钱还钱，类目详细；9、记事功能，记录您的生活点滴；10、开心圈子，吐槽树洞发状态，20万+的妹子帅哥在这里等你。更新内容优化用户操作体验，修复等一些bug"}
{"label": "70", "label_des": "工具", "sentence": "优比特倾心打造，唯一支持流动测速终端设备，全国数据全，自动升级解决了分享软件时,可能出现的异常,添加了分享时赠送积分的功能."}
{"label": "70", "label_des": "工具", "sentence": "与其他移植到电视的文件管理器不同，小白文件管理器是完全针对电视来进行设计、开发，因此出色地适配了电视的各种操作方式，就算使用电视遥控器也能快速完成文件管理操作。此外，在小白文件管理器智能分类，远程管理等功能的帮助下，文件管理操作变得更为简单、轻松。1、为电视而生回归本源，为电视而生，完美适配电视的显示规格，使用遥控器就能完成文件管理操作2、智能分类数据智能分类，再也不用进入一个个文件夹去找将视频、图片、音乐、安装文件啦3、远程管理使用电脑与电视建立连接，在电脑上进行文件管理操作，跨终端数据互通更简单更新内容一、优化优化家庭网络内容扫描流程，提升处理效率；二、修复1、修复部分机型上插/拔移动设备可能导致异常问题；2、修复部分场景下视频分类中显示非视频文件问题；3、修复部分机型获取磁盘空间异常问题。"}
{"label": "70", "label_des": "工具", "sentence": "国家数字图书馆应用程序以服务和资源为主线，为读者提供享受国图服务，阅读在线资源的便捷方式。1.书目检索opac检索可检索国家图书馆馆藏信息，支持扫码检索，支持预约；联编检索可检索全国几十家图书馆的馆藏信息；站内检索可检索app内发布的新闻、公告等信息。2.电子资源国家数字图书馆应用程序提供电子期刊、听书、手机知网、畅想之星数据库、连环画、移动阅读平台等数据库，为读者提供丰富多样的在线电子资源。3.信息资讯发布国家图书馆新闻、公告、讲座预告；每日推送一条文津经典诵读的诗词名句。4.专题将线下展览组织成专题，方便读者在线观看国家图书馆组织的各类大型展览。5.书架期刊、听书、手机知网的电子资源下载后，可在书架中统一管理，支持离线阅读。6.个人中心包含读者预约信息查询、借阅信息查询、外借权限查询、滞纳金查询等功能。,,部分功能优化。"}
{"label": "47", "label_des": "短视频", "sentence": "创意视频营销，趣味营销，有趣推，就够了趣味营销爆款必备海量视频模版爆款不断支持自定义更换音乐，只需轻松操作即可生成创意又好玩的小视频。还有图片、GIF等强大功能，引爆你的社交圈你的创意视频制造机～功能贴心灵感不断拍摄视频、剪辑视频、素材库、视频课堂等贴心功能，帮你一站式搞定从做视频到发视频的所有难题每日更新精彩不停各行各业推广宣传，个人日常趣味娱乐，适用场景多多多到不行轻轻松松达到宣传效果，开启视频营销新方式。涵盖各种热点各行各业，不用苦心追热点，让你的内容永远先人一步～创意特效一键套用一键技术流让你轻松火不必费力学习复杂的视频制作，原创系列特效模版惊喜不断，你也能成为特效主角，做出令人赞叹的创意特效视频更多精彩玩法，等你发现1、支持一键导入本地相册视频中的音乐，背景音乐从此有更多可能～2、优化模版分类，更快找到你想要的模版内容3、细节体验升级,创意视频制作神器,1、支持一键导入本地相册视频中的音乐，背景音乐从此有更多可能～2、优化模版分类，更快找到你想要的模版内容3、细节体验升级"}
{"label": "16", "label_des": "射击游戏", "sentence": "全民竞技枪战手游，CS经典再现，全3D绚丽画面，打造电影级视觉盛宴;经典名枪、不同玩法;闯关模式、无尽模式，再现真实战场;真人实时对战，酣畅淋漓。,颠覆经典《枪火前线》重磅来袭。,1.内存1G机型适配优化2.解决内存泄露导致的卡顿及死机3.解决角色移动时，触屏导致的抖动问题4.Loading界面优化，降低加载转化率"}
{"label": "74", "label_des": "违章", "sentence": "福建省网上处理道路交通违法行为和缴纳罚款信息app，可根据车牌号或处罚决定书号网上查、缴、办道路交通违法行为。,,修复了一些BUG。"}
{"label": "71", "label_des": "亲子儿童", "sentence": "突破2000万妈妈的选择麦田早教系列APP给您一站式早教体验，幼小衔接，从此告别早教机构简介麦田数学专为36岁儿童设计的数学启蒙课程，包含所有数学基础学习，开发孩子对数字的认知，丰富数学概念,让孩子通过趣味的场景游戏爱上数学课程内容1.10以内数量、半具体数量的学习与比较，10以内的唱数，5以内的按数取物，10以内数量的合成，等分与一半量的概念，数字描写2.整十概念认知，10以内数量的分解，初识加减号，10以内实物的加减法，150以内数字加减法,数序与唱数，数概念数位、相邻数的认识，封闭数数3.100以内数字加减法，了解大于、小于概念，100以内的唱数，数概念认识，10以内2步加减法关注支持微信公众号爱宝麦田麦田官网www.mytin.com.cn反馈邮箱service@mytin.com.cn欢迎联系我们，提出宝贵建议，共同为孩子提供更优质的教育服务更新内容1.新增分享功能，和宝宝一起分享学习成果；2.新增趣味视频动画导入，激发学习兴趣；3.修复部分bug，体验更好；"}
{"label": "84", "label_des": "养生保健", "sentence": "艾益生是一款家庭艾灸保健速查的应用。病症艾灸调理方案，帮助用户解决常见病不知灸哪里的问题；人体腧穴定位及简易取穴视频，解决普通人艾灸不知如何找穴的问题；创建艾灸计划，帮助用户实现个人与家庭的健康管理；更有中医养生课程及饮食、睡眠、运动等健康好文推荐。,艾益生，家庭艾灸保健速查助手。,修复了若干bug"}
{"label": "18", "label_des": "动作类", "sentence": "《战争的召唤战争使命》是一款和《空中大作战1942》极为相似的一款战机游戏。游戏在操控上进行了，在画质上也有所改善。与之不同之处还在于，本作的背景设定为近代，相比于老式战机，本作中你能感受到来自各种新式战机的超爽。喜欢战机游戏的朋友们不妨来试试吧和错误。"}
{"label": "16", "label_des": "射击游戏", "sentence": "这是一款3D的CS反恐射击游戏这款游戏并没有采用HlfLife引擎，而是基于Unity引擎，虽然基于CS1.6制作，但是和Vlve半毛钱关系灭有。他们从开始就使用全新的代码和游戏资源进行独立开发，同样提供了很高的图形和流畅性，无论是现在的单核手机还是多核设备，都能提供流畅的游戏。这个移动版CS支持iOS和Android跨平台联机，本地和网络均能联网。单机模式支持增加电脑人，练级模式可以和好友对战。游戏提供3种模式经典模式、僵尸模式和团队模式，提供几十个地图，可以对血量、刷新速度、AI难度等进行设置。更重要的是，游戏针对触摸屏操作进行了，让跑跳、换枪、开枪等动作不再那么蛋疼。非常值得一玩，特别是带上朋友同学一起联机，只要别上课玩就行了。游戏特色本地或互联网联机；单人模式WithBots；所有流行的游戏类型经典，僵尸生存，团队死亡竞赛等；可定制的服务器设置；地图包下载http//pn.bidu.com/shre/linkshreid=486944072&uk=38451465291部分机型；2提高游戏流畅度；"}
{"label": "13", "label_des": "仙侠", "sentence": "奇迹屠仙是一款仙侠题材的修仙RPG手游，以修仙为根源，剧情跌宕起伏，唯美画面，炫酷角色，集多种元素为一体，单人组队团体PVP和PVE激战，奇迹屠仙引领最潮流的手游时代新玩法。奇迹屠仙官方介绍　　2016年最美修仙巨作《奇迹屠仙》首发正式确定《奇迹屠仙》将于3月11日10时掀起帷幕，进行不删档首发测试独创的跨服PK抢亲玩法，情侣激情双修功能，百种绚丽时装、活泼灵宠、霸气坐骑，只为还你一个仙侠梦奇迹屠仙游戏特色　　仙宠、坐骑、翅膀、神器、装备、法宝、结婚、竞技、PK九大;　　签到送神宠，每日大礼称霸天下;　　百种造型，千种玩法，告别传统RPG枯燥打怪;　　拒绝无脑刷装，拒绝无脑烧钱，战斗才是唯一真理;"}
{"label": "101", "label_des": "影像剪辑", "sentence": "一个全能的视频处理工具Videoleap了解如何轻松地制作富有创意的视频无论您想制作充满艺术性的好莱坞级大片，还是仅仅与朋友分享美妙的回忆与瞬间，Videoleap这款突破性视频编辑器均能如您所愿。专业人士可以利用强大的高端编辑功能，而业余人士则可以通过随时随地进行简单直观的剪辑剪切和组合而获得无限乐趣。,Videoleap官方版正式上线了,暂无更新说明"}
{"label": "12", "label_des": "魔幻", "sentence": "《进击的英雄》是一款西方魔幻次世代策略手机网游，独特副本，首创QTE战斗系统,经典刺激的战斗方式让您轻松上手，享受最超凡的游戏体验，全新PVP暴虐玩法，让战斗更勐烈。人物采用3D建模设计，打造出1080P的高清画质。在玩法上，游戏结合SLG和RPG双重元素，真正做到了多互动，强PK。变身超级英雄只身勇闯魔窟，狂虐BOSS，收获海量奖励，还能成为被全服玩家羡慕嫉妒恨的勇者。更新内容1.唿朋唤友功能全面升级邀请好友更加便利2.增加游客登录功能"}
{"label": "70", "label_des": "工具", "sentence": "GoogleKeep是Google新推出的云笔记。快速记录想法思绪，随时随地轻松重温记事内容。您可以建立检查清单、输入语音记事，也可以嵌入相片并加上註解。您可以在任何装置电脑或移动设备上即时存取您撰写的所有记事内容。GoogleKeep可让您透过记事、清单和相片记录想法思绪自动将语音记事转成文字使用主萤幕小工具快速记录想法思绪使用不同颜色区分各类记事，方便日后寻找不需使用时，只要将记事滑开即可封存在记事中加入核取方块，即可将记事转换成可勾选的清单将记事安全地储存在云端，随时随地轻松存取为您了细节。"}
{"label": "54", "label_des": "职考", "sentence": "虎奔等考是专门针对全国计算机等级考试考生研发的移动学习、刷题平台。手机软件分为免费版、体验版和VIP版，不同版本开放的功能有差异具体体可关注虎奔教育服务号微信公众号进行查看。功能简介如下1选择题刷题。章节练习、模拟考试、错题库、未做题练习。2操作题识记。真考试题一网打尽，看题、记答案。3移动课堂。0基础考生的福音，一线名师精讲课程。4视频解析。电脑做题，手机看视频解析。......还有、还有、还有，更多精彩等你发现。更新内容1. 解决安卓9.0系统闪退问题。2. 优化对于安卓8.0、8.1的兼容性问题。3. 软件版本更新为5.0.2。"}
{"label": "111", "label_des": "购物咨询", "sentence": "关于微乐微乐是专业的美食，电影，酒店，KTV，团购、生活服务信息APP，汇聚了百万知名商户，通过优惠券、会员卡的形式向用户发放多重优惠与让利。微乐致力于为用户提供贴心的生活服务，是一款真正集合购物、赚钱、娱乐、互动、优惠、便民于一体的综合类APP上微乐，每天畅享乐生活产品特色全民赚佣金边购物、边赚钱人人有钱赚，天天都赚钱优惠时刻相伴通过微乐APP，用户可以随时随地领取优惠卡券，惊喜与实惠无处不在专业齐全汇聚全国百万知名商家，吃喝玩乐购，这里啥都有畅享乐生活一站式懒人生活服务，足不出户，用微乐就能搞定一切生活所需多快好省商品多，实惠多，方便快捷，堪称购物达人必备神器，省时省力更省钱特产优惠购云集全国各地特产，真实货源，价格实惠天天赚钱签到，抽奖，看广告，只要有微乐，每天躺着都赚钱联系我们如果您在使用微乐的过程中遇到任何问题，或者想要提供宝贵建议，可以直接通过以下方式与我们取得联系官方微信一定火微乐官方QQ群170474931官方网站http//www.v89.com/客服电话4000209898客服邮箱v89.kf@v89.com更新内容1、解决部分机型高德定位失败以及相关的问题2、解决特殊情况外送服务下单闪退问题3、解决部分机型虚拟按键覆盖购物车问题4、解决高德定位sdk更新引起的广告显示问题5、解决积分商城显示问题"}
{"label": "54", "label_des": "职考", "sentence": "数百万日语初学者随身日语学习和日语翻译工具，涵盖学日语五十音图真人发音的基础日语单词。新标准日本语作业帮式教学，助力日语等级考试，提高日语听力和日语口语水平。更有热门日剧，日文歌曲，日本动漫趣味学日语，是经典的日语学习软件，能帮助日语初学者快速学习日语词典，掌握日语输入法。产品功能1.日语学习精选日文高频词汇和五十音图，进阶至新标准日语初级基础词汇三部曲，更有各类日语听力、日语词典单词应用场景专题课程，为日语初学者、进阶者量身打造的学日语软件，开心学日语发音2.日语翻译每个学习词语都有标准日语音频教学，标有对应的普通话翻译，罗马音。方便配合日语输入法使用3.日语单词，日语听力学习日语五十音图，分平假名与片假名4.日语电影，综艺，电视剧趣味日语学习，如《夏目友人帐》新海诚名作《秒速五厘米》《你的名字》，火影忍者，海贼王，柯南等热门日语动漫中学日语，寓教于乐，让日语初学者加快学习效率。5.日文歌曲各类日语热门歌曲教学，从此说日语，唱日语一样了得。,从五十音图轻松学日语,背词打卡功能全面升级，快来挑战吧"}
{"label": "53", "label_des": "中小学", "sentence": "作业帮一课在家学的名师直播课作业帮一课作业帮旗下优质在线直播辅导APP，中小学生在线学习辅导平台作业帮一课家长通用的中小学生学习帮手，名师领衔，直播答疑，涵盖小学、初中、高中全科课程，学生在线听课，高效学习作业帮一课使用场景家长救星，作业帮一课线上学习更方便辅导班太贵，家长苦不堪言作业帮一课专题课低至1元学习太难家长不会教作业帮一课，学习方法讲解更全面孩子学习积极性不高作业帮一课，直播互动，课堂氛围棒棒哒~作业帮一课介绍作业帮一课授课范围涵盖小学、初中、高中三个学段，学科覆盖数学、语文、英语、物理、化学、生物、政治、历史、地理。作业帮一课师资力量雄厚，教师经过6轮筛选，不足3通过率，90以上老师毕业于重点大学及师范类院校，平均5年以上的教学经验，帮助你击破各个学科难题知识点。作业帮一课课程设置科学合理，课程紧贴校内教学进度，老师根据学习要求进行同步教学。更有长期班课、专题课、小学兴趣班等~~更新内容优化注册体验，修复已知bug，使用更顺畅。"}
{"label": "92", "label_des": "支付", "sentence": "兴e付是一款高效、便捷的收银工具，为商户提供一站式收银、管理、运营、增值服务、金融解决方案。收款商户可快速开通微信支付、支付宝、QQ钱包、京东钱包等支付方式，支持消费者扫码支付、刷卡支付，收款便捷；账单查询交易订单状态，每日营收一目了然；报表多维度分析收款情况，实时掌控自己的经营状况；管理可添加多个收银员账户，收款统一进入商户账户，根据业务需求配置收银员权限。,高效、便捷的收银工具,修复了一些BUG。"}
{"label": "91", "label_des": "运动健身", "sentence": "乐刻运动核心特点丰富场景，精彩课程每月10000节+课程任选，花样团课、量身定制私教课、线上跟我练训练计划等多种健身体验，让健身不再枯燥。智能场馆，你身边的健身房全国8城近500家门店，24小时营业、智能运动科技、全程自助服务；环境舒适精致，每一处都物尽其用。运动数据，智能记录智能互联，线上线下健康数据全面打通，记录好你每一次运动轨迹。动态社区，运动分享汇聚百万用户分享干货、心得体会、运动故事…还有花式话题、主题活动、兴趣小组，show出运动态度，分享运动快乐。精选私教，严格选拔，专业周到明星私教全程陪伴，为你量身定制课程，让你的运动效果、事半功倍运动账户，玩法纷呈坚持运动积累时长，更多福利不断给你惊喜乐刻运动，每个人的运动生活乐刻运动，2015年成立于杭州，是领先的运动健身赋能平台。以让每个人平等享有运动健康的资源和权利为使命，每天响应1亿人次的运动健康需求为愿景，创造了24小时，月付制、智能化、全程无推销的健身房模式。如需帮助或者获取更多信息，请搜索和关注官方微信公众号乐刻运动官方微博@乐刻运动官方支付宝生活号乐刻运动更新内容更稳定、更优质，邀您一起体验。"}
{"label": "20", "label_des": "棋牌中心", "sentence": "麻将是一种中国古人发明的博弈游戏，牌类娱乐用具，用竹子、骨头或塑料制成的小长方块,上面刻有花纹或字样，每副136张有的地区七4张。《天天麻将》基于传统特色的玩法，将经典的麻将游戏搬入手机，给您带来无尽的麻将棋牌乐趣。天天麻将采用纯正中国风设计，清新雅致。操作简单清晰,玩家可以轻松的进行休闲娱乐,体验国粹麻将的博大精深.。10位电脑对手精心的造型,精美的游戏界面,仿真的电脑人工智能,带给你舒适的游戏体验.,天天麻将下载领取豪礼15,修复了一些BUG。"}
{"label": "96", "label_des": "理财", "sentence": "与君初见，精彩无限~~1.收益超高的秒息宝，躺被窝可购买；2.体验极佳的扫码支付，眨眼间可体验；3.游遍河南的旅游权益，本人免费同行优惠；4.随扫随行的单车，让出行方便顺畅。5.开放、爆款、时尚、每个人都可拥有。最重要的是，没有杀死任何一个产品经理。,免费畅游中原，畅享天下美食,1.新增设备绑定功能，为您的账户保驾护航；2.新增手机号码修改和账户申诉功能，解除您手机号无法变更的烦恼。"}
{"label": "17", "label_des": "休闲益智", "sentence": "用宝宝超爱的宝宝游戏捉迷藏训练专注力吧保持良好的注意力，是学习知识的基本条件。如何从小训练宝宝注意力集中，为今后的学习生活打好基础呢小精灵们都藏起来啦，快来找一找，它们都躲到哪里去了在这里，宝宝既能在寻找小精灵的过程中训练专注力，又能感受到捉迷藏的快乐。有色彩斑斓的鱼类，可爱的小动物，还有各种各样的形状和数字，让宝宝锻炼眼力、专注力的同时，认知和探索世界。产品特点1.让孩子专注于一个目标找小精灵。2.适合的难度，提升孩子持续专注的时间。3.操作简单，点哪里都有反馈，适合3岁以上儿童。4.四大场景，互动内容丰富。,宝宝捉迷藏游戏，专注力训练,V1.40更新说明1、优化了UI修复了已知问题;2、适配安卓到android9.0版本；适配刘海屏。"}
{"label": "17", "label_des": "休闲益智", "sentence": "《天天爱闯关2》是由《天天爱闯关》原版人马打造的全新佳作。作为一款格斗游戏，《天天爱闯关2》继承了上一代格斗爽快，技能华丽等特点的同时，还带来了更加绚丽流畅的画面，以及震撼夺目的动作打击。玩家还能通过不同的组合阵容来打造最完美的队伍，以及通过对技能的理解也可以打造配合度完美的队伍，一切的一切都需要您亲自进入游戏中哦"}
{"label": "57", "label_des": "视频教育", "sentence": "应用简介英盛企业商学院为企业搭建企业员工在线学习平台通过互联网培训新模式帮助企业高效解决人才培训的难题让你的企业拥有500强一样的育人能力。功能特色1.岗位系统课程规划规划岗位系统课程，提高员工岗位胜任力2.无限接近工作的课程每周更新课程，课程五关审核，12条标准选老师3.导师在线答疑互动实战导师在线解答，理清企业管理难题4.名师在线直播授课名师在线直播授课，提升学习互动体验5.匹配不同客户需求不同类型行业客户，完美匹配企业需求6.让团队爱上学习视频弹幕、在线笔记，智能小英陪读7.员工学习计划管理学习进度管理跟踪，激发员工自主学习8.上传企业内部课程内部课程定制、上传传承企业知识联系我们作者深圳市英盛企业管理顾问有限公司电话4006664343,,2.9.71.修复视频播放完成进度未达到100问题2.修复同事圈闪退问题3.优化考试任务"}
{"label": "111", "label_des": "购物咨询", "sentence": "唿唿省钱是由天津懒人网络科技有限公司开发，可以实现在线充值、兑换代金券以及购物等功能，是一个生活消费服务平台pp。唿唿省钱致力于以去中间商差价的理念，提供给用户低价格的生活消费服务。覆盖衣、食、住、行、娱等生活消费方面。您可以在唿唿省钱平台用红包余额在衣、食、住、行、娱等各种生活消费场景进行优惠抵扣。App功能介绍1、您可以选择流量、话费、视频会员、音乐、小说、音频等各类服务，通过红包余额抵扣的方式，实现在线优惠充值；2、您可以选择外卖、出行、餐饮、商超、酒店等覆盖生活全方位的各类服务代金券，通过红包余额抵扣的方式，进行优惠兑换；3、您在平台上根据自身需求进行购物，购物完成后，通过红包余额激活成现金的方式，获得现金奖励并提现。更新内容VIP会员隆重上线超多丰富实惠权益自购省钱邀请赚钱首页样式翻新改版"}
{"label": "10", "label_des": "社区服务", "sentence": "湖北高速通是由湖北省高速公路联网收费中心为公众推出的高速公路出行信息服务及ETC卡信息查询的移动应用，整合湖北省实时路况、高速服务信息、路况导航、路费查询、路况报料、ETC服务等功能，为公众出行提供准确、便捷、个性化的交通信息服务。了。"}
{"label": "70", "label_des": "工具", "sentence": "「点心桌面」一个清新自由严肃活泼的手机桌面。「产品简介」优质而免费的主题，你喜欢的主题类型，在这里都能找到；每日精选高清壁纸，喜新厌旧、爱好美和自由是我们坚持不懈的使命；更有铃声、锁屏、滑屏动效，让你尽情享受DIY手机的妙趣横生；一键清理、快速搜索、快捷开关等多种小部件，解放双手是第一生产力；隐私文件夹，给你更纯粹的隐私空间，秘密都收进小口袋；「来跟我们玩」加入QQ群134114099官方微博weibo.com/dianxinhome官方微信dxhome点心官网dxzm.felink.com"}
{"label": "18", "label_des": "动作类", "sentence": "奥特曼兄弟UltrmnBros.是DWEB开发的一款街机类游戏。奥特曼兄弟UltrmnBros.的官方介绍奥特曼兄弟UltrmnBros.是一款简单的动作类游戏。奥特曼兄弟们踏上了新的旅程，你可以控制七个不同的奥特曼与无尽的怪物进行战斗。操作非常的简单，点击屏幕，选择不同的超能力即可。喜欢奥特曼的玩家不妨来下载试玩吧奥特曼兄弟UltrmnBros.是DWEB开发的一款街机类游戏。奥特曼兄弟UltrmnBros.的官方介绍奥特曼兄弟UltrmnBros.是一款简单的动作类游戏。奥特曼兄弟们踏上了新的旅程，你可以控制七个不同的奥特曼与无尽的怪物进行战斗。操作非常的简单，点击屏幕，选择不同的超能力即可。喜欢奥特曼的玩家不妨来下载试玩吧更新内容为您优化了体验细节。"}
{"label": "17", "label_des": "休闲益智", "sentence": "《神之折纸KAMI》是一款在iOS平台深受欢迎的益智折纸游戏，游戏风格沿袭开发商StteofPlyGmes一贯的清新、简约剪纸风，而日式手绘的画面，更是温馨贴切。戏的玩法简单，玩家只需在尽量少的步数内将屏幕中的折纸打开，铺满屏幕即可。当然，这类益智游戏看似简单的玩法，却也需经过一番思考。游戏共有63道独特的谜题等待着你破解，相信在柔和舒缓的音乐之下，你一定…...更新内容优化体验，增强稳定性。"}
{"label": "118", "label_des": "其他", "sentence": "即刻下载嘉禾院线手机购票程式即时拣靓位,买飞睇好戏NowyoucnuseGoldenHrvestCinemsticketingpptopurchsemovieticketsviyourmobilephoneDownlodthepp,choosegoodsetsndenjoygoodmoviesinGoldenHrvestCinems&thesky为您了细节。"}
{"label": "16", "label_des": "射击游戏", "sentence": "专为枪战手游玩家打造的准星瞄准助手,使用简单而且非常稳定,快速提高等级成为游戏大神，能帮助玩家用户在游戏时给准星位置加上红色十字标记，让你更好的进行瞄准，是大获全胜的必备工具。"}
{"label": "106", "label_des": "电商", "sentence": "一淘是阿里巴巴旗下优选特卖平台，通过一淘购物车下单可拿返利；一淘超级返至多返81；专享私密优惠券下单立减；邀请好友下一淘获得额外返利奖励，省上加省。一淘是从精明用户不可少的省钱利器公司权威一淘隶属阿里巴巴集团旗下，汇集淘宝，天猫海量返利商品，覆盖面广，返利额度高，官方渠道返利安全、精准。产品特色1.淘宝账号通用，无需单独注册；同步淘宝/天猫海量商品。2.一淘专享优惠券，每天更新，大额券仅限一淘渠道，用券立减现金。3.每天签到领集分宝，集分宝绑定支付宝，支付时直接当钱花。4.促销活动每天有，类目涵盖全。同步聚划算，淘抢购的精选活动，省上更省。5.每月22日一淘福利日，0元抽大奖，领现金券，发集分宝，更有专属福利商品。只等你来官网；www.eto.com新浪微博一淘网微信公众号一淘eto支付宝服务窗一淘网意见反馈一淘pp我的帮助中心1.5000+精选品牌入驻，特卖时间延长至7天，轻松5折买大牌2.新增折扣显示，一淘价与原价对比更清晰，淘宝/天猫宝贝低至1折起3.新增促销专区，强推当日矩惠活动，让你天天双11"}
{"label": "71", "label_des": "亲子儿童", "sentence": "走进宝宝学四季，带宝宝学习四季知识趣味游戏+优美风景，打造季节认知手册玩转精美贴纸和拼图，轻松认知季节特征春天的花、夏天的海、秋天的田野、冬天的雪，四大模拟场景，绚丽多彩，一起领略奇妙的四季。收获金黄小麦、浇灌鲜艳花朵、制作冰爽甜品，每个季节都有有趣的工作。动动手，轻松益智，快乐启蒙，提高宝宝记忆力和认知力。产品特色益智互动，简单有趣，寓教于乐；精致画面，贴心引导，感受自然魅力；点击屏幕，简单操作，宝宝易掌握，启蒙更轻松。更新内容#宝宝巴士2019年春季新品预告#宝宝巴士匠心打造4款精品APP宝宝巴士科学岛宝宝巴士艺术乐园宝宝巴士百变职业宝宝巴士习惯班，将陆续上线科学、艺术、社会、健康4大领域，助力宝宝快乐成长一键下载即可免费拥有成长所需的早教互动，敬请期待搜索宝宝巴士，就可以下载所有APP、儿歌、动画、视频了哦~欢迎加入宝宝巴士官方Q群288190979，一起为孩子做更多更好的产品。"}
{"label": "4", "label_des": "同城服务", "sentence": "链商优供为中小超市和餐厅提供省钱，省力，省心的一站式进货服务，正品、货全，促销优惠多多，随时随地手机下单，及时送达。省钱特价、秒杀、满减、套餐，多样活动多种优惠，给您最实惠的价格优惠套券天天送，单单折扣享不停支持现金、支付宝、微信、POS刷卡等多种支付方式，现金支付享受抹零优惠省力支持安卓、IOS和微信公众号选品及下单，多个平台供您选择，为您提供更好的进货体验当日下单隔日送达，让您足不出户便能填满货架省心厂商直供，优选正品，新货热销，品类齐全质量问题当场退，放心选购，让您再无后顾之忧联系我们&意见反馈微信公众号链商优供客服热线4007115858周一至周五9001800邮箱service@lsh123.com请记得给五星好评~您的支持是我们前进的动力超市进货，上链商优供更新内容针对大客户新增多种支付方式，方便下单结算"}
{"label": "42", "label_des": "百科", "sentence": "国学是指以儒学为主体的中华传统文化与学术。为传承中华文化，为国学爱好者提供学习素材。本应用收录了周易、诗经、论语、大学、中庸、孟子、三字经、百家姓、千字文、幼学琼林、三十六计、道德经、金刚经、小窗幽记、忍经、劝忍百箴、格言联壁、颜氏家训、弟子规、增广贤文、围炉夜话、菜根谭、朱子家训23部国学经典之作，并配上了专业的译文、注释、评析，让您在工作之余、乘车途中、睡前饭后等等的业余时间里随时学习国学知识。更新内容提升了稳定性。"}
{"label": "106", "label_des": "电商", "sentence": "华为商城APP随时随地购机神器华为商城APP是华为公司旗下自营电商平台，为您提供华为手机、笔记本、平板电脑、穿戴、智能家居、配件等系列产品和服务，正品保障、7天无理由退货、满48元免运费。1、掌上购机神器华为荣耀新品，手机抢购更便捷；闹钟提醒，爆品开售不再错过；订单物流状态尽在掌握2、购物体验有保障世界500强品牌，品质保证；48元起免运费，7天退货15天换货；在线客服解答售前售后咨询；448家维修网点，全国联保3、新鲜玩法多新人礼包新用户特权福利，来就送会员特权优惠券、积分、抽奖，福利多爆款特价各种惊喜优惠等你来如您遇到订单、发货、服务等问题，可以在华为商城APP中点击底部菜单我的我的服务客服中心或是拨打24h客服热线4000886888与商城客服进行联系和反馈，客服会第一时间帮您解答及跟进。如您遇到APP使用问题，也可发邮件到vmllpp@huwei.com，附上联系方式。我们的技术人员会与您沟通，详细定位问题并努力改进。更新内容稳定性改进和错误修正。"}
{"label": "96", "label_des": "理财", "sentence": "易购街是专门为手机用户推出的网购省钱软件领券抵现金，比直接买省一半以上●应用特色省钱大额优惠券免费领每日更新大额优惠券，领券购物更省钱一键免费领取，简单方便直接抵现金超值9块9包邮收集全网低价好货，便宜也能有好货日用、美妆、零食、穿搭这里都只要几块钱商品多品类丰富好货多多小编人工精选百万优质商品，分类精确，商品齐全明星网红同款的服饰、包包、化妆品应有尽有，爆款商品及时更新找券搜索找券购物更优惠千万商品一键查询买之前的就来易购街搜索优惠券,优惠折上折，省钱更省心,1.新增京东优惠券2.新增新用户注册0元购3.其他细节的优化调整"}
{"label": "70", "label_des": "工具", "sentence": "屏幕录制SCRScreenRecorderPro是一款视频录制工具，可以将你屏幕上的操作录制成一段视频，使用了硬件加速来获取高质量的图像，支持tegra设备。"}
{"label": "12", "label_des": "魔幻", "sentence": "这是一款纯正3D且支持千人大世界同时在线的MMORPG手机游戏，以完全自主原创西方剑与魔法的世界观为背景，融合了东方流行元素。在游戏里，玩家可以体验角色养成，装备打造，技能符文、即时竞技、野外探索、交友结婚、世界BOSS、公会合作及争夺等核心玩法，海量不同外形的技能、装备、坐骑、魔灵、翅膀供收集，更有无数精彩独特的关卡和副本等待玩家的挑战。在史诗般的剑与魔法体系中，玩家将扮演一名精英冒险者，集结各路英雄美女，联合各个种族和国家，逞强扶弱、诛神屠魔，不断的突破自我，一步一步构建属于自己的传说。,纯正3D千人大世界MMORPG,新增内容1、新增全新系统军衔。等级到达40级的冒险者将可以通过参与战场、竞技、领土战等活动提升军衔。2、增加无尽幻境关卡数量。本次更新将开启新的无尽幻境关卡，面对未知的危险，你准备好了吗优化调整1、普通翅膀将可直接消耗元素之羽进行强化，免去特意兑换的繁琐。2、格挡属性调整。"}
{"label": "96", "label_des": "理财", "sentence": "贝多多是一款全资产管理APP。通过贝多多，用户可以实现&ldquo;一个APP，管理全部资产、负债&rdquo;，包括信用卡、花呗、京东白条等负债账单，及网贷投资理财、股票、基金、银行卡、支付宝等资产，实现了个人财富的智能化管理。公司简介获得着名投资机构天使湾创投数百万天使轮投资36Kr、AppS、知乎、新浪、网易等知名媒体多次推荐个人资产记账管理APP，数据安全可靠，数百万用户信赖功能特点特点一全资产管理一个APP，管理全部资产、负债；包括网贷、信用卡管理、基金、股票、分期贷款、房贷、车贷、保险理财、保单管理、国债、货币基金、钱包、互联网宝宝、银行理财等资产，实现了个人资产的智能化管理；特点二最好用的网贷管理回款提醒、多账号、多账本、回款日历等功能满足你网贷投资理财管理的诉求，除此之外，还有综合评级排行榜、暴雷平台提醒等辅助功能；招招理财,恒易融,易融贷,摇钱罐,鼎有财,投之家,理财通,美美理财,买单吧等投资理财用户皆可用。特点三信用卡管家一键查询征信，还款及时提醒，避免逾期，同时支持邮箱、网银及手动等多种方式导入账单，还有最长免息期智能排序。无需下载多家银行、农村商业银行的网银客户端和手机银行，就能轻松管理招商银行、浦发银行、广发银行、中信银行、交通银行、工商银行、建设银行、农业银行、光大、民生、等信用卡和信用卡还款，无需用还呗、省呗、卡卡贷代还APP，您可以信赖的信用卡管家。特点四银行卡、支付宝的余额实时查询一键查询余额，自动同步银行储蓄卡、支付宝最新消费记录，轻松管理消费情况。特点五牛人最多理财社区通过社区向理财牛人、用卡牛人看齐，提升投资决策能力，不再担心平台跑路及割韭菜等闹心事了，除此之外，还能了解第一手的投资理财资讯，为财富的增值保值保驾护航；产生背景随着互联网金融的发展，人民的金融生活越来越丰富，引发了对投资、理财、贷款、信用卡管理等的需求。互联网的不断发展、渗透，以及金融的不断创新，金融产品种类，投资渠道也越加丰富，资产的管理变得更加复杂和个性化。因此贝多多科技作为互联网金融科技公司，为了能更好的帮助用户进行资产管理、配置，降低风险，提高效率，因此推出了贝多多这个一站式全资产管理服务平台。更新内容修改部分BUG"}
{"label": "20", "label_des": "棋牌中心", "sentence": "◇正宗当地玩法，南昌人的掌上棋牌室◇新款手机、海量话费、钻石金币，每日豪礼大派送◇传统创新玩法，多种游戏模式，更好玩更刺激◇丰富的道具互动，形象的动画表情，独特的语音效果，霸气的分享功能，外加丰富的钻石和道具奖励，让你连玩带拿,正宗南昌二七王游戏,◇正宗当地玩法，南昌人的掌上棋牌室◇华为手机、海量话费、钻石金币，每日豪礼大派送◇传统创新玩法，多种游戏模式，更好玩更刺激◇资深玩家聚集地，每天万人在线齐聚欢乐时光◇丰富的道具互动，形象的动画表情，独特的语音效果，霸气的分享功能，外加丰富的钻石和道具奖励，让你连玩带拿"}
{"label": "70", "label_des": "工具", "sentence": "不知道吃啥菜，就点吃啥菜吃出健康。手机变成营养师=健康的饮食方案最切合健康目标的均衡饮食清单，一目了然。=科学的膳食营养评价综合分析营养摄入状况，专业的营养指导。升级版本，"}
{"label": "17", "label_des": "休闲益智", "sentence": "做个皇帝真心难，每天总有刁民想害朕。。。<br/><br/>这是一个一本正经的益智类解谜游戏，玩法很简单，只要想办法把皇上干掉就可以过关啦。<br/><br/>皇上，不要在不知名的地方乱滑冰啊，皇上<br/>皇上，不要在不知名的鱼疗店乱来啊，皇上<br/>皇上，不要在御书房偷偷看啊，皇上<br/><br/>等等，总有刁民想害朕。。。那刁民是谁,,BUG修复。"}
{"label": "70", "label_des": "工具", "sentence": "吉他爱好者聚集地，分享吉他学习心得，个人视频秀场，结识附近的吉他爱好者，一起玩耍，一起提高。吉他社等你来耍。吉他社，吉他，吉他社区，社区，音乐，吉他爱好者，爱好者，原创音乐。更新内容无"}
{"label": "97", "label_des": "彩票", "sentence": "大赢家彩票基于开奖资讯内容而研发的APP。软件聚集实时开奖，历史数据查询，未来走势为一体，实用、高效、快捷、简单覆盖多种彩种快三等彩种多元丰富；,,修复了一些BUG。"}
{"label": "70", "label_des": "工具", "sentence": "《语音录音日程管理》是一款可录音，可播放，可闹铃，可管理，拥有多种实用性的语音录音软件。高品质录音音质，可以支持电话录音，手动快速录音，日程管理录音，录音过程可以进行暂停，再继续方式录音，采用最先进的录音拼接手法，操作非常流畅。作为一款管理的软件，管理也是非常的简单，拥有录音分类系统让不同的录音种类有区分，当然还有搜索功能让您找寻录音文件显得异常简单。优势方便，快捷，稳定，流畅，完美的录制体验,,BUG修复。"}
{"label": "18", "label_des": "动作类", "sentence": "官方正版天炎战龙出击创新多形态战斗玩法爆兽猎人官方正版，天炎战龙出击全面还原动画中的各式爆兽，创新卡片拾取能量转换玩法，多种形态招式，让战斗更加精彩独特养成玩法，还原动画，能量升级，兽魂觉醒，培养最强爆兽。丰富玩法模式，刺激多人对战，炫酷视觉特效，给你畅爽游戏体验游戏特色拾卡转换多攻击形态创新玩法，拾取卡片改变攻击方式，使战斗更加精彩多变。多人对战高强度对抗实时战斗，多人在线竞技场。在线匹配对手，挑战最强王者，让你不断突破自我丰富玩法多系统成长升级能量，激活兽魂，用动画里的方式，增强爆兽的战力。更有地下城探险、悬赏关卡等多种玩法模式~,爆兽猎人官方正版，天炎战龙出击,官方正版天炎战龙出击创新多形态战斗玩法爆兽猎人官方正版，天炎战龙出击全面还原动画中的各式爆兽，创新卡片拾取能量转换玩法，多种形态招式，让战斗更加精彩独特养成玩法，还原动画，能量升级，兽魂觉醒，培养最强爆兽。丰富玩法模式，刺激多人对战，炫酷视觉特效，给你畅爽游戏体验游戏特色拾卡转换多攻击形态创新玩法，拾取卡片改变攻击方式，使战斗更加精彩多变。多人对战高强度对抗实时战斗，多人在线竞技场。在线匹配对手，挑战最强王者，让你不断突破自我丰富玩法多系统成长升级能量，激活兽魂，用动画里的方式，增强爆兽的战力。更有地下城探险"}
{"label": "18", "label_des": "动作类", "sentence": "《全民斗战神》是腾讯旗下光速工作室开发的，以同名端游为基础，原班人马倾力打造的ARPG手游，也是腾讯首款变身战斗手游。该游戏沿袭了原汁原味的端游剧情与世界观，再现了千差万别的职业设定与承载情怀的宗派玩法等经典元素，同时首创七十二变玩法，轻成长让玩家省去重复升级的繁琐，一次玩遍所有职业游戏的操作手感极强，加上酷炫华丽的技能特效，必能带给玩家一场极致的动作盛宴。更新内容1、新增变身经文系统2、新增杏仙变身觉醒3、游戏体验调整优化"}
{"label": "46", "label_des": "视频", "sentence": "魔镜VR有什么内置上千部VR视频、全景视频、美女近身、惊悚刺激体验，360影视每天更新；最低1080P画质3D电影，VR视频、360影视可达2K级别，真正的虚拟现实体验；VR播放器聚合VR视频直播、演唱会、体育赛事、全景旅行、二次元、VR游戏解说等娱乐内容；各种VR资源专题推介、排行榜，让你随时发现好资源。魔镜官网www.mojing.com,魔镜让你真正身临其境,修复部分小错误，提升整体稳定性。"}
{"label": "70", "label_des": "工具", "sentence": "适配Android6.0输入法键盘布局，触控效率；精简不常用的功能，让界面更简洁，使用更简单；美化键盘皮肤，键盘字体，让视觉更精美，和风格更一致。BUG。"}
{"label": "4", "label_des": "同城服务", "sentence": "掌上奉化手机客户端，整合奉化主流权威信息，重点推出即时报新闻，新闻容量大、传播速度快。该客户端实现奉化电视台一套、二套和电台FM99.4实时掌上直播和节目点播，汇集各类生活便民信息查询，充分挖掘奉化深厚地域文化，是奉化目前集民生、经济、文化、生活于一体的手机客户端。更新内容掌上奉化APP本次是以视音频为主外加手机直播、互动、报料、互助、政企号、社区等功能模块，更好的实现以用户为中心，为用户提供丰富的内容，互动活动以及政务、民生服务，提升用户对掌上奉化客户端的使用体验感。本次版本修复以下问题1、图集正文标题显示全2、卡片中图片标题显示全3、文稿首行缩进4、APP卡片更多效果改成文字5、列表和文稿点击量6、解决融合号分享朋友圈打不开"}
{"label": "104", "label_des": "绘画", "sentence": "想在手机上玩创作吗这款小巧而又功能强大的APP可以满足你的需要。除了常用的基本图形外，它还支持多种矢量图形，并且还在不断增加中。即使没有出色的美术功底，一样可以创作一幅完美的作品。怎么样，要试试吗,有趣而强大的手机画图软件,修改已知bug"}
{"label": "17", "label_des": "休闲益智", "sentence": "如果你的家里有小孩子沉迷于手机游戏，天天缠着你要手机；如果你在空闲的时候打开手机，却发现里面的游戏已经玩腻了；如果你想激发孩子的数学思维，提高自己的心算能力，那么这款小游戏值得你去尝试。这是一款益智小游戏，游戏规则从52张扑克牌中随机取出4张，A~K分别代表数字1~13，每个数字用一次，通过加减乘除运算得到数字24,即可过关暑期必备益智游戏，24点挑战版，学习版，网页版微信，QQ也能打开同步升级并增加了挑战排名功能，敢来挑战吗"}
{"label": "19", "label_des": "体育竞技", "sentence": "《魅影车手》是一款超有趣的物理赛车驾驶游戏。游戏中玩家仅需点击屏幕即可让赛车前行和翻转。快来和老司机比拼，尽情翻滚跑出高分吧游戏操作操作简单，长按屏幕加速、跳跃，翻转。按住屏幕摩托持续加速，更有720度翻转，让赛车一秒飙出油门超高速度。,,提升了稳定性。"}
{"label": "70", "label_des": "工具", "sentence": "一款微商实用的截图工具，拥有简单流畅的操作。微商截图大师另有娱乐搞笑功能，制作搞怪对话自娱自乐。在截图应用里你可以自定义人物头像、人物名称、对话聊天内容。可以跟明星聊天、扮大款、向朋友炫富、晒消费帐单、制造搞笑话题成为社交圈子的焦点，微商截图大师通通可以帮你实现。微商截图大师，超搞笑的娱乐工具，娱乐大咖，搞怪功能强大，趣味无穷，轻松生成任何你想要的搞笑截图。⑴截图工具想要的图片一键全搞定⑵微商截图制作各大社交平台截图⑶做个截图轻松生成聊天对话图片⑷截图大师截图中的大师级别软件"}
{"label": "70", "label_des": "工具", "sentence": "免费远程桌面，远程，轻松控制电脑手机向日葵远程控制软件是一个支持远程Android、iOS、Windows、Mc、Linux等多系统多设备间相互远程控制的软件，是具有远程管理等需求的IT技术、游戏玩家、设计师等人群的不二选择。通过使用向日葵，可随时远程控制其他电脑或手机，远程开关机、远程下载文件、远程游戏挂机等。主要功能1.免费手机投屏功能将手机、电脑投屏到电脑屏幕，可支持同时投屏多个，企业远程会议2.免费远程桌面手机远程访问电脑，远程桌面连接，实现远程监控电脑3.远程控制手机手机控制手机、电脑，帮爸妈远程装APP，远程手机操作4.远程摄像头监控远程闲置手机摄像头，或使用USB摄像机，支持多个摄像头切换，零成本布署360远程视频监控5.游戏版全新上线，自定义游戏手柄，专享服务器，畅顺提升606.远程文件管理实现手机、电脑等多设备间文件互传，消息群发，文件分发7.远程开机，远程关机搭配向日葵开机棒，实现电脑远程开关机8.CMD/SSH远程，控制LINUX请配合向日葵客户端9.8或以上版本，手机客户端请安装3.8或以上版本联系我们用户QQ群575536841官网http//sunlogin.ory.com更新内容更新日志新增智能插座计电量版惊艳上市，远程开关机新姿势新增全面适配蓝牙键鼠优化支持9.0与分屏功能优化全新改版菜单栏优化修复部分bug"}
{"label": "100", "label_des": "美颜", "sentence": "刷爆朋友圈的媚娘妆、小学生照、军装照，全都出自天天P图~拥有超多爆款玩法，集自拍相机、美容美妆、疯狂变脸等多功能于一体的P图软件，并登上中国、台湾、香港、澳门、马来西亚、越南等多个国家和地区的苹果应用商店总榜榜首。功能介绍自拍相机超萌，超好玩的自拍相机。专为人像定制的美颜滤镜，瘦脸大眼，实时美妆，美萌动效贴纸，让你瞬间成为萌力十足。装饰美化一键美化，秒变大片。简单实用的操作，裁剪、旋转、特效、智能补光、夜景增强、马赛克，让你的照片高端大气上档次。美容美妆一键美颜，仙女就是你。智能五官精准定位，瘦脸、粉底、唇彩、腮红、修眉、染发，自然好气色，分分钟变乔妹＾Ｕ＾故事拼图海量的时尚拼图模板，独家智能水印，打造属于你的个性照片墙，拼出好心情。疯狂变脸实时人脸识别，丰富多样的换脸角色，媚娘妆、小学生照、军装照，让你一键秒变大明星。GIF表情包不斗图的人生有何意义各种时下最火的新款贴纸，录制自己的表情包，妈妈再也不用担心我在朋友圈没法儿混啦。魔法抠图轻松抠图，创造精彩的有趣照片。趣味场景，3D艺术效果，让你体验魔法般P图趣味。更新内容魔法抠图的全新改版1.一键智能抠图，懒人必备抠图神器2.全新魔性抠图效果，九种动画任你挑选3.独家视频抠图模版，一秒玩转反重力4.酷炫背景素材随意配，情侣、卡通、壁纸…满足所有场景需求"}
{"label": "29", "label_des": "婚恋社交", "sentence": "倒数日DaysMatter是一个帮你记录生活中重要日子的小工具，例如发工资还有多少天还信用卡还有多少天恋人生日还有多少天宝宝出生已经多少天来到地球已经多少天=主要功能=万年支持支持从公元元年1月1日到公元9999年12月31日的倒数/正数日期，你可以计算诸如美国独立多少日、与女朋友交往多少日、宝宝出生多少日农历支持支持从1901年至2049年的农历日期支持添加桌面挂件三种默认分类纪念日、工作、生活，支持自定义更多分类重要日期醒目置顶支持，支持时间远近排序历史上的今天日期计算器自定义事件背景高级功能密码保护获得AppStore中国区免费榜首，超过1000万iPhone下载用户Clover四叶新媒体荣誉出品,不再忘记重要的日子,修正「生活」分类未正确过滤事件的问题修正同步系统相关问题优化注册新账户时的体验其他细节改进与优化"}
{"label": "46", "label_des": "视频", "sentence": "大众点评巡味记用味道记录一座城，大众点评自制纪录片巡味记，带你&ldquo;巡&rdquo;味中国。打开大众点评，搜索&rdquo;巡味记&rdquo;，一键开启美食探索医美新人礼包新年美出新高度，500元新人礼包大放送，更多0元体验等你选大众点评黑珍珠餐厅指南精选中国味蕾，探寻美味餐厅。打开Apple地图pp，输入&ldquo;黑珍珠指南&rdquo;、&ldquo;黑珍珠榜单&rdquo;、&ldquo;BlckPerlGuide&rdquo;，一键搜索，即可订座&前往关于大众点评大众点评网dinping.com是全球的消费点评网站,致力于提升消费者的生活质量,提供值得信赖的本地商家、消费评价和优惠信息,包括优惠套餐、旅游、酒店、外卖、电影、演出、美食、打车、美发、美容、美甲、KTV、预约、预订、订座、外送、电子会员卡等生活信息服务,dinping,现在更覆盖了到家、丽人、结婚、亲子、家装、出境海外游、生活网、车辆查违章等几乎所有本地生活服务行业.现在还有超级明星张艺兴、关晓彤、江疏影、朱亚文、胡彦斌、沈月在大众点评分享自己的潮生活优惠套餐吃喝玩乐的必备现在下载dinping,随时随地订座、订餐、指南、开房、点评团、美甲、美容、攻略、保洁、密室逃脱、精致美食、sp、休闲、购物、夜宵、小龙虾、火锅、电影、演出、短视频、K歌、美发、打车、还有婚纱、摄影、钟点房、购物、优惠套餐、美食套餐、电影票抢购、外卖、旅游、游泳、健身、网上购物、9块9两张电影票、保健、中国、聚餐、商城、午晚餐、宠物、化妆品、3d电影、停车场、掌上中国、社区、各个业务与产品任您选吃喝玩乐上大众点评,出国不用愁的吃货必备工具,同时支持微信、支付宝支付相关应用美团,百度糯米,滴滴,饿了么,小红书,抖音,百度,陌陌,探探,qq,微信,美团外卖,猫眼电影,美团酒店,中国网,去哪儿,携程,艺龙,途牛,途家,马蜂窝,淘宝,口碑,微信,京东,拼多多,窝窝团,折800,聚美优品,qq,微博,唯品会,qq音乐,蘑菇街,窝窝团,爱奇艺,58同城,美丽说,快手,小猪.更多服务扫码闪惠闪惠,扫码就付款预定排号线上预约,提前排号备婚福利专家分析婚宴场地,结婚就该这么挑孕妈萌宝验证过了,周末带孩子去哪儿玩听点评的生活画报最大降幅50,上海最大的免税店即将开业酒店优惠0元住隆重上新9家豪华酒店邀你免费体验玩翻海外盘点最地道的韩式甜点,每一个都想去吃一遍来车友会违章查询上线啦,车友们可以再爱车频道查违章每个周末都要玩8元狂欢节抽奖开始限时8元唱K100中奖外卖特惠免外送费VS免费甜品别选了,点必送宅急送都是你的贴心到家下班假期永不停最好的享受,9元约回家,上门服务,天天周末教育机构放心选教育频道新增视频实录功能,身临其境,靠谱机构放心选最新发型师排行榜造型随心换,发现你周边的金牌手艺人现在还有挂号,加油站查询,停车场查询,医院查询,药店查询所有功能等你来大众点评AppleWtch版&mdsh;抬手腕就能掌握附近美食、优惠套餐、优惠、电影、地址、人均、推荐菜午晚餐不用愁&mdsh;通过AppleWtch一键查看优惠套餐券,省钱更方便,现在转入手机客户端,可查看更多优惠哦;&mdsh;打开AppleWtch，探寻当地黑珍珠餐厅，精选中国味蕾，发现美味生活；联系方式感谢您使用大众点评客户端,任何问题您都可以用以下的方式联系我们1.客服电话101000112.邮箱pp@dinping.com3.新浪微博请关注&rdquo;大众点评网&rdquo;立即下载体验吧,唯有美食和玩乐不可辜负更新内容地图找店打开地图，发现更多好店美发次卡超值次卡一键办理，资金保障更安心"}
{"label": "36", "label_des": "小说", "sentence": "注这里是只属于二次元的阅读交流舞台汇聚海量轻小说资源动漫同人、魔法幻想、吐槽卖萌，同人日常，听说在这里还有传说中的萌妹可供嘿嘿嘿，๑•̀﹃•́و✧在这里，我们要吐槽互动爽不爽都要biu~出来，火热书评区，章节内段落吐槽，还有会飞的弹幕在飘啊飘，少年还不赶快来一发精品插画来啦主角人设，精彩场面，看小说从此不再脑补画面啦，好看的场景，我们全部画给你看打破次元壁垒很抱歉，我们的猪脚经常会卖萌吐槽掉链子变妹子，就是很难一本正经。0元就能看每日专属任务，赏金充足，海量小说免费读。个性化书单节操下限我们的书单怎么能有这些实时更新连载每日不断，我们不关心你的钱包，只关心你的书包少年看书时，当心你掉进二次元哦~1.新增热门标签筛书，方便小主们找到更多精彩作品；2.新增二次元角色部落，为喜爱的角色打电话3.了阅读设置，并新增了好玩的字体；4.搜索功能和联想；5.新增阅读记录，看过又没加入书架的书都在这里哦；6.现在可以去其他萌友的空间逛逛啦；7.了包月提示。"}
{"label": "117", "label_des": "收款", "sentence": "产品介绍聚财通扫码支付APP致力于广大商户提供安全,便捷的收款服务，目前不仅支持扫码支付、快捷支付、NFC支付；同时还为广大商户提供了我要赚钱三级分销功能，使商户享受支付服务外，获得费率的优惠和其他商户的分润。产品优势1.快捷收款，方便快捷；2.全部业务24小时T0秒到，实时结算；3.代理商分润百分百；4.商户可在线提交工单，15分钟以内获得服务；5.收银台收款后，可以报收款语音提醒；6.账单清晰，一目了然7.新商户入网认证、风控自动审核合作机构聚财通、中信银行、兴业银行、民生银行、财付通、微信、支付宝、百度钱包、京东、银联、万事达等。联系我们客服电话4008908601官网http//www.pytend.com微博@聚财通微信公众号聚财通更新内容1、优化上传头像BUG2、修改已知BUG"}
{"label": "23", "label_des": "MOBA", "sentence": "游戏介绍《王者荣耀》是腾讯第一5V5团队公平竞技手游，国民MOBA手游大作5V5王者峡谷、公平对战，还原MOBA经典体验；契约之战、五军对决、边境突围等，带来花式作战乐趣10秒实时跨区匹配，与好友开黑上分，向最强王者进击多款英雄任凭选择，一血、五杀、超神，实力碾压，收割全场敌军即将到达战场，王者召唤师快来集结好友，准备团战，就在《王者荣耀》,5v5团队公平竞技游戏,问题修复1、修复铠青龙志、百里守约朱雀志、百里玄策白虎志皮肤偶尔出现卡滑步的问题；优化调整1.UI2.0优化优化了界面的文字颜色、大小以及布局，让玩家阅读更加清晰。如优化了LOADING界面的英雄展示高度，使英雄半身像展示更完整，并且降低了分割线特效亮度。UI2.0还在持续优化中，欢迎各位召唤师反馈问题和建议。2.离线模式开启高帧率模式登录游戏后的基础设置中若开启了高帧率模式，则在离线模式中也默认开启高帧率。"}
{"label": "58", "label_des": "高等教育", "sentence": "学科网APP，是一家专业为中考、高考提供教学资源服务的pp，学科网APP拥有试题、试卷、课件、教案、视频等教学资源数百万套,内容涵盖初中、高中11个学科，每日更新教学资料2000多套。学科网APP具有资源多、更新快、内容全、质量高等主要特点。无论教学老师还是学生，都在这里找到自己想要的资源，欢迎下载体验。学科网，您学习的小助手，海量关于高考的相关资讯与资料功能下载使用哦，赶快点击下载吧更新内容1.全新定制功能用户可以设置学科、版本、年级，设置完毕后，系统智能地为你呈现本学科的资料和资讯；2.全新资源查询维度名校资源、中考资源、高考资源、教材同步资源、知识点资源应有尽有；3.更多资料类型试卷、教案、课件、素材、视频、备课综合等等，你想要的都有。4.资料支持预览、下载、收藏、加入资源篮、点赞等操作。除此之外，还有相关度非常高的智能推荐；5.个人中心支持教材设置和修改，新增站内信、收藏夹、账户余额、帮助与反馈；6.学科类别更多除语、数、英、物、化、生、政、史、地九大学科外，还有信息、科学。7.资源篮支持多份资料同时结算和打包下载。"}
{"label": "106", "label_des": "电商", "sentence": "欧亚汇是长春羿尧网络股份有限公司与欧亚卖场联合开发的新一代移动互联网产品。是集导购、导航、社交、问答于一体的消费服务平台。通过人工智能云计算，向会员推送个性化商品信息。推送内容源自欧亚卖场内部商户推荐，囊括服饰珠宝、手机数码、家居家电、服饰鞋帽、运动户外等多个消费品类。致力于打造区域消费的应用。更新内容1.修复微信支付返回支付失败问题2.优化邀请好友页"}
{"label": "36", "label_des": "小说", "sentence": "免费小说任性读，海量小说抢鲜看飞读免费小说，更新速度快，内容又全又新。百万册海量精品全本小说、都市生活，悬疑灵异、玄幻奇幻、言情小说、纯爱小说、武侠、军事、历史、穿越架空、科幻，N次元，短篇等各类小说阅读大全应有尽有。热门小说斗罗大陆，鬼吹灯，仙界归来，贴身侍卫，校花之无敌高手，很纯很暧昧，超级兵王在都市，总裁一抱好欢喜，豪门天价宠等热门超人气小说统统免费一站式免费阅读，加入私人书架随时开读，让你享受畅读的自由。影视原着《琅琊榜》，《将夜》，《择天记》，《萌妻食神》等诸多热门剧作同名小说，品质有保障，正版又免费。全新改版新增趣读专区，看老司机为你幽默解读热门小说。个性化的推荐书单，各种口味随你定。一本入门，万本选择,给你极致的阅读体验。新增独家专区，百万正版独家精品，永久免费。功能强大支持全文搜索，随意跳转至想看内容开启连载提醒，再也不用担心错过好文更新了书籍页面简洁大方不繁琐，可随心调整字体，颜色，亮度，支持日夜模式随意切换，看小说，就是这么舒服更新内容更新说明1､书城升级男女主编齐上阵，全方位消灭书荒2､特色推荐独家精彩纷呈，趣读有趣有料"}
{"label": "24", "label_des": "辅助工具", "sentence": "TapTap为用户提供了便捷地发现、购买以及安装到智能手机的游戏社区平台。发现全球手游每日及时同步更新美国、日本、韩国和港台等地区GooglePlay和AppStore游戏排行榜和游戏应用，与全球玩家分享游戏的体验，再也不必花时间在寻找游戏上了；有态度的游戏交流社区在这里不仅有海量玩家发表游戏评价、攻略、见解，更可以实时地与玩家聚集在此共同发掘专属于您的高品质游戏；直连GooglePlay和AppStore，我们保证每款游戏都来自于正版官方渠道，帮助您解决无法下载、误下载盗版应用、无法联网对战的问题；这里有资深的游戏人，为您推荐时下热门游戏，提供游戏测评、攻略，让您更好地体验游戏的多种玩法。,TapTap发现好游戏,1.帖子更新草稿箱，发帖时可保存草稿；2.处理了部分崩溃和体验问题。"}
{"label": "59", "label_des": "成人教育", "sentence": "百名香港和广东语言专家共同打造的粤语学习软件，从tvb电视剧学粤语这是一款融合创新粤语游戏记忆法、粤语口语教学理念和专业粤语语音教学技术的粤语口语学习应用。是您零基础学粤语广东话学习帮手，软件涵盖粤语拼音、粤语歌曲、粤语翻译，粤语课程资料，itvb，让你轻松学粤语。特点功能1.丰富的粤语学习素材学粤语资料少内涵香港itvb港剧粤剧常用词汇、港片经典对白、粗口、谐音，旅游等各类专题资料。配以地道广东人示范读音，对应普通话音标与粤语翻译。让你轻松粤语流利说2.有趣创新的粤语歌曲背单词什么很麻烦每课均有闯关模式，分难度进行，想知道自己的粤语发音水平，快来看看自己闯了多少关吧。3.轻松科学的学粤语教程想快点开口说粤语，成为粤语通从易到难，从词到句。每一课每一关，均由香港、广东两地经验丰富的老师精心排编，易上手，快速成为粤语达人4.精致的产品体验小到每个按钮的每个动作，大到软件的整体布局，无论是交互设计还是产品功能，都经过数万次的测试，努力做到大家满意的产品。,学粤语发音，基础粤语翻译字典,1词典功能升级，支持语音输入啦2新增《粤语拼音》、《看电影学粤语》课程，边看电影边学粤语3支持跟读录音，口语评测，让发音更精准。4单词闯关，让学习充满乐趣和挑战。闯关完成后随机抽取课程回顾，进一步巩固所学知识。"}
{"label": "9", "label_des": "政务", "sentence": "内蒙古12333手机客户端是内蒙古自治区人力资源和社会保障厅面向全区所有参保人发布的一款移动终端应用，提供社会保障民生服务、民生钱包、金融服务及便民生活服务。更新内容1.手机APP异地备案修改新增审批不通过再次提交修改功能，以及备案时间限制等等2.修改版本不能更新的问题，安卓系统版本7.0以上的用户请卸载APP，重新下载安装"}
{"label": "81", "label_des": "装修家居", "sentence": "一款网罗新房二手房租房装修的专业房产软件。＊超过2亿买房装修用户选择下载并使用房天下APP，遍布全国600多个城市＊卖房专家600多万业主选择委托房天下卖房＊数据库超30万个新房和二手房楼盘、超300万套房源、超200万张装修效果图＊在线服务350万二手房经纪人、13万新房置业顾问、90万装修设计师在线为买房用户和装修用户服务＊新房实时更新新楼盘；二手房精准筛选真房源；查房价随时随地查房价＊装修特价家具建材0元抢，家装设计免费拿核心功能找房更方便多维度精准楼盘搜索精准搜索支持区域、价格、类型、户型等多维度搜索和综合搜索地图找房精准定位附近找房，折扣房、地铁房、商业地产、周边学校一键搞定随手查房价实景扫一扫，即刻获悉楼盘房价及相关信息帮你找房专属顾问随时在线、全程陪伴、保障质量新房看房团私人定制看房路线，直达售楼处大数据运算装修用户需求精准匹配百万图片支持价格、风格、小区精准搜索，设计搭配免费参考免费服务免费验房、量房、设计、智能报价、DIY设计找装饰公司区域、服务、价位帮助业主迅速找到合适的装饰公司对于产品有任何疑问或建议，请联系客服电话40085088881、楼盘详情页增加直播看房，身临其境看新房2、二手房优选房源升级，双重验真有保障3、首页热点频道，买房、租房、装修…你想看的,都在这"}
{"label": "71", "label_des": "亲子儿童", "sentence": "儿童英语益智游戏，是一款能够提高儿童英语单词反应能力的趣味游戏，单词来自人教版小学英语教材在游戏中玩家可以选择汉译英、英译汉、英汉互译进行训练小朋友在家长的鼓励下玩本游戏，通关的小朋友可以得到家长的奖励不要以为通关很容易哦，过四级的家长第一次玩都不能保证不错，鸭梨很大的更新内容修正bug，界面更流畅"}
{"label": "70", "label_des": "工具", "sentence": "万州网创办于2012年，致力于提供万"}
{"label": "70", "label_des": "工具", "sentence": "一键轻松设置铃声、彩铃，绿色易用无广告好玩又好用手机铃声大全，将为你提供新潮、热门、搞笑的精品铃声；可以随时便捷的通过微博，微信，空间，朋友圈分享你喜欢的铃声。更清新的UI设计，更多更新更热的精品专辑直观的展示在你的面前，专辑也可以直接分享哟热播影视剧插曲铃声，火热流行单曲铃声，搞怪的耍宝铃声，天天铃声全部都有。手机铃声大全，全天24小时更新酷我音乐，酷狗音乐，百度音乐，qq音乐,天天动听，唱吧，多米音乐，豆瓣音乐热门歌曲的铃声。手机铃声大全，实时提取优酷，土豆，爱奇艺，pps，pptv，暴风影音，乐视视频，风行视频，快播，搜狐视频，百度视频中的电影，电视剧热门主题曲铃声。关键词天天，铃声，短信，闹铃，铃声大全，铃声下载，手机铃声，苹果铃声，iphone铃声，多多,一键轻松设置你专属的手机铃声,1..优化部分界面，提升用户体验；3.修复部分Android9.0机型铃声分类列表获取为空的bug；"}
{"label": "106", "label_des": "电商", "sentence": "爱淘宝淘宝旗下的官方购物分享平台，汇集众多资深黄钻买家、时尚达人、红人模特，解读最新潮流趋势，分享更真实可信的购物经验和穿搭技巧，助你发现更潮流、更具性价比的淘宝商品和店铺，更快地获取各类热点优惠资讯，发现逛的惊喜，购物不必东奔西找独家盘点淘宝爆款特价商品，血拼不愁专享热门店铺红包，每小时不间断放送1.特价好货达人为你搜罗全淘宝最强性价比特价好货，9块9白菜价不间断更新2.逛你所爱订阅你感兴趣的频道，达人精选好货每小时更新，助你发现心头爱3.潮人汇集汇集众多时尚达人、红人模特，随时与你分享购物经验、传授穿搭技巧4.尽享流行广场每日推荐当季选购热点、单品排行、明星穿搭，站在潮流最前沿更新内容修复若干问题，增强稳定性"}
{"label": "16", "label_des": "射击游戏", "sentence": "《变形金刚》是腾讯游戏自主研发的首款3D变形金刚题材的公平英雄射击对战游戏，采用强大的虚幻4引擎，是比肩国际顶尖水平的次世代网络游戏。战斗环境描绘了塞伯坦星球、宇宙空间站、地球城市、沙漠等现实与科幻结合的多元化世界，战斗过程再现了变形金刚科幻的热武器战斗以及金属碰撞的暴力美学。《变形金刚》还原了电影与动画中擎天柱、大黄蜂、威震天等生动的人物性格，赋予每个变形金刚独特的战斗个性，完美地在战斗中融入了射击、近战、变形、技能等丰富的游戏元素。"}
{"label": "24", "label_des": "辅助工具", "sentence": "分身多开，核心技术为沙箱虚拟系统引擎，满足您多应用、游戏帐号的需求，应用游戏多开，不止一个帐号，大小号同时上线，模拟位置使用。更新内容1、虚拟定位让您的分身应用或游戏分身改变地理位置2、多开小号无限多开游戏小号，大号带小号升级快。3、分身无限不限制您制作分身的数量，不重复收费。4、独立安装分身新增独立安装包，可直接安装分身到手机桌面。5、VIP转移永久VIP用户支持转移VIP到其他手机做到真正的永久VIP。"}
{"label": "59", "label_des": "成人教育", "sentence": "沪江网校是沪江网倾力打造的在线教育平台。学员不仅能获得外语、中小学、职场、兴趣方面的培训，更能即时分享知识、收获学习伙伴。丰富的课程体系、学习性社交校园、专业的外语教学、先进的创新课件、专业的课程答疑，让你体验前所未有的在线教育魅力我们一直在不断突破，力求打破传统，颠覆你的学习想象，创新全新学习体验内容介绍1、完善课程体系涵盖英语、日语、法语、韩语、西班牙语、德语等12种外语及广东、上海话等方言培训；2、专业学习系统通过每日任务化的学习系统，学课程，做作业，完成测试查看学习报告，让学习有章可循，不再拖延；3、轻松校园社交学习路上永不孤单，为你配置班主任、助教、同桌帮助克服懒惰，一起在有爱的小集体里共同成长、进步吧4、创新课件系统采用自主研发的第三代课件系统，可反复听反复学，支持音频视频播放，随堂、即时提问等功能，提高学习的效率；5、贴心班级服务学习过程中遇到问题怎么办只需一键提交问题，专业的班主任、助教团队会在24小时之内送上准确的答疑解析，让知识难点不过夜更新内容1.进班还怕找不到班主任不存在的，进班后班主任无处不在，加班主任享VIP专属服务。2.批量预约有问题马上解决让你立刻爱上学习"}
{"label": "70", "label_des": "工具", "sentence": "应用管理器主要功能1.即时高亮搜索,查找本机应用2.查看系统安装应用3.记录最近删除应用信息4.应用列表可根据安装时间,大小,名称进行排序5.快速卸载想要删除的应用,,提升体验，修复部分问题。"}
{"label": "14", "label_des": "卡牌", "sentence": "《名侦探柯南OL》是由摩游世纪开发一款卡牌对战游戏。游戏为小学馆正式授权，100忠于原着，漫画中着名人物柯南、小兰、基德、小五郎、黑衣人等，这些陪伴80后90后成长的人物将悉数登场与您并肩作战，共破离奇棘手的各种案件它将用极具特色的玩法演绎和诠释玩家们所熟知的《名侦探柯南》。不单如此，游戏本身画面精美，技能绚丽，玩法多样，绝对会让您大唿过瘾原汁原味的柯南，多元化的游戏世界等待你的推理挑战,,1、登录送豪礼2、推出超值兑换功能；3、推出超值特惠功能；4、推出新卡牌贝尔摩得；5、跨服战场火热开启。"}
{"label": "88", "label_des": "菜谱", "sentence": "我们将在游戏里制作各种不同类型的传统中国美食。春卷是中国民间节日的一种传统食品，用油炸的面皮包裹各种不同口味的馅料。包子是一种古老的传统面食，包子一般是用面粉发酵做成的，常用馅心为羊肉、牛肉、香菇、萝卜、芹菜等等。游戏玩法1.口味选择，每种食品都能选择三种不同的口味。2.不同口味的食品有不同的玩法，首先是准备食材，切菜，切肉，加入各种美味调料，用面皮包裹住馅料。然后放入油锅或蒸笼里烹调。3.解锁菜单，只有在每一关拿到超过5个金币才能解锁下一个口味。累计超过10个金币将自动解锁新的店铺。4.四个不同的角色提供选择，鸭子，青蛙，猫猫，蜜蜂。"}
{"label": "28", "label_des": "论坛圈子", "sentence": "摘录了大量网友提供的个性网名，内容涵盖了繁体字网名，情侣网名，非主流网名，个性网名，个人签名等。如果你想给自己起个极具个性的名字，来这里看看吧。应用支持复制分享功能，让你随心所欲修改分发个性网名内容。浏览大量个性化网名，可以用于各类社交类应用中。支持按目录索引浏览。支持复制分享。"}
{"label": "28", "label_des": "论坛圈子", "sentence": "OPPO乐园，分享你我的生活点滴，享受精彩人生，记录成长轨迹，在这里自由的聊天、交友、灌水、炫照，更能体验完整的OPPO服务。OPPO乐园你我掌中的乐园。,,为您优化了体验细节。"}
{"label": "19", "label_des": "体育竞技", "sentence": "非一般的视听冲击，新一代越野赛车更稳定、更优质，邀您一起。"}
{"label": "1", "label_des": "地图导航", "sentence": "赏花地图清明踏青去哪里地图带你来赏花景点信息丰富新增游玩攻略、运营时间旅游出行更省心电子眼数据更新覆盖全国全部类型电子眼搜索查限行限行信息随时查春游畅快出行公交优化界面结构更合理换乘信息更清晰腾讯地图腾讯团队倾力打造，亿万用户信赖的出行导航必备应用海量数据200+城市路况实时刷新，拥堵早知道2000+套室内地图，覆盖各大机场、火车站、主流商场精准导航定位精准，多路线导航，实时避拥堵特色语音方言、王者荣耀英雄语音、张艺兴语音性能优良省流量、低耗电、占用空间小，操作简单、界面美观路线规划AI语音助手『叮当叮当』智能推荐线路超强路线规划,实时公交信息，轻松掌握出行信息特色服务特色地图3D地图、卫星地图、街景地图、景区手绘地图搜索周边服务吃喝玩乐、住宿旅行一应俱全王卡免流量服务，零流量也可导航温馨提示在后台持续使用GPS会减少电池续航时长遇到问题请联系我们官方网站http//mp.qq.com/mobile/官方论坛http//bbs.mp.qq.com官方用户交流QQ群299591474135744177您还可在应用内设置意见反馈反馈，我们会及时处理您的问题更新内容赏花地图清明踏青去哪里地图带你来赏花景点信息丰富新增游玩攻略、运营时间旅游出行更省心电子眼数据更新覆盖全国全部类型电子眼搜索查限行限行信息随时查春游畅快出行公交优化界面结构更合理换乘信息更清晰腾讯地图腾讯团队倾力打造，亿万用户信赖的出行导航必备应用海量数据200+城市路况实时刷新，拥堵早知道2000+套室内地图，覆盖各大机场、火车站、主流商场精准导航定位精准，多路线导航，实时避拥堵特色语音方言、王者荣耀英雄语音、张艺兴语音性能优良省流量、低耗电、占用空间小，操作简单、界面美观路线规划AI语音助手『叮当叮当』智能推荐线路超强路线规划,实时公交信息，轻松掌握出行信息特色服务特色地图3D地图、卫星地图、街景地图、景区手绘地图搜索周边服务吃喝玩乐、住宿旅行一应俱全王卡免流量服务，零流量也可导航温馨提示在后台持续使用GPS会减少电池续航时长遇到问题请联系我们官方网站http//mp.qq.com/mobile/官方论坛http//bbs.mp.qq.com官方用户交流QQ群299591474135744177您还可在应用内设置意见反馈反馈，我们会及时处理您的问题"}
{"label": "91", "label_des": "运动健身", "sentence": "GloryFit是一款时尚的运动睡眠监测的蓝牙低功耗产品1、支持计步功能，运动量卡路里转换功能2、监测睡眠，统计分析睡民质量3、支持分享运动健康信息等功能温馨提示，手机系统必须的Android4.3以上，且手机支持BLE蓝牙4.0，APK配合硬件使用。更新内容1、支持土耳其语;2、优化登录功能;3、解决已知bug。"}
{"label": "56", "label_des": "英语", "sentence": "《VOA每日英语》为英语学习者打造一个高质量的英语学习环境。在这里，您可以通过SpecilEnglish、StndrdEnglish等栏目收听，阅读大量的新闻内容，只要坚持每天同步学习，可助您稳步提升英语听说读写译等综合能力。众多学习栏目。每天更新内容。支持下载后离线收听。中文翻译对照，朗读同步滚动内容。VOA每日英语，手中的学习伴侣更新内容程序]针对英语内容阅读界面增加了选词翻译功能，除了手机本身支持的第三方系统翻译菜单外，此版本可以使用应用内部的翻译功能了。界面]美化界面动画效果，支持高清界面。"}
{"label": "70", "label_des": "工具", "sentence": "应用类型图片处理软件应用简介一款可以在手机上进行图片拼接的软件，可以选择横向拼接还有竖向拼接，并且把结果保存到手机当中。还有九宫格图片拼接，效果十分不错。,,提高软件的稳定性。"}
{"label": "18", "label_des": "动作类", "sentence": "《地铁跑酷》世界之旅新旅程将带大家走进怀旧的电玩世界这次来到了美国旧金山，玩家们可以看到各种电玩像素元素，在旧金山的电玩世界中畅游电玩节版本中，玩家们可以见到詹妮带着电玩装扮的回归，这个版本还会出现一位神秘的涂鸦角色麦娅小伙伴们，还在等什么，赶紧下载更新地铁跑酷来旧金山畅玩电玩节吧更新内容☆游览旧金山，参观电玩盛典；☆新角色登场，涂鸦黑客麦娅；☆像素风滑板，怀旧像素爱心；☆每日领奖励，新增奖励中心；☆道具赛升级，全新道具参战；☆手柄收集赛，获取丰厚奖励。"}
{"label": "21", "label_des": "经营养成", "sentence": "《封神英雄榜》是一款以古代神话章回小说《封神演义》为题材的3D卡牌手游。在本游戏中，千古传颂的大神、上仙、名将、美女们化身神将，供您收入麾下；结合商末周初的时代风貌与原着内的相关描写，以精致的3D建模构建而成的场景画面，还原封神世界的奇绝恢弘；派兵布阵、施放技能的简单操作中演化出的多样策略、特效绚丽的回合战斗，力求带给玩家极致爽快的战斗体验。更新内容1、更新支持https相关配置2、帮会副本扩展第4个副本3、天赋系统新分支开启"}
{"label": "53", "label_des": "中小学", "sentence": "六一儿童网专为ndroid系统定制开发的学单词,通过动画视频的表现方式,帮助小朋友更快学习记忆英文单词.更新内容BUG修复。"}
{"label": "35", "label_des": "漫画", "sentence": "热门漫画免费看，流行动画看不停，生动活泼,内容丰富。爱上动漫火影忍者、海贼王、尸兄、盗墓笔记、中国惊奇先生、妖怪名单、超神游戏、狐妖小红娘等动漫大餐连连应有尽有，只有你想不到的，没有你找不到的；日韩，少女，热血，玄幻，耽美，治愈，都市...任君挑选~通杀全年龄。随时随地各种姿势尽享漫画菌，每天看它十分钟，生活工作好轻松无任何限制，免费使用哦。,,更新API等级到28"}
{"label": "17", "label_des": "休闲益智", "sentence": "《梦幻花园》是一款风靡全球的消除花园装扮休闲手游。打破传统的消除玩法，将消除和花园装扮完美融合，让您享受消除乐趣的同时，还能养花、遛狗、建花园，和小镇邻居亲密互动操作简单，十秒上手闯三消关卡，获得星星，用星星让您的私人贴身管家奥斯汀为您做任务，装饰花园。上千个精心设计的关卡，数十种各国风格的花园，你还在等什么快来下载游戏，和管家奥斯汀一起消除烦恼建造专属梦幻花园吧更新内容稳定性改进和错误修正。"}
{"label": "48", "label_des": "音乐", "sentence": "518人力银行，找工作就是快感谢各位求职者支持，『518找工作』突破88万下载次数立即下载『518找工作』，手机轻松建立、编辑履历，让您用最快的速度应征职缺518人力银行，找工作就是快◆搜寻功能再进化，准确找出您要的职缺上千万海量职缺，『找工作』功能让您快速筛选您要的条件，准确的找出您要的职缺。◆打工专区，寒暑假打工好轻松寒暑假想找工读机会快使用『打工专区』，立即帮你寻找最优质的工读职缺◆强大的履历中心，云端控管您的个人履历在线『履历中心』手机、桌上电脑同步更新，让您的履历永保最完整的个人数据，找工作就是快◆最新消息，即时掌握热门活动职场热门消息、第一手的就业信息、或热门活动尽在『最新消息』里◆职缺通知，重要消息一手掌握第一时间通知最新面试机会「信件通知与公司来访」，让您随时随地掌控工作最新动态信息◆好康中心，让您轻松免费A好康每天都有不同的好康任务等着您累积宝豆换取Line贴图，全家现金券...等多样好康喔另外还有收藏公司、工作配对、信件通知...等功能全面所有数据同步更新，让您随时随地都能轻松找到理想好工作喔v1.1.91.全面新增快速收藏功能。2.信件通知、应征纪录接口。3.现在起可进行收藏夹管理，整理职缺更方便。4.新增海外地区、大陆地区菜单。5.可使用518找工作预定面试时间。6.Bug、用户。v1.1.81.履历中心全新改版，原生化履历，操作更快更便利2.Bug、用户接口。3.好康中心更新，显示商品已兑换完毕v1.1.61.限量Line贴图活动结束2.收藏公司与收藏工作，长按可以取消收藏3.APPBUG与4.现在起登录自动更新履历排序5.新增打工简易菜单6.好康中心与7.职缺地图v1.1.51.新增限量Line贴图活动。2.程序、UI接口。v1.1.41.推播通知设置功能调整。2.部分功能及Bug。3.部分信件通知闪退。v1.1.31.新增了好康中心2.闪退BUG"}
{"label": "82", "label_des": "电子产品", "sentence": "P2PWIFICamera是配套网络摄像机的P2P点对点监控软件。采用先进的P2P技术,可使摄像机在内网免去端口映射的繁琐,真正做到即插即用软件特点1、通过唯一的ID来标识每一台摄像机,用户使用时,只需要设定需要观看的摄像机的ID号即可。2、无需端口映射,设备接入互联网后,即可通过手机客户端观看设备实时视频,彻底摆脱传统的端口映射的模式和有些网络无法进行端口映射的问题。3、对于无法建立P2P连接的摄像机,系统通过转发服务器,对视频进行转发,真正做到100的连接。,,优化系统性能，体验更顺畅。"}
{"label": "17", "label_des": "休闲益智", "sentence": "&quot;经典的2048拼图是一个有趣，令人上瘾和非常简单的数字益智游戏。你将数字连接并得到2048个瓦这个2048游戏是目前流行的2048游戏的升级版本。这是一个超级2048拼图，它支持经典4x4，大5x5，更大6x6和巨大8x8尺寸的板。准备迎接新的挑战怎么玩滑动向上，向下，向左，向右移动瓷砖。当两个具有相同数量的瓷砖接触时，它们合并成为一个。当2048瓷砖创建后，玩家赢了8..16...1024..2048。特征经典4x4，大5x5，更大6x6和巨大8x8板选项超级2048Original益智游戏达到2048瓦后，继续玩得更高分游戏自动保存支持一个撤消的移动美观简单的用户界面高分排行榜希望您享受这个游戏&quot;"}
{"label": "74", "label_des": "违章", "sentence": "微车V7.0，是时候表演真正的技术了，老司机强势上线个性化订阅，越用越懂你爆笑车生活、奇葩车祸、用车小百科、交规大全、新手上路不发愁、女司机新鲜事儿、热点追踪…..此处喘了一口气，略去一万个劲爆点更多精彩内容，等着你来订，老司机带带你，不如修炼成为老司机优势功能主动提醒违章查询、尾号限行、摇号结果，新动态主动提醒九折加油新增九折加油功能，每升至高直降一元限微车合作油站车主服务违章缴费、二手车买卖、汽车代驾保养、车主贷款，一键下单老司机一键订阅，随时随地享用更快更丰富的汽车资讯。我们懂车，更懂你战略合作微车拥有行业优质的违章数据服务，是百度、腾讯、高德、360、UC等互联网巨头官方指定违章数据提供方，实时同步全国各地交管局数据，快速准确。任劳任怨加班的技术哥哥们棒棒哒，老板说干完这一版，我们来个聚餐油炸产品经理还等什么快来更新版本，慢慢享用吧微车寄语微车用户群257034393合作服务bdgroup@weiche.cn,微车，一亿车主都在用的APP,老司机进首屏将老司机tab内容列表整体移到了首页，可以在首页进行内容无限加载阅读，更好的阅读体验新手引导增加OCR识别我们对新用户在新手引导处增加了OCR行驶证照片数据录入，更加简化了用户操作增加订单未支付状态为提高订单的成交量，我们增加了未支付订单状态，并在查违章页面提醒用户促成单量新车优化为了使我们的新车线索提交质量更好，增加了线索防刷机制，信息提交更精准更安全"}
{"label": "70", "label_des": "工具", "sentence": "1、以Widget形式显示当前连接的是哪个WiFi，无页面2、点击进入WiFi设置3、小，简单，定制化，删减了其他WiFi部件的功能与内存占用"}
{"label": "70", "label_des": "工具", "sentence": "液晶时钟是一款拥有锁屏功能的超炫数字时钟软件。超大夜光数字时钟，酷炫美观又实用软件拥有横竖两种显示方式，快速切换，随心显示。向右滑动即可解锁，操作便捷，轻松解锁。丰富的个性化设置字体颜色，日期格式，隐藏按键。界面精美，功能齐全，不可多得功能1.超大液晶数字时钟显示2.向右滑动轻松解锁3.锁屏界面即时切换横竖显示方式4.24或12小时的时间显示方式5.多种字体颜色选择更新内容更新内容1.减少程序后台运行占用资源"}
{"label": "16", "label_des": "射击游戏", "sentence": "手机最强飞行射击游戏《雷电X》正式登场清新明快的画面，简单爽快的操作关卡包含丰富的闯关模式和无尽模式等玩法，更有多种战机培养助你战力还在等什么，开启空战新纪元。1.更新了boss难度2.了部分美术部分小错误，整体。"}
{"label": "70", "label_des": "工具", "sentence": "使用AndroidTVRemoteControl你可以让安卓手机或平板变成AndroidTV的遥控器，用户可以通过该软件用语音或文字的形式直接搜索需要的内容。虽然AndroidTV还没正式上市，但谷歌已经提前放出了该产品。"}
{"label": "17", "label_des": "休闲益智", "sentence": "单机泡泡龙，极具吸引力的泡泡消除单机游戏。一旦开始，不再停止。游戏特色消磨时间的小游戏不花钱轻松通关精美的游戏画面丰富多彩的关卡终生更新服务更新内容单机泡泡龙天天泡泡消消乐1.添加20个新的关卡，总关卡数达到380个。2.加强稳定性，一些小的细节修正。"}
{"label": "17", "label_des": "休闲益智", "sentence": "《蜡笔小新点点消》是双叶社正版授权的点消游戏，只需轻轻点击两个相同颜色的方块，即可轻松消除，数百种不可思议的炫目关卡，多重原作主题场景及个性玩法，让你随时随地消除快感。原着重现，沉浸式代入玩家与小新成为朋友，与小新和他的小伙伴们一起玩耍，收集各种玩具，完成一个个趣味十足任务。"}
{"label": "70", "label_des": "工具", "sentence": "红手指云手机,你的另一台虚拟手机智能在线的手游神器,724小时锁屏升级,让游戏24小时离线运行,点亮你的游戏王之路云手机自带防封处理,免root畅享优质辅助应用免ROOT,省钱更省力.24小时云端在线,省电省流量,效率翻倍1、724小时锁屏云端在线,体验高端炫酷手游黑科技手游全能云保姆,24小时云端在线,全自动刷怪清日常,关机断网照样升级彻底释放你的手机,解放双手2、红手指免root、免调试分辨率完美适配所有低中高端配置手机,免root免分辨率即可使用龙之谷、阴阳师、coc部落冲突、梦幻诛仙、街头篮球、仙境传说RO、蜂窝考拉、叉叉助手等辅助工具,界面清新，轻松上手,小白无伤害.3、海量精品手游辅助随你挑免root、免分辨率、小白也能成大师囊括海量游戏工具,还可自由上传、随意下载各种资源,龙之谷、权利与荣耀、战火与秩序、部落冲突、阴阳师、王..者荣耀、战舰少女、梦幻诛仙、CF、天龙八部等各种游戏工具,应有尽有4、云管家免账号,游戏更省心云手机私人专属游戏机,全方位云防护,无需透露游戏账号,也能让游戏随心无忧在线.5、0流量0耗电红手指云手机全托福利,关机断网也能玩手游.24h手游升级O流量O耗电,不耽误任何一秒练级时间,还可延长手机电脑寿命更新内容版本更新内容1、优化用户体验2、优化部分网络问题3、调整百度自动续费的优惠功能4、修复部分已知问题更新后遇到问题请在消息界面点击联系客服微信号redfinger2015400TEL4008508787"}
{"label": "116", "label_des": "经营", "sentence": "这是一个只做高品质天然农副产品的平台，而且每个用户还可以0元开店分享产品赚取佣金。卖货是做货的生意，以商品为中心，谋取暴利；而信自然则是做人的关系，以人为中心，追求实惠和品质。信自然上的所有商品源于自然，一味追求品质，价格实惠，都是日常需要的食品。每日放送高清短视频。观看全球美食、创意、励志、娱乐、搞笑视频，感受视觉新体验。功能介绍精彩视频高清品质，美好生活，随时想看就看商品优选精选每一个天然农副产品每日签到签到领取购物金订单查询实时查询物流信息更新内容优化下单流程优化支付流程修复已知BUG"}
{"label": "48", "label_des": "音乐", "sentence": "歌词搜索Genius是世界的音乐歌词收集站点，并云集了各式音乐知识。搜索一百七十万音乐为你喜欢的音乐寻找包含了注解的歌词，或者查看Genius上正在流行什么。点击高亮文字段来阅读注解了解由上百万由Genius社区的爱好者们提供的富有知识的世界。了解音乐背后的故事来自艺术家和制作人提供的验证过的内容。以上描述中存在违反广告法的内容，自动用代替更新内容优化系统性能，体验更顺畅。"}
{"label": "111", "label_des": "购物咨询", "sentence": "天天夺宝点智生活商城，天天惊喜在这里有好吃的零食，精致的小电器，舒适的衣服，漂亮的鞋帽，而价格低至你想象。天天夺宝点智生活商城专注于品牌独家限时底价折扣特卖秒杀，汇聚淘宝天猫等一线品牌商为买家提供比1元购更实惠的超级购物盛宴，是全国首款限时限量品牌低折扣特卖的购物应用。比卷皮更低折扣，比唯品会更高品质，比蘑菇街更实惠，比折800更低价格，比返利更省钱，每天数千件商品一元疯抢嗨购全场，天天夺宝点智生活商城是你必备的手机购物省钱神奇。产品优势底价区限时限量，每天十余场品牌商品底价抢购；九块九实惠精品，超乎你想象的精品只需九块九；拼团购唿朋唤友，返还现金助你与朋友们买买买；天天购天天特价，特价商品加上现金红包天天有。"}
{"label": "53", "label_des": "中小学", "sentence": "乐陪APP由成都乐陪信息科技有限公司为各类学校高中初中小学幼儿园全新打造的智慧校园综合信息应用服务管理平台，整合学生证卡、学生学籍、教务信息课程、作业、成绩、校园一卡通出入门禁、图书借阅、校园消费、学生风采等基础教育和智慧校园服务，通过学生实名身份认证、学生学籍信息查询、校园门禁、校园消费一卡通，校园考勤、消费账单实时查询，家校互通等应用，为家长提供学生行为轨迹的可视化信息管理工具，为学生构建限制性健康信息消费场景，为各级教育系统、学校推动互联网+教育智慧校园大数据电子信息创新应用。,智慧校园大数据电子信息创新应用,新增学生风采功能，可查看学生校园图文风采信息门禁出入、到校考勤页面功能优化充值功能新增支付宝渠道仅指定学校一卡通充值已知Bug修复"}
{"label": "56", "label_des": "英语", "sentence": "故事介绍这是一款真正母语思维的国产英语学习游戏，是国内唯一一款以词类记的英语学习App。《英语庄园》是星天乐园StrsKingdom旗下一款卡牌收集形式的儿童英语学习游戏。小朋友将化身为可爱的白熊公主小雪，在英语庄园的不同小屋里学习不同类型的单词，获得有趣可爱的单词图鉴。童话王国的场景设计，贴近孩子天真的性情；角色采用拟人化的动物形象，可爱而迷人；内容经过科学合理的设计，采取母语思维方式，让学玩事半功倍；按照类别对学习内容进行模块化分类，增强了前后学习内容间的逻辑关联性，让孩子可以将所学内容融会贯通；加入时尚有趣的卡牌收集形式，简洁易玩，让孩子获得寓教于乐、寓乐于教的成长体验。用户推荐1、这是我见过的第一款真正母语思维的国产英语学习游戏，采用的LetterSound发音模式正是母语国家幼儿园的教学方法，让孩子可以接受最正确、最地道、最有助于进步的英语教育。此外，游戏又极富趣味性，卡牌图鉴收集能够激发孩子的学习动力，真正做到了寓教于乐海外华人5岁孩子家长，美国纽约州布法罗市2、开发的过程中融入了许多教育孩子的想法，基本上很自然的从母亲角度去设计产品怎样对孩子好以及让孩子觉得好这两个方面去考虑产品内容。当然我的孩子也是这款产品的小小测试员，让她玩到爱不释手也算是一种满满的成就了。海绵星天乐园StrsKingdom主设计师5岁孩子妈妈3、儿童总是在游戏中增长知识、学习本领、启迪智慧的基于游戏的个性化、多样化学习，才能更大程度地激发儿童潜能程淮教授，宋庆龄幼儿创意委员会主任；幸福泉儿童发展集团创始人、首席专家4、新颖有趣的英语学习游戏，高画质且有趣的界面、寓教于乐的设计构架、色彩明快的场景设置，令它拥有非同凡响的用户体验。相信孩子们一定会喜爱上它在美妙的英语世界里冒险、遨游李虹中科院副教授、主任，积极心理学专家、教育专家5、素质教育的根本是让孩子们爱学习、会学习，从学以知用到学以致用，寓学习于游戏，学游结合，能让孩子们从游戏中提升运算能力，获得快乐，获得自信。这种手游模式可以进一步拓宽课程门类和挑战性，面向各阶段的学生，有很好的发展空间和前景。柳建尧中国科技出版传媒集团董事长6、帮助孩子选择一个有意思的手游和教育产品，能发挥孩子优势、提升弱势，同时懂得有理有度，学会规则意识，才是家长对于游戏采取的该有的态度。张凌云中国轻工业出版社少儿教育编辑部主任关于我们星天乐园学玩教娱领跑者，创新游戏开拓者官方网址http//www.xingtinji.com联系我们vip@xingtinji.com微信公众xingtinleyun更新内容为小动物增加了生动的配音；增加了可视性更强的动态卡牌；"}
{"label": "15", "label_des": "飞行空战", "sentence": "手机最强3D飞行射击游戏，热血刺激。在游戏中您可以化身迪迦，赛罗，捷德，欧布在宇宙中与无穷无尽的敌机战斗。保卫我们的世界。使用了全新技术制作，配合大量装备的组合与使用，将会带给您前所未有的"}
{"label": "71", "label_des": "亲子儿童", "sentence": "宝宝幼儿水果蔬菜启蒙学习，益智教育，开启宝宝对周围事物的认知这里精选日常生活中常见的水果、蔬菜，采用多种形式的有声卡片，贴合宝贝兴趣宝宝蔬菜水果认知，这里真实图文结合，配合朗朗上口的童谣，精彩的介绍，标准童音跟读，让宝宝们立马互动起来1、从学蔬菜到学水果，再通过考考乐，分步学习；2、配合中文，英文，介绍，童谣，寓教于乐，趣味多多；3、形式多样的有声卡片，简单易学；4、设置考试环节，交互体验，亲子互动。宝贝们快来认识水果蔬菜吧更新内容V2.20更新说明1、编译和目标版本Android9.0；2、优化了UI；适配全屏和刘海屏。"}
{"label": "20", "label_des": "棋牌中心", "sentence": "1.可以抢红包的斗地主，每天9999个红包等你来抢；2.换三张斗地主新玩法，烂牌瞬间吊炸天；3.每天50、200、500、1000、3000、4999等大额红包比赛不停，等你来挑战；4.斗地主新版块聚宝盆古玩大比拼，轻松拿iPhone6s。5.驾驶兰博基尼还斗地主，你还Hold住嘛,新年送红包了，注册即可抢,更新内容①全新的游戏界面；②技能系统优化调整；③聚宝盆优化调整；④牌友圈增加全服发红包功能；⑤座驾、索罗斯、周扒皮、夺宝红包等优化调整；⑥解决已知BUG。……更多精彩等您发现"}
{"label": "36", "label_des": "小说", "sentence": "每日一文每天一篇精选优质短篇。不用登录注册，没有复杂的算法，不猜你喜欢。和你一样我们喜欢简单，相信优美文字的力量，并乐于坚持。每天花10分钟阅读一篇文章，一个月可以有大约50000字的阅读量，一年有近60万字的阅读量。始于2011年1月18日，1000+天我们从未间断。优质阅读，简单生活，从每日一文开始。更新内容优化系统性能，体验更顺畅。"}
{"label": "20", "label_des": "棋牌中心", "sentence": "CAD看图纸]荣登2016年度新锐APPtop10CAD看图纸]是一款建筑施工协同软件，不仅可以快速浏览天正、AutoCAD等格式的CAD图纸，还可以通过项目即时协作，解决图纸中的降低返工率。支持多种格式CAD图纸支持浩辰、AutoCAD、中望所有版本的CAD及PDF图纸支持跨平台图纸上传支持本地、云端图纸文件等极速上传，同时PC、web端、安卓端、iOS端，自动实时快速与云端同步，浏览dwg、PDF等文件任务管理根据图纸新建任务批注，指派责任整改人，添加并相关任务信息文件保护、分享将CAD图纸分享给好友及同事，并授权浏览，在图纸中总结项目经验实时沟通通过图纸随时与团队成员沟通和讨论工作如果有任何意见或欢迎联系我们邮箱app@northspace.comQQ群549515718用户评价CAD制图初学者不管什么类型都可以轻松浏览，CAD功能属性上面很实用，图纸的准确性也很高"}
{"label": "54", "label_des": "职考", "sentence": "事业单位考试通，一款专门针对事业单位考试推出的全新事业单位APP，它是优质的公务员和事业单位备考应用，更是你参加公务员考试和事业单位考试不可多得的刷题看直播课的提分利器。拥有它，你就拥有了事业单位万题库存囊括历年国家公务员和各省市公务员、事业单位考试真题，各大知名培训机构为公考潜心研究的行测、综合应用能力模拟题、公基模拟题；更有由名师精选的专项练习，覆盖行政能力测试、申论、事业单位面试各科目知识点；真题解析、错题收藏，让你迅速回顾，查漏补缺，学习更高效。拥有它，你就拥有了事业单位直播课堂；华图中公知名教育集团多年教学实践经验，天王级名师授课，在线直播课堂讲解，把粉笔腰果课堂装进口袋，不论坐车还是排队，随时随地每天101贝考。拥有它，你就拥有了qzzn事业单位公考论坛；专业讲师长期入驻，解答你的疑难问题数量关系备考有什么技巧事业单位面试技巧有哪些申论应该怎么写行测怎么做考试通比粉笔腰果砖题库棒在哪里只要你在备考时有任何问题，都可以以文字或图片形式发到论坛，万千考友和讲师将迅速给你专业的答案解析。拥有它，你就拥有了真实的考场模拟模考大赛，时刻记录你的进步；万千考友同时在线考试，真实竞争环境，让你提前熟悉试题类型，考场氛围，达到必胜公考必胜事业单位目标快来下载备考吧漫漫公考路，有我们，不孤独。更新内容全新界面，给你良好的备考体验。"}
{"label": "70", "label_des": "工具", "sentence": "移动宽带服务随时随处享，测速、加速、故障诊断、免费电话、在线客服、覆盖查询，为您贴身解决宽带服务。移动宽带助手客户端是广东移动面向家庭宽带用户打造的家庭服务官方产品。无论您身在何处，随时打开移动宽带助手客户端，都可享有以下专属服务1、宽带加速加速个人宽带，是否已经厌倦了您此时的网速呢，如果想享受飞快的网速，试试一键提速吧，100M以下的用户都可以试试哦。2、宽带测速检测您手机所连接的宽带带宽上传速度和下载速度，专业网络测速，帮助您轻松了解网络状况。3、宽带故障诊断诊断手机端无线路由器光猫互联网之间的连接状态，并可进行宽带账户远程状态诊断。4、宽带免费电话在连接移动家宽WIFI条件下，绑定中国移动宽带账号后，提供每月500分钟免费语音通话限拨打移动、联通、电信的手机号码。5、宽带信息查询关联您的宽带账户，方便进行宽带账户信息管理。6、在线客服与10086客服人员在线沟通，宽带互动交流。,广东移动手机上的宽带助手,1、新增每月宽带账号所绑定手机号的通话时长2、新增重磅功能，为广东移动宽带用户提供免费宽带电话服务，每个月500分钟任性打3、升级免费提速功能，100M以下宽带均可享受带宽升级服务4、更新更换免费电话证书5、界面"}
{"label": "17", "label_des": "休闲益智", "sentence": "您是否还记得曾经肩搭着肩和好朋友好兄弟一起去玩游戏的时光，您是否还记得自己一个人晚上作业写了一半偷偷拿游戏机玩游戏的时光，您又是否还记得曾经废寝忘食的拿着手柄对着电视机和游戏机不懈奋战的时光...好多好多过去，为了大家那些忘不了的过去，好东西来啦，超级玛丽经典加强版，绝对让你爱不释手，只要拿起你的手机，就能玩到天翻地覆，日夜无光，还是那些人物，还是那些绝招，还是那个味道，改变的只是年龄，不变的是那份感觉更稳定、更优质，邀您一起。"}
{"label": "49", "label_des": "直播", "sentence": "虎牙助手主播最爱的手机直播软件，好玩更好用虎牙直播官方直播软件，一键开播，高清流畅，人人可以做主播。拿起手机随时随地直播身边事，分享你的生活，享受从未有过的主播范儿。产品独特功能1、一键美颜谁说美颜祛痘只能停留在照片中，在动态直播也能瞬间拥有粉嫩水肌，时刻展示最真实美好的你。2、多人连麦还停留在主播说观众听你OUT了大家一起聊才最嗨，在虎牙你可以与5位观众同时进行语音群聊，妈妈再也不担心我直播时气氛不够热闹了。3、酷炫礼物赠礼连击激发酷炫效果，手指有多快，就有多炫。用户交流我们致力完善虎牙助手，如果您有任何意见、问题或者建议，你可以加入我们的Q群100695513，反馈你的宝贵建议。更新内容新增交友品类支持公屏展示动态表情新增交友新增房间转让，房主可以接力开播新增支持手机一键登录和短信登陆，更安全更便捷优化直播间流水列表优化，不再错过每一个收到的礼物"}
{"label": "70", "label_des": "工具", "sentence": "《康熙字典》是张玉书、陈廷敬等三十多位学者奉康熙圣旨编撰的一部具有深远影响的汉字辞书，它是在明朝《字汇》、《正字通》两书的基础上加以增订的。《康熙字典》由总纂官张玉书、陈廷敬主持，修纂官凌绍霄、史夔、周起渭、陈世儒等合力完成。字典采用部首分类法，按笔画排列单字，字典全书分为十二集，以十二地支标识，每集又分为上、中、下三卷，并按韵母、声调以及音节分类排列韵母表及其对应汉字，共收录汉字四万七千零三十五个47035个，为汉字研究的主要参考文献之一。本字典在此基础上对《康熙字典》进行重新排版和编辑，简洁、快速、准确、详细是本字典的亮点。本字典支持多种查询方式按部首查、按拼音查、智能查词等；精心编写释义，汉字注释引用《康熙字典》原文，全面准确。快快查系列辞书产品包含快快查字典、汉语词典、成语词典、说文解字、康熙字典、外研社规范字典、外研社汉语词典、中考生字词，高考生字词，小学生字等满足各方面用户的汉语查询、学习、研究需求。我们立志为学生、家长、老师服务，以传播中华文字、弘扬传统文化为己任。更新内容1、增补了用户反馈的内容疏漏2、优化了搜索分类，便于用户查找3、增加了古汉语词典的内容，更加方便用户阅读古文"}
{"label": "49", "label_des": "直播", "sentence": "手机电视直播大全提供流畅、高清、全面、不卡顿、秒换台的免费直播体验。手机电视直播大全直播频道1000个，卫视、体育台、地方台，我们样样都有，并支持回看与预约功能，再也不用担心错过电视直播特色1、手机电视直播大全全面覆盖1000个直播频道，国内国外港澳台全部囊括。2、精彩节目不错过，手机电视直播大全支持8天节目全全回看，未来3天节目提前预约与提醒。3、手机电视直播大全多线路、多播放源，播放清晰流畅，秒换频道与线路，根据网络状况为您做出优化选择。4、手机电视直播大全具备悬浮播放功能，可边玩手机边看直播。5、手机电视直播大全提供自定义频道，看你想看。6、手机电视直播大全可边看边吐槽，随时随地发弹幕，大家一起看电视。7、手机电视直播大全互动竞猜赢金币。8、手机电视直播大全操作简单流畅，软件页面整齐美观又大方。邮箱联系qocker@163.com手机电视直播大全，世界再远，我在看；手机电视直播大全，你想要的我都有更新内容频道更高清新增更多高清流畅线路影视特色节目猜你喜欢模块上线回看观看优化一键回看，随时随地观看精彩节目弹幕评论更精彩评论区福利等你来发现欢迎体验全新高清版，更多惊喜，等你来发现"}
{"label": "71", "label_des": "亲子儿童", "sentence": "可以在手机或平板大屏幕上随意涂鸦，自由发挥，应用提供了大量背景图片，增加创造的灵感，画笔的粗细颜色形状都可调节，还有很多贴纸可以粘贴在画板上，保存功能可以让你的作品以图片的形式保存在SD卡里，打开功能可以继续完成上次的杰作可以在手机或平板大屏幕上随意涂鸦。可以作为便签纸使用。大量的图标资源及背景可供选择。,可以在手机或平板上随意涂鸦,程序基于安卓P，支持全面屏手机，优化镜像绘图模式，修复画笔图形切换后填充状态问题，图形模式下也增加了镜像绘图模式。内容更新了贴图元素。"}
{"label": "21", "label_des": "经营养成", "sentence": "《桥梁建造师中世纪》延续用最少的钱建最牢固的大桥的玩法核心，玩家将继续扮演技术高超的桥梁建造师继续打造极具技术含量的强梁。相比前作，每一砖每一块木料都为《桥梁建造师中世纪篇》增添一份中世纪建筑韵味，另外，新增的围城模式中，不仅要接受马车军队的洗礼，更要在Ai攻击下保持屹立不倒，对玩家的技巧要求更高。,一款趣味十足的物理类益智游戏,超级烧脑游戏《桥梁建造师中世纪》国内安卓正版首发；增加腾讯帐号登录；"}
{"label": "70", "label_des": "工具", "sentence": "讯飞输入法，1分钟400字，语音输入带你飞流畅输入，语音精准，手写快捷，还有海量皮肤、表情、颜文字，是你的必备手机输入法。特色功能语音随心说智能语音输入，识别准确率98盲打皮肤自定义盲打键盘，DIY皮肤盲打输入更个性biubiu键盘不用打字的戏精键盘，怼人吐槽都不怕emoji表情全套emoji表情，长按连发更有趣方言识别23种方言输入，AI有温度懂你懂乡音手写输入支持叠写连写，输入效率更高拼音输入超大词库及时更新，输入候选更准确文字扫描OCR智能识别照片中的文字离线语音没有流量也能语音输入语音翻译说中文秒变外语，英日韩俄无压力除以上特性，我还有很多既实用又好玩的功能，快来体验吧期待反馈我们时刻倾听，有问必答，真诚期待您的反馈QQ群33645107微信搜索讯飞输入法关注用户反馈讯飞输入法APP设置意见反馈务必留下联系方式哦更新内容1、盲打键盘新增自定义功能，DIY皮肤盲打输入更个性2、语音输入『随心说』说话秒变文字，中英方言免切换3、新增自定义视频皮肤，轻松自制动态有趣的输入法皮肤4、输入面板适配全面屏，自由调节键盘高度打字更顺手"}
{"label": "17", "label_des": "休闲益智", "sentence": "跟随狗狗探索神秘的地下世界~,,提升体验，修复部分问题。"}
{"label": "44", "label_des": "求职", "sentence": "「香聘」专注服务于「年轻」朋友们求职找工作的招聘pp软件，协助你在「12天」内秒速找到工作祝愿您在求职找工作的道路上前程无忧，遇到您满意的Boss和同事。#软件亮点#「秒速反馈」HR随时在线与HR直接聊，了解清楚后再面试。省时省力省车费。求职微信顾问微信，微信群实时沟通和反馈，认识新朋友的同时还能答疑解惑智能找工作人工智能帮你找工作，简历中工作经历完善到300字以上，算法的推荐成功率可提升230至340左右。「严格审核」确保真实除营业执照审核外，还需要实名认证，在职证明等一系列资质。极度保护求职者的求职体验随时举报遇到不好的面试体验，可随时向香聘举报。凡举报，必追责「名企有点多」香香招聘会出门一次，面试多家企业。凡参加招聘会企业，香香必上门验证企业真实性和职位可靠性服务客户滴滴、美团、腾讯、网易、去哪网、汇丰银行、京东、摩拜、阿里巴巴、亚马逊、联想、考拉、vipkid、万科物业、中信集团、分期乐、土巴兔、花镇、魔方生活「联系方式」微信公众帐号微信搜香聘，即可找到当地的我们，全国300万粉丝与你同在找工作QQ群226786613更新内容1.oppo,vivo手机增加角标功能2.部分手机增加引导开启声音和震动3.一些小优化"}
{"label": "95", "label_des": "借贷", "sentence": "乐刷是由深圳市乐刷科技推出的一款致力于打造国内领先的信用卡管理APP，为广大用户提供一个全新的信用卡管理和还款平台，同时提供丰富的金融理财产品，积分抵还款金。主要功能1、账单手动添加和邮箱导入账单，还款及时提醒不逾期，更支持积分抵消还款金，做你最贴心的信用卡管家。2、信用卡热门银行信用卡在线申请，110万大额快速下卡，玩卡攻略和银行服务一站整合。3、发现支付类支付宝充值、财付通充值、店铺支付4、我的提供我的乐贝查询、卡包、支付订单查询、完成任务奖励乐贝产品特色积分当钱花积分规则乐贝是乐刷平台的虚拟货币，积分为乐贝，100乐贝=1块钱乐贝消费使用本平台还款服务时可直接抵用手续费，也可参与丰富的活动和游戏处处赚积分乐贝来源每日签到、做任务获得积分和后续推出的各类活动。客服热线期待您的宝贵意见，我们将不断优化提升我们的服务乐刷客服热线075526339288更新内容乐刷APP全新改版啦，用心管卡，智能服务，小乐邀请你升级体验1.乐贝任务开发2.还款体验优化3.消息中心展示优化4.其他已知bug修复"}
{"label": "95", "label_des": "借贷", "sentence": "批量申请，成功率高好花钱提供最全的机构咨询信息，可提供用户阅览，给用户提供更多的选择机会，提高用户使用。活动优惠减息活动优惠多，为用户第一时间推荐各金融信息的优惠活动。精准推荐根据客户提交的信息，精准推荐服务平台，省心又省力。海量机构精选众多知名优质机构，总有一个适合您的。搜索比价专业的金融搜索比较服务，帮助有需求人群，足不出户，最低成本的选择合适自己的机构信息。欢迎加入QQ群361474300"}
{"label": "29", "label_des": "婚恋社交", "sentence": "当前200万家长和100万年轻人在使用，帮年轻人挑结婚对象，缓解年轻人的相亲压力，也缓解家长的焦虑。大亲家每月帮助上千对新人完婚。作为以家长为主的相亲平台，同样欢迎年轻人注册，因为没有婚托酒托，没有不良行为，没有机器人的婚恋平台。中国最纯粹的找结婚对象的平台。大亲家承诺对普通用户永久免费使用，不会像百合，珍爱，世纪佳缘一样用聊天机器人套路用户。祝您和其他人一样，在大亲家为孩子或为自己找到幸福。,找最纯粹的结婚对象有爸妈更放心,1、增加用户拉用户相关功能；2、支付功能更新优化；3、聊天界面添加风险提示；4、孩子性别更新为可修改一次；5、用户详情页页面改版；"}
{"label": "91", "label_des": "运动健身", "sentence": "•只需随身携带手机即可随时了解您步行、跑步和骑车的运动情况。达成健身目标•设定时长或步数目标，并了解自己的进度。•获得根据健身效果提供的运动目标建议。全面掌握健身情况•将第三方设备和应用与Google健身关联后，您就可以在一个地方集中查看您的所有健身数据。随时随地使用•兼容所有AndroidWer设备。•还可以通过浏览器www.google.com/fit和平板电脑使用Google健身。更新内容提升体验，修复部分问题。"}
{"label": "113", "label_des": "办公", "sentence": "为你定制的移动办公创新平台，沟通、分享、协作汇聚一处，连接各种工具、系统和服务。官方网站https//www.qingtui.im企业通讯录全员通讯录  搜索找到团队任一成员的联系方式组织机构 设置完整的企业组织机构隐私保护 隐藏团队成员的联系方式常用联系人 将常用联系人单独收藏访客  邀请团队外的人员以访客身份加入团队，并管控其权限工作沟通多消息模式 多种消息类型；支持多种消息提醒模式手边功能  近期发送的20份文件或图片，一键分享搜索 快速查找工作信息，结果包含上下文，重现沟通场景频道   敏感信息讨论创建私有频道，未加入的成员无法知道该频道的存在；公开频道支持全员自由加入/退出频道；频道成员均可搜索查阅下载频道里的所有内容贴表情 长按聊天信息即可贴表情；支持匿名贴表情移动办公文件云  长期存储在团队内发送的消息和上传的文件轻应用、订阅号 连接各种信息系统、平台；开放接口，支持自主研发，如OA，ERP、知识分享企业公告板  全员默认关注，重要消息一键送达,一种智能工作方式,修复了一些已知问题"}
{"label": "18", "label_des": "动作类", "sentence": "猎人震撼回归，重燃热血PK,,提升体验，修复部分问题。"}
{"label": "34", "label_des": "新闻", "sentence": "苏宁易购手机客户端，让购物更简单百万商品，低价抢购，国内外品牌旗舰店厂家直供，正品承诺，全国1600多家实体门店,让您购物无忧大聚惠频道,为您精选服饰,鞋帽,家电,数码,母婴,音像等热门商品团购,聚划算,优惠促销,打折,秒杀,限时折扣优惠信息,聚优品,惠生活,省钱放心上苏宁，穿搭指南，生活导购，社区分享，让您购物不单调网上逛超市，优选上苏宁省时购全国12个重点城市，物流极速达、半日达、一日三送。省钱购每日精选爆款，天天秒不停省心购货到付款，线下体验，线上购物，全品类网购商城，正品保证更新内容新增内容功能性说明，版本的功能优化点我不喝也不吃，我不吃也不喝，我就要，苏宁易购电器购物节1.补贴，补贴，补贴，我要补贴…2.豪礼，豪礼，豪礼，我要豪礼…3.免单，免单，免单，我要免单…每次更新不带来一大波福利，我活着还有什么脸面哪来自一个喝完手磨咖啡的产品经理"}
{"label": "28", "label_des": "论坛圈子", "sentence": "核信，核心用核信。核信是一款社交工具，用于和自己亲近，核心的人进行沟通。核信坚持一个生活信念，就是把宝贵的时间和生命，用于和重要的人，重要的事情上。本软件是获得了商标总局注册商标的核信品牌，请用户注意甄别。,,优化体验，增强稳定性。"}
{"label": "23", "label_des": "MOBA", "sentence": "《4399王者荣耀助手》是专为《王者荣耀》玩家打造的多功能助手，它的特色功能就是每天为玩家提供免费领皮肤福利。在这里有丰富的攻略资讯、精彩的赛事视频、全面的出装模拟、英雄查询、推荐出装等功能。进入福利中心还有各种礼包和活动，福利多多、活动多多功能亮点丰富攻略攻略福利，应有尽有精彩视频大神视频，一网打尽英雄皮肤史诗皮肤，免费领取出装模拟个性出装，打造专属福利中心豪华礼包，精彩活动欢迎加入王者荣耀助手群，群号284031339更新内容修复部分小错误，提升整体稳定性。"}
{"label": "25", "label_des": "约会社交", "sentence": "美丽约真实高效的同城约会交友平台本着对用户资料真实度做认证的交友软件，拒绝照骗发布邀约，5分钟7人应约，真正能约到人的约会交友好应用支持文字、语音电话、视频聊天，多种形式任你畅聊单身必备的约会神器，附近靓女帅哥，一网打尽特点真实用户需拍一段认证视频，所见即真人，杜绝虚假，拒绝照骗高效人人都有邀约意向，不瞎聊，直接约多样支持文字、语音电话、视频聊天，想怎么聊就怎么聊安全身份认证+视频认证+车辆认证+职业认证等六重保障更放心有趣数百个叽喳话题，摄影、涂鸦、语音、你画我猜等多种玩法拒绝无聊精彩丰富的个人主页，资料、照片、视频、动态、小编专访，比朋友圈更有看头约会就上美丽约客服4008260851900至2400微信公众号Melliyue微博美丽约http//weibo.com/miliyo2333更新内容1、提升体验，修复部分问题。2、涂鸦可分享至朋友圈，让好友发红包赞赏哦~"}
{"label": "25", "label_des": "约会社交", "sentence": "主要为广大用户提供交友的平台。用户可以在平台上浏览交友对象，查看交友对象的照片集、个人信息等，遇到心仪的对象可以添加好友，同时也可以给心仪的对象发送礼物及特别关注。用户成功添加好友后，可以在平台进行沟通交流。为用户提供交友筛选功能，用户可以设置自己喜欢的类型、范围、星座、兴趣爱好等筛选条件，平台为用户推送精准的交友对象。"}
{"label": "91", "label_des": "运动健身", "sentence": "快快减肥科学有效的减肥专家全新快快减肥换装归来快快，帮助你变得更健康、更美、更自信的减肥pp。丰富的视频训练，酷更新更全的视频训练课程，可根据你的形值适配适合你的课程，也可以自己选择课程，想练哪就练哪。实用的饮食方案，赞多套营养师精心搭配的饮食方案，跟着吃，超省心上万种食物的热量查询，更有贴心的红绿灯标识，食物健康程度一目了然。清晰的饮食报告，晒不知道每餐吃了多少不了解营养摄入是否均衡一张报告通通告诉你。随吃随看，能量分布和营养搭配，轻松掌握。遍布全国的快快减脂课门店，去一个人练太枯燥没有指导动作不达标全国21家快快减脂课门店，专业教练手把手指导。课程科学安全易学有效，14年运动减肥专家倾心打造，只要你来就让你瘦。新版快快减肥上线，是时候和赘肉说拜拜了~三日不用快快减肥便觉灵魂破碎，你的赘肉尚还在是时候跟犹豫不决的自己说再见了，是时候和赘肉说拜拜了，改变就是现在用全新的身形去迎接新的一季，快快开启蜕变之旅。更新内容更新内容1.进一步增强了会员的安全性；2.增加了三月份的新活动。"}
{"label": "29", "label_des": "婚恋社交", "sentence": "棒Bng一款集声音&颜值为一体的音频视频社交pp遇见心仪的T，一起来组CP吧只有你想不到，没有你看不到的~一键GET必修技CP配对寻找默契爆表的他/她，直播间专属标签宣誓主权~傲娇女王受、腹黑鬼畜攻、逗笑段子手、玛丽苏大叔音...多种类型任你翻牌周星银行新功能玩起来打造zui闪亮的你，做夜空中zui亮的星~粉丝应援这里不仅有热门的爱豆综艺，更有官方后援会实力站岗，为你揭秘应援背后的八卦趣事~语音连麦开启全民开播时代，N大板块等你嗨嗯偶遇软萌小哥哥or萝莉小姐姐，来来来勾手连个麦，声控大门为你打开~勾搭我们欢迎加入官方QQ群548558835或关注官方微博@棒Live，棒棒君随时准备为大家分享各类动态噢~敲门暗号棒播FM官方微博棒live互坑互爱，你们都是最胖棒哒~"}
{"label": "106", "label_des": "电商", "sentence": "小欧app是一款导购返利app，先领券，再购物，让您能省会赚app中每天都会不定量各类商品优惠券，随时随地挑选，免费领取，让购物越购越省钱。汇集了淘宝、京东等平台中几百万的优惠商品超多折扣、包邮秒杀。专为剁手党打造的省钱神器，宝妈们当前绝佳的省钱利器。每日挑选海量超值产品优惠信息给用户，将最新的优惠信息最快的呈现在买家手中。"}
{"label": "29", "label_des": "婚恋社交", "sentence": "想恋爱，我们身边的直播婚恋交友平台一种全新的相亲方式，视频相亲火热上线,产品特点优质无数男神、女神等待与你完美邂逅；安全人工严格审核资料，大胆相亲，放心恋爱；用心打造全新相亲模式，视频相亲，闪电脱单；高效线上红娘视频牵线搭桥，成就佳缘。主要功能；缘分推荐准确推荐优质用户，帮你找到永恒的缘分；分享动态发布精动态，彰显你的魅力，绽放你的风采；视频红娘线上牵手，不会错过缘分，更不会错过适合你的TA;只要你相信我们，就让你摆脱单身，拥有幸福，还在等什么赶快下载吧"}
{"label": "17", "label_des": "休闲益智", "sentence": "2019年首款爆红io多人竞技手游这游戏有毒，根本停不下来。操作简单上手容易。滚雪球，打雪仗；雪球滚大了把对方打飞也要小心别人把雪球滚大了打你哟。是花时间憋出一个大雪球，还是快速丢出一堆小雪球；是近战对刚把对方撞飞，还是苟在远处瞄准……一切都取决于你的战术,,优化系统性能，体验更顺畅。"}
{"label": "34", "label_des": "新闻", "sentence": "山大在线客户端是专门为山东大学继续教育学院打造的，为学生、教师、管理者提供的移动学习、移动教学、移动管理的专业平台。用户可通过山大在线客户端完成选课、在线学习、在线课程编辑、管理，教学业务处理，同时还可以进行在线实时讨论交流，并能够在海量电子资源库中进行搜索浏览图书、报纸等内容"}
{"label": "71", "label_des": "亲子儿童", "sentence": "儿童学习启蒙应用适合各个年龄段宝宝玩,是不错的电玩,棋牌,消消,捕鱼,宠物,游戏厅,儿童学习好助手。与其让宝宝天天念弟子规,三字经,听睡前故事和古诗,看安徒生童话,关爱宝宝的爸爸妈妈们,不如寓教于乐通过玩游戏方式,让宝宝轻松学习各种知识,成为小朋友里的superstr吧一款俄罗斯方块风格的积木益智游戏游戏特色1、启发儿童的想象力、记忆力、创造力。2、精心场景化设计，自由拖动组合，开发智力，让孩子们边玩边学。3、通过简单的拖放拼图操作，帮助宝宝认识颜色、形状和动物。和错误。"}
{"label": "52", "label_des": "成人", "sentence": "糖侣和男神女神谈场初恋全国原创社交模式，一对一真人私密聊，一对多在线约会视频交友平台，当下时尚有趣的社交方式全都有产品亮点独特的交友新方式，如抖音短视频的嘻哈视频，糖侣主打情感短视频交友。同时满足同城约会、社交聊天、美女直播、一对一视频聊天、无秘般的陌生聊天、美女短视频动态等社交需求。与美女约会,跟妹子聊天,撩搭霸道御姐,探探同城萌妹,交友寂陌陌生人,告别尴尬枯燥的生活。不用加qq、微信好友,就能在线约会交友找对象,比陌陌更直接,比探探更方便,不上qq也能聊,没有微信也能搜附近人,同城美女如云,只约单身的你和男神女神主播一对一双向视频聊天，对的时间遇上对的你。让男神女神成为你的Sweetcompnion.目前糖侣已经辐射超过1000名主播，与你一对一交友聊天。明星网红，不再高高在上，糖侣上的他们既接地气又走心，和你说心事聊家常。主播的视频和证件、照片真实比对认证，选出高颜值主播。联系我们客服QQ3362134455客服热线075522677472邮箱地址lngudongli@ppforwhom.com新浪微博@糖侣官微微信账号糖侣官方网站http//www.fllcht.com更新内容1、直播免费礼物2、签到优化3、直播间关注引导4、直播间建议资料"}
{"label": "25", "label_des": "约会社交", "sentence": "在夜语，你不在孤独，同城寂寞单身美女在线陪伴同城交友陌生人大神、萌新、逗比、萌妹，众多小伙伴等你来约声控福利御姐、少女、萝莉、大叔、青年、正太交友处对象～～男神、女神线上线下聊天一起嗨专为单身男女打造的同城约会聊天交友，让你的生活不再单调乏味，夜晚不再孤独寂陌倾听您感情、生活、工作上的烦恼，帮您减压、生活更愉快，聊聊更健康千百万美女上传了高清美图，等你来翻牌约会注意安全，千万别乱了套，您懂的玩法介绍漂流瓶有时候世界就是那么的神奇，也许一个回复就是一个故事的开始对对碰不想等待的聊天是件很幸福的事情，有人陪你聊就要更加珍惜公屏舞台这里的告白总是万众瞩目，你仅仅需要的就是勇气排行榜英雄不问出处，留在榜单的你值得去仰慕联系我们客服邮箱service@ttshouyou.com客服号10000个人中心的意见反馈随时欢迎您更新内容增加快速配对语音,优化排行榜和底部菜单,其他若干用户体验改进"}
{"label": "63", "label_des": "综合预定", "sentence": "途牛旅游随时随地预订酒店、机票、火车票、汽车票、景点门票、出境游、跟团游、周边游、自由行、自驾游、邮轮、租车、公司旅游、婚纱旅拍等，产品全面，价格透明，各种旅游度假产品任你选。APP提供快捷电话服务，享受24小时电话服务的安心旅程，出游归来点评还送现金，途牛和你是真爱特色功能1.手机特卖限时秒杀、尾货特价、预售鉅惠、超值爆款、专场精选，品质高，超值抢不停2.跟团超丰富的国内、出境跟团旅游线路，价格特实惠，透明团放心游3.团聊结伴同游，同团交流、私聊团友，结伴出游省心有保障，还能遇见适合的她哦4.酒店覆盖目的地国家和地区超过140个，提供国内海外600000余家酒店、客栈、酒店式公寓、钟点房和民宿的在线超低价预订，快捷预订境外酒店、特卖酒店、精品酒店、品牌酒店、五星级酒店，订酒店途牛更方便5.机票国内38家航司全覆盖，国际航司覆盖168家，提供优质的特价机票资源，保证完备的服务体验6.火车票支持国内火车票预订、儿童购票、全国列车时刻及余位实时查询。提供12306直连、牛票订制选座、送票上门、在线退改签等特色服务，全方位保障您的铁路出行更新内容酒店频道预订全球酒店，享低价优质服务机票频道323旅游节，300元机票大礼包见者有份，国际机票有机会抽取323元无门槛立减券特价雷达服务升级，查询效果更直观发现频道增加旅行相册，记录您的旅行点滴"}
{"label": "1", "label_des": "地图导航", "sentence": "1.可以跟T进行位置共享,实时查看T的位置2.使用百度地图SDK和定位服务,定位更准确3.动态算法保证后台数据提交更省流量4.适宜人群情侣之间,父母和孩子之间,老人外出的情况5.借助定位服务和我们自己的云服务器,保障持续的提供服务6.可以支持开机自动启动推送服务，后台服务完全不耗流量更新内容1添加好友列表2修复某些原因不能自动启动的问题3修复升级SDK引入的几个BUG4修复用户反馈日志的几个BUG"}
{"label": "17", "label_des": "休闲益智", "sentence": "这款FrmStory是在线游戏，可以理解为国外的开心农场你可以和你的朋友种植水果，农场的动物，装饰最美丽的农场FrmStory游戏中包括新的水果，装饰品，动物，和更多的每星期免费更新特点植物超过150美味的水果，蔬菜，和美丽的鲜花品种设计和装饰你的树木，围墙，建筑农场可观看邻居他们的农作物生长用你的农场图片和Fcebook上分享您的朋友每星期免费更新新的水果、花卉、树木、建筑物、装饰品、动物和更多的完全免费这是一个在线游戏支持Android2.2以上版本更稳定、更优质，邀您一起。"}
{"label": "101", "label_des": "影像剪辑", "sentence": "腾讯时光帮你将相册中照片智能生成生动的照片故事，也可以快速创建音乐相册，配上你喜欢的任意一首歌，一键与亲朋好友分享美好时光。更多惊喜我的专属记录空间相片智能分类，让你更快的找寻照片将照片制作为音乐相册，释放内存，告别存储空间不足智能相册，为你记录每一段美好时光朋友圈空间pp突破朋友圈9张照片限制将照片制作成音乐相册，发布时光生成链接，永不丢失让照片更有趣简单微调，照片瞬间变身炫酷音乐相册全网音乐曲库，可能是最全的了20+款主题，丰富的模版，总有一款是你的菜用过的人说很好用，照片加进去微调就能做出非常炫的音乐相册洋哥202抖音上那些音乐相册，原来用腾讯时光制作如此简单美丽天使美的不像是自动生成的音乐相册不老克腾讯时光很好用，主题很丰富，可以这么聪明的生成照片故事。爱美的少女居然可以使用全网音乐，还可以剪辑自己喜欢的片段欧洲大黑娃什么还有不满意的，欢迎来撩运营妹砸~~我们的官方QQ群538632608微信txsg001更新内容v2.1新版本特性1.视频制作性能提升，视频更清晰2.编辑页面UI升级，预览区域更大更舒适3.新增消息通知，好友点赞评论可以收到系统通知"}
{"label": "103", "label_des": "相机", "sentence": "朋友圈晒图必备，自拍神器风靡全球、火爆国外的画中画特效超过40个国家排名冠军，Instgrm每天都有上百万人使用。特色功能1.经典画中画；瓶子系列，简约风，卡通风……挑模板－选照片,简单两步，创意拼图新鲜出炉，一键分享至朋友圈。2.艺术滤镜Prismfilters数十款惊艳的艺术滤镜，现在你可以轻松将你的照片变为梵高、毕加索等大师手中的艺术品3.画中画相机手机没图片，选图不方便我们为你打造可以拍照的画中画模板，一键制作画中画，拍照和拼图其实没有分别。4.杂志画中画；不仅要创意，更要文艺。杂志画中画拼图主打杂志风，让你的照片一秒登上杂志封面5.现代拼图；一张图片装不下善变的你现代拼图提供你多种拼图格式让你眼花缭乱6.高清美化我不仅会拍照能拼图，我还是一款全能修图工具。内置专业的修图功能，好玩的贴纸，照片文字，图片编辑，照片马赛克，高级编辑功能。GooglePly下载量5000万+，感谢用户一路支持，我们会继续努力=====联系我们=====Emilcontct@fotoble.com新浪微博@玩图更新内容修复了一些BUG。"}
{"label": "34", "label_des": "新闻", "sentence": "科普中国户户通APP是台州科学技术协会的官方科普APP，是移动互联网面向公众传播科学知识的科普平台，集科学性，权威性，公益性于一体，兼具便民服务功能。更新内容1.修改首页版面2.优化功能3.修复了一些无法忍受的bug4.优化了升级功能"}
{"label": "70", "label_des": "工具", "sentence": "抢红包总慢别人一秒群发无法超过200人僵尸粉想要一键清理抢红包群发助手就是一款集微信抢红包、群发、僵尸粉清理，微信变声、表情包，微信双开等多功能为一体的微信神器被权威媒体评为9亿微信用户必装App；红包自动抢微信抢红包群发助手支持全天24小时极速自动抢红包。还能双开微信大小号一起抢，实力抢红包神器。消息群发微信抢红包群发助手彻底突破微信群发一次只能群发200人的限制，微信群发一键群发所有人。微信僵尸粉清理微信抢红包群发助手一键检测僵尸粉，快速知道哪些微信好友删除了自己，再也无需微信群发消息验证，让微信联系人清理变得更简单。微信变声器微信聊天窗口实时变声，多种搞笑音效，引领微信语音聊天新玩法。微信表情包斗图各类搞笑微信表情包，开启表情聊天的全新斗图模式。微信双开多个微信账号同时在线，惊喜不断常见词微信红包微信群发微信抢红包自动抢红包红包群发抢红包群发微信微信微信清理清理僵尸粉群发助手群发信息红包助手抢红包神器清理联系人微信变声变声微信表情微信表情包微信分身微信多开分身大师联系我们官方QQ群499496280更新内容V1.1.12018/02/271.适配微信6.6.3抢红包功能；2.修复已知bug；3.优化产品稳定性；"}
{"label": "70", "label_des": "工具", "sentence": "1.需要Root权限2.设备要求4.0以上系统版本，请确保在手机设置开发者选项中停用HW叠加层功能处于关闭状态并启动强制进行GPU渲染功能。该应用可以给你的手机录制高品质的MPEG4屏幕录像，在录制视频时，背景乐也会同步录制。,,提升体验，修复部分问题。"}
{"label": "95", "label_des": "借贷", "sentence": "1.产品介绍秒速侠是小额信用灵活的分期借钱及现金借贷App，致力于为有资金需求的人提供快捷、优质的金融服务。拥有快速放款，010000元灵活高额度的独特优势2.产品特色1.信用认证信用认证完成后即可申请贷款；2.快速到款自动化审批，当天快速到款；更新内容1.优化性能2.修复BUG"}
{"label": "18", "label_des": "动作类", "sentence": "巴啦啦小魔仙之奇迹舞步是一款跑酷类的手机游戏。你将化身小魔仙，在这里开启冒险之旅。多种炫酷的道具，助你战胜boss在这里机制的闯关之旅吧巴啦啦小魔仙之奇迹舞步简介　巴啦啦小魔仙之奇迹舞步是一款充满可爱元素的全新跑酷游戏，游戏高度还原原着人物形象和剧情，玩家化身小魔仙，在充满梦幻的场景中开启华丽的冒险。游戏以跑酷加射击为独特的核心玩法，画面清新绚丽，角色Q萌，等你来挑战，还有多种地形任你选择。游戏操作简单容易上手，玩法多样，想怎么玩就怎么玩，根本停不下来现在就快来开始这令人兴奋的冒险之旅吧，看你可以跑多远　　让我们一起化身萌萌哒小魔仙，一起闯关一起high，游戏提供了百变BOSS和怪物搭配更多专属剧情，更有跑酷+射击的双重玩法更你更多欢乐巴啦啦小魔仙之奇迹舞步特色游戏高度还原原着人物形象和剧情，玩家化身小魔仙，在充满梦幻的场景中开启华丽的冒险。游戏以跑酷加射击为独特的核心玩法，画面清新绚丽，角色Q萌，百变BOSS和怪物搭配更多专属剧情，等你来挑战，还有多种地形任你选择。游戏操作简单容易上手，玩法多样，想怎么玩就怎么玩，根本停不下来现在就快来开始这令人兴奋的冒险之旅吧，看你可以跑多远"}
{"label": "16", "label_des": "射击游戏", "sentence": "《雷电傲气雄鹰》是一款由虚幻4引擎打造的第三人称射击游戏，真实的还原了地形场景、丰富了地图元素、精心挑选了枪械配件、弹药物资装备和多种载具等。"}
{"label": "70", "label_des": "工具", "sentence": "简洁日历是一款小巧，简单实用的日历。功能介绍日视图显示农历、黄历、当月节气和待办事件;月视图具有特色的功能，可显示全年的第几周;主要特色功能占地最小的日历软件，可以提供假期查询，每日运势查询，非常不错。,简洁日历是一款小巧，简单...,修复512512icon"}
{"label": "72", "label_des": "母婴", "sentence": "备孕怀孕试管婴儿神器，一款专注帮助育龄女性高效助孕的医学级应用，百万姐妹都说好北京大学医学院团队倾情打造，全国三甲医院倾情入驻，检查、手术、海内外试管婴儿一站式服务，怀孕的事情交给我们您放心产品功能智能孕程管理备孕、试管婴儿、怀孕3个环节，详细记录身体状况、检查等形成病历，智能反馈好孕建议。精准排卵预测排卵试纸拍照、B超测排、月经期推算、基础体温分析等方法，预测经期排卵日超准，准确度完败其它经期管理软件私密好孕圈子孕气浓的交流社区，充满正能量，怀孕妈妈及备孕准妈妈互帮互助，一起努力生猴子实用好孕百科精心筛选备孕、妇产科疾病常识，实用备孕技巧，为不同备孕阶段的准妈妈提供更专业、贴心的备孕知识。一站式好孕医院全国5000+三甲医院妇产科医生在线，提供免费医生咨询、私人顾问、挂号、检查、手术预约，及海内外试管婴儿等医学服务，一站式帮您好孕。便捷好孕商城备孕工具轻松购买，日常记录、互动即可获得好孕帮棒奖励，免费兑换自己心仪的礼品。关注好孕帮，官方活动早知道，更多好礼等你来拿哦~好孕帮APP官网http//www.hoyunbng.cn/更新内容发帖新增小视频功能，快来和姐妹们分享你的动态吧～你有任何疑问或建议可以通过好孕帮pp里的好孕精灵反馈告诉我们，我们会及时回复您。"}
{"label": "28", "label_des": "论坛圈子", "sentence": "好钓鱼APP是一款专门为钓鱼人量身打造的钓鱼神器，功能1、钓鱼指数和钓鱼天气预报气压、湿度、风向等，掌握最精准的信息，从容应钓；2、钓场、渔具店，覆盖全国所有城市，有41320个钓场和渔具店并有精准导航；3、绝密饵料配方，汇聚各路高手的5342个钓鲫鱼、鲤鱼、草鱼、鲢鳙配方，让鱼不再难钓；4、提高钓鱼技巧，12356篇钓鱼技巧可让您从入门进阶为钓鱼高手，实现爆护；5、看钓大鱼视频，21385条钓大鱼视频，高清播放、观看流畅，免费收看。6、与本地钓友同城约钓、切磋钓技、增进钓友之间感情。更新内容#好钓鱼APP#2.7.4正式版，为您带来1、钓币商城增加人民币+钓币功能；2、渔乐转盘改版，提升钓币中奖率；3、优化APP流畅度，加强体验；4、修复该种bug，系统更稳定；"}
{"label": "113", "label_des": "办公", "sentence": "红圈OMS是一款面向企业销售管理的移动CRM软件。主要功能有客户管理、销售执行、业务理单、销售报表分析等功能。我们帮助销售团队迅速发现并锁定商业线索，并进行商业机会的转化，快速达成交易；帮助管理者实时掌握团队动态，并通过销售理单精准掌控销售执行情况，做出关键辅导与决策，同时借助多维度的销售漏斗分析，做出销售预测，随时掌控销售全局。功能亮点1.关键数据一目了然销售数据首页实时滚动，最新业绩、业绩对比、销售执行、销售漏斗等核心信息一目了然。同时支持数据漫游，点击相应数字即可逐层进入明细页面。2.聚焦客户动态随时随地查看自己与下属的跟进客户信息，围绕并聚焦客户的跟进动态以及理单记录，及时调整销售策略。3.各阶段销售理单提供各阶段客户的销售理单功能，帮助管理者与业务员精准把握每个客户当前的销售状态，提供最优策略和判断，提高赢单机会。4.全方位的销售分析包含销售漏斗分析、销售目标达成、业绩趋势对比、销售执行分析、销售转化分析等多维度报表，帮助管理者统览销售全局，做出预测与决策。更新内容红圈OMS冠军级直销团队的管理利器高效团队的打单必备全新OMS发布啦~1、采用全新客户端前沿技术，大幅度改善客户端体验，页面使用更加美观和流畅；2、同步演进客户相关细节，以及企业设置相关功能，内容及配置更加丰富多样；如果您喜欢红圈OMS，欢迎帮我们评价和留言。不仅能使更多朋友看到我们，亦能帮助我们提升用户使用体验。如果您有任何意见或问题，可以随时联系我们，请发送电子邮件至cpjszc@hecom.cn，我们非常期待能够听到你的想法"}
{"label": "113", "label_des": "办公", "sentence": "随时随地有创意，随时随地写程序，Anycodes在线编程系统，支持C语言，C++，Java，R，TCL，Php，Perl，Ruby，Fortran，ADA，Assembler，Bash，C#，D，Go，Lisp，Lua，Pascal，Scala，Swift，以及Python等21种语言，支持语法高亮、行数显示、代码自动折叠、纠错、多文件、标准输入stdin、在线Debug，云端存储等功能。,随时随地写程序,修复了一些BUG。"}
{"label": "23", "label_des": "MOBA", "sentence": "欢迎来到疯狂怪物城，与MOBA大神一起，加入到这款公平竞技的射击手游中来各种英雄角色自由选择，众多武器随心搭配。炫酷的动画，精致的画风，更有各种酷炫技能，叫上好友，随时随地想开黑就开黑。多种战斗模式，总有一款适合你游戏特色快速匹配，实时对战琳琅宝箱，惊喜不断海量英雄，自由选择百变武器，随心搭配,实时对战，海量英雄武器每日送,1.全新攻防模式已上线，摧毁敌人的培养皿，直接获取胜利2.分享游戏，每天都可以免费领取荣耀战利品3.保罗、快手、兰博、艾米丽，大招爆发，击飞敌方4.我要变强功能增强你的战斗力，不怕战败5.支持微信扫码登录支付，更加好用"}
{"label": "56", "label_des": "英语", "sentence": "《每日英语阅读》是一款简单实用的英语学习APP，内容涵盖美文、美句、诗歌、笑话、故事、文化、科技等分类，更有超多精选专辑。此外，APP还提供背单词、词典、翻译、生词本、日记、社交、文章朗读、中英切换、点屏查词、自创文章等实用功能，让您学习更轻松。重点功能及特色1.免费，彻底的免费2.多种学习模式，总有适合你的3.丰富的资源4.强大的背单词功能5.深度学习，快速高效地提升初中、高中、四级、六级的综合能力6.从阅读出发，兼顾听说读写，全面学习。更新内容1.优化首页性能。2.其他细节优化。"}
{"label": "17", "label_des": "休闲益智", "sentence": "左手鱼雷，右手弹头捕鱼新玩法，爆机爽翻天游戏特色1、新用户也可畅享弹头乐趣，全屏爆破抄爽快2、超多黄金鱼，每捕满5条即可抽奖，抽金币抽礼券，还有弹头砸脑袋3、海底探险，捕获boss掉魔晶，魔晶凌晨时清零，就怕你来不及兑换4、成长任务狂送币，你捕获的每一条鱼都是值得的捕鱼大吉，充值大利1、开启海底探险玩法，获取魔晶盈利排行榜每周结算；2、新增1元礼包，新手狂送10万金币每位玩家限购一次哦；3、新增飞升礼包，壕玩家瞬间解锁100倍炮；4、为配合相关部门政策，加入日充值限额，游戏虽好玩，各位老板也勿贪杯哦~,一炮捕鱼九万九，耳边都是金币声,再续经典、惊喜刺激1、开启海底探险玩法，获取魔晶盈利排行榜每周结算；2、新增1元礼包，新手狂送10万金币每位玩家限购一次哦；3、新增飞升礼包，壕玩家瞬间解锁100倍炮；4、为配合相关部门政策，加入日充值限额，游戏虽好玩，各位老板也勿贪杯哦~"}
{"label": "92", "label_des": "支付", "sentence": "便捷生活，一卡通行山东一卡通隶属鲁商集团旗下产业，在山东省内首家获得央行批准的第三方支付牌照山东一卡通APP可在山东省17地市，3万余家合作商户使用，覆盖大型商超、加油站、家具家电、餐饮娱乐、健康医疗、生活缴费等各个生活领域消费，真正实现便捷生活，通行全省。,便捷生活，一卡通行,提升了稳定性。"}
{"label": "111", "label_des": "购物咨询", "sentence": "返得多，赚得多果冻宝盒，近3000万网购达人公认的，能省钱还能赚钱的超级返利APP。每天更新海量品牌高额优惠券，在果冻宝盒赚到的钱，是省钱的100倍网购省钱，分享赚钱，6亿网购用户的首选。更新内容1、优化文案编辑功能2、修复二维码海报BUG"}
{"label": "17", "label_des": "休闲益智", "sentence": "你是一枚坚强的小方块，试图穿越层层阻挡。根据墙上的空隙，旋动身姿，适应变化，千万别磕到墙体尽你所能，拿出你的八面玲珑，冲过一切艰难险阻吧1.添加了全新的计分模式.2.了用户提出的可能导致崩溃的"}
{"label": "43", "label_des": "影视娱乐", "sentence": "《PodcastAddict》是一款支持RSS订阅的即时媒体和视频咨询浏览软件，可以让你获取你所需要定制的各种网站的最新消息和视频信息，该软件支持内容自动下载和，对于长期在WIFI环境下的人来说十分方便。"}
{"label": "53", "label_des": "中小学", "sentence": "小学五年级英语上册，人教PEP小学英语五年级上册。离线听读，不用WIFI。主要介绍1、小学五年级上册英语所有课文、单词的翻译、朗读。单词朗读有二种模式纯英文读、中文英文，方便记忆2、所有英语课文单词的在线自测。3、高清的全彩电子课本可点读、连读；页面上的所有英文均配有中文翻译。4、视频讲课。同步练习，音标点读。5、组合朗读想听哪些就听哪些，实用。我们的目的是让学习变得更方便、更高效全部免费，打开就能用,,稳定性改进和错误修正。"}
{"label": "34", "label_des": "新闻", "sentence": "百度新闻让每一次阅读都有价值百度倾情打造专注新闻内容的新闻客户端，让更加优质、专业的新闻内容能够通过个性化方式分发每一位用户，满足用户获取关心的、感兴趣的新闻的需求。优质内容，精准推荐我们期待，你看到的每一篇新闻都是有品质的，经得起质量检测；我们希望，你看到的每一篇新闻都是你感兴趣的，都是基于你的每一次阅读，每一次互动推荐的。实时新闻，即刻获取时间序排列，按照新闻的时间顺序，排列每天发生的你感兴趣的新闻；我们期待，每一篇你可能感兴趣的新闻，你都能够在即时流即刻获取到；站内提示，浏览新闻过程中，你能够快速获取突发重大事件；汇聚焦点，不容错过未读要闻提示，展示你离开的期间发生的重大事件，不错过每一条重要新闻；最专业的编辑团队，为你精选每天发生的重大热点事件，让你的每一次点击，都能够进一步了解世界。阅读新闻，表达态度每一篇新闻，都能够让你有所触动，或喜或悲。发布表情，表达你的每一次阅读的态度，做一个有态度的人。新闻播报随听随看顺序播报，自由插播，你可以随心定制播报列表列表，只听你想听的。更新内容修复了已知体验问题。"}
{"label": "28", "label_des": "论坛圈子", "sentence": "主要功能发现竞赛、免费工具；发起活动、报名管理；创建话题、轻松问答；分享文章、最强干货。产品简介赛氪是汇集以高校大学生竞赛为主，高校大学生活动、高校大学生社区为辅的高校大学生工具、社区平台，目前围绕各类高校竞赛，赛氪为各高校专业的大学生提供了3万多项竞赛，范围涵盖了科学、工程、艺术、文体、商业等各个分支；在竞赛的深度运营基础上，我们增加了高校大学生活动版块，提供高校大学生线上、线下活动的发布、推广、报名、管理等完整的免费服务；为了更加完善用户体验，赛氪上线了高校大学生社区，以问答、文章的形式提供高校大学生各领域精英分享自己成功经验、成长历程的舞台，立志于成为中国高校大学生高质量内容的生产、交流社区。关于赛氪官方网站www.sikr.com微信公众号赛氪反馈QQ群541975455更新内容这个版本的更新体验优化及小Bug调整~如有疑问，请撩赛赛~"}
{"label": "22", "label_des": "策略", "sentence": "《最强王者》是一款全新SLG三国策略手游。微端巨作，游戏完美还原三国志战争场景，告别粗暴数值对撞，全服玩家实时观战，梦回远古，体验真实的战场战斗游戏连城式大地图玩法，在激情战斗的同时更是谋略的展现策权谋之局，在弱肉强食的竞争环境中不断生存壮大，实现一统天下的霸业。,最强王者，策略天下,身经百战的赵云，骄傲的吕布，强大的诸葛孔明，不论你身处哪个国家，此时此刻，通往古代三国的大门即将开启，你做好准备了吗在三国的战场上，神将齐聚之时，2019年2月25日1000，我们需要一批战士替我们打通前往敌国腹地的道路，带领我们走向辉煌"}
{"label": "22", "label_des": "策略", "sentence": "喜欢无脑操作吗喜欢不劳而获吗喜欢贪小便宜吗喜欢被一群生了乱七八糟病的倒霉病人包围的日子吗这些我们都能给你，因为你现在可以建造属于自己的超级医院了~在主题医院当中，你就是说了算的院长，请倾尽所有打造属于能称霸世界的专属医院吧，让全宇宙的倒霉蛋都来你这里看病赚走他们兜里的钱在主题医院当中，你可以升职加薪，当上总经理，出任CEO，赢取白富美走向人生巅峰~想想是不是有点小激动然而这一切并不是真的。。。但是你真的可以邂逅魔性病人，治疗奇葩疾病收集神秘道具，发现隐藏故事联系黑市奸商，倒卖人体器官扩建专属医院，赚取更多金钱招募特色医生，组建医疗团队与护士妹聊天，做你想做的事括弧笑，假的超过冷到爆炸的梗等你发现，绝对让你笑道脱力，一切尽在主题医院,药不能停，有病得治,主题医院新版更新内容1.添加好友的基本功能。2.医院评级玩法。3.充值累计活动。4.新的每日任务内容。5.调整了PVE关卡难度。6.新的诊室手术室手术室→平胸/精灵/女巫7.新的病人2个"}
{"label": "85", "label_des": "医疗服务", "sentence": "义乌市民卡APP是义乌市社会保障市民卡官方应用软件，是市民卡业务和社会保险服务应用的拓展，致力于为义乌市民提供全面的市民卡和社保类的在线服务，提供基于移动互联网的社会保障、智慧医疗和公共应用等服务。核心功能社会保险包括社保信息、市民卡信息查询、两定机构查询、灵活就业人员参保和家庭账户授权等；公共服务包括市民卡预挂失和车牌绑定等市民卡业务办理、市民卡服务网点、公共自行车+停车场查询；市民卡账户余额和交易记录查询等信息查询；智慧医疗包括定点医院就诊挂号、就诊缴费、检查检验单查看；更新内容1、调整注册体系，简化注册流程2、新增医院就诊挂号、缴费微信和支付宝支付3、新增大钱包充值功能4、优化忘记密码、服务网点筛选等功能用户体验"}
{"label": "80", "label_des": "买房", "sentence": "单多多软件是房产经纪人专用群发房源工具，可以群发房源，搜集个人房源。单多多，长期专注于传统中介行业的信息化解决方案。为广大房产经纪人带来更多实质性的帮助。以客户需求为导向，以市场变化为依据，以技术创新为动力，单多多始终站在行业应用平台建设的前沿。,,修复部分小错误，提升整体稳定性。"}
{"label": "18", "label_des": "动作类", "sentence": "大猫追追追，萌鼠窜窜窜"}
{"label": "97", "label_des": "彩票", "sentence": "盛世彩票为您提供专业的开奖信息、走势图、预测资讯等数据服务查看往期开奖信息、走势专家分析、推荐、预测。大奖新闻，一手热门资讯尽在掌握。,,修复部分小错误，提升整体稳定性。"}
{"label": "70", "label_des": "工具", "sentence": "★QQ安全中心，用心守护您的QQ★当您的帐号出现安全风险时；当您忘记了QQ密码时；当您消费Q币时...我们为您提供24小时全方位的保护，让您省心省力地应对不安全的网络环境。详细功能介绍1.帐号安全体检全方位检查您的帐号安全，并为您提供量身定做的解决方案。2.安全通知全面升级消费、异常消息及时通知，帐号安全尽在掌握3.Q币Q点保护，游戏保护更新内容修复已知问题，提高稳定性。"}
{"label": "49", "label_des": "直播", "sentence": "专用界面工具集是美丽的。优质的专用界面工具集是捧的优质的专用界面工具集是Android的专用界面工具集。令人震惊，高质数主画面专用界面工具集包括天气预测，小型数码时钟，及优质数码时钟选择，所有支援均可变更，额外皮肤。只要触一触，程式便会进入全萤幕模式，包括设有美丽高清卡通的详细数据版面。其他特色包括天气服务选择，所在地天气消息，各城市天气，自动语言侦测。主要特色三种不同设有天气功能的时钟设有天气功能的小型时钟三天天气预测特别效果雨点，阳光，多云支援无限额外皮肤全萤幕高清天气卡通日与夜两种天气服务可以以城市名称或全球定位操更稳定、更优质，邀您一起。"}
{"label": "25", "label_des": "约会社交", "sentence": "roxm濡沫是一款高端人群约会交友软件。用户可以通过APP邀约心仪的对象，通过线下约会建立恋爱关系。软件基于地理位置推荐用户可能喜欢的对象，双方可以通过软件沟通，也可以通过软件邀约对方，赠送礼物等等。团队有多年APP开发设计以及行业经验，让约会交友更安全更高效。用户需要通过APP拍摄真实头像才可以邀约，增加资料的真实性。更新内容1增加了匿名圈，每天更新好玩的动态;2增加了聊天室权限判断;3增强了会员功能;4增加了微博与qq分享功能。"}
{"label": "25", "label_des": "约会社交", "sentence": "软件特色真人认证注册快速，优质交友，拒绝虚假资料男神女神永远不单身，拒绝吃单身狗粮自带声卡声音美化，撩妹神器，满足声控探索稳定不卡强大服务器，不卡不延迟评选周星周星活动来袭，主播场秀不停广播交友高端单身派对，咪爪比心遇珍爱更新内容1.广播交友功能升级2.砸蛋实现了最小化功能3.房主房管可以一键锁坑、点坑抱麦了4.优化了许多功能体验5、优化了砸蛋功能6、优化公屏滚动功能"}
{"label": "44", "label_des": "求职", "sentence": "厦门人才网手机客户端是厦门人才网针对手机用户推出的专业招聘软件，提供职位查询、简历投递、企业后台管理、交流会查询、档案查询等服务，每天在线职位存量超28万个，数万家会员单位在线等待搜索最新简历，求职求贤，由我搞定产品特点智能搜索个性化设置搜索条件，心仪职位轻松锁定附近职位定位搜索周边职位，找到离你最近的好工作交流会信息实时发布人才市场现场职位信息，足不出户也不错过任何新职位资讯最新最热厦门本土人事人才信息，掌握先机，胜人一筹了一些BUG。"}
{"label": "70", "label_des": "工具", "sentence": "全新听书功能上线，欢迎体验。更有小说，漫画等模块邀你来看。免费大全，小说阅读器，免费小说下载，翻阅小说精选百万优质图书资源，一网热门网络小说，热门影视剧改编小说等着你。全类别热门小说随心看，都市、玄幻、官场、校园、言情、总裁、仙侠、灵异、历史、穿越等小说分类想看就看。热门小说，重磅推荐《官场风云》讲述草根成名的官场小说佳作《首席御医》起点十万收藏的都市小说佳作《我的绝色美女房客》都市小说中的爽文佳作《全职高手》电竞小说神作，看王者归来，重临巅峰。《大主宰》起点白金作家天蚕土豆又一玄幻力作，主宰之路，谁主沉浮《飞剑问道》我吃西红柿第九部作品，描绘了一个属于修行者们的全新的仙侠世界。《斗罗大陆》唐家三少很有影响力的小说之一，唐门弟子流落异界，再创唐门辉煌。特色功能热门书库更多好看的都市小说、官场小说，满足懂的你；边读边记独特笔记功能，让你留下新鲜的阅读感触；同步书架网站、手机站、客户端同步备份，更便捷；热搜作品实时热搜作品显示，晓得别人在看啥；护眼模式字体、亮度、背景统统可以设置，更贴心；签到有礼签到就送书券大礼包，免费看不停。更新内容1、丰富了会员相关权益，书库免费，即享尊贵标识；2、新增离线下载功能，随时随地畅读翻阅；3、页面的优化与bug的修复。"}
{"label": "70", "label_des": "工具", "sentence": "该版本pp适用于新博瑞/远景S1锋睿型/全新帝豪尊贵型/18款GL等车型吉利GNetLink手机应用是吉利推出的全新应用。您可以通过手机随时掌握您的车辆情况、对车辆进行远程控制等。手机应用功能有不同车型功能略有差异，以车型配置为准车辆控制通过手机客户端远程控制车锁开启和关闭，启动空调，升降车窗玻璃等。车况查询通过手机客户端远程查看车窗、车门、后备箱等状态。地图通过手机客户端可查看车辆位置，设置导航路线，查看附近POI点，POI点发送到车、微信接送好友等功能。网上商城通过手机客户端购买所需车辆流量。智慧出行查看行车日志、购买机票等出行服务。更新内容优化了违章查询国际化提示，修复其他相关兼容性问题。"}
{"label": "22", "label_des": "策略", "sentence": "解决基于物理的谜题并收集猫欢迎来到这个全新的猫庇护所，开始收集和合并猫的旅程吧世界各地的猫咪爱好者将获得慷慨的捐赠，所以请仔细投资，建造一个各种可爱猫咪的宏伟宫殿有时猫会制造麻烦并隐藏自己。为了捕捉顽皮的猫，绘制一个足够的形状，然后巧妙地使用拼图级别内的地形和特色对象。你会发现更多有趣的设备，并获得大量奖励作为拼图水平的进展。HelloCts，作为拼图和集体游戏的完美整合，它具有以下功能1.自由奔放的绘画。2.精致的物理和有趣的设备。3.打开风格的谜题，尝试制作自己的最佳解决方案。4.更多有趣的关卡和惊人的猫在未来的更新。无"}
{"label": "53", "label_des": "中小学", "sentence": "顺手学致力于通过互联网思维优化顺丰培养体系，重构学习生态，提神组织学习能力，打造知识，能力与学习的无缝对接平台，实现无处不在的培养提升，随时随地获得工作支持更新内容1、查看音视频课件体验优化。2、讲师库界面改版和功能优化。3、其他已知问题修复，让体验更加流畅。"}
{"label": "70", "label_des": "工具", "sentence": "用户通过此App可在全球每个角落登录GoodWe光伏电站监控系统，方便快捷掌握和了解电站实时和历史发电信息，可获得电站的收益情况，并尊享环境贡献的成就感。,,修复部分小错误，提升整体稳定性。"}
{"label": "95", "label_des": "借贷", "sentence": "专业的理财投资平台，帮助用户合理投资，理财高收益，包括短期理财，长期理财，高收益理财，是一个理财产品种类多，理财收益高的理财平台。新手福利新注册用户赠送588现金红包，再享年化11专属高收益理财产品爱贷网爱贷网理财浙江爱贷金融服务外包股份有限公司推出的手机移动APP。爱贷网是国内互联网金融交易搓合平台之一。爱贷网致力于为有资金周转需求和理财需求的个人和企业搭建一个安全、专业、高效、透明的互联网金融平台发展势头良好，截止2018年2月，已有过220万注册用户，赚取收益过亿元，交易规模破83亿功能亮点1.安全透明携手恒丰银行迈入资金存管时代，全面保障用户财产安全2.稳健操作多类高流动性的灵活投资项目可供选择企融贷、车抵贷、融资贷、分期宝等，年化收益率8.00起3.透明放心严格完善的风控体系，更有全额赔付机制,历史到期产品已全部兑付，保证账户资产平安4.方便快捷手机充值、提现速度快及时，当日到账，取款次数上不封顶5.智能高效查询个人资产信息明细，资金往来分分钟明晰6.技术保障账户、隐私银行级加密全国客服热线4008886365工作时间9002200理财投资，理财产品，理财平台，理财软件更新内容518理财节，投资就返现，等你来参与"}
{"label": "70", "label_des": "工具", "sentence": "啪啪GBC模拟器是一款GBC模拟器插件工具，用于提供给GBC模拟器爱好者体验以及运行GBC类游戏rom资源包，本款插件不直接提供游戏下载，仅供下载者操作了解以及体验，希望用户尊重游戏版权更新内容BUG修复。"}
{"label": "79", "label_des": "租房", "sentence": "通过房屋智能化硬件管理，加快房间快速周转，强势收房更给力，分期收租多赚钱。一楼一把智能锁，轻松出租多赚钱一楼租赁平台，让中小房东的你成为创新智慧房东。用智能门锁，锁住真房源，锁住你和租客之间的信任，用最聪明的方式提高房间的周转效率，用最简单的途径获取资金支持。让创新智慧房东的你，最终成为大房东，安得广夏千万间，大庇天下寒士俱欢颜,租房上1楼安全又无忧,1、找房功能改版2、消息通知优化"}
{"label": "17", "label_des": "休闲益智", "sentence": "『黑科技强势出击』不论是圆脸方脸瓜子脸、大眼小眼死鱼眼，均由AI技术识别定位，连痘痘都不放过，一波高科技强势助你爆机让你的表情多一点一款用脸玩的魔性游戏，令人窒息的面部操作拯救你的面瘫晚期『新奇玩法刷新下限』游戏规则对着手机做出屏幕上出现的表情包即可。温馨提示请勿在公共场合食用本游戏，中途容易被当成神经病拉走.....『音乐特效炸裂屏幕』PerfectGood激情四射的音乐特效瞬间将你拉回童年闯关的时光，体验暴走通关的无穷乐趣更新内容全新设计的晃脸2.0，全新界面，酷炫表情，拯救面瘫的你1、个性化表情包，跟着明星的表情晃个不停。2、全球晃脸排行榜，看看鬼畜高手们是怎么晃出高分的。3、最搞笑的精选晃脸视频，带你摆脱无聊时光。"}
{"label": "71", "label_des": "亲子儿童", "sentence": "宝宝学前班匹配幼小衔接阶段宝贝的发展任务，让孩子们在观看趣味益智的动画故事童谣中，做好知识、学习能力、行为习惯和情商社交等方面的衔接，让孩子更好的适应严格管理的小学生活。同时增加了更多人性化的产品设计智能投屏，可将手机上的内容投屏到电视上看，保护孩子的视力；语音搜索，可以快速找到想看的内容，宝宝无障碍使用......宝宝学前班立足于轻教育的培养理念，帮助家长陪伴宝贝轻松实现学前启蒙，快乐成长。,宝宝学前班幼小衔接好学堂,1.增加VIP精彩内容；2.增加动画电影内容；3.修复已知BUG。程序员去相亲，发个版本普天同庆。"}
{"label": "49", "label_des": "直播", "sentence": "1直播支持实时直播和观看，延迟3s以内，视频秒开体验。2互动消息支持互动消息、弹幕、点赞等互动体验。3录制回看直播的内容会自动进入回放列表，提供回看功能。4微信分享可将直播视频和回放视频分享到微信端。5网页播放可实现在网页端打开直播或回放视频进行观看。6实时统计可在直播间实时显示观看人数、点赞数等统计的数据。,,优化系统性能，体验更顺畅。"}
{"label": "70", "label_des": "工具", "sentence": "碎屏神器是一款逼真模拟手机屏幕破碎效果的软件。启动碎屏神器，点击即可体验，然后点击屏幕即可感受碎屏效果，按返回键即可退回。效果逼真，操作简便，实在是江湖行走必备整人工具。更新内容稳定性改进和错误修正。"}
{"label": "77", "label_des": "日常养车", "sentence": "1.超值保养疯狂大补贴，保养价格直降50郑重承诺假一赔十，保证正品2.洗车联盟联合全城洗车商家，一券在手全城洗车店任意选择。更有劲爆活动不断，洗车超划算。3.智能车联启动爱车，一键体检，只需一分钟车况一目了然。车辆定位、行驶数据、行驶轨迹自在掌握，伴您安全出行。4.分享赚钱全新共享经济模式，人人都能成为逸休老板，简单分享宣传每年就有数十万元收入，终生受益。,社交和汽车服务的无缝融合,修复已知的bug"}
{"label": "95", "label_des": "借贷", "sentence": "分期呗是广州海印互联网小额贷款有限公司旗下的消费分期购物平台。提供全新的消费模式，为22周岁40周岁的用户提供3C数码、手表、轻奢侈箱包、品牌服装等消费性产品分期服务。分期呗提供个性化的授信额度，用户仅需提供简单资料就可以进行认证。主要特色超高额度只需芝麻信用分即可申请，封顶3万额度。审核快速系统自动审核，8秒钟出额度。优惠精选限时特惠，灵活选择分期期数。应急借款手机贷款快速申请，借贷足不出户。联系我们客服热线4006221088微信公众号fenqibei666更新内容更新提示]1、首页全新改版；2、优化用户操作逻辑；3、修复部分已知BUG。"}
{"label": "28", "label_des": "论坛圈子", "sentence": "香蕉网客户端提供苹果行业的信息。内容主要包括了最新的香蕉种植加工及销售的行业资讯、供应求购、香蕉行情、商家推荐、进出口贸易、果品加工、种植技术等，为您提供最为优质全面的信息展示。为本行业内企业和用户提供一个平台，相互交流与合作，并提供最新的市场行情。想要了解最新、最全面的香蕉种植、销售信息，欢迎前来咨询和了解。更新内容无"}
{"label": "100", "label_des": "美颜", "sentence": "超能美图相册，图片编辑就靠你超能美图相册，是款体积小，功能强的照片编辑软件主要功能如下1.超炫的动感启动界面，给你舒心感觉；2.强大的照片特效功能，包括HDR小清新，来自星星等；3.强大的照片编辑功能，包括强化黏贴剪切等；4.照片一键分享功能。更多功能等你来体验，快来下载吧更新内容增加了动感启动界面并优化了界面，算法，功能使软件运行更加流畅"}
{"label": "70", "label_des": "工具", "sentence": "支持的功能自定义制作gif通过拍摄视频制作gif能够调整gif的速度发送gif给微信好友发送gif给微信朋友圈支持删除自己制作的gif可以制作有趣的连贯图片也可以制作电子相册简单易用快来分享给你的好友吧1.支持剪裁gif功能2.Gif变速3.管理功能"}
{"label": "95", "label_des": "借贷", "sentence": "额度高100元20万额度，专业网贷借钱平台门槛低纯线上贷款流程，轻松借现金放心贷平台不收任何手续费，所有资金来源均来自持牌金融机构，安全放心贷平台资金来源于马上消费金融股份有限公司等金融机构。移动手机贷，专业网贷/现金借款/贷款/手机贷平台移动白条、现金分期、大地时贷、房抵贷、公积金贷、手机直降、手机现金贷等多种贷款种类，授信100元20万元，仅需身份证贷款，人人可借搜索并关注微信公众号移动手机贷享借钱免息。更新内容额度更高多款大额产品上线，可多次申请活动升级关注微信公众号，每天可领红包"}
{"label": "95", "label_des": "借贷", "sentence": "一款有手机就能贷款的APP，5分钟评估额度，快至10分钟放款。拒绝等待，借钱就是快服务优势区域支持100多个城市，覆盖全网；安全网银级别；快速5分钟完成申请，实时确定信用，快至10分钟放款；实用买房、装修、购车、购物、经营、资金周转……均可申请无门槛；先进国际领先的金融大数据模型。,3分钟申请，1小时到账,1、急速贷款3分钟提交资料，2小时放款2、额度灵活大小额贷款轻松借，大额可至5万，可分期还款3、门槛超低无抵押无担保，有身份证就能借。4、便捷服务有借有还，再借不难。一次申请成功，永久自动放款"}
{"label": "93", "label_des": "保险", "sentence": "中国人保APP是中国人民保险集团重磅推出的官方应用，致力于为用户提供人保专业化、一站式的综合金融服务。您将享受到车险、财产险、寿险、健康险、公募基金等丰富的产品，以及保单查询、保全续期、线上理赔、行车服务、健康管理、投资理财等一系列优质的服务。产品功能保单管家提供保单查询、保单变更、保单回执签收等服务。保险商城产品种类涵盖车险、意外险、旅游险、家财险、责任险、医疗险、重疾险等，支持线上自助投保。财富管理在线投资公募基金，满足客户的资产配置需求。健康管理提供实时挂号、健康资讯、健康讲堂、海外医疗、重疾绿通等服务。理赔服务提供在线报案、理赔进度查询，在线724小时智能+人工咨询服务。直升机救援一键线上唿叫，及时掌握服务内容、救援范围和使用流程，更有精彩救援案例。道路救援100公里内免费救援，随时掌握救援车位置I驾驶评测驾驶行为，养成良好用车习惯精彩活动线上活动365天精彩不断，随时随地畅享参与。其他代驾服务、违章查询、养车张本、爱车智能体检、新车上牌、国际驾照翻译、影票、保单配送、订单支付、上传照片、网点查询、积分商城、电子会刊等。更新内容在线理赔新增人身险在线理赔功能。一键上传理赔资料，自助录入理赔信息，随时随地掌握理赔进度。免费查违章实时免费查违章，覆盖全国200个城市以上；每日签到赢小米电视会员每日登陆并完成打卡，即有机会赢取蓝牙耳机、坚果礼盒、小米电视等惊喜好礼；还有更多体验优化，更你来更新哦"}
{"label": "65", "label_des": "铁路", "sentence": "网易火车票，专业抢余票官方数据火车票数据来源国家铁路票务官方网站，数据同步及时、准确；秒抢余票实时刷票，余票不错过；专业约抢预约下单，定点抢票，抢票不错过；智能配票双核扫描云端数据，选择临近路线；抢中途票购买中途票，先上车再补票，保你回家；互助抢票好友帮抢票，抢票成功率翻倍；退票改签在线购买火车票、退、改签一步到位在线支付支持支付宝、多家银行在线订购火车票；由网易官方出品，全方位为用户提供火车票服务，出行必备APP联系我们微信公众号/微博/易信网易火车票"}
{"label": "35", "label_des": "漫画", "sentence": "YY漫画手机版是一款移动漫画阅读器，运行流畅，界面整洁，收录了网络上最热门最火爆的多种类型漫画。致力为沉迷二次元漫画的你带来丰富的精神食粮"}
{"label": "70", "label_des": "工具", "sentence": "灵机算命八字星座解梦风水，专业八字算命占卜工具,为您提供全面运程预测八字透玄机，占卜知前程，集八字算命、周公解梦、卜卦问事、运程分析、祈福等多个功能于一体的命理应用，给您带来最专业最全面的精准分析汇聚了八字、紫微、易学、相学以及西方星相多种方法，解读流年运程，流月运程，生肖运程，提供最专业的性格分析、事业分析、健康分析、婚恋分析，助您掌握自身运势。还有着名易学导师撰写的转运方法，命运的走势有其自身的规律，只要掌握规律，命运就会转变。主要功能点八字算命输入个人生辰八字，；了解自己的过去未来个人运程生日知运势，每日一签。命理测算传统八字精批，未来70年大运;精彩活动丰富活动等你来参与；灵机学堂玄学知识普及，8个方向分析2018年运程走势；姻缘、事业、运势、风水、气运、择业，宝宝起名取名，周易占卜、紫微斗数、许愿点灯、道家易经占卜应有尽有；易起问大师语音问答平台，真人大师在线为你接cll；其他功能许愿树、祈福转运更多功能等你发现；人生路上，悲喜交参，吉凶难测，灵机妙算，风雨同舟，与你同在~联系我们灵机社区国内专业大师为您解决问题，内有好玩专业测试，增加了腾讯空间、微博分享把你在社区测试内容分享给好友，让更多好友收到你的测试结果。更新内容1.修复了部分软件问题2.使用更加流畅；"}
{"label": "70", "label_des": "工具", "sentence": "来电闪光是一支轻量的APP，可以让您的手机在有人来电时发出闪光灯，就算在暗处也可以轻易地找到您的手机，亦可在收到短讯时发出闪光灯，提醒您收到短讯啰，开会时更能够提醒未接来电、短讯、通知，来电闪光包含以下功能一般模式时启用闪光震动模式时启用闪光静音模式时启用闪光收到短讯时启用闪光超过50种以上的闪光模式自订闪光速度与频率自订工作时间通知闪光微信、人人、微博、QQ自订当电量过低时停止运作安卓智慧手表寻找手机功能更新内容修复问题提升稳定性"}
{"label": "106", "label_des": "电商", "sentence": "96368手机订烟是湖南烟草商业96368统一订单平台基于安卓平台订烟客户端。更新内容修复部分小错误，提升整体稳定性。"}
{"label": "93", "label_des": "保险", "sentence": "慧择保险是慧择保险网的官方APP，慧择保险网2006年成立，是经保监会现银保监会批准最早获得保险网销资格的互联网保险服务平台之一。针对保险复杂难懂、保险贵、选择难、理赔难的保险消费痛点，慧择保险网通过与80多家保险公司合作，为用户提供1000多款保险产品，涵盖健康险、人寿险、意外险、旅游险、企业险等全险种，并提供保险资讯、保险咨询、风险评估、保险方案定制、在线投保、保单保全、协助理赔等一站式保险在线服务。特色服务◇7x24小时在线服务在线就可咨询、投保、申请理赔。◇1对1专属顾问资深顾问1对1指导，帮您轻松搞定测需求、挑保险、定方案，及全程理赔协助。◇智能核保支持智能核保与人工核保。◇叮咚理赔3天闪赔产品页面标记支持叮咚闪赔，且保险公司授权后，金额在2000元以内案件，责任无误材料齐全，3个工作日内即可快速垫付理赔款。◇叮咚理赔60天超期垫付保险公司收到完整理赔材料后60天仍未结案，慧择取得授权后可先行垫付理赔款。◇HUTS关键时刻能救命的保险针对旅行户外人群定制推出的旅行保险，九大紧急救援专属服务，覆盖境内外200+国家，为事故现场即时救援带来更多生的希望。更新内容1.首页全新改版，优化设计及交互体验；2.聚合慧择服务模块，提升用户服务体验；3.增加家庭保障方案模块，推荐高性价比保险方案；4.慧择头条改版，增加个人消息通知功能；5.保险课堂优化改版，开放全新内容社区；6.外网投保相关bug及控件交互体验优化，投保更顺畅。欢迎您升级体验~"}
{"label": "4", "label_des": "同城服务", "sentence": "产品简介UU跑腿是同城速递发布平台，同城配送，叫UU跑腿，专人直送，59分钟送达全城24小时在线为用户提供服务。UU跑腿给您提供优质的服务。平台特色当您有急件需求时，UU跑腿平台将自动计算出离您最近的跑男，将您的订单信息推送给跑男，接单跑男会迅速上门取货，59分钟送达全城可发布项目UU代买724小时，让您足不出户，购遍全城UU代送专人专送，59分钟送达UU代排队随时随地找UU，让您省时省心又省力UU帮帮日常保洁、临时保姆、小时工、货物搬运，紧急求助，快速搞定•当您深夜饥饿，不愿意起身的时…•如果您不在本地，家里的事却急着要办时…•当您忙于工作，想买一件东西脱不开身时…•有个急件要送到客人手上，您却没时间时…还在等什么用UU跑腿，马上体验安全优质的同城服务吧服务理念UU跑腿是一种新型的互联网模式，为用户提供高效、快捷、环保的贴心服务。用户通过网络下单请求跑腿服务。系统采用就近策略将订单推送至跑男端，跑男接单后，10公里以内59分钟以内到达，全程由跑男一对一完成配送，更快速、更便捷、更安全。联系我们客服热线4006997999官方微信UUPotui更新内容修复了已知问题，优化了用户体验。"}
{"label": "17", "label_des": "休闲益智", "sentence": "「时间凝固射击TimeLocker」是一款益智游戏游戏。在游戏中对于角色的设定就堪比拥有子弹时间这项技能，非常特别。游戏的设定非常简单，属于典型的俯视角弹幕游戏，游戏中玩家将会面对来自四面八方的各路生物，而我们需要做的就是控制主角用自带的武器系统将他们打败，或干脆更加简单，通过走位甩开他们便是。不过游戏有一个很有趣的设定，那就是只有在玩家操作的时候，你的角色、敌人、你的和敌人的子弹才会开始动。因此在循环往复的与敌人的接触当中，时间并不是最重要，对于节奏的掌控才是王道。更新内容修复部分小错误，提升整体稳定性。"}
{"label": "28", "label_des": "论坛圈子", "sentence": "Kk部落是一个高质量的碎片化知识付费的社交平台。所谓360行，行行出状元，每个人在某个行业内都有突出的自己，如何运用自己突出的特长有效的传播给大家，就需要一个好平台来帮助，KK部落就是这样的平台。在KK部落你可以创造你自己感兴趣或者擅长的行业，并完善该行业内的内容持续创造高质量专业内容，帮助自己的粉丝收获更多新知识加入群聊，和粉丝更多零距离接触在kk部落你可以获得和自己志同道合的小伙伴一起畅聊获得专业大神指导的知识能更好的沟通大神更新内容添加更多社区模块..."}
{"label": "70", "label_des": "工具", "sentence": "《战国之道》是国内唯一一款以日本战国时代为背景的卡牌策略类手游大作，拥有完美的武将养成体系，独特的竞技组合设定，丰富的战役故事情节，带玩家重寻那血与火的征程。东瀛代有才人出，尽收大名闯天下。回顾历史，当您遭遇昔日那战役难关，可敢挑战四方强敌您会如何打造这支誓死追随、勇往直前的队伍您将如何历练成为东瀛最终的大名更新内容稳定性改进和错误修正。"}
{"label": "58", "label_des": "高等教育", "sentence": "掌理是Token团队专为武汉理工大学同学而开发的一款校园综合服务app。目前提供以下功能1.查询个人成绩、课表及其他班级的课表2.图书馆书目检索、图书续借3.查看校内网新闻4.查询宿舍电费5校园卡、校园网功能。Token团队是武汉理工的一支学生技术团队，团队关注互联网产品、校园媒体两个方向的发展。,掌上理工大，为你而来。,1.更新了新版课表2.为适配新版课表，对课表插件和自习室功能做暂时下架维护处理"}
{"label": "85", "label_des": "医疗服务", "sentence": "美因生命是美因健康科技有限公司开发的用于公司客户查看基因检测报告数据的一款软件。客户通过此app可以方便查看基因检测的进度和检测报告，并可预约解读，公司将有专业的客服人员对您的疑惑进行解答。,查看专属自己的基因数据,1.新增视频解读2.首页增加预约解读3.优化性能和体验"}
{"label": "70", "label_des": "工具", "sentence": "用百度浏览器，上网更快更安全更省流趣听智能精选音频内容，帮助选择困难的你，随时随地、一触即听漫画二次元之门开启，40000本漫画来袭，前方高能预警，刹不刹车随便你资讯首页资讯展现更加丰富，时事热点一手掌握，个性化推荐你的喜好，百家大号随心订阅小说收录海量精品小说，频道功能全面升级，优化你的阅读体验视频视频栏目华丽变身，接入爱奇艺资源，让你一次看到爽,上百度浏览器，做个有趣的人,升级功能点1、支持直播内容置顶；2、支持图文页视频播放"}
{"label": "7", "label_des": "家政", "sentence": "掌上热力是北京市热力集团有限责任公司面向广大居民热用户推出的掌上互动服务应用软件，旨在为热用户提供完善、便捷、舒心的人性化用热服务。功能.故障报修.投诉建议.在线申请.在线缴费.网点查询.供热资讯.通知公告1、第三方微信登录。2、修改轮播图等部分功能。"}
{"label": "24", "label_des": "辅助工具", "sentence": "光环助手致力为广大手游玩家提供国内外好玩的手机游戏资讯，同步更新热门手游资讯和单机游戏资讯，手握光环，爽遍天下手游新开元气骑士社区，新游开服表，版本更新攻略，阵容搭配建议，24小时人工客服,简单，实用的游戏助手,1.优化部分ui。2.修复部分导致闪退的bug。"}
{"label": "56", "label_des": "英语", "sentence": "让你学习英语的过程不会觉得太无聊，寓教于乐的学习方式是否更吸引你呢,,修复部分小错误，提升整体稳定性。"}
{"label": "46", "label_des": "视频", "sentence": "种子文件管理，下载，以及互联网上种子文件搜索，不管是学习资料种子，还是视频文件种子文件，最大支持2G文件下载。建议在wifi情况下使用文件下载功能。同时该应用具有视频播放功能。全屏以及悬浮播放。不影响你使用其他的应用。即便你在聊天的时候，也能观看视频,种子文件搜索工具,1.高版本动态权限获取2.增加资源一键迅雷下载，百度云盘链接复制。3.增加分享评论功能"}
{"label": "94", "label_des": "股票", "sentence": "广发证券易淘金，是广发证券专为广大股民打造的一款集股票开户、股票交易、股市行情、基金理财为一体的股票/证券/炒股/理财/投资/财经/金融软件，是深受广大股民欢迎的股票、炒股、理财平台。广发证券易淘金从华泰证券、平安证券、国泰君安、海通证券、中信证券、招商证券等券商中脱颖而出，荣获南方财经2017年度最佳金融APP，总下载使用次数超过9000万次。特色亮点1、开户送大礼开户即送Level2，724小时，3分钟快速开户，单向视频不排队，沪深A股/基金账户一步到位；2、股市天眼智能选股、择时决策、分析师评股、筹码成本、相似K线、形态选股、龙虎榜、多空情绪、股哥盯盘，从盯盘到选股到盘中决策到盘后分析，智慧淘金系列投资神器为您的每一次投资保驾护航；3、创新智能机器人投顾智能机器人投顾贝塔牛，股票、理财资产配置双方向指引，个股/基金多维度诊断；理财知识缺乏不用怕，小白理财等你来；4、理财超市数千款公募基金、稳健理财产品，智能搜索，一站式购买；5、有问必答专业持牌投顾724小时在线指导，秒速响应您的投资疑问。更新内容1、实现美股综合行情上线，支持美股延迟行情和纳斯达克指数延迟行情上线。操作路径行情美股2、实现新三板行情上线。操作路径行情新三板3、个股分时图副图区增加超大单、大单、中单、小单资金净流入曲线图切换显示。操作路径个股详情页分时副图区点击切换显示4、新增提醒工具投资日历，支持新股申购、分红送转、财报发布、产品发售对接手机系统日历提醒。操作路径发现页股市天眼投资日历5、发现页面优化升级布局，新增投资精品课。操作路径发现页投资精品课6、部分性能及用户体验优化"}
{"label": "70", "label_des": "工具", "sentence": "护眼宝，玩手机必备的护眼工具，4000万人都在用为用户提供专业的护眼方案，帮助用户保护视力、缓解眼睛疲劳、解答各种疑惑，恢复眼睛健康。防蓝光升级减少更多蓝光伤害，保护视力视力训练萌妹纸教你恢复眼睛健康，护理眼睛快速自测眼部问题及时发现，减轻损伤眼健康百科专业权威的眼健康百科，避免掉坑疲劳提醒定时自动提醒，杜绝眼睛过劳、近视。健康分析实时记录玩机次数／时长，提供专业分析。儿童防沉迷做家长的手机管家，守护儿童用眼健康。眼健康社区近视交流，眼疾交流，专业医师在线回答。更新内容去除不必要的权限。"}
{"label": "70", "label_des": "工具", "sentence": "☆无限分身+硬件伪装+虚拟定位微商神器]N合一]☆全新黑科技设备伪装]修改硬件IMEI设备ID，WIFI硬件地址，蓝牙硬件地址，IP地址&hellip;&hellip;☆全新黑科技虚拟定位]假装在另一个地方，你懂的&bull;全新技术，醉低耗能，只占用0.1内存，神速&bull;令你惊叹的0.98秒实现多开&bull;安全锁，隐私保护，数据更加安全&bull;多个账号同时在线，可多开N个QQ，微博，游戏&hellip;&hellip;手机里的一切软件，不错过任何一个账号消息&bull;曾经为渣打银行，福特等国际公司设计产品的Yi流团队，让你感受丝般顺滑&bull;微商的神器，Zui快速的多开，极速响应&bull;全球领先的虚拟引擎，安装包精简至1M多，绝对的绿色纯净&bull;可以登录Zui新版QQ，并且永久支持&bull;无需重新登录QQ、微博、贴吧等一切软件，直接在一部手机上浏览不同账号的信息，发布新的消息和照片☆遇到任何可加QQ群296619770，QQ客服全天24小时技术指导"}
{"label": "106", "label_des": "电商", "sentence": "创立于2014年，总部位于黄海之滨青岛，致力于把美丽健康带给每一个人，把事业机会带给每一个家，重新定位大众消费，构建新零售分享平台。,自然美丽，注重健康，质高品优,功能维护升级"}
{"label": "4", "label_des": "同城服务", "sentence": "济源论坛，关注济源，服务生活，做济源人知心的网络家园使用济源论坛客户端，你可以随时随地浏览济源资讯；轻松上传美图，分享美食，与坛友好友即时互动；生活信息一应俱全。,,1、优化用户删除自己社区帖子的功能2、修复支付报错问题"}
{"label": "70", "label_des": "工具", "sentence": "百度手机助手原91助手是Android手机的权威资源平台，拥有应用、游戏、壁纸资源，帮助您在海量资源中精准搜索、高速下载、轻松管理，万千汇聚，一触即得。海量资源免费获取数十万款应用和游戏，更有海量正版壁纸，任你挑选。省流量更新国内领先技术，支持热门应用，大幅减少更新消耗的流量，节省90流量。与电脑连接快速与电脑连接，从此手机、电脑不分家，管理手机更便捷。手机本地资源管理直观高效的管理您手机上的应用、图片、视频以及音乐文件，支持应用一键升级、文件一键删除。精准语音搜索准确率高达96，无需再手动输入，直接说出您想要的。高速稳定下载稳定的高速服务器保障，更有断点续传，应对一切网络状况。更新内容7.8.1新版亮点1.游戏预约，新游上线极速提醒2.性能优化，启动速度大幅提升"}
{"label": "100", "label_des": "美颜", "sentence": "手机瞬间变单反相机，一秒拍佳作,,更稳定、更优质，邀您一起体验。"}
{"label": "75", "label_des": "汽车咨询", "sentence": "为您提供凯迪拉克最优质的服务用车提醒小秘书帮您更了解您的车，贴心为您服务照顾您的车辆。全新风格，操作更方便，视觉一新。"}
{"label": "74", "label_des": "违章", "sentence": "交管12123是公安部官方互联网交通安全综合服务管理平台的唯一手机客户端应用软件,由公安部交通管理科学研究所负责研发并技术支持。本软件服务对象为全国机动车车主、驾驶人等广大用户。,用心让交管业务更便捷,1.新增学习教育业务2.提升系统安全性3.优化用户体验4.修复已知问题"}
{"label": "97", "label_des": "彩票", "sentence": "易盈彩票主要提供排列三近期开奖信息，还有更多的行业信息，帮您了解行业新动态，了解其他中奖动态、中奖故事，一手掌握，助力亿万富豪的诞生,,更稳定、更优质，邀您一起体验。"}
{"label": "71", "label_des": "亲子儿童", "sentence": "亲子王国AndroidApp正式推出费用全免爸爸妈妈齐来支持亲子王国Bbykingdom.com于2002年成立,是香港最大的亲子网站。多年来为香港及海外的华人父母,提供一个友善的讨论平台,分享最新、最快的亲子育儿资讯。亲子王国讨论区内容健康、丰富并且多样化,至今已有超过30万名国民,有问必答。为配合智能手机的普及化,我们特别隆重推出Android手机App,好让国民们能随时随地,第一时间获得和分享最新、最快的资讯。亲子王国AndroidApp功能齐备,简单易用,您都立即下载,随时随地紧贴最新的育儿资讯更新内容3.1.4更新更改上传图片限制,改善压缩略图片功能修复上传图片功能在ndroid4.4系统下兼容问题修复PM显示表情符号出错问题修复帖子显示问题支持新增表情使用支持点评提醒跳转改善进程出现异常问题"}
{"label": "17", "label_des": "休闲益智", "sentence": "水果消除是一款能让人上瘾的三消水果游戏疯狂的单机益智休闲小游戏，免费下载这款最酷的水果消消乐游戏，你一定会爱上它天天水果消除游戏特色1、2个以及以上的同类水果一键爆破.2、爆破水果数量越多分数越高.3、不同于找茬,找你妹等游戏,游戏没有任何时间限制.4、多种游戏模式，任你选择.5、分享数据到朋友圈排行榜，全球排行榜.玩腻了天天爱消除、天天飞车、别踩白块儿，你就试试这款吧水果消除拥有消灭星星一样的玩法，比消灭星星更精美的画面.一起来全民切水果1.游戏升级2.游戏关卡难度3.新增游戏玩法1水果连连看2无尽泡泡龙3小游戏组合"}
{"label": "98", "label_des": "记账", "sentence": "小麦钱包工作生活新体验还在担心出差费用忘记报销吗还在担心出差费用漏掉吗还在担心费多太多遗漏吗还在担心票据丢失吗还在担心。。有了小麦钱包报销本，再也不担心，所有支出开销通通记下来，再也不忘记报销了小到公交费，大到机票住宿等其他费用都可以记下来。小麦钱包帮你记录工作报销的专业记账App，例如客户吃饭、外出交通费、差旅费等，支持查看哪些还没报销的，杜绝遗漏更新内容解决部分功能模块在小部分机型上运行时的闪退问题。"}
{"label": "63", "label_des": "综合预定", "sentence": "飞猪享受大不同飞猪是阿里巴巴集团旗下旅行品牌，提供机票、酒店、火车票、汽车票、景点门票、用车、周末游、跟团游、自由行、自驾游、邮轮、旅游度假产品任您选精选攻略、出行保险，旨在为您提供优惠、便捷、高性价比的出行服务。精彩活动]1.「新人大礼包」首次下载飞猪App，即享百元飞猪出行大礼包；2.「特价机票」每周四福利日低至2折，1元飞世界；3.「特惠酒店」五星酒店五折住；4.「飞猪会员日」会员可直接对等成为国内外五星酒店、国内各大知名酒店集团的银卡、金卡、白金卡，并尊享该等级所有会员权益；5.「飞猪特卖」全网高性价比旅行商品，每天等你来；特色服务]1.「周边好去处」、「全球首站」，分享旅行见闻，带你发现更多精彩；2.享受先行赔付的「放心飞」服务，航空公司标准的退改签服务；3.专享「信用住」酒店，免押金、免查房、免排队；4.随时查看全球热门「目的地」攻略，旅游指南、行程游记、景点、美食、购物全掌握；5.「领里程」当钱花，好货兑不停。更新内容哈喽过来，阿飞和你说几个重要的事儿~听程序员小哥哥说，这个版本666666优服承诺6分钟快速出票，60分钟退票或改签，爽行李状态通知国际中转，增加行李到达提示，不用担心，更爽商品详情改版度假商品的详情展示更人性，内容更丰富，展示更直观，爽到不行点击更新，阿飞在新版pp里等你噢"}
{"label": "17", "label_des": "休闲益智", "sentence": "遗落的未来是一款极其有趣的休闲游戏在2075年的末日后世，你将带领整个国家走向救赎抑或走向毁灭。当不同的请求和问题来到你面前，你只需左右划动卡牌就可做出回应，你的一举一动将最终决定这个国家的命运。不过要当心，总统可没那么好当一股神秘力量让战争、疾病、饥荒接踵而至，人性陷入混沌。已经没人记得这一切如何发生，没人注意到怪异事件正席卷全球，没人能解释为何你百战不死、总能复生。所以，做每一次选择前务必深思熟虑，事情决不会平白无故地发生。再小的一件事都可能带你走向最终的胜利，抑或成为压垮你的最后一根稻草众人之中，孰敌孰友在这个充满着背叛、谜团、外星文明和仿生物种的复杂世界里，找出答案势必更加艰难。事已至此，在这场和时间的赛跑里，打好你自己的一手牌吧常见问题•游戏怎么玩按住卡牌向左向右轻划即可看到两种选择及其对四项指数产生的影响，把卡牌划出去即做出决定。切记你的每项选择都将在未来某一时刻产生后果•一定要玩到某一年游戏才结束吗不，任何时候你都可能触发某种结局，你只需要做出自己觉得正确的选择当然，最好还有点运气•由于优化原因，在低于安卓5.0的设备上，游戏图形显示可能略有不同更新内容春季更新错误修复和性能改进"}
{"label": "91", "label_des": "运动健身", "sentence": "「食物派」减肥健身饮食必备。ZUI美推荐极客公园推荐好奇心日报推荐应用AppStore2016年度推荐应用拍照分享健康饮食时尚饮食达人分享美食生活逛吃饮食资讯聚合优创品质资讯，智能推荐食物商店，健康食物吃不胖酷炫黑科技，AR扫码食物比对扫描食品条形码，秒查食物信息热量、营养元素等等；连续扫码即可智能对比食物，消灭选择困难症饮食分析简单记录饮食就可一键分析，直观你的营养状况，告诉你日常饮食是否合理你的食物你任性好吃与不好吃，由你评论收藏/上传食物功能，打造专属食物库海量、权威的食物数据库薄荷科技多年技术与减肥服务实践积累，涵盖国内外超过三十万种食物与菜肴权威有效数据，并持续更新专业资质认证百度、三星、惠氏、上海市卫生局、360、搜狗搜索所使用的食物热量、营养数据，均由薄荷授权做作为第三方使用联系我们网站www.boohee.com微博大食物派微信公众号食物派dyingyngshi合作与建议xiele#boohee.com更新内容这次食物库App的更新内容1、首页UI优化，新增食物扫码入口；2、食物上传功能优化；3、新增食物纠错功能。"}
{"label": "17", "label_des": "休闲益智", "sentence": "某一天，熊大、熊二和光头强和好了。光头强发誓不再破坏森林了，熊大熊二也不再欺负光头强了。为了表示庆祝，他们相约一起出海钓鱼。于是他们驾着小船，从黄河口出海，途径渤海、黄岩岛最后直达南极洲。亲爱的玩家快快来吧，帮助他们战胜可恶的鲨鱼，钓到更多的鱼。游戏玩法游戏中会把一张图片分成若干个小块，并打乱他们的顺序。玩家可用通过移动空白块周围的小块来复原图片。,,优化体验，增强稳定性。"}
{"label": "70", "label_des": "工具", "sentence": "夜间助手，晚上玩机，护眼之选你是否经常晚上玩手机，因刺眼的背光而烦恼夜间助手可有效降低亮度，过滤掉刺眼的背光，保护眼睛不受伤害，减少视疲劳。1.圆圈按钮一键开启随心调整屏幕亮度2.定时关闭省电后台3.安装软件时智能关闭5.0+系统请开启使用记录权限4.如果屏幕亮度无效果需设置相应机型悬浮窗更新内容适配安卓8+系统1.修复部分系统不能调节亮度的问题2.新增悬浮窗权限的适配3.调整夜间模式参数,更智能更优化4.修改页面UI"}
{"label": "95", "label_des": "借贷", "sentence": "活力贷秉持着要应急，活力贷的理念，集大数据风控体系与智能科技于一身，用户享受更加便捷、高效、快速的借贷服务。用户只需在APP简单操作，即可完成借款、还款等流程。活力贷手机借款，为急需用钱的用户提供短期小额现金周转业务，让你有困难的时候贷上钱有钱花。产品优势申请便捷 手机在手，动动手指，即可完成借款。无忧借款 无需抵押，无需担保，大数据团队全程为你的信息保驾护航，拒绝泄露 极速放款 1分钟提交，30秒授信，10秒快速到账。借款用钱不等待。 贴心服务24小时1对1客服贴心服务，全程解决您的借款需求，免除您的借钱烦恼。联系方式 如有问题和意见，欢迎联系我们 客服微信huolidai88,3分钟极速借款,优化系统性能，体验更顺畅。"}
{"label": "96", "label_des": "理财", "sentence": "====懒财介绍==== 懒财金服您的智能财富管家。懒财运用大数据和人工智能技术提供优质的投标服务，所有项目严格风控，信息公开透明，每一笔债权都有明确清晰的记录和合法规范的合同。2016年上线银行资金存管，打造了完善的资金账户存管体系。2018年完成C轮融资，实力值得信赖  ====懒财服务==== 懒钱包甄选短期借款项目，提供按秒付息智能出借循环复投的投标服务。稳盈计划智能配置资产类型，自选投标期限、到期还本付息的投标服务。月享计划智能配置资产类型，自选还款期数、按期还本付息的投标服务。 ====懒财服务特点==== 期限活两款懒钱包满足用户短期出借需求，懒计划可按照用款需要自定义投标期限长短和回款方式。低门槛投标门槛低，稳盈计划新手500元起投，月享计划、懒钱包1000元起投，投标简单方便。智能化根据用户偏好和风险测评，自动推荐个性化的投标方案。  ====联系懒财==== 官方网站https//www.ilnci.com无线网站https//m.ilnci.com客服电话4008166066 微信服务号lncilici 微信订阅号lncinews 官方微博http//weibo.com/lnciwng官方微信服务lncibo01更新内容1、网贷、精选频道全新改版上线；2、网贷懒计划更名稳盈计划；3、优化体验细节，修复已知问题。"}
{"label": "78", "label_des": "行车辅助", "sentence": "您可以通过路虎InControl智能驭领远程遥控手机客户端与您的路虎汽车保持连接，为您带来更便捷的生活。该客户端可以进行以下操作在旅途前做好准备工作，查看剩余油量，里程数以及仪表盘警报信息在地图上定位您的车辆，并且可以获取到找到车辆的导航查看车门车窗是否未关闭下载您的行驶信息记录以便可以进行商旅费用报销当车辆发生故障时，可联系路虎尊享道路救援服务得到协助搭载了InControl智能驭领高级远程遥控服务的车，将具备以下进一步功能检查车辆安全状态以及将您的车辆锁闭/开锁在旅途前远程调整车内温度以得到凉爽或者温暖的车内环境具体的可用性和功能需要根据车辆装配重置车辆警报通过使用鸣笛和闪灯功能在拥挤的停车场查找到车辆的当前位置下载此App并且使用路虎InControl的用户名和密码进行登录。此App需要车辆搭载以下服务InControl智能驭领保障InControl智能驭领远程遥控或InControl智能驭领高级远程遥控，更顺畅。"}
{"label": "71", "label_des": "亲子儿童", "sentence": "KaDa故事是一个会讲故事的儿童绘本专家，是陪伴010岁儿童成长的必备应用，是超1000万妈妈的共同选择。囊括了由迪士尼官方授权的白雪公主和七个小矮人、小熊维尼、超人总动员、狮子王、冰雪奇缘、寻梦环游记，以及海底小纵队、超级飞侠等海量的经典儿童故事、睡前故事、有声故事、儿歌、绘本故事、儿童读物、讲故事、绘本、漫画、视频、听书、童话、童谣、古诗、英语、胎教、三字经、安徒生童话、格林童话等上万本宝宝喜欢的中、英文有声故事绘本。内容简介作为新时代父母带娃必备的利器，KaDa故事将经典绘本、儿童故事、睡前故事、童话故事、英语故事、儿歌、听书、漫画等通过移动互联网、手机终端呈现在孩子们面前。让有趣的故事陪伴孩子，让孩子的童年充满快乐。产品特色1、听书功能家长可以设置成单独听15分钟，30分钟，45分钟及不限制让KaDa故事成为孩子睡前故事专属电台。2、无广告，家长不用担心孩子在使用过程中乱点到广告页，也不用担心玩儿童游戏的困扰。3、拥有离线下载功能，可以先下载好想听的绘本和故事，送宝宝上学时，在车上放给宝宝听。,看绘本，听故事就用KaDa故事,V4.0.50产品说明新增优才计划支持开通更多期数，优惠力度更大哦。优化优化了一些体验问题，增强稳定性。近期更新新增增加充值功能，挑选内容更方便。新增增加红包功能，全站精品优惠畅享。优化绘本播放优化，播放更加流畅。优化听书播放优化，网络不稳定情况也能播放。"}
{"label": "55", "label_des": "公务员", "sentence": "百万法律人的专业学习、工作、交流平台。强大的专业内容推送，智能的案例、法规检索，客观、详实的律师名片展示，靠谱、专业的律师合作机会，精彩、多元的行业活动聚合尽在「无讼APP」。无讼阅读通过提供法律领域有关的阅读内容，无讼阅读搭建了一个法律人的阅读社区和交流平台，连接律师、法官、检察官和法学学者等法律人群。无讼案例精确、易用、高效的案例检索工具，通过关键词系统提供优质的案例搜索体验。无讼案例目前已收录超过4000万份判决文书，并且每天持续更新中，已经成为法律人日常工作必不可少的工具。无讼法规已收录超过150万条法规，通过我们的细致梳理及大数据能力，不仅可以提供根据法条关键词、效力级别、发布机关、发布时间等条件的法规检索，还可以根据法条查看应用此法条的案例，提高用户的检索效率。无讼名片通过大数据将律师与案例数据关联匹配，目前已经生成超过30万张律师名片。无讼名片展现了律师的专业领域、执业经验，律师可以认领自己的专属名片，并根据自己的专业技能编辑标签，让办案经历更具说服力。发单助手帮助寻找靠谱律师合作，高效解决异地查档、案件合作、同行请教等问题。无讼，让法律更精彩更新内容1、优化部分页面的样式2、修复应用已知Bug3、提升案例检索效率"}
{"label": "21", "label_des": "经营养成", "sentence": "欢迎来到MigTown完全自定义衣服，发型，神奇的妆容让你自定义出真实的自我，创作出属于你的故事游戏不设规则，没有分数创作在MigMyTown中展示你所有的创意吧，你可以为自己换服装，将头发染成任意颜色，也可以创作出你的好朋友，和他/她一起探索未知的场所，寻找隐藏的宝藏，上百亿种变化，随心所欲的组合探索&发现6大场景，36个初始角色，在理发店做头发，在SPA沙龙里面先进的技术，累了可以开上你自己心爱的汽车，去到海滩边放松和吃点东西无"}
{"label": "17", "label_des": "休闲益智", "sentence": "《二十Twenty》是一款消除类益智休闲游戏。游戏画面简约，玩法富有创意，是款不可多得的类消除游戏。游戏上手比较容易，将数字重叠即可消除，1+1=2,2+2=3,3+3=4...嗯...让小编静静，好像哪里有点不对。。。算了不管了，反正游戏就是这样的。非常不错的游戏，喜欢的玩家不要错过哦。更新内容优化系统性能，体验更顺畅。"}
{"label": "3", "label_des": "租车", "sentence": "京鱼出行是北京小京鱼科技有限公司开发的新能源汽车分时租赁平台，致力于推行分时租赁，环保出行的理念，打造绿色出行概念和新型汽车消费文化。以灵活、便捷取还车租赁模式，让用户便捷、环保的出行，轻松访友、购物和上下班。租赁方式用户利用客户端定位到车辆位置可前往取车。租车费用按分钟和公里付费，先用车，后付费。更新内容1.订单中强制拍照取消；2.优化首页逻辑流程；3.首页查找车辆优化；"}
{"label": "104", "label_des": "绘画", "sentence": "最简单的创作与分享漫画神器《人人漫画家》就是让你可以在没有任何漫画基础下，分分钟就能创作出专业级的漫画在生活中，我们拥有许多不同的快乐悲伤，却无法记录与分享，人人漫画家是一款专为喜欢漫画的人定制的设计工具。一拖一拉之间即可用漫画方式记录你的生活喜怒哀乐，丰富的造型、道具、服装一键满足你的需求。让创作专业的漫画不再是距离，是喜爱漫画的你绝对值的拥有的卖萌利器。还等神马，赶紧下载试试吧更新内容优化优化创作模块，操作更流畅修复修复已知BUG，提升运行稳定度"}
{"label": "85", "label_des": "医疗服务", "sentence": "针对年轻人的健康运动APP很多，但针对中老年人的几乎没有，本应用将填补这一空白。APP主要有四大功能模块测体质中医理论中，将人的体质分为九种，用户通过做选择题进行测试，系统会通过算法，最终测算出用户是什么体质。养生操哪个部位不舒服，可以选择相应的养生操来锻炼调整，真人演示做操全过程，并且可以像定闹钟一样，提醒用户该在哪个时间做操，如，肩颈劳损、高血压、糖尿病等，都可定制相关的养生操。养生经养生内容集萃，为中老年人提供科学的养生指导。菜谱和食材将所有菜谱和食材进行九种体质分类，比如，用户是气虚质体质，则为其推荐适合气虚质的菜谱，温和调养。,中老年人必备APP。,界面简约，字号较大，还可调节字号大小，适合中老年人阅读。中医养生，可以定闹钟做操。"}
{"label": "16", "label_des": "射击游戏", "sentence": "让我们开始令人兴奋的枪3D狩猎冒险鹿狩猎2018年鹿狩猎2018让你开始一个投掷冒险的地方，你是捕食者，你必须找到猎物。装上子弹并击落每一个目标，完成所有任务。瞄准爆头，肺部，脑部或心脏射击的最高分。在你成为猎物之前取出所有掠食者。从20种爆炸枪升级中选择任何一种，包括狙击手，突击步枪，霰弹枪和手枪，以获得终极狩猎。击落动物如此真实，他们几乎跳出屏幕追踪并打造世界上最具异国情调和难以捉摸的游戏。在2018年的鹿狩猎中，您将拥有多种水平的动物，如水牛，斑马，狮子，猎豹，鳄鱼以及更多类型的追逐和射击。探索森林，沙漠，野生动物等现实主题，以获得完整的。发展稳定的手，排列你的视线，并掌握完美拍摄的技能。升级杂志，范围，股票，桶等把这次狩猎到一个新的水平将目标设定为动物的精确目标，并在这个3D野生动物园冒险丛林环境中放大相机以清除目标。你还在等什么让你的枪成为这场比赛的炽热"}
{"label": "61", "label_des": "语言(非英语)", "sentence": "安卓版俄语电子词典。离线查询界面简洁使用方便词库量大等功能简介1、俄语单词与汉语的翻译输入俄语单词可以很快的翻译出与之对应的汉语解释、例句和变化。2、单词学习对于一些比较难的生单词用户可以添加到生词本中以便反复的记忆与快速查找，并提供高频词汇供俄语初学者更好的学习。3、俄语语法对俄语语法进行详细的解释，更好的帮助读者理解记忆。4、日常用语5在线翻译1、语音。2、生词本3、其它"}
{"label": "53", "label_des": "中小学", "sentence": "高中化学视频教程为高中学生精心收集与化学有关的课程讲解、知识要点,视频课程等热门内容。是一款与高中化学课程同步的视频学习软件，帮助高中学生学习化学、理解化学知识，是学习高中化学必备工具。视频包含高中各章节课程讲解，真题练习，涵盖了高中化学各章节内容的知识点总结，十分适合高中学生、教师使用。化学学习，收集热门化学知识点，全面系统学习化学知识。化学考试，为高中考试打基础，真题全解析。视频教学,名师讲解，学化学从入门到精通。更新内容更新说明1.应用升级，完成与安卓9.0系统适配；2.根据用户反馈，优化应用播放速度。版本号2.9语言简体中文"}
{"label": "22", "label_des": "策略", "sentence": "《帝王三国》V1.51版本震撼开启1、新增城池图腾系统；2、新增城池炮塔系统；3、装备强化系统优化；4、NPC对将领操作时间优化；5、抢城夺宝功能优化；6、跨服战、活动服、战役服转服规则优化；7、文字内容优化；8、其他BUG修复。大型多人在线，策略手游《帝王三国》带你领略硝烟不断的战争玩法，抢占资源点、掠夺玩家封地抢夺资源、掠夺系统城池成为霸主，玩转竞技pk战场，攻破敌国城池纳为己有、攻占敌国都城，称霸三国,三国策略手游，万人实景战场,1、宝库扩容；2、人口数量提升；3、令牌批量使用；4、新增VIP3权限；5、新增称号；6、抢城夺宝优化；7、其他优化。"}
{"label": "96", "label_des": "理财", "sentence": "2345贷款王凭身份证轻松贷款，快速到账产品特色1、门槛超低无抵押、无担保、无面签，凭身份证就能贷；2、审核极快一键申请30分钟放款，简单、快速、借得到；3、福利多多日常提额；邀请好友免息券任性发，福利多到超乎你想象。平台背景1、A股上市公司股票代码002195上海二三四五网络控股集团旗下金融产品，广大用户力荐；2、与持牌金融机构战略合作，联手打造；3、小额贷款不求人，缺钱就上2345贷款王；4、小额借款现金，现金贷，借钱，贷款，借款，小额贷款，手机借款，手机贷款，借贷就找2345贷款王联系我们客服电话4001002345官方网址dikun.2345.com更新内容1、优化了借还款页面与体验。2、修复了一些bug。"}
{"label": "96", "label_des": "理财", "sentence": "广发期货是广发证券旗下全资子公司，是全球衍生品和财富管理领域的专业护航者。广发期货APP为投资者提供全面的期货行情、期权行情、掌上交易、金融资讯、掌上开户等金融服务。1、皮肤调整2、波段高低价默认比例153、用户设置默认界面，首页，自选、行情、交易。设置完成后，下次进入时默认为所设置页面。默认勾选首页4、涨跌幅增加以收盘价开盘价等价格计算方式5、快买快卖，增加价格和手数的输入框。快买快卖增加三键下单模式。快买快卖增加下单无需确认6、增加成交回报等声音提醒7、套保功能8、自选功能9、支持缩放查看多日走势10、账号绑定逻辑11、交易里面条件单、止损止盈按钮可以点击12、下单页切卡持仓、成交、可撤等可自定义设置13、交易登录速度14、交易登录、重连错误信息处理15、下单确认弹框16、十字光标长按后不消失17、个股详情页明细显示开平方向改为红绿色18、自动记住上次均线大小。用户在K线页面缩放过均线大小后，下次再进入，仍为上次调整过的均线大小19、交易下单，加入按资金比例下单模式20、交易下单页面，双击走势图跳转至合约详情页等。"}
{"label": "16", "label_des": "射击游戏", "sentence": "《坦克连CompnyofTnks》是一款坦克射击游戏。这是一款专为移动设备定制的坦克游戏，玩家在游戏中可以升级坦克，与其它玩家在战场展开激烈的对战。也可以选择单人模式进入战斗，游戏中红色是队友，蓝色是敌人，不要搞混了。还有一点，单人模式下被摧毁的坦克可以复活。更新内容修复了一些BUG。"}
{"label": "113", "label_des": "办公", "sentence": "米讯，是IT人的一种工作方式，让你迅速建立起属于自己的IT圈。可以聊天支持发送语音、短信、视频图片和文字。有个圈子IT圈记录你和圈内人的分享。加好友通过扫二维码或者雷达查找添加。商务用途米鼠网消息助手，随时随地知悉项目情况。在米讯，你可以找到志同道合的朋友、互惠互利的合作伙伴、不吝赐教的行业大牛，当然，最关键的一点是这里的人懂你在说什么欢迎加入米讯，真正踏足IT圈更新内容米讯V1.5.2更新说明1.修复已知BUG优化性能2.码神岛论坛增加区块链专区"}
{"label": "101", "label_des": "影像剪辑", "sentence": "从录制视频到后期编辑，无论是滤镜，音乐，表情，文字还是动态相框，都能以最简洁的编辑操作，制作超乎你想象的潮流视频。快用视频表达自己，用精彩留住回忆视频编辑超多滤镜随心选择，定义不同MV特色动态MV，锦上添花倒放/慢放/快放速度自由控制，更可以拼接、剪切、旋转视频短视频录制电影质感的视频滤镜，具有震撼的视觉细腻美颜效果，让你镜头感爆棚图片合成视频选择多张图片，回忆也能动起来"}
{"label": "53", "label_des": "中小学", "sentence": "协同浙师大教育专家联手打造，新一代学习空间。建起家校沟通的桥梁，开启移动智能教育之旅。用师生通，你可以家长即时掌握学校的新动态和通知消息；快速查看考勤记录、进出校门视频录像，确保安全；遇突发状况，可快速与教师取得联系；永久保留孩子在校活动的照片、视频及其它资料孩子成长的过程，活泼的笑脸，成功的喜悦一一呈现。孩子拥有一份在校在家完整的成长档案，记录成长点滴瞬间。老师能快捷发布通知，查看考勤，发布活动安排。学校微门户的建立，同步门户网站资讯，提升学校品质。应用类型学习、教育、沟通师生动态班级和校园新动态和活动安排。在线学习查看发布作业，推荐优质适龄学习应用。互动交流查看发布通知，考勤，请假等信息。我的空间永久保留在校生活的点点滴滴联系我们官方网址www.91sst.com反馈邮箱hzty2014@126.com,建起家校沟通的桥梁,修复已知BUG"}
{"label": "4", "label_des": "同城服务", "sentence": "化龙巷手机版是化龙巷网站www.hulongxing.com精心打造的为常州市民提供吃、喝、玩、乐等一站式消费分享和交流的社区平台，囊括常州本地化的综合资讯，关注百姓生活的方方面面在这里，分享本地热点，交流生活故事，结识同城好友，为常州人民提供及时全面生活信息。更新内容买房租房卖房，生活服务一应俱全，满足你日常生活需求海量本地高薪岗位，福利待遇均可筛选，快速定位好工作个人主页升级，内容浏览更方便支持企业认证，新增企业主页多个管理员上线，给你更完善的贴心服务"}
{"label": "96", "label_des": "理财", "sentence": "新手专享年化15+6888注册红包予财缘致力为用户提供低门槛高收益、安全有保障的金融理财产品携手银行存管上线，让资金更安全，交易更放心精彩活动活动一注册即送6888元红包活动二新手专享15年化收益活动三邀请好友首投即享好礼活动四月月有活动，周周有惊喜平台优势实力雄厚注册实缴资本2000万元银行存管与攀枝花银行签署存管协议资质健全正式获批ICP经营许可证风控保障全生命周期智能化风控管理体系产品特点低门槛100元起投收益稳健历史年化收益1015期限灵活15天360天标的，适合长短期投资资产优质全车质押，小额分散信息安全项目信息全透明披露，资金信息一目了然关于予财缘予财缘为浙江哈雷资产管理有限公司旗下的网贷信息中介平台，作为领先的互联网金融信息服务撮合平台，予财缘一直以风控为核心，以技术为依托，积极响应国家政策的号召，践行合法合规的经营理念，致力为用户搭建安全、稳健、透明的互联网金融平台。联系予财缘客服热线40005986869001700微信公众号予财缘官方网站www.yuciy.com更新内容100元起投，15天至360天车辆质押标的，让你轻松实现财富增值携手银行存管上线，交易更放心"}
{"label": "46", "label_des": "视频", "sentence": "▶优势手帐界里的扛把子▶优势女生必备的精品应用▶优势独创手帐内容可打印...▶荣誉主流应用市场公认的精品应用▶荣誉3000万女生共同选择的日记本手帐是什么女神都在用的精品应用手帐本是女生喜欢的一种记录生活的方式，与传统日记不一样，内容和使用方法可更加丰富...多彩手帐就是让你更加快捷的记录生活，精心打造手帐周边的各种好玩功能...Color改版功能全新界面，改变风格本次2017年6月份的改版，让你体验全新的color感受另外的一种不一样的生活方式精品打印，随意打印记录的内容随时打印成手帐书，精美包装任你挑你喜欢的图片内容，可打印成各种精美卡片lomo卡/明信片等，随意你挑选在线PDF预览自创算法，在线生成PDF手帐，打印前可预览语音说话写手帐直接说话，识别文字写手帐，记录自己的生活又好玩、又快捷、又方便，让你变得更懒离线记录，离线下载没有网吗别担心，没有网也可以玩手帐哟麻麻再也不用担心没网也不能记录了更新内容修复了字体使用期间遇到的一些问题"}
{"label": "25", "label_des": "约会社交", "sentence": "单身的你，或是想寻找生命中的那个T，或是想认识有意思合拍的人，无奈工作太忙，生活圈子又太小。在匆忙的城市里，每天都有无数人在擦肩而过，却又没有方法彼此相识。简单、心动、惊喜。相遇本该如此美好。最严格的审核机制，打造一个真实可信的社交平台，各种图片文本扫描，维护网络健康环境一款快速同城在线交友的软件，兴趣相投，快速配对，总有一天会遇到一个阳光灿烂的人更稳定、更优质，邀您一起。"}
{"label": "26", "label_des": "即时通讯", "sentence": "顺丰丰声移动客户端是专为顺丰内部员工打造的一款通讯软件。集语音聊天、移动办公、交友等功能于一体，员工之间可以实时在线交流。1.会议聊天部门群、好友群、项目圈，任你拉，最多可容纳1000人。2.移动通讯录随时随地查询公司内部通讯录，丰声在手，通讯录全都有。3.语音聊天、音频通话打字打累了就用语音吧而且支持语音通话功能哦。更新内容修复部分小错误，提升整体稳定性。"}
{"label": "11", "label_des": "薅羊毛", "sentence": "一个让你在玩手机的同时还能获得收益的任务平台。你可以通过安装我们推荐的优秀应用、分享文章、完成指定任务等方式轻松获得收益,,更新用户体验~"}
{"label": "103", "label_des": "相机", "sentence": "有个表情以为人画像为切点，连接广大画师与用户，提供你拍我画的原创平台；喜欢个性手绘画像头像、情侣照、写真、亲子等等，在这里都可以满足你；在线绘画工具和涂鸦专区板块，用工具降低了在线涂鸦创作门槛，真正的随时随地全民涂鸦，汇集涂友圈子，互相交流学习，下一个大触就是你免费画像上传照片私人画师为你免费创作赚钱用钱海量约画所赚佣金全给画师首页精品官方推荐热门作品一览无余市集约画风格多样高端画师任你挑选发现大师乐趣无穷聊天社交自由涂鸦更新内容1.修改bug及完善用户体验2.升级APP密码强度，保护账号安全性，防止被黑客攻击。本次更新为强制更新，抱歉给各位宝宝带来不便+﹏+"}
{"label": "113", "label_des": "办公", "sentence": "移动课堂是友邦保险为营销员渠道提供的在线学习移动手机应用软件。依托安卓手机的功能支持，学员可在网络环境下进行在线学习、测试、课程下载等，也可在非网络环境下进行本地课程学习、资料查阅等。营销员可利用碎片时间，随时随地进行学习。更新内容稳定性改进和错误修正。"}
{"label": "34", "label_des": "新闻", "sentence": "DD乐享圈是DunkinDonuts中国全新推出的手机会员APP客户端，随时随地浏览最新优惠和热门信息，轻触几下快速查询会员积分等优惠和门店信息，购买美食立即获得积分我们的故事起源于1948年美国马萨诸塞州，发展至今已在全世界拥有13,000家门店，每年全球售出近19亿杯咖啡，并建立了专属的咖啡团队。在中国，我们坚持采用由DunkinDonuts专业咖啡研发团队品鉴的全进口咖啡豆，从每一棵咖啡树到收获成熟的咖啡豆，再制作成您手中的咖啡，DunkinDonuts都有完整专业的标准流程。这一刻，让我们开启美妙新滋味焦点功能DD乐享优惠券免费兑换任意多拿滋、免费半打多拿滋、任意手制饮料第二杯半价等超级优惠等你来哦门店查询直接定位您所在的位置，帮您找到距离最近的门店一口多拿滋，一口咖啡，美妙滋味就在你身边多拿滋消息节假日优惠活动、特定款惊喜产品各种最新消息，时间尽在DD乐享圈和错误。"}
{"label": "24", "label_des": "辅助工具", "sentence": "熊猫加速器是一款为手游玩家提供网络优化的免费加速工具。APP采用全新的节点智能匹配算法，独享专线带宽，根据实时网络情况针对性加速，能有效解决游戏中遇到的延迟高、易掉线、加载慢、无法登录等网络问题。超低延迟不丢包，稳定联机不掉线，专线品质，游戏开黑上分神器支持游戏熊猫手游加速器支持传说对决、王者荣耀、绝地求生刺激战场、穿越火线等大部分热门手机游戏加速，此外还支持Steam移动端加速，游戏专线不断增设中，如果您有需求，欢迎联系我们。联系我们QQ群861624273微信公众号xiongmaojiasu官网https//www.xiongmao666.com/,海量手游，免费加速,√修复一些机型适配问题√提升稳定性"}
{"label": "9", "label_des": "政务", "sentence": "浙江税务APP分为首页、查询、办税、互动、&ldquo;我&rdquo;等五大模块，软件操作简便易懂。致力于为纳税人打造一个综合办税服务平台。APP共设置多项具体业务。已注册的用户通过绑定税号后可在&ldquo;办税&rdquo;模块实现涉税事项办理、发票代开、发票验旧、发票申领、一键零申报、办税进度、预约办税等业务办理；未绑定税号用户可实现通知公告、税收法规、发票查询、纳税人资格、办税日历、办税地图等日常税收业务办理查询。"}
{"label": "85", "label_des": "医疗服务", "sentence": "应用介绍购药体验在线购药品类齐全，涵盖一万五千多种优质上架药品，常用药、专科药一应俱全，涉及医药领域方方面面，让用户一站式购健康闪电购药下单购药，药房网商城24小时药店，火速送药上门实体药店实体药店数十家，支持买药查药以及售后服务辅助工具支持拍照购；支持按症找药，让购药更便捷优惠活动新人特权注册即送1000元优惠券有奖活动邀请好友，豪送60元、购物送健康币、抽奖送礼等超值优惠去医院看病吃药贵，去实体药店买药麻烦，你只需一款掌上药店买药pp健客网上药店买药网、网上药房、药店网、药网、医药网、药房网，低价买正品好24小时送药，送药到家无论你是想买家庭用药、中药、专科药，还是想了解自测用药、药品价格、吃药提醒、用药参考等等，都可24小时免费咨询医师优惠活动，买药折上折，立省30健客网上药店，是专业网上购药平台，集查药、问诊、买药、送药上门为一体的专业医疗健康应用。拥有着专业药师团队，将与1药网、康爱多、药房网商城、叮当快药、叮咚快药、药师帮、京东药店、360好药、阿里大药房、国药网、39健康网、寻医问药、平安好医生、春雨医生、快问医生、丁香医生、京东医药更新内容本次更新在个人中心，为你推荐你可能喜欢的商品；个人中心增加健康圈消息入口，便捷查看自己的问答相关信息；最近更新「健康圈」上线，在这里可以与圈友互动，交流健康心得；「APP拼团」上线，多种正品优惠好货；"}
{"label": "95", "label_des": "借贷", "sentence": "去哪借钱专业的极速借钱、贷款平台。致力于为各个阶层的上班族解决各种借钱问题，轻松实现借钱需求。我们产品特点放款快、额度高、操作简单、门槛低、产品丰富。1、解决借钱难题放款快简单审核，极速放款，1分钟申请，快至1小时到账；额度高大额贷款高可达20w，年化率2736；操作简单无需填写繁杂资料，简单填写资料即可借款；门槛低无抵押，凭身份证即可借款；产品丰富去哪借钱为您精选小额贷款、大额贷款、现金分期等产品，满足您的多样借款需求，资金来源马上消费金融；2、全面的借款资讯网贷资讯提供新口子，解答各种网贷问题；新手教程详细的贷款产品介绍，多维度比较各类借款产品＊温馨提示更多借款优惠敬请期待......,小额极速借钱平台,优化体验流程"}
{"label": "111", "label_des": "购物咨询", "sentence": "买前先搜券，购物更划算不花冤枉钱才是硬道理；每天实时更新淘宝折扣商品、无门槛优惠券；更有9块9包邮，品牌折扣，大牌特卖，各种特价秒杀好货等你来应用特色聚省钱购物实时更新大额优惠券，领券购物更省钱一键免费领取，简单方便直接抵现金聚9块9包邮收集全网低价好货，便宜也能有好货实用日用、美妆、零食、穿搭这里都只要几块钱聚多多品类人工甄选百万淘宝天猫优质商品，商品齐全明星同款服饰、包包、化妆品，抖音网红同款应有尽有，爆款商品及时更新聚品牌特卖每天甄选百余家限时特卖品牌，大牌折扣限时秒杀等活动天天有聚优惠券搜索每天更新淘宝天猫优惠券超500万张，千万商品一键查询买前先搜券，购物更划算联系我们商家合作查看APP的个人中心客服帮助用户反馈查看APP的个人中心客服帮助微信服务号聚多多优惠微信客服jdd8125更新内容新增]0元夺宝，天天惊喜福利等你拿；新增]各类特价频道，从品牌特卖到商超特价一应俱全；优化]分享功能，让你分享赚钱更轻松"}
{"label": "70", "label_des": "工具", "sentence": "应用介绍1.可以冻结、卸载系统应用，提高手机运行速度。2.查看手机的基本信息。3.清理手机中的apk安装包，释放手机内存空间。4.占用空间小。,,1.修复了已知的BUG2.增加了数据统计以便于分析BUG更新于2016.09.29"}
{"label": "102", "label_des": "摄影修图", "sentence": "应用类型图片拼接工具使用方法1.选择一定数量的图片；2.选择特定的填充色；3.选择图片拼接的方向，横向或者纵向；4.确定之后会把照片保存在内存卡中还会显示在相册中，文件保存路径会显示在下面。更新内容1.修复部分用户反馈的选图打不开问题2.新增多张图片自由拼接的功能3.新增福利优惠券领取功能4.全新UI快来尝试。"}
{"label": "20", "label_des": "棋牌中心", "sentence": "打大A是内蒙流行的棋牌游戏。同城游打大A专为为内蒙古玩家精心打造，原汁原味，画质精美。玩家可以用一定张数的4牌取走别的玩家打出的相应张数的蛋子，或者大蛋子，增加游戏趣味。游戏特色完全免费不用花钱，想玩就玩。规则地道正宗的内蒙打大A规则。内蒙发音有趣的内蒙官腔配音，家乡味道。紧张刺激人气排行榜，等你来登顶。打大A，又称打大1，打大幺，打大尖，跟拉克，打弹子等同为内蒙地区流行的棋牌游戏。"}
{"label": "67", "label_des": "行程管理", "sentence": "汇联易是上海甄汇信息科技有限公司打造的一款商旅及费用报销产品，具备一站式商旅及费用报销解决方案。差旅多场景深度对接集酒店、机票、高铁、出行用车等一系列场景服务于汇联易，商旅安排轻松搞定，报销免垫资、免贴票。预算多维度合规审批可以通过明细事项、费用标准等办法，完美植入预算编制，合理控制每项费用支出的合理性及合规性。流程多角度管控分析各级领导可以随时以部门、项目、员工等角度了解费用发生情况及构成，进行业务管控和经营分析。完成批量审批、付款、导出支付凭证的操作。发票多形式智能管理除手动填报发票信息，还可以进行一键扫描二维码，实现发票自动识别、查重、验真，更可以与微信、支付宝卡包及其他第三方应用，直接拉取电子票据信息，实现票据结构化整理，在线审核、统计。办公多平台极速处理个人报销情况快速查询，审批进度随时查看，移动端、PC端支持，可充分利用碎片时间提交或审批报销申请，提升业务管理效率。版本全球化需求支持支持多语言、多币种、国际云部署等企业全球化扩展需求。配置自定义灵活处理可跟各类财务软件进行对接，自动生成会计凭证，更可以根据需求定制专属报销及申请配置。,一站式商旅及费用管理解决方案,1.增加发票袋功能，减少报销单的打印与贴票，报销方便快捷2.差旅报销单支持带入差旅申请单中多人或多段行程的差补3.web端单据审批入口合并，同一界面可审批所有单据4.申请单支持直接创建借款，减少冗余的审批5.信用付款上线，支持提交即可打款"}
{"label": "53", "label_des": "中小学", "sentence": "云积百灵官方APP。云积百灵是广州"}
{"label": "95", "label_des": "借贷", "sentence": "钱帮CshBANG是一家科技金融服务公司。致力于通过整合互联网海量信息、大数据处理技术、金融信贷风控专业能力向中国的广大人群提供真正普惠、快捷、简单的金融服务。我们希望通过科技聚合信用，让金融服务与消费者0距离。顺借是钱帮CshBANG旗下的一款为广大用户解决短期借款需求的产品，支持5005000元额度，730天期限，只需要填写少量信息即可实时提现。更新内容我们定期对APP进行更新，不断优化用户体验，让大家用起来更顺畅"}
{"label": "70", "label_des": "工具", "sentence": "本应用是邮政揽投人员实现邮件的揽收、"}
{"label": "95", "label_des": "借贷", "sentence": "平安好贷是世界500强中国平安保险集团股份有限公司以下简称平安集团旗下多元化贷款产品信息综合服务平台。平安好贷致力于为用户提供平安集团旗下正规可靠的贷款信息咨询服务。产品特点特点一借款操作简单线上申请，2分钟完成贷款申请特点二贷款资讯全面贷款政策，贷款资料全面覆盖特点三借钱安全可靠保证信息安全，申请贷款无手续费特点四专属服务提供专属贷款客服服务联系我们1.微信公众号平安好贷2.贷款咨询唿入热线4006135518、101011883.客服热线021386369564.商标商标注册证第17466582号更新内容1、贷款进度增加显示申请的产品；2、其它页面及流程优化。"}
{"label": "54", "label_des": "职考", "sentence": "提供各种职业考试的考试资讯、复习资料、历年真题和网络课程。目前开展的辅导已涉及建筑工程、财经会计、医药卫生、职业资格和计算机等多项考试。以雄厚的师资力量、先进的课件制作技术、严谨的教学作风，赢得了数万名新老学员的赞赏。,专业的职业考试辅导软件,1.优化视频列表2.优化讲义查看"}
{"label": "55", "label_des": "公务员", "sentence": "学习淮南APP是由市委宣传部牵头指导、广电新媒体建设、市委讲师团市社科联日常运作的学习平台，由安徽省拓元网络科技有限公司提供技术支持。旨在帮助用户学习习近平新时代中国特色社会主义思想，了解淮南民生资讯。"}
{"label": "56", "label_des": "英语", "sentence": "英语四六级听力真题库，四六级历年真题四六级写作四六级阅读四六级词汇四六级听力四六级翻译四六级考试经验大学英语四六级考试大全,真题、词汇、听力、写作.....更新内容更稳定、更优质，邀您一起体验。"}
{"label": "25", "label_des": "约会社交", "sentence": "独自一个人在外漂泊，工作忙，接触异性机会少。孤单寂寞想找个女朋友，在城市中陪你度过漫漫长夜。这些问题我们都能帮你解决。附近语聊约会，单身男女同城附近聊天交友视频约会线下见面陌陌约单探探约会交友富人聊天。基于先进的实时定位技术，帮你锁定附近等待聊天约会的寂寞美女，一键向她发出约会邀请，可线上私密视频聊天，也可线下直接约会，让附近异性陪你度过孤独无聊的时光。附近语聊约会一键注册，智能推荐附近匹配度高的美女与你相约，查看个人动态助你迅速了解对方。宠物女友一周女友恋爱语聊魅惑图片文艺聊天视频聊天，各种玩法，玩到嗨让双方聊到嗨一键注册，基于位置，迅速搜寻附近异性。智能推荐，为你推荐你喜欢的异性，附近美女主动向你发起视频聊天。交友约会，线上聊的不可开交。合得来，线下直接见面约会。苦苦寻找附近美女，附近美女也在等待附近有缘的TA。放下包袱，下载软件大胆发起约会，女神秒变女友更新内容改掉了一些bug，保证更流畅的用户体验"}
{"label": "71", "label_des": "亲子儿童", "sentence": "金苗宝APP是在卫生部门管理支持下向家长提供儿童疫苗接种，精准权威信息服务的预防接种全程管理APP软件，与卫生部门的预防接种信息网络实时无缝连接，拥有权威部门颁发的信息安全等级证书和专业水准的信息安全防护体系，确保信息安全，是您给宝宝打预防针的好帮手。有了金苗宝，您可以绑定宝宝随时掌握预防接种状态。自助登记手机自助建档，随时随地。自主预约在线预约宝宝接种时间，省时省力。自动提醒打针主动提醒，再也不用担心错过接种时间。接种告知在线签订知情同意书手机阅读，清晰便利。在线支付支付方式多样，不用担心排队和忘带现金。接种全程指引接种流程全程手机消息指引，一步不漏。接种记录手机查阅接种记录全掌握，防止缺种、漏种。疫苗知识学习疫苗知识，了解疫苗接种禁忌和好处。消息通知随时知晓突发疫情快速获知，门诊动态及时了解。还在犹豫什么，即刻下载，宝宝疫苗接种信息全掌握金苗宝微信公众号JMB0512金苗宝客服电话4001353866更新内容1.优化接种预约流程2.优化成人接种流程3.调整短信定制流程4.修复已知bug"}
{"label": "115", "label_des": "女性", "sentence": "美柚出品，千万妈妈的口碑推荐求好孕，当妈咪，用柚宝宝新手宝妈的科学指南，权威的孕产健康知识，齐全的孕期管理工具，专业的萌宝成长助手，帮你搞定有宝宝之后的那些事儿#实用工具，孕妈宝宝放心用#能不能做、能不能吃一查便知，提供孕妈不同阶段的营养食谱，每一次产检提醒和数据解释，轻松看懂产检单#医生背书，权威知识随时看#备孕到育儿，医生专业背书，权威科普的趣味小视频，从预测排卵到记录胎动，每周推送孕妈变化和育儿知识，在线了解孕期症状，告别孕慌慌，让妈妈孕期无忧#孕期监测，宝宝动态每日更新#3D可视，模拟B超图像，清晰捕捉宝宝的每日变化，陪伴宝宝的每日成长#宝妈学堂，从零开始轻松学#权威知识轻松掌握，专业医生及时解答，专家指导科学带娃，千万妈妈分享实战经验，让宝妈零负担上手的百科全书#亲子相册，记录宝宝的成长时刻#一键上传，全家共享，帮宝贝打造专属成长记录相册#母婴商城，宝妈用品放心购#爆款网红母婴单品一站式购齐，更享优惠折扣柚宝宝为什么贴心专业关注宝宝成长，权威知识天天报；安心从怀孕到育儿，贴心关怀伴你全程；有爱千万辣妈同交流，孕期育儿不孤单；有宝宝，就用柚宝宝。更新内容产品更新信息专家语音问答，常见问题一站式解决"}
{"label": "17", "label_des": "休闲益智", "sentence": "在LEGO&reg;青年创建和克鲁斯"}
{"label": "36", "label_des": "小说", "sentence": "落尘文学强大的小说阅读软件精品原创，亿万阅读量，作者接触零距离《夜夜笙歌》、《一世婚宠总裁娇妻太撩人》、《医妃冲天王爷轻点宠》《夜夜缠绵顾少惹火上身》《总裁老公夜夜宠宝贝你好甜》《夜夜缠绵总裁贪欢无度》⋯⋯落尘文学客户端是南京落尘文化传媒有限公司开发的一款在手机上阅读小说的看书神器，落尘文学是专业的女频小说网站，我们为广大女性小说迷提供古代言情小说，现代言情小说，穿越宫斗小说等，除了连载作品外，每个类别都有大量的全本完结小说作品，并且在各个频道中精选畅销小说推荐给您，更有大量的限时小说每日推出，您可尽情下载后阅读。版权声明国内专业的女频小说书籍开发团队，每天我们都会更新和上线新作品，更多精品书籍请随时关注我们。联系我们微信公众号lcwenxueQQ228768606电话02557955567落尘文学为您挑选优质的精品小说更新内容1.精选页H5改原生，体验升级2.提升系统性能，阅读更流畅"}
{"label": "53", "label_des": "中小学", "sentence": "黄冈教育客户端是最具权威性的手机教育平台，涵盖了小学到高中所有的知识要点。包括学生学习心得和家长的教育理念。黄冈的名师名校在线展示。同时可以方便的查找当地培优机构。是一个综合性的教育门户网站温馨提示应用中关于我们及客服热线栏目需要用到拨打电话功能,邀请好友栏目中有发送短信功能,以方便您的咨询和使用，正常收取运营商费用，在使用过程中请注意基本信息作者黄冈教育团队更新时间20150305版本40.0系统Android2.1.x以上语言中文更新内容提升体验，修复部分问题。"}
{"label": "24", "label_des": "辅助工具", "sentence": "《随身炉石传说》是《炉石传说》官方出品的手机助手，它提供真实的游戏数据、官方赛事安排，各类实用的视频，实时游戏新闻，还能寻找一样热爱炉石传说的朋友进行互动等。1.炉石大数据，趣味展示真实实力2.官方赛事资讯，预先知晓详细日程安排3.套牌攻略，多方位解析打法思路4.赛事报名，一键报名、掌上查询审核状态5.视频直播，海量精彩的炉石视频6.新闻资讯，实时掌握游戏新动态7.随身聊天，跨pp实现和其他随身系列pp好友聊天互动更新内容1.套牌系统关联用户信息，展示该套牌的用户缺尘数。2.我的套牌展示修改历史。3.优化视频播放等用户体验"}
{"label": "17", "label_des": "休闲益智", "sentence": "快来施放属于你的寒冰魔法吧特殊效果雪花缓缓从上方飘落，手指触碰之处有冰魔法出现爱莎女王脱掉了封印魔法她的手套，在冰雪天地中建造了属于她一个人的辉煌宫殿。安娜中了冰魔法需要真爱之吻才能获救，最终姐妹二人齐心揭穿了异国王子的阴谋拯救了阿伦戴尔。解锁方法随意滑动屏幕一定距离后解锁要是觉得好玩，记得推荐给好朋友哦,,1.新增多张精美冰雪奇缘壁纸2.增加冰雪图钉，锁定当前壁纸功能3.内存，减小电量消耗"}
{"label": "70", "label_des": "工具", "sentence": "最美丽的喇叭播放应用程序现在可以给你一个简单的方法，关键词小号，小号，小号了解到，虚拟小号，小号怎么打符号的小号，免费音乐应用程序，玩小号，木管乐器，喇叭声，喇叭声部分小错误，整体。"}
{"label": "17", "label_des": "休闲益智", "sentence": "《加菲猫酷跑》是一款以着名漫画加菲猫为故事背景的3D竖版跑酷类游戏，继承了当下最流行的经典跑酷玩法，并在其基础上增加了众多新颖的元素。玩家既可以轻松的体验游戏的爽快与刺激，也可以选择所喜爱的加菲猫装扮。游戏操作简单，玩家只需向上滑动屏幕，便可控制加菲猫跑动或者跳跃，越到低障碍时，向下滑动屏幕，便可操控加菲猫向下滑行躲避障碍。在躲避它们的同时，还要尽可能的吃到沿路的金币来养成自己的角色。让玩家在享受跑酷游戏的乐趣同时增加了更多的新鲜感和耐玩度。,加菲猫邀您共同遨游美国,呆萌的加菲猫酷跑又更新啦~加菲猫酷跑全新版本酷炫来袭修复游戏内已知BUG全面提升流畅度和稳定性加菲猫邀您一起加入酷跑之旅~"}
{"label": "116", "label_des": "经营", "sentence": "合伙人创业者社交www.hehuoren.com，是唯一一款专注于创业者的垂直社交应用，这里汇集着各行各业的众多创业者，包括技术、产品、营销、设计等合伙人。无论你是想创业，还是正在创业中，值得同行的合伙人就在这里等着你在这里，你不仅可以非常方便的按自己的创业需求寻找各类创业者与合伙人，更有可能获得媒体或投资人的青睐与关注，为自己的创业之路获得无限助力合伙人，想你之所想，为创业者而生更新内容修复部分小错误，提升整体稳定性。"}
{"label": "112", "label_des": "笔记", "sentence": "讯飞语记由科大讯飞出品，是一款专注语音输入的综合类云笔记，支持实时语音听写、会议录音转写，拍照识别、图文编排、智能任务提醒等功能。是您写小说、写日记、采访、会议记录的必备神器最美应用、36氪、爱范儿、小众软件等多家媒体推荐的云笔记。3000万记录用户的机智选择。经用户推荐，成为抖音爆款APP，用户点赞量78万。语记可以做什么1.说话变文字输入支持普通话、英语、粤语等十多种语言输入，准确率高达98。2.录音速记识别文字同时保留录音，网络不好可稍后重新识别，再也不用重复说了3.导入外部音频转写文字录音笔、手机里的音频，也能转文字，1小时录音5分钟快速出稿。4.拍照识字OCR功能拍照转文字，手写、印刷、中文、英文，通通支持。5.多国语言同声翻译支持中、英、日、韩多国语言，外语文档张口就来。6.专业领域识别引擎支持医疗领域专业词汇准确识别，更多领域识别引擎持续接入中。7.三端同步编辑支持多客户端一个账号登陆、同步，方便笔记整理导出。8.语音识别，动态纠错识别结果动态修正，准确输入看得见。我们非常重视您的宝贵意见，欢迎您通过以下方式反馈QQ群347180470微博@讯飞语记微信公众号讯飞语记更新内容积分商城积攒几年的积分终于派上大用场啦~会员体验、语记周边、科技产品都可以使用积分换购啦~积分任务新增多种积分获取方式，连续签到更能积分翻番~搜索升级支持多维度搜索，搜索结果高亮显示~还可以快速找到今天的笔记or待办事项哦分享背景新增一款分享背景，同时优化分享效果其他其他已知问题修复"}
{"label": "113", "label_des": "办公", "sentence": "Word作为Office套件的核心程序，Word提供了许多易于使用的文档创建工具，同时也提供了丰富的功能集供创建复杂的文档使用。哪怕只使用Word应用一点文本格式化操作或图片处理，也可以使简单的文档变得比只使用纯文本更具吸引力。Word能够给我们办公带来非常大的便捷，有了Word，我们可以轻松完成各种文档的制作。当然，前提必须是我们要熟练的掌握Word，如果您对Word不熟或者想进一步学习实战操作方面的技巧，Word实战技巧教程收集了许多Word的实用技巧大全,在此分享给大家学习,希望对大家日后的Word水平有更多帮助。,,1，收集了丰富的word教学视频，保证能学会。2，丰富的图文教程，让你更快速的学习word技能。3，简洁的界面布局，有很好的使用体验。"}
{"label": "48", "label_des": "音乐", "sentence": "音乐助手含有丰富的歌曲，在这里，你能找到你想下载的歌曲并下载，而且下载歌曲步骤简单，只需要向右滑动，就能下载歌曲或者观看MV更新内容优化系统性能，体验更顺畅。"}
{"label": "46", "label_des": "视频", "sentence": "银河奇异果是由银河互联网电视公司播控"}
{"label": "89", "label_des": "餐饮店", "sentence": "「每日环球展览iDilyMuseum」专注于全球艺术展览、博物馆活动的生活方式App，让你时刻了解身边正在进行的精彩展览，制订自己的观展计划，记录分享你的观展照片。特别亮点1.「同城」寻找距离你最近的展览和博物馆2.「记录」记录你去过的所有展览，与朋友们分享3.「开始/结束」时间提醒再也不错过想看的展览4.「朋友」了解朋友的观展计划，可以一同出游5.「世界」环球博物馆、展览资讯，每日更新适配「刘海」屏幕设备Android8.0兼容性地图载入相关后台返回相关其他细节与"}
{"label": "9", "label_des": "政务", "sentence": "一、公示依据本系统信息公示依据《中华人民共和国政府信息公开条例》、《企业信息公示暂行条例》等法律法规、规章的有关规定。二、系统功能简介本系统提供全国企业、农民专业合作社、个体工商户等市场主体信用信息的查询服务。1、查询市场主体信用信息，输入名称或注册号进行查询。系统支持按名称的关键词模煳查询，一次多显示50条记录。对于无效的查询条件，将不会显示查询结果。三、信息说明1、本系统公示的信息来自工商行政管理部门、其他政府部门及市场主体，政府部门和市场主体分别对其公示信息的真实性负责。2、本系统使用过程中如有问题，可拨打市场主体所在省、自治区、直辖市企业信用信息公示系统的业务咨询电话或技术支持电话。更新内容新增公告查询、用户中心功能模块，提供了面向社会公众用户的企业关注、企业订阅、企业信息异议等功能，并修复部分已知Bug。"}
{"label": "48", "label_des": "音乐", "sentence": "在爱听4G，电信用户全国免流量听音乐看视频K歌在爱听4G，全新彩铃资源，DIY您的个性化彩铃在爱听4G，独特音乐推荐算法，为您挖掘更多好音乐在爱听4G，体验爱听+聚合，电台、音乐、听书、短视频应有具有在爱听4G，与爱听粉丝一起聊天交友、分享音乐，创建属于自己的私人音乐圈★核心功能★国内仅有的免流量音乐播放器电信4G用户用爱听4G全国流量全免爱听短视频通网搞笑、娱乐、音乐视频随意看，而且也是免流量的哦百万彩铃个性铃声DIY超新彩铃资源，试听、订购、管理一站式服务；强大的铃声制作工具，录铃声、剪铃声、写铃声，铃声我只要DIY爱听+聚合电台、音乐、听书、视频，足不出爱听4G尽可享受各类资源海量正版曲库百万正版歌曲、MV资源，热门影视剧、火爆综艺、网络神曲、流行歌曲包罗万有更新内容1、新增新春主题皮肤2套；2、新增音乐闹钟功能，每天定时喊你起床；3、支持volte高清彩铃显示；4、K歌作品可以下载到本地了。"}
{"label": "53", "label_des": "中小学", "sentence": "高途课堂介绍高途课堂是跟谁学旗下专注于中小学在线教育的机构，课程覆盖小学的语文、数学、外语，初中和高中的语文、数学、外语、物理、化学，以及高考志愿填报等学科，支持电脑、iPd、Android和iOS手机上课。高途课堂采用名师授课+双师辅导模式，优选名师在线直播授课，专业辅导老师团队提供全程辅导，致力于为3到18岁孩子提供优质的教学产品和服务。课程特色教得好、管得严、高科技、提分快、随时可退课程服务1.双师授课万里挑一优选名师在线授课，互动直播，激发兴趣，培养能力，提升逻辑思维；专业辅导老师团队提供1对1辅导，全程陪伴，及时反馈，正向激励。2.专业服务购课2天内将会有辅导老师与您主动联系，帮您解答疑问，熟悉上课流程，课中课后陪伴和帮助同学们掌握所学知识点、讲解练习、反馈学习情况。3.一年回放直播课程提供一年回放视频，如有特殊情况无法按时上课，课程结束后可根据需求反复观看。4.随时可退课程报名后，不满意随时退款，无后顾之忧。5.讲义邮寄课程提供纸质版讲义，免费寄送。更新内容新增课后练习支持查看题目；新增课后练习语音播放支持暂停、拖动；新增直播中支持标记打点啦，边看直播边线上做笔记~新增学习中心&看回放可查看标记记录，便于复习提高学习效率~新增主讲老师主页，可以查看更多老师的信息；优化学习中心添加学习资料统一入口；优化学习任务收起为二级页面、支持跳转到课节列表；"}
{"label": "94", "label_des": "股票", "sentence": "财视汇集上万名财经博主，投资理财达人，炒股牛人，从零开始学习理财投资，股票交易。随时观看财经快讯直播，牛人直播解盘，致力于提供全方位的投资理财服务，涵盖股票、基金、财经、证券、黄金、外汇、投资、理财、保险、期货等金融行业投资理财系列初级，中级，高级学习教程。 你想要的功能都有股票界的王者荣耀，掘金黑马股1，炒股牛人股市实时直播，在线解盘股票持仓操盘计划，交易追踪，调仓提醒。2，股票盈利助推器，炒股牛人多，股票高手就在你身边，问股，选股，挖掘黑马股3，股票开户更便捷，手机一键在线开户，股票交易享受超低佣金，开户就送level24，炒股上手快，股票投资组合参考，精准把握股票，基金交易机会。多元化投资理财软件1，海量干货理财投资教程，知名经济学家为你讲解资产配置2，央视客座教授，金融界首席评论师王伦教您，百万实盘量化实战课3，下半年不可错过的投资方向，50万资金如何做到两年翻七倍4，买房必看三个因素看懂未来房价走势，戳破房产投资的三大谎言更多的交易内幕，更新的行情数据，更专业的分析方案，人人都是理财师来财视，成为财富赢家，让投资更简单，让财务更自由更新内容新增课程服务期限，服务周期更灵活新增课程砍价功能；邀请好友砍价，课程低至一折优化产品视觉效果优化，初春就要美美哒"}
{"label": "116", "label_des": "经营", "sentence": "凯京车主是凯京集团打造的整车运输管理云平台司机移动端。司机可以通过凯京车主接收合作物流公司的货源消息，并可在线申请预支运费。更新内容凯京车主页面大改版啦运单收款运单自动分类，运单操作更加便捷；我的页面排布更加简洁，提高使用体验；"}
{"label": "4", "label_des": "同城服务", "sentence": "e充网城市充电设施公共服务管理平台，新能源汽车用户充电及用车出行的必备利器；e充网始终以提升新能源车主的充电体验为己任，为新能源车主提供充电设施状态查询、充电导航、便利支付等服务，助力新能源行业健康发展。功能全面准确的数据服务；多维度查找充电桩服务；互联互通的充电服务；丰富的资讯信息等；联系方式感谢您使用e充网客户端，任何问题您都可以通过以下方式联系我们1、官网地址，了解全面信息www.evehicle.cn2、微信公众号，接收新动态e充网车友会3、客服电话，反馈问题或建议4000666319立即下载体验吧，充电竟是如此简单更新内容更新内容1.修复部分bug；"}
{"label": "59", "label_des": "成人教育", "sentence": "书香苏州是专门提供给读者进行网上图书借阅、预约的软件平台。读者网上借阅或预约成功的图书将安排物流送至读者选择的取书点，并对图书的物流状态进行跟踪，方便读者借阅。1、读者进行网上借阅、预约，图书物流信息跟踪。2、读者查询自己的当前借阅、历史借阅以及进行续借操作。3、读者财经的管理，历史对账信息查询，当前欠款查询等。注意书香苏州只针对图书馆注册读者。读者使用本软件进行图书借阅时需注册成为书香苏州用户，同时选择自己默认的取书点。更新内容1.中文在线改成电子书2.首页样式修改3.修复其它bug"}
{"label": "70", "label_des": "工具", "sentence": "3D寂静梦象动态壁纸是一款简洁风夜空3D动态壁纸作品，漆黑夜空背景下，微亮的星星点缀着夜空，寂静水面上，一排散发着白色银光的树木倒映在水中，湖面波光粼粼，整个湖面充斥着神秘的奇幻色彩，漆黑的夜空衬着银光白的树木，寂静而唯美，手指左右滑动屏幕，画面随之移动3D寂静梦象动态壁纸特点高清画质优质原创设计轻量省电，续航无忧全屏高清预览，一键设为壁纸3D寂静夜空，唯美银光裹树下载梦象动态壁纸，一起来点赞吐槽支持分享壁纸到微信、QQ好友等各大社交平台更多精美动态壁纸、精品应用推荐关于我们3D寂静梦象动态壁纸由梦象动态壁纸开发者象文科技呈献，象文团队致力为用户提供海量优质高清安卓动态壁纸、锁屏。独家个性化设计团队，专注打造风格多样化的精美动态壁纸、锁屏；过硬开发团队赋予每张壁纸、锁屏丰富炫酷动感特效。如果你喜欢3D寂静梦象动态壁纸，请下载梦象动态壁纸，免费体验更多唯美清新壁纸、情侣爱情壁纸、可爱萌宠壁纸、炫酷3D壁纸、清纯美女壁纸、花朵、自然风景壁纸、海滩、城市建筑风景壁纸等数十种优质高清动态壁纸、锁屏，轻松美化手机桌面。梦象壁纸反馈扣扣群191664951更新内容1.添加了获取微信公众号的接口梦象动态壁纸官方公众号梦象3D动态壁纸梦象动态壁纸反馈群191664951"}
{"label": "13", "label_des": "仙侠", "sentence": "正版葫芦娃IP授权，经典动漫改编塔防射击游戏玩家可以使用葫芦娃抵抗妖精来袭，保卫老爷爷。每个葫芦娃有各自特色的普通攻击、特技、狂暴技能，还有酷炫的道具可以使用，赶快来吧。"}
{"label": "97", "label_des": "彩票", "sentence": "希望彩票软件是通过大数据分析历史中奖号码、通过各种参数走势分析历史数据，缩小中奖范围，提高中奖概率而开发的一款专业软件，功能免费。,,修复了一些BUG。"}
{"label": "70", "label_des": "工具", "sentence": "万能聊天变声器现在支持微信/QQ等聊天变声，还支持快手短视频变声，可以给您的语音聊天带来无穷乐趣。打开高级功能支持悬浮窗畅聊模式，实现快速便捷的变音，赶快下载试试吧一键开启悬浮窗畅聊模式，即刻聊天变声、短视频变声功能。使用方法1、微信/QQ聊天变声方法1首页开启悬浮窗2按住悬浮窗中的&ldquo;按住说话&rdquo;，说完松开即可3点击悬浮窗中的播放，听取变声效果，点击下图中的按钮可切换变声类型4点击播放，播放时会有倒计时，倒计时为1秒，按住微信/QQ语音键，等悬浮窗上的变声播放完即可5听听自己的发的声音，你已经完美变声啦2、快手视频录制变声方法1首页开启悬浮窗2按住悬浮窗中的&ldquo;按住说话&rdquo;，说完松开即可3点击悬浮窗中的播放，听取变声效果，点击下图中的按钮可切换变声类型点击播放，播放时会有倒计时，倒计时为1秒，倒计时结束时，点击录音功能人气爆棚，集变声和录音于一体的高品质录音变声软件变声效果丰富，分分钟秒变萝莉、大叔、小黄人.....怎么开心怎么玩［应用功能］1．原声录音，支持长时间录音2．多种变声效果可选萝莉、大叔、小孩、惊悚、搞怪、空灵、山谷、大堂、教室、现场、小黄人、慢吞吞......变声时只需轻轻一点，让你成为自带BGM的潮人3、聊天变声、K歌变声...支持任何语音聊天软件变声4．超萌、简单、动感界面设计5．随时随地保存到本地，便捷分享到QQ，微信，陌陌，探探等各种聊天软件操作简单、私密可靠、界面简洁、画风唯美赶快下载吧ReadyGo"}
{"label": "1", "label_des": "地图导航", "sentence": "一款通过操纵杆控制按钮模拟您的位置，来测试基于位置的应用改变您的当前位置，第三方应用程序，网站或服务系统会以为您在纽约，伦敦或世界上任何其他地方这个程序有一个JoyStick选项，这使得它简单和乐趣，可以立即更改您的位置。安装安卓Mrshmllow6.0或更高版本，只需选择GPSJoyStick作为开发人员选项中的模拟位置应用程序，然后检查应用程序中的启用间接模拟选项较旧的版本，或遇到任何问题，我们设置了常见问题解答，您可以根据那里面的步骤进行设置请在发送电子邮件或发表评论前仔细阅读https//medium.com/@theppninjs/gpsjoystickfq228e64b08功能即时，轻松地更改GPS位置使用地图或操纵杆选择您当前的位置或世界上的任何位置直接从操纵杆输入纬度/经度，并在任何地方传送在指向操纵杆的任何方向更改您的位置3种定制的操作杆速度使用地图上任意数量的点，创建和保存路线，并自动走动通过操作杆直接进行暂停并继续操作使用循环或反向路线模式，可以在您的路线上反覆跟踪您最喜欢的位置和路线列表在通知中隐藏选项以在屏幕上显示/隐藏操纵杆设置操纵杆的大小和不透明度许多设置选项完全由用户自定义此外，此应用程序自动包括提供逼真的GPS值的最佳算法。所有这些方差选项在设置中可用，以允许完全自定义最佳和最现实的位置测试。关注我们的FB以获得最新消息https//www.fcebook.com/gpsjoystick更新内容优化体验，增强稳定性。"}
{"label": "18", "label_des": "动作类", "sentence": "《坦克雄心》是一款第三人称载具射击，5V5实时联网对战手游，所有坦克与场景均真实还原二战时期欧洲战场经典。轻、中、重及反坦克炮四类特色迥异的坦克，在三路对推的立体地形中打出多变的战术优秀的物理引擎给予真实的坦克操作反馈，拟真的装甲和弹药创造出不同于枪战的真实游戏体验，真实的视野和隐蔽营造侦察与反侦察的刺激，让你感受坦克射击独有的游戏体验，从而提供身临前线的视听盛宴。更新内容BUG修复。"}
{"label": "70", "label_des": "工具", "sentence": "i统一发票推出电子发票载具工具提供电子发票连续扫描对奖发票明细读取功能语音输入对奖用说的,轻松准确输入程序内置最新完整脱机对奖信息,安装完即可对奖每单月25日开奖后自动更新中奖号码单自动按该期发票颜色更换语音提示对奖小帮手帮你真正快速精准对奖对奖器]输入发票末3码,语音提示对奖,可脱机一次对4个月的奖号.语音提示可在设置中关闭云端发票备份]电子发票扫描保存,免费加入会员享云端发票备份.领奖注意事项]领奖地点,相关对奖注意事项说明历史号码]列出统一发票历史中奖号码●若有使用问体，建议或有任何想法，欢迎一起讨论作者信箱getone.info@gmil.com免责声明下载本程序即表同意对于本程序所载数据的准确性、可用性、完整性或效用，概不作出明确或暗示的保证、声明或陈述；在法律许可的范围内，对于提供或使用这些数据而可能直接或间接引致任何损失、损坏或伤害，亦不负任何法律承担或责任包括疏忽责任。PS本程序内置广告本程序仅适用于台湾地区更新内容1.新增电子发票手机条码小工具2.新增发票明细内显示商店地址及地图3.修正比价搜寻功能更实用4.新增分享对奖信息功能5.新增电子发票爱心码捐赠功能3.2.6更新1.全新对奖器2.全新发票连续扫描对奖器3.修改用户接口3.2.5新增项目1.新增电子发票载具功能2.电子发票超强管理工具3.电子发票比价搜寻4.云端发票备份功能"}
{"label": "116", "label_des": "经营", "sentence": "集热点，社区为一体，为玩家提供全面贴心的服务。真人秀我真人秀里秀自我，秀装备，任你风光无限。每分钟的名人排行榜单，让你尽享逍遥。英雄扎堆在一个动荡不安的时代里，你需要带领同胞，走向一个光明的未来。秒天秒地秒空气，找个战友来pk，想想就觉得很刺激"}
{"label": "71", "label_des": "亲子儿童", "sentence": "宝宝玩乐游戏，提高宝宝智力，加强宝宝认知能力贝乐虎小镇让宝宝在玩乐中体验探索世界精美卡通画面，让宝宝一见倾心，能够展示打造宝宝自己的小镇主题，令宝宝置身其中，身临其境的体验。贝乐虎小镇，由贝乐虎团队倾力打造，是一款非常棒的儿童益智应用适合08岁宝宝，贝乐虎追求让宝宝在玩乐中学习到知识，不单纯的只是玩乐通过贝乐虎小镇游戏互动体验对观察力；平面认知智力；逻辑思维能力；图形识别能力；手眼协调能力的五大综合智力锻炼，激励宝宝专注认知，挑战自我，在欢乐体验中提高智力，收获知识。精美卡通画面，让宝宝一见倾心，能够展示打造宝宝自己的小镇主题，令宝宝置身其中，身临其境的体验，与宝宝巴士小伴龙游戏一样经典长期更新定期丰富小镇内容，打造属于宝宝的贝乐虎小镇###功能介绍增加新场景恐龙考古馆小朋友们帮助虎博士去不同地方进行恐龙考古工作，考古完毕后会有恐龙的小知识。增加家长中心父母可以注册账号和登录，添加活动专区，宝宝更好的玩乐。预告太空探险，数学派对，英语城堡等寓教于乐的新场景即将推出,早教益智锻炼宝宝的认知能力,修复bug提升用户体验"}
{"label": "28", "label_des": "论坛圈子", "sentence": "医联为医生搭建专业的学术和执业平台，通过线上线下的连接将医生的能力产品化、互联网化，输出给医疗机构、企业、患者等各个需求方，帮助医生体面增加收入，致力于让每位医生学有所成，医有所获。「学术」Med48新青年打造计划，助力医生成长；《医生怎么说》以青年医生的视角讲述收入话题；《医声大事件》政策事件播报及辛辣点评。海量病例、专业医学视频、知名会议在线直播，更有论文研发、科研辅助等专业服务，助力医生学术成长。「执业」邀请名医出诊、帮助患者转诊、管理随诊患者、加入在线问诊、开具电子处方，同时专门配备医生助理随时为医生服务，塑造医生个人品牌，触达更多患者。「社交」时空，打造医生的精神家园。白天实名讨论，各类话题不停歇；夜聊八卦吐槽，释放工作压力。「游戏化」医疗社交游戏化模块天使谷。五维评价体系，构建医生社交信用体系。天使PK小游戏，挑战同行，制霸全国，获得羽毛奖励，赢取医生专属好礼。我们真诚对待每一次意见反馈和合作洽谈，欢迎使用应用内我的用户反馈功能直接告诉我们，或拨打下方400热线。意见反馈4008157100商务合作pm@medlinker.com官方网站www.medlinker.com更新内容新增用户成长体系问诊优化，提升用户体验"}
{"label": "70", "label_des": "工具", "sentence": "误删丢失图片,视频,文件资料您烦恼吗APP这么多找不到一款好用的数据恢复软件您发愁吗下载强力数据恢复精灵,在这里你想找回的照片,视频,文档都能快速的恢复.来自BAT团队的大牛,沉浸多年技术手段,协助你的数据恢复如初.成功恢复案例多不胜数,赶紧下载体验吧产品特色1.高效扫描，快速恢复数据;2.支持多种模式数据恢复,图片,视频,手机短信,通讯录,微信QQ聊天记录等;3.支持各种型号设备.快捷无阻碍;4.技术工程师在线服务指导,快速帮您恢复手机数据;更新内容1、优化软件界面设计2、增加免费试用功能3、强化数据扫描算法提升恢复效果"}
{"label": "16", "label_des": "射击游戏", "sentence": "风格极简，指尖的反应训练"}
{"label": "46", "label_des": "视频", "sentence": "iPnd熊猫频道是24小时向全球网民直播大熊猫生活百态的全媒体平台，其原创微视频大熊猫宝宝抱饲养员大腿在互联网疯狂传播，被国内外50余家重量级媒体和网站转载，浏览量超过10亿，被海外媒体称为神奇的中国视频。iPnd熊猫频道不定期对大熊猫野化放归、繁育交配及新生大熊猫宝宝亮相等热点事件进行直播，向民众科普大熊猫和其他珍惜物种的保护知识，展示近年来中国对保持生物多样性和保护生态环境的成果。iPnd熊猫频道通过自身平台向全世界传递着来自中国的快乐和友谊，通过大熊猫这一中国软实力向世界传播中国爱好和平，愿同世界各国友好合作的理念，助推中国的熊猫外交以及中国国家形象在海外的宣传与提升。更新内容修复了一些不可爱的bug"}
{"label": "25", "label_des": "约会社交", "sentence": "高颜值小姐姐在线，聊天交友神器V聊靠谱又真实的快速视频交友软件，帮你解决单身烦恼，快速探探到适合你的TA。新加入多对多派对模式、多人视频社交应用场景，提升多人内容性，主题性，提升参与感真实的陌生人社交面对面约伴聊天软件，集恋爱，交友，找对象、约会为一体的交友约会平台。陌生人同城偶遇，随时约聊约玩。告别单身烦恼。方便一键匹配，高颜值小姐姐排队接收你的视频约聊天邀请，你只要挑有眼缘的开聊即可这一刻，她的时间只属于你简单、轻松、惊喜，在V聊同城聊天、兴趣约会、在线互动，和兴趣相投的女生畅聊。随时邂逅身边的异性，在茫茫人海中发现同样渴望邂逅的朋友为渴望找对象、找朋友、找伙伴、心情blue的单身男女而存在。有任何问题请联系我们客服邮箱weiguoapp@126.com公众号V聊高端社交客服电话07164169969,高颜值网红免费一对一视频聊天,V聊新版本重要更新介绍1.颜值电台增加房间排名及距离2.全平台举报优化3.进入颜值电台等待动画4.活动弹窗支持跳转应用内详情页和活动页面5.更换全新引导页和加载页"}
{"label": "111", "label_des": "购物咨询", "sentence": "买方要快乐。买新鲜的应用提供了一种新的购物方式的和伟大的技术。浏览完整的百思买的产品目录，比较产品的规格，您的技术和创造的愿望清单。我们已经升级我们的产品，让您快速扫描找到你喜欢的产品，看评价，发现店内的可用性。从您的手机购买你的产品，并直接传送到您家里或您的本地存储回升今天。更新奖励区功能允许您查看您过去的购买，跟踪你的观点，并查看的奖励区优惠。寻找热门的优惠结帐的每周广告和标签的特别优惠。需要帮助吗我们可用。致电1888BESTBUY18882378289联系我们以上描述中存在违反广告法的内容，自动用代替部分小错误，整体。"}
{"label": "9", "label_des": "政务", "sentence": "1.内容提要温暖淄博人社是淄博市人力资源和社会保障局推出的官方手机人社业务查询应用软件，与淄博市个人网上服务大厅网站共享用户和人社相关信息，并使用统一的人社信息查询规则。软件具有社会保险、劳动监察、社保卡、辅助查询、密码修改等功能，为参保人员提供方便、快捷的人社信息查询的全新体验。2.产品特色1本软件为淄博市人力资源和社会保障局官方软件，数据安全、及时、准确。2与淄博市个人网上服务大厅网站的查询功能保持同步，可以通过手机查询人社相关信息。更新内容无"}
{"label": "116", "label_des": "经营", "sentence": "百万优质货源，一秒找货赚钱。运满满司机端，拥有丰富货源以及百万实名认证货主。让货车司机一键找货配货，赚钱更高效功能优势√超大物流货源池，随时随地，找货配货；√支持快速查找、自动匹配优质货源，高效配货；√整车、零担物流都好用，往返都接单赚钱；√货车导航，智能线路规划；√实名认证，交易更安全；√满运宝专享送保障，最，高保障2万元，在线交易无忧货车帮手运满满，找货配货快人一步货拉拉货，物流速运，就找运满满现在注册，即可领取190元现金大红包查违章，算里程，交话费，急用钱，运满满一键搞定更新内容1、细节优化，系统运行更流畅2、对部分细节做了体验上的优化"}
{"label": "71", "label_des": "亲子儿童", "sentence": "还在为孩子的数学教育而烦恼吗有了这一款应用就再也不用烦心了，儿童游戏学加减法是一款专门针对3至10岁孩子的数学类教育游戏，通过我物精心的策划，将加减法、数数、比大小等初级数学形象生动地融入到游戏中，让孩子在娱乐中轻轻松松地学到数学知识。更新内容兼容AndroidP及Android9.0系统"}
{"label": "19", "label_des": "体育竞技", "sentence": "《足球明星SoccerStrs》是一款由Miniclip出品的多人联机足球游戏。游戏的玩法和常规的足球又有不同，类似于我们小时候玩的弹瓶盖，不同的&ldquo;瓶盖&rdquo;也有不同的能力，你可以去收集这些&ldquo;瓶盖&rdquo;来和玩家进行对战。游戏别出新意的没有跟风当前大多数足球游戏，画面清新玩法简单，可以一试。更新内容BUG修复。"}
{"label": "28", "label_des": "论坛圈子", "sentence": "《悠拳世界》是一款面向悠悠球爱好者的大型社交、对战、教学应用。包含了AR科技和蓝牙技术的深度结合。让悠悠球爱好者感受耳目一新的移动悠悠球教学平台。悠拳世界主要功能扫球学招扫描奥迪双钻玩具公司出品的火力少年王悠拳英雄悠悠球产品，即可查看3D版悠悠球教学视频，并且观看者可以自由调整角度、速度以及图像大小，全方位立体式的视觉效果。产品宝库直接在线上查看官方出品的悠悠球，并有3D展示，360度高清效果让你犹如将球已握在手中。招式秘籍学习悠悠球招式玩法，你的悠悠技术。还能将自己收集到的招式与朋友分享，让大家一起学习起来。奇趣动画火力少年王悠拳英雄火热上线，前所未有的精彩特效、动感十足的招式表现，打造出一部悠悠球的专属故事。游戏天地参与每日一弹，赢取属于你自己的专属悠悠球。扫卡登录专属的个人身份卡，不需要记住繁琐的账号和密码，一卡在手，信息全有。碎片兑换学招式，集碎片，兑换炫酷的悠悠球。"}
{"label": "71", "label_des": "亲子儿童", "sentence": "她真的是个公主，可是她现在不着寸缕看不出什么，你给她打扮打扮让她看起来更公主一些,,优化系统性能，体验更顺畅。"}
{"label": "90", "label_des": "体育咨讯", "sentence": "雷速体育是一款涵盖各类大小足球篮球赛事视频直播、动画直播、赛事数据的APP。我们提供世界上超过200多个国家和地区的足球篮球赛事比分直播、动画直播、视频直播、赛事数据和球队资料等信息。特色功能数据分析超全的赛事数据，覆盖全球超过200个国家或地区，1000多个各级赛事各类足球、篮球赛事的比分即时数据、历史数据分析动画视频直播国内特有的足球、篮球赛事动画直播，场景展现生动丰富，准确即时还原赛场战况；更有别家没有的、覆盖全球、信号资源稀缺的赛事高清视频直播，足球篮球体育迷必备会员特权视频直播观看无限制会员签到更多积分，改名无限制告别黑历史，特权会员给你不一样雷速体育，努力做最好的体育数据服务产品。更新内容1.更详细的篮球比赛数据统计，新增球员比赛投篮位置；2.修复已知BUG，提升用户体验。"}
{"label": "116", "label_des": "经营", "sentence": "e栈快递员，是一款专为快递小哥设计的派件神器，解决派件最后一公里难题。选择我们的理由很简单投递记录管理入柜记录；在箱记录；取出记录；超时逾期提醒记录；查询空余箱格在路上，在家里，在网点，随时查看箱格空余情况；重发取件短信可重发多次，再也不用担心取件人弄丢取件码啦；账户余额充值账户余额查询；充值；消费明细；开发票；修改收件号码收件人号码有误，用APP远程修改，轻松便捷；会员积分福利每月会员等级，积分抽奖，积分商城，免费投递福利多；投递排行榜活动排名，周排名，附近快递员投递排名；e闻资讯专属快递小哥的快递行业资讯；小哥专访。更新内容1.新增主页待取件实时数据；2.新增昵称信息，e闻评论畅所欲言；3.优化充值交互，提升使用体验；4.优化实名认证提交逻辑；5.其他问题修复及功能优化。"}
{"label": "12", "label_des": "魔幻", "sentence": "《屠龙霸业》是一款大型角色扮演手游，创新加入战神觉醒跨服竞技等玩法，邀你激战皇城丰富的BOSS活动、盛大的攻沙、沙城野战、野外PK、装备回收、破晓唤龙等玩法悉数登场，战士、法师、道士技能完美升级兄弟情谊永不灭，再续传奇，重塑辉煌游戏特色高阶神装、传世霸业，点燃热血PK狂潮绚丽翅膀、炫耀全场，多种开放个性系统稀世称号、绚丽技能，唯美的视觉体验挂机升级、离线收益，变强超轻松,3D炫丽羽翼，助你横扫沙城,1、修复部分玩家出现13转装备无法合成问题。2、修复宝器无法提升问题。3、其他问题优化。"}
{"label": "17", "label_des": "休闲益智", "sentence": "《模拟卡车16TruckSimultion16》是一款模拟驾驶卡车的的休闲娱乐游戏。在游戏中，玩家需要模拟驾驶七辆卡车中的一辆，并通过签署各种供应合同在中欧和西欧的广大公路网络中挣得第一桶金。用挣到的钱去购买更好的卡车吧相信这款游戏将给玩家带来无限的驾驶乐趣更新内容BUG修复。"}
{"label": "46", "label_des": "视频", "sentence": "跳吧广场舞√跳吧，你就更年轻√广场舞APP中的后起之秀。√操作简单、省流量、耗电低、0广告。√汇集国内最专业的广场舞名师、旗下专设摄影棚录制教程视频。√超多热门舞蹈看不停健身操、16步、32步、水兵舞、爵士舞、现代舞、古典舞、拉丁舞、形体舞、蒙古舞……√哪些人都在用跳吧舞蹈名师、舞蹈爱好者、健身达人、减肥达人……√名师新舞汇集国内最专业的广场舞名师，每天推送时下最热门的广场舞教程，含系统学习视频+超详细分解视频，学习更简单√播放速率自由调整、轻松投影至电视、大屏，习舞效率大幅提高收获的鼓励√2017年12月，跳吧与四川广播电视台、成都市文化馆联合打造《耀舞扬威》舞蹈大赛。√2018年1月25日，跳吧入选省文化产业商会、省民营文化企业协会发布的2018四川优秀文化产业项目代表项目。√2018年5月26日，圆满举办全球舞友嘉年华，邀请凤凰传奇、乌兰托娅、巴蜀笑星凤姐等多位明星参加，吸引近万名广场舞爱好者到场观看……您总有一种方式能联系到我们官网www.tiob360.com微信公众号跳吧广场舞、广场那些事儿跳吧广场舞APP内我的→设置→意见反馈更新内容V2.1.0更新提示1、修复了视频不能正常播放和下载的问题。2、修复了一些已知的BUG。"}
{"label": "56", "label_des": "英语", "sentence": "全球3亿用户高分推荐英语入门学实用日常英语对话，多邻国手把手从基础教起，让你轻松开口说地道英语。针对已有基础之用户，通过多邻国跳级测试后，也能自动匹配相应程度课程进行学习。免费学习30余种语言课程，上千小节的高质量学习内容完全免费升级订阅会员更能专享离线学习、零广告打扰的优质学习体验科学有效经美国权威实验证实，使用多邻国学习外语课程，只需花费34小时的时间，就能获得大学一学期语言课程的学习成效，科技方法学习，效果超乎想象听说读写全面练习听说读写多样题型全方位扎实训练多变的题目内容，加深你的语言记忆。扎实练习才能在现实场景中灵活运用，对话外国人也能侃侃而谈趣味学习体验多邻国游戏化教学课程，好玩到停不下来一关接着一关慢慢闯，不只扎实学习、巩固记忆，更累积了成就感丰富外语课程多邻国除了英语课程外，更提供了西班牙语、日语、韩语、德语、法语、意大利语、葡萄牙语、俄语等30余种高质量语言课程，课程内容完全免费，让你轻松掌握小语种知识。,全球最火免费零基础外语学习神器,程序错误修复与性能提升。如果有反馈意见请关注我们微信公众号DuolingoChina与我们联系。"}
{"label": "24", "label_des": "辅助工具", "sentence": "小米游戏中心，致力于为米粉提供专业的手机游戏服务。主要内容1、海量手机游戏，你想要的，这里都有。2、数十款独家游戏，米粉专属。3、热门游戏资讯社区，海量游戏攻略。4、各种福利活动，玩游戏大力度优惠，大尺度充值返利、下载游戏抽取小米明星产品、假日0元抢米币、专属礼包领不停。更新内容BUG修复。"}
{"label": "21", "label_des": "经营养成", "sentence": "有什么能比一个婚礼当天更浪漫每个女孩的梦想，成为一个美丽的新娘。玩甜心公主婚礼沙龙，选婚纱和礼服是甜心公主的梦想，一个美丽的公主婚纱婚礼沙龙装扮，设计漂亮的婚礼风格，让每个公主都会喜欢甜心公主婚礼沙龙如期而至，你可以帮美丽的新娘打扮一番吗画上精致的新娘妆，挑选完美的婚纱，配上漂亮的首饰，为她打造一场完美婚礼不同风格的发型，做sp，化妆，换装，大量精美婚纱供你选择，许多浪漫婚礼场景任你挑选。如果你对它有兴趣的话，那就快来下载吧我想你会喜欢的。更新内容优化系统性能，体验更顺畅。"}
{"label": "33", "label_des": "微博博客", "sentence": "银川发布是银川市委外宣办、市政府新闻办授权银川新闻网运营的手机应用，是您了解银川、读懂银川、玩转银川、体味银川的随身看。银川发布用主流的视角、媒体的手法，整合全市新闻发布资源，既有快速报道的热点新闻，也有迅捷全面的权威资讯；既有湖城银川的古往今来，也有吃喝玩乐购的贴心指引。更新内容更新说明1、更换新版Logo"}
{"label": "34", "label_des": "新闻", "sentence": "邵阳城市发展日新月异，你想亲临大事件发生现场吗你想及时了解政务动态吗你想足不出户走遍宝庆，领略不同的风土人情、世事百态吗你想让缴费充值在指尖实现吗如果你的回答是肯定的，那你可要跟上云邵阳的步伐，让云邵阳带你一起飞作为邵阳市首款服务型媒体APP，云邵阳可以在资江河畔展开二中心一枢纽的宏伟蓝图，可以在工业园区抚摸钢筋水泥铸成的城市嵴梁，可以在崀山城步唿吸新鲜的空气。在邵阳发展征程的关键节点上，你关心的一手资讯，云邵阳会立刻送到你手中。更新内容优化栏目样式"}
{"label": "70", "label_des": "工具", "sentence": "这款软件帮助你在FACEBOOK上面观看和下载视频，功能包括1在第一次启动,点击登录按钮和授权应用程序请求。2探索你的视频直接从主菜单,或朋友的视频点击朋友。3使用复选框选择要下载的视频,或单击其中一个观看它。4点击下载按钮上。完成后,你可以查看你的视频。"}
{"label": "59", "label_des": "成人教育", "sentence": "企业培训就用好多课。好多课APP由插坐学院团队推出，专注于企业在线培训服务。目前累计上线课程超过8000节，服务超过30万在线学员，覆盖超过1.5万家企业。官方微信插坐学院IDchzuomb联系邮箱ichzuo@ichzuo.cn更新内容APP新版本主要功能1.增强企业专属大学仪式感，调整启动页样式2.首页增强企业归属感，增加在籍学员人数3.课程播放样式调整4.增加相关推荐模块5.文稿内分享笔记和分享留言样式调整6.增加修改手机号入口"}
{"label": "45", "label_des": "兼职", "sentence": "小啄赚钱，超级赚钱兼职平台，做任务的手机赚钱APP，学生、宝妈、线上兼职者、闲暇时间者的手机赚钱软件平台，体验手机赢钱、网络答题、兼职赚钱等赚钱方法，每天都有新的任务发布，无论是海淘新闻，还是有趣头条，再或者手游赚，购物赚；应用、游戏、调查问卷、投资、购物、新闻，众多玩法让你惊喜不断；更有邀请福利，邀请的越多，赚的越多。轻松提现新用户专享签到一元提现，支付宝、微信提现实时到账、无手续费；vip用户享受vip福利+8.8元现金红包；玩法多多1、签到红包新手首次签到送3.5元，连续15天签到任务，每天可享受一元提现，直接领15元微信红包2、小啄赚钱啄一下开始赚钱，每次啄取不同任务，惊喜不断；3、钻石任务高额奖励等你来领你喜欢的应有尽有，更有冲顶大红包等你来冲；更新内容一产品功能优化二、其他细节优化"}
{"label": "53", "label_des": "中小学", "sentence": "晓教育APP是晓教育集团旗下的综合学习平台。该平台覆盖了集团内多条业务线的课程需求，全方位满足你的学习需求。功能特色全方位学习场景覆盖直播、双师、1对1、培优、十人课堂……晓教育完美包含你所有的学习场景，因材施教，因需施教。便捷的移动学习管理通过晓教育APP，你可以真正做到学习线上化，题目、笔记、课程、测试……全部通过一部手机便捷管理。细致的服务模式学习不仅仅是上课这么简单，晓教育的老师帮你打通课前、课中与课后各个环节，真正做到无微不至。独家知识库在这里，你做的题目不单单是题目，晓教育会帮你整理出背后的一整套逻辑思路，真正做到学习有迹可循。更新内容1、首页全新改版，课程预告和学习任务一目了然；2、灵宠系统全新升级，新增召唤+放生玩法，更多趣味灵宠，陪伴你快乐学习；3、晓直播课中答题系统升级，同学们在课中即可完成知识巩固任务。"}
{"label": "60", "label_des": "艺术", "sentence": "钢琴入门必备APP您的钢琴学习小助手，24小时随身智能钢琴教练连接智能琴，轻松学钢琴权威音乐类排行榜上榜APP钢琴老师视频回答问题。独创简谱学钢琴简谱学钢琴、简谱学钢琴、简谱学钢琴。成人零基础也可以学懂。手机就可以弹钢琴钢琴教练是一款拥有专业钢琴学习教程的APP。根据提示，在手机上跟弹，快速学会钢琴曲。学会五线谱配套五线谱课程，专业权威视频讲解，轻松掌握乐理知识，看懂五线谱。成年人零基础课程精心设计成人零基础钢琴课程，适合成人练习的钢琴曲。千万学琴用户的选择钢琴教练为您提供与专业老师教练的沟通平台，钢琴老师及时视频回答您的提问。钢琴教练为您提供全球钢琴爱好者交流学习的平台，学琴不在枯燥钢琴考级辅导钢琴学习从入门到精通，钢琴考级辅导课程。钢琴教练拥有全国钢琴演奏考级作品集的所有曲目内容，让您离专业更近一步。练习带节拍器，提供考级钢琴谱。二千余首练习曲钢琴教练拥有2000余首钢琴练习曲，从入门儿歌到流行曲，从拜耳指法练习曲到古典钢琴练习曲。完美搭配智能琴支持智能琴，那里亮点哪里，不需看懂五线谱也能弹琴，使用智能琴五分钟上手弹《小星星》。钢琴教练智能琴是一款用于孩子钢琴启蒙教育的智能设备，让孩子拥有最为轻松的学琴体验。推荐智能琴配套练习APP音约吧、酷键盘、魔幻古筝、钢琴炮手、老鼠哆来咪微信公众号音约吧客服热线4008380990客服邮箱support@yypp.com更新内容1、新增商品推荐2、新增课程、曲库的曲子播放时键盘上的简谱标记3、应用细节优化与已知bug修复"}
{"label": "69", "label_des": "出国", "sentence": "寰宇人生，放飞梦想成就未来，每天进步一点点，就离梦想接近一点点。教育创新，服务社会。坚持高质量，高层次，高效益的办学指导。更新内容测试账号18624011866密码woiwoji，请测试后把此行删除修改发现的软件bug，更新软件打开速度和视频阅读体验"}
{"label": "99", "label_des": "银行", "sentence": "海峡银行手机银行是专为手机客户提供量身定制的移动金融服务，秉承以客户服务为中心的理念，注重客户体验，突出渠道特色，推出贴心的移动金融服务。为更好地保障手机银行交易安全，海峡银行近期特别针对安卓手机银行客户端数字证书进行升级。如您在使用过程中，有发现任何问题，欢迎反馈意见到4008939999更新内容稳定性改进和错误修正。"}
{"label": "60", "label_des": "艺术", "sentence": "钢琴师一款强大的app让零基础的你快速学会弹钢琴，提供学钢琴全部所需曲谱库找到心仪曲谱，钢琴互动式教学在家和老师学钢琴，键盘游戏培养乐感，快速熟悉键盘。弹钢琴从未如此简单有趣。"}
{"label": "16", "label_des": "射击游戏", "sentence": "一款非常具有趣味性的射击类型的小游戏，这款游戏的风格不像大多数的射击游戏的那样采用写实逼真的3D画面，而是采用了十分简单经典的卡通画风，画面鲜艳而明亮。游戏中提供了31种不同的武器，玩家可以与你的朋友在游戏中进行史诗版的对决。抓住你的伴侣，并向他们展示你的价值多重博弈模式，打败敌人，在决斗中取胜对你的技能无止境的奖励"}
{"label": "50", "label_des": "电台", "sentence": "一款可以设置闹铃的掌上收音机出世了。1.提供上千个广播在线收听，如中国之声、安徽农村广播等。2.还可以回听前三天的广播节目3.一键收藏，方便收听4.电台闹铃功能，任性起床"}
{"label": "8", "label_des": "公共交通", "sentence": "西安公交离线版是一款基于Android系统的免费的公交,地铁查询软件，包括线路查询，站点查询以及站站查询，支持1.6以上的系统。更新内容提升体验，修复部分问题。"}
{"label": "71", "label_des": "亲子儿童", "sentence": "宝宝的各种生活小习惯将影响着他们的健康成长，养成良好的卫生习惯必须从小抓起，快来通过趣味的小游戏来让宝宝意识到爱卫生的重要性。《儿童教育爱卫生》集合多种小游戏，模拟日常生活场景，由可爱的角色引导宝宝穿插每个游戏，引导宝宝收拾房间，教宝宝要随手将玩完的玩具放回原来的位置，保持整洁的房间，还要保持自己小手的卫生，养成爱收拾爱洗手的好习惯，这样的好习惯能够带给宝宝更好的成长环境更新内容适配了安卓9.0系统"}
{"label": "71", "label_des": "亲子儿童", "sentence": "照顾小宝宝新版本出炉咯穿上大红袍，收到大红包...红红火火过新年啦新的一年要学习新技能，一起来照顾小宝宝吧成为妈妈的小棉袄跟着提示，手指划一划，轻轻松松学会照顾小宝宝产品内容新增场景魔术礼服、生日礼帽...多种惊喜服装，等你来搭配贺岁惊喜点一点宝宝的小手，小宝宝给大家拜年啦...更多惊喜特效，给新年增添喜庆模拟现实陪宝宝玩、哄宝宝睡觉...模拟真实场景，更好地融入角色综合情景喂饭、洗澡、换尿布...多重情景，学会管理情绪，关爱他人语音启发把奶粉倒进瓶子里，要摇一摇才能喝噢...各种提示，懂得更多常识趣味互动拨浪鼓、沐浴刷、故事书...多样方式哄小宝宝，照顾小宝宝乐趣多产品特色多彩场景，丰富体验；Q萌表情，视觉愉悦；跟随提示，分秒上手；角色认知，培养情商。搜索宝宝巴士大全，就可以下载宝宝巴士的所有早教APP了哦~欢迎联系微信宝宝巴士微博@宝宝巴士官网http//www.bbybus.com邮箱ser@bbybus.com更新内容BUG修复。"}
{"label": "18", "label_des": "动作类", "sentence": "一款最近火爆的虐心手机游戏，尝试用一把锄头去创造你的登山传奇，各式各样的悬崖峭壁，将是你通关的大障碍，你需要合理的选择落脚点，才能稳固的先前进发哦游戏特色1、控制一个坐在似乎是缸里的人，用一把榔头不断往上爬；2、游戏可以锻炼人的耐心和学会控制发脾气；3、一方面会让玩家感觉很虐心，另一方面则会激起玩家的好胜心，促使玩家不断挑战自己；4、游戏对细微操作要求很高，需要十分准确的操作,,优化体验，增强稳定性。"}
{"label": "17", "label_des": "休闲益智", "sentence": "你的梦想已经成真。你终于也可以痛扁你的老板了。迄今高达5000万次下载，已然成为众人最爱的解压游戏。你的老板知道你在玩这个游戏，但他也无能为力。→自定义你的老板恶魔是千奇百怪的。你可以制造自己的恶魔→自定义你的武器伪装迷彩色还是香槟色的手榴弹一切由你做主。→高级武器100+全新致命武器，绝对会让你的老板屁滚尿流。→物理学仿真呈现出在你痛扁之下最令人满意的效果。→有趣的俏皮话千万不要在工作时笑出来。→世界巡回在手工精制的炫丽布景衬托下尽情游戏BUG"}
{"label": "70", "label_des": "工具", "sentence": "屏掌控是为控制LED显示屏控制卡而提供的客户端，可以使用户更方便、快捷的控制LED大屏幕。屏掌控包含有完整的屏幕控制及节目编辑功能，支持多节目、多区域、集群发送等功能，同时还可以方便地管理屏幕的各种状态。更新内容优化设备列表和节目列表界面；优化全彩节目编辑界面；节目发送、全彩设置、遥控器增加设备锁定提示；解决了一些已知的问题。"}
{"label": "17", "label_des": "休闲益智", "sentence": "《一起去捕鱼》是一款极具创意时下流行的深海捕鱼游戏.游戏采用绚丽的画面，高清的场景，逼真的鱼类，让你在游戏中感觉到海底的美妙。更新内容提升体验，修复部分问题。"}
{"label": "17", "label_des": "休闲益智", "sentence": "《七人传奇英雄集结》是一款策略类游戏。根据日本人气动画《七大罪》精心改编的动作卡牌，在《七人传奇英雄集结》中，玩家可以重温动画经典剧情，可以收集和养成动画中的人气角色，然后组成一支强大的骑士团来征战布里塔尼亚大陆。本作100还原了原作中精彩的人物设定与热血的战斗场景，同时大大强化了角色养成部分的体验。即时战斗，自由控制角色大招释放时机，让玩家可以真正的融入游戏，与梅利奥达斯一起找回昔日的同伴，一同拯救国王与王国的未来更新内容为您优化了体验细节。"}
{"label": "95", "label_des": "借贷", "sentence": "小而不凡，未来可期。小期贷是大树金融旗下的一款专为年轻白领阶层量身打造的小额速贷APP。无需信用卡，一键申请门槛低，自动审核极速授信；0抵押0担保，按日计息，灵活自由，轻松解决年轻白领的燃眉之急；数据加密技术，保障借款人隐私安全；一经上线，火速覆盖国内29个省份。专属于年轻人的小额贷款神器，让你高枕无忧，任性拿钱产品特色1.小而不凡针对白领研发的短期信贷服务，一键拯救月光族2.方便简单无卡新都市人也能享受的便捷借款服务，从此告别信用卡3.快如闪电5分钟提交资料，快速授信，快至当天放款4.轻松提现300010000元额度，随时提现，灵活周转联系我们使用过程中如遇到问题，可直接联系小期贷APP官方微信服务号咨询客服。更新内容优化贷款流程，体验更流畅修复已知错误，系统更稳定"}
{"label": "49", "label_des": "直播", "sentence": "来呀，快活啊，反正有大把时间桃花秀场给你互动的给你福利，你敢来看吗给你欢乐，等你来体验全能玩法就来桃花秀场一键开播向繁琐说再见，直播就这么简单智能美颜魔法美颜，秒变男神/女神特效礼物动画效果，令你大饱眼福实时连麦一键连麦，多人参与你的直播封神榜单竞争激烈，你能拔得头筹吗私密聊天寻找我们不能说的悄悄话背景音乐你会唱的这里全都有特色活动精彩活动，乐享不停穿越弹幕想去哪就去哪动画道具道具被施了魔法更新内容更新内容1，优化首页列表显示。2，新增客服渠道。3，优化稳定直播间显示。"}
{"label": "106", "label_des": "电商", "sentence": "全球最受欢迎掌上购物软件，正品行货，每天都有超低价秒杀。支持货到付款，机打发票,退货上门取件,省钱又放心。商品品类覆盖图书、家电、数码通讯、家居百货、服装服饰、母婴、食品等超百万种优质商品,是网购用户首选。注意横屏使用，更好。和。"}
{"label": "94", "label_des": "股票", "sentence": "京东股票是京东数科旗下的股票投资服务平台。此次升级，相信会带给您更好的使用体验更新内容海量基金来袭市场新增基金超市，覆盖4000只基金基金交易上线支持基金申赎/定投，申购费1折起基金行情上线新增基金行情数据，股票基金同时盯产品官方交流QQ群934712785邮箱gupio@jd.com网址https//gupio.jd.com/微信服务号京东股票微信订阅号京东精选股如果您对我们的产品有任何建议或者意见，欢迎随时联系我们更新内容海量基金来袭市场新增基金超市，覆盖4000只基金基金交易上线支持基金申赎/定投，申购费1折起基金行情上线新增基金行情数据，股票基金同时盯修复已知bug"}
{"label": "54", "label_des": "职考", "sentence": "考教师，用青春无悔，换桃李满园2019对啊网会计对题库荣耀登场全新UI风格，全面的题型展示，自我评价，自主判分，使你的试卷得分更加准确，让你更了解你自己。震惊2019教师享受公务员待遇，2019我们一起考教师get教师资格证、教师招聘考试、教师招聘、教师编制。2019全新视频课程，新大纲全面来袭海量题库、考点章节练习、模拟真题、历年真题、绝密押题、直播公开课，这里全都有。对啊教师资格证对题库包含幼儿、小学、中学教师资格证考试和教师招聘。教师资格证考试对题库根据新大纲要求涵盖《综合素质》《保教知识与能力》《教育教学知识与能力》《初中学科知识与教学能力》《高中学科知识与教学能力》《结构化面试》等多学科知识。对啊教师资格证对题库包含考点练习、章节练习、真题模拟、历年真题、答案解析、直播讲解。在线答疑社区等多模块，帮助你通过教师资格证考试。对啊教师资格证对题库全新改版升级，我们陪你一起考教师资格证、教师招聘考试~^~^~对比中公华图、做教师资格证课程，我们更用心，更认真；教师资格证笔试、面试、普通话细分系统学习体系；教师招聘笔试、面试全部精选、老用户学习经验分享；全国30多个省市自治区，对啊网五星教师团队、对啊网移动产品倾情打造&mdsh;&mdsh;对啊教师资格证对题库五大功能模块考点练习、章节练习、真题演练、直播课堂、在线答疑形成一套完整、科学的学习方式，教、学、练、问，一套搞定。祝你顺利通过2019教师资格证考试。全新的教学体验，让你足不出户，在家躺着都能通过2019教师资格证考试，想不通过都难。教师资格证考试2019新大纲题库精选教师资格证考试改革后历次真题+海量章节习题，从易到难、精准细致，教师资格考试对题库给你不一样的高品质模拟题。让你亲身体验2019教师资格证考试。教师资格证考试答案全方位解析分模块帮你清楚记录下所有做错题目。随时查看错题、消灭错题，让你错题复习畅通无阻，为你2019教师资格证考试清除所有障碍教师资格证考试不花钱听直播公开课名师在线直播，每天都有教师资格证考试直播课，惬意轻松的学习方式，不只是学习问题，考试详情与须知随时与老师沟通交流，指导你轻松拿下2019教师资格证考试教师资格证考试在线答疑论坛不用担心考试试题不懂，知识点不明白教师资格证考试对题库答疑社区为你解忧，还有好友真题分享，考试动态，不问则以，一问必答，分分钟解决教师资格证各类疑惑。2019年教师资格证考试祝你一臂之力教师资格证考试智能分数评测考点全面覆盖，根据个人掌握情况智能推荐习题，将考点一网打尽。精准分析每个学员答题能力，对啊老师倾囊相授，助梦2019教师资格证考试。全国教师资格证考试对题库用户大声说山东考生我爱幼师教师资格证考试备考中，好痛苦啊不知道怎么复习、从哪开始复习，朋友向我推荐了教师资格考试对题库，用了一下，感觉太棒了，特别适合我。每天还有老师在线直播，特别贴心，教师资格证考试对题库棒棒哒北京考生我爱教师对啊教师资格证对题库太棒了，完整涵盖了《综合素质》《保教知识与能力》《教育教学知识与能力》《初中学科知识与教学能力》《高中学科知识与教学能力》《结构化面试》等学科的所有考点知识。浙江用户小粉笔教师资格证考试对题库太棒了，帮助我快速学习，关键是每天的在线直播课主讲老师太帅了，喜欢的不得了，每天在听，能看帅哥还能学习，这种体验太棒了广东用户叫我万老师教师资格证考试对题库太棒了，好多科目可以选，今年考幼儿教师资格证，明年考小学教师资格证。哈哈教师资格证考试对题库太牛了上海用户椰子树的孩子打算明年考中学教师资格证，看了好多APP还是选择了教师资格证考试对题库，因为这个题库特别适合我们这些想从0&mdsh;1的学员，内容特别详细，包括答案解析也是。而且还有真题练习和历年考试题，简直太棒了24小时待命，100小时无休，233000人陪您一起考教师，教师资格证考试对题库教师资格证考试备考团队、随时为你答疑解惑，帮你报考、备考；家族产品对啊课堂、会计职称随身学、注册会计随身学、会计帮、证券随身学、会计职称对题库、教师资格证随身学、教师帮、教师资格证对题库、设计君、建造师随身学、英语四级君、英语六级君、银行从业随身学、会计从业资格对题库。更新内容修复bug，提升体验"}
{"label": "25", "label_des": "约会社交", "sentence": "花椒，是一款广受全球年轻用户喜爱的直播交友平台，是当今高颜美女、清纯校花以及型男帅弟的三大聚集地之一。24小时直播不断，动感音乐、清新卖萌、神模仿，有料有颜还会玩转热点，百般花样的潮流直播带给你砰砰心跳，是的，高颜值又时尚的小哥哥小姐姐都在花椒，就等你来pick 主要功能 热门动态与众不同的你，值得拥有与众不同的动态首页推荐增加不喜欢功能，爱与不爱，只在你的手指之间，给你看播新体验天梯PK排位赛主播独特的关灯式PK新体验，赢得无数荣誉的同时，还有丰厚的金钱奖励；真爱粉丝团成为主播的真爱守护，享受专属礼物，点亮粉丝勋章，为喜爱的主播疯狂打CALL；任务系统丰富的道具奖励，秒变贵族身份，碎片合成意想不到的精彩礼物，玩法多多；美颜+萌颜眼小脸大别担心，开播一秒变女神，一款神奇的直播功能魔法礼物全平台都知道，你送了一款超酷的礼物给喜爱的主播，专属、梦幻、浪漫；      花椒热线          有任何疑问，请随时与我们联系，别客气~         官方微信hujio1更新内容真爱粉丝团全新装扮闪亮登场1.团目标任务新玩法，保级大战开始啦2.主播抽奖功能开启，日入千元不是梦3.月付季付功能上线，爱t就陪t到老"}
{"label": "46", "label_des": "视频", "sentence": "全国最好的体育视频直播网站A直播www.azhibo.com隆重推出手机客户端A直播安卓客户端致力于免费提供NBA视频直播、英超视频直播、网球视频直播以及更多各类比赛的直播、集锦、录像等服务。应用介绍最全A直播不仅有NBA、CBA、五大联赛、欧冠欧联，更有中超、亚冠、斯诺克、网球、NCAA等所有比赛的视频直播最准A直播有最准确的比赛赛程，最准群的赛事电视转播表，还有最快最准的赛事比"}
{"label": "83", "label_des": "问诊挂号", "sentence": "北京预约挂号APP，是杏林网旗下预约挂号及导诊服务平台，提供北京三甲医院的免费预约挂号服务、就医提醒、就医路线指导及取号导诊等服务。涵盖北京协和医院、北京儿童医院、积水潭医院等30多家重点医院及科室。,杏林网旗下移动健康管理软件,优化了用户界面修复几个小bug"}
{"label": "70", "label_des": "工具", "sentence": "超过3.7亿人在用的手机描仪，扫文档管理工具。能自动切除文档背景，生成高清PDF、JPEG或TXT文本。还可以邮件发送、连接打印机、发传真、发微信、存到云端，多设备查看非常给力的office实用工具50BestMobileApps时代周刊全球超过3.7亿用户，遍布200多个国家和地区扫描全能王独有的图像处理技术让文档更清晰Makeuseof.com没有比扫描全能王更好用的扫描软件了CNET.com简便易用的文档管理，轻而易举将文档清晰数据化Mynavi.jp支持系统Android2.3及以上功能亮点手机上的扫描仪手机拍文档，自动去除杂乱背景，生成高清JPEG图片或PDF文件。多种图像处理模式，可手动调节图像参数，用手机即可将纸质文件，快速转为清晰的电子稿。图片转文本智能OCR文字识别，手机拍纸质文件，搜上面的字就能找到它升级帐户还可将图片中的文字识别导出为可以编辑、复制、保存或分享Text文本，支持16种语言文字的识别，外语学习翻译神器。方便、安全的管理文件手机、平板、电脑，多设备随时查看管理文档。标签归类，手写批注，文档加密，方便有序，高效安全。,全球下载量最大的手机扫描类APP,更新说明1.私密文件夹升级，文件夹可设密码保护2.拍照界面可以导入相册图片了"}
{"label": "17", "label_des": "休闲益智", "sentence": "让我们跳过各种障碍有各种各样的玩家。怎么玩点击短跳跃长按松开长跳跃,,更稳定、更优质，邀您一起体验。"}
{"label": "103", "label_des": "相机", "sentence": "玩美FUN让你知道什么叫脑洞大开超逼真逗趣的AR动态贴纸让你告别无聊嗨翻天开启玩美Fun，打开圣诞节、新年、春节的另类方式，找到生活中不可能有的乐趣不骗你，试试你就懂了趣萌相机+动态贴纸使用玩美Fun拍照或者拍摄视频，实时添加动态贴纸特效。贴纸滤镜特效，包含发型、动物造型等一系列你意想不到的贴纸。为照片变换不同的特效、主题、背景、文字使用特效、主题、版式、边框和背景，让您的自拍照创意十足。修复照片，改变曝光、涂鸦和污点修复，细节也能如此完美~使用动物贴图，释放出你野性的一面，变身为一只性感的猫，温顺的鹿，可爱的雪豹，嚣张的老虎等等。滤镜超多滤镜供你选，惊艳生活的每个瞬间视频录制支持iOS8.0以上系统下载玩美Fun，发挥你的无限脑洞~了解更多http//cn.perfectcorp.com官方微博http//www.weibo.com/youcmperfect官方微信玩美彩妆更新内容BUG修复。"}
{"label": "11", "label_des": "薅羊毛", "sentence": "拒绝优惠券、现金券、抵用券等假红包，摇到信息，必得金钱；真实货币，随时提现。革命性颠覆信息传播方式，可基于地理位置投放文字、图片、链接、视频信息红包，实现极高信息到达率。产品特性1、任意位置，全国、全城、2000米、300米投放范围，由你决定；2、自由制定文字、图片、链接、视频等红包内容；3、查看领取记录，信息高效触达用户，未领完金额返还账户；4、领取红包满10元即可通过支付宝提现；5、投放者与领取者通过评论互动，信息传播更有效果；6、地图查询红包坐标，关注、动态、积分、排行榜助你发现更多投放者和红包；7、不保证信息转化率。联系我们sevice@51y8.cn更新内容1、新增了评论功能，摇8的社交属性更强了2、修正了注册登录功能3、优化了一些用户体验问题"}
{"label": "19", "label_des": "体育竞技", "sentence": "《桌面飞车》是一款新颖有趣的赛车游戏。这款飞车游戏最有趣的地方，在于竞技的场景就是书桌，飞驰的是玩具车，障碍物变成了铅笔、笔记本、咖啡杯……实在有点耳目一新的感觉。游戏有着升级，收集到金钱可以用于升级生命、加速、轮胎、跳跃力，还可以为车子增加各种视觉效果。最令人兴趣盎然的，是每4关就会进行一次竞速比赛，你将与其他玩具小车一起比赛，看看谁先冲过终点部分小错误，整体。"}
{"label": "62", "label_des": "旅游资讯", "sentence": "《香港远足路线》是一个香港行山手机程"}
{"label": "17", "label_des": "休闲益智", "sentence": "这是一款趣味魔性的休闲益智竞技手游，游戏画面简单，你在一座美丽的圣诞星球小岛上，岛上有诸多场景，冰雪城堡、神奇的彩蛋、圣诞之花，你需要在这些场景中游荡，不断奔跑。圣诞小岛中有超级多的人，在奔跑的过程中你会遇到许多惊喜彩蛋，像一个个俄罗斯套娃，他们会加入你的奔跑大军中，你可以从一个人吞噬慢慢变成一群人吞噬，最终成为这座星球中最大的人群。只要遇到比你的军队人数少的队伍，你就可以将对手的人群吞噬，你的人群会变得更大，背后人群数量最大的领导即可获得胜利，收集他们的力量来守护星球吧游戏特色1、清新简约的游戏画面，充满趣味的玩法；2、实时IO对抗，在最短的时间内聚集更多人群，吞噬其他玩家；3、精致的3D画面，更多成就等你来解锁；4、魔性搞笑，治好你的密集恐惧症,拥挤城市大作战游走圈粉绝地求生,版本更新内容1、全新的击杀对战玩法，经典大吃小模式和创意竞技射击吃鸡模式相结合，推陈出新2、AI全面优化，更智能，真人竞技体验感爆棚操作流畅不卡顿3、人物成长养成系统，玩游戏获取经验，养成射击小人，更有成就感4、新增商城、皮肤功能，多样化角色和缤纷特效圈圈皮肤以供选择5、UI、特效大升级，精致的小人组队爱心特效，对战粒子爆破特效，击杀目标视觉效果极佳"}
{"label": "70", "label_des": "工具", "sentence": "AudioGlow将会根据你手机上运行的任何音频应用作出反应，当然主要就是音乐播放软件了。色彩丰富的频谱棒和各种发光小颗粒还会对你的触摸作出反应。壁纸的设置选项也异常丰富，包括频谱棒的形状、颜色、颗粒的密度、是否对触摸作出反应、缩放级别等等，还可以设置默认的目标音乐播放软件。在使用时，音频柱会跳来跳去，各种粒子也会在屏幕上懒洋洋的飘动，歌手和歌名也会顺…...展开更稳定、更优质，邀您一起。"}
{"label": "24", "label_des": "辅助工具", "sentence": "纽扣助手是一款专业的安卓游戏下载交流平台，在这里游戏小编每天都会搜罗、热、棒的免费游戏资源定向送到你眼前，海量首发首发游戏，让你惊喜若狂助手不但提供全球极速的断点下载体验，更可以实现所有大型游戏一键安装，免去寻找数据包的烦恼。是安卓游戏玩家的一款必备应用。应用特色1海量海内外游戏精品资源，专业真机测试，稳定、绿色、安全。2独有移植游戏，使你在安卓平台就能玩转FC、GBA、PSP、PC等平台的游戏。3定期首发游戏，全平台的下载源。4独有内置一键安装工具，实现所有游戏一键安装，简单便捷。5极速断点下载通道，支持后台稳定下载，告别网盘限速烦恼纽扣助手手机版截图以上描述中存在违反广告法的内容，自动用代替更新内容提升体验，修复部分问题。"}
{"label": "103", "label_des": "相机", "sentence": "超全超快的个性化短视频app，你想看的都能刷出来内容超全国内国外尽收眼底，搞笑、明星、音乐、红人…你喜欢的都能找到更新超快每时每刻刷新即有，新闻、资讯、热点、事件、你关心的都能呈现个性推荐越用越懂你的喜好，根据你的观看使用行为，为你定制专属的视频内容,你喜欢看的短视频都在这里,今日视界新版来啦长江后浪推前浪，一浪更比一浪浪"}
{"label": "70", "label_des": "工具", "sentence": "在汽油价格日益飞涨的今天，需要我们及时了解爱车的油耗，我们都知道没有省油的车只有省油的人，随时调整自己的驾驶技巧，既环保了地球，又节省了金钱。油耗计算器能方便的记录加油信息和统计爱车的油耗，并用百公里油耗趋势曲线帮助您随时调整自己的驾驶习惯，以达到最佳的油耗水平。...更新内容更稳定、更优质，邀您一起体验。"}
{"label": "95", "label_des": "借贷", "sentence": "薄荷好借https//hojie.mintq.com，根据用户提供的信息，整合互联网线上信用数据以及传统线下数据，依托自有的金融大数据风控模型，预估初始信用额度，为用户提供10000元以下的信用贷款。同时根据用户使用习惯来为用户提升符合需求与还款能力的信用贷款额度。采用银行级别加密方式，全面保障用户信用信息的安全。更新内容薄荷好借增加新资方，放款更快技术哥哥做了一些小优化，体验更好"}
{"label": "34", "label_des": "新闻", "sentence": "看楚天客户端，是由楚天都市报倾力打造的官方移动端产品，是基于专业媒体强大的内容生产和资源优势，主打本地资讯+生活服务的移动资讯服务平台。它秉承楚天都市报全心全意为市民服务宗旨，扎根沃土，服务为本，内容为王，为读者传讯，为英雄立传，为历史存档。秉承一切以用户体验为中心的宗旨，看楚天客户端不仅给你提供个性化、本地化的新闻资讯、生活服务，还具有爆料、分享等功能，是一款能读能用，接地气又好玩的智能应用。更新内容修改了推送通知的bug；修改了ndroid9.0图片显示问题的bug。"}
{"label": "17", "label_des": "休闲益智", "sentence": "momi涂色秘密花园是一款新颖的Colorfy涂色软件。图案精致复杂，风格唯美清新。适宜各个年龄段玩家，涂色无限制、自由轻松，可以纾解压力、放松身心、净化思维，发现生活之美、创造艺术之美。涂上你喜爱的颜色，描绘那些未完成的仙踪秘境吧更新内容v3.7.11.创作线稿添加文字支持emoji表情2.修复bug"}
{"label": "18", "label_des": "动作类", "sentence": "真实3D射击，猎杀远古巨龙"}
{"label": "70", "label_des": "工具", "sentence": "AdobeRederforAndroid可为使用者在智能手机和平板电脑上提供高品质的PDF文档查看与互动。主要特性包括1.开启电子邮件附件形式、网际网路上或储存于本机装置包括SD卡上的PDF文件；2.查看PDF文件夹及受密码保护的文件；3.透过选择单页、连续卷动或文字重排查看模式，在各种尺寸的屏幕上轻松阅读PDF文件；4.利用触控手势例如轻拂与平移轻松、高效地在PDF文件中浏览；5.利用多点触控手势例如双指缩放和单指点两下缩放高效地查看PDF文件；6.在PDF文件中搜寻特定文字；7.使用页面导览器介面快速地在PDF的不同页面间移动；8.使用屏幕左右两侧的触控区域快速浏览至上一页与下一页仅重排文字和单页检视模式提供此功能；9.使用共用功能将目前开启的PDF文件以电子邮件附件的形式发送；10.将此应用程式安装在SD卡上仅执行Android版本2.2及更高版本的装置支持此功能。暂无"}
{"label": "70", "label_des": "工具", "sentence": "小顺管家是海尔集团旗下日日顺物联网有限公司联合各级地方政府打造的农村健康水站创业平台，小顺管家通过该APP运营监管日日顺健康水站，实现在线办卡、充值业务，远程监控当地水站运营状况。更新内容首页增加物联网基地板块"}
{"label": "48", "label_des": "音乐", "sentence": "随身乐队是一款为手机设计的支持多音轨录音，乐器弹奏APP。支持键盘、吉他、架子鼓、电子鼓，贝斯多种乐器，并且带有多音轨录音功能。键盘1.支持钢琴全键盘2.支持多点触控3.支持单排模式；支持双排模式；双人对弹模式4.按键力度侦测5.按键宽度调节6.支持5种键盘音效钢琴,八音盒,风琴,电子琴,音乐合成器吉他1.和弦模式2.Solo模式.3.3种吉他音效尼龙吉他,钢丝弦吉他,清音电吉他和声音插件支持.4.录制为MIDI和动画回放.电子鼓1.PlyAlong模式可以在使用时，背景播放自己喜欢的mp3歌曲2支持5种架子鼓音效爵士,摇滚,HipHop,非洲鼓,舞曲3.内置丰富的自动演奏音效Rock,Blld,ChCh,Disco,LtinRock,Polk,Wltzetc.鼓机1.很方便的创建Bets2.支持5种架子鼓音效爵士,摇滚,HipHop,非洲鼓,舞曲3.预置11种节奏Pttern多音轨录音1、对于用户使用不同乐器制作的录音，可制做成多乐器混音的效果；2、对于同一乐器制作出的录音，可进行合成；3、使用简单，可在你之前录制的一种乐器的录音上直接录制其他乐器的内容；外接USBMIDI键盘1.支持外接USBMIDI键盘.更新内容1.多音轨导入音频编辑wv,mp3"}
{"label": "9", "label_des": "政务", "sentence": "公告消息实现按地区推送的交管动态、时事要闻、交通警示等交通参与者关注的热门交通要闻，通过该功能可以及时了解到交警总队发布的实时消息。服务指南包含机动车业务、驾照业务、交通事故类、交通秩序类、违法处理类相关业务流程信息指南；安全警视主要提供安全常识、经验教学、摄像头、现场直击四类多媒体视频内容；实时路况为驾驶员提供基于地理位置的信息服务，增加位置上报及详情信息；违法查缴管理车辆、驾照信息；查询车辆、驾照违法信息；处理车辆、驾照违法、缴纳罚款；罚单缴费使用交警队开出的处罚决定书编号直接进行缴费处理；用车助手为用户提供故障灯解读、保险理赔、我的周边、用车知识、驾驶技巧等用车帮手信息；活动提供丰富多样的汽车用品活动，满足广大车主们的需求；惠民商城为警视通会员们打造的汽车用品及服务商城；更新内容1优化交互体验2修复部分BUG。"}
{"label": "18", "label_des": "动作类", "sentence": "梦幻西游无双版内购破解版玩家可以免费内购，任意使用道具，帮助你通关。游戏的画面精美绚丽，玩法也进行了创新，让玩家感受不一样的游戏打斗场景，带给你前所未有的刺激战斗。还在等什么快来下载吧更新内容修复了一些BUG。"}
{"label": "118", "label_des": "其他", "sentence": "穿衣搭配、穿搭，型男好搭盒子软件。型男穿衣搭配、穿搭、搭配、服装搭配就找男衣邦穿衣搭配pp，美女搭配师一对一指导穿衣搭配，让你秒变型男。男衣邦穿衣搭配三周年庆，穿衣搭配大礼包直接送。小红书穿衣搭配，识货，搭配，穿衣搭配，穿搭，衣二三，服装搭配，有货，醒购慢慢买就找男衣邦穿衣搭配。没有时间购物or不知道怎么搭配才时尚男衣邦穿衣搭配，为男士提供专业且高效的穿衣搭配方案，量身定制省心的穿搭指导服务。专业美女理型师搭配师一对一指导穿衣搭配，为您定制时尚穿搭，秒变型男。解决发型、穿衣搭配、护肤理容等烦恼，提升男士的穿衣品味和风格。超过1亿年轻男士用户喜爱的潮流社区，严选优质品牌商品，男士潮流购物中心放心购买潮牌男装。美女搭配师指导美女搭配师一对一的指导穿衣搭配，帮你找到自己的穿衣风格。潮流穿搭指南帅吧达人每日分享穿衣搭配技巧，优质内容快速掌握男士变帅攻略。型男改造时尚造型师为你量身改造设计造型，为想改变却找不到方向的男士们提供帮助。官方网站http//www.nnyibng.com合作及投稿business@nnyibng.com微博账号@男衣邦微信公众号nnyibng更新内容新用户登录，免费领取美女搭配师在线指导穿衣搭配大礼包。1.男衣邦穿衣搭配三周年大庆活动，直接送穿衣搭配大礼包。2.服饰服装搭配特价购，搭配师指导搭配，秒变型男。3.更多美女时尚搭配师入驻男衣邦，一对一指导您的穿衣搭配。4.个性化时尚服装服饰商品更加齐全，让你时尚时尚更时尚。"}
{"label": "1", "label_des": "地图导航", "sentence": "优驾更懂驾驶更懂车工作原理通过蓝牙与安装在汽车车载诊断接口OBDII上的优驾盒子连接，您的安卓手机就可以读取汽车行车电脑的数据，通过HUD抬头显示方式投射到汽车玻璃上，帮助您了解汽车油耗，改进驾驶习惯，还可以及时掌握汽车发动机的健康状况。优驾盒子需额外购买淘宝网、天猫、京东均有销售八大功能1.车况监测发现汽车亚健康，保障行车安全2.智能仪表扩展原车显示，看得更多更炫3.抬头显示用手机玩抬头显示器，升级你的驾驶舱4.专家咨询汽修专家专属咨询服务，给爱车专业关爱5.行程记录记录轨迹，油耗，里程，费用多项数据，帮您进行用车统计6.驾驶优化优化驾驶技能，开车更安全更省油7.智能语音行车数据，只用听，不用看8.车技比拼车技评分排行，和车友比比车技技术特点1.优驾盒子使用蓝牙4.0BLE技术，App耗电量更低，iPhone锁屏不影响App应用程序的运行2.优驾的数据自动同步到优驾云，数据严格保密，而且永不丢失3.优驾申请三项国家发明专利，技术领先联系我们官方QQ群470194515客服QQ4008001489更新内容优化系统性能，体验更顺畅。"}
{"label": "53", "label_des": "中小学", "sentence": "《数学公式MathsFormul"}
{"label": "46", "label_des": "视频", "sentence": "Eynek视频是新疆广电网络股份有限公司天山云团队推出的一款新疆民语类影视APP。新疆广电网络股份有限公司天山云电视机顶盒民语影视资源几乎同步更新在这款软件。它包含天山云TV上的民语译制电影，电视剧，动画等海量内容。更新内容1.优化VIP订购，影片购买等功能2.修复若干BUG"}
{"label": "97", "label_des": "彩票", "sentence": "界面简洁清晰，没有多余的装饰，方便您更加直观的查阅分析各彩种信息动态。主推时下热门彩种的开奖信息、历史开奖、走势分析、预测选号、彩种排行等。是您分析走势的必备工具。,,提升体验，修复部分问题。"}
{"label": "49", "label_des": "直播", "sentence": "一款以聊天为主的视频交友软件，多维互动方式，零距离接触。在线私下聊天，触手可及的体验，只有你想不到的，没有你看不到的。一对一私聊，不负好时光，想玩什么就陪你玩什么。真实交友，实时互动，精彩大秀，优质体验。,妹子日常香艳视频开播,1.修复视频接听延迟问题；2.界面优化，视觉效果提升；3.优化图片加载过慢问题；4.服务器升级；"}
{"label": "17", "label_des": "休闲益智", "sentence": "同时在4个不同的车道上控制最多4个球。◉点击每个车道，使该车道上的球跳跃。◉避免有趣的障碍，引导包到目的地。"}
{"label": "36", "label_des": "小说", "sentence": "全站百万书籍免费阅读，受众用户几亿，无可阻挡。《服务宗旨》您的满意是我们的无上光荣《承诺承诺承诺》全站百万书籍免费阅读，无任何强迫充值，有任何阅读障碍，客服工作时间无时不在，畅游书海的同时，享受家一般的温暖。《亮点亮点亮点》全站百万书籍免费任您阅读，同时积分专区为您提供服务，享受阅读的同时，逛专区赚积分各种各样好礼直送您的家门口，完美的书籍臻级享受，丰富的礼品全家之福《精品图书推荐》男频热门图书龙血战神、合租医仙、极道狂少、超级兵王、八荒剑神、女总裁的特种神医、官途、修罗武神、不死战神、我的贴身校花、吞天记白鹿原等。女频热门图书早安，老公大人、冷少的替身妻、乱世王妃、三生三世十里桃花等。《重点重点重点》百万册海量精品图书，网络原创小说、出版畅销图书，阅读小说、电子书、图书、免费小说、读书、应有尽有试问还有什么需要等的呢赶紧加入我们的大家庭吧我们期待您的加入，我们的大家庭为您张开畅游书海的怀抱，走起《服务热线》官方网站www.cread.com客服QQ2625575404,免费追书阅读器值得下载,1、阅读器的UI界面优化，让用户享受更好的阅读体验；2、去掉v章提示页，同时优化了目录，让用户自由阅读更顺畅；3、优化小分辨率屏幕的插页大图广告页的内容布局，提高用户体验；"}
{"label": "18", "label_des": "动作类", "sentence": "经典街机，一个非常经典的格斗游戏。让您随时随地重温经典游戏，随时随地。白色的帽子，绿色的裙子，投掷斧头狂，拼命跳跃，穿梭在丛林之间，争取各种怪物......丰富的隐藏要素值得细细品味。,重温经典游戏,适配更多的机型"}
{"label": "116", "label_des": "经营", "sentence": "哒哒速运司机app是一款为注册司机打"}
{"label": "49", "label_des": "直播", "sentence": "全网火爆的真人美女视频交友直播神器，随时随地与美女面对面劲爆畅聊；这是一个追求快乐、告别孤单的乐园，这是属于我们的小时代；么么直播，才情主播等你来玩，邂逅你的网络红颜我们的愿景好玩有趣、告别孤单、内容互动功能介绍1看直播，随时随地拿出手机就能看心仪女神在线视频才艺秀2享畅聊，免费即时沟通，支持一对一、一对多、悄悄话3听音乐，当下流行歌曲随意听，更能点唱自己喜欢的歌4表爱慕，免费礼物、送特效礼物、做管理、做粉丝5拼人气，幸运大摇杆、点球大战、翻你妹6享尊贵，尊享会员、酷炫座驾、进场动画、富豪等级更新内容优化全新登录方式，登录更便捷优化首页推荐方式优化，展示更多主播修复解决一些BUG"}
{"label": "4", "label_des": "同城服务", "sentence": "人人信赖的生活服务平台，海量生活信息免费查询、发布。房屋租售、二手买卖、招聘求职、买卖二手车、汽车租售、宠物票务、餐饮娱乐，覆盖全国所有大中城市，汇聚大量个人和商家信息。真实、高效、免费，本地生活服务大全，让您生活更简单产品特点高速浏览，一键拨号无需等待，信息即刻呈现。电话/短信/帮帮，一触即达。附近信息，轻松获取身边的生活信息，一键查询。支持地图模式查找信息。记录足迹，智能便捷自动记录访问类别、筛选条件、拨打历史。智能推荐信息，比你更懂你。生活助手，轻松生活找代驾，找优惠，评估二手车、提供快递查询，房贷计算器。只为你能发现，我想在你身边。与我们交流新浪微博http//weibo.com/58tckhd客服邮箱wuxinservice@58.com微信公众号58同城五八信息技术有限公司版权所有麻烦您在评论反馈时留下联系方式，以便我们能迅速为您解决感谢您对58同城的支持，祝您生活愉快本次更新部落页面升级，沟通互动乐趣更多发布页面全新改版，内容发布更加快捷白领专区求职频道，服务高端白领用户租房品牌公寓优惠，便捷省心更加放心"}
{"label": "70", "label_des": "工具", "sentence": "最简单、高效的手机视频文件播放器。它可以支持大部分格式的视频及音频多媒体文件，如光盘，设备和网络流媒体。我们确保你的多媒体文件在原分辨率下播放，同时通过编码格式的使文件播放速度和效果达到最佳效果。主要特点大多数播放本地视频和音频文件。支持播放网络流包括自适应流媒体，DVDISO文件。快速启动，流畅的播放支持。占用内存小，操作简单。智能媒体库，更容易和更快速地找到你所有的音频和视频文件。直接浏览文件夹。支持多音轨音频和字幕。支持自动旋转，播放宽高比调整。支持手势控制音量和屏幕亮度。播放速度控制。设置睡眠计时器。添加字幕文件。音频桌面控件。支持音频耳机控制，显示音频封面以及完整的音频媒体库。打开历史播放列表。视频播放器是同时支持高清视频及音频的播放器。是目前在Android市场中功能最强大的媒体播放器。这是你享受电影和音乐的最好工具。"}
{"label": "70", "label_des": "工具", "sentence": "中国保险行业协会披露的销售平台，安全有保障一键制作保险计划书，演示更加准确，提升签单效率2.8倍海量资讯、保险行业大咖分享伴您成长，随身展业，签单快人一步近800万保险师保险大咖选择的保险展业助手,涵盖中国人寿、中国平安、太平洋保险、中国太平、泰康人寿、华夏保险、众安保险、阳光保险、百年人寿、新华保险、民生保险、人保健康、华泰保险等国内80多家保险公司的保险产品,拥有1000多款保险计划书可一键生成.保险人使用的一款保险师展业工具•「超强展业工具」精品计划书一键制作，利益演示更准确，客户更满意•「保险交易商城」险种类别多，品种全，一键电子出单，安全有保障•「专业保险培训」明星讲师剖析保险产品，传授沟通技巧，沟通更高效•「保险职场社区」与800万同行分享工作和生活，既有趣又有料•「高额推广奖励」开门红额外推广奖励，一份付出，多份收获•「新人成长学院」破冰首单、技能转正、月入万元小目标，持续绩优、晋升主管、成长地图早知道，我们只教你用得到的实操干货联系我们微信bxskf001QQ2774834477客服电话4001868878了解更多保险资讯，签单技巧，关注微信公众号微易计划书,开门红签单快人一步,1.长险首页改版信息结构整体优化，各类功能清晰明了2.保单到期保单整理功能，续保展业更方便3.教你赚钱保险大咖热门分享，教你赚钱4.共享资料保险行业精选共享资料，让客户看到你的专业"}
{"label": "21", "label_des": "经营养成", "sentence": "尘封无数岁月，终于等到你了，我的主人。熟悉而又陌生的世界，继承主人之名，神兵利刃化身少女，等待你的到来。满是危机的江湖冒险，缔结守护契约，你想要守护的是这个武林，还是身边的少女们。绅士向少女动作手游《绅士江湖》，这一次，你将为何而战正经情缘，绅士互动剑心染尘，少女误入歧途，是以武力令其屈服，调教养成；还是与其约会，使其娇羞。独特情缘玩法，享受轻松愉悦的亲密交互萌娘集合，风情万种傲娇大小姐、高冷女战神、激萌小萝莉，数十名性格萌点各异的少女登场，你能成为一名优秀的主人，与性格迥异的少女们缔结契约吗畅快淋漓，街机战斗操作少女们挥舞刀剑，指尖轻点即可进行畅快的连击，再用华丽的技能进行终结，与少女们加深羁绊，剑在人在，剑断则。。。老司机们都爱玩"}
{"label": "102", "label_des": "摄影修图", "sentence": "BeautyCam美颜相机功能重磅升级超清才好看，感受未来自拍趋势唯美质感大片,电影级虚化效果让你一秒化身画面焦点定制美颜你的美丽参数，小颜会记住细腻质感滤镜，让你时刻保持好气色专属你的美时美刻超清人像超清才好看，无惧暗光大胆拍，一键拍出微单清晰感高级柔焦动态虚化，拒绝游客照，你就是画面焦点质感大片手机小单反，只为让你一秒变身女主角新概念萌拍创意AR贴纸,可爱潮酷随心拍,让自拍不再单调如有欢迎勾搭QQ交流群569541761爱美的你集合啦新浪微博@BeautyCam美颜相机官方微信BeautyCam美颜相机"}
{"label": "19", "label_des": "体育竞技", "sentence": "在聚光灯下迈动你的步伐，走位，抢断，盖帽，灌篮体验身临其境的赛场感觉你需要组织犀利的进攻和稳固的防守，带领你的队伍不断挑战的强大的对手。称霸职业联赛，向世界杯发起冲击这里提供超过30支美国城市篮球队伍供你选择，每支球队都拥有不同的风格和打法。从卡包中获得你喜爱的球队，通过不断完善自己的技巧和突破队伍的极限使你的球队愈发强大真实的人物场景让你享受刺激的比赛体验6个联赛模式，让你不断向目标发起挑战30支特色队伍和2支神秘球队等带你来收集逼真帅气的角色动作，时尚酷炫的服装和篮球各种精美的球队卡包，让你的队伍更加强大,热血的篮球游戏,1修复部分机型bug；2提高游戏流畅度；"}
{"label": "16", "label_des": "射击游戏", "sentence": "Counterttck极限反击v1.0.002《极限反击Counterttck》是一款飞行游戏。最主要是训练眼明手快及逻辑判断能力。会给您带来轻松愉悦的感受，战斗机得到领导指派特别任务，到某个特殊基地，去消灭掉敌人所有的武器、紧急关头却没有飞行员，用你的手指来帮助战斗机飞行躲避敌人的攻击，并弹消灭掉所有的武器，这是一个需要技巧跟灵活力的战斗，这是一场前所未有的战争，来吧动起你的手指来光荣的完成这场任务，取得最后的胜利。为您了细节。"}
{"label": "70", "label_des": "工具", "sentence": "听赞美诗主要功能1、读旧约新约2、看赞美诗，随时随地方便查阅翻看，2、听圣经，高品质朗读。汉语圣经协会录制,看圣经，听基督教音乐,1、修改若干bug"}
{"label": "56", "label_des": "英语", "sentence": "西书房小学英语课本点读全部免费,小学英语,英语课本,电子课本,英语音频,英语MP3,英语点读,点读机,复读机,学习机内容提要西书房是一款专为中国小学生设计的英语学习APP，目的是让英语学习更加简单、轻松。支持教材人教版PEP，人教版新起点，苏教版，沪教版，北师大版。产品特色特色1手机变身点读机。小学英语课本免费下载点读，使用高清图片，内容和课本完全同步。特色2手机复读更方便。配套磁带的音频分段点播，使用高清立体声音频，效果和磁带一模一样。特色3有声英语绘本。分级阅读英语绘本，配合高清音频，让孩子享受阅读的快乐。更新内容新增有声绘本，让孩子体会阅读的快乐"}
{"label": "106", "label_des": "电商", "sentence": "和小宝是四川移动和聚蜀商旗下一款小而精的特产类电商应用，结合天府美食之国的独特优势，持续汇聚四川各地正宗地道特产，同时引入全球各地海淘精品，为广大用户提供更全、更快、更新鲜的购物体验。四川移动用户下载和小宝APP并注册成为店主，即可将商城上任意一款商品加入自己店铺，通过社交渠道微信/微博/QQ/短信等分享给亲朋好友，每有一笔成功订单，店主都会收到相应现金赠送。更新内容解决安卓部分机型不适配问题"}
{"label": "70", "label_des": "工具", "sentence": "星桥UDP大数据保护解决方案，对主流移动设备的支持强大，对关键企业应用数据备份完整且恢复迅速。无论客户是ios平台还是安卓平台，在星桥的UDP大数据保护下，客户的业务数据会以一种简捷的方式得到保护。客户可以根据业务的重要性，定时地备份数据，只要客户的备份时间点处于可连接的网络状态下，CloudBackup将自动把指定文件下的数据实时的上传至云端。一旦移动端的数据遭到丢失甚至损坏，设备只需要再次安装CloudBackup并输入验证码，即可把数据迅速的恢复至设备上。移动化的大数据保护，解决了BYOD的跨平台、应用、设备数据大融合的趋势，促使企业和设备使用者对便捷的数据保护需求日益迫切。"}
{"label": "71", "label_des": "亲子儿童", "sentence": "贝多邦是国内领先的幼教云应用服务平台，它利用移动互联网、云计算、大数据等核心技术实现针对幼儿园园长、教师和家长的家园共育和家园互动，推动幼儿园实现信息化管理，探索幼教全新理念和新技术手段，提供孩子成长过程中所需的娱乐、饮食、健康、安全、教育等增值服务，帮助家长、教师、园所三者之间实现无缝交流和分享。,贝多邦，宝贝棒,修复了一点小BUG~"}
{"label": "36", "label_des": "小说", "sentence": "平治文学一款拥有海量原创小说的免费小"}
{"label": "17", "label_des": "休闲益智", "sentence": "容易上瘾的手机版2048游戏，好玩到根本就停不下来快来挑战最强大脑玩法简单只要移动数字方块将相同的数字合并在一起，分数便会增加。你能成功达到2048吗这不太容易尽情享受，赢得胜利游戏特色色彩丰富的图形动画效果，令您赏心悦目保存成果上一次的游戏资料会被保存，玩家可继续玩下一关统计资料自动保存平板电脑体验最优化，支持横屏模式完美的音效独特的设计更新内容1、排序变化，更加好玩；2、修正用户反馈的BUG。"}
{"label": "26", "label_des": "即时通讯", "sentence": "SKY网络电话，国内电话老品牌◆知名◆SKY15年专注网络电话通讯知名品牌；◆高清◆15年技术沉淀，高清稳定通话，行业前茅；◆显号◆VIP灵活显隐号，夜间免费任打；◆省钱◆国内3分，国际更省钱，还有流量赠送；◆安全◆高度安全电话加密，防窃听，防破译保护您通话隐私安全；功能优势拨打全球可拨打全球电话，手机停机、被拉黑也能打，匿名好玩电话随意拨拒绝拦截显示真实手机号码，拒绝被骚扰拦截；优质线路电信级通话品质，超清音质，接通率接近99，行业前茅；贴心服务不用更换老号码，好友间WIFI/3G/4G网络随时随地，免费通话省钱省心价格优势明显，包月套餐省话费95，更有低价流量1元1个G；绿色安全云处理技术，线路加密处理，通话安全放心；"}
{"label": "92", "label_des": "支付", "sentence": "&ldquo;和信通&rdquo;是四川地区知名支付品牌，更是企事业单位员工福利及商务馈赠最佳解决方案。我们在川内拥有涵盖百货超市、电影院线、餐饮娱乐、汽车服务、休闲娱乐、旅游票务、家居装修、零售专卖、医疗保健、文化教育等20多个领域包括上万家商户门店和上千家优质商户联盟。用户可在和信通联盟商户选择和信通扫码支付使用，并享有专属的优惠特权及和信通平台提供的各项便捷服务。特色功能和信通App是专为和信通用户推出的综合服务软件，涵盖和信通卡绑定/充值/管理、扫码支付、商户查询、电商购物、便民缴费、电影购票等功能。优质商户上万家全业态商户，吃喝玩乐全覆盖劲爆优惠10元观影/美食5折，优惠活动天天有电商购物京东/严选入驻、正品保证、专享好价扫码支付笔笔消费返红包，365天不间断更多惊喜，等你探索联系我们客服热线4008331133微信和信通HeXinPass微博@和信通QQ群144728146"}
{"label": "23", "label_des": "MOBA", "sentence": "熊出没官方正版授权，超萌的竞速手游六个经典原版角色、八款炫酷飞车、全新宠物，陪你玩转梦幻的四季场景除了保留了传统竞速的刺激，更加入集碎片换新车combo漂移等多元玩法，挑战赛、淘汰赛、限时赛等丰富模式也已全面开启签到送礼、宝箱抽奖……只要现在下载游戏，就有机会获得京东充值卡、熊出没珍藏公仔等惊喜礼品快跟英熊们展开你的炫速之旅吧。"}
{"label": "21", "label_des": "经营养成", "sentence": "曾经想过自己开一家披萨店会是怎样一种体验吗TpBlze最新游戏&quot;可口的披萨，美味的披萨&quot;，满足你的一切渴望尽你所能，满足顾客的披萨订单。赚足够多的钱,让你的披萨生意蒸蒸日上。升级你店铺的原材料和设备,以抗衡你的竞争对手,阿利坎特游戏亮点披萨新闻网络PNN，为你带来关于披萨的实时报道。超过80位性格各异的顾客，动用脑子让他们满意。丰富的披萨配料可选，包括意大利辣肠，香肠,洋葱,等等。可升级的烹饪设备帮助你一步一步成为烘烤大师。游戏操作简单易上手，而又富有挑战性。游戏主创拥有超过四年的披萨烹饪经验你能成为披萨大师吗这得让顾客说了算立即下载并开始制作你自己的披萨隐私政策http//www.tpblze.com/bout/privcypolicy/服务条款http//www.tpblze.com/bout/termsconditions/更新内容修复bug"}
{"label": "88", "label_des": "菜谱", "sentence": "《健康饮食菜谱》是一本倡导健康饮食理念的饮食制作月刊杂志。每期都将为您提供最热门、最科学的绿色健康菜谱,以及最实用的健康生活贴士。更新内容更稳定、更优质，邀您一起体验。"}
{"label": "70", "label_des": "工具", "sentence": "Google注音输入法是一个可让您在Android手机和平板电脑上输入繁体中文的智能输入法应用程序。我们支援多种输入方法，包括感谢酷友SolrPerson的发现注音注音符号仓颉拼音手写语音主要功能智能注音输入法方便输入字符、字词和句子在注音键盘上快速滑动即可输入数字、英文字母和标点符号可以繁体和简体中文输出丰富的表情符号更新内容修复了一些BUG。"}
{"label": "37", "label_des": "技术", "sentence": "科界APP，是科技工作者的网上家园，专注科技人才知识分享与社交服务；集科技资讯、会议交流、视频活动、组织广场及社交互动等功能于一体，为科技工作者提供智能、便捷、有效的一站式服务。信息资源获取前沿科技动态、政策通知、业内权威报告、科技人物访谈、科学知识普及等资讯；视频活动海量科技视频、会议直播回看，丰富的互动活动；会议交流现场会议报名、学术会议在线直播、全程参与互动，足不出户也能身临其境；组织矩阵展示科协与学会通知动态、文章资讯，为管理员提供便捷的会员管理服务；社交互动兴趣部落、热门话题、动态消息，多样的社交互动形式，让科技工作者轻松参与，找到属于自己的社交圈。更新内容1、全新组织OA功能，定制你的专属组织；2、支持我的文章列表分享；3、消息功能优化；4、其他已知问题的修复。"}
{"label": "21", "label_des": "经营养成", "sentence": "我是一个在演艺圈摸爬滚打多年的资深经纪人，同时也是一个游戏动漫控。最近成立了自己的经纪公司，正为手上没有好艺人而发愁的时候，却有一个美丽的妹纸出现了⋯⋯√这款游戏的剧情画面人物服装啊等等都很有意思，更加贴近我们的生活√可爱的妹子，好玩的养成，都超赞的啦感觉好像真的有个女朋友一样，现在每天都开着游戏看她呢√今天听闻有心跳回忆下载，心想又可以回味一番之时突看见好奇下载试玩，好玩易而可达的任务，人物的对话都很不错√一直在寻找一个不特别费时、又可以一步一步成为明星的游戏。终于找到了√以前玩过许多养成游戏，只有这个坚持下来，游戏简单易懂还特别好看精致，而且游戏的情节和人物都是大家熟悉的，感觉很亲切√玩到上瘾值得每日都玩，希望多d游戏类似这种女主角又美游戏性极高，玩不厌，比五个星星都嫌小√一直在寻找一个不特别费时、又可以一步一步成为明星的游戏。终于找到了√因为电脑上一直喜欢玩明星志愿，这个正好符合我的心意。真的非常好玩，需要手动很多东西，往自己喜欢得方向发展，我已经玩的不脱手啦了部分手机不能全屏显示的"}
{"label": "3", "label_des": "租车", "sentence": "早餐，生活用品，超市零食，宵夜，生鲜，粥粉面，茶饮，小吃等应有尽有。后台不断更新，消费者可查看商店和商品的详细信息，从而做出最满意的选择。支付方式有微信支付，钱包支付和支付宝支付。为您提供便捷的生活服务。,跑腿快车送外卖，岂止是快,新增跑腿功能更新新跑腿代购新界面更新跑腿代购就近购买动态显示基础配送距离"}
{"label": "110", "label_des": "社区超市", "sentence": "手机逛世纪联华，上联华鲸选，立刻下单，急速送达，下载即送新人福利。联华鲸选为杭州联华华商集团旗下自有APP。联华华商集团旗下拥有天华世纪城、世纪联华、联华、CITYLIFE等不同名称的购物城、大卖场、综合超市、精品超市、社区便利店等，在浙江共有门店224家。公司注册资本金1.205亿元。公司主要从事零售连锁业的经营，经营商品包括百货、食品、生鲜三大部类，34个大类，10万余种商品。在社会各界的关心和支持下企业得到了快速发展。自有品牌资深买手团队，全球为您全球采购，上联华鲸选逛遍全球。严格品控我们拥有资深质检团队，您拿到的每一件商品都经历过我们的严格筛查，安心购物，放心食用。优惠共享线上与实体优惠共享，更多优惠尽在联华鲸选。扫一扫轻松购物，实现Goodtogo拿了就走，逛世纪联华，从此线下不排队。急速送达一件下单，世纪联华数万种单品急速送达联系我们1、客服电话拨打4001087996反馈您的意见，专业客服为您排忧解难。2、官方微信搜索联华华商集团加关注，欢迎您的咨询。更新内容提升了稳定性。"}
{"label": "21", "label_des": "经营养成", "sentence": "特别提醒个别手机加载世界需要花费较长时间游戏介绍《生存战争2》与前作很相似，游戏中你被困在一个荒岛上，需要不停探索，开采矿物，研究工艺和武器，使用陷阱等等来保护自己，在晚上建立一个庇护所让自己休息，你还可以与世界上的玩家分享你的成果，在这个游戏中有无限多的可能，同时还可以再第一人称和第三人称视角之间切换。汉化人员该游戏由手谈汉化组X3DM遗墨汉化组联合汉化策划SETSUNA、小草负责人张三李四破解叶子、noword翻译27、金苍苍、怀特、张三李四校对张三李四美工noword测试手谈汪、柠檬、Pope丶吉祥物清明节去鼓楼逛街回家竟然感冒了的手谈姬欢迎关注手谈汉化组微信公众号shoutnhnhu欢迎进入手谈汉化组贴吧做客~http//dwz.cn/2emH0手谈姬的Q群571449895手谈汉化组官网地址www.shoutnhnhu.com分类生存，角色扮演，像素游戏包名com.cndyrufusgmes.survivlcrft2.st版本2.0.2.0该游戏适用的手机系统Android2.3.3以上更新内容BUG修复。"}
{"label": "28", "label_des": "论坛圈子", "sentence": "「摩点」是中国领先的众筹平台，目前已经与「微博众筹」合并运营。 「云养计划」用订阅式众筹来支持创作者持续性的创作。支持者可以通过每月小额付费的方式来订阅喜欢的计划，让计划团队能得到长期的稳定收入，适合以内容为主要产出的创作人。例如视频制作人、音频播客播主、漫画家、插画师等，以及长期致力于公益、教育、知识传播、技艺传承等事业的团队。 「产品众筹」有实体或虚拟产品回馈的项目制众筹，适合需要一次性的启动资金的发起人。项目成功后，发起人有责任在回报承诺期限内发出回报。例如发行一款游戏、出版一张专辑、拍摄一部电影、举办一场活动、一次公益行动、完成一个个人心愿等。「粉丝应援」应援众筹为爱豆助力，SNH48、偶像练习生、创造101女团、许魏洲、安胜浩、池昌旭等众多明星应援团已入住摩点。打卡签到、聚聚榜单等更多玩法做应援还有Bnner广告、曝光资源等线上福利等你拿，快来为你pick的偶像应援打cll吧更新内容修复pp的已知bug"}
{"label": "24", "label_des": "辅助工具", "sentence": "基于Android4.0以上的强大游戏平台，将精心筛选的新潮绿色游戏尽收囊中。轻松快捷的下载方式，类型丰富的试玩体验，让您成为真正的会玩玩家。更新内容V1.3.0更新说明1、UI布局改版，新风格新体验；2、增加更多推荐栏目，找游戏更容易；3、游戏推荐不止每日一点；4、修改BUG"}
{"label": "53", "label_des": "中小学", "sentence": "西点危难求生APP，配合青少年科普绘本《危难求生》使用。通过游戏互动的AR、VR体验，让孩子们身临其境，学习和感受11种常见的危险场景，切身体验，学会保护自己,安全教育，让你身临其境学习,修正小bug，优化程序，降低VR卡顿现象，使大部分手机都可畅玩在VR世界中。"}
{"label": "95", "label_des": "借贷", "sentence": "榕树贷款，创新的智慧金融服务平台。030万额度，快至1小时放款。急用钱找榕树，不必找亲朋好友。功能特点1.人工智能『读心树』智能推荐适合你的贷款产品，审核通过率超高；2.下款无忧『摇钱树』海量贷款产品每天更新，快至1小时放款，还款期限灵活；3.梦想助力『成长树』新人可享0300000额度，无需抵押，资料简单。申请流程1、手机下载安装榕树贷款APP2、选择你需要的贷款产品或者贷款额度3、按要求填写申请资料，确认后提交申请4、审核通过后，钱直接打入银行卡5、根据还款规则，按时还款6、放贷机构晋商消费金融股份有限公司公司团队榕树贷款团队成员来自于谷歌、阿里、百度、招商银行、中国银行等国内外知名互联网公司和金融机构，具有丰富的互联网、金融行业经验，致力于用金融科技创新为年轻人提供优质的消费金融产品，创造美好生活。产品标签一站式贷款、借款、借钱、借贷、现金贷款、小额贷款、信用贷款、快速贷款、极速贷款服务平台。更新内容春意盎然，万物复苏，种下一颗心愿种子，让榕树帮你生根发芽吧福利好多小伙伴每天签到领钱，188元现金提现到微信，还不盘它优化强化隐私设置，全面提升用户体验。"}
{"label": "103", "label_des": "相机", "sentence": "美颜美妆相机是一款功能超多的时尚相机，表情自定义，秒变白富美，好看又好玩儿功能时尚自拍自拍达人凹表情利器，结合全新人脸识别技术，魔性表情自动跑到你脸上，口耳嘴鼻魔性摇，生成你的表情包美肤自拍没有美颜功能的滤镜都不是好效果，新款美颜滤镜，颜值一秒UP精美贴纸多位专业插画师每周更新多款式可以使用配合全面的滤镜、裁剪、涂抹、美颜、微调编辑功能，让你的照片好看又好玩儿贴纸管理海量贴纸轻松管理，下载再多也不怕,一款功能超多的时尚相机,更新了版本和BUG"}
{"label": "27", "label_des": "工作社交", "sentence": "值得一提的是，在使用邮箱大师的这段时间，它给我留下的深刻印象可以归结为一个字「快」。ifnr邮箱大师的优势就在于「接地气」。少数派简洁、高效与智能，让网易邮箱大师成为你工作生活中的得力助手。一个能帮你处理各种纷杂事务的收件箱，自动聚合推广邮件，让真正重要的邮件一目了然。同时邮件服务化卡片让你告别排版杂乱，机票、快递和银行账单等信息都变得清晰明了。你还可以使用长按快速查看，手势滑动管理邮件，当然，同一主题的邮件我们已经帮你自动合并，甚至可以像聊天一样快速回复。不能及时处理邮件让它稍后再提醒吧，把邮件转换成待办事项，就是这么简单。我们新推出的功能我们新增「大师帐号」功能，仅需一次注册，便可以在你的多个设备上同步帐号资料。它不仅仅可以帮你记住邮箱帐号，同步通讯录与联系人，同步来信分类，还有更多的新功能会陆续添加到「大师帐号」中。如果你有任何建议与意见，可以发邮件到dshitem@163.com告诉我们。更新内容修复已知问题，提高稳定性。"}
{"label": "73", "label_des": "驾校", "sentence": "壹学车传承了十年驾培行业优秀成果，秉承着易管、易教、易学，壹步到位的服务理念，助力新时代互联网+驾培转型，拥有数百人的专业团队帮助驾校开创未来。同时坚持以市场需求为导向，在符合政策标准的前提下，满足互联网+驾培时代，驾校、教练员和学员的全方位、一体化的需求。轻松实现驾校互联网招生；学员自主选择教练、自主预约培训、先学后付、网上支付、教学评价；全过程计时培训，计时收费；与政府监管平台无缝对接，实时传输数据至公安驾考平台；学员自主预约考试，全流程信息化服务。,,1，修复了在部分新机型系统上的兼容性问题；2，更新到2019年新题库；3，修复一些已知BUG。"}
{"label": "68", "label_des": "民宿短租", "sentence": "千万游客、旅行达人、真实房东推荐的旅游住宿民宿短租预订平台与Airbnb爱彼迎一同开启难忘的旅行。寻找远方或家乡的旅游/探险目的地，下榻特别的民宿房源，享受独特的旅行体验，领略世界各地的风景；或者注册为房东，开启您的赚钱之旅。预定国内外民宿房源选择超过191个国家和地区、性价比远超酒店的500多万民宿/短租房源。可按价格、街区、便利设施等快速找到您需要的房源。预订全球旅行体验参加由当地人带领的旅行体验，无论是持续几天亦或是只有一个下午，均能收获颇丰。您可探寻首尔的地铁音乐世界，在托斯卡纳森林寻找松露，或是在志愿者服务体验中回馈社区。旅客可以•为下一次独自旅行、家庭旅游度假或商务出差预订房源和体验•搜索临时、短期的住宿和长期租赁民宿房源•保存您喜爱的民宿房源、体验或目的地，并邀请好友和家人和您一同规划旅程•将体验和活动添加至您的行程单•随时随地给房东发消息，了解前往房源的路线指导房东可以•分享您闲置的房源、卧室，或开设旅游体验，介绍当地游的出色之处•更新您的民宿房源和可订日历•通过房东指南分享附近的特别景点•实时给房客发送消息并管理预订更新内容新用户下载即领¥1000元民宿红包，小长假玩个够"}
{"label": "70", "label_des": "工具", "sentence": "那青春梦象动态壁纸是一款以栅栏，花朵，青春为主要元素的小清新静物类动态壁纸作品，破旧复古的浅蓝色栅栏上，一丛红色的爬山虎从上面蜿蜒而下，盛夏已接近尾声，这株爬山虎的生命也接近最后的灿烂。红艳艳的颜色，映衬着两朵碰巧钻过来的花更加的灿烂，热烈。生如夏花之绚烂，死如秋叶之静美。这不正是我们的青春清新唯美的画面虽然比较简洁，但美丽的花朵桌面壁纸却不能够概况它的美。互动效果点击效果手指点击屏幕，有落花掉下，有花瓣落下。关于我们那青春手机桌面高清动态壁纸由梦象动态壁纸呈献，壁纸不仅具有设为桌面功能，还可以设为锁屏，如果你喜欢这张小清新致青春手机桌面动态壁纸，并且希望将它设为锁屏桌面，请下载梦象动态壁纸，免费体验更多优质高清动态壁纸锁屏桌面。更新内容1.添加了获取微信公众号的接口梦象动态壁纸官方公众号梦象3D动态壁纸梦象动态壁纸反馈群191664951"}
{"label": "28", "label_des": "论坛圈子", "sentence": "魔坛客户端主要作为一个范例，将客户端整个的界面风格与版面内容呈现在广大站点客户面前，让客户了解到魔坛产品的整个功能与界面，加深对魔坛产品的了解。1包括了基础的注册、登陆、发回帖等功能2新颖的发现板块让站长有着一定的空间去运营，让每个客户端都独树一帜3内容的展示以及帖子的排布一目了然，使得站点内容以图文的方式展现在用户面前4数据的实时更新，真正实现了电脑端与手机端同步更新更新内容新版本主要进行了程序的重写界面风格与版面设计都进行了更新添加了活动与投票帖应用logo与客户端内图标都有所更新"}
{"label": "49", "label_des": "直播", "sentence": "逗比萌妹网红，各种真人秀的手机直播社交平台。海量视频主播跟你一起互动聊天主播如云每天1000个高质量新主播，24小时随时等你百变秀场精彩视觉盛宴，奇葩搞笑的喊麦，动听赛明星的好声音，只有你想不到的节目，更多颜艺俱佳的美女/帅哥才艺表演等你来开启实时直播亿万用户实时互动，弹幕聊天根本停不下来豪华礼物/趣味礼物/浪漫礼物，炫酷展示，随你心意同城聊天手机交友，真人视频直播平台，高清画质您若有任何关于及功能上的反馈建议，请联系我们~~客服QQ595479567部分小错误，整体。"}
{"label": "106", "label_des": "电商", "sentence": "果乐果园是一家基于互联网技术的现代鲜果服务供应商，提供高品质鲜果产品和个性化鲜果服务。有多年进口水果经营经验。精选全球鲜果美食，搭建从产地到消费者之间的直供平台。便利宅送。主营进口中高端水果产品及国产时令水果更新内容提升了稳定性。"}
{"label": "106", "label_des": "电商", "sentence": "话机世界线上购物，线下体验由话机世界通信集团股份有限公司投资的B2C商城，商品覆盖全品类手机、数码配件、苹果电脑、潮品玩具等应用特色专业可信赖国内上市公司，品牌官方授权，货真价实，全场包邮，值得信赖折扣优惠还在到处找手机优惠低价折扣包你满意专享特权每日多款特价商品，每周三1元秒杀，清库手机捡漏专场闪电送货浙江省内500多家门店，支持2小时闪电送货，新款手机不用等一元夺宝手机官网价，1元就能抱回家，运气和实力并存所有商品都经过严格筛选，层层把关，以确保您买的放心，用的舒心联系我们话机客服4008864008话机微博话机世界集团话机微信话机世界商城,BOSEQC30现货热销,商城全新升级，网易严选、小米有品丰富的品类上线，更大力度的优惠活动，尽在其中"}
{"label": "95", "label_des": "借贷", "sentence": "极速贷款APP小额贷款平台,快速借钱借款分期工具,你的私人移动钱包审核通过快至当天放款纯信用申请,无抵押无担保,可分期还款应急周转,消费分期,生意周转,都可以轻松贷到额度1000元~50万元,纯手机申请,想贷就贷专注提供小额贷款的搜索、智能匹配、和申请等一站式贷款服务产品特色1.不定期推出免息/现金红包等活动2.享受快速申请通道,快至1天审核并放款3.可同时申请多家,选择丰富4.每天更新,费率更低合作机构拍拍贷,平安易贷,手机贷,51信用卡,你我贷,名校贷,我来贷,投哪网,积木盒子,亲亲小贷,借贷宝,分期乐,趣分期,蚂蚁花呗,挖财,人人贷,优分期,宜人贷,闪银,爱钱进钱站,快贷,2345贷款王,用钱宝,信而富,还呗,现金巴士,卡卡贷,马上金融,U族,浦发银行,平安银行关键词小额贷款，借钱，借贷，借款，分期，分期付款，手机贷款，网贷，快速贷款，小额信用贷款，个人贷款，信用贷款，大学生贷款，学生贷款，大学生借款，现金贷，现金贷款，现金借款,小额手机贷款APP,借款分期平台,审核通过快至当天放款纯信用申请,无抵押无担保,可分期还款应急周转,消费分期,生意周转,都可以轻松贷到额度1000元~50万元,纯手机申请,想贷就贷专注提供小额贷款的搜索、智能匹配、和申请等一站式贷款服务"}
{"label": "70", "label_des": "工具", "sentence": "智慧联想是联想智慧家庭出品的一款APP，只需这一款APP，您可以方便的管理家里众多的智能设备，这包括所有联想智慧家庭出品的产品，例如联想智能音箱、联想智能存储等,同时它也很好的兼容了众多三方品牌的智能硬件。通过APP您可以更简单，快捷的将设备配置上网，更及时的得到设备的状态及通知，更方便的获取设备上丰富多彩的互联网内容，以及便捷的O2O生活服务轻松获取一种全新的智能生活方式，其实如此简单。,一款APP方便的管理智慧家庭设备,本次更新内容1.优化用户体验2.修复bug"}
{"label": "13", "label_des": "仙侠", "sentence": "玄天神魔录是一款休闲题材的仙侠RPG手游，游戏拥有精致细腻的场景画面、引人入胜的主线剧情、畅爽顺滑的操作手感，以及丰富完整的PVPPVE对战玩法，玄天神魔录带给你最纯正的仙侠玩法。玄天神魔录官方介绍　　《玄天神魔录》是一款定位于最唯美的超强PK修仙手游。游戏拥有丰富的PVP内容和纯正的仙侠风格，七剑下山、仙女神交、无敌剑魂、炫酷坐骑，多种技能装备让玩家畅享视听觉的新派盛宴仙女掠夺，谁将获得最艳女神霸气飞行坐骑，让你傲视全服称霸天下跨服战场，开辟团战新天地。帮派攻城，百人团战抢夺王城。喜结连理，情缘副本双人世界。百变时装，神兵光武拉风全场。玩家不仅可以在游戏中勇夺极品装备，还能与战友进行真人语音，交友游戏两不误一起享受一场轰轰烈烈的战役吧"}
{"label": "4", "label_des": "同城服务", "sentence": "扬帆是扬州广播电视传媒集团、扬州广播电视台创办的，融合广播、电视的本地化内容和服务平台，通过一个个频道提供扬州及国内外热点资讯、便民生活、优惠购物、免单抢购、活动发布等服务，更有新闻和生活直播、好玩有趣的视频，还有美女帅哥主持人每天和你见面。更多精彩等你发现，更多实惠等你来拿更新内容1解决华为手机部分机型文章播报问题；2新增部分生活服务功能；3修复已知bug。"}
{"label": "17", "label_des": "休闲益智", "sentence": "人挤人的竞技也是一种乐趣，小小的城市到底有多少人，在城市里游走，搜集散落人群，召集最大的阵容，通化其他小团体。体验拥挤城市中文版，享受无限乐趣。,人挤人的竞技也是一种乐趣,人挤人的竞技也是一种乐趣，小小的城市到底有多少人，在城市里游走，搜集散落人群，召集最大的阵容，通化其他小团体。体验拥挤城市中文版，享受无限乐趣。"}
{"label": "36", "label_des": "小说", "sentence": "免费小说随手看，享受即刻阅读BUG。"}
{"label": "96", "label_des": "理财", "sentence": "应用简介新手大礼包1、新注册用户即可领取166元红包可用于新手标。2、新手标10000元+红包月收益可得133元预期年化收益16。认识友金所友金所是由A股主板上市公司用友网络股票代码600588、深圳清华大学研究院旗下力合金控与银行专家管理团队联合成立。2017年友金所上线了银行资金存管系统，平台与用户的资金完全分离，资金安全等级进一步提高。另外友金所还加入了中国互联网金融协会，是首批会员单位，截至2018年6月，友金所为超147万投资用户提供信息服务，预计为用户赚取24亿，居行业前列。推荐理由从安全性来看，用友网络作为大股东，平台风险非常低，加上团队的资历好，运营偏稳健；从合规角度看，友金所已上线资金存管系统，底层资产小额分散，符合监管要求；从收益率来看，历史年化5.5年化10，友金所非常适合稳健的投资人。 联系我们如有问题或建议，欢迎联系我们友金所官网www.yyfxgroup.com服务热线4009955855更新内容1.优化交互体验2.优化应用性能"}
{"label": "9", "label_des": "政务", "sentence": "1、方便多样的登录方式支持浙江政务"}
{"label": "106", "label_des": "电商", "sentence": "春水堂成功登陆新三板，成生殖健康生态链企业股，135元新人大礼包疯狂送。成人情趣商城春水堂当属全国情趣用品特卖商城领航者，专注于情趣行业的研发、生产、销售于一体，为了让中国人民性快乐春水堂一直在进步。春水堂成人商城已经成为中国情趣文化的倡导者，其创始人蔺德刚的着作《成人之美我开情趣店的那些日子》，被出版界誉为夫妻情趣生活的教科书。春水堂主营男女性用品，情趣用品，情趣服饰，助情保养，情趣内衣等，2016情趣用品销量领先。2016年6月29日，国内情趣用品商春水堂发布了《公开转让说明书》。根据说明书介绍，春水堂将发行1671.2668万股股票，每股面值为1元人民币。春水堂保证品质保证品牌直采，品牌官方授权，产品质量保证；隐私保护全程保密配送，包裹无春水堂及网站产品任何信息；全网底价击破行业低价，打破情趣用品行业价格乱局；售后无忧100天质保服务振动器，用过后，还能修或换新人立减新人注册即送135元新人大礼包，全场满79元即可包邮更新内容本次更新1，优化部分功能，打开速度更流畅，界面风格更美观。2，若您喜欢我们，给我们一个好评吧，我们会更加努力。"}
{"label": "36", "label_des": "小说", "sentence": "小说免费大全是一款拥有百万本优质小说内容阅读神器，各类小说、电子书、漫画随意阅读女频精选《婚婚欲睡顾少，轻一点》《一胎双宝总裁大人夜夜欢》……火热小说抢先发布男频红文《万古天帝》、《美女总裁的神级侍卫》、《法医狂妃》《超级武神》……热门小说，大神力作，应有尽有出版频道《扶摇皇后》《浪花一朵朵》《凰权》……影视原着抢鲜读。更有东野圭吾、亦舒、马克李维……名家作品荟萃，畅销文学全收录一键缓存到本地，让你随时随地自由畅读，支持TXT、EPUB、PDF、EBK2、UMD、MOBI等多种手机阅读模式玄幻奇幻、都市言情、武侠仙侠、穿越架空、惊悚悬疑、历史军事、耽美同人、官场权势、职场竞技、经典图书等各类小说应有尽有，超质感阅读体验，告别阅读过程中伴随广告特色功能每日签到每天签到送金币，好礼送不停；精选书籍女频、男频、出版、免费小说任意看；云端书架自动备份阅读信、跨设备轻松对接；WIFI传书甩掉数据线，轻松传好书；书荒互助精选信息流推荐理由告诉你，私人定制不忽悠；有任何问题或建议，请emil致support@iredercity.com或加入QQ群150348724或拨打客服电话02388756856，谢谢更新内容1、修复了已知问题；2、优化了用户体验；3、增加大量优质书籍，丰富阅读选择。"}
{"label": "21", "label_des": "经营养成", "sentence": "女性向换装游戏，数千套精美服装唯美日系复古画风，还原令人炫目的奢华舞会服装搭配与恋爱养成结合，数十位可攻略的NPC背景如果你突然获得了身为贵族小姐的第二人生，你要怎么做是随波逐流、靠着男人的善意而获得优渥的生活，还是伸出自己的爪牙、用狡诈、用美貌、用你的头脑……去实现自己背负的使命精致的面孔和华丽的话语在身边缭绕，你，又是否能辨认出哪些是真心，哪些是假意来吧，穿上这袭只属于你的华服，叫乐队奏起无人听过的华尔兹，来跳这场命运的圆舞曲吧,贵族少女的权力游戏,女性向换装游戏，数千套精美服装唯美日系复古画风，还原令人炫目的奢华舞会服装搭配与恋爱养成结合，数十位可攻略的NPC背景如果你突然获得了身为贵族小姐的第二人生，你要怎么做是随波逐流、靠着男人的善意而获得优渥的生活，还是伸出自己的爪牙、用狡诈、用美貌、用你的头脑……去实现自己背负的使命精致的面孔和华丽的话语在身边缭绕，你，又是否能辨认出哪些是真心，哪些是假意来吧，穿上这袭只属于你的华服，叫乐队奏起无人听过的华尔兹，来跳这场命运的圆舞曲吧"}
{"label": "95", "label_des": "借贷", "sentence": "投资赚钱APP新手送1999元优惠券重磅优惠1、新手福利注册就送新手1999元优惠券，以及保底88元现金奖励等你赢2、邀请有礼邀请好友一起出借，双方都有0.5的现金奖励3、每日签到签到开宝箱，天天开好礼最高288元现金4、答题领券知识就是力量，答题涨知识，还有优惠券送给你哦产品特色1、出借门槛低，年化收益有竞争力50元起出借，协议利率724，灵活选标，挑战更优收益2、选择丰富，出借期限自由新彩虹，新彩虹plus，散标，月享服务，众多投标工具，协议利率区间624.3、上市大品牌，有实力更安心纽交所上市，11年运营经验护航，注册资本10亿，中国互联网金融协会理事单位，招商银行存管P2P平台，合规经营。4、风控模型成熟，出借无忧业内成熟的基于大数据的魔镜风控模型，积累上亿条数据，风险识别准确有效。5、更多用户，更多信赖9200万用户共同选择的互联网平台，让您赚钱更安心1、新增出借返现券我们就是要变着花样的给你送福利2、新彩虹plus短期更灵活，续期享优惠3、策略达人增加了雷达图等工具和一些UI界面4、一些和用户永无止境，我们每个版本都在努力"}
{"label": "96", "label_des": "理财", "sentence": "2周年重大消息国资股份普汇云通和广东华兴银行存管正式上线新人专享4.9元现金拿,可提现,送5888元体验金和888元红包产品保障1.广东华兴银行存管2.国资股份、国资担保新手礼包1.注册即送5888元体验金和888元红包券。2.百元起投1015年化率,送加息券现金红包。3.邀请好友900元佣金等你拿,三重好礼一起拿。4.新手礼包新人专享加息4.8。产品概述1.签到送积分2.理财计算器3.积分兑换红包及实物奖品4.手势密码和指纹保障支付荣誉资质广东互联网金融协会理事单位深圳市互联网金融商会理事单位中国互联网金融行业AAA级信用企业互联网金融行业zui具投资价值产品奖2016新金融网络影响力年度zui具品牌价值奖2017胡润新金融百强榜中国zui具潜力新金融企业中国互联网金融实力榜年度助力实体经济互金产品奖关于普汇云通普汇云通，成立于2015年7月15日，总部位于广东省深圳市，是深圳普汇云通资产管理有限公司开发的一款致力于打造国内专注于汽车产业链的互联网金融运营服务的应用软件，为汽车产业链提供有效便捷的服务。普汇云通是深圳普汇云通资产管理有限公司打造互联网+汽车产业链的应用产品，通过提供信托资管、私募基jin等多样的产品和佣金，提供专业的汽车产业链金融的互联网投融资服务。普汇云通提供全品类、一站式汽车产业链服务，普汇云通坚持普惠金融的理念，为汽车产业链解决融资难、融资贵的问题。普汇云通由张家玉、程万琦、陈玉书、范光陵联合创办。核心团队由专业的金融、互联网、汽车行业等专业人士组成，拥有市场经验和行业背景资源，并邀请业内专业的金融专家担任顾问。2015年7月，普汇云通筹备，APP商家预览版上线；2015年10月，普汇云通成立，APP正式发布；2015年11月，获得数千万PreA融资；2015年12月，普汇云通商城上线；2016年12月8日，普汇云通与贵州金睿建投控股有限公司签署合作协议，标志着服务升级为双背景国资体系。2017年2月，普汇云通获评互联网金融行业AAA级信用；2017年1月，普汇云通荣膺2017年胡润新金融百强榜2017年1月，普汇云通获选新金融网络影响力价值奖；2016年11月，普汇云通获年度助力实体经济互金奖。普汇云通上的产品主要有商行贷、商抵贷以及商企贷三种。商行贷，围绕汽车零部件、工程农用机械、电子产品等核心企业所产生的应收账款和汽车企业的融资租赁等。商抵贷是普汇云通为投资人推出的一款抵档类投资产品，该类项目主要面向信用良好企业或者个人。商企贷主要面向资质良好的企业，根据借款人需要，借款期限112个月不等，预期年化收益率为1215。资金保障银行存管+国资担保公司担保模式，有效降低投资人投资风险，发生逾期行为，第三方担保公司将按协议约定代为垫付本金和收益1、华兴银行资金存管第三方银行资金存管，资金保障无忧2、资金第三方托管普汇云通与第三方支付机构连连支付合作，隔离资金流；3、担保公司担保联合核心企业、第三方担保公司对融资方资质和偿还能力进行审查，确保融资方达到或超过服务的项目准入标准。联系我们官网www.phyt88.com客服4008889787官方Q群486912158微信公众号phyt88,国资股份注册送888现金红包,本次更新1.关于华兴银行存管账户转账充值的提示；2.提升系统稳定性，优化用户体验。"}
{"label": "70", "label_des": "工具", "sentence": "GO桌面主题是安卓手机上最受欢迎的桌面主题，炫酷的图标，丰富的图样，让你的手机缤纷亮丽，备受瞩目想与众不同，要个性鲜明，赶紧来用GO主题系列3D效果设置打开菜单键桌面设置特效设置横向滚屏设置球随机亦有几率显示温馨提示请确定已经安装最新版本的桌面应用，按GO主题安装提示操作即可获得完美"}
{"label": "34", "label_des": "新闻", "sentence": "智能阅读24小时热门资讯，通过智能运算大数据，精准推荐给您感兴趣的新鲜资讯，实时获取精彩内容，世界就在您的手上海量视频实时热门视频，搞笑段子、社会趣闻、娱乐八卦、热门实事、逗趣幽默，只有你想不到的，没有你看不到的热门资讯网罗精彩热门资讯，集新鲜、有趣、时事、社会、娱乐、时尚于一体，让您拿起手机就能了解天下事赚钱秘籍在享受视频资讯的同时还能获得阅读奖励，阅读赚钱两不误，轻松赚取零花钱更多福利每日小任务，福利领不完签到开宝箱，金币撒不停活动有惊喜，不想赚钱都难邀请得奖励，红包领到手软厌倦了生活的聒噪那就让我们带您享受阅读上的饕餮盛宴。我们不仅仅是一款软件，我们更是用户生活上的好帮手，解闷时的好朋友。"}
{"label": "48", "label_des": "音乐", "sentence": "《恋舞OL》钻石联赛火热来袭钻石联赛开启，指尖舞动激情对决；新增SSvip，开放超级特权新增个性徽章，全新胜利动作，全服共舞联赛PK；进入《恋舞OL》新版本钻石联赛，喜欢玩在一起,女生都在玩的音乐舞蹈手游,新增内容1、新增钻石联赛2、新增SSvip超级特权3、新增魔法神灯12生肖系列主题关卡本次开放生肖猪4、新增个性胜利动作徽章跳舞优胜者5、优化结婚场景人数上限至16人6、优化亲子商城道具购买跳转7、优化小秘书奖励预览"}
{"label": "19", "label_des": "体育竞技", "sentence": "享受肾上腺素飙升的快感传奇赛车是一款基于陀螺仪传感器开发的手机赛车游戏，玩法独特创新，背景音乐动感欢快，游戏画面简单精美，线条赛道简约富有科技感。玩家骑着酷炫的摩托车，在变幻无穷的赛道中极速冲刺、旋转、飞跃，尽情享受飙车带来的刺激感受。,,修复了一些BUG。"}
{"label": "54", "label_des": "职考", "sentence": "免费课堂，任意观看；智能题库，多重组合；听课记录，账号定位；畅玩学习，乐在瑞达"}
{"label": "113", "label_des": "办公", "sentence": "好老板是通联支付为商户提供移动端流水对账、账务管理、数据分析、信用融资等服务的一款APP。好老板APP四项特点1精准的行业数据支持好老板APP基于POS收单业务细致的行业、地区分类和精准、实时、广泛的行业经营数据分析，可以为商户提供精准、权威的行业信息，为商户日常经营管理，发展策略制定提供重要依据。2贴心的移动智能管理商户老板可以随时随地的掌握店铺经营情况、地区同业排名情况、随手记账、即时贷款，是商户老板随身携带的财资管家。3便捷的网络信用贷款工具主动授信，邀约服务，可贷款额度一看便知，大大提升客户体验；APP申请，全线上操作，724h自主申请贷款业务，一点就办；贷期灵活，还款方便，审核通过效率高；实时申请，实时放款，紧急用款解燃眉；正常经营，流水抵扣，自动还款无压力。4高效的O2O服务商户入网、耗材配送、机具维修等客户需求一键直唿，基于地理位置的LBS服务，可以保障以最快的速度为商户提供满意的服务。商户与客户经理联系增强，并可深耕商户，提供多样化服务，提升商户ARPU值。更新内容1、码上融隆重上线，纯信用，申请易，放款快。2、bug修复，体验优化。"}
{"label": "21", "label_des": "经营养成", "sentence": "我只是想要做一只长命的竹鼠"}
{"label": "70", "label_des": "工具", "sentence": "旧貌换新颜，中华万年历品牌全面升级。日历、运势、日程、记事、提醒，功能全，体积小；速度快，口碑好，我们还是那个3亿华人共同选择的中华万年历，依旧为新老历友们免费提供云服务，全球用户数量领先的跨平台日历APP，让时光充满乐趣1、日历农历黄历随便看，假日节气道道全。 2、天气中国天气网战略合作伙伴，支持天气背景随天气变化，提供空气质量、灾害预警等全方位信息； 3、个性阅读新闻、亲子、情感、旅行、赛事…定制个人阅读口味，你在乎的，我们都懂； 4、生日、纪念日、倒数日支持通讯录、社交网络上的重要日期一键导入； 5、记事支持多次、周期性重复提醒，支持添加涂鸦、录音等信息； 6、云同步支持手机、Pd、网页端实时同步； 7、实用工具解梦月经算吉日，求签铃声换壁纸…传统文化与现代生活完美结合； 8、私人定制支持全屏半屏日历样式、多种主题皮肤。 抱紧我们 在线帮助请在APP中点击头像，通过「意见反馈」告诉我们。 QQ交流群204980346安卓、76724787苹果 客服电话01084159031工作日0900~1800 微博/微信@中华万年历 浏览器打开网页http//www.zhwnl.cn/更新内容1.日历界面字体优化2.修复遗留bug，提升性能3.日历主功能细节体验优化"}
{"label": "70", "label_des": "工具", "sentence": "一款非常精致的日常小工具。主要功能1.所有应用可汇总到t卡的一键安装下，轻松一键安装，省钱省流量。2.蓝牙分享应用给朋友、同事，帮朋友省流量。3.一键静默安装，只要你轻点一下，就可以彻底玩别的去吧，自动帮您装好4.最新流行应用共享，给你愉快的。"}
{"label": "20", "label_des": "棋牌中心", "sentence": "☆玩法简单,类似于单机,自动快速匹配真人玩哦,快速体验红中给您带来街机般的感觉,每日登陆奖励，低保赠送，完成任务奖励，在线奖励活动多多，真正免费玩游戏红中玩法很多,基本是以红中作为赖癞子,麻将玩起来简单、时间短、过瘾，大多流行于广东、湖南、湖北、陕西、浙江、安徽、江西、江苏、河南、河北、山西等地区，流行度有赶超四川麻将，血流成河，血战到底，捉鸡麻将，卡五星，转转的趋势。☆免费每日登陆奖励，低保赠送，完成任务奖励，在线奖励活动多多，真正免费玩游戏☆界面界面清晰，体验流畅，给你最真实亲切的体验☆省电省流量手机不发烫，省钱省心。☆快速游戏万人同时在线，秒匹配。☆红中麻将共一百一十二张牌，有万筒条外加4个红中红中当王，玩法包括起手胡，杠开，杠爆，门前清，七对，碰碰胡，扎鸟，扎码，捉码，买马，宝牌等玩法。红中当癞子，四个赖子直接胡牌，开杠就得分，只能自摸和抢杠胡，不能吃，不能放炮，胡牌以后再奖码，赢到爆。游戏可玩性远超黄金岛、波克、赖子山庄、白金岛、JJ、博雅、同城游戏、66、中至、哈哈、至尊、房卡、福锐、微乐、闲来、熊猫、皮皮、晃晃、湘闲等游戏。更新内容更新了大众红中麻将，转转麻将，邵阳红中麻将，肇庆红中麻将，安徽红中麻将玩法修改了整体UI，优化了用户体验来打红中麻将，让快乐没有距离~~~"}
{"label": "95", "label_des": "借贷", "sentence": "花无尽，是前海数量旗下的一款纯手机在线申请APP，平台入驻多家合作机构，为用户提供多样选择，满足个人消费、出行旅游等各方面借款需要产品特点1.信用借款，简单快捷门槛低2.3步申请，快至一分钟到账3.灵活分期，月月还款无压力关于前海数量前海数量深圳科技有限公司主要从事互联网信息服务，网上经济信息咨询，计算机软件开发、设计、制作、系统集成、技术培训等相关业务。,贷款借钱借款分期现金贷,更稳定、更优质，邀您一起体验。"}
{"label": "70", "label_des": "工具", "sentence": "一句话介绍不只是壁纸pp，更是懂你所爱的壁纸推荐达人APP简介超多1080P的高清美图，超多意想不到的壁纸，超多惊喜统一壁纸带给你不一样的手机壁纸体验，独特的个性化壁纸标签，按照你的喜好推送壁纸，只展现你喜欢的手机壁纸。这里收录了海量高清壁纸，100多个壁纸分类，24小时热点不断，实时更新。我们要做的不只是简单的壁纸pp，更是要成为懂你所爱的壁纸推荐达人。百万海量图库，1080P的高清壁纸、个性的原创壁纸、手绘插画任你选。24小时更新不断，新设计师、摄影师、漫画家入驻，让每天的壁纸更新全天不间断。各种壁纸分类全面覆盖，热门影视,动漫,卡通,摄影,文字,风景,明星,图案,漫画,电影,汽车,图标等等，全方位满足你对壁纸的要求。特点说明1、实时弹幕吐槽功能，壁纸洋洋洒洒任你喷。2、标签订阅+个性化推荐，你的兴趣，我们懂得3、丰富多样的壁纸类型和视觉风格，套图壁纸4、轻盈的动画效果和手势操作，快速流畅5、一键设置壁纸，手机分辨率智能匹配，保证高清展示效果更新内容提升了稳定性。"}
{"label": "42", "label_des": "百科", "sentence": "铁血读书ndriod客户端是由铁血军事推出的看书软件，包含海量的军事、历史小说以及科幻、武侠、玄幻、都市言情等其他类型内容。集铁血读书优质原创作品下载、阅读、订阅于一体，支持及时阅读新发布章节，满足您的阅读需求。更新内容修改支付宝充值"}
{"label": "70", "label_des": "工具", "sentence": "汇通销售宝是汇通信诚融资租赁有限公司一款销售及业务APP，帮助合作伙伴或者外派员工完成相关的业务操作及查询，方便快捷地为客户办理业务。更新内容修改手机号验证规则"}
{"label": "70", "label_des": "工具", "sentence": "打卡签到，提高自律性，戒掉坏习惯。你是否也有种种坏习惯。晚睡，无法早起，想戒烟，想戒色，想戒撸，想跑步，运动，健身，认真学习，减肥...却总是犯懒或因为种种原因做不到。那么现在我们将以围观监督的方式来助你培养习惯。在这里你可以改掉坏习惯养成好习惯，也可以监督和围观别人的习惯获得收益。应用场景你可以用习惯打卡坚持跑步打卡，减肥打卡，锻炼打卡，戒烟打卡，戒色打卡，坚持背单词打卡，画画，每天记账，战胜拖延症，少逛淘宝，每天学习，仰卧起坐，学习监督，成为学霸，管理目标和时间，安排各种任务计划等等。选择一个你想要培养的习惯，定一个小目标，并且去完成他。现在，开始你的征途吧主要功能设置习惯发起一个习惯目标，并缴纳一定的押金，邀请你的好友来监督你，其他用户也会加入对你的习惯关注和监督。成功则返回押金，失败则押金分给围观者。打卡习惯发起后，每天完成习惯目标并进行打卡，可以进行文字图片等形式打卡并叙述您的感受。监督人您可以为您的事件邀请监督人，也可以成为别人事件的监督人，监督和帮助别人完成自己的目标任务。围观您可以围观别人的事件，并鼓励他们完成目标。,打卡签到，提高自律性。,优化用户体验"}
{"label": "91", "label_des": "运动健身", "sentence": "古老的东方文明一直以来有这样一个观点，即天人合一。人诞生于自然中，又同时在不断地影响着自然，人与自然间有一个交汇点为气。当人能合理地控制、培养自己的气，便能使人处于一种和谐、平静地状态，这种状态不仅可以使人减少疾病的发生，也可以对抗难以预料的敌人的攻击，同时更能使自己具有参透宇宙万物运行哲理的智慧。中华民族祖先率先参透了这个道理，通过阴和阳，绘制了气运行的原理图太极图。在该蓝图下，发明了太极拳，通过太极拳的练习以培养、控制人的气，使人的自身、人与人之间、人与自然之间达到一种和谐、平静、共生、共养的状态。然而，千百年来，中华大地战事频发，太极拳跟随其传人也散布于世界各地，像中华文化一样，也与各地的自然、文化相结合，产生了多种变化。虽然太极拳的枝叶仍保留着太极拳的部分功效、形态，但他的神已渐渐模煳。今天《爱太极》APP有幸得到了陈正雷大师的授权，得以将正宗的太极拳和习练方法展示给世人，使大家能以简单有效的方法，练习气的采集与陈氏太极拳的入门招式。未来，您的练习视频，甚至能有幸得到陈正雷大师的亲自提点与指导。还等什么下载《爱太极》，让我们来带你进入神秘的太极拳世界，一起来拜访一下陈大师和他的徒弟们。《爱太极》的使用方法非常简单，下载APP后，您可以根据您所在国家经常使用的社交网络账号，如微信、facebook等进行登录。登陆后，首先根据APP内的视频课程进行采气练习，采气结束后再有选择地练习陈氏太极的初级拳法套路。中国有句古话，贵在坚持，根据您的采气活动，以及练习进度，我们会给您进行积分，当积分达到等级后，您不仅可以得到陈正雷大师亲自颁发的认证证书，还会得到陈氏太极拳师对您的在线指导，甚至获得与陈正雷大师面对面切磋的机会。,让我们来带你进入神秘的太极拳世,1新功能动作库2重做首页UI3入门套路中更新了三个课程4重做反馈系统5重做新手使用导航"}
{"label": "71", "label_des": "亲子儿童", "sentence": "《多纳去哪儿2》儿童闯关认知学习游戏妈妈再也不用担心宝宝玩游戏啦最简单、好玩的互动儿童学习游戏情境认知记忆卡模拟场景认识物体，游戏化反复练习闯关射击游戏将英文难度与游戏结合，首创探索式游戏学习法，通过益智游戏进行多次反复的英文记忆训练，轻松实现中英文启蒙的学习效果酷学多纳品牌是新东方在线的子品牌，归属于中国大的教育集团新东方,主要针对28岁儿童和他们的家庭，酷学多纳的产品线包括研发酷学多纳互动教育系列App、动画片、幼儿园教材、出版酷学多纳系列图书等。其中互动教育应用App多次获得AppStore儿童分类推荐或首页推荐，且被作为苹果亚太区旗舰店儿童分类演示应用，已经获得超过500万儿童家庭的认可和喜爱。并得到安卓应用商店等各个平台精品推荐酷学多纳新东方旗下儿童启蒙教育品牌邮箱donut@koolearninc.comQQ群321173290微博@多纳爱学习新浪/腾讯电台@多纳爱学习喜马拉雅微信酷学多纳电话4006762300欢迎联系我们，提出宝贵建议，共同为孩子设计更优秀的产品,射击闯关益智，宝宝双语启蒙,1限时免费兑换码活动2修复bug"}
{"label": "53", "label_des": "中小学", "sentence": "英语趣点读是一款针对K12领域的学习型产品，产品围绕课本点读、听力测试、词汇练习、课本配音等核心功能，专注于解决K12英语培训机构口语学习问题，为学校提供师生课后口语互动的工具和服务，让学校轻松拥抱互联网。感兴趣的校长和老师可以联系我们了解更多。,,更新版本，邀请同学好友加入学习，成功邀请好友成为会员即可领取奖学金，奖学金可立即提现至微信，邀请越多奖励越多赶快行动起来吧奖学金上不封顶噢1.修复及优化了部分体验；2.新增邀请好友功能；3.课本内容新增支持所有教材点读，配音；4.新增部分版本教材的词汇板块，更多正在更新中。。。"}
{"label": "70", "label_des": "工具", "sentence": "这只是个文件管理器而已，它只是能查看、删除、搜索文件、对文件按名称/大小/时间排序、保存浏览记录罢了。美女产品经理非让我加上下面这段点击音乐直接播放，点击视频直接播放，点击图片直接查看，点击文档直接阅读，点击就可以进行搜索，点击就可以安装应用，点击就可以查看压缩文件。程序员哥哥说，它还是个小说阅读器，完美支持epub、tex、umd、mobi等主流电子书格式，还有电子书的WiFi传输和本地导入功能。程序员哥哥还说，这是一个炫酷的代码查看器，能打开上百种语言的文件，还支持代码高亮。如果你对以上功能不满意，来信告诉我们,,优化系统性能，体验更顺畅。"}
{"label": "106", "label_des": "电商", "sentence": "茅台云商是贵州茅台集团电子商务股份有限公司自主打造的集上游茅台集团各子公司资源,中游物流公司、线下专卖店经销商,下游面对消费者的物联网云商交易平台。茅台云商APP集茅台产品销售、国酒文化、会员服务、粉丝经济、私人酒窖、溯源防伪、物流配送功能于一身。消费者足不出户就能通过移动终端在享受会员服务、领阅国酒文化、交流藏酒感悟的同时订购官方提供的放心产品更新内容1.实名认证功能优化2.店铺匹配逻辑优化3.自营店铺商品规则公示4.新增茅台云商售后协议5.价签扫码免登录购买6.部分功能优化和bug修复"}
{"label": "56", "label_des": "英语", "sentence": "这是一款聊天软件，有着视频语音文字多钟形式的聊天，还有丰富的表情包哦。BUG。"}
{"label": "77", "label_des": "日常养车", "sentence": "兴油宝，是兴业银行与中石化合作共同打造的互联网综合财富管理平台，为兴油卡用户提供加油账户充值、金融理财、网上车管所等相关服务，让您弹指间，驾车生活更自在。功能介绍加油账户充值用户注册登陆后可用兴油卡卡内活期余额为加油账户充值；特定条件下充值享受特殊优惠金融理财用户能通过APP购买兴业银行理财产品网上车管所服务为用户提供一键查询车辆违章、代缴罚款等服务网点和油站导航用户可查看兴业银行广州分行网点和广东省不含深圳内中石化加油站联系我们兴业银行客服电话95561中石化客服95105888,兴油宝汽车人的金融管家,新增多元金融平台修复部分机型闪退问题优化密码键盘"}
{"label": "70", "label_des": "工具", "sentence": "文字转语音APP，致力于做国内最专业的专注于文字转语音服务的产品。专注文字转语音核心功能。目前支持自定义语音发音人、情感、音量、语速、音量、音调、音频流类型等。支持自定义合成背景音乐、支持多种音频格式转换，支持文字转图片等功能。拥有多达39个不同发音人，支持普通话、粤语、英语、四川话、东北话、河南话、湖南话、陕西话、台湾普通话等。发音人有男青、女青、男童、女童、男老等阶段，支持情感阅读，支持正常、高兴、悲伤、生气等情感。支持保存音频到本地、支持试听、支持云端存储音频、支持生成二维码分享。欢迎加入文字转语音粉丝QQ群390439889web电脑版即将发布重庆最初科技有限公司出品更新内容1.初次关注微信公众号文字转语音，送50积分;2.支持大部分发音人单次合成不限制字数；3.修复前几个发音人无法播放问题;4.语音朗读模块支持发音人切换；5.修复列表复制崩溃；6.加入语音朗读语速调整"}
{"label": "13", "label_des": "仙侠", "sentence": "愚公移山3，继承前作无与伦比的正直与纯洁，在弘扬传统文化的同时，用脑洞给各位带来一场深刻的修真哲学大餐宇宙第二脑洞沙盒娃娃系统收集熟悉的娃娃，用稀奇古怪的魂魄合体。探索未知事件万界旅行、修真文明交易系统、信仰诸神等等，逆天而上无限可能。脑洞智叟修仙从最基础的锻体期，与女娲娘娘结缘，到学习正直的天书N卷，打造属于自己独特的修仙旅程。策略型放置智能十面埋伏的子孙、游走的坦克巨人、沉思的炮灰。灵宝烈焰紫金锅、混沌噬魂坦克、巨像残腿等等，不同灵宝不同的发展方向。养成私人订制专属娃娃，个性化的外形、爱好、罩杯等等。策略靠智慧阵型搭配、天赋选取、战吼技切换，对无脑say no。故乡社交探索模式，寻找失落的通讯基站，建立信号，与所有人勾搭。建立同乡会，与来自同省的乡亲们一起，与其他省份竞争。为故乡添砖加瓦，发展人口、教育、科技等等，打造全面发展的超一线地区。有钱的发红包，没钱的抢红包，先富带动后富，争取通往共同富裕。成为万众瞩目的全省十大高手生娃基地QQ群473433729,一款历经完整修仙的脑洞放置游戏,醉心于修炼的智叟突破金丹期后，发现了一个神秘入口，可通向未知的混沌世界。踏入混沌，你将面对完全未知的挑战与规则……一、混沌副本挑战1、进入副本后，每天在有限回合里，通过执行政令召唤娃娃、召募佣兵组建队伍，在未知的世界中探索前行，搜集资源、宝物，攻占据点。3、在限定的时间内将所有敌人的出生基地摧毁，你就是王者。二、献祭系统混沌世界厮杀带回的战利品可献祭给祖先，换取书籍、功法和法宝奖励。三、娃娃学业系统强大的娃娃离不开知识的武装。当你的娃娃从新生儿逐步向幼儿期、小学期、初中期……一步一步成长时，你会发现没有学业的娃娃就是一个渣渣。娃娃将通过学习知识，参与升学考试来提升学业等级，同时学习功法、操控法宝，全方位提升娃娃的战斗力，让你的推关之路所向披靡。"}
{"label": "17", "label_des": "休闲益智", "sentence": "Zasa是一款极富创新和挑战的空间解谜游戏，玩家将扮演人工智能Zasa在立方体上连接节点，完成Mason博士给你的任务。游戏特色☆扮演人工智能，与Dr.Mason一起经历成长、冒险、接受考验。☆独特的解谜玩法，简单的连线操作也能创造出神奇的作品。☆精心设计的关卡，每一关都有不同的主题。☆完美通关需要不断的思考与努力，满足你的挑战欲。☆在科幻风格的世界里体验次元变换的美丽操作说明在立方体的节点上绘制连接。点击<>键旋转，点击Zasa展开立方体，展开图和左下角相同则过关。,,优化系统性能，体验更顺畅。"}
{"label": "53", "label_des": "中小学", "sentence": "数学技巧1.加法2.减法3.乘法4.除法5.任意2位数乘116.任意5结尾的数的平方7.任意数乘以58.任意数乘以99.任意数乘以410.任意数除以511.1000减任意数12.任意数乘任意数13.2的幂14.接近100数的加法15.接近100数的减法16.11~19的乘法17.90~99的平方18.两个十位数相同的两位数相乘19.50~59的平方20.40~49的平方21.两个个位数都为1的两位数相乘22.百分比乘法技巧一23.100~109的平方24.平方根25.百分比乘法技巧二26.任意数乘以1527.任意数乘以2028.任意数除以4...84.n^9免费版MthTricks包括第三方广告。TheppusesthefollowingAPIsndlibrriesMPAndroidChrtcretedbyPhilippJhodColorPIckercretedbyPiotrAdmus更新内容欢迎您一如以往地向我们反馈宝贵意见。v2.71.n125^22.n&times;2503.n&times;5004.n&times;7505.n&times;9996.n/77.n/98.3009.500"}
{"label": "96", "label_des": "理财", "sentence": "金盈所理财恒丰银行直接存管大型国企保兑。0逾期0坏账，理财客户开户、充值、提现、投资全部免费。现在注册加入即享Vip专属服务。理财专享新手注册送10000元出借本金；新手首次理财专享年均回报15，10万每天可赚41.6元；新手后续理财再送3.5加息券享受加息利率；推荐好友理财可获得好友15收益立即变现；无投资门槛,预期年化收益6.511.5。平台简介金盈所jinyingsuo.com北京金砖国际控股集团有限公司旗下,专业从事财富管理、资产管理、供应链金融、银行票据等业务的互联网金融服务平台。安全保障银行存管金盈所资金由恒丰银行直接存管,平台不接触投资人资金实现专款专用；质保专款专款资金由恒丰银行存管随时进行逾期资金垫付,不让投资者损失一分钱；获批ICP证金盈所获批《电信经营许可证》ICP互联网金融平台,京ICP证160978号。联系我们金盈所理财微信服务号jinyingsuoVIP金盈所理财官方网站jinyingsuo.com金盈所理财客服电话4006262260"}
{"label": "118", "label_des": "其他", "sentence": "雨露滋润禾苗长，万物生存靠太阳。优美环境哪里来，植物绿叶立奇功。在Green，你可以★学习了植物相关的养护知识，感受更多的绿色正能量。★了解植物对环保的作用。★&ldquo;甲醛杀手&rdquo;的绿色植物，你家有吗什么绿植适合摆放在客厅什么又适合摆放在卧室它们都有哪些作用看完后给你种个草。★记录分享你的绿植成长和生活之美，为疲惫的身心注入活力。★打开他们的主页，发现有趣的他们，跟他们一起来享受绿植带来的幸福。"}
{"label": "20", "label_des": "棋牌中心", "sentence": "车缴APP是湖南公安交通违法处理自助服务平台的移动客户端。主要处理以下业务1.查询全国车辆在湖南省内的违法信息2.查询湖南省籍车辆在全国的违法信息3.处理全国车辆在湖南省内且驾驶证是湖南省籍的违法4.处理湖南省内已出具罚单的违法更新内容车缴4.1.1版本发布1.功能优化"}
{"label": "53", "label_des": "中小学", "sentence": "依托国家专利智能硬件技术，三好网打造课外辅导在线一对一无需东奔西跑，无需老师上门。三好网利用手机客户端挑选老师、购买课程、预约上课。最后学生通过我们提供的国家专利硬件好学宝连接电脑，与老师进行一对一针对性辅导自由选老师，自由选时间，自由退换课。在三好网，一切服务都是透明的海量名师知名机构精英讲师入驻，一对一尽心尽力为您提分半价风暴同一个老师，只收同级别线下机构一半的收费，让您省钱，学习更无忧智能匹配智能匹配系统，助您找到教学方式、性格合适的老师，效率提升专利硬件好学宝专利硬件技术，使用PC客户端连通世界，足不出户即可享受高等教育水平家长旁听不在孩子身边，家长也可以随时随地打开手机客户端，查看老师和孩子上课实时情况一手资讯三好网为您提供年级学科相匹配的一手考试资讯和学习技巧，每天来看看，学习更轻松联系方式电话4000176333微信snho100Q群365318388邮箱mobile@snho.com更新内容1.约课控件优化2.购买课程支持支付部分金额为首付进行分期3.邀请好友可以分享出图片啦快快来更新吧"}
{"label": "116", "label_des": "经营", "sentence": "店家联盟www.djlm.wang于2015年05月正式上线对外运作，致力于为用户创造亲切、轻松和愉悦的业务受理系统。店家联盟和中国移动、中国电信、中国联通三家运营商建立了紧密的战略合作关系,致力为通讯运营商社会渠道发展服务,目前实现三家运营商手机号卡、固网宽带、合约机、手机、增值业务等实名制销售以及各种缴费。,,修复部分小错误，提升整体稳定性。"}
{"label": "17", "label_des": "休闲益智", "sentence": "《冰上芭蕾舞者IceSkting》是一款非常好玩有趣的休闲娱乐游戏，游戏里玩家将化身为一名优雅的熘冰运动员，精心为自己挑选参加比赛用的衣服并进行化妆，在将自己打扮得漂漂亮亮后前去熘冰，并获取评委们的评分，感兴趣的话就不要错过赶紧来下载吧了。"}
{"label": "103", "label_des": "相机", "sentence": "软件适用于工程现场拍照，可以将工作照片与私人照片分开管理。拍照后可通过添加分类的方式进行照片管理，不论是变更、返工、罚单，还是墙梁板柱的照片都能分门别类，索赔、变更、汇报都不怕。还可以将相关照片打包发送到其他设备。,解决工程现场拍照的所有难题,修复已发现的问题"}
{"label": "16", "label_des": "射击游戏", "sentence": "《星际逃亡》是一款射击类游戏，真实的3D场景，千奇百怪的怪物，样式繁多的机枪，给您带来一种身临其境，惊险刺进的冒险体验。公元2468年，银河舰队长杰克带领他们的团队完成了国家派给他们的宇宙使命，但是在回航期间，却被不明的怪物袭击，无奈之下被迫停在一颗未知的星球上面，然而更加恐怖的也才刚刚开始更新内容修复了一些机型的bug"}
{"label": "99", "label_des": "银行", "sentence": "重庆农村商业银行专为Android用户打造的江渝移动金融产品，完美支持全系机型与Android2.3及以上操作系统，登录江渝移动金融即可体验自助金融服务和自在网趣生活。支持多种手机上网方式，包括wifi、3G、4G等。江渝移动金融Android版包含移动银行和金融助手两大版块。移动银行为您提供账户管理、转账汇款、信用卡服务、账单收付、理财产品、积分管理、安全中心、客户服务等自助金融服务；金融助手为您提供银行公告、游戏点卡、机票订购、支付宝支付、缴费驿站、地图服务、二维码扫描、客服热线等远程支付和客户服务。,重庆农村商业银行移动金融客户端,为您优化了体验细节。"}
{"label": "96", "label_des": "理财", "sentence": "欢迎加入博时，一起做价值投资发现者。博时基金是目前我国资产管理规模最大的基金公司之一。截至2018年06月30日，博时基金公司共管理185只开放式基金，并受全国社会保障基金理事会委托管理部分社保基金，以及多个企业年金账户，管理资产总规模逾8460亿元人民币，其中非货币公募基金规模逾1947亿元人民币，累计分红逾872亿元人民币。博时是首批全国社保基金投资管理人、首批企业年金基金投资管理人、首批基本养老保险基金证券投资管理人，博时养老金资产管理规模在同业中名列前茅。 专业理财]只提供最专业纯粹的投资服务安全放心]资金同卡进出，不做消费，比放在银行更安全 博时钱包您的专属零钱包]0手续费，1分钱起购，724小时随取随用，天天红利享受复利。使用博时钱包购买基金，费率0折，超省赎回基金到博时钱包，T+1日晚即可到账，超快,专注基金投资，理财规划平台,1、支持智投交易；2、根据国家法律法规规定需补充个人信息的更新。"}
{"label": "34", "label_des": "新闻", "sentence": "并读是一款专为追求精致生活的年轻用户打造的生活资讯客户端。用户不仅可以定制专属的生活方式，了解来自科技、游戏、运动、旅游、美食、电影、时尚、家居等多方面的尖端生活资讯及新闻报道，还可以通过阅读链接购买心仪商品或进行各类票务预订，一步到位享受精致生活。并读还开创了阅读即享分成的全新模式，让用户轻松获得收益分成。精选资讯，打造你专属的精致生活1、根据你的生活方式，个性订阅精彩的生活资讯头条；2、文章内置百度词条，全方位开阔你的阅读视野。扩展阅读，一键直达多种生活场景1、浏览过大片影评，轻松一点即可购票订座；2、鉴赏过时尚的潮流单品，随手一敲即可下单抢购；3、细味过异国的人文风貌，拇指一按即可预定机票及酒店。即时新闻，直播身边大小事1、随时获悉热点新闻；2、丰富的新闻专题策划、新闻直播，不止深度，更有速度。联系我们欢迎通过以下任意方式表达您对并读的意见或建议。官方微博@并读官方微信并读bingdnews客服QQ800104100官方网站www.bingodu.com反馈邮箱pp@southzw.com更新内容更新内容1.优化首页频道导航UI，编辑精选和算法推荐的猜你喜欢哪个更合你品味呢2.优化广告系统，只为给你更好的广告体验。"}
{"label": "70", "label_des": "工具", "sentence": "仪器信息网APP是一款为用户提供找仪器、学仪器、看资讯、找工作的工具型APP。无论您是新手小白，还是行业大咖，在这里都可以让您有所收获。找仪器您可以按照仪器原理或应用行业维度查找合适的仪器听讲座无论是在线直播，还是往期回顾，在这里您都可以随时随地学习专业知识下资料标准、方法、讲义、样本、维修手册、色质光波显微图谱等资料全部免积分下载逛论坛无所不能的版友将为您解决实验过程中遇到的任何问题，APP将实时提醒您互动情况实验室工具有了它，实验人员的效率将再度提升看资讯行业新鲜资讯为您实时呈现，快人一步了解行业动态找工作仪器、检测圈的高薪工作都在这里啦更新内容本次更新内容1、展位内搜索更加友好2、仪器论坛帖子评论中添加身份标识3、个人ID号查看更加便捷4、修复找工作简历无法调用的问题5、解决其他已知BUG"}
{"label": "113", "label_des": "办公", "sentence": "免费的PPT编辑和观看软件和错误。"}
{"label": "53", "label_des": "中小学", "sentence": "人教版PEP小学英语三年级起点三年级下册和四年级上册的课本点读和单词学习软件。主要包括以下功能课文点读让学生不仅能看到全彩的课本画面，还能点到哪里读到哪里、哪里不会点哪里，并带有中文翻译。支持系统自动朗读和手工点读两种模式。单词卡片课本配套单词的朗读，翻译，音标，彩图全都有，让学生图形并茂学单词。单词测验检测学习成果，翻译和听力两种测验模式，让学生听写都进步。让孩子们学习更加生动形象，学习兴趣油然而生，达到寓教于乐，快乐教学的目的；解决孩子回到家，家长想教，但有不会教，教不好的局面。,PEP小学英语三年级下册点读,V1.1.62更新日志1优化了点读逻辑。2支持四年级上学期的学习。3修复了已知BUG。"}
{"label": "20", "label_des": "棋牌中心", "sentence": "中至上饶麻将是一款在江西上饶非常流行的麻将游戏，因玩法易上手，耐玩性和趣味性都不错，在上饶各地区都比较流行。时尚简约的棋牌画面，真人实时对战玩法，陪伴您快乐每一天。更新内容优化一些功能"}
{"label": "78", "label_des": "行车辅助", "sentence": "趣驾WeLink是一款集成导航、音乐、消息助手等多功能一体的手机软件，专为驾驶场景设计，让用户享受最安全、最便捷的智能车生活。亮点功能导航内置在线离线混合导航，更加人性化的UI与交互，强大的引擎，更好的导航体验音乐与QQ音乐、喜马拉雅等深度合作，丰富的音乐内容，优美的展示形式，给用户带来更多样的音乐体验。消息助手1.支持语音播报消息，提升驾驶体验；2.一键发送语音消息，一路安全畅聊；3.一键导航至好友位置，方便快捷；4.群组导航。温馨提示GPS在后台持续运行会影响电池续航时间。,,新版本特性新功能导航可添加途经点优化适配更多机型"}
{"label": "18", "label_des": "动作类", "sentence": "《小兔酷跑BunnyRun》是一款跑酷类的敏捷游戏。小兔子和它的伙伴正在挨饿，在游戏中玩家需要帮助它潜入农场，躲避各种障碍和农夫的追逐，寻找胡萝卜给小伙伴们带回去。喜欢的玩家你还在等什么，赶快下载游戏帮助小兔子寻找胡萝卜吧更新内容更稳定、更优质，邀您一起体验。"}
{"label": "95", "label_des": "借贷", "sentence": "多彩投致力于提供基于生活方式和资产配置的实体空间投资产品，倡导投资美好生活，始终专注在酒店、民宿、公寓、办公、健康、娱乐等领域，服务实体空间融资及营销需求，支持实体经济建设，去中心化高效链接实体空间和用户的投资及消费需求。更新内容更新说明1.UI升级，全新界面，全新体验2.项目支持多样式浏览，想怎么看就怎么看3.使用体验优化，用起来更流畅4.系统架构升级，用起来更稳定5.新增更多功能，等你来体验"}
{"label": "26", "label_des": "即时通讯", "sentence": "QQHD乐在沟通.优化安卓平板用户移动聊天体验.多人视频、视频美颜、文件多端互传，不断创新满足沟通所需.致力于打造欢乐无限的沟通、娱乐与生活体验主要功能聊天消息随时随地收发好友和群消息，一触即达。语音通话两人、多人语音通话，高清畅聊。视频聊天亲朋好友，想念不如相见。文件传输手机、电脑多端互传，方便快捷。空间动态更快获知好友动态，分享生活留住感动。乐在沟通16年，聊天欢乐8亿人联系我们如在使用过程中遇到任何问题，请联系我们客服热线075583763333服务时间8002300更新内容稳定性改进和错误修正。"}
{"label": "48", "label_des": "音乐", "sentence": "i音乐是iPhoneUI风格的音乐应用程序，非常酷的用户界面，当前最像iPhone5的音乐程序。您可以在任何Android手机上得到完美的iPhone音乐应用程序用户主要特点支持iPhoneiOS界面风格和功能支持iPhone相同的外观和触摸的感觉支持无缝播放支持按艺术家，专辑，歌曲浏览支持创建播放列表和播放列表的快捷方式支持播放队列管理支持重复播放和随机播放在播放屏支持专辑和列表像iPhone一样的翻转动画支持EQ支持蓝牙分享支持CoverFlower支持歌曲信息编辑支持在专辑和歌曲界面滑动专辑封面到下一首歌曲手势在音乐播放画面支持iPhone的手势滑动由左到右为歌曲打分尽情享受吧这个应用程序是有广告支持的。您可以在iPhoneStyleStudio中得到更多的iPhone风格的应用程序，如果您遇到任何，欢迎您电子邮件到hidevstudiotgmil.com,OrfollowusFcebookhttps//www.fcebook.com/HiDevStudioTwitterhttps//twitter.com/hidevstudio谢谢，更顺畅。"}
{"label": "65", "label_des": "铁路", "sentence": "掌上火车票for12306火车票语音购票，无验证码全自动下单买火车票、退票、改签火车票飞机票，酒店，汽车票，时刻表、正晚点、列车路线图、行程提醒等功能齐全。语音助手全程指导购票。直接使用12306账号登录，无需重复注册支持高铁，动车，普快列车等所有车型。===产品特色===挂机抢票]•选定车票信息后，24小时无人式挂机抢票。•多重购票组合，不错过每一个回家的机会。•抢票成功后，自动收到提醒信息，无需注视等待。支付]•支持支付宝客户端。•支持银联支付。功能]•买票，改签，退票核心功能全包含。•时刻表，正晚点，路线图。•携程机票，酒店，汽车票。购票流程]•注册和登录•购票者首次网络购票需持身份证去代售点或者火车站核验身份证。•验证手机号码•选择出发城市，目的城市和出发日期查询列车•选择列车，座席类型，乘客和车票类型后提交订单•订单支付使用支付宝或者银联支付•取票二代身份证可在火车站、代售点、自助取票机/自助售、取一体机取票机器无法识别身份证需到火车站人工窗口取票。联系我们help12306@gmil.com增加微信支付增加云闪付已知错误"}
{"label": "17", "label_des": "休闲益智", "sentence": "《鱼丸飞禽走兽》千万玩家认可的捕鱼游戏《鱼丸飞禽走兽》全新来袭在这里，你能遇到各类不按常理出现的鱼类，全新升级的炮台爆棚要是觉得打炮弹不过瘾，还能使用道具卡，全屏冰冻、伤害锁定、自动发弹技能搭配释放更大攻击力。这里有丰富的任务，金币领到你手软。快来千炮捕鱼的乐趣，感受全新捕鱼达人游戏特色1，全新玩法各种炫酷，给你不一样的街机感受2，集碎片赢话费，每天不花钱限量兑换。3，更炫酷的炮台道具，让你在游戏的同时震撼和快感4，超高倍率，让你秒变土豪"}
{"label": "53", "label_des": "中小学", "sentence": "作文大全作文写作水平好助手，应用囊括小学至高中、高考语文作文及高考英语作文。应用收录了小学生优秀作文、初中优秀作文、高中优秀作文、中考满分作文、高考语文满分作文、高考英语满分作文、2018年高考语文作文预测、2018年高考英语作文预测、2018年高考英语作文知识重点、2018年高考名人名言推荐包含写人作文、写景作文、想象作文、看图作文、议论文、叙事文等不同题材的优秀精选作文；满足不同年级段的学生写作指导需求，并提供推荐、收藏等功能，作文大全在手，写作提升无忧。应用特色1.作文覆盖面广，分类多样，包含；小学一年级到六年级重点小学精选优秀作文；初中三年和高中三年重点中学优秀作文；2.囊括历届2014年2017高考语文和英语满分作文，并有2018年高考作文预测和2018年高考素材精选信息；3.分类清晰、简单。界面简约大方。更新内容版本说明满分作文大全，帮助千万考试提升考试作文成绩版本号3.5语言简体中文适用版本Android4.0.3以上"}
{"label": "21", "label_des": "经营养成", "sentence": "还记得吗那个时候的事。任何事物看起来都闪闪发亮，那个夏日。品尝那个令人怀念的昭和日常。新作中令人怀念的零食屋商品将大幅增加，像是「谜之酸奶」「好吃棒」「可乐口味饼」等。一边进行游戏，一边开启故事。令人感动的昭和物语再度开启。,令人感动的昭和物语再度开启,《昭和杂货店物语3》是昭和系列最新作品，10月18日Android、IOS同步温情首发。《昭和杂货店物语3》延续了前两部的温馨治愈风格。老奶奶和她的小猫是故事的当事者，有了小猫老奶奶变成了小镇家喻户晓的人。季节变化系统是本作的一大亮点，为游戏这塑造出了更加真实的沉浸感。童年的零食玩具也大幅增加，一起来帮助老奶奶让这间小小的店面生意更加兴隆吧，电话响了就接起来把工作漂亮处理掉，一定要来看小店发生的奇妙故事哦"}
{"label": "95", "label_des": "借贷", "sentence": "投资赚钱APP新手送1999元优惠券重磅优惠1、新手福利注册就送新手1999元优惠券，以及保底88元现金奖励等你赢2、邀请有礼邀请好友一起出借，双方都有0.5的现金奖励3、每日签到签到开宝箱，天天开好礼最高288元现金4、答题领券知识就是力量，答题涨知识，还有优惠券送给你哦产品特色1、出借门槛低，年化收益有竞争力50元起出借，协议利率724，灵活选标，挑战更优收益2、选择丰富，出借期限自由新彩虹，新彩虹plus，散标，月享服务，众多投标工具，协议利率区间624.3、上市大品牌，有实力更安心纽交所上市，11年运营经验护航，注册资本10亿，中国互联网金融协会理事单位，招商银行存管P2P平台，合规经营。4、风控模型成熟，出借无忧业内成熟的基于大数据的魔镜风控模型，积累上亿条数据，风险识别准确有效。5、更多用户，更多信赖9200万用户共同选择的互联网平台，让您赚钱更安心1、新增出借返现券我们就是要变着花样的给你送福利2、新彩虹plus短期更灵活，续期享优惠3、策略达人增加了雷达图等工具和一些UI界面4、一些和用户永无止境，我们每个版本都在努力"}
{"label": "70", "label_des": "工具", "sentence": "大家好这里是万人催坑的凉宫御夏，这么久了也是要把这个小秘密拿出来了千元机也能用兽耳科技出品一款搭载了虚拟助手的二次元桌面，理论上装机之后你的手机会多出来这样一个虚拟助手，官网地址www.mimikko.cn会提醒你吃早饭，午饭，晚饭，wifi断掉会提醒，网络没了会提醒，低电量满电插拔usb等等都会有语音提醒，之后会做的更好的官方微博是@兽耳科技有任何问题请私戳官博反馈有做的不足的地方还请多包容我们会努力做得更好的，感谢支持兽耳科技,二次元虚拟助手强势来袭,增加了护眼模式在「桌面设置」>「护眼模式」或者「新版快捷菜单」>「护眼模式」中打开；新版快捷菜单添加速度调节选项；Bugs修复。"}
{"label": "18", "label_des": "动作类", "sentence": "《三国志》是一款模拟街机三国志的横版动作游戏。还记得儿时在街机厅玩过的经典动作游戏三国志吗当年身在学校，心却在游戏厅，真是令人怀念的过去啊。虽然时至今日，横版动作过关游戏已经没落了，但是给你一个重温经典的机会又怎么能错过手机版三国志，原汁原味重现出当年经典，绝对能让你找回当年热血奋战的感觉。"}
{"label": "77", "label_des": "日常养车", "sentence": "e养车是一款为车主提供购车后服务的养车神器，车主可以通过e养车享受4S店标准化保养、洗车、上门取送车、汽车美容等服务。免费洗车、无底线保养折扣定期海量发，小伙伴都惊唿太好用啦更新内容优化了部分体验，让我们变得更好"}
{"label": "39", "label_des": "问答交流", "sentence": "SegmentFaultwww.sf.gg是中国领先的开发者社区及开发者服务平台，经过两年多的发展，已经聚集了超过一百万的开发者。SegmentFault的目标是为中文开发者提供一个纯粹的技术交流平台，引导开发者学习与成长，为开发者服务，一起创造属于开发者的时代SegmentFault技术头条、技术专栏、技术问答，程序员开发者涨姿势必备。,开发技术交流社区,修复直播无法播放问题修复笔记无法查看问题"}
{"label": "54", "label_des": "职考", "sentence": "利用碎片化时间学习教师资格证，教师招聘考试相关知识，操作方便简单。教师资格证，教师招聘考试二合一教师资格证综合素质+教育教学知识与能力；教师招聘教育综合知识+公共基础知识。游戏化闯关式答题紧贴2017年考试大纲设计，教师资格证/教师招聘考试的各个知识点一一囊括，闯关式答题让你告别传统枯燥的学习方式，在游戏的感觉中轻松学习。详细又专业的答案解析世界上非常痛苦的事，莫过于做错了却不知道错在哪里。在练习中学习，在学习中进步。用大数据为你量身定做题量再大，不如懂你。通过你每天做题的数据，自动分析出你的薄弱环节，帮你查漏补缺。视频讲解名师面对面授课，分析难点、直击重点。真题演练教师资格证收录近三年真题，妈妈再也不用给我花钱买真题了提BUG、建议、错题反馈，微信微博APP内7×24小时接受调戏和打脸，不要给我们面子打卡通过消耗蜂蜜补卡，再也不怕漏打卡咯~每日任务增加刷题奖励蜂蜜；还有一些小细节~"}
{"label": "18", "label_des": "动作类", "sentence": "《光明勇士》是一款款萌趣装备沙盒化手游，主打元气Q萌的画风、萌系武器和衣装的自定义组装、boss外观和武器技能的所见即所得。亿种装备外观任性组装酷萌时装坐骑，闪亮你的个性秀场策略副本玩不停，趣味玩法乐翻天，冒险小队现在出发,元气Q萌画风的装备沙盒化手游,版本更新内容1.转职系统全职业转职2.红月之夜50人PVP玩法3.拉杰伊尔大挑战全新10人团队副本4.添加史诗副本竞速排行榜调整优化1.老船长的藏宝图可以批量使用。2.仓库容量扩大至12页。3.羁绊系统体验优化，系统使用更加便捷。4.每次登陆后，宠物领悟技能时会有提示，告知玩家本次操作可能会顶替掉现有技能。5.副本中增加难度、副本名字的显示。6.赠送礼物的好感度数值优化。7.提升传说难度暗裔入侵产出特质符文的概率。8.提升时空裂隙、老船长藏宝图中强化石的日常产出。9.提升光明巅峰、竞技5V5、水晶争夺战中荣誉币的产出。10.现在可同时享用一个基础属性食物效果和一个战斗属性食物效果。11.自动分解可以正常分解炼金制作的蓝色品质魔核。12.高级宠物精华从交易行下架，仍在上架交易的高级宠物精华请萌主们在上架过期后进行取回。13.聊天表情更新为飞飞表情。14.新增冒险手册、暗裔入侵、钓鱼大赛相关称号。15.调整团本、80级及以上史诗副本的推荐战力。安卓12区27区暂不更新此条内容"}
{"label": "96", "label_des": "理财", "sentence": "★官方认证★OKCoin币行手机客户端是免费的比特币/莱特币/以太坊/以太经典行情显示和交易软件，由全球专业权威的比特币交易平台OKCoin币行出品，安全、可信赖，方便用户进行比特币Bitcoin、莱特币Litecoin、以太坊ETH、以太经典ETC交易及行情查询。OKCoin币行致力为用户和行业提供专业、安全、透明的数字货币一站式服务。贴心服务1.随充随取，随时兑换，无任何限制。2.充值提现快速到账，比特币、莱特币、以太坊、以太经典实时到账。3.7x24小时中英双语客服服务。功能亮点1.行情查询实时了解比特币、莱特币、以太坊、以太经典价格波动。2.K线图查看提供多种专业的比特币、莱特币、以太坊、以太经典走势图。3.价格预警自定义价格预警，实时关注市场价格变动，自动触发预警。4.现货交易便捷迅速的进行比特币莱特币交易。5.合约交易比特币、莱特币合约杠杆交易。6.一站式登录同时支持OKCoin币行中国站、国际站双站交易，进行人民币和美元双币种。"}
{"label": "8", "label_des": "公共交通", "sentence": "交通码是专用于吉林省内的交通工具乘坐刷码工具，可用于在公交车上进行扫码乘车，避免了没有公交卡和零钱时的乘车，方便、安全、快捷，是您出门旅行的家庭必备帮手。部分小错误，整体。"}
{"label": "70", "label_des": "工具", "sentence": "定时启动与关闭开机时可选择自动执行可以自订状态栏按键Android4.1以上状态栏按键最多可以加入三个增加与减少亮度按键亮度快速切换按键其它功能按键停止,暂停,重置,,为您优化了体验细节。"}
{"label": "25", "label_des": "约会社交", "sentence": "耳觅是新一代的娱乐平台，独创的人声图片玩法，与众不同。人类对美好声音的迷恋来自本能的行为，声音好听的人，会让人产生莫名的惊喜，会忍不住想多聊几句，只为再听一下美妙的声音。声音是人的另一张脸，甜美、温柔、靡靡、强势、阳刚、磁性的言者无心，听者有意，常常给人带来完美的遐想，继而想入非非，因为声音遇见你，因为声音爱上一个人。功能唱一句你喜欢的歌，配上喜欢的图片，用歌声和图片展示你自己接唱，选择你喜欢的人发布的歌声接唱发布声音记录，倾诉内心世界，寻找有共鸣的朋友私信聊天，和好友愉快畅聊更新内容更新说明1、新增全球领唱和全球记录2、私信新增邀请接唱功能3、私信新增亲密度功能4、优化修复已知问题"}
{"label": "16", "label_des": "射击游戏", "sentence": "全民坦克对战手游《坦克大战OL》震撼来袭《坦克大战OL》是一款3D坦克射击对战手游，游戏采用自研引擎打造，3A级的制作标准、电影级的震撼特效呈现、真实部位的打击判定，给大家带来爆裂般战斗快感10秒上手的轻松对战体验，全民都能玩，来玩就能high丰富的PVP玩法，团队战、资源争夺战、基地战、大乱斗…百样坦克、千种技能，让你充分体验坦克竞技的趣味，随时随地，想战就战，和全国玩家展开激战游戏特色创新坦克对战3D演绎全新坦克风格，在各种想不到的地方开坦克玩对战。创新坦克职业分工和专属技能，团队策略搭配，强势阵容，默契配合极限6665V5竞技轻松上手的坦克射击遇上经典的MOBA对战，5V5、1V1,团队战、基地推塔战、资源争夺战,天梯赛全服登顶...超多对战模式，30+经典地图，你想要的都能满足智能匹配，公平对战，凭实力定胜负百种坦克千种技能上百种坦克，4大兵种分工，免费收集使用，团队协同作战，策略配合激情开搞。科幻、卡通、军事，丰富坦克皮肤，总有一款你喜欢创新坦克技能，超百种搭配，实力秀操作,快和朋友一起坦克开团,1、游戏改为电竞、成长两种模式；2、优化多人游戏匹配；3、坦克为无成长的电竞数值，五星技能不可使用；4、无人机在电竞模式内可使用技能，成长数值不生效；5、增加新的货币金币；6、电竞模式内调整复活时间，取消钻石复活。7、成长模式内可进行坦克、无人机、科技等升级；8、原版本中的金币改名为军费。9、完善商店跳转；10、军团修改取消boss战、军团任务和军团商店，取消军团升级。军团人数改为100人，军团赛移至军团内。11、增加军团榜军团赛榜和军团实力榜单。12、新增带有特效的涂装；13、新增坦克体验卡14、坦克属性、技能调整，战斗表现优化。15、所有火炮带有隐身，所有坦克带有侦查。16、战斗界面调整；17、战斗中增加语音播报；增加实时语音功能18、战斗评分、成就、分享优化19、新增未获得坦克试玩功能20、团队生死斗地图调整，修改为大型地图。"}
{"label": "59", "label_des": "成人教育", "sentence": "媒体化、个性化、社区化新学器，用这个时代的方式学习，智能、海量、即时超级畅销《必刷题》策划团队与北大计算机系技术团队历时4年雕刻同步学习APP，包括从初一到高一分年级分学科全套教材与考试资源，让知识考点活起来动起来，看见即学会，随处可学习，随时查资料，随手记笔记，随心问问题，赋你高能提分，专治应试焦虑。,让知识触手可及,1.新增大学介绍，get心仪专业请更新~2.修复已知bug，提升速度"}
{"label": "20", "label_des": "棋牌中心", "sentence": "《真人斗地主2》最炫最爽的免费斗地主游戏玩法精经典欢乐场、刺激癞子场玩法精选，出牌欢畅人气旺数十万真人玩家在线对局秒速配局，激战连连奖励多新手奖、登录奖、对局奖领奖不停，免费畅游画面炫精美的画面，炫酷的动画，狂拽的道具，让你一玩就停不下来速度快独有速配开局，秒开游戏，不再等待,,修复游戏BUG，新增玩法"}
{"label": "70", "label_des": "工具", "sentence": "火萤，让你的桌面动动动起来。原创高清视频壁纸剪辑工具，轻松剪出专属于你自己的原创视频壁纸。特色功能视频来电看得见的铃声，听得到的有趣火萤视频来电，给你不一样的体验。全网热门铃声、搞笑创意视频、手机相册视频，来电一键设置，轻松搞定。多款来电皮肤，任君挑选，搭配不同的视频，生成自己专属的视频来电。火萤故事收藏全网链接一切链接都可以分享到火萤故事分享美图美照支持超高清原图，打破传统九张限制，畅快上传。转发精彩视频将喜欢的视频一键转发到自己的故事，粉丝互动，随时查看。火萤视频壁纸火萤黑科技视频壁纸组件研发火萤视频组件，使火萤内存占用极低，稳定又省电视频桌面自主上传可以将你原创的视频上传桌面主题智能搜索智能搜索你想要的视频、主题或UP主，准确定位，方便快捷。高度自由视频剪裁高清视频智能剪裁，一键剪裁你想要的视频画面独立账号个人中心个人视频桌面中心，轻松查看管理联系我们火萤视频桌面动态壁纸App官方QQ群610482819火萤视频桌面动态壁纸官方新浪微博火萤火萤官网http//huoying666.com/更新内容修复一些已知bug"}
{"label": "16", "label_des": "射击游戏", "sentence": "绝地求生官方APP正式上线啦这是一款专为腾讯端游《绝地求生》PUBG玩家定制的游戏社区APP，提供最专业的资讯内容，全面的赛事信息，社区交流以及战绩荣誉产品特色资讯内容图文、视频和直播，官方首发，独家爆料；专业资料查阅资料库，掌握地图物资分布，了解武器属性对比，落地不成盒，生存有法则；赛事中心获取全面的赛事讯息，观看赛事直播，参与赛事竞猜，赢得专属豪礼；社区交流用户动态关注和发分享，加入粉丝圈和大V互动，开黑主题聊天室即时交流；战绩荣誉查阅Stem服战绩，赛季实时数据，一触即达；专属福利国服预约，老兵登机，吃鸡抽奖，专属福利拿不停；欢迎下载使用和体验更新内容2.9.3更新说明1.官方APP全面升级不仅仅是查战绩除了能获取更快速、更全面的单场战报，吃鸡后还能参与抽奖，赢取国服限量专属T恤2.动态广场改版，助你迅速了解热门话题，快速参与精彩活动3.动态小视频播放体验升级，精彩瞬间、逗趣内容，看到你完全停不下来4.粉丝圈、直播间快速搜索，输入主播和作者的粉丝圈、直播间号，直接上车和大V互动5.修复了一些BUG和体验问题，整体使用流畅度升级"}
{"label": "45", "label_des": "兼职", "sentence": "兼职乐是一个链接求职者与企业的兼职平台，我们致力于为求职者提供真实、可靠的兼职信息，同时也为企业兼职需求提供全方位服务。客服电话031168068000Emilhppyjob@hppyjob.com更新内容为了您拥有更好的体验，我们一直在不断的努力中，本次优化内容1.优化小任务模块2.修复已知的BUG"}
{"label": "106", "label_des": "电商", "sentence": "小树苗免息分期是一款面向移动端的0利息分期购物商城。当您在购买一些需要长时间使用的时效性商品如，培训课程、健身卡时，一定会感觉一次性付款缺乏质量保障，如果商品不尽人意，会带来很大的麻烦。我们认为，这是一种不好的购物体验，所以我们制作这个应用，目的是为所有人提供一种额外的购买方式，让用户在购买此类商品时能够分期付款，而且没有利息。小树苗免息分期APP的主要特性0利息分期购买；高效而便捷的个人实名认证;简洁明了的商品浏览页面；心愿单对比不同商品，帮助您做出更好地选择；商家地理位置展现；支持多种分期方式；支持多种还款的付款方式；支持快捷拨打电话咨询商品详情。,随便花是一款面向移动端的0利息,0利息分期购买；高效而便捷的个人实名认证;简洁明了的商品浏览页面；心愿单对比不同商品，帮助您做出更好地选择；商家地理位置展现；支持多种分期方式；支持多种还款的付款方式；支持快捷拨打电话咨询商品详情。"}
{"label": "113", "label_des": "办公", "sentence": "企查查是一款专业的企业信用信息查询工具，覆盖全国1.5亿+社会实体信息含已注销、香港台湾地区企业，终端用户超过1.2亿。查询入口提供企业名称、股东高管、企业地址、附近公司、招投标、找电话、品牌产品、商标专利、着作权、裁判文书、失信、被执行人、统一社会信用代码、税号、上市公司、融资数据、新三板、投资机构等查询入口。数据维度基本信息工商信息、投资关系、法人信息、历史变更、股权结构、企业年报、企业图谱、投资族谱风险信息失信信息、被执行人、裁判文书、经营异常、抽查检查知识产权企业专利、企业商标、着作权和企业证书财务信息财务数据、股权出质、税务信用、融资信息经营信息招聘、新闻、产品信息、公司简介、公告研报、招投标、企业员工、行政许可行业类型农、林、牧、渔业、采矿业、制造业、电力、热力、建筑业、批发和零售业、交通运输、仓储和邮政业、住宿和餐饮业、信息传输、软件和信息技术服务业、金融业、房地产业、租赁和商务服务业、科学研究和技术服务业、水利、教育、卫生和社会工作、文化、体育和娱乐业。联系我们官网www.qichch.com客服QQ4009985212客服电话4009282212更新内容新增企业主页新增企业问答功能；改版上市公司财务数据改版；改版香港、台湾、学校、医院、政府机构主页改版；优化最终受益人优化算法，结果更精准；优化找关系优化流程，使用更方便；优化更多细节优化，体验更出色"}
{"label": "71", "label_des": "亲子儿童", "sentence": "好妈妈好爸爸，宝宝学拼音、识汉字的好助手。儿童宝宝拼音汉字融合了拼音笔顺、词组发音、四大声调，声母，韵母，整体认读音节和拼音字母表知识，十分形象生动，动物游戏，乐趣无穷帮助学前幼儿园和一年级，二年级的小朋友学习拼音汉字，让宝宝爱上学习，稳步提升拼音识字水平，激发宝宝阅读兴趣。每天10分钟，宝宝学习，妈妈省心让您的宝宝轻轻松松超越同龄人。产品特色1、动画流畅，画面精美，让拼音汉字学习更加形象生动；2、全新学习模式，为拼音汉字学习带来不一样的体验；3、多个模块，有趣互动拼音汉字小游戏，让学习更快乐；我们的宗旨让宝宝在快乐中学习和成长更新内容1、韵母ui和iu的发音改正。2、调整韵母，发音清脆，响亮。3、添加整体认读音节，声母，韵母卡片，增添孩子们学习的乐趣。"}
{"label": "96", "label_des": "理财", "sentence": "重装上阵，12月全场加息6限时加息期间，1月标享年化16，3月标享年化18注册即得188元理财红包，新手专享6天年化28投资排名满额奖，奖励高达888元现金邀请好友理财投资，就可获得10元现金红包上不封顶即买即计息，资金0占用获批ICP证，合规保障签约银行存管，资金安全银行级信息加密，理财无忧联系我们客服热线4006380098官方微信公众号竞优每日官方QQ群655299670"}
{"label": "51", "label_des": "K歌", "sentence": "海量伴奏高品质曲库涵盖新歌热歌，你想唱的都在这儿点歌台多维度伴奏分类，丰富榜单，更多贴心推荐等你发现录歌录歌KTV模式升级，全屏MV大字歌词唱歌更爽抢麦抢麦派对全新上线，拼手速抢唱歌曲，看看谁是中华小曲库朗诵海量诗文随心搭配背景音乐，快来发布你的第一首诗朗诵发布发布开启KTV模式，搭配原版MV，作品好听又好看调音台智能修音黑科技，唱好唱准更容易，逐句精修声音程度由你把控视频短视频随时酷炫拍，把好听的歌演出来，MV全屏录制效果很不赖合唱和天南地北的朋友唱同一首歌，邀请好友或明星同框把歌声合直播观看你喜欢的主播唱歌、和他互动，还能自己当主播跨房间PK歌房单麦模式实时合唱，多麦模式随时畅聊，众多玩法等你来嗨送礼个人主页铁杆粉丝全新上线，头号粉丝等你来当私信声音让你我相遇，悄悄话我们用私信说下载下载作品离线听，随时随地享受音乐VIP丰富特权升级你的体验，更多精彩等你开启TV投屏支持作品投射到电视播放，全家共赏美好时刻,全民K歌，你其实很会唱歌,优化抢麦邀请好友后可随机匹配剩余席位优化歌房支持上下滑动切换优化录歌支持横屏模式，大字歌词唱得更爽新增老师点评上线，专业老师指导唱歌新增直播上线眼急脑快小游戏，主播对战high起来"}
{"label": "17", "label_des": "休闲益智", "sentence": "一款生存冒险模拟游戏，游戏中玩家将会漂流在海洋上，一开始你只有一片简陋的木筏和一些非常少的工具，你需要在海洋上收集各种物资，打造工具制作武器，加固你的木筏，还要对你的工具的性能无比的熟悉，这样在你遇到鲨鱼或是游尸的攻击的时候才不至于毫无反击之力。,,提高游戏运行流畅性修复部分bug"}
{"label": "94", "label_des": "股票", "sentence": "e万通开户是一款免费pp，使用它您随时随地都可以提交证券开户申请资料。功能包含手机注册、证件照上传、资料完善、视频验证、证书下载、账户开立、密码设置、三方存管、风险测评、问卷回访、提交审核等。更新内容1、优化拍身份证照功能"}
{"label": "34", "label_des": "新闻", "sentence": "看资讯送零花钱，邀请好友一起看，还能获得翻倍现金红包。更有奖励丰富的福利活动等您来参加奖励丰厚多种方式获得金币奖励，自动转换零钱，微信极速到账时段金币只要打开十大就有金币奖励，没事多看看，金币送给您搜索功能热点内容一搜即达，不用再担心错过任何热点内容海量内容新闻、段子、养生、情感、搞笑、视频、小视频…应有尽有新人红包下载就送新人红包，可能获得23元邀亲友看十大，更有翻倍现金红包丰富产品功能，阅读"}
{"label": "46", "label_des": "视频", "sentence": "丰富的高清视频、独家3D省电技术，看视频最贴心br/最新热播剧持续连载br/电视剧br/《青年医生》主演任重张俪张铎王阳杜江张佳宁br/《风中奇缘》主演刘诗诗胡歌彭于晏陈法拉张可颐br/《因为爱情有奇迹》主演苑琼丹徐贵樱林佑威彭冠英许榕真br/《美人制造》主演杨蓉金世佳邓萃雯张哲瀚罗晋br/《把爱带回家》《熊出没之春日对对碰》《恋恋不忘》《情定三生》《剑侠》br/电影br/《激浪青春》主演陈乔恩黄晓明黄轩曾志伟br/《闺蜜》主演杨子姗陈意涵薛凯琪余文乐钟汉良br/《庞贝末日》主演基特哈灵顿艾米莉布朗宁br/《大峰祖师》《驯龙高手2》《分手大师》《这个大叔不太囧》《冬荫功2拳霸天下》br/更多动漫；综艺；聚合了来自优酷、土豆、奇艺、PPTV、搜狐、腾讯、乐视、风行等主流视频网站的丰富视频内容；提供全网最丰富的高清视频。"}
{"label": "95", "label_des": "借贷", "sentence": "「U族」一款专为满足借贷需的贷款APP~大额贷款，小额贷款，轻借都能帮到你产品优势1、放款快放款到账速度快2、利息低推荐利息贷款产品3、额度高额度020万4、操作简单纯线上，无需面签联系我们客服电话4000168899微信公众号轻借更新内容新版本上线更多选择额度更高通过率更高"}
{"label": "85", "label_des": "医疗服务", "sentence": "禾健康，禾连健康旗下主品牌，聚焦公立医院体检，秉承专业化、数字化、互联网化的发展思路，致力于赋能公立医院体检中心。从检前预约支付、检中排队加项、检后查询解读，全方位加速公立医院体检中心互联网转型，为公立医院体检中心提供一站式解决方案。 报告查询足不出户一键查询体检完不用到医院领取纸质报告，或者等报告寄给您，手机随时随地查看，方便快捷历年体检报告电子化，云储存，智能识别 报告解读异常指标专家解读您的私人健康顾问团为您免费解读三甲医院医生电话解读，轻松与医生通话AI智能快速解读报告 检后管理量身打造健康任务个性化健康管理方案，慢病、亚健康、减肥健身人人适用基因检测了解您的出厂设置天天早起良好作息就能瓜分奖金天天运动走路也能赢奖品健康管理健康生活换取奖品每日保持健康生活，就能兑换各类奖品，话费、ipd、运动器材、体检套餐、保健仪器等 联系我们官方微信禾健康官方电话4006003698更新内容1.优选好货，健康每一天；2.健康咨询，助你解疑答惑。"}
{"label": "48", "label_des": "音乐", "sentence": "爱上Rdio是你随时随地的声音好伴侣，华语地区收录量大的电台想听段子、相声、脱口秀、笑话段子、儿童歌曲、睡前故事、财经股市，你想听的全都有。爱上Rdio能给你...1.含有中国大量的电台库，中央台、北京台、上海台、各省市电台、还有什么其实什么都有；2.时尚新鲜，有趣的内容，听听各路神仙们在爱上Rdio说什么；3.爱上Rdio流量包，给你全天候的服务，不需要流量费，快来爽一下；4.排行榜全线开通，看看大家听什么，快快赶上小伙伴的节奏咯联系我们对于产品如有任何疑问建议，请联系我们QQ群186713480官网www.idomyrdio.com1、已知，让更加稳定；2、更多，等你发现。"}
{"label": "96", "label_des": "理财", "sentence": "有看投APP是SMG旗下集投资咨询、社交和资讯为一体的互联网投资服务平台，平台依托SMG的资源，汇聚百家金融证券投资理财服务机构、上千投资理财顾问及投资达人，通过点金锦囊等多种服务模式，为广大个人投资者提供个性化的分析和建议，以提升投资水平。同时，SMG为平台提供了专业的内容生产和审核团队，全方位把控内容和质量。更新内容1、优化轮播图功能2、部分细节功能优化"}
{"label": "106", "label_des": "电商", "sentence": "搜狗手机浏览器,依托搜狗人工智能、大数据处理等核心技术，提供丰富的内容资源和强大搜索能力，带给您全新的上网搜索体验。全新内核升级，让您的手机上网飞起来强劲内核新内核采用国内领先的Blink56内核，性能大幅优化，内存占用降低了30，网页加载速度提升了10以上，均处于行业领先水平。热点资讯汇聚热点资讯，覆盖热门的时政、娱乐、科技、时尚、汽车、财经等众多领域。实时个性化资讯推荐，让您看的停不下来海量小说全新小说书城，聚合百万优质小说资源，随时畅读。离线下载、舒适阅读、及时追书，适配大量小说站支持阅读模式。广告拦截有效拦截各种羞羞的小广告，屏蔽诱导类广告、安装类广告、牛皮癣类广告，让您安心上网资源嗅探嗅探网页内的视频资源，离线观看省流量；嗅探网页中txt/epub电子书、迅雷等其它资源，一键下载更快捷。智能翻译集语音对话翻译、AR实时翻译、拍照翻译和文本翻译于一体，轻松应对各种翻译场景。省流量除了强力广告拦截，全新的智能无图模式更能有效帮助用户节省高达90流量欢迎加入我们的秘密俱乐部搜狗手机浏览器粉丝QQ群279617242，抢先体验新功能,让你的手机飞起来,1.适配安卓9.0系统2.修复网页阅读器弹框问题"}
{"label": "17", "label_des": "休闲益智", "sentence": "千炮彩金捕鱼和小伙伴一起欢度春节作为一款多人竞技的捕鱼游戏，千炮彩金捕鱼拥有百万下载，移植了各类街机玩法，爆率超高，一炮万金的成就感让人根本停不下来。游戏特色1、千炮彩金捕鱼和小伙伴一起欢度圣诞炫酷炮台、超强技能、炮台锻造全新上线，满足你独霸海洋的感受超强技能绚丽特效秒杀全屏，爽快爆金，超嗨超刺激，让你一夜成为承包整个鱼塘的霸道总裁。2、梦幻深邃的捕鱼场景，带给你不一样的视觉体验，无论是屏幕上唿啸而过的炮弹，还是仓皇迁徙奔逃的鱼群，都让你欲罢不能。3、多人联网街机捕鱼，享受真正多人联网一起捕鱼的乐趣完善的交友系统，疯狂弹幕让你再也不会体验一个人捕鱼的孤单。联系我们官方QQ群118016003,一款好赚金币又好玩的捕鱼游戏,★主要更新新增炮台狂暴技能，升级炮台等级可解锁不同狂暴技能，效果更酷炫；新增新手关卡任务，完成任务即可获取大量福利；新增新手登录转盘奖励，签到即可领取丰厚奖励；新增房间内邮件通知，在房间内可直接查看新邮件；明日礼包的交互优化和奖励内容增加。★全新拼图玩法增加全新鱼种拼图鱼,捕获有几率掉落拼图碎片。五级解锁拼图收集功能，集齐拼图，收取丰厚大奖不同渔场掉落不同碎片，高级渔场掉落碎片奖励更高"}
{"label": "118", "label_des": "其他", "sentence": "积分制管理，是湖北群艺集团总经理李荣先生创立的一套全新的企业管理学，群艺积分制APP是积分制管理理论的配套落地工具，用积分奖分和扣分对人的能力和综合表现进行量化考核，通过多维度的积分报表，游戏化的管理方式让员工快乐工作，快乐生活。目前已有数十万家企业正在使用。积分管理游戏式管理，自定义奖扣事件标准，全方位数据量化考核产值管理成果产值量化，挂钩员工当月绩效，让员工聚焦工作成果奖扣权限管理层自定义奖扣分范围，解决管理层有责无权的管理难题积分排名多维度，图形化的排名报表，让企业轻松分析出员工的工作状态稳定可靠采用了严密的架构设计，本地、网络数据全程加密，部署了网络/Web防火墙，数据实时备份，满足企业对数据的安全需要方便扩展提供开放的平台API，方便企业接入已有的办公系统怎么联系群艺积分制直接拨打积分制服务热线4006848366更新内容一、优化登陆功能二、修复已知bug"}
{"label": "84", "label_des": "养生保健", "sentence": "手牵手智能疾病管理系统SmrtSystemofDiseseMngement，SSDM是针对慢性疾病患者自我管理开发的医患互动系列应用软件，分为患者使用的风湿中心和医生使用的风湿专家。患者端包括自我评估如疾病活动度评估DAS28、躯体功能评估HAQ、用药管理、不良事件管理和实验室检查等主要组件，界面友好，操作简便。本团队开展的研究显示，风湿病患者可以准确掌握SSDM，实施疾病的自我管理。相关研究的论文被美国风湿病大会ACR2015年度学术会议接收，作为大会发言向全世界的风湿病医生和患者进行推荐。风湿中心，已经成为世界一流的风湿病患者的疾病自我管理和医患互动平台。我们利用业内最权威的评估工具，为患者提供最精准的疾病评估服务；我们汇聚全国最优秀的风湿医生，为患者提供最优质的顾问咨询服务；我们利用最智能的互动咨询方式，为患者提供最贴心的疾病康复指导；本应用是您疾病治疗和管理的好助手，它可以帮助您科学评估疾病进展；有效监测治疗效果；建立起专属于您的电子病历；与您的主诊医生便捷互动；更新内容本次更新内容1、2019健康年主题活动正式上线。3月起，登陆APP即可参与活动赢取向医生咨询的机会及健康礼品。2、在线咨询优化，现在你可以用参与活动获得的优惠券去兑换各项服务。3、已知问题的修复及优化。亲爱的病友，您有任何疑问都可以通过系统设置＞意见反馈进行询问，我们会及时与您取得联系。"}
{"label": "7", "label_des": "家政", "sentence": "荣获上门服务020明星大奖开通城市北京、上海、广州、深圳、杭州、成都、南京、武汉、天津、郑州、西安等。开通品类上门按摩、推拿、足疗保健、小儿推拿、康复理疗、精油SPA、催乳、艾灸调理、刮痧、采耳等中医上门服务。产品特点专家的服务具有专业资质证书，五年以上推拿行业经验医师级团队综合中医、肌肉、推拿学等提供最专业按摩便捷的预约公众号、客户端均可约，两小时内上门服务放心的品牌多家资本投资，打破传统门店上门按摩高价服务简介上门按摩经络为基础，中医按摩使经络畅通，保持健康状态小儿推拿轻柔渗透，小儿推拿调理发烧、便秘，提高免疫力康复治疗通过抗阻力，根据功能障碍，康复治疗中风瘫痪等足疗/SPA足疗保健改善内分泌血液循环；SPA促进新陈代谢开奶/催乳理气活血，开奶催乳、增加乳汁分泌、乳腺炎调理刮痧/艾灸刮痧以经络腧穴为理论；艾灸温阳散寒、怯湿调经用户帮助感谢您使用点到按摩提供的上门服务，有任何问题可通过以下方式反馈1.微信公众号点到IDdindofuwu2.官方网站http//www.dindo.org/每周一次点到，疏通经络、调和气血，提高免疫力更新内容1.优化时间表选择2.修复部分BUG"}
{"label": "22", "label_des": "策略", "sentence": "加油中国体育社区官方出品，2014年隆重上线，基于互动平台，发展同城体育资讯、个人空间、同城约战、体育赛事、场馆预定、各类活动等各种应用产品。为用户提供业余体育约战，场馆在线预订，提供图文视频等全方位的体育资讯等，满足体育迷关于交友、竞赛、游戏、资讯及体育场馆消费等需求。《约战》我们身边的体育，我们自己的体育运动，约起来软件特色同城约战通过约战平台马上找到当地的运动伙伴，让体育变成社交，让运动更有趣；团队空间为各个项目的业余俱乐部、球队、社团提供专业团队空间管理系统，让你的团队有个家；赛事管理为城市群众体育比赛提供专业的赛事网站平台及在线管理系统，赛事组织者可以简单有效的进行管理和宣传；场馆预定囊括所有体育场馆信息，让用户足不出户就能选择场馆并进行在线预定和网络支付，让运动更简单；,,1.新增积分赛和CCL模块2.bug的修复，更好的交互逻辑。3.其他功能模块的修复说明为了您体验，请升级最新版本。"}
{"label": "72", "label_des": "母婴", "sentence": "胎教盒子，胎教音乐天天听、千万怀孕妈妈孕期胎教必备APP适合怀孕期准妈妈，提供适宜准妈妈的胎教音乐、手工胎教、亲子胎教等内容并提供孕妈社区交流、孕期专用准妈妈工具，还可以根据孕妈妈的孕周提供专业孕周期知识产品特色1、孕期风靡的胎教音乐、定期根据预产期推荐不同胎教音乐；2、胎教音乐播放器自动关闭功能，睡前不需要手动关闭让怀孕妈妈轻松入睡；3、有戏社区，分享怀孕期那些事，参与精彩活动，好礼不断，积分兑换；4、定时孕检提醒不错过，科学管理孕期健康；5、怀孕准妈妈工具，让孕妈妈在孕期可以安心测评。胎教须知1、音乐胎教每日23次，每次10分钟左右，并且在胎儿有胎动的时候进行比较适宜。2、使用手机进行播放时尽量降低分贝，避免刺激胎儿。3、胎教音乐的选择是关键，尽量选择已经被验证过的如莫扎特胎教音乐、贝多芬胎教音乐以及古典音乐为主。4、除音乐胎教准妈妈还可以进行手工、抚摸等胎教行为与胎宝宝进行互动。祝福怀孕的妈妈希望胎教盒子为您提供的胎教音乐等服务让您的孕期生活更舒心、快乐。祝孕妈一切顺利。更新内容1、修改了帖子选择分类闪退问题;2、优化了播放功能；"}
{"label": "71", "label_des": "亲子儿童", "sentence": "你见过会烤披萨的机器人吗你想在悬浮的太空舱品尝煎饼果子吗转动星球仪，就能做出酥脆的薯条；旋转飞碟锅，即可熬制香浓肉汤超多魔法厨具，给你神奇的烹饪体验快来宝宝星际厨房试试吧产品内容科幻厨具机器人烤箱、飞碟汤锅、音乐盒烧烤架....带你体验科幻版厨房美食DIY青椒香肠串成串、披萨撒点玫瑰花...任性混搭，你的美食，你做主丰盛菜肴光波煎饼、浓汤蔬菜面、动感烧烤串....超多菜品，供你挑选多种做法煎薄饼、剁牛肉...煎、炒、煮...花式料理你的私房菜超多食材澳洲牛肉、法国洋葱...营养综合，吃出健康好身体搜索宝宝巴士，就可以下载宝宝巴士的所有早教APP了哦~欢迎联系微信宝宝巴士微博@宝宝巴士官网http//www.bbybus.com邮箱cn@bbybus.com更新内容#宝宝巴士2019年春季新品预告#宝宝巴士匠心打造4款精品APP宝宝巴士科学岛宝宝巴士艺术乐园宝宝巴士百变职业宝宝巴士习惯班，将陆续上线科学、艺术、社会、健康4大领域，助力宝宝快乐成长一键下载即可免费拥有成长所需的早教互动，敬请期待搜索宝宝巴士，就可以下载所有APP、儿歌、动画、视频了哦~欢迎加入宝宝巴士官方Q群288190979，一起为孩子做更多更好的产品。"}
{"label": "70", "label_des": "工具", "sentence": "新鲜有趣的星座运势测算大全和情感运势专家,全面解析你的每日星座运势，提供丰富的星座占卜和心理测试，给你幸福指引，把握十二星座运势前程十二星座运势每天更新，可以帮助你了解每个星座的每日，每周，每月的运势变化。了解12星座的爱情配对，事业发展，财富变化，更好掌控自己和他人的星座运势和星座性格主要功能星座运势全面解析你的每日星座运势，帮你了解12星座的每日，每周，每月的运势变化。星座分析通过星座认识你的星盘，解读星盘的奥秘星座性格详细分析12个星座的性格，恋爱，起源故事，让你成为星座专家星座配对测算你和恋人之间的爱情指数，心理分析，配对解读。星座生肖通过星座和生肖的角度解析你的性格，爱情和职业。心理测试丰富的心理测试，你的解密心理世界周公解梦详细为您解释梦境中的一切，让您不再对梦产生疑问，让梦预见您的未来。指纹算命通过指纹来解析您的性格，姻缘，职业，健康和运势。星座星闻丰富有趣的星闻，让你在下班路上、睡觉之前等闲暇时间打发无聊。,2019星座运势全解析,2.5.8更新日志1、更正生日花语和生日密码的错误；2、更正星座血型和星座生肖的错误；3、更正星座性格和生肖性格的错误；"}
{"label": "76", "label_des": "汽车交易", "sentence": "格瓦拉生活提供一站式娱乐票务服务，涵盖电影、演唱会、话剧、展览、音乐会、儿童亲子、赛事等在线购票。格瓦拉致力于为热爱文艺生活的人群带来丰富且优质的内容，适合简单文艺的你电影购票1.覆盖全国7500家黄金商圈影院，享受低价的购票体验2.开通影院折扣卡，购票享受更多优惠3.大量影城已经支持退票和改签，让你大胆放心的买4.买电影票的同时可以购买影院小食，让你看好又吃好演出购票1.演出覆盖130多座城市，连接2000多家演出、体育场馆，热门演出赛事一网打尽2.在线可售卖演出数达4000+，淘到低价折扣票3.大部分演出支持在线选座，给你很好的订票体验4.支持多种入场凭证，带防伪纸制票、电子票、手环、身份证等，告别排队，方便快捷观看演出更新内容1、收银台支持建行支付、农银快e付2、修复了一些bug"}
{"label": "50", "label_des": "电台", "sentence": "1、手机收音机支持国内外4000多个频道的广播电台收听，是您出门休闲必备软件。2、手机收音机采用时间顶尖的播放器内核，播放过程无延时，声音清晰，让您能够轻松听广播3、手机收音机所有链接都采用高速链接，加载完成之后基本上无任何延时4、手机收音机提供了优秀的搜索以及收藏功能，让您轻松选台5、有了手机收音机，足不出户，你也能知晓天下事了，还在犹豫什么，赶紧尝试吧。更新内容优化体验，增强稳定性。"}
{"label": "103", "label_des": "相机", "sentence": "潮流拍照新方式潮自拍全新改版升级，多种质感相机新玩法，随时随地拍出新潮流拍立得从体验到成像都炒鸡真实，你的拍立得在此胶片相机多款复古胶卷任君选择，并为您保留冲洗的惊喜感鱼眼相机透过鱼眼看到更精彩世界，这个角度有点funky有点萌智能塑形全新黑科技来袭，让你秒变长腿女神百变贴纸，可嗲可酷千篇一律太无聊，换个贴纸更有趣特色滤镜，拯救废片百变场景、潮流滤镜，废片一秒变大片真实美颜，高级美化精细美型、真实美颜、素颜也能拍大片10S酷炫视频，show出你的潮态度分段拍摄+多变特效=分分钟拍摄潮流大片联系我们官方微博@潮自拍官方微信公众号selfiecity更新内容部分功能体验优化，拍照更流畅~新增特邀用户体验时尚潮流资讯信息流，新潮美妆穿搭技巧一键get"}
{"label": "17", "label_des": "休闲益智", "sentence": "好玩的配对游戏到来了，游戏规则简单，只要两个相同的图案之间没有阻挡就可以配对。出错越少得分越高，速度越快还会有额外加分。精心设计的大量鲜艳美味的水果蔬菜，养眼又解馋。冲关失败也不要紧，重玩功能绝对体贴。纯为休闲放松打造，超快上手超快玩,,为您优化了体验细节。"}
{"label": "70", "label_des": "工具", "sentence": "欢视助手，帮助用户对自己的电视机进行管理。如果您发现电视机反应过慢不防试试一键加速功能，可以关闭当前正在运行的程序和清理电视机缓存文件，如果您想知道当前网络是否适合观看网络视频，可以试试测网速功能，测试您电视机当前网速。文件管理，轻松帮您预览外接设备内的文件。不仅可以管理您电视机终端的已安装应用的升级、卸载等操作，您还可以在欢视助手里找到更多更全的电视机应用，丰富您的业余生活更新内容改正运行中一些bug"}
{"label": "20", "label_des": "棋牌中心", "sentence": "爽快的上海斗地主来了斗地主赢大奖、定期活动上海斗地主送大礼、系统级防作弊、上海斗地主超强的娱乐性、超低的上海斗地主流量消耗、超顺畅的游戏体验。让你玩的爽、斗的爽、赚的爽游戏特色一、实惠奖励超给力上海斗地主普通场玩游戏攒元宝，获实惠。低门槛，高收益。不来不划算上海斗地主,爽快的上海斗地主注册送15,更新新版本更新之前版本的系统卡顿"}
{"label": "20", "label_des": "棋牌中心", "sentence": "网易棋牌是一款扑克棋牌竞技类手游，游戏以清新的画面风格为玩家带来了风靡全国的火热扑克竞技玩法，网易棋牌中，玩家可以与好友约战一较高下，还能与众多牌友实时匹配，随时随地，任你玩转是由地方的扑克牌局，取代传统跑的快和八十分发展演变而来，牌局采用四人结对竞赛，输赢升级的方式进行。由于其易学，组合和技巧性强，使牌局更富有娱乐性和刺激性，深受政府、白领和群众的喜爱。"}
{"label": "70", "label_des": "工具", "sentence": "EXILIMRemote是一种非常方便的应用程序。它不但可以利用卡西欧的带WiFi功能的数码相机将影像传输至智能手机，还可以将智能手机作为数码相机的遥控器来使用。本应用程序的主要功能如下1.遥控拍摄使用智能手机，可以从远处操作相机并进行拍摄。2.快速传输在用相机拍摄完静止图像后，当场即可将此静止图像传输至智能手机。3.传输至智能手机选择用相机所拍摄的静止图像或视频，可以将其传送至智能手机。传送后，可简单地将其转送至SNS。4.Scene应用程序启动功能能方便地启动Scene相片应用程序。关于操作方法，请参阅EXILIM的EXILIMRemote网页或相机的使用说明书。http//www.csio.com.cn/dc/pp可支持的数码相机EX100F，EX100，EX10，EXZR850，EXTR350S，EXTR350，EXTR500，EXZR50可支持的操作系统Android4.06.0更新内容更稳定、更优质，邀您一起体验。"}
{"label": "71", "label_des": "亲子儿童", "sentence": "冰淇淋、糖果、果汁加工厂一应俱全好玩有趣涨知识快乐成长等待孩子探寻发现宝贝三岁之后，简直就是十万个为什么对世界的好奇，对美的认知，对万物的理解宝贝都想知道雪糕为什么像一个小狗的形状糖果为什么这么甜果汁是水果变的吗宝宝冰淇淋工厂满足宝贝的好奇心产品亮点让孩子了解品种多样的配料认识各式酷炫的制作机器多种造型的磨具放飞宝贝想象从制作到包装孩子凭借自己的审美任意搭配通过销售美食与小伙伴一起分享劳动成果还能赚取更多的金币获取配料与磨具整个游戏模拟产品流水线画面精美，操作简单这不只是一个简单的美食制作游戏它助力宝贝快乐成长激发孩子无限创造力欢迎联系微信宝宝巴士微博@宝宝巴士官网http//www.bbybus.com邮箱cn@bbybus.com更新内容#宝宝巴士2019年春季新品预告#宝宝巴士匠心打造4款精品APP宝宝巴士科学岛宝宝巴士艺术乐园宝宝巴士百变职业宝宝巴士习惯班，将陆续上线~科学、艺术、社会、健康4大领域，助力宝宝快乐成长一键下载即可免费拥有成长所需的早教互动，敬请期待搜索宝宝巴士，就可以下载所有APP、儿歌、动画、视频了哦~欢迎加入宝宝巴士官方Q群288190979，一起为孩子做更多更好的产品。"}
{"label": "4", "label_des": "同城服务", "sentence": "葡萄钱包APP致力于打造一个奢侈品钱包皮具养护的新需求服务平台，我们通过客户信息进行专业预建判定损伤及维修方式，满足您的个性化需求，打造奢侈品钱包皮具洗护O2O服务模式，只需一部手机在线预约，即可轻松享受高品质奢侈品钱包护理服务,,BUG修复。"}
{"label": "17", "label_des": "休闲益智", "sentence": "这是一款力力争为玩家营造公平、公正、合理的竞技手游。游戏采用经典街机捕鱼题材，融入比赛玩法，万人同服竞技，给与玩家最畅快的互动体验，引领玩家进入捕鱼新纪元。游戏特色千种炮弹万倍炮台，一路锻造升级轻松打造强力炮台，问鼎王座称霸海洋。联网捕鱼，高手过招，一触即发，指尖绽放绚丽技能，巅峰对决争当最强王者一炮千金，壕气冲天行云流水的爽快打击感和诸多个性boss挑战，让你欲罢不能。瞬息万变的3D深海实景让玩家体验到CG级的视觉盛宴，真正融身于真实的竞技捕鱼世界。免费福利领到手软，深海寻宝集奖券，海量话费金币等你拿，不花钱也能嗨翻渔场。,,优化系统性能，体验更顺畅。"}
{"label": "97", "label_des": "彩票", "sentence": "准确及时，美观易用的贴心软件，及时为您更新出奖数据。提供历史数据查询，通过各种参数走势分析历史数据，缩小中奖范围，提高中奖概率，安全方便、操作简单、更省流量。,,稳定性改进和错误修正。"}
{"label": "70", "label_des": "工具", "sentence": "手机云是中国电信开发的一款集手机桌面，数据管理，软件管理，安全防护于一体的多功能桌面产品。应用介绍1.实时话费查询提供手机实时话费、网络流量、套餐使用状况等信息查询，并支持便捷话费充值。2.一键备份恢复允许用户将手机上的联系人，短信，通信记录，照片，文档等通过手机网络备份到服务器；并允许用户通过手机网络将服务器中备份的数据回写到手机上。3.智能的应用程序管理对本地应用自动分类识别，自动版本更新提醒；可以将喜欢的应用程序分享给好友。4.丰富的在线主题风格丰富在线主题、壁纸和锁屏，使手机多姿多彩个性化皮肤，炫酷超凡，想换就换，精彩缤纷。5.网站远程手机管理支持用户远程查询手机数据，网站发送短信，向手机推送软件，定位手机等。更新内容优化若干功能。"}
{"label": "99", "label_des": "银行", "sentence": "中银富登村镇银行手机银行2.01、全新ui设计风格，优化页面布局；2、提升转账汇款等交易操作体验；3、新增财富页面、我的资产、贷款申请等功能。,,1、支持安卓9.0版本2、新增企业在线开户功能3、新增人脸识别功能"}
{"label": "10", "label_des": "社区服务", "sentence": "小翼管家APP是中国电信智慧家庭业务的控制中枢与统一入口，集智能家居、天翼高清、家庭云、语音操控于一体，为用户提供智慧生活的整体解决方案。更新内容本次更新内容优化摄像头产品功；可对消息通知进行筛选，只对有需要的设备进行消息提醒，不打扰您的日常生活;支持天翼网关3.0功能；提供网络宽带管家服务，新增家长控制、智能提速等功能此服务目前只对江苏用户开放；使用户体验变得更加优雅，以及修复了一下不为人知的bug。"}
{"label": "17", "label_des": "休闲益智", "sentence": "超级英雄，拯救世界了。"}
{"label": "19", "label_des": "体育竞技", "sentence": "在一个被外族占领军蹂躏的世界里掌控你的飞行器而高速行进，并击败追逐者。以你最快的速度极速奔驰，完成你的任务。世界正被入侵者占领他们正在追捕你。在不熟悉的地形中穿越作战，避开障碍物，逃脱追捕及摧毁。重新计算和优化你的路线可提升你能达到的距离。测试你的极限及控制力，你的冒险会为你赚取奖励。飞得更远。排名更高。继续加油。使命就靠你来完成了。BREAKNECK极速]特点&middot;一款惊险动作类游戏，让你以高速穿越充满危险和敌人的世界，累积距离成绩并收集供应品&middot;每天和每周都有任务，可测试你的能力&middot;收集全新飞行器套件，供你定制机体&middot;用逼真的3D图形和环境描绘出被入侵蹂躏后的场景&middot;每日环境重置，使你经常面对新的路径和挑战&middot;每周有新的锦标赛和排行榜，让你与其他幸存者一比高下&middot;加成及解锁的飞船升级可助你应对不断变化的挑战&middot;与幽灵船比赛即可超越你之前和最佳成绩&middot;音乐家Kdington全新原创背景音乐我们欢迎玩家的来信用Twitter吗在@PikPokGmes上关注我们并加入#BrekneckGme上的讨论《极速》是免费游戏，但也能用真钱购买一些游戏装备。您可以在您的设备设置中关闭应用内购买选项。更新内容修复了一些BUG。"}
{"label": "95", "label_des": "借贷", "sentence": "借钱0门槛，5分钟极速下款5000元，不查征信，无视黑白，想借就借，轻松还款当天放款，快速拿钱，凭实名手机立借50000元简单信息填写拒绝繁琐，轻松过审实测放款率>86.18，高成功借款率,低门槛，极速放贷，费率低,1.全新UI改版，优化用户体验"}
{"label": "46", "label_des": "视频", "sentence": "木瓜影视大全是一款影视聚合应用，聚合了电视剧、电影、综艺、动漫、短视频。无论是热播剧集、热映大片、火热综艺、还是人气动漫、想看就看，超高清画质，更流畅播放。同步追剧《知否知否应是绿肥红瘦》、《皓镧传》、《青春有你》、《小女花不弃》、《天衣无缝》热映电影《蚁人》、《幸福马上来》、《机器之血》、《肆式青春》、《天下第一镖局》、《精灵旅社2》劲爆综艺《青春有你》、《小姐姐的花店》、《大冰小将》、《相声有新人》、《非诚勿扰》超清大片让你看个够，更新够及时、简单又好用。更新内容新增知否知否应是绿肥红瘦，皓镧传，青春有你等热播内容"}
{"label": "70", "label_des": "工具", "sentence": "讯飞输入法，1分钟400字，语音输入带你飞流畅输入，语音精准，手写快捷，还有海量皮肤、表情、颜文字，是你的必备手机输入法。特色功能语音随心说智能语音输入，识别准确率98盲打皮肤自定义盲打键盘，DIY皮肤盲打输入更个性biubiu键盘不用打字的戏精键盘，怼人吐槽都不怕emoji表情全套emoji表情，长按连发更有趣方言识别23种方言输入，AI有温度懂你懂乡音手写输入支持叠写连写，输入效率更高拼音输入超大词库及时更新，输入候选更准确文字扫描OCR智能识别照片中的文字离线语音没有流量也能语音输入语音翻译说中文秒变外语，英日韩俄无压力除以上特性，我还有很多既实用又好玩的功能，快来体验吧期待反馈我们时刻倾听，有问必答，真诚期待您的反馈QQ群33645107微信搜索讯飞输入法关注用户反馈讯飞输入法APP设置意见反馈务必留下联系方式哦,1分钟400字，语音输入带你飞,1、盲打键盘新增自定义功能，DIY皮肤盲打输入更个性2、语音输入『随心说』说话秒变文字，中英方言免切换3、新增自定义视频皮肤，轻松自制动态有趣的输入法皮肤4、输入面板适配全面屏，自由调节键盘高度打字更顺手"}
{"label": "95", "label_des": "借贷", "sentence": "蜡笔分期全教育分期平台，隶属于玖富集团，关注蜡笔易学，乐享更多。致力于为各年龄段的用户提供具有优势的分期付款学习服务，缓解学费压力，获得教育机会。现金借款优势智能评估智能评估个人信用，减免繁琐评估流程，加快放款速度放款迅速快速审核，高效通过，快至当天可完成放款手机借钱手机直接申请，无抵押、无担保低息分期可分期还款、分期消费联系我们客服电话4006528321官方微信蜡笔分期lbifenqi官方微博蜡笔分期官方网址http//www.lbifenqi.com投诉建议4006528321更新内容1、增加了用户自主选择支付服务费方式；2、优化了一些已知的bug。"}
{"label": "48", "label_des": "音乐", "sentence": "火爆全球的短视频创作平台musicl.ly进军中国啦更名为muse+++++吴亦凡都在玩的短视频pp，你还不来吗+++++你可以在这里跟随音乐节奏尽情释放你的才华，创造出有意思的内容，也可以结交有共同爱好的朋友，互相分享有趣的创意，更可以同全世界的脑洞高手们一起PK，把中国精神传递给全世界哦快上传你的创意视频，与全世界一起玩吧你可以在muse上发现流行音乐搞笑视频各类才艺时尚美妆点滴生活激萌宠物建议反馈https//musiclly.zendesk.com更新内容1.muse全新改版，设计师呕心沥血倾情奉献，呈现出全新的视觉体验，快来感受一下2.上传一个视频作为自己的头像，让你的个人主页动起来。3.猜你喜欢震撼上线，快来挖掘专属你的muse世界。我们还在持续修复bug，优化性能，改善体验，使用中如有问题和建议，欢迎大家填写表单https//support.musicl.ly/zhhns/contct告诉我们哦～"}
{"label": "18", "label_des": "动作类", "sentence": "一款创新玩法的.io类游戏，通过对一大堆飞刀的熟练操控来进行混战，独创的龟缩防御机制俗称王八状态让你能轻松秀死对手。刀剑两开花<br/><br/>2.0版重磅更新<br/>段位系统<br/>分为七个段位，每个段位分别对应不同的难度<br/>新手乐园<br/>青铜互啄<br/>白银互怼<br/>黄金互戳<br/>大师乱斗<br/>王者争霸<br/>神仙打架<br/><br/>道具技能系统<br/>移动型障碍物<br/>移动加速道具<br/>旋转加速道具<br/>黑洞<br/>自动吸刀<br/>反守为攻技能两开花<br/><br/>表情系统<br/>有三十多套表情可以选择<br/><br/>重做游戏界面UI<br/>重做游戏图标ICON<br/><br/>作为以原创玩法为特色的睡神飞工作室，最近这一年因为各种原因基本没推出啥原创玩法的游戏有点惭愧。今年我做废了23个游戏DEMO，其中有一个创新玩法做了两个月后发现与刚上线的DOTA自走棋玩守创意撞车非常伤。创新确实不易，挣钱也不易，从我自学游戏到现在已经五年了，之前的游戏虽然有几百万的下载量，但由于大多数里面几乎没有广告和内购，所以也基本没啥收入，这样肯定是坚持不下去的，所以在这个游戏中，放了一些广告，上个版本中因为强制广告的问题被骂得很惨，所以这个版本里我去掉了所有的强制广告,,稳定性改进和错误修正。"}
{"label": "13", "label_des": "仙侠", "sentence": "注建议使用Android系统版本4.3以上、内存2G以上设备体验游戏国风武侠，唯真唯美，初心不负《剑侠情缘2》是由西山居原班团队打造的经典国风武侠MMO手游。游戏采用国际顶级虚幻4引擎制作，展现前所未见唯美国风大世界；特色武侠竞技玩法，还原招式之间原味武学对决快感；独创一门派双流派系统，更为广阔的武学探索空间；轻松自由社交环境，书写属于自己的江湖传奇。更新内容613技术测试版本"}
{"label": "102", "label_des": "摄影修图", "sentence": "时间真正的草图，并直接影响卡通用你的相机应用效果拍摄照片，录制视频或只是发现你身边的一个不同的世界。有很多可用的不同的艺术效果，包括素描/漫画/铅笔绘图/绘画/油/水彩画/漫画风格/海报等等，直接在相机画，实时。您也可以应用所有这些过滤器，以现有的照片你的画廊。产品特点应用实时特效和拍摄照片和视频与您的相机，或更改现有照片的画廊。你可以从许多卡通和素描效果选择，你可以调整设置来创建你的照片变化无穷多个。选择取决于你的设备功能调整视频质量捏缩放，点击屏幕自动对焦，背部和前置摄像头之间切换分享照片通过电子邮件或Fcebook这样的，Instgrm的等社交网络为您了细节。"}
{"label": "21", "label_des": "经营养成", "sentence": "《糖糖时尚屋》是一款服装设计和装扮类休闲游戏。小伙伴们，糖糖时尚屋开业啦，精致的连衣裙、酷酷的T恤、甜美的短裙让你置身时尚乐园。看到这么多的美衣，爱时尚、爱创意的你有没有心血来潮想要自己动手设计呢快来和糖糖一起打理这家独一无二的时尚小店吧。剪刀动一动、针线扭一扭、缝纫机抖一抖，各种特色款式变出来。精湛的手艺，亮眼的设计和独特的时尚风格肯定能惊呆你的小伙伴。"}
{"label": "116", "label_des": "经营", "sentence": "开通宝是大众创业时代中一款实现移动创业的全新智能APP软件。通过高效的移动业务拓展、数据化的管理系统、灵活优厚的推荐机制等，让每一个会使用智能手机的人，都能随时随地无门槛创业。,,稳定性改进和错误修正。"}
{"label": "93", "label_des": "保险", "sentence": "海量客户轻松创富保险移动交易平台。中国领先的互联网保险交易平台，您专属的线上展业秀场，专注为您实现创业梦想。创保网是中国平安旗下移动在线保险创富平台。依托于平安综合金融优势，创保网为您提供全面丰富的保险产品和细致体贴的展业专家支持。借助移动互联网技术，创保网打破了传统展业的时间空间限制，为您提供在线投保、客户管理、实时结算等线上展业流程，让您随时为客户服务，实现自身资源变现。同时，创保网将整合线上线下资源为您带来海量客户，让您的保险业务变得更简单更新内容朋友圈海报、机器人助手、圈子功能升级。"}
{"label": "71", "label_des": "亲子儿童", "sentence": "口袋宝宝，晒娃必备新神器美宝宝日记应用，全家实时分享的宝宝相册1.智能整理宝宝照片自动识别宝宝照片视频，宝宝成长时光轴一键生成；自动汇集散落在多个手机的照片视频，一个不落；装载宝宝每个成长瞬间，随时浏览珍贵育儿时光；2.一人拍娃，全家欣赏实时分享照片视频，向全家人直播宝宝的生活随时随地拍给全家看，幸福晒娃，安全隐私想念、点赞，评论，实时亲子互动，尽显关爱3.视频记录宝宝的成长方便的宝宝录像机，极省空间，再也不担心手机没有内存；随手录制宝宝成长点滴，自动即时分享，进入视频育儿新时代；4.简单好用，老人爱一键邀请，立刻使用，一款老人也会用的APP让远方的外公外婆爷爷奶奶随时看到宝宝家人之间好的亲子互动方式，欢享育儿新生活5.育儿必备，亲子互动育儿知识，营养食谱，科学育儿好助手亲子秀秀，母婴互动，宝宝成长全记录宝爸宝妈一定要同时使用，再介绍给爷爷奶奶外公外婆哦快乐的事情，就是全家共同关注宝宝成长，科学育儿育儿交流QQ群435260449官方微信号口袋宝宝更新内容不是每一次的改变都惊天动地，重要的是一直在努力改变，就像这次，只是我们对品质的不懈追求"}
{"label": "56", "label_des": "英语", "sentence": "绅士阁宝盒APP专门考研生背英语单词的app。参考了考试英语大纲7000英语单词，计划智能复诵，自动发音，最棒功能点，高度您可自定义的主题，提高你的阅读经验，简单易用。倒数考试功能设定。改善英语考研单词发音。运用有效的背诵方法，更科学的词缀联想记忆法，让你们快而且有效率地背单词。坚持不懈，提高学习英语乐趣，记下您喜欢的单词，包含收藏功能。还有字体大小设置，随心选择背景色设置。支持暗夜模式，左右翻页。拥有发音功能。快速理解考研英语中的重点与非重点之间的关系，还有解决了需要理解的词汇、语感、复杂句之类的。"}
{"label": "17", "label_des": "休闲益智", "sentence": "人气大爆发超酷的泡泡消除游戏LINEBUBBLE现已推出第2季老少咸宜人人爱的LINEBUBBLE2，随时随地让你享受无穷乐趣兔兔再次踏上寻找失踪熊大的旅程。但突然出现的红色恐龙，把兔兔带往一个神祕的世界兔兔到哪里去了呢兔兔能够找到熊大吗游戏简介]玩法很简单只要投掷出泡泡就行了可爱又好玩的关卡与BUBBLE1相比，泡泡更多样、更可爱。每一个新情节都会出现妨碍兔兔的孤立泡泡。还有可怕的魔王等着你游戏方法]要消除泡泡，就要收集3个以上相同的泡泡。达成连击，就会出现特殊炸弹。不断保持连击，炸战的威力还会变得更大完成每个关卡中出现的各种任务。与LINE好友一起享受BUBBLE2的乐趣"}
{"label": "17", "label_des": "休闲益智", "sentence": "碰碰喵星人全新消除类游戏来袭，舞动手指只需要点击2个及2个以上喵喵星即消除，简单的玩法，精致的画面和炫动的声音，爱喵人士必备，分分钟萌到你别具一格的游戏战斗场面轻松愉悦的游戏音乐和动画效果萌宠泡泡猫，Q版消泡泡，画面很精美绚丽的消除特效，动态的关卡泡泡，萌萌哒的游戏音效更新内容无"}
{"label": "24", "label_des": "辅助工具", "sentence": "三重好礼等你来拿亿万用户，十年品牌，外服游戏不限时免费加速迅游手游加速器，由专注加速十余年加速企业迅游旗下速宝网络科技出品；一款专业手游网络优化加速产品，一键解决手游因网络问题造成的游戏卡顿、延迟、掉线、加载缓慢等一系列问题，提高手游网络的稳定性，彻底告别卡顿等问题。让你远离延迟，跳黄跳红等网络问题。支持王者荣耀、吃鸡、PUBG、FteGo、传说对决等热门游戏。功能介绍√外服游戏，Stem免费加速，专线加速不拥挤√独家专利网络优化技术，提升至少70手游网络稳定性√海量网络节点资源，尽享平稳超快游戏体验超值福利√首次注册登录即送7天VIP极速加速服务√自动签到不花钱，多重壕礼任性兑换√皮肤、游戏礼包、VIP加速时长尽在礼包中心更新内容更新内容支持海外手机号注册登录"}
{"label": "46", "label_des": "视频", "sentence": "方便实用的全能音乐视频播放器支持各类常见的影音格式avi、mkv、mp4、rm、rmvb、wmv、flv、swf、3gp、mpg、m4v、mov、asf、vob、ts、mp3、wma、flac、ape、aac、m4a、ogg、wav支持flash格式，可在本地播放下载的flash视频支持局域网Samba共享、DLNA/UPnP，快速连接播放局域网视频媒体支持视频文件的内嵌外挂字幕，多字幕选择，适合看英文电影的播放器多音轨选择，多语言切换变速播放，0.8~2.0的五级速度选择视频断点播放，快速恢复至上次播放位置多种清晰度选择，支持高清视频播放软件硬件解码切换，选择适合手机的解码方式触摸屏手势操作，支持调节亮度、音量、画面比例等,方便实用的全能音乐视频播放器,适配Android8.0修复bug"}
{"label": "32", "label_des": "生活社交", "sentence": "产品介绍身边查看附近的人和动态。相遇好看的脸孔，碰撞有趣的灵魂。发现浏览关注好友动态，与好友互动，发现生活的更多精彩。直播阳光帅气、风趣幽默、温文尔雅，各类帅哥主播应有尽有，为你打破无聊。公益安全是交友首要原则。新浪微博@blued交友软件微信服务号BluedppBlued官网www.blued.com更新内容1.新增动态超级曝光，让更多人认识你的涨粉神器2.新增直播好友连线，快来直播间激活新玩法3.群组回归啦，来和志同道合的兄弟们聊聊吧~4.更多体验优化和问题修复近期更新1.小布特权包上线，会员自选特权，性价比更高2.直播连线PK上线，激烈对抗，high翻全场"}
{"label": "70", "label_des": "工具", "sentence": "科大讯飞文字转语音软件，人工智能黑科技，输入文字立刻变声音人工智能助力传统配音，采用全新语音合成技术，搜罗全国知名的真人主播，打造合成主播+真人配音的一站式配音服务主要功能智能合成配音优质真人配音分类文案模版MP3格式下载与分享磁性稳重的大叔音，温柔知性的御姐音，甜美可爱的少女音，还有独具特色的方言配音，您想要的，这里都有,同时提供真人一站式配音服务，专业的配音团队，完善的售前售后服务，真正满足您的配音需求，便捷您的日常生活~还等什么，快来pick吧如果您在使用过程中遇到问题，请联系我们微信公众号讯飞配音搜公众号来撩哦~QQ2514436446微信号peiyinge2017我们时刻倾听，有问必答，真诚期待您的反馈更新内容优化修复已知问题，优化配音体验"}
{"label": "48", "label_des": "音乐", "sentence": "《我爱猜歌名》是一款有趣的猜歌游戏，这类游戏安卓平台多样化，如疯狂猜歌、猜你歌等等。游戏当中收集了近200百首歌曲，听歌词已经优化好了，听音乐猜歌名正在准备中。后期加入进去。希望大家能支持,,优化系统性能，体验更顺畅。"}
{"label": "70", "label_des": "工具", "sentence": "便捷流畅的安卓虚拟按键，相信您用过会"}
{"label": "35", "label_des": "漫画", "sentence": "百分百原汁原味的原创连载手机漫画，天天更新最in最夯超高画质的人气动漫，海量漫画小说动画随心看独家全彩漫画海外版权超聚人气的独家全彩漫画，题材多元丰富，故事情节跌宕起伏独家全彩漫画仅在漫咖可以观看。海量原创作品天天更新来自各地的优质原创漫画、小说、动画，奇幻、悬疑、推理、战争，题材包罗万象，天天更新，周周连载，任君挑选一手就能掌握的漫画应用完全符合漫画发烧友的阅读习惯，特有的滚动模式，智能定位分镜，突破以往手机漫画的阅读障碍，让你更阅读更轻松支持在线阅读+脱机下载全新的在线阅读+脱机下载永远跟随潮流，没有网络也能想看就看。独特的图片处理技术，节省更多手机空间，高清晰低内存的完美体验。更新内容地主家有余粮快去抢米啦真的怎么干凭粮票每天自动饭米，还可以去广告那么好事带上我，走起~"}
{"label": "70", "label_des": "工具", "sentence": "江民手机安全管家，是具有高效防护能力的手机安全安卓软件，其主要功能有手机诊断、自动IP拨号、防盗拨、任务管理、垃圾短信过滤、来电拦截；提示为了系统稳定，请不要安装多个手机安全软件，如短信防火墙、来电防火墙、IP拨号、防盗拨软件、手机杀毒软件等"}
{"label": "70", "label_des": "工具", "sentence": "豌豆荚设计奖、小米、魅族、锤子、360首页推荐。极简汇率forAndroid，全球首款采用MterilDesign的汇率换算应用。手起键落，即点即用汇率数据实时更新，支持全球160多种货币，无广告完全免费，为全球旅行者提供简洁优雅的汇率计算体验。应用特色MterilDesign全球首款采用MterilDesign的汇率换算应用极简体验抛弃繁琐，简单至极，回归汇率换算本质简洁，不简陋当地货币，加减乘除，手势切换，恰好够用数据实时更新与YhooFinnce中间价汇率数据时时同步当地货币自动根据所在位置推荐当地货币需同意使用定位权限比特币换算支持比特币、黄金、白银换算更改主题色六支原色，多彩质感手势操作即滑即换，切换币种更方便更新内容优化用户体验，修复部分bug如果你喜欢我们，请考虑留下一个五星评论，让我们继续努力如果在使用中遇到问题，非常欢迎通过「意见反馈」与我们取得联系，我们会认真对待您的每一条建议与意见"}
{"label": "84", "label_des": "养生保健", "sentence": "权健医疗网平台是权健集团在互联网+的国家战略指引下，为解决老百姓看病难看病贵病难治等问题的线上医疗辅助平台，该平台由权健集团旗下权健肿瘤医院和控股公司骏源北京科技发展有限公司共同运营，权健肿瘤医院是国内中西医结合治疗的先驱，具备强大的医疗团队和线下科室，骏源科技具备国家食药监总局颁发的互联网医药交易资格证等互联网医疗运营许可，给权健医疗网药品交易提供可靠的互联网技术支撑，权健医疗网平台具备完整的预约挂号,诊后咨询，线上支付等功能，是广大患者的福音，平台集成了中草药采购供应系统，给全国医疗机构提供完善的线上中草药采购服务更新内容1.增加收藏医生和收藏医学讲堂的功能2.增加分享的功能3.增加意见反馈的功能4.优化消息提醒5.修复部分bug"}
{"label": "116", "label_des": "经营", "sentence": "eBookingmamahome移动版是mamahome推出的专为公寓经营者推出一款智能公寓管理软件，旨在为公寓经营者提供一种随时随地、方便快速的公寓后台管理服务。目前移植了态管理、订单管理、客人管理、小账本等主要功能。,,修复已知问题"}
{"label": "19", "label_des": "体育竞技", "sentence": "真人汽车驾驶在德国生产的汽车街头赛车模拟器。在这个游戏中呈现的德国制造商汽车从经典城市汽车强大的现代跑车和豪华轿车。在游戏中每节车厢都有自己的技术规格和发动机的声音。以及详细的身体和仪表板创建完整的存在和现实主义的影响。游戏提供不同的气象条件四个独特的轨道。你可以开车上高速的公路，或者走在德国小镇搭车，这是特别美丽的夜晚。如果你是一个真正的赛车手极端，你应该推动冬季赛道危险结冰路面。您可以选择一天的开始时间，将动态变化。启动发动机，向下按气体和尽可能快的追逐。通过超车交通汽车赢取积分，您需要他们打开新的车辆，模式和游戏的其他特点。这个赛车模拟器使您能够选择的驾驶风格，可以是安静和安全的或极端的赛车的能力。设置的丰富，可以自定义汽车的物理现实主义的水平，从商场和简单，最真实的，因为在困难的赛车模拟器中，你将需要出示您的驾驶技能。记录你的游戏视频，并分享给你的朋友与Everyply服务社交网络。您可以编辑录制的视频回放，并使用摄像头和麦克风您的设备上发表评论他们。更新内容BUG修复。"}
{"label": "18", "label_des": "动作类", "sentence": "《火柴人英雄》是一款非常好玩的动作冒险类游戏，拥有色彩绚丽的场景画面和经典复古的角色形象，为玩家打造了一个精彩熟悉的火柴人冒险世界。《火柴人英雄》游戏中玩家将亲临激烈刺激的战场，组建强大部队的同时，还要指挥你的火柴人勇士进行作战，利用优秀的策略性打败所有敌人。"}
{"label": "99", "label_des": "银行", "sentence": "浦大喜奔，是一个金融生活方式。浦发银行信用卡APP产品特色1、便捷聚合支付为更多人新增微信支付，支付体贴入微；2、智慧生活地图定位你身边的优惠，美好生活一键触达；3、多彩精品页面欢迎来到你的专属视界，为所想定制所享；4、智能菜单排序功能菜单智能热度排序，支持自主编辑；5.账户自由管理统一管理多家银行卡，支付还款更自由；6.随心自在分期定制化分期产品，梦想之路无需再等贷；7.一手小浦头条火爆用卡头条资讯，干货满满喂饱你；8.福利拿到手软重磅福利，全在你的卡券百宝箱。联系我们官方微信浦发银行信用卡,浦发银行信用卡官方APP,我的专属领地，焕然一新，体验更顺畅。卡片管理全新改版，卡片展示更清晰，做最了解您的卡片管家消费分析可视化消费概览，客制化任务中心全能积分各类积分活动一站式参与，方便快捷全家福搜索一键直达，标签分类更清晰"}
{"label": "53", "label_des": "中小学", "sentence": "针对中小学家长的在线学习产品,教育孩子从改变自己的教育能力始,优化体验，增强稳定性。"}
{"label": "17", "label_des": "休闲益智", "sentence": "这是一个不断飞向天际的小气球，用你的球球盾牌来保护气球，不要让它迷失轨迹飞向星际，来飘逸的指尖扫荡障碍物快感吧游戏玩法游戏中你将作为守护者，通过滑动手指撞击并消除障碍物，动动大脑点子，让气球安全、自由地飞向天际，感受超治愈系的奇异人生。你会遇到各种各样的障碍物，有大小不一的方块，有滚动的球球，有一笔画出来的直线，还有变了形的魔方，都可以通过弹球、顶棍儿、撞击障碍物的趣味方式把他们弹弹弹，全部弹开如果不小心碰坏了气球也要永不言弃，看看谁的气球可以最后吃鸡，成为地表最强的那个吧"}
{"label": "36", "label_des": "小说", "sentence": "有兔阅读，畅读好书没有束缚永久免费，让你自在阅读没有广告，让你轻松阅读没有任务，让你安心阅读百万好书任你挑选，上万读者倾力推荐，囊括热门影视原着小说，玄幻，都市，仙侠，青春，言情一键入库。阅读起来，一起成为有兔创始人热门原着追踪速达《魔道祖师》《知否知否应是绿肥红瘦》《流浪地球》精选好书应有尽有《斗罗大陆》《女神的近身护卫》《全职法师》…都市言情蜜意柔情《一世倾城》《驭房有术》《恰似寒光遇骄阳》…恐怖推理直击人心《十宗罪》《我有一座恐怖屋》《鬼吹灯全集》...文学经典点石成金《废都》《平凡的世界》《天才在左疯子在右》…更新内容1.连载更新一秒推送，更快速度追更；2.增加小说换源功能，随心切换高品质书源；3.解决部分地区无法加载小说的问题；4.个人中心、搜索求书等其它优化。"}
{"label": "106", "label_des": "电商", "sentence": "万色商城万色商城是一款提供精品商品的移动互联网商城，万色水母，万色益+益生菌，万色颜如，妃兰，伊芙西已成为中高端美容护肤产品的领航者，为爱美的你提供正品货源，24小时专属客服为您解决后顾之忧产品特色万色水母可溶性胶原蛋白美肌系列万色益+益生有你益+安心，一家人都可以吃的益生菌万色颜如肌肤稳态平衡的新支点万色妃兰轻奢臻品，只为更美未来伊芙西就这YOUNG，要你管轻奢快时尚彩妆品牌更新内容发现新版本1.业绩小助手再升级；2.订单中心焕然一新；3.查看物流、订单退款体验升级；4.还有更多小优化等你来发现；"}
{"label": "97", "label_des": "彩票", "sentence": "福彩助手是牛球球团队结合数十年大数据运营经验的成果，数据准确，开奖及时，应用信赖度高，数据参考行业专家分析福彩规则，命中率高，中奖很简单；清晰走势社交属性说说社区，逗比运营，和大神面对面交流互动，更有天降红包等着你哦福彩功能1支持彩种支持11选5、体彩、竞彩足球、竞彩篮球。2专家推荐大数据运营理念，给你及时有用的推荐信息3海量资讯各个彩种的海量资讯，一网打尽更新内容1.投注页面美化2.足球数据优化3.高频彩追号优化，添加追号中奖停止功能4.个人中心优化，设置添加比分直播，摇一摇控制入口，他人个人中心页面添加打赏，定制入口5.数字彩购彩页面的走势图添加下拉特效6.双色球大乐透走势图添加开奖号码和红蓝特性7.修复若干已知bug"}
{"label": "8", "label_des": "公共交通", "sentence": "比共享单车更潮的Gofun川交共享汽车来了现在注册即享1元用车3小时优惠Gofun川交是由四川交投运务传媒有限公司和北京首汽智行科技有限公司共同出资打造的便捷、绿色、环保、经济的交通出行方式和新型共享经济模式，主营分时租赁业务。通过无人值守的智能分时租赁方式，满足公众个性化通勤、商务和休闲的短途自驾出行需求。Gofun川交特点724小时服务，按需智能共享用车，每天出门不限行，行业领先的用户身份识别技术，安全性爆表比打车更便捷，比公交更自由，比租车更简单，比单车更舒适，这就是属于你的未来的出行方式Gofun川交共享汽车。成都、北京、上海、青岛、厦门、武汉、长沙、南京、西安、佛山、广州、宁波、天津、昆明、桂林、三亚、合肥、乐山、无锡、大理、福州等全国21个城市，数千网点，数万辆共享汽车，为您的旅行、商务、上下班通勤出行提供更智能的定制化场景化出行服务，做到真正的随用随取，随取随还更新内容更新内容修复若干Bug,提升App稳定性"}
{"label": "8", "label_des": "公共交通", "sentence": "襄阳出行您的出行好帮手。为您提供准确的公交信息查询服务和最方便的实时电话招车功能。随时掌握公交车辆的实时位置、进出站状态；无论何时何地，一键拨号即可轻松叫车；到站提醒功能更能帮您预约车辆，减少您错过车和坐过站的烦恼。襄阳出行，为您带来全新的出行体验功能简介1、实时招车功能随时随地查看周边的出租车，拨打电话，随时约车，让出行轻松又方便。2、实时车辆位置随时查询公交车辆位置信息、进出站状态，公交乘车一切尽在掌握。3、公交查询可以通过站站查询、线路查询、站点查询、线路规划四种方式进行查询，为您提供更便捷的查询方式，更准确的站点和线路信息。4、到站提醒公交车辆即将到站，系统会以通知栏推送方式进行提醒，避免错过车和坐过站的尴尬。5、通知公告实时了解线路动态，线路、站点调整早知道。6、附近站点自动搜索周边公交站点，即使不知身在何处也能轻松找到乘车站点。注意提醒功能会持续使用GPS定位服务，程序切换到后台时，仍会保持GPS连接，相比其他操作会消耗更多的电量。更新内容1、调整首页标签位置2、增加首页标签左右滑动体验3、修复部分场景下的登录BUG"}
{"label": "19", "label_des": "体育竞技", "sentence": "What足球还能五杀超神创新足球休闲竞技手游《马上踢足球》前来觐见这不仅是激情火热的球赛，更是技能满天飞的大乱斗小学生、灵能少女、科技宅男、机械警察…你将操控众多技能迥异的球员，上演一场没有规则、以让对手不爽为目的的比赛，没错我们的宗旨就是踢不过你就锤你游戏特色无规则，撒欢乱斗不会锤人的球员不是好队友《马上踢足球》球员、WWE世界冠军安德努。体验贴身肉搏的快感除了踢球，技能互怼同样high点十足。拿到球千万别高兴，如果你想将球射进球门，先问问你这满身大汉同不同意吧想上分，基友同心是基友就来一起坑激情3V3，球员搭配套路百出，技能衔接行云流水，一顿操作666，一看战绩05，别说了，想想怎么甩锅吧六分钟，即兴开射音浪冲击、核爆现场、黑洞吞噬、十万伏特…我有百种方式让自家球门开花不断…顺风浪逆风更要浪管他输赢，一场球赛就要从头high到尾,创新足球MOBA手游,更新内容1.新增玩法自定义房间模式2.新增球星熊孩子萝拉3.新增皮肤樱花小美、涂鸦大款、牛仔将军4.新增春节系列春节皮肤、春节射门特效、春节补给箱等5.部分BUG修复6.部分性能优化7.部分球星平衡性调整"}
{"label": "17", "label_des": "休闲益智", "sentence": "\"滑动手指，指哪打哪这是一款超耐玩超上瘾的指尖休闲游戏，让你在动动手指就能获得射击的快感挑战球球与方块激情碰撞的火花游戏玩法仔细瞄准，点击屏幕，控制球球发射方向，尽可能多地把远处的方块击倒，在限定球球个数内清空方块则闯关成功游戏乐趣1."}
{"label": "101", "label_des": "影像剪辑", "sentence": "为你提供新快全的电视剧、电影、动漫、纪录片、新闻、娱乐等影视和直播，高清流畅播放，支持微博、QQ一键登陆。专为追求易用性和高清的用户设计，支持国内高清电视直播频道，全格式的本地720P播放支持以及多屏互动功能，让您手机选视频，推送到电视上看"}
{"label": "64", "label_des": "民航", "sentence": "主要功能<br/>差旅管理<br/>根据政策设置，为您选出政策范围内低价机票；通过差旅政策管控、成本中心记录等领先理念，让商旅的出行预订正式进入有纪律、有章法的正规军时代。预订过程简单快捷，让商旅人士告别繁复的电话沟通，轻松搞定机票酒店。机票预订<br/>机票查询，快速便捷查询实时航班，实现机票预订；<br/>机票筛选，您可以选择自己理想的舱位和航空公司；<br/>多人预订，可为多人订购机票，实行统一差旅政策；<br/>酒店预订<br/>酒店定位，轻松在地图上完成定位，快速找到附近酒店，了然酒店周边情况；酒店筛选，您可以输入想入住的酒店品牌，快速找到自己熟悉的酒店；<br/>酒店详情,直观感受酒店内部房型、环境，清晰了解酒店服务设施，轻松选择心仪酒店；<br/>火车票预订<br/>火车票查询，快速便捷查询实时车票；<br/>多人预订，可为多人订购火车票，实行统一差旅政策；<br/>订单查询<br/>实时了解自己的订单状态，随时查看订单详情，回顾历史订单；,,1.优化用车地图定位功能"}
{"label": "99", "label_des": "银行", "sentence": "武汉农村商业银行个人手机银行是为智能手机用户量身定制，集金融服务和生活服务于一体的手机客户端，突出安全、实惠、便捷的特点，为客户提供网上查询、转账汇款、代理缴费、投资理财等各种业务，是武汉农村商业银行服务客户的重要载体，致力于为客户打造更加专业、简单、安全的移动互联网新生活一、功能介绍个人手机银行功能包括账户查询、转账汇款、明细查询、个人理财、个人贷款、账户管理、缴费充值等。二、简单操作简单流畅的页面设计，结合手机的点触、滑动等操作特点，为您提供优良的使用体验。三、安全保障通过手机设备和用户账号绑定、动态短信验证码认证、电子交易密码、转账限额控制等一系列的安全手段，保障您的资金安全。客服热线省内96555；省外4001196555.更新内容武汉农村商业银行个人手机银行是为智能手机用户量身定制，集金融服务和生活服务于一体的手机客户端，突出安全、实惠、便捷的特点，为客户提供网上查询、转账汇款、代理缴费、投资理财等各种业务，是武汉农村商业银行服务客户的重要载体，致力于为客户打造更加专业、简单、安全的移动互联网新生活"}
{"label": "70", "label_des": "工具", "sentence": "该测距仪测定目标距离。有效距离10m1km。使用简单。输入目标的高度，和触摸屏幕。之后的目标是一致的2线，得到的测量距离。为您了细节。"}
{"label": "70", "label_des": "工具", "sentence": "TVLauncherPRO将转换您的平板或安卓电视成为一款全新的装置这是一款专为安卓电视棒与平板设计的媒体启动器。功能主画面可设定6款最爱应用程式大图标天气隐藏应用程序隐藏状态列需要ROOT]10张壁纸毋需触控板与滑鼠即可操作内建时钟与日期小部件3种不同的时钟格式5种不同的日期格式"}
{"label": "70", "label_des": "工具", "sentence": "奇瑞手机互联为您提供个性化的车载服务，使您能够更安全的驾驶车辆，是手机功能在车内的扩展延伸。车机与手机的连接，更加方便快捷的在驾驶过程中，通过车载屏幕控制和使用手机端的应用，时时互动，让您的驾驶生活更加丰富多彩。更新内容1.全新支持奇瑞瑞虎5xSUV；2.全新支持凯翼X5SUV；3.奇瑞助手体验优化；4.兼容性升级，支持更多手机型号；"}
{"label": "9", "label_des": "政务", "sentence": "安徽纪检监察客户端是省纪委监察厅顺应媒体格局、舆论生态深刻变化，运用新媒体技术做好纪检监察宣传工作，推出的网站、手机站、客户端、微博和微信五位一体新媒体传播平台中面对移动用户的新闻发布平台之一；是实现安徽纪检监察新闻信息新媒体全渠道传播重要方式。安徽纪检监察客户端通过推送即时信息的方式，及时、准确、权威发布安徽省党风廉洁建设和反腐败工作信息，同时与省纪委监察厅举报网站接通，接受移动端实时举报。客户端的整体设计风格与安徽纪检监察网站设计风格一脉相承，政务蓝和赭红两种色彩为主色调，主要开设要闻、审查、曝光、巡视、视觉、观点、专题、动态、杂志等栏目。更新内容bug修复，功能完善"}
{"label": "96", "label_des": "理财", "sentence": "皇朝万鑫建立分享经济模式在新时代的创新运用，打造国民共建一对一扶贫的消费体系，通过消费前置与消费增值的两大思维，将实业与消费进行多方位良性整合，并在消费互动中产生价值蝶变递增。同时，皇朝万鑫线下切实响应军民融合的国家战略，积极践行创新扶贫的指导思想，发展真正落实到惠国惠民、互利共赢。更新内容修复部分小错误，提升整体稳定性。"}
{"label": "118", "label_des": "其他", "sentence": "一个全新、轻量且带有快速搜索功能的启动器★右滑立即访问你所有的应用程序★两个点击操作找到任何应用和联系人★搜索餐馆、商店、电影和电视节目★行动卡片使其能够快速看到菜单，预定，预约★在您的主屏幕上创建快捷方式，。"}
{"label": "95", "label_des": "借贷", "sentence": "人人贷renrendi.com是中国互联网金融协会常务理事单位，成立8年来稳健运营，致力为高成长人群提供专业的线上借贷及出借撮合服务，多年来坚持专业、严谨、自律、合规的发展理念，凭借自身的技术、风控实力以及专业的管理团队，一直走在行业前列。多重保障1、银行资金存管，平台无法触碰用户资金。2、来自清华复旦耶鲁风险数据团队为资产质量保驾护航。3、按月披露核心运营数据，运营合规透明。公司荣誉1、成为中国互联网金融协会首批理事单位。2、荣获iTrust互联网信用评价中心评定的AAA级信用认证。3、2014年所属集团友信金服获1.3亿美元融资，创当时全球同业融资新高。4、连续两年入选2016、2017年中关村独角兽企业榜单。5、获评2017中国TOP金融榜年度普惠金融奖。6、2018年正式成为中国互联网金融协会常务理事单位。7、2018年人人贷存管银行入围首批存管银行白名单。8、截止2019年2月28日累计成交金额突破800亿,累计注册用户数超过3000万数据来源于人人贷平台内部统计。联系我们1、官方网站www.renrendi.com2、官方微信公众号renrendi3、官方微博http//weibo.com/renrendi4、官方客服电话95770V5.7.22版本更新说明新功能上线优选转固定期，享更多福利​转账充值转账充值流程，首充得奖励页面服务详情页展示调整帮助与反馈进入APP更多意见反馈，把你的宝贵建议反馈给人人贷产品团队，我们会认真倾听你的每一条建议QQ群335776033"}
{"label": "71", "label_des": "亲子儿童", "sentence": "唐诗节奏鲜明，通俗易懂，朗朗上口，对培养宝宝的语言表达能力、想象力都非常有帮助，是非常适合宝宝学习的国学经典。宝宝唐诗三百首精选儿童容易模仿学习的经典唐诗，通过精美的动画和好听的声音激发宝宝的兴趣，让您的宝宝快乐学唐诗。通过学习唐诗，宝宝不仅能够丰富知识，还能养成良好的习惯，塑造高尚的品德。36岁是宝宝语言发展的黄金时期，这时候宝宝接受能力强，记忆力好。为了便于宝宝学习唐诗，《宝宝唐诗三百首》精选了多首语言优美，通俗易懂而又朗朗上口的唐诗精品佳作，配以精美的插图，专业的语音朗读，让宝宝快速掌握唐诗，感受经典，提高语言能力，是爸爸妈妈的好帮手。产品特色1.根据宝宝的年龄与阅读特点，精选多首有趣易懂的经典唐诗。2.每一首诗都配有精美插图，图文并茂，帮助宝宝加深理解，轻松记忆。3.每一首诗都配有专业语音朗读，声情并茂，让不识字的宝宝也能自主学习。4.应用提供下载功能,支持把唐诗下载到本地离线播放.熟读唐诗三百首,不会作诗也会吟，孩子从小熟读唐诗能够使孩子在不知不觉中掌握汉语言文字的韵律感。,宝宝学唐诗，宝宝幼升小,V2.33更新说明1、优化了精品唐诗动画；新增了精品唐诗"}
{"label": "102", "label_des": "摄影修图", "sentence": "光影报名照由光影魔术手团队开发，历年公务员考试照片制作都推荐使用光影魔术手，这次全新推出手机pp，制作报名照更方便更新内容光影报名照由光影魔术手团队开发，历年公务员考试照片制作都推荐使用光影魔术手，这次全新推出手机pp，制作报名照更方便考试报名，证件照，签证照，简历照，工作生活中需要用到的电子照片真多使用光影报名照帮你一键搞定照相馆太难找证件照拍的太难看不怕，有光影报名照，轻松自己拍出好看的证件照，拍的不好看，重来照片背景要白色、蓝色还是红色光影报名照都可以满足你文件大小要求太苛刻光影报名照可以随意调节让你足不出户，一键制作好满意的电子照片，并可发送到电脑端，直接使用1国家公务员考试，司法考试，会计考试，各种考试的照片要求，光影报名照全面收录，并紧跟最新考试动态，实时更新考试名称和照片要求2一寸二寸照，身份证护照等全面网罗其中，证件照半分钟搞定3可新建自定义照片规格宽，高，文件大小等多种参数，你需要的所有要求这里都可以满足4一键换照片背景底色，白色，蓝色，红色，让你一秒钟制作满意的证件照5软件内置拍摄指南，按照拍摄指南拍，准没错"}
{"label": "113", "label_des": "办公", "sentence": "\"每刻报销是中国领先的差旅及费用管理SaaS供应商，为企业提供差旅预定、费用报销管理、全流程费用管控服务。公司运用云计算、大数据等先进技术，在企业费用管理领域不断进行业务创新，旨在全面提升企业费用管理的能力，为企业的费用管理降本增效，让报销不再烦恼。核心功能1."}
{"label": "53", "label_des": "中小学", "sentence": "小学英语一年级上软件介绍人教版小学英语课本，有声版，1年级上册，1年级上学期使用，支持单章朗读、单章循环、全书朗读、全书循环。所有课文都配有专业精致的朗读，对培养小朋友的语感和朗读水平大有裨益。把教材搬进手机里，随时随地阅读学习。展开更新内容提升了稳定性。"}
{"label": "53", "label_des": "中小学", "sentence": "快对作业致力于为中国1.8亿家长和中小学生服务，新学期10万本练习册解析强势来袭快对作业书库覆盖率高达95，是作业互助平台，家长检查学生作业的好帮手扫码搜书，秒出整本教辅解析，新学期一起互动学习、一起作业互动起来提供小学一年级至高中三年级的90以上的课本练习册解析，学生写完作业自己检查，家长使用检查学生作业。轻松搜题，快乐学习，是中小学生使用的检查作业工具。快对作业特点1、解析全语数英政史地理化生，覆盖全部学科90以上的课本练习册解析2、查找快扫描条形码，按书名搜，按年级搜，按学科搜，按版本搜，怎么搜都行3、效果好秒出全本解析，又准又清晰，收藏使用后更加方便，助你快速检查作业4、家长模式密码保护，帮您更好的辅导孩子学习，孩子使用快对更放心。使用场景1、作业百思不得解时2、写好作业想检查时3、家长给孩子辅导作业时4、任何遇到作业问题的时候人手在用的作业检查神器，欢迎家长及学生使用。,扫码搜教辅解析家长检查作业神器,新增1.5万本新学期作业解析，持续为你更新书籍库1.上传解析优化，上传更方便，解析更清晰2.学生会功能优化，尊贵身份随处彰显3.分享优化，向同学分享解析更方便4.快对大使专区上线，结识志同道合的伙伴"}
{"label": "95", "label_des": "借贷", "sentence": "借款，借款赤兔钱包帮助用户解决资金借款需求，为广大借款群众提供产品搜索、智能推荐和借款攻略引导等综合借款服务，定位为专业的线上借款智选功能，致力于为社会普通大众群体提供更加简单，透明及全方位的借款服务。,借款很好用的借款产品,优化包大小，下载更省流量；界面优化，修复已知bug。"}
{"label": "85", "label_des": "医疗服务", "sentence": "哮喘管家专业医生免费问、专家讲座免费听、哮喘日记智能记、哮喘及过敏药物轻松购内容提要哮喘管家是国内一款为哮喘患者及家人打造的专业哮喘管理工具，由上海朔茂网络科技有限公司开发。功能介绍哮喘防治必修课及名医堂哮喘权威专家免费讲座及前沿资讯用药视频教程及在线用药指导哮喘及鼻炎药物使用方法教学视频及患者上传吸入视频后由专业医护人员在线指导用药哮喘评估了解当前哮喘控制水平，一手掌握病情记录通过智能用药管理仪及智能峰流速仪轻松记录用药状况和肺功能。评估用药依从性、疗效及发作风险。问医生向哮喘管家专业医师团队或就诊医院医师咨询病情及康复注意事项患友社区在线哮喘患者社区，获得患友的支持或为其他患友提供经验指导药房可快速便捷及优惠地购买到哮喘治疗相关药品及器械更新内容采用更完善的预计值计算公式。"}
{"label": "59", "label_des": "成人教育", "sentence": "《博傲金题》是目前市场上按照护士考试人机对话新规则开发的模拟软件。含有护士、医师、药师、医学考研等21个小科目的题库、试卷及历年真题。总题量达到了50万+。更新内容1.升级直播SDK，修复直播回放不能看问题"}
{"label": "10", "label_des": "社区服务", "sentence": "津e生活是专为天津广大市民提供便民服务的手机客户端，可以实现水、电、暖、手机、固话、有限电视、社保等费用的一键缴纳。客户端页面风格清晰简洁明快，是一款时尚化、扁平化、个性化、轻盈化的手机银行。24小时客户服务热线95599更新内容稳定性改进和错误修正。"}
{"label": "17", "label_des": "休闲益智", "sentence": "豆豆猪来邀你一起旋转跳跃《豆豆猪跳一跳》是一款休闲益智类的小游戏。玩法简单但是很虐很虐心，需要通过点击屏幕控制球球不停向上跳跃，既要关注颜色的变化，还要小心的控制着小球，只有遇到和小球颜色相同的路障，小球才能顺利通过，可不是那么容易能拿高分的哦。,,优化系统性能，体验更顺畅。"}
{"label": "56", "label_des": "英语", "sentence": "新概念英语NewConceptEnglish作为全世界最为经典的英语学习的宝典，以其严密的体系性、严谨的科学性、精湛的实用性、浓郁的趣味性深受英语学习者的青睐。1.包含新概念英语1234册全部，英音、美音两个版本。2.包含音频、文字、中文翻译。3.包含课文翻译、单词释义、语法讲解、例句练习等。"}
{"label": "70", "label_des": "工具", "sentence": "是一款涵盖了各个学车科目及相关资讯的实用驾考软件，不仅提供了仿真题库的顺序练习。还有计时模拟考试模块，让您拥有真切考试体验。提供错题收集的功能，让您迅速了解薄弱题型。更提供视频题目、考场视频、相关行业资讯，寓教于乐。,涵盖了各个学车科目的驾考软件,修复了已知bug"}
{"label": "49", "label_des": "直播", "sentence": "全网火爆的真人美女视频交友直播神器，随时随地与美女面对面劲爆畅聊；这是一个追求快乐、告别孤单的乐园，这是属于我们的小时代；么么直播，才情主播等你来玩，邂逅你的网络红颜我们的愿景好玩有趣、告别孤单、内容互动功能介绍1看直播，随时随地拿出手机就能看心仪女神在线视频才艺秀2享畅聊，免费即时沟通，支持一对一、一对多、悄悄话3听音乐，当下流行歌曲随意听，更能点唱自己喜欢的歌4表爱慕，免费礼物、送特效礼物、做管理、做粉丝5拼人气，幸运大摇杆、点球大战、翻你妹6享尊贵，尊享会员、酷炫座驾、进场动画、富豪等级更新内容优化全新登录方式，登录更便捷优化首页推荐方式优化，展示更多主播修复解决一些BUG"}
{"label": "54", "label_des": "职考", "sentence": "教师资格证APP是中冠教育根据教师资格证国考新考试大纲研发的应用软件，汇聚了教师资格证考试历年真题、高频考点等海量题库。拥有真题练习、顺序练习、章节练习、随机练习、错题重做等多种便捷功能的考试软件。中学、小学、幼儿分科目配置考试题库，同时还有中学、小学、幼儿教师资格证笔试和面试精华资料。更有交流互动版块，为您答疑解惑。优质题库，笔面试精华，使用简便，让您随时随地复习、备考，充分备战教师资格证国考。,考教师选中冠，通关有保障,1.新界面改版，带来全新体验2.新增微信订阅号功能3.优化细节，增加课程试听功能"}
{"label": "17", "label_des": "休闲益智", "sentence": "尝试植物角色，将它们培育为新的物种，并发现它们的独特个性。继续收集植物，直到收集完所有植物玩托卡实验室植物，你会发现科学世界更加不可思议、更有乐趣和托卡实验室系列TocLbElements一样，好奇心将会在整个游戏过程中引领你。选择你的植物，然后访问实验室中的五个不同位置●成长灯将光线照耀到植物上，看看会发生什么你的植物在光线的沐浴下是愉快舒适并高兴地叹了口气，还是痛苦地呻吟和扭动身体当你点亮一两档时会发生什么●浇水罐将植物放入罐中，然后再注满水。植物是否会漂浮起来浸湿时植物会有何动作●营养站最适合植物的饮食是什么尝试三种不同的营养配方，看看你的植物角色最喜欢哪种营养配方●克隆机旋转克隆机上的轮子，在你知道会发生什么之前，你将有五个小版本的植物。想知道克隆可以做些什么吗通过实验去探知吧●杂交设备你可以混合两种植物，创造出意想不到的结果。尝试一下，看看会发生什么在每个工作站做有趣的实验，看看植物会如何演变。继续实验，直到你收集了应用程序中的全部35个植物角色。收集一种植物之后，继续做培育植物的实验谁说儿童就不能当科学家了托卡实验室植物激发了每个人心中萌芽的植物学家的梦想特点从一种植物开始，在试验过程中可以尝试35种不同的植物角色，每个角色都有自己独特的个性通过实验继续培育现有植物使用五种实验室工具培育植物成长灯、浇水罐、营养站、克隆机和杂交设备。从下列五组中选择植物绿色藻类、苔藓、蕨类植物、树木和开花植物。了解真实植物的名称和拉丁语名称更稳定、更优质，邀您一起。"}
{"label": "32", "label_des": "生活社交", "sentence": "基遇社区APP手机版是一款有趣的基友交流圈子，在基遇，你可以分享你的奇思妙想和热门、有趣、甚至奇怪的新鲜事，并附上你的个人偏见，让它变得独一无二。软件特色如果没有你，我会不会更寂寞如果我搜附近的人，你会不会恰好就在我身边如果我在这里和你聊天，你会不会和我天亮说晚安如果我告诉你我在哪里，你会不会下一秒出现在我眼前如果我再遇见你，你会不会和我说一句，好久不见紧握开心，只为遇见你基遇总有人懂你的不同我们设计基遇的初衷只有一个让年轻人能够最纯粹的分享互动。卡片式交互极简的设计放松你的眼睛、手指和注意力；个性化卡组基遇的推荐算法会根据您的兴趣倾向和卡片热度为你定制个性卡组；这里有基遇伙伴们各自眼中的精彩和天马行空的Ideas，你永远不知道下一张是什么很荣幸地向您介绍我们的基遇，我们还在不断的用户，但衷心的希望您能喜欢。"}
{"label": "53", "label_des": "中小学", "sentence": "掌通家园于2014年正式上线，为家长、园长、幼师和第三方幼教机构提供开放式的远程视频直播、便捷的校务管理、安全签到系统以及丰富的育儿资源等服务。高度安全校园签到将宝宝在打卡签到、人脸识别签到的照片，实时推送给家长，全方位保障幼儿安全。校车考勤系统实时监控校车行车动态；校车考勤系统与园所考勤系统联动，随时掌握宝宝签到情况。校园晨检智能检测宝宝身体状况，大数据记录宝宝健康信息。高效管理消息通知园所通知高效推送，及时提醒家长查看，关于宝宝的信息，不再遗漏；出勤统计班级考勤、老师学生考勤等数据统计均可图表展示，真正实现无纸化办公。学费代缴打破传统学费收缴方式，家长一键缴费，园长一键提现，账单一目了然，有效提高学费缴纳效率。高效沟通宝宝相册实时分享宝宝动态，让家长不错过宝宝的每一个成长瞬间。宝宝直播开放式的远程视频直播，让家长能随时随地观看宝宝的在校动态。高品质内容宝宝视听、精英父母等频道，个性化推荐严格挑选优质育儿内容更新内容修复了一些BUG。"}
{"label": "27", "label_des": "工作社交", "sentence": "脉脉，职场人追捧的商务社交神器相比于线下耗时耗力的商务职场软件，帮助职场人更方便高效地在线上拓展人脉、交流合作、求职招聘，能极大地提升工作效率和增加职业机遇。职场人也在用脉脉，你还不来为什么要用脉脉拓展人脉智能推荐+搜索功能高效拓展人脉，比混群、跑会场更有用塑造形象完善个人资料，有脉脉职业身份认证作背书，能获得更多机遇的垂青职场交流关注职言板块，既能分享职场正能量，也能轻松问薪水聊面试工作内推求职时搜索在意向公司的好友名单，简历让朋友内推更有效洽谈合作在脉脉搜索关键词，能快速精准找到合作方的决策人各位老板，如对产品有建议、发现bug，可直接在pp内发动态或者联系脉脉小助手告诉我们，官方网站www.mimi.cn更新内容本次更新文案1.好友动态的时间显示格式做了优化。2.职言的公司圈内容可分发到动态流。3.优化了刷新的交互动画。"}
{"label": "23", "label_des": "MOBA", "sentence": "《300大作战》是一款原创二次元5V5对战手游，跳跃网络全新MOBA手游作为一款MOBA类游戏，《300大作战》特色明显，创新内容丰富，目标为广大用户提供好玩的二次元MOBA产品。特色一三路推塔，十人激战5VS经典地图，三路推塔，经典的公平对战体验。10位玩家的英雄选择，丰富策略搭配，组建超强阵容，一起追求超神特色二节奏快速，想玩就玩酷炫的移动MOBA游戏，10秒急速匹配，10分钟畅爽竞技对战、随时拿起手机释放洪荒之力。特色三永恒战场，永恒神器神器进场，强悍开局，战斗伊始Carry全场。随时随地，变换装备，带给你巨爽的游戏乐趣。特色四特色英雄，精美画风高冷御姐、呆萌萝莉、筋肉狂人、可爱正太...海量各具特色的二次元英雄，超一流画师精心绘制，选出你心水的英雄，一起征战特色五多重操作，不同体验常规摇杆操作，适合大部分玩家。进阶点触操作，献给追求华丽微操的骨灰玩家。收起,二次元5V5公平对战手游,新活动翻牌活动累计充值活动艾露英雄上新活动圣杯商店上架剑姬家庭教师，下架樱庭云机械纪元优化出战界面增加阵容提示李逍遥可以在出战界面配技能购买成长基金的等级调整为40级限免英雄限免英雄调整为剑姬、龙牙、半藏、诸葛、飞鸟、特蕾莎、本多、克拉拉排位优化排位模式增加禁用英雄阶段开启段位白金段位双方玩家1、2楼可以禁用2个英雄，全部禁用完成后，进入选人阶段战场调整战场防御塔附近没有小兵时，额外增加250的攻击力和100点护甲穿透我方祭坛未被摧毁时，对应路线上的防御塔护甲魔抗提高200点，最大生命值，提高20外塔/30中塔/40内塔祭坛5秒内不受到伤害可以缓慢回血"}
{"label": "106", "label_des": "电商", "sentence": "翻贝花是一款吃喝玩乐购，通通省一半的平台，全城优惠资讯优先知晓，便捷查看附近优惠商家。无需为打折促销费头脑，一站式省钱便民。,吃喝玩乐购，通通省一半,1.界面更加美观2.增加全天和限时两种翻贝模式3.可实时查询个人奖金信息"}
{"label": "70", "label_des": "工具", "sentence": "FS文件选择有两个主要功能1当您从主屏幕，它作为一个正常的文件浏览器中启动。2当从另一个应用程序开始，在这种情况下充当文件选择器，其允许用户选择文件的任何类型和数量。以便其他应用程序可避免需要建立一个实用程序，用于图像，视频或任何其他文件的选择是非常有用的。它有一个文件浏览器的常用功能开放，分享，搜索，查看详细信息，复制，移动，重命名，压缩，解压缩，排序，浏览者，创建新的文件或文件夹，等等。它还允许应用程序管理，创建文件夹的快捷方式。文件选择器/浏览器是Android一个伟大的文件管理器，使得组织文件和文件夹，更快，更容易。非常使用共享文件。谢谢你的信任我们。"}
{"label": "77", "label_des": "日常养车", "sentence": "这是广汽丰田专为顾客量身打造的手机APP应用软件，从新车试驾到售后服务，覆盖用车生活的点点滴滴。您可以轻松通过此应用了解自己的爱车订单状态，维修履历等，更可以快速联系销售店进行预约、救援，更多的优惠活动也可以一手掌握。为您提供尊贵贴心的全方位用车服务新增增加在线订车的意向金支付功能仅限部分销售店部分车型用户协议及隐私政策更新消息免打扰时段设置、收件箱一键已读功能"}
{"label": "49", "label_des": "直播", "sentence": "2亿用户视频直播，云集百万明星主播，轻松搭讪心仪对象主播多多多天使容颜，魔鬼身材，有颜有料玩法多多多酷炫礼物，单人解锁，多人约爱乐趣多多多唱歌好听，舞姿飘逸，气氛愉悦特权多多多富豪座驾，强势守护，彰显身份享受多多多震撼画面，无损音质，告别延迟便捷多多多一秒注册，直接登录，操作简单加入KK直播，随时随地交友聊天，不一样的精彩＝＝＝联系我们＝＝＝官方网站www.kktv5.com官方微信kkmelot邮箱contct@melot.cn6.3.3版本更新说明1.直播大厅改版，全新视觉~2.私信全新升级，跟恶意骚扰说拜拜3.对首页部分推荐位进行了调整"}
{"label": "45", "label_des": "兼职", "sentence": "赚客是一款专注于让你轻松赚钱的手机应用，用户只需要根据要求使用手机完成任务，即可完成赚钱任务，如兼职、用户调研、应用体验等，就能获得收入。赚钱随时提现，到账无延迟。赚客APP让你在玩手机的同时还能轻松赚到钱。赚客操作简单，流程直观，适合各类用户，提现免手续费，快速到账。赚客APP在体验、信用、运营稳定性方面一直维持优秀水平。,手机赚钱神器,新增新增任务类型，高额奖励任务更丰富优化视频赚优化，改善任务流畅度优化修复已知bug"}
{"label": "37", "label_des": "技术", "sentence": "更具价值的新商业媒体，将新商业、新科技、新创投、新职场等优质新闻一网打尽。独家创投行业信息，独家一手发布；商业聚焦新经济，提供更具价值的商业信息；个性主编精选，关心你所关心；联系我们微信公号wow36kr官方微博36氪投稿邮箱tips@36kr.com采访小助手微信report36Kr02问题建议直接发邮件servicemedi@36kr.com或进入APP意见反馈，产品小姐姐在线等撩；更新内容修复部分bug"}
{"label": "70", "label_des": "工具", "sentence": "产品简介中安未来慧视OCR文字识别只需要将您想要识别的文字拍一张照片，就可在一秒内识别。中安未来独有的场景模式OCR引擎，清晰度不高的图片上的文字也可以识别。中安慧视OCR文字识别有完整的SDK开发包，可以继承在任意APP上，支持iOS、Android两大平台产品特点自动矫正手机拍照图片后识别；识别速度快、一秒内完成识别支持中英混排、纯中文简体、繁体、纯英文；非联网、离线识别保护您的隐私支持iOS和Android两大平台可二次开发更新说明添加更新说明时，尽量说优化了哪些部分，不要说修复了哪些BUG，此句删除合作咨询中安业务咨询4000676090联系电话13910741950微信13910741950合作邮箱info@sinosecu.com.cn网址www.sinosecu.com.cn更新内容慧视OCR文字识别V1.0.0.3更新1.更新核心2.界面优化更改3.优化界面跳转动画卡顿问题4.修复拍完照，返回内存增加问题。修复裁切，返回内存增加问题5.减小程序运行内存6.修复连续点击拍照按钮，不拍照情况7.修复在禁止摄像头权限的情况下，点击选取分辨率按钮崩溃问题"}
{"label": "48", "label_des": "音乐", "sentence": "看潮男美女，就来炫舞梦工厂，可以玩的视频秀炫舞梦工厂是北京永航科技有限公司与腾讯合作推出的一个集娱乐互动、才艺竞技为一身的大型高端视频直播平台。帅哥美女主播与您聊天谈心，为您表演精彩的歌舞节目，媲美专业歌手的唱功让您沉醉在绝美的旋律中，忘却所有烦恼在这里，主播和粉丝都会成为您的好友，梦工厂的大家庭欢迎您的加入"}
{"label": "19", "label_des": "体育竞技", "sentence": "《热血奥特超人跑酷》是一款跑酷类手游。杰克奥特超人，赛文奥特超人等等传奇人物变身为跑酷能手，为了保护与重建光之国，再次展开一段酷炫的奥特传说。惊险刺激的跑酷，角色养成以及家园建设等各种丰富多彩的玩法不断发现新场景，体验不同的世界风格在光之国中还有各种道具帮助你磁铁飞行器，奥特披风，奥特装甲。融合多种元素的奥特跑酷之旅等着你,奥特跑酷之旅等着你,首发版本。《热血奥特超人跑酷》是一款跑酷类手游。杰克奥特超人，赛文奥特超人等等传奇人物变身为跑酷能手，为了保护与重建光之国，再次展开一段酷炫的奥特传说。"}
{"label": "9", "label_des": "政务", "sentence": "哈尔滨市教育局App是哈尔滨教育云平"}
{"label": "107", "label_des": "团购", "sentence": "让拼趣多陪着你购物拼趣多主打低价和娱乐玩法吗，让购物不再是一个人的孤独搜索，通过朋友家人同事等之间彼此分享拼团购物，让购物不再是传统无趣而单一的购买，从而变得更优趣味性。拼趣多以实惠的价格，优质的服务让用户的网购体验变得更舒心，拼出多多乐趣。平台这些特色让你也知道正品出售商品质量保证让你的购物变得更舒心性价之王低利润让买家用户感受超高性价比全场包邮火箭般的快递小哥正在为您送达高能玩法众多的购物玩法让你和朋友玩个不停绝对售后良好的售后服务打造好的购物体验为我拼关系有多好，就看大家愿意为你出多少钱免单拼让幸运女神陪伴你吧，体验不用付钱的购物9.9专区低价商品，9.9专区包罗万象的商品任你挑选省钱宝典超值的套餐商品，让你享受不一样的低价水平限时秒杀商品轮流换，为你推荐高性价比的商品秒杀回家为我助力无限量商品，只需要满团，团长即可0元带走商品找到并关注我们微博@拼趣多微信公众号pqd258百度贴吧拼趣多吧更新内容1、增加更加丰富的活动，更多免费商品等您来拿2、解决一些BUG，体验更好"}
{"label": "115", "label_des": "女性", "sentence": "8500万女性钟爱的精神家园，超活跃的女性交流社区，随时随地抒发心事、提升自己她说她社区的姐妹正在聊情感经历、生活烦恼、美妆护肤、减肥绝招、穿搭技巧、生活诀窍、育儿经验...虚拟屋虚拟屋每天发布新玩法换发型、古装照、婚纱照、梦幻手绘、电影植入超多主题，任你选择福利金币福利只宠你品牌试用、活动礼品、免费好礼拿到手软,虚拟屋试衣换脸变发型,1.优化部分功能，浏览更加流畅；2.修复多个线上问题，用户体验更赞"}
{"label": "26", "label_des": "即时通讯", "sentence": "1.可以发语音、文字消息、表情、图片、视频30M流量可以收发上千条语音，省电省流量2.朋友圈，跟朋友们分享生活点滴3.摇一摇、查看附近的人，世界不再有陌生人4.扫一扫，可以扫商品条码、图书封面、CD封面，甚至扫描英文单词来翻译成中文5.公众帐号，用微信关注明星、看新闻、设提醒6.游戏中心，和朋友们一起玩游戏7.表情商店，有趣好玩的表情在这里特别说明微信只消耗网络流量，不产生短信电话费用更新内容本次更新解决了一些已知问题。最近更新用「视频动态」，记录眼前的世界。也可以给朋友的视频「冒个泡」，告诉他你来过。界面全新改版，更清晰直观的视觉与操作体验。可以在看一看里浏览朋友认为好看的文章。在聊天详情页中，可以给单聊设置强提醒。"}
{"label": "106", "label_des": "电商", "sentence": "EPS淘金网商城系统Android版是专为Android手机用户推出的满足购物消费的软件，具有商品搜索、购买、收藏、支付、高效筛选等功能。,,修复部分小错误，提升整体稳定性。"}
{"label": "28", "label_des": "论坛圈子", "sentence": "发布动态功能上线啦，快来看看你关注的好友都发了哪些有意思的动态。Q在芝麻问答可以干什么A可以提出你想问的、感兴趣的、或者各种有意思的问题；可以回答有把握的问题；对回答进行点赞、评论等等...Q问答有啥收获吗A除了答题获得收益这个活动，我们还能通过不断的提问、回答、点赞和评论，聚集一批志同道合的好伙伴。Q芝麻问答还有啥特点吗A①个性化推荐内容，定制你自己专属的问答产品；②积极参与讨论，您的观点会被千万网友点赞、评论除了以上，我们还有热议问题，人人是行家呀~新闻、社会、心理、情感...有意思的灵魂千奇百怪~个性推荐，越刷越得dei劲哈~个性化推荐机制，打造您专属的问答页面。参与回答，获得收益您的精彩回答不仅可以通过系统推荐，您还可以自己分享出去，让更多人看到，会有不菲的收益哦@联系芝麻问答芝麻问答官网www.zhimwend.com反馈邮箱liuhuxun@zenmen.com;shopnpn03@zenmen.com更新内容1、上线想法推荐活动，发想法获收益2、优化阅读体验3、修复部分bug"}
{"label": "71", "label_des": "亲子儿童", "sentence": "六一儿童网开发的六一儿童乐园，是六一儿童网官方应用集合了六一儿童网儿歌视频，故事视频，英语视频，幼儿教育数十类，上万个精彩内容内容跟网站同步，实时更新。界面简单容易操作。定时播放功能，让爸爸妈妈有些的规划时间。保护宝宝眼睛。视频离线下载，把喜欢的儿歌，故事等下载到应用里面。随时随地都能观看建议WIFI环境下使用更新内容1、更新2017新儿歌故事内容；2、提升视频清晰度，播放速度更快；3、优化视频全屏播放时的锁屏功能；4、性能优化，运行更稳定；5、新增VIP专享内容，包括国学故事、三字经、弟子规，以及魔法学校等内容，推荐更新；6、修复部分机型闪退的问题。"}
{"label": "20", "label_des": "棋牌中心", "sentence": "爱棋艺是将直播引入国际象棋在线教育的应用。我们致力于推动中国国际象棋的普及和发展，实现中国国际象棋第四个里程碑。为此，我们针对少年儿童的学习特点，自主开发了寓教于乐的入门小游戏及各种训练、对战功能。同时，特邀国际特级大师并严选教材，给棋友带来超高性价比的名师课程体验。目前，已有超过70万棋友在爱棋艺快乐成长。功能特色1.名师直播课多位国内外名师的精品课程，满足不同等级棋手的学棋需求，实时互动，无限回放。2.一对一复盘名师一对一为您复盘讲解，让您更快的从实战中获取经验、迅速提高。3.三分钟学棋引人入胜的国象小游戏，摆脱枯燥呆板的教学方式，让您快速学会下棋并体会到博弈的乐趣。4.天天全国赛一键速配，自由挑战，与线上众多棋友切磋交流。5.海量战术题个性化匹配，让您通过大量的实战训练不断突破提升。6.棋友社区语音聊天，好友约战，以棋会友。更多好玩有趣的功能等你来发现......签约名师男子国际特级大师王玥、李超、温阳、赵骏、修德顺、JcekStop女子国际特级大师谷笑冰、沈阳联系我们如有任何建议意见，吐槽褒奖，请使用以下几种形式向我们反馈1.关注爱棋艺微信公众号，回复数字9，领取90分钟在线课程。2.官方QQ群2808642893.官方网站www.2chess.com更新内容修复已知bug;修复课程相关页面在低版本设备的兼容问题；"}
{"label": "46", "label_des": "视频", "sentence": "追韩剧必备神器，韩剧综艺大全，2千万妹纸都在用的追剧神器。除了能够获取到时下热门韩剧资讯、韩流str美图以外，还可以与其他粉丝一起聊剧，追星，吐槽八卦用追啊，为韩剧打分，看新鲜热辣的韩剧点评，来为你的idol打cll吧。用追啊，找到志同道合的小伙伴，和韩剧迷一起聊剧、追星、吐槽八卦。用追啊，票选你喜欢的韩剧角色，收录你喜欢的热门韩剧ost、剧照美图。板块丰富热辣剧评，快来为你的idol打cll吧圈子热聊大家一起聊韩剧才有意思，跟小伙伴一起聊更过瘾明星板块这里有你喜爱的爱豆，专辑让你一次刷个够对于产品有任何疑问和建议，请及时联系我们。联系方式info@zhui.com更新内容本版本更新以下主要功能1.修复了部分已知bug2.优化了性能，使用更流畅"}
{"label": "70", "label_des": "工具", "sentence": "文件浏览器 RE文件管理器是一款功能强大的本地和网络文件应用程序、文件、多媒体管理器，完全访问Android的文件甚至包括任何隐秘的数据文件夹RE文件浏览器 全能文件浏览器和管理器主要特性及功能 文件管理点击就可以安装应用、查看压缩文件多媒体浏览点击就可以播放音乐、播放视频、查看图片、阅读文档►快捷工具栏支持所有文件操作►本地/网络管理管理手机及局域网计算机上的文件►本地/网络搜索在本地和网络中搜索和查看文件►应用管理轻松安装/卸载/备份应用程序►压缩/解压文件压缩或解压支持ZIP和RAR►轻松操作/查看支持文件多选操作，缩略图显示和多种视图模式►完善的流媒体功能支持直接播放网络设备上的音乐和电影►蓝牙支持通过蓝牙浏览/操作其他设备中的文件►蓝牙支持包括SQLite数据库查看器1.产品升级"}
{"label": "18", "label_des": "动作类", "sentence": "挑战你的反应力，看你能走多远为您了细节。"}
{"label": "70", "label_des": "工具", "sentence": "录下你的声音一起玩起来，可选许多声音和音效机器人，山洞，低沉音，精灵，紧张，外星人，孩子，鸭子，大峡谷，扩音器，等创建各种各样奇特的声音。有意思的是你可以把所有的效果混合在一起还能创建有声图像，把录着的声音加上效果后，放到图片上，让每一张照片变成一个故事，每一段录音都成为一段美好记忆,录下你的声音，一起玩转起来,修复已知bug优化应用界面"}
{"label": "70", "label_des": "工具", "sentence": "Vicool是一款飞宇科技专门为Vimble2稳拍杆开发的Android应用。具有全新的UI设计，更具人性化的用户体验。用户通过手机进行蓝牙连接后，便可通过稳拍杆控制相机拍照和切换镜头。非常适用于经常用手机直播和拍照爱好者。支持相机拍照和录像、全景合成、人脸识别及追踪、视频剪辑、稳拍杆各项参数设置。更新内容1、修复了部分的bug"}
{"label": "13", "label_des": "仙侠", "sentence": "《寻仙》手游由寻仙端游原班人马打造，九年经典与感动再现。美术片风格的人物画面、独有的东方神话世界观背景、丰富而极具人情味的社交，给你带来最精彩的游戏。"}
{"label": "46", "label_des": "视频", "sentence": "《央广云电台》手机客户端，是由中央人民广播电台旗下，央广视讯cnrmobile.com依托CNR视频资源和技术优势，向移动终端用户推出的，集音频在线收听、下载、分享为一体的娱乐应用软件。央广视频免费为用户提供海量的音频资源，包括最丰富的广播资源、热点播报、有声小说、精彩综艺，为广大用户提供一站式视频播放解决方案。更新内容提升了稳定性。"}
{"label": "18", "label_des": "动作类", "sentence": "西游斗神是一款暗黑西游题材的动作类手游，游戏拥有超级棒的连击效果，顶级华丽的招式，丰富的游戏。喜欢的玩家就来下载吧。约上小伙伴来试试看吧"}
{"label": "36", "label_des": "小说", "sentence": "超受欢迎的小说创作神器，支持小说创作、发布、签约，海量热门小说免费阅读1，用手机写自己的小说，可随时随地创作小说，是你的写书神器、写作神器、创作神器，支持设置密码保护隐私，更有超多小说写作教程，让你迅速从新手晋级成大神2，支持语音输入、特色草稿箱、章节排序、首行自动缩进、自动排版、小说预览、快捷标点、夜间模式、字体大小调节、导出TXT文件、横屏竖屏写作等众多功能3，支持一键发布小说到书城、支持定时发布新章节，让千万读者阅读您的小说。可以和读者交流互动，可以得到读者的打赏和礼物。符合签约条件的小说可以直接和我们签约，赚取稿费4，支持在线和离线阅读热门小说，耽美小说、TFBOYS小说、明星同人小说、校园言情小说、侦探悬疑推理小说、恐怖小说等各类热门小说应有尽有，同时支持导入本地小说阅读，支持语音朗读小说，支持普通话和各种方言朗读，解放双眼、保护视力5，支持云端备份和恢复到本地，多重机制保护数据安全，不用担心小说丢失，更支持手机和电脑同步写作，同时兼顾方便和快捷6，自带小黑屋功能，无视任何干扰，强制码字7，支持关注、粉丝、发布动态等社区功能，可以创建和加入自己感兴趣的圈子官网http//www.cdyt8.com,小说创作发布签约，免费小说阅读,1，可以在自己的主页置顶多条自己的动态了。2，优化社区动态和兴趣圈子界面布局和操作。3，小说写作界面增加敏感字检测的功能。4，修复和优化其它一些已知问题。"}
{"label": "20", "label_des": "棋牌中心", "sentence": "游戏简介关牌流传于江浙一带，大学校园中亦很盛行，打法众多，有温州规则、杭州规则、金华规则、台州规则等等。游戏规则类似与北方的锄大地，此游戏的目的是想方设法将自己手中的牌尽快打出去，谁先把手中的牌出完，即为胜。打法基本上类似，具有规则简单易学，打法生动精彩的特点。并且颇具有发展成为竞技性智力游戏的潜力。游戏特色1、超爽的游戏体验流畅的打牌体验，酷炫的牌型特效，游戏轻松上手2、精致的美术风格采用江南水乡的风格搭配清爽的音乐，让人身临其境3、丰富的游戏玩法非必打和必打玩法任意挑选，想玩哪个玩哪个4、刺激的幸运转盘只要打牌就有机会转幸运转盘，丰厚奖励转不停更新内容修复了一些BUG。"}
{"label": "30", "label_des": "情侣社交", "sentence": "泡泡交友同城约会泡泡交友，专为单身汪打造的脱单密器有格调的年轻人都在玩的游戏社交软件功能介绍一见钟情智能匹配，快速约会，只需1秒，在线美女帅哥秒到你碗里人气广场发语音、码文字、丢表情，还有魔法霸屏，一唿百应，万众瞩目，下一个明星就是你兴趣家族志趣相投的小圈子，在这里，可以集体K歌、猜拳、掷色子，还可以真心话加大冒险，多种玩法、停不下来的互动让你不再担心会冷场真人认证人工认证，确保照片真实性，将不良用户拒之门外，让你的交友安全有保障排行榜单拼颜值、炫财富、攒人气，在这儿你可以荣耀加身，受万众膜拜你无聊，可以来泡泡和天南海北志趣相投的人儿聊天、游戏。你单身，可以来泡泡一秒邂逅，从此对光棍七夕潇洒syno你孤单，可以来泡泡搜索附近的人，陪你约会陪你嗨你外秀，可以来泡泡倾力表现，泡泡助你荣登名气榜单享万众膜拜你……更新内容1.帮会全新互动游戏上线2.优化已知问题"}
{"label": "24", "label_des": "辅助工具", "sentence": "云游戏是一款专注于精品游戏的云平台，为您提供最新最全的精品热门游戏，集游戏下载、评论于一体，为您提供最新最全的精品热门游戏。一键下载安装，畅玩精选游戏，是游戏达人的必备首选。云游戏，让玩家快乐的游戏。更新内容更新内容1.新增版本更新提示；2.修复已知BUG，优化用户体验。"}
{"label": "53", "label_des": "中小学", "sentence": "校本APP是一款服务于学校自主开展校本研修，方便各级教育行政部门对辖区内的研修过程和研修效果进行监督和管理的移动服务产品。区域管理者自主灵活制定研修规划，可视化查看研修数据，高效管理研修成果；校级管理者快速制定学校研修计划，随时指导研修活动过程，全程记录管理足迹；研修者轻松发布并参与研修活动，可视化查看研修学时，与同伴动态交流，真正实现共同学习、共同研修、共同成长。更新内容1.增加了活动扫码签到功能"}
{"label": "16", "label_des": "射击游戏", "sentence": "口袋捕鱼是2013最新开发的一款安卓手机游戏。保留了传统捕鱼游戏简单明快，容易上手的优点，大大增加游戏的耐玩度和内容深度。融入RPG元素，有曲折的剧情，可爱的兄妹与笨唿唿的BOSS活跃其中，不断升级自己的战斗能力，击败一个个强敌，抽丝拨茧般解开层层雾。和传统的捕鱼游戏一样，点击屏幕发射炮弹，命中的鱼可以获得相应的分值。但是除了单调的开炮攻击以外，玩家还可以借助各种战场道具进行攻击。更新内容修复了一些BUG。"}
{"label": "106", "label_des": "电商", "sentence": "拍拍乐是一款涵盖了商品精选、商品分类甄选、促销活动详情发布、品牌最新动态资讯等模块的综合购物类软件，在用户选购商品的同时轻松掌握潮流信息，获取最优搭配指导资讯。...更新内容BUG修复。"}
{"label": "53", "label_des": "中小学", "sentence": "之江汇教育广场是基于教育云实名制的社交网络教育应用服务，旨在构建一个绿色安全、即时交互的免费家校沟通工具，搭建家庭与学校、家长与老师沟通的桥梁，终实现学校、家庭和社会三位一体协同教育。产品具有以下的特色功能1、移动讲台教师可随时离开固定讲台，移步到学生中间通过手机便捷控制电子白板的上课内容，一边教学一边与学生进行课堂互动，让教学过程更轻松、流畅和高效2、资源实现之江汇教育广场资源向空间网盘云同步，教师可多渠道快速收集任何感兴趣的资源，并进行标签化管理，在实现自己碎片化知识管理的同时，还可以通过手机将资源一键发送给学生、一键分享给同事、课堂一键投送到电子白板。3、移动作业随时随地，老师可轻松布置和批阅作业；学生可线下完成作业和预习，并通过拍照、录音等方式提交老师；家长可轻松查看孩子作业和老师点评4、多方沟通教师、家长可快速创建备课组、育儿组等，围绕教学、教育实时交流；还可随时随地进行班级圈分享、互动，孩子在家与校穿梭时的学习和生活状况尽收眼底如果您有任何意见反馈，请在我设置意见反馈中告诉我们客服热线057187880806更新内容本次更新1、找回密码流程更新；2、细节优化及bug修复，提升产品的稳定性近期更新1、班级讨论组升级，解决班级讨论中重要信息经常被淹没的问题，教师可一键查看信息的抵达情况2、即时消息架构升级，解决即时消息偶尔出现延迟的问题3、新增学生点评应用，老师通过空间授课端教学记录的每日点评，课堂表现等数据将同步云端，教师也可用来对学生的日常行为表现进行点评，家长可便捷查看了解"}
{"label": "17", "label_des": "休闲益智", "sentence": "《疯狂牛仔Crzycow》希尔岛北面的野火牧场上，热闹非凡，一年一度的希尔套牛大赛开始了，据说赢得最终胜利的可以获得神秘大奖。牛仔们跃跃欲试，获得大奖的那个会是你吗更新内容修复了一些BUG。"}
{"label": "96", "label_des": "理财", "sentence": "平安口袋e行销简称平安e行销，平安口"}
{"label": "17", "label_des": "休闲益智", "sentence": "《愤怒的小鸟中文版》是一款风靡全球的物理解谜游戏。游戏中小鸟们为了报复偷走鸟蛋的猪，鸟儿以自己的身体为武器，攻击猪们的堡垒。愤怒的小鸟提供基于物理原理、挑战多多的游戏方式以及长达多个小时的重玩价值。每个游戏关都需要逻辑、技能和力量才能解开。游戏下载量已过亿，成为全球玩家最多的游戏之一。丰富的游戏关卡，让玩家能在游戏中充分领略到的乐趣。，多种游戏场景，给玩家带来不一样的游戏感受，更能为玩家朋友带来较强的真实感。更新内容BUG修复。"}
{"label": "71", "label_des": "亲子儿童", "sentence": "家有好奇小宝宝，东摸西碰，爸妈真烦恼担心宝宝玩插座被电害怕宝宝给陌生人开门...宝宝居家安全为您解忧情景模拟+语音引导，学习安全知识儿歌+动画，强化安全意识产品内容9大情景敲门的陌生人、插座安全、误食问题...全方位掌握家居安全知识知识强化插座有电不能碰、食物吹凉才能吃...错误展示+正确引导，学会自我保护常识指导如何开门锁、怎么用钥匙、水龙头往哪拧...教你使用家居用品动手操作整理玩具、收拾浴室、修理楼梯...自己动手，争当勤劳乖宝贝儿歌+动画朗朗上口的安全儿歌，精彩有趣的安全动画，让宝宝更好掌握知识产品特色互动游戏，边玩边学，乐趣多；角色扮演，安全知识，快乐学；语音引导，操作简易，学的快。搜索宝宝巴士大全，就可以下载宝宝巴士的所有早教APP了哦~欢迎联系用户交流QQ群59800848微信宝宝巴士微博@宝宝巴士官网http//www.bbybus.com邮箱cn@bbybus.com更新内容修复了一些BUG。"}
{"label": "70", "label_des": "工具", "sentence": "学习强国APP是学习强国学习平台精心打造的手机客户端，提供海量、免费的图文和音视频学习资源，探索有组织、有管理、有指导、有服务学习，让学习更多样、更个性、更智能、更便捷。主体内容与学习强国网站www.xuexi.cn同步更新。学习强国APP特色1.丰富学习资源打造权威思想库、完整核心数据库、丰富文化资源库、智能学习行为分析系统、创新学习生态系统、有效管用学习服务系统。2.学习强国号总有一款适合您。18家中央主要单位新媒体第一时间提供原创优质学习资源，支持个性化订阅。3.视频学习视听盛宴中收获鲜活的学习体验。第一频道、短视频、慕课、影视剧、纪录片……源源不断提供海量音视频。4.在线答题定制提供在线学习答题。文字题、音频题、视频题，每周一答、智能答题、专题考试，让力争上游的您不断攀升新高度。5.学习积分学有所获、学有所用。每日登录、浏览资讯、学习知识、挑战答题、收藏分享，每一种学习行为都会获得积分。,海量知识信息与丰富学习慕课,本次更新1、支持组织名称和学习组织地址修改。2、新增阅读历史记录功能，可在个人中心内查看历史浏览过的文章和收到的文章推送。3、新增我的订阅功能，可在个人中心中查看我订阅的强国号和学习平台。4、文章点击收藏后支持再次点击取消收藏。5、优化视频学习展示样式，减少视频加载时间。6、修复了一些问题，优化体验。"}
{"label": "49", "label_des": "直播", "sentence": "每个人都是生活的明星。全民星主播小智每周五六日19点欢乐直播；Uzi不睡觉不抗压，一句话就是干；帝师一代玄学大师师带你御剑飞行；小漠国服系列人气解说；卡卡你的舞蹈老师，人生启蒙师；赛事直播聚合了LOL赛事、DOTA赛事、炉石传说赛事、单机主机赛事等在内的各大游戏赛事直播。每个人都是生活的明星。全民星主播小智每周五六日19点欢乐直播；Uzi不睡觉不抗压，一句话就是干；帝师一代玄学大师师带你御剑飞行；小漠国服系列人气解说；卡卡你的舞蹈老师，人生启蒙师；赛事直播聚合了LOL赛事、DOTA赛事、炉石传说赛事、单机主机赛事等在内的各大游戏赛事直播。"}
{"label": "54", "label_des": "职考", "sentence": "基础教育教师培训网秉承有培无类、按需施训、终身学习、自我发展的精神，创新教师培训模式，提供专业培训支持，推动教师能力，服务教师终身学习，促进教师专业成长是中心不懈追求的工作目标。基础教育教师培训网先后承担教育部、财政部国培计划的培训任务以及26个省、自治区、直辖市的省级、市级、县级中小学教师培训任务，实施了网络研修项目、能力工程项目、送教下乡项目、访名校项目、校园长培训项目以及专项定制培训项目，涵盖幼儿园、小学、初中以及高中的各个学科、学段，累计培训教师达到200万人次。"}
{"label": "4", "label_des": "同城服务", "sentence": "主要功能桩主、家人、租户可以启动、停止充电。设置定时充电，定时启动充电。桩的分享，让更多人的可以预约桩充电。通过列表或者地图找桩，让用户充电更方便。桩的预约，让用户随时随地预约充电。在线支付，让支付更方便。授权家人，方便快速的添加桩主的家人。订单信息，展示预约订单的各种进展信息。充电记录，展示充电桩中的充电记录。,充电控制、电桩寻找、预约,更新内容优化复费率桩电价功能优化私人桩延迟违约收费的时间限制优化文字展示效果新增视频/图片订单付款方式修复bug优化用户体验"}
{"label": "47", "label_des": "短视频", "sentence": "快视频是一款基于个性化推荐的短视频产品，为您提供海量短视频内容，让你随时随地畅享视听盛宴利用大数据精准计算您的兴趣，涵盖搞笑、娱乐、美女、资讯、猎奇、科技、影视、游戏、生活、汽车、萌娃萌宠等分类，你想看的，都在这里。官方QQ交流群608709591，期待你的参与更新内容1.下线任务体系2.优化产品体验"}
{"label": "17", "label_des": "休闲益智", "sentence": "两个小球通过虚线连在一起，触碰屏幕小球会向上跳跃，注意避开游戏中的各种陷阱，在躲避陷阱的同时想办法让小球跳得更高吧游戏特色游戏画面风格十分精美简单易上手的操作控制精心设计的游戏关卡,,提升了稳定性。"}
{"label": "56", "label_des": "英语", "sentence": "《离线英语词典EnglishDictionryOffline》是一款离线英语字典，总共包含大约172000个英语单词，同时也是根据英语维基词典编制的。更新内容提升了稳定性。"}
{"label": "53", "label_des": "中小学", "sentence": "1.唐诗宋词元曲，收录1000首左右诗词，是目前最全的诗词软件。2.每首诗词都附有解析，方便您的阅读。3.提供收藏功能，收藏喜欢的诗词，方便阅读。4.精美的阅读背景，给您带来舒适的阅读体验。...,,更稳定、更优质，邀您一起体验。"}
{"label": "93", "label_des": "保险", "sentence": "保险家整个系统由iPhone客户端、安卓客户端、Web客户端以及云服务器组成，可以满足保险从业者日常工作中所需要的大部分需求。系统提供了灵活高效的云同步算法，在无网络的场所也能提供强大的功能。保险家是基于组件式开发的工具集合，由人脉管理、保单管理、日程管理、地图工具、智能推荐筛选等几大功能模块组成。此外还包含人脉查询快捷方式，日程自动追踪，保单图片扫描以及云同步，基于地图的附近拜访客户规划等功能，大大增强了保险经纪人的工作效率。保险家令您的工作如虎添翼，让保险销售工作变得简单而充满乐趣。更新内容修复部分小错误，提升整体稳定性。"}
{"label": "102", "label_des": "摄影修图", "sentence": "简单快捷美化照片，制作拼贴创意图了。"}
{"label": "70", "label_des": "工具", "sentence": "日本输入是ArtIME的相结合的交互式用户界面和漂亮，是新的日语输入软件。如果您有任何，错误，或emil感谢在http//codedesign.jp/rtime/评论。此外，未来的版本有显着变化的计划。任何建议或意见，将不胜感激。基于OpenWnn高速转换功能，我们建议如维基百科和前所未有的新方法，使用该软件的键盘设计与集成，接近iPhone的操作感觉。A.安装如何安装，请从市场网站下载并安装它，顺应它或Android市场。安装后自动设置图标，放置在应用程串行表。允许2。这个软件是IME输入法编辑器，你就不能已安装可用。通过执行以下步骤，可以使日语输入ArtIME。安装后，启动的日本的输入DsiArtIME。如何设置说明请按下按钮。请按打开配置屏幕按钮。请检查按钮，在语言和键盘设置中按输入日本艺术的IME的权利。返回画面的ArtIME，请按按钮选择输入法。请选择日本输入ArtIME的。在这一点上，完成激活。如何使用3。在激活年底，键盘已被激活。输入日本人。按几次，以纪念地球在键盘上，按住标记地球，请选择罗马日本或数字键盘日本。输入英文。按几次，以纪念地球在键盘上，按住标记地球，请选择美国英语。自动搜索和WikipediArtIME日语输入你设置维基百科键盘设计。当您键入一个字符，你会自动查找并显示，如果在维基项目。当有搜索Wikipedi上是急了，当你按住的ABC，在这种状态下，如选择的关键字符，你可以跳转到相应的页面维基百科启动浏览器。社会的IME更多V1.1.1，现在支持的SocilIME的。请选择项目SocilIME，网络输入法，开始设置，按下并按住地球的关键。转换后的字符输入，如果有任何候选人的候选人搜索，自动拉当您展开查看SocilIME转换。蘑菇IME和同样Simeji表示，蘑菇功能将可用。当你输入一个字符，请选择一个蘑菇按住地球之前转换的关键。光标垫如果QWERTY键盘的状态，如果树会先按住Shift键，光标垫，空间■键显示。光标垫的功能如下。您可以将光标移动的垫和追踪光标开始通过双击选择，你可以用一个单一的点击解锁。剪切，复制和粘贴的字符串中的每个人都可以削减/复制/粘贴以下。要退出的光标垫，请按右上角的×按钮。如需改变配置屏幕和键盘设计的信息当您选择按住键设置地球，各种设置是可能的。键盘的设计是维基百科有九种维基百科的搜索功能将无法正常工作以外的键盘。■一个已知的错误键盘也发生了变化时，它是轻弹左数字12键盘在HT03A，和维基百科的主题，噪音成为画面的一部分预览部分坍塌■进一步发展计划在没有特别的偏好顺序EditText上的横屏显示改善能够有选择性地显示兼容的软件蘑菇蚊子屏幕，全屏幕的水平如果您有任何，错误，电子邮件，Twitter的@tkhshiken下感谢在http//codedesign.jp/rtime/评论。和错误。"}
{"label": "13", "label_des": "仙侠", "sentence": "经典仙侠手游，无职业更自由，七十二变神兵，无限制PK，自由跨服，炫酷美术，顶级光效极品人宠告别一把武器闯天涯的日子更稳定、更优质，邀您一起。"}
{"label": "36", "label_des": "小说", "sentence": "一款充满惊喜的故事社区在这里，你可以尽情释放对文字的热爱，它方便创作、图文混排，更有智能云端细心保存你用心敲打的文字。一键分享当然不在话下。微博+朋友圈+人人网，让你的朋友们疯狂来膜拜吧更有机会拿稿费，出书，被专业团队选中并且包装成大神，想想还真是有点小激动呢全免费国内领先的移动读写社区，已有30万月活跃作者，200万部原创作品，全部免费阅读；纯原创80的用户为95后、00后，爱写作，脑洞大，文体新颖风格独树一帜，能看到别处看不到的原创内容；随心随地手机随时随地创作，已有大神级作家陆续加盟更新内容更新修复部分bug，用户体验优化新手福利来啦新用户注册就送7天VIP呐，伦家在汤圆创作等你哦^^"}
{"label": "21", "label_des": "经营养成", "sentence": "经营、模拟、角色培养，现实同步日夜更"}
{"label": "65", "label_des": "铁路", "sentence": "「台湾高铁TExpress」为台湾高铁公司全新推出的购票乘车服务,不论您身在何处,随时随地都可以轻松购买高铁车票,更可以透过手机下载QRCode车票,无需到车站或便利商店取票,只要透过本软体,就能轻松快速直接以手机票证通关乘车想要享受一手掌握的个人化高铁票务服务吗就从体验「台湾高铁TExpress」开始吧功能特色1.可使用手机直接进出高铁车站闸门,快速方便又环保。2.全天24小时直接连结高铁票证系统,即时掌握最新时刻表及票价资讯。3.订位、付款、取票一次完成之便捷服务使用QRCode票证直接进出闸门之取票服务仅适用于单笔单人订位且为全票及孩童票者使用。4.合格金融机构银行专门为本软体开发之付款介面,交易安全有保障。5.可于手机上直接修改订位资讯或退票。6.提供票券自动整理、个人资讯管理等多项贴心功能。系统需求1.适用于任何手机搭载Android2.3或之后的版本。2.除离线时刻表查询外,各种线上订票、付款、修改、取票、退票及更新时刻表等功能,均须在有WiFi、Edge或3G网路的情况下才能使用。TExpressfromTiwnHighSpeedRilDescriptionTrvelingwithTiwnHighSpeedRilhsneverbeenesierWithTExpress,theofficilmobilepplictionforTiwnHighSpeedRil,youllbebletobuyticketsnywhere,nytimeAndthebestofllis,nomorewitinginlinetoretrieveyourtickettsttionticketwindow,nowyourphoneISyourticketbysimplyscnningthebrcodetickettthebrrierdirectlyfromyourphoneFetures1.24hourfullyintegrtedticketingsystem.2.Ticketres更新内容稳定性改进和错误修正。"}
{"label": "71", "label_des": "亲子儿童", "sentence": "★★★★★欢迎来到宝宝的画画世界，让您的宝宝快乐学习，健康成长。从小培养宝宝的认识能力，让宝宝在玩乐中认识色彩缤纷的世界，有动物世界，有各种可爱的动物如小猪，小象，小松鼠，小骆驼，小狗，小羚羊，刺猬，长颈鹿，袋鼠，小马等数十种小动物，通过填色模式让宝宝了解不同的色彩，提高宝宝对色彩的认知。跟描模式，让宝宝跟着线条画画，帮助宝宝快速掌握画画技巧。有趣的烟花模式，提高小朋友的画画兴趣，从小做个小画家。随意的创意，开发你的想象力，在浩瀚的想象力空间中自由的翱翔，在色彩的世界里无限的创作。快来发挥你的创意来创作一幅属于你自己的画吧。,欢迎来到宝宝的画画世界,修复已知问题"}
{"label": "18", "label_des": "动作类", "sentence": "《加菲猫奇幻之旅》是一款以加菲猫为题材的跑酷类游戏，获得正版IP授权。极速炫酷的跑酷风配以精美细腻的全3D画面，加上众多可供玩家选择的可爱角色，绝对是老少咸宜，适合每个年龄段玩家的全年龄游戏。游戏特色数十种可爱又帅气各有特点的角色宝箱多多，开箱赢巨宝无尽跑酷模式强力道具，丰富技能经典跑酷，乐趣满分加菲猫正版IP授权"}
{"label": "70", "label_des": "工具", "sentence": "爷爷奶奶都会用的照片恢复软件1.使用步骤，安装软件扫描照片选择需要恢复的照片恢复至相册。2.支持恢复相册误删照片，恢复微信误删照片，QQ误删照片，手机各类应用误删图片。3.扫描恢复照片需大概需要几分钟，请耐心等待扫描结果完毕即可查看删除的图片。4.长按图片可查看大图，轻点照片可以勾选要恢复的相片。,爷爷奶奶都会用的照片恢复软件,优化产品体验"}
{"label": "8", "label_des": "公共交通", "sentence": "「台湾公车通」提供台北市、新北市、基隆市、桃园市、台中市、台南市、高雄市、宜兰县、金门县以及国道、公路客运之公车动态信息查询，借由告知公车预计抵达站牌的时间，让用户更精确的掌握公车行车信息，集成了全台十个县市的公车动态查询功能，也不必再为了每个不同的地方多安装一款公车APP，是公车族通勤、出外旅游的最佳助手。如有任何使用上的问题或其他建议，欢迎至Fcebook粉丝团发表，提供给我们参考http//www.fcebook.com/KhbusFns更新内容优化体验，增强稳定性。"}
{"label": "36", "label_des": "小说", "sentence": "高质量免费电子书城，囊括玄幻、修真、网游、科幻、异能、言情、穿越、青春校园、霸道总裁、宫斗、历史等各类题材。更集合了在线阅读、离线缓存、阅读设置、云端搜索等功能，是阅读小说的必备神器。无论小众大众，冷门热门，小资简约，所有你想要的书籍畅读无门槛；护眼模式、仿真等多翻页效果、自定义阅读设置，统统帮你搞定；全新卡片式极简时尚二次元设计，多样化排版，百看不厌；关注的书籍及时更新，热乎乎的提示立即飞到你手上；夏有乔木雅望天堂、三生三世十里桃花全站免费看。修罗武神、总裁一吻好羞羞、错入豪门老公别碰我……热门连载不断，绝不花钱软件特点1、语音听书，让读书更多乐趣，解放双眼，聆听美好。2、海量藏书，分类齐全。都市小说、东方玄幻、修真仙侠、总裁豪门、古代言情等各类小说一应俱全；3、WIFI传书，离线阅读。支持TXT、EPUB等多种手机阅读格式；4、更新飞速，连载小说每日更新提醒，给您急速追书快感。驻站大神步千帆、梦入洪荒、风青阳、夜凌郗、纳兰海映签约知名作家莫言、顾漫、玉门关外、王立群、巴金、桑小小、王小波、曹禺每日优惠签到送铜币，每日登陆领取，免费看小说不用愁。,,1.全新上线，话题、书单应有尽有，看书累了来放松下吧；2.每周任务上线，更多新任务，奖励多多拿到手软~~3.应用内下载新增暂停和继续下载功能；4.优化书城页面加载逻辑，我们提速啦~~5.阅读器优化，带给你更好的阅读体验"}
{"label": "4", "label_des": "同城服务", "sentence": "关于得意生活得意生活网deyi.com是华中地区受用户高度喜爱的本地生活服务社区消费类门户网站，致力于提升用户的生活品质，打造本地生活服务圈。为用户提供可靠划算的优惠信息、组织参加线下活动切身体验。网站作为信息平台，实时更新吃喝玩乐购集一体的内容分享，拥有得意生活，一手掌握本地大小事。2015年湖北省文明网站称号。2015年武汉市文化产业示范企业称号。2014年地区最受用户欢迎生活服务类APP；2013年获得由腾讯，凤凰网，DoNews联合颁发的20122013年度全球华语社区龙虎榜最具商业价值奖；2012年获得由艾瑞咨询发布的最佳社区网站；2011年中国十大最受用户青睐的独立社区类网站；团购优惠大武汉必备神器现在下载得意生活APP，随时随地掌握身边事。美食、购物、电影、旅游攻略、团购、摄影、健身、交友、宠物、美妆、社区、买房、装修、家居、母婴、相亲、婚纱、酒店、公交查询、二手交易、休闲、娱乐等信息马上知晓。更多服务1.本地热点应用，实时发布身边事，用户可以积极发起讨论；2.行业分布广，拥有婚嫁、购物、家居、房产、妈宝、综合等频道，整合所有信息资源，打造真正的生活消费指南，为用户提供吃喝玩乐衣食住行便捷的一手消息；3.凑热闹版块发话题，视频语音随手分享，同城好友可以相互交流咵咵天；4.武汉本地通版块，生活停电停水尽知晓，公交到站快速查询，便民工具样样有；5.使用得意生活APP，积累得意币，在得意币商城免费兑换商品，边看贴边拿礼；6.每天签到就有一次抽奖机会，据说中奖率是百分之百哦；7.电影票每周任领，免费征集吃美食，商场折扣优惠汇总；发现城市生活乐趣，在这里找你志同道合的朋友联系方式得意君感谢您对得意生活的信任与支持，有任何问题可以用以下方式联系我们客服电话02785866499微信deyi666官方QQ群215409940更新内容得意生活6.5.51优化回帖看帖不方便帖子内页交互改版，主贴回帖分开。2新增新增用户福利，赶快来我的免费领取吧3新增钱包支付，钱包还有余额现在可以用来购买意淘商品了。4修复已知bug修复。"}
{"label": "94", "label_des": "股票", "sentence": "股票先机炒股软件人工智能大数据炒股软件用大数据分析庄家资金流，日荐三股，短期必涨。每日股票行情分析，选股、荐股、跟踪庄家资金流向，炒股票、炒股软件、股票软件、股票行情、证券、大数据，您需要的功能都在这股票先机炒股软件特色功能投资收益高高收益基金组合，累计捕捉涨停妖股60余只；涨跌早知道大数据鹰眼系统，精准预测大盘走势；庄股天天荐透析资金详情，日荐3只必涨庄股；尾盘捡钱包每天1430为您推荐尾盘即将拉升个股；轻松赢庄家庄家行为实时分析，主力成本全解密；股票买卖点指导个股买入价，把握恰当买卖时机；炒股上手快大数据科学荐股，炒股更轻松；操盘手教学股票入门答疑解惑，牛人投资经验分享；股票先机一款真正用大数据教你炒股票的科学手机炒股理财神器，你值得拥有联系我们官方网址http//www.gupioxinji.com官方微信号gupioxinji168官方微博新浪@股票先机电话075526655795更新内容1.修复bug，提升用户体验；"}
{"label": "70", "label_des": "工具", "sentence": "提供海量优质游戏下载服务1游戏首发不错过每一个精彩游戏2游戏活动，免费领取礼包，让你秒变rmb玩家3游戏标签，凸显游戏特色，方便查找4wifi自动更新，方便快捷，节省流量5功能强大，多任务操作，方便卸载安装软件,提供海量优质游戏下载服务,更新说明1界面全部进行优化2增加程序管理功能3增加多任务下载功能4增加评论收藏点赞功能"}
{"label": "53", "label_des": "中小学", "sentence": "英语家庭学习型应用,口袋家教是针对昂立学生研发APP,更稳定、更优质，邀您一起体验。"}
{"label": "53", "label_des": "中小学", "sentence": "导学号是藏在教辅书里的辅导专家导学号简介导学号是一款专为中小学生打造的专业辅导应用。导学号与全国各大辅导书籍出版社强强联合，做作业遇到不会的问题，只需要输入该题目对应的导学号，就可以直接获取辅导信息。功能介绍输入题目对应的导学号，秒级获取辅导信息。通过特有的五维思训法，从逐步提示开始，像老师一样启发思路、总结训练，最后推荐课程精讲，真正做到一题一号，精准回复，原题辅导。主要功能一、导学号搜题按键或语音输入导学号，不会做的题目统统变活题。1、逐步提示一步一步给出解题思路，引导学生独立解决作业难题。2、详细解答如果学生通过逐步提示学习还是不会，或者家长想检查孩子作业，必须由家长输入监护密码，即可查看详细解答过程。3、解后反思给出这一类题目的解题规律，让学生通过做一道题会一类题。4、举一反三系统根据原题匹配两道类似题目，锻炼学生举一反三，触类旁通。5、推荐课程给出本题考查知识点三到五分钟微课视频，让学生知其然业知其所以然，学习更有针对性，真正掌握这类知识点。二、题目收藏每道题目随心收藏，打造自己独特的复习题库。更新内容系统优化"}
{"label": "36", "label_des": "小说", "sentence": "描述奇悠阅读1亿用户首推的小说阅读APP百万本正版小说任性阅读，书友首选小说阅读软件。在这里，随时随地自由看书，轻松拥有移动电子书书城，享受阅读的乐趣。全网小说第一时间更新，拥有海量图书阅读资源，最新最热的小说一网打尽。特色功能每日签到每天签到送书币，好礼送不停我的书架关注你的阅读，了解你的阅读实时更新连载小说，更新提醒，第一时间获取最新章节，随心阅读内容齐全玄幻、都市、言情、武侠、军事、职场励志，应有尽有阅读舒适多种阅读主题、夜间模式、翻页效果、随意切换阅读更新内容阅读优化,bug修复"}
{"label": "20", "label_des": "棋牌中心", "sentence": "全新UI界面，全新视觉体验；新增荣誉段位，抢夺大师称号；新增日排位赛、周排位赛、赢万张礼券；新增活动专区，更多活动等您参加；新增免费福利，奖励免费领免房卡，亲友约局不花钱，房间玩法自定义，安全稳定无作弊,全新UI界面，全新视觉体验,修复了一些BUG。"}
{"label": "18", "label_des": "动作类", "sentence": "天下HD是网易全新3D动作冒险手游，网易的游戏一直是挺不错的，这款也是精品，画面超赞。采用全触屏顺滑操作，无锁定战斗模式，加上完美的技能特效，超强打击感，全屏高清粒子画面，足以秒杀当下所以纯副本游戏。游戏整体风格简洁明快，3D武侠Q版风格的游戏画面在细节上比较细腻，角色造型都具有特色。天下hd手游职业特点介绍天机天机物理攻击第一，都说天机防御型的，肉厚耐操，可是我玩了一会儿天机，感觉还是掉血快，死了之后只能复活两次，没有加血的道具。武器刀+盾防御★★★★★法术☆☆☆☆☆物理★★★★☆控制★★★☆☆机动★★★☆☆弈剑弈剑这个职业是近战+远程。弈剑可谓是四个职业中唯一一个双修的，最帅的就是他了，技能很华丽，但是由于离怪物太近，弈剑的掉血很快，而且还没有加血什么的，希望以后能完善一下了。武器剑+剑匣防御★★★★☆法术★★★☆☆物理★★★☆☆控制★★☆☆☆机动★★★★★翎羽翎羽这个远程物理攻击第一的确实有他的独特，可能先前玩了弈剑和天机，都离boss比较近掉血快，玩翎羽的时候就特别避开boss，反正我是远程物功，就避你远点，果然在我的注意下，掉血没有之前弈剑和天机那么快，本来挺喜欢弈剑的，现在都想玩翎羽啦。武器弓+箭袋防御★★★☆☆法术☆☆☆☆☆物理★★★★★控制★★★★☆机动★★★★☆云麓最后一个云麓了，远程法术第一，自动攻击是火球弹，再加技能，云麓其中有一个攻击技能持续几秒钟，像火箭弹一样，很华丽。武器法杖+卷轴防御★★☆☆☆法术★★★★★物理☆☆☆☆☆控制★★★★★机动★★★★☆"}
{"label": "19", "label_des": "体育竞技", "sentence": "《美职篮梦之队3》是NBA官方授权的3D篮球手游，超过450位NBA球星现身游戏，通过临场指挥，策略调整，用户可以和全区服的玩家一起实时竞赛，通过训练，可以培养并打造一支属于你自己的冠军球队，实现冠军梦想更新内容更稳定、更优质，邀您一起体验。"}
{"label": "78", "label_des": "行车辅助", "sentence": "奇瑞手机互联为您提供个性化的车载服务，使您能够更安全的驾驶车辆，是手机功能在车内的扩展延伸。车机与手机的连接，更加方便快捷的在驾驶过程中，通过车载屏幕控制和使用手机端的应用，时时互动，让您的驾驶生活更加丰富多彩。更新内容1.全新支持奇瑞瑞虎5xSUV；2.全新支持凯翼X5SUV；3.奇瑞助手体验优化；4.兼容性升级，支持更多手机型号；"}
{"label": "70", "label_des": "工具", "sentence": "最方便的音视频管理软件，帮您整理手机底层音视频文件。上百个电视台频道任您选。200多个播放功能，全盘扫描、文件加密、文件隐藏、倍速、镜像、AB点循环播放、悬浮窗多窗口息屏后台播放、字幕添加、字幕下载、字幕显示调节、音轨切换、软硬解切换、播放比例调节、视频截图、视频GIF剪辑与分享、排序、流媒体解析、列表播放列表循环随机播放单曲播放单曲循环等功能。更多功能，等您发现。欢迎加入我们的QQ内测群417863444。,,修改搜索电视台闪退修改部分机型开屏广告闪退"}
{"label": "106", "label_des": "电商", "sentence": "果宝商城，专注打造互联网一站式购物的自营电商平台，汇聚国内外知名品牌，全品类精选产品，好货低价购，省时购物，足不出户即可享购全球优品。果宝商城全国物流快速送达，订单状态实时监控，为用户打造优质的售后服务，实现一站式购物售后无忧。更新内容修复部分小错误，提升整体稳定性。"}
{"label": "70", "label_des": "工具", "sentence": "独特的动态拨号软件，支持安卓各个和模拟器，一键启用加速，安装即可使用，操作简单易用，稳定、安全、可靠的IP代理软件。全国千万IP，二十多个省份一百多个城市的动态线路，可随意选择后秒连秒换不同IP，切换完成后可把本地网络IP换成全国不同省份城市的IP，同时平台自动过滤用户已使用过IP，保证IP的高质量性。"}
{"label": "70", "label_des": "工具", "sentence": "一圈一点，胜似千言，用更少的文字表达你想说的话，要写的邮件和会议记录用图形、箭头、简单的素描和文字注释更快速的表达自己的想法。在照片、截屏、地图和网页上做个标注，清晰分享给他人。印象笔记•圈点功能－注释在图片中添加箭头、图形和文字。－涂鸦新建空白纸，任你涂鸦－编辑随意改变注释位置、颜色或者删除－分享通过邮件分享你的涂鸦作品或者注释－记忆一切圈点作品都可以保存到印象笔记印象笔记•圈点用途－涂鸦和分享－在照片中指出亮点或地理位置－跟团队头脑风暴，画出设计灵感－在地图中标出感兴趣的地点－标注自己玩游戏的最高分截屏－玩的开心圈点也是印象笔记产品家族中的一员，也是为了帮助你记住一切。已知得到，"}
{"label": "70", "label_des": "工具", "sentence": "这是一个Google应用服务应用，仅针对商业，教育和政府用户。GoogleAppsDevicePolicy旨在让你的Andr​​oid设备更安全。此应用可以让您的域管理员执行规范并远程清除设备数据。此外，它还可以让您查找该设备的位置并远程重置屏幕解锁PIN或密码寻找丢失的设备可通过该网页https//www.google.com/pps/mydevicesv5.00版更新信息1、可远程删除您的企业Gmil，通讯录，日历，文档2、删除SD卡中的内容更新内容优化系统性能，体验更顺畅。"}
{"label": "81", "label_des": "装修家居", "sentence": "亮点1.商户专版团队智能自动化管理订单和师傅、师傅置顶、优先派单、品牌通过启动页和首页展示、平台分成仅有12.价目表自动同步给团队成员3.离线短信通知上线自动推送历史未接订单4.推荐用户，自动奖励1元，推荐师傅，自动奖励10元产品特色专业技能月入过万；闲时分享轻松赚外快。邀请用户注册并下单，用户3年内所有订单金额的1奖励给邀请者；邀请师傅注册并通过资格审核，师傅3年内所有维修订单金额的1奖励给邀请者；邀请多人每月轻松坐收数千元奖励。服务项目及品类家电维修拆装电视,空调,冰箱洗衣机,热水器等厨卫维修马桶,换气扇,换气道疏,烟道，水槽,马桶,下水道等清洗保洁日常保洁,擦玻璃,清洗油烟机,拆洗洗衣机,门窗帘清洗,地毯清洗,汽车搭电,轮胎更换,汽车保养,汽车救援搬运货运搬运工,搬家服务,货运网络电脑维修、手机维修、电动车维修、灯具维修保养瓦工刷涂料,贴瓷砖,内墙抹灰,外墙抹灰,防水处理,油漆工,贴墙纸,刷乳胶漆水工水管,水龙头,暖气管改造,装修走水电工装修走电,接开关插座,电路改造等等,维修家政装修工在这里,解决反馈问题"}
{"label": "71", "label_des": "亲子儿童", "sentence": "蜜蜂里勤劳的是工蜂姐姐吗团结的蚂蚁大军是怎么分工的又遇到难题了吧别愁奇妙昆虫世界告诉你答案解密昆虫世界，一招搞定好奇宝宝的十万个为什么装扮蜜蜂女王舞会快开始了动手装扮蜜蜂女王吧，涂口红、抹眼影、挑裙子……50多款饰品任你搭配，百变造型，总有一款是你的菜幼虫养成记蜜蜂宝宝饿坏了，快带它找些吃的吧滑动手指控制方向，避开陷阱毒药，吃掉食物，考验你风骚走位的时候到了保卫蜂巢警报警报胡蜂来抢夺蜂蜜炮台准备完毕，瞄准，发射……击退胡蜂大军，成为蜜蜂们的大英雄运送粮食前方发现食物蚂蚁大军准备运送回家，遇到大火、抢吃的甲虫该怎么办开动脑筋，帮助蚂蚁们渡过难关认识蜜蜂和蚂蚁有趣的情景模拟，让宝宝在游戏互动中，全方位认识蜜蜂和蚂蚁，学习昆虫百科知识产品特色卡通可爱的昆虫形象，吸引小朋友的喜爱；简单有趣的互动，让宝宝更快融入情景当中；让宝宝在趣味游戏中认识昆虫，了解昆虫的生存环境你们知道吗下载宝宝巴士大全，你可以找到孩子们在幼儿园爱玩的角色扮演游戏认识蚂蚁和蜜蜂，学习自然百科；照顾小宝宝、装扮小公主，体验忙碌的一天；制作甜品和烹饪美食，秒变小厨神；治疗受伤的小动物，做个快乐的小医生；照顾、装扮游戏，感受孕育孩子的辛苦还有巧虎、小伴龙、糖糖、小猪佩奇、贝瓦等小伙伴陪孩子一起玩拼图，训练逻辑思维。读拼音写汉字，让孩子的识字教育快人一步认识数字、学习加减法，数学启蒙一步到位孩子喜爱的爱奇艺动画视频、宝宝树早教儿歌、益智故事和小企鹅乐园，在这里也可以免费获得哦宝宝巴士以孩子的兴趣启蒙为出发点，从健康、语言、社会、科学、艺术五大领域关注幼儿成长，吸取蒙氏教育精髓，根据幼儿不同年龄段左右脑发育、敏感期特点和学习重点来设计产品，打造年龄+能力的多元化产品体系。让孩子在游戏中独立思考，自由学习，享受探索世界的乐趣。设计理念宝宝巴士BbyBus,专注启蒙，而不仅仅是教育。我们专注于启发，而不只是学习。我们专注于能力培养，而不只是单一认知。我们专注于寓教于乐，而不是填鸭式教学。宝宝巴士，快乐启蒙全球3.5亿家庭用户的早教选择，您身边的幼儿教育专家欢迎联系微信宝宝巴士微博@宝宝巴士官网http//www.bbybus.com邮箱ser@bbybus.com更新内容#宝宝巴士2019年春季新品预告#宝宝巴士匠心打造4款精品APP宝宝巴士科学岛宝宝巴士艺术乐园宝宝巴士百变职业宝宝巴士习惯班，将陆续上线科学、艺术、社会、健康4大领域，助力宝宝快乐成长一键下载即可免费拥有成长所需的早教互动，敬请期待搜索宝宝巴士，就可以下载所有APP、儿歌、动画、视频了哦~欢迎加入宝宝巴士官方Q群288190979，一起为孩子做更多更好的产品。"}
{"label": "28", "label_des": "论坛圈子", "sentence": "唿啦是湖南卫视官方推出的基于客厅用户的移动互联社交应用。2014年12月31日，唿啦4.0重磅推出，全新视觉风格，高清电视截屏，芒果TV节目视频直接收看，让娱乐生活平台更全面专注，多屏互动更平易近人。更新内容1.优化扫码和全屏识别流程。2.优化首页。3.修复bug。"}
{"label": "70", "label_des": "工具", "sentence": "连信是一款同城交友，约会必备社交神器，附近美女帅哥一网打尽。咫尺之隔，阻挡不住两颗相遇的心。也许，Ta，就在你身边，开启一段新的故事，新的缘分。交友找对象打发时间统统立即实现支持文字、语音、视频，想怎么聊就怎么聊一键添加通讯录好友、附近的人原创小视频，分享个性，秀出精彩漂流瓶说说心里的悄悄话，为自我排忧享乐,同城交友，语音视频聊天工具,修复了一些已知问题"}
{"label": "70", "label_des": "工具", "sentence": "UNI桌面是一款全新操作模式的免费Android桌面软件，采用流畅滑动操作的设计理念，以用户为中心，致力创造精彩、易用、自由的移动终端使用。支持主题下载更换，各类个性化主题随意挑选。支持多种3d切换特效支持3D小组件，真正的将3D引擎运用到桌面上。创新3D页面选择器，使页面间的操作变得更流畅、更简单。全新概念的3Ddockbr，使桌面快捷方式更容易被找到。BUG。"}
{"label": "53", "label_des": "中小学", "sentence": "同步单词全息速记系列产品给学习者全新的学词背词，上线以来，广受学习者好评。根据用户的宝贵建议，我们不断修订完善本软件。此次，我们隆重推出状元词版，融入学霸状元们在巧学速记单词时的好经验赶快来吧本软件配套人教社初中英语课本《Goforit新目标》新版，按单元进行同步词汇背诵。请注意因为《Goforit》初中英语有两个版本。请通过查看软件中所显示的单元名称来核对你需要的版本。了点击暂停按钮，出现闪退的"}
{"label": "77", "label_des": "日常养车", "sentence": "车点点是洗车、加油、违章查询、车险、保养美容、道路救援等服务集一身的一站式车主平台，全国覆盖40000家门店，2000w老司机必备优势功能优惠洗车覆盖全国300个城市40000家商户，价格透明。加油充值官网直冲，快速到账。道路救援一键救援,平均只需20分钟。违章查询违章信息更新及时、快速、准确。随时随地在线查询车险比价选择多，报价快，价格准，服务优。正品保养优质的保养体验，优惠的保养价格，放心省钱。高价卖车省时省力,报价高，成交快，全程帮办过户。我是车点点的老司机欢迎随时撩，谈天，说地，聊车，关注官方微信车点点，年省5000元车点点客服热线4006935000更新内容v7.3.0更新内容1服务评论可以添加图片了，评价更丰富2增加自助和自动洗车网点，选择更多样"}
{"label": "70", "label_des": "工具", "sentence": "1.可以发语音、文字消息、表情、图片、视频30M流量可以收发上千条语音，省电省流量2.朋友圈，跟朋友们分享生活点滴3.摇一摇、查看附近的人，世界不再有陌生人4.扫一扫，可以扫商品条码、图书封面、CD封面，甚至扫描英文单词来翻译成中文5.公众帐号，用微信关注明星、看新闻、设提醒6.游戏中心，和朋友们一起玩游戏7.表情商店，有趣好玩的表情在这里特别说明微信只消耗网络流量，不产生短信电话费用,,本次更新解决了一些已知问题。最近更新用「视频动态」，记录眼前的世界。也可以给朋友的视频「冒个泡」，告诉他你来过。界面全新改版，更清晰直观的视觉与操作体验。可以在看一看里浏览朋友认为好看的文章。在聊天详情页中，可以给单聊设置强提醒。"}
{"label": "49", "label_des": "直播", "sentence": "女神秀场，独特的视频直播平台，这里的主播有专业模特、在读校花、萌妹子、网红美女在线视频直播，所以可以跟主播互动聊天交友，谈天说地，不再无聊这里提供给你一种新的交友方式，不再局限于多人与主播互动，单独视频交友的时代来临了，美美哒的女神在这里等着你相信这里的直播可以给你不一样的体验短视频介绍告别照骗，进入视频介绍的时代高清画质大屏移动画面，实时传递高清画质实时直播告别延迟，全面进入实时时代互动交流便捷聊天，轻松和主播互动聊天豪华礼品语言不能传达的爱，用礼物来实现绿色直播24小时在线审核，打造优质视频直播氛围,,更稳定、更优质，邀您一起体验。"}
{"label": "28", "label_des": "论坛圈子", "sentence": "瀑布圈子，是一款以零售+互联网的创新模式，为通信企业提供技术支撑服务，实现渠道新零售的转型和升级的SS服务工具。结合通信行业特色，深挖行业痛点，支持灵活的架构管理，涵盖多样化的收款能力，提供丰富的营销方案。成本更低，管理轻松，让商家没有难做的生意主要功能涵盖多样化收款能力，为商家提供成本更低，管理更灵活的收款设置，支持自添加模式。提供引流、传播、卡券和推广服务整合业务提升收益，降低学习成本；任务和激励到组织，到人，提升组织和员工的落地能力；更新内容为您提供了信用卡办理业务，注意查收"}
{"label": "17", "label_des": "休闲益智", "sentence": "自己的私房钱还是得自己来找了。"}
{"label": "28", "label_des": "论坛圈子", "sentence": "婕斯致力于提供人们一个实现梦想的平台，帮助人们获得健康、重返年轻，让每个人释放无限潜能，为世界创造积极正面的影响。婕斯生活给人们提供及时全面的资讯，产品信息，学习资料等相关信息服务。更新内容1、首页展示框架升级；2、用户体验做了优化。"}
{"label": "70", "label_des": "工具", "sentence": "《微商水印助手》是一款针对微商群体定制的移动端产品，用户通过该应用可快速给图片添加个性专属水印、代购标签、活动贴纸以及精美海报在线编辑；该应用满足95微商用户群体日常对图片的编辑功能，覆盖餐饮、美妆、母婴、服装等主流市场微商群体；除此之外《微商水印助手》为用户提供更多的学习机会，通过实践教程让更多微商群体快速进入营销推广状态，提升整体销量。更新内容1、加载速度慢BUG优化"}
{"label": "17", "label_des": "休闲益智", "sentence": "《1010方块消除1010match3》是一款将1010与三消两种经典游戏结合起来的益智类游戏。在游戏内配置方块，将相同颜色的方块堆砌三个以上，就可以单击发亮的方块进行消除，需要好好的思考方块配置完成挑战。游戏内根据方块颜色和总格子数分为4种难度，另外，一次性消除的方块越多，分数的加成就会越高,,BUG修复。"}
{"label": "85", "label_des": "医疗服务", "sentence": "e健康是由业内着名的健康管理平台开发商杭州希和信息技术有限公司研发的。是一款便捷、实用、专业的健康类手机应用主要功能点体检报告掌上实时查询体检报告，并由专业医生提供全面的分析、和精准的解读问卷量表远程提交自身数据，完善健康档案，长期跟踪身体状况并提供优化方案健康评估大数据计算，根据权威的数据模型对自身做准确的健康评估使健康风险可视化体检预约可根据自身状况，定制个性化的体检套餐。更便捷、更专业、体检快人一步在线互动专家、医生和健康管理师提供在线实时互动交流服务，快速响应，提供专业的建议和服务运动计步快乐健康动起来，实时跟踪运动状况运动更有目标联系我们服务热线4006766869邮箱sh@seehelth.net网址www.seehelth.com.cn地址杭州市红普路汇禾禧福汇商务中心3幢7楼更新内容增添血糖血压上传血压上传数据"}
{"label": "18", "label_des": "动作类", "sentence": "《影之刃2》是一款由北京灵游坊软件技术有限公司研发，天津英雄互娱有限公司代理发行的横版格斗手游。该作品传承于经典单机游戏《雨血》系列及前作手游《影之刃》，目前累积数用户已达数千万。《影之刃2》由灵游坊创始人梁其伟亲自带领研发，画面继承了前作&ldquo;蒸汽朋克+黑暗武侠&rdquo;的风格，并在制作精度上大幅提升，游戏采用完全原创的&ldquo;换人连招&rdquo;玩法，可操作角色多达40余人，主打实时同步PVP竞技，以及多人实时组队战斗。为此，英雄互娱斥资5000万作为市场推广费用，并全面推动线上线下的竞技赛事生态建设，力图开创全新一代的横版格斗游戏的标杆。更新内容提升体验，修复部分问题。"}
{"label": "71", "label_des": "亲子儿童", "sentence": "小动物们遇到麻烦啦喊你来帮忙快和小鸟一起给河马刷刷牙，帮小狗找到失踪的钥匙...来宝宝帮帮忙，帮小动物解决麻烦，做个热心肠的小宝宝产品内容情景互动手指滑一滑，用小鸟的嘴巴为河马清洁口腔，抓住虫子抹上药膏，伤口再也不疼啦小狗的钥匙不见了你能帮帮它吗和鼹鼠一起挖一挖，哇还有神奇宝藏小猴子、小乌龟和小鸟...它们都需要你的帮助哦~五大互动场景，听故事玩游戏，全新绘本style，可以玩的小漫画特色内容边听、边看、边玩、边学，多重互动，体验助人的快乐画面指引+语音提示，麻烦问题轻松搞定点一点、拖一拖，一个手指玩转整个游戏轻松有趣的漫画故事，培养爱心和助人品格搜索宝宝巴士大全，就可以下载宝宝巴士的所有早教APP了哦~欢迎联系微信宝宝巴士微博@宝宝巴士官网http//www.bbybus.com邮箱ser@bbybus.com更新内容#宝宝巴士2019年春季新品预告#宝宝巴士匠心打造4款精品APP宝宝巴士科学岛宝宝巴士艺术乐园宝宝巴士百变职业宝宝巴士习惯班，将陆续上线~科学、艺术、社会、健康4大领域，助力宝宝快乐成长一键下载即可免费拥有成长所需的早教互动，敬请期待搜索宝宝巴士，就可以下载所有APP、儿歌、动画、视频了哦~欢迎加入宝宝巴士官方Q群288190979，一起为孩子做更多更好的产品。"}
{"label": "70", "label_des": "工具", "sentence": "全线率先支持安卓5.0Lollipop版本使用亮度超高、打开速度超快的手电筒iPhone的设计，小米的风格，完全免费，操作简单，一开即亮，省电省内存。适配超过1000款机型，能够点亮三星华为HTC小米OPPO魅族等99的手机，覆盖度极广，充分发挥闪光灯和屏幕的作用。旅行露营好伴侣，宿舍熄灯好搭档，可以发送紧急求救信号灯，新增夜视相机功能，查水表，记读数，方便贴心。360度全景照明，从此不再怕天黑男性女性都需要的一款手电筒手电筒的主要功能1、全市场独家不占内存通知栏，全分辨率适配。2、超亮的手电筒，亮度决定一切3、SOS求救灯光，紧急时刻一键求救4、彩灯，六种色彩的手电筒，总有一种色彩适合你5、夜视相机查水表，记读数，不再受光线困扰如果您对多多手电筒有任何建议或意见，可通过工具箱中的意见反馈随时跟我们取得联系。更新内容解决已知问题"}
{"label": "17", "label_des": "休闲益智", "sentence": "3D美少女换装手游《悠悠恋物语》全新版本锦衣霓裳11月14日华贵降临VIP专属服饰商城清舞霓裳全新上线，精美华服贵族独享；爱丽丝梦境难度调整，新增扫荡为你解忧；每日任务奖励VIP翻倍，彰显贵族权利；许愿池开启百连抽，锦衣玉带尽收入囊中清舞霓裳VIP商城全新的清舞霓裳VIP商城登场，仅限VIP玩家的专属服饰商城，大量珍稀服饰上架，只有VIP才可以购买哟。爱丽丝梦境系统调整爱丽丝梦境关卡难度全面下调，过关不再艰难，更添加扫荡系统，从此不用再麻烦的反复过关，一键扫荡，方便轻松。许愿池百连抽金币许愿池新增百连抽功能，再也不用担心买十个买到手软了，一键百连抽，美衣尽入囊中。,3D美少女换装手游《悠悠恋物语》,新增内容1.VIP商城，全新的贵族专属服饰商城。游戏优化及BUG修复1.搭配比赛匹配机制优化；2.爱丽丝秘境难度降低并增加扫荡功能；3.许愿池增加100连抽；4.制作染色增加批量处理；5.好友界面优化。"}
{"label": "72", "label_des": "母婴", "sentence": "孕橙APP是专业的助孕、避孕和女性健康管理助手。孕橙APP可记录基础体温、宫颈黏液、排卵试纸、早孕试纸的结果，能预测排卵期和适合怀孕的时间。结合孕橙助孕计硬件，可通过蓝牙4.0技术自动采集基础体温数据。孕橙，让怀孕变得简单，让避孕变得容易。,解读身体密码，孕橙，更懂你,增加怀孕模式部分机型兼容用户性"}
{"label": "11", "label_des": "薅羊毛", "sentence": "赚客吧http//www.zuanke8.com成立于2008年，是专注于有奖活动，有奖调查，免费赠品领取的网友交流社区。每天我们发布的有热门活动信息，特价商品信息，优惠红包，购物券信息等。众多网友聚集于此，互通有无，互助友爱，一起打造其乐融融的网络社区。,,1.优化了app的性能。2.修复应用内容无法复制。3.修复加果果bug。4.优化了内部浏览器。5.修改帖子列表热度为默认排序6.修改一些反馈的小bug"}
{"label": "17", "label_des": "休闲益智", "sentence": "《节拍跺脚》是一款画面非常精美清新带有简约风格的趣味节奏类休闲游戏，在游戏中玩家需要有节奏的点击屏幕来完成游戏任务。节奏十足的休闲益智类游戏。这款游戏的画面制作很精美哦，游戏玩法很有趣哦，锻炼玩家的你的麒麟臂，打好节奏就能演奏出很动感的电音BUG。"}
{"label": "14", "label_des": "卡牌", "sentence": "东京战纪是一款3D战斗手游，由日本万代南梦宫和成都数字天空联合研发发行。游戏采用超现实设定，剧情跌宕起伏刺激不断；豪华CV阵容，花泽香菜、花江夏树等知名声优亲声演绎；多元玩法，多人合作及实时战斗模式带来真实的战斗体验加入东京战纪，这个世界需要你的守护,《东京战纪》一款3D战斗手游,1.优化减少载入数据1.新增芳村功善、小丑妮可等多名强力英雄；2.排位赛改版筱原幸纪加入3.跨服玩法开启，3v3，大乱斗均可跨服4.优化擂台赛规则，全能高抢占先手5.修复若干已知bug"}
{"label": "70", "label_des": "工具", "sentence": "不止是分词更是您的高效助手将文字拆分成词组，随意编辑、拖拽组合，提高效率单击、双击、长按、复制等多种选词方式随心选更有全局复制从任意位置复制文字，图片识别OCR从图片中提取文字，各种黑科技加持，给你的手机插上翅膀BigBng是锤子手机中的一项重磅功能，您可以在任意pp中对选中文字进行进行快速编辑，包括分词，翻译，复制以及调整顺序，现在您不必拥有锤子，也能够到高效的文字处理了我们已经开源咯，虽然还有很多东西没有准备好，代码也写得很潦草，不过会慢慢的githubhttps//github.com/l465659833/Bigbng3.8.0新增1.自定义图片保存路径2.可以移除8.0手机上通知栏提示悬浮窗在显示，在设置立即检查权限中1.检测权限时标题错误的2.miui10通知栏折叠的"}
{"label": "94", "label_des": "股票", "sentence": "国信证券陕西分公司，开户送20元话费，不等待1、即日起通过腾讯应用宝下载金太阳掌厅并完成开户；2、开户营业部需选择国信证券陕西省境内下辖七家营业部之一；3、完成开户后需入资入资金额不限4、无推荐经纪关系/推荐人为空。备注如有任何问题，请通过国信证券陕西分公司微信号提问或咨询02987817878，入资3个工作日话费到账。更新内容陕西分公司增加开户赠20元话费活动国信证券陕西分公司，开户送20元话费，不等待1、即日起通过腾讯应用宝下载金太阳掌厅并完成开户；2、开户营业部需选择国信证券陕西省境内下辖七家营业部之一；3、完成开户后需入资入资金额不限4、无推荐经纪关系/推荐人为空。备注如有任何问题，请通过国信证券陕西分公司微信号提问或咨询02987817878，入资3个工作日话费到账。新增签署电子签名约定书经纪功能新增开通市价委托功能新增中国银行信息同步功能新增老客户补签协议功能支持一人多户功能"}
{"label": "62", "label_des": "旅游资讯", "sentence": "亿点连接是一款专注于为全球旅游人士提供上网、通话及目的地各项贴心服务的APP，新用户下载注册，可立即领取亿点上网卡1张全国包邮，全球通话时长300分钟，188元新人大礼包［上网］境外上网随买随用，覆盖全球128+目的地高速网络，零漫游、零押金、零月租、无额外设备，境外多地上网只要一张卡。使用储值账户购买，储值返现可高达50，从此流量充值5折起。还能开启机场WiFi，告别繁琐验证，一键直连境内18个机场+境外147个机场WiFi，轻松上网。［通话］不开通漫游，也能实现在全球225+目的地原号码免费接听，低至0.08元/分钟的超低拨打资费，还送300分钟全球通话时长。［翻译］免费支持10多种主流语言的文字、语音和图片的准确翻译，让你看得懂菜单，听得懂报站，所见所听即所得。［购物］免费为你提供全球12000+免税优惠，400+热门商铺，5折优惠券，让你买同样的东西比别人省一半的钱。［用车］贴心为你提供接送机、境外包车游当地用车服务，让你在当地出行和境内一样轻车熟路，不费时。［景点］特意为你提供全球100多个国家，10万+热门景点的详细解说，让你旅行有内涵。技术支持App我的联系客服微信公众号亿点连接商务合作business@weitige.com更新内容趁阳光正好，一起去踏青，去面朝大海，看春暖花开。亿点连接陪你环游世界。1.不定期推出限时特价套餐，上网更优惠；2.优化了一些其他已知bug。"}
{"label": "21", "label_des": "经营养成", "sentence": "这个正儿八经的游戏居然出续集了br/呀，我为啥要说&ldquo;居然&rdquo;br/br/这一次讲的是皇帝如何当上皇帝的故事。br/以及。。。br/皇帝是怎么出生的啦，怎么和半月认识的啦，怎么。。。的啦~br/br/v1.1.1br/1.菜单页美术修改br/br/v1.1.0br/1.关卡1和15逻辑br/2.屏幕适配br/br/v1.0.4咯br/本次更新了游戏中个别关卡,请持续关注哟br/br/v1.0.3咯br/本次更新了游戏中个别关卡,请持续关注哟br/br/v1.0.2来了,游戏咯br/1背景音乐重叠和部分游戏内音效循环无法停止;br/2游戏内部分关卡操作br/br/嘿嘿，v1.0.1版本新鲜出炉啦br/还是一样的配方，还是一样的味道，还是一样的逗比。了。"}
{"label": "91", "label_des": "运动健身", "sentence": "许多女生都想不花多少精力就能达到瘦身的效果，也就是所谓的懒人减肥法其实，不流汗不花许多精力的减肥也能达到瘦身的效果，只要平时注意一些减肥的细节，轻松瘦身哦对于懒人来说，当然是想花最少的时间和精力来塑造最完美的身材啦，因此在这里，为大家推荐了一些懒人们专属的瘦身美体的小妙招，让不运动的你也能拥有魔鬼般的身材本软件来制作于应用公园http//www.ppprk.cn更新内容优化体验，增强稳定性。"}
{"label": "60", "label_des": "艺术", "sentence": "重温写字之美，共襄文化传承书法学习视频、互动广场、书法专业等级培训考核晋升专属通道、海量高清碑帖、趣味集字、书法知识库等尽在写字派给喜欢书法的你和全国20余万书友齐聚书法广场，发图文、聊语音，更有短视频功能，让书法学习交流随心所欲在线学习书法视频课程、赏现代名家名作，遍临海量高清碑帖，习作拍照原贴比对，玩转各式书法集字，获取文化部专业书法人才等级证书，书法学习如此与众不同给书法老师、中小学生观看书法教材同步视频，课后练字学书法，参与各个书法大赛、获取文化部小书法师专业水平等级证书在线制作上课课件、组建班级圈、课后指导同学学习，组织同学参与多样化的书法大赛联系我们官网http//www.xiezipi.com微信公众号写字派官方微博写字派QQ群471792723地址北京市朝阳区安定路1号奥体中心体育场南看台1层写字派书院更新内容紧急修复版本升级安装失败问题。"}
{"label": "70", "label_des": "工具", "sentence": "简单好用的乐播投屏App，支持任何手机和电视。是手机投屏电视，电脑投屏电视的投屏神器。独有的全网投屏与一键镜像，让手机连接电视，把电视变为手机的大屏幕。一键镜像手机机内容一键镜像到电视大屏安卓，iOS，平板均适用的真投屏软件手机游戏同屏电视玩；用电视玩刺激战场，王者荣耀等手游。电视免安装，就支持300多个视频APP无线投屏。如投网盘，人人美剧，韩剧，哔哩哔哩，龙珠虎牙直播等。办公开会，无线投屏软件；把手机PPT，电脑PPT一键投影到会议大屏。为了获得更好的用户体验，请将电视乐播投屏升级到8014以上版本。如需帮助，欢迎微信关注乐播投屏公众号，客服1对1在线解答。更新内容3.1.24更新说明1.投照片优化，支持原图投屏2.投屏码页面增加使用引导3.跨网扫码连接功能优化，更快更稳4.修复已知bug，提升稳定性"}
{"label": "70", "label_des": "工具", "sentence": "白描是一款准确高效的OCR文字识别与扫描软件，识别准确度高，速度快，扫描文件清晰，可生成PDF。拍照翻译文字、公司文件转录、阅读笔记摘录、截图文字提取、身份证识别、购物小票识别，纸质文件电子化存档等多场景适用。●批量识别。同类领跑者，一次识别50张图片。●表格识别，自动识别生成Excel。●自由导出与编辑识别结果。●识别结果自动存为历史记录，检索方便。●识别结果翻译支持简体中文、日语、英语、韩语、法语、西班牙语、阿拉伯语、俄语、德语、葡萄牙语、意大利语、繁体中文、粤语、文言文的互译；●多语言识别支持中文、英语、日语、韩语、法语、德语、俄语、西班牙语的识别；留学生说白描用来处理上课笔记实在是太好用了。●自动识别文档边界生成扫描件，多种文档色彩可供选择。●自动识连续拍照扫描件，可生成PDF●灵活选择●快速校对在识别结果页面点击校对按钮进行校对，弥补OCR技术的不完美之处。●识别结果自动分段，弥补了大多数识别软件无法还原原文段落的问题。,OCR文字识别与文件扫描软件,1.修复拍照时在某些手机上无法对焦的问题；2.修复导出PDF可能会闪退的问题；3.修复导出PDF时可能会提示失败的问题；4.修复修改PDF文件名会闪退的问题。"}
{"label": "16", "label_des": "射击游戏", "sentence": "一款以太空世界为背景展开的射击手游，游戏的地图超大，超多的战舰将会在太空之中飞行，还有充满未来科技感的武器让这场战斗变得更加的刺激，喜欢的玩家千万不要错过哦。游戏特色1.不同类型的战舰，发挥出不同的效果。2.多人联合合作，击败宇宙中的boss。3.不断升级你的船，防御力以及攻击力。"}
{"label": "25", "label_des": "约会社交", "sentence": "觅聊是一款娱乐交友平台。用户可以在平台中通过各种条件找到适合的人，进行文字、语音聊天沟通。平台还可以赠送礼物给对方，通过获取礼物来兑换奖品。更新内容1.红包翻倍卡活动开启2.整点抽千万大奖活动3.音视频等功能优化4.幸运礼物中奖显示优化5.游客账号提示绑定，账号更安全温馨提示若老用户更新新版为游客账号，可退出登录后用老账号继续使用即可。6.下载安装出现问题可关注觅聊微信公众号解决"}
{"label": "8", "label_des": "公共交通", "sentence": "掌上出行是为市民提供绿色公交、地铁、轻轨出行信息查询、公交车、地铁、轻轨实时位置和运行状态查询、客车班次查询、客车票在线购买等公共出行服务的生活实用工具软件。,,为您优化了体验细节。"}
{"label": "70", "label_des": "工具", "sentence": "中文界面的指南针。如果方向没有转，请拿着手机在空中画8字试试。还不行的话，可能是手机没有方向感应器。主要特点有1、中文界面，符合中国人习惯。2、简洁大方，速度快。不开gps，省电省流量。3、附带显示手机的温度。手机温度是手机内的温度，长时间不使用，手机温度和室温应该是比较接近注意1、软件带有广告，请大家理解。,,旧版本针是指北的，本版本修改为指向南方"}
{"label": "71", "label_des": "亲子儿童", "sentence": "功夫拼音是一款寓教于乐的汉语拼音学习软件。它很适合辅助小学生学习拼音，也可以作为学前小朋友的拼音启蒙。它可以当做说标准汉语拼音的老师，辅导小学生练习说汉语拼音。此软件面设计的简单，易用。功夫拼音，将韵母、声母、整体音节划分成拼音江湖的10块领地10个关卡，每个关卡都设置有非常好玩的战斗游戏，来巩固拼音的学习。当你一统拼音大陆的时候，你的拼音就炉火纯青了。激发学生积极探求知识的兴趣。教学中，主要内容为声调符号的形状和四声的读法。让孩子们体会到成功的乐趣，把学习当成一种快乐，一种享受，一种追求，就一定会让枯燥的拼音教学成为学生学习的乐园。功夫拼音学习的特点1、界面简洁，适合儿童2、生动的拼音卡片、动画，寓教于乐的小游戏，让小朋友垮快乐学习。3、涵盖各种声母、韵母、整体音节等标准发音4、软件适合所有想掌握标准拼音的人，尤其适合儿童更新内容V2.30更新说明1、优化了屏幕适配；优化了UI；2、适配安卓9。"}
{"label": "59", "label_des": "成人教育", "sentence": "农业技术教育培训平台,,稳定性改进和错误修正。"}
{"label": "14", "label_des": "卡牌", "sentence": "奥特曼口袋版是一款卡通风格的策略卡牌手游。游戏拥有正版奥特曼授权，画面制作精致，角色Q萌可爱，全新故事情节，展开独特剧情世界观汇聚海量奥特曼英雄，激战宇宙怪兽。多样玩法丰富元素，更有惊喜大礼包奥特曼口袋版带给玩家极致劲爆的卡牌手游新。"}
{"label": "53", "label_des": "中小学", "sentence": "ABC软件学习机免费语文数学英语互动点读课本1元即用除点读功能外更有人工智能，附助学，互动游戏，智能翻译，软件复读机，标签笔记，搜题，英文资讯，课本任意位置可读可记。右上角人工智能聊天机器人无所不知与您边学边聊智能课本内容以游戏形式呈现每本书都是游戏每一页都是一关点读互聊求知游戏都随你C国语聊中文百事通讲笑话算题目学知识闲聊天给孩子一个智能伙伴E英语聊人工智能学习聊天型机器人美国数据库丰富的美语知识打造便捷型智能外教英文评测经过国家语委鉴定并达到实用水平。在与您的对话过程中自动评测发音，边聊边测翻译专业级翻译软件含学习功能中英词句互译，自动识别英美音标，真人发音多组例句云书店有全国各地的学生用点读课本，每本书都可体验试用。实时更新极简主义，无广告及推送离线使用，无需注册登录等繁杂设置把时间还给孩子凡语教育科技有限公司客服4000166606商务02029068152Emailfanyujiaoyu@163.com,免费软件学习机哪里不会点哪里,＋英语点读课本仅售1元19年级全科目.新增1元课本150本.问题反馈界面增加换机换课本功能.重做二维码分享界面使分享下载更容易.增加对android9的支持.修正andriod8系统打开课本不稳定.修正andriod8系统打开系统更新闪退问题.修正andriod8系统打开我的书包闪退问题.修正英语资讯返回退出的问题.修正在线搜索返回退出的问题.修正英语聊闪退BUG.增加下截启动等多处标示.打开即赠送一本点读课本.修正android6以上系统未能获取录音权限.聊英语增加楼层和计分栏.云书店整合书包功能下载完毕可直接打开凡语教育科技有限公司客服4000166606商务02029068152Emailfanyujiaoyu@163.com"}
{"label": "10", "label_des": "社区服务", "sentence": "物业公司移动化、智能化、实时化进行物业管理，处理业主问询、投诉、报修，进行工程维保、绿化维护、设备点检，提高物业管理水平，提升效率和效益，提高业主满意度。,智能化物业管理和客户服务,1、对物管部分业务流程做了优化。"}
{"label": "21", "label_des": "经营养成", "sentence": "《托卡生活医院TocLifeHospitl》是一款有趣的模拟类休闲娱乐游戏。你将会在医院中度过你的一天，你可以帮助新妈妈接生小孩子，也可以去探索医院的神秘实验室，看看实验室中有什么奇怪的物体。在这里，你可以接触到各种形形色色的人，了解生命的起源与脆弱，治疗患者帮助他们恢复健康。感兴趣就来下载游戏吧部分小错误，整体。"}
{"label": "70", "label_des": "工具", "sentence": "用独特主题和壁纸装点您的手机屏幕利用您的设备展现自我，获得乐趣和灵感50W+的壁纸任你挑。日更新壁纸量更是达到惊人的500张。壁纸太多不好选不用担心，你所看到的每一张壁纸都是经过我们精心打磨的高品质壁纸，总能挑到你想要的那张。小体积有大体验，几乎不占用您手机的任何资源，数不清的最热壁纸时刻武装着你iPhone，找不到你想要的壁纸不存在的。壁纸让你感受流光溢彩，动态万千的壁纸。壁纸分类不同类型用户能更快的找到所需种类壁纸。制作动态壁纸用心满足你的高要求，总能找到你想要的风格，支持制作属于自己的专属动态壁纸。超高清壁纸库海量壁纸库看到喜欢可收藏，清理你选择过的壁纸。"}
{"label": "70", "label_des": "工具", "sentence": "\"☆SuperSU全球同步更新国外大神全新力作，全球用户量破亿的超级权限管理软件☆SuperSURoot权限管理是一款针对已获取ROOT权限的Android设备进行授权管理的工具类应用☆全面支持Andriod7.0Nougt牛轧糖的Root授权管理●产品特色┃专业┃为Root授权管理而生，业内巨擎核心算法，保障进程高效，让手机更加出色┃纯净┃简洁纯净的Root权限管理软件，不掺杂无用功能，化繁为简┃易卸载┃轻松卸载无残留，以用户为中心，互信而行┃更安全┃无私开权限，不内设后台，保障手机安全从自身做起『下载更新&使用教程，欢迎前往supersu.com官网以及forum.supersu.com官网论坛参与互动』更新内容1."}
{"label": "53", "label_des": "中小学", "sentence": "经典地道的英语教材，英语学习者必选读"}
{"label": "49", "label_des": "直播", "sentence": "新一代直播交友神器美人鱼直播，千万注册用户，百万人同时在线海量才艺主播24小时在线直播等你来玩，给您带来全新体验。房间式直播管理，随意切换主播；真人美女帅哥在线PK，24小时精彩不断；涵盖全网会唱歌、会喊麦、会跳舞、会撕逼；美人鱼直播汇聚美女主播、明星模特、校花校草、萌妹子、小鲜肉王红美女，奇葩组合，男神女神集结地，靠的不仅仅是颜值还有才艺；女神们，让直播更简单，只要你来只要你够胆,美女帅哥才艺主播，24小时直播,提高了稳定性；"}
{"label": "70", "label_des": "工具", "sentence": "微信多开宝，微信分身版，微信双开助手，制作微信小号微信2，免费制作微信分身，提供微信多开，微信双开，制作的微信，等同原版微信，能接受微信信息，发送微信朋友圈，个人微信，企业微信都能双开免费无限应用双开，应用多开，应用分身1.免费提供及时聊天工具，及时接受信息2.双开多开手机里的所有应用3.体积小，无广告，绿色产品更新内容可以实现微信多开，个人微信和企业微信都可以多开，多开的微信可实现微信官方版的功能，微信读书，微信运动，微信视频聊天等微信同步新版官方微信"}
{"label": "46", "label_des": "视频", "sentence": "电视家是国内较早的一款网络电视直播软件，软件内提供1600个电视直播频道，包含有二十余个央视频道，四十余个卫视频道和一千多个地方台、轮播频道等。主打看直播高清无广告，绝不用等30秒90秒才能看。直播频道具体包含CCTV1、CCTV2、CCTV3、CCTV4、CCTV5…CCTV13、CCTV音乐、CCTVNews、国防军事、证券资讯、风云音乐等。所有频道在电视家手机电视上均可观看。软件内体育频道也非常齐全，包含CCTV5、CCTV5+、CCTV足球等央视频道，还包含广东体育、北京体育、风云足球等地方体育频道。软件提供2018俄罗斯世界杯、亚冠、欧冠、CBA、NBA等赛事直播，涵盖高尔夫、网球、兵乒球、羽毛球、垂钓等体育项目。各地卫视应有尽有，更包含您家乡的地方台。例如湖南卫视、浙江卫视、东方卫视、北京卫视、辽宁都市、山东齐鲁、安徽综艺、广东公共等。热门综艺电视剧电视台抢先看，如《楼外楼》、《归去来》、《如果爱》、《温暖的弦》、《后来的我们》、《奔跑吧兄弟》、《快乐大本营》、《向往的生活》、《极限挑战》等,央视卫视全有免广告看春节联欢,1.首页数据加载优化；2.部分UI细节调整；3.其他bug修改，使用更加流畅。"}
{"label": "17", "label_des": "休闲益智", "sentence": "点击男人抛向空中，在他坠落地面之前再次点击抛起。直到将他抛向银河系。Ha，我快笑出声特色◉完美设计,笑个不停。◉全机型适配。◉全球玩家排行。,,修复了一些BUG。"}
{"label": "20", "label_des": "棋牌中心", "sentence": "拥有海量玩家的斗地主游戏，超低流量免费玩，超多金币送不停。真人斗地主，全球玩家竞技牌场，好玩过瘾，玩到停不下来上班路上、旅游途中、等待时刻、工作之余，玩两把斗地主，绝对治愈系=============================================================游戏特色1.活动全年好活动，丰厚实物奖励，就要你开心2.操作超简洁界面，简单易上手，智能匹配，三秒开局3.玩法单机联网，玩法任你挑，简单便捷，让你玩出新风采。4.任务全新任务模式，为你打造专属特色任务，金币多多拿不停。5.奖励各种实物奖励，只要你来玩，只要你敢斗，我们就敢送,百万真人玩家同场竞技,1.活动全年好活动，丰厚实物奖励，就要你开心2.操作超简洁界面，简单易上手，智能匹配，三秒开局3.玩法单机联网，玩法任你挑，简单便捷，让你玩出新风采。4.任务全新任务模式，为你打造专属特色任务，金币多多拿不停。5.奖励各种实物奖励，只要你来玩，只要你敢斗，我们就敢送"}
{"label": "36", "label_des": "小说", "sentence": "\"•鸿雁传书，电子书的阅读平台，涵盖等多家书籍；•鸿雁传书，在线阅读，离线阅读，多种阅读方式，解决流量烦恼；•鸿雁传书，用户的阅读选择，从此爱上阅读。热门影视原着改编《斗破苍穹》天蚕土豆第二部长篇小说这里是属于斗气的世界，没有花俏艳丽的魔法，有的仅仅是繁衍到空前强悍的斗气《全职高手》这是蝴蝶蓝超负盛名的电竞网文小说。《11处特工皇妃》楚乔传原着旧的制度必然被回去，让新的制度在灰烬中重生《庆余年》网络作家猫腻的畅销小说，讲述的是范闲的成长，在这个过程中三代风云人物兴衰存亡，风云变幻。《莽荒纪》《战长沙》《他来了，请闭眼》《盗墓笔记》《黄金瞳》《时光和你都很美》《芈月传》《斗罗大陆》《斗破苍穹》《余罪》《武动干坤》核心特色1、精雕细琢，阅读器如丝滑般流畅，带给你更好的阅读体验；2、"}
{"label": "112", "label_des": "笔记", "sentence": "古风小笺，诗意记录生活,,提升了稳定性。"}
{"label": "70", "label_des": "工具", "sentence": "护眼宝，玩手机必备的护眼工具，4000万人都在用为用户提供专业的护眼方案，帮助用户保护视力、缓解眼睛疲劳、解答各种疑惑，恢复眼睛健康。防蓝光升级减少更多蓝光伤害，保护视力视力训练萌妹纸教你恢复眼睛健康，护理眼睛快速自测眼部问题及时发现，减轻损伤眼健康百科专业权威的眼健康百科，避免掉坑疲劳提醒定时自动提醒，杜绝眼睛过劳、近视。健康分析实时记录玩机次数／时长，提供专业分析。儿童防沉迷做家长的手机管家，守护儿童用眼健康。眼健康社区近视交流，眼疾交流，专业医师在线回答。更新内容去除不必要的权限。"}
{"label": "9", "label_des": "政务", "sentence": "潍V是定向潍坊开发的智慧城市创新应用平台，以智慧民生、智慧生活、智慧政务为主线以城市服务为抓手，将贴近百姓生活的社交、娱乐、购物、支付、政务、健康、教育、交通、旅游、社区等服务整合到移动端，促进了市民、企业、政府三方的良性互动，创造了一种全新、优质、高效的城市生活，让市民共享智慧潍坊建设带来的成果与福利。更新内容1、调整应用权限管理2、性能优化"}
{"label": "44", "label_des": "求职", "sentence": "智联卓聘，高薪工作主动找上门智联旗下中高端人才高薪求职找工作平台，名企HR和30W精英猎头在线发布年薪30w以上的工作机会产品功能职场问答职场有难题，专家来解答，猎头及其智联职场规划师帮你来规划指出发展难题简历问答简历怎么样收到面试官的青睐，智联猎头教你修改简历职位邀请名企HR和30万精英猎头作为你的职场顾问，帮你筛选职位，提供年薪30w以上高薪工作；智能推荐智能职位推荐算法，1分钟完成微简历，主动匹配目标薪资职位机会，发送邀请让你选择；卓聘聊聊30w猎头在线直接开聊，完善微简历，委托猎头找寻理想目标职位；互评功能与企业HR及猎头相互评价，让招聘方更了解你的需求，增加找工作的成功率；求职进展你的应聘进展一目了然，并可以实时推送给你，让找工作不再盲目等待屏蔽企业进一步保障你的隐私，新增屏蔽企业功能，坐等高薪机会来敲门；联系我们微信服务号zhilinzhuopin网站http//www.highpin.cn/微博智联卓聘服务热线40088598988服务邮箱highpinkf@zhopin.com.cn更新内容APPV5.1.2更新说明1.优化聊天详情2.优化猎头主页数据显示3.优化职位卡片信息展示"}
{"label": "71", "label_des": "亲子儿童", "sentence": "★★★★★欢迎来到小公主的画画世界，今天小公主要开个人的画展，她会教大家怎么做一个出色的画家，让大家学习一些绘画的技巧，快来小公主的画画世界，这里有丰富的画画素材，有各种各样的填色本，让你开心，随意的创意，开发你的想象力，在浩瀚的想象力空间中自由的翱翔，在色彩的世界里无限的创作。快来发挥你的创意来创作一幅属于你自己的画吧。与其给小孩看喜羊羊，熊出没，黑猫警长，葫芦娃，超级飞侠，铠甲勇士，猪猪侠，大头儿子、奥特曼、芭比公主、小魔仙、爆裂飞车、魔幻车神、猎车兽魂、汤姆猫这些动漫电视，还不如让宝宝学习教育游戏能对小孩有更多教育效果，坐上教育儿童宝宝巴士，让我们的莉比小公主、快乐小王子健康快乐成长,,修复已知问题"}
{"label": "70", "label_des": "工具", "sentence": "心电相机是一款手机上测心率的APP，只需手指轻按，即可测算心率。简单易用无需借助其他硬件，用手机十五秒测算心率得心应手通过手机摄像头智能识别指尖脉搏跟踪健康轻松评估体质、心血管功能、锻炼效果和疲劳恢复更新内容1.增加体质测试评分"}
{"label": "71", "label_des": "亲子儿童", "sentence": "系列介绍儿童宝宝系列教育应用包含有基础认知、趣味课堂、益智游戏、艺术乐园、音乐故事等五大模块，每个大模块内又包含有许多游戏模块。基础认知对儿童进行认知教育，主要有儿童认动物、认蔬菜水果、认颜色、认时钟、认家电、认形状、认数字、认字母等。趣味课堂对小朋友进行简单的课程教育，寓教于乐，在游戏中轻松学到课堂知识，主要有学数字、学数学、学加法、学减法、学乘除法、学汉字、学拼音、学字母，学英语、学唐诗、三字经弟子规等。益智游戏专为宝宝开发的益智类小游戏，培养孩子的反应能力及手的协调能力，主要有打地鼠、打鸭子、智力训练、左右脑开发、儿童拼图、七巧板、儿童钓鱼、儿童冒险跑酷、宝宝打电话、宝宝找茬、动物农场喂养动物、植物乐园、玩具店记忆训练、抓娃娃玩具等。艺术乐园专为培养宝宝的创造力和艺术想像力，主要有学音乐、儿童弹钢琴、宝宝木琴、宝宝架子鼓、学画画、涂鸦、涂颜色。音乐故事主要有一些儿歌动画、经典儿歌、胎教音乐、睡前故事、床前故事、童话故事。内容介绍非常火爆的儿童钓鱼游戏，本游戏将儿童数学、加减法、学字母、学汉字容入到了游戏中。游戏的玩法也很多哦，有钓鱼、捕鱼、叉鱼等。,儿童趣味钓鱼学习字母汉字数学,兼容AndroidP及Android9.0系统"}
{"label": "96", "label_des": "理财", "sentence": "币圈app专为广大币爱好者与币推广人群打造的交流推广，打开币圈app就可以赚钱实时了解到赚钱走向，让赚钱更加简单币圈app软件下载特色1、挖矿赚钱，山寨币，主流币等行情大观。2、币行情，币资讯，币交流，币发布。3、各种行情一网打尽。4、热门挖矿赚钱等等推荐5、币圈发帖赚钱功能开放，精选内容创收益我们励志成为币圈的雪球，提供一站式的货币信息服务。官方客服15108290603币圈是四川曾波网络科技旗下品牌社区,,提升了稳定性。"}
{"label": "53", "label_des": "中小学", "sentence": "初中生物大全是对初中生物重点知识的"}
{"label": "115", "label_des": "女性", "sentence": "这是一款记录女性生理期的app，记录准备，同时标注出了下月的预计时间，每月的安全期，已受孕的日子等等.帮助您查看过去和预测将来的经期，和受孕期以及排卵日。不用担心你再次错过经期和受孕期。特点●日历界面能够显示每天的怀孕几率●备份数据到手机或者邮箱●独特的日记日历设计●怀孕模式●经期和排卵日的提醒功能●体重和体温图表●记录管理●跟踪月经周期●经期和排卵日预测●自订个人的经期长度和排卵日●您可以选择1个月、3个月或者所有月份的平均数据来作为您的周期长度●保密安全,,修复部分小错误，提升整体稳定性。"}
{"label": "17", "label_des": "休闲益智", "sentence": "游戏简介《开心消消乐》是乐元素公司推出的一款超好玩的三消游戏，画面精美、上手简单、休闲有趣、有惊喜有挑战，5大类型、1900多个精心设计的关卡持续更新中和超萌超可爱的动物形象，是您平常休闲娱乐、打发时间的不二选择，一定会让您爱不释手哦放开那村长顺着藤蔓前往来自星星的云端之上~消灭各种障碍，收集足够多的金色豆荚，去拯救神秘的村长大大轻松滑动手指即可操作,玩法简单易上手无流量困扰，无需联网也能随时随地开心消消乐Q萌有爱的小动物，炫目华丽的精美特效，清新亮丽的甜蜜画风更新内容稳定性改进和错误修正。"}
{"label": "70", "label_des": "工具", "sentence": "TFinder应用通过与云里物里智能蓝牙防丢器的配合，帮助我们保管好身边的贵重物品。将防丢器绑定在物品上，不仅可以通过手机来寻找物品，还可以通过防丢器来寻找手机。一键寻找仅仅触摸一个按键，就能寻找物品双向防丢既可手机找寻防丢器，也能防丢器找寻手机"}
{"label": "53", "label_des": "中小学", "sentence": "古诗文网作为传承经典的网站成立于2011年。古诗文网专注于古诗文服务,致力于让古诗文爱好者更便捷地发表及获取古诗文相关资料。古诗文主要指中国古代的诗歌和散文，拥有着悠久的历史文化内涵，如《诗经》、《史记》就是其中流传的比较优秀的作品。就中国文化而言，唐朝时流行写诗，如绝句如李白的《早发白帝城》和律诗如杜甫的《客至》；宋朝流行词，有很多的词牌名如菩萨蛮；元朝时着名的是曲如关汉卿的《窦娥冤》，有很多的曲牌名和曲调名；明清小说反映了更广阔的生活面，上至封建统治集团人物，下及社会底层的劳动群众，纷纷在作品中登场。pp版优势及特色1、启动方便，无需通过浏览器输入域名；2、无广告，清洁干净；3、界面更简洁、清爽；4、逐步会增加离线收藏功能、语音朗诵功能，敬请关注。更新内容1、美化用户中心；2、增加首页专题推荐；3、优化其它场景。"}
{"label": "111", "label_des": "购物咨询", "sentence": "领券抵现金，比淘宝直接买省一半以上9块9包邮，咚咚抢优选专区，低价好货等您来●应用特色省钱大额优惠券免费领每日大额优惠券，领券购物更省钱一键免费领取，简单方便直接抵现金商品多品类丰富好货多多小编人工精选百万淘宝天猫优质商品，分类精确，商品齐全明星网红同款的服饰、包包、化妆品应有尽有，爆款商品天天找券搜索找券购物更优惠淘宝天猫千万商品一键查询买之前就先来搜索优惠券"}
{"label": "22", "label_des": "策略", "sentence": "战斗模拟器2是一款趣味十足的模拟策略游戏，延续了战斗模拟器的经典之作，玩家需要利用各种资源来进行排兵布阵，与外来的入侵者进行大厮杀，新增了多种兵种，让玩家享受最舒心的，赶紧来展示你的实力吧战斗模拟器2游戏特色1、游戏的画面和音质设计的非常震撼，让玩家爱不释手；2、新增了多种兵种供玩家选择；3、排兵布阵的界面做了全新的设计"}
{"label": "26", "label_des": "即时通讯", "sentence": "小奇儿童智能手表，是一款保护儿童安全的智能手表，家长通过小奇pp可实现和手表的关联，可实现手表和手机之间的随时随地的交流，准确定位孩子的位置，防止儿童丢失主要功能特点1语聊功能手表和pp可以通过此功能完成语言对讲2守护宝功能家长通过手机可以设置孩子的学校位置，家庭位置。当孩子离开或者到达位置时候，家长可以通过pp知道，确保孩子安全3sos功能当孩子遇到危险的时候，孩子可以通过手表的sos功能完成唿叫，家长可以通过pp设置的sos唿救的对象，及时知道孩子的唿救4课堂模式功能当家长设置此功能，孩子在课堂模式期间，将会锁死一些手表的功能，让孩子安心上课5闹钟家长可以在pp设置闹钟，如果家长不在家，需要叫醒孩子上课，可以远程设置闹钟，让孩子安心睡觉，不必担心迟到注意始终获取位置信息会消耗手表电池电量更新内容修改几个bug"}
{"label": "36", "label_des": "小说", "sentence": "描述奇悠阅读1亿用户首推的小说阅读APP百万本正版小说任性阅读，书友首选小说阅读软件。在这里，随时随地自由看书，轻松拥有移动电子书书城，享受阅读的乐趣。全网小说第一时间更新，拥有海量图书阅读资源，最新最热的小说一网打尽。特色功能每日签到每天签到送书币，好礼送不停我的书架关注你的阅读，了解你的阅读实时更新连载小说，更新提醒，第一时间获取最新章节，随心阅读内容齐全玄幻、都市、言情、武侠、军事、职场励志，应有尽有阅读舒适多种阅读主题、夜间模式、翻页效果、随意切换阅读更新内容阅读优化,bug修复"}
{"label": "101", "label_des": "影像剪辑", "sentence": "斗图工厂是一款社区化的斗图APP，您可以在这里和成千上万的陌生斗友来一场斗图界的巅峰对决。此外，我们还为您提供了各种丰富好玩的功能1、斗图社区，用帖子的形式，发起一场斗图界的高规格决战。2、每日精选，官方每日更新丰富的斗图表情，让你无惧任何挑战。3、个人表情库，可以收藏和管理自己的专属斗图表情库。4、制作中心，我们为您提供了海量的素材，您可以发挥您的脑洞，创造出斗图界的经典之作。5、支持一键生成斗图，在您找不到想要的斗图时，不妨试一试更新内容1、部分功能调整2、新增我下载的图片页面3、修复其他已知问题"}
{"label": "53", "label_des": "中小学", "sentence": "整个重写底层代码后的V3版本终于正式发布了，虽然UI交互距离主流APP的水准还是有那么一些些儿的距离，不过追赶的脚步并不会就此停下辣~经过近一年V2版本期间跟大家的不断交流、更新，V3版本固化下来4个主要功能模块1、地图搜索主要定位是静态历史地图资源的垂直搜索引擎，可以基于关键字搜索古今中外的静态历史地图图片资源，像是谭其骧老师的《中国历史地图集》、《台版中国历史地图集》、《世界历史地图集》、《田纳西大学图书馆地图集》等都有索引收录，支持关键字的快速查找参阅，免去了使用普通搜索引擎进行搜索时产生的大量无关信息过滤成本；2、那年今日目前来说就是历史上的今天吧，不过后续准备再整理一些各类时间线数据，像是中国历史纪年表、二战时间表、中国古代官职演变等，方便大家以时间发展的维度来更好的理解特定历史事件；3、探索地图这也是APP开发的初心，像是谭其骧老师整理的《中国历史地图集》确实足够详细，但阅读起来总觉得少了那么点什么，或许就是响应阅读者指令的交互性吧，比如大家或许都想看看中国历朝历代疆域的变化是怎样的、又或者是古籍上看到了一个现在已经改称别名的地方到底是在哪儿，这些都是静态历史地图难以给予的，对于一个历史初学者来说类似的交互性可以使得阅读的门槛更加亲民一些些儿；4、史料库目前整理有《世界历史》包括古代史、中世纪、近代史、当代史期间发生的重大历史事件，在阅读过程中可以随时跳转到对应时间、地点的地图进行辅助理解，《中国历史》主要是对中国史料的收集整理，像是《史记》、《三国志》等二十四史内容，以及《三朝北盟会编》、《大唐创业起居注》等辅助性史料，同时貌似用户中蛮多中学小盆友的，后续准备再添加一些中考历史题库资源以及历史教学视频的收集索引。P.S.不知不觉从V1版本只是一个简单的静态历史地图搜索引擎、V2版本新增可以交互操作的探索地图、史料库，到目前优化了UI交互的V3版本，已经持续了一年，其实一开始的想法很简单，就只是想在阅读历史书籍的时候能在手机上随时随地的找到对应时间、地点的地图来对照着查看、然后顺手学学前端APP的开发，没想到发布出来后有这么多童鞋也有相同诉求，而且在使用过程中还提出了辣么多有建设性的意见，所以在业余时间能坚持一直更新、完善也离不开这么久以来你们的使用与支持，爱你们〃｀3′〃更新内容新增探索地图3D模式，不过似乎比较吃手机性能囧rz"}
{"label": "45", "label_des": "兼职", "sentence": "兼职，是一种新的职业生活方式兼职猫，一款真实可靠的找兼职平台，各式各样的兼职将丰富着你的大学生活，让你前程无忧想兼职，没保障，兼职猫六个措施全面保障58万同城用户权益。让钱包鼓起来短期兼职购物要分期，教育要贷款兼职一样可以让钱包鼓起来学习强当家教，颜值高可以当模特总有一款兼职适合你。找工作美团、饿了么骑手、快递员、客服、电话销售就近分配，ofo、摩拜、瓜子二手车运营销售，可全职可兼职全职宝妈微商天猫红包优惠券推广，线上兼职、手机兼职，在家就赚钱跟谁学短视频学习太无聊，课本太理论鹿客小视频，丰富的小技能手把手教学让学习更有趣这里N多签约名企精岗专享大三找实习，应届生求职找工作想进大型企业，不了解招聘要求万家名企直签，企业boss直聘，求职更有保障更多功能请打开兼职猫兼职猫已拥有千万级别的忠实用户，我们希望打造一个全民兼职的时代快快加入我们吧，一起来创造一个斜杠青年的时代吧联系和反馈对于产品如有任何疑问和建议，请联系我们客服QQ800005602客服电话4008034199官网http//www.jianzhimao.com,58万同城学生使用的兼职赚钱软件,1、新增运营活动，新年新气象全新来袭。2、更多优质岗位即将上线，敬请期待。3、工程狮修复bug若干，完善产品体验。"}
{"label": "39", "label_des": "问答交流", "sentence": "在壹心理pp，可以获得##知识与科普通过文章、问答、FM、公开课等形式，了解心理学知识、社会热点的心理学角度分析，以及大众关心的职场、婚姻、性、人际、抑郁症等话题；##娱乐并自助通过趣味测试、FM冥想、心理日记、互助问答、免费公开课等工具陪伴你的成长，丰富体验，传递生活的勇气和力量；##探索和学习心理学是了解人类和社会的第三只眼，帮助我们提升思维与认知通过阅读主题、学习专业课程、加入学研会一起创作等方式，让每个人从众发现更多元的自我和价值；##专业的解决方案提供专业的入驻咨询师，倾听师。通过资质审核、咨询时长和督导体验经历把关、现场面试等方式，建立了稳定并严格的审核标准。并给大众提供了多种渠道来『了解咨询』，『体验倾诉』，『获得专业的指导和服务』。##心理学人的行业互动壹心理通过『心榜』、『咨询师课程』、『问答成长社区』等，帮助普通爱好者/心理学初级人员，成为优秀答主、精华答主、公开课讲师、专栏作家……给心理学人更多行业帮助和支持。并且提供可以交流互动的平台。壹心理，世界和我爱着你。更新内容咨询在线咨询支持缩小界面，操作更方便。咨询在线咨询支持使用蓝牙耳机啦~咨询修复咨询时间记录不正确的bug。"}
{"label": "29", "label_des": "婚恋社交", "sentence": "简单、心动、惊喜。相遇本该如此美好。单身的你，或是想寻找生命中的那个TA，或是想认识有意思合拍的人，无奈工作太忙，生活圈子又太小。在匆忙的城市里，每天都有无数人在擦肩而过，却又没有方法彼此相识。恋爱交友闲聊天，让你不再无聊年轻人喜爱的交友圈、兴趣交流圈，更快、更轻松的找到志趣相投的小伙伴好听、好玩、有趣的人都在这里汇集，期待与你相遇。联系我们公众号搜索&ldquo;猫咪app&rdquo;"}
{"label": "17", "label_des": "休闲益智", "sentence": "全新的消除游戏。和消灭星星、糖果传奇不同的是，宝石求合体不只是两个或三个以上相同消除就可以了，而是消除了还会诞生新的东西，在创新上，难度上都更加高大上，瞬间觉得玩开心消消乐都变low了啊有木有快来下载看看，看你能收集多少宝石，击败多少玩家，看你能不能跻身排行榜，只有王者才有资格得到那第13颗宝石游戏结束还可以分享到微信，微博，qq和朋友比一比呢玩法点击空白格子，格子上下左右的同级别的宝石在中途没有其他级别宝石挡路的情况下，会往点击的格子处移动，然后碰撞爆炸合并。2个同级别的宝石合成1个更高级别的宝石，3个同级别的宝石合成一个更高2级别的宝石，4个同级别的宝石合成一个更高3级别的宝石。宝石一共13个级别，越高级越璀璨夺目。当每个格子都铺满宝石，则游戏结束。更新内容修正已知BUG"}
{"label": "35", "label_des": "漫画", "sentence": "海量漫画，快速更新，追更不用愁画风精美，加载快，让你嗨翻天高清阅读，操作简单，静享阅读时光看漫画，就上小鸡漫画pp，每天免费阅读哦更新内容1.优化书架同步。2.阅读页简介折叠展示。3.增加首充赠送礼券功能。"}
{"label": "71", "label_des": "亲子儿童", "sentence": "提供超多色彩和花纹，让宝宝创造无限可能小奇奇、机器人、小兔子，6个超萌角色，猜猜每个蛋里都有谁每个角色都有超多可爱表情，快来跟他们互动，看看他们是做鬼脸、吐舌头，还是哈哈笑、眨眼睛小朋友们，快来选彩蛋，贴花纹，涂颜色，和孵出来的小伙伴们一起玩耍吧~产品特色1、超可爱的人物表情，让孩子在观看与模仿表情中提升情商。2、丰富的装饰系统，多种奇妙搭配等宝宝动手尝试。3、生动的配音，可爱的画面，给孩子舒适愉悦的视听感受。宝宝巴士专注于移动智能早教产品研发，提出年龄+能力的多元早教理念，根据宝宝巴士超过1亿家庭用户的早教需求、学龄前儿童不同年龄段的敏感期特点和学习重点来设计产品，构建出完整的产品体系，打开探索世界的大门。搜索宝宝巴士大全，就可以下载宝宝巴士的所有早教APP了哦~▶联系我们用户交流QQ群59800848微信宝宝巴士微博@宝宝巴士官网http//www.babybus.com邮箱ser@babybus.com,培养孩子的想象力和创造力。,#宝宝巴士2019年春季新品预告#宝宝巴士匠心打造4款精品APP宝宝巴士科学岛宝宝巴士艺术乐园宝宝巴士百变职业宝宝巴士习惯班，将陆续上线科学、艺术、社会、健康4大领域，助力宝宝快乐成长一键下载即可免费拥有成长所需的早教互动，敬请期待搜索宝宝巴士，就可以下载所有APP、儿歌、动画、视频了哦~欢迎加入宝宝巴士官方Q群288190979，一起为孩子做更多更好的产品。"}
{"label": "8", "label_des": "公共交通", "sentence": "松果出行，国内共享出行类pp，目前已经在广西省、江西省、湖北省、河南省、安徽省的数十个城市上线，获得数千万用户的一致好评。专业解决打车贵、公交少、骑车累、走路远的出行难题，让您随时随地有车可用。旗下的松果电单车，严格主打国标车车型的城市共享电动车品牌，创新性地将智能芯片运用到电动车上。是城市慢行交通系统的有益补充。使用松果出行的3大理由 1.方便随时随地可用车，不用受取、停车点困扰。2.便宜费用低廉，价格远优于同类产品。3.靠谱为每位用户都投了定制保险，为您的出行安全保驾护航。更新内容天气渐渐转暖，就像羽毛一下又一下地轻搔着，渴望出游的心情也蠢蠢欲动了起来。别犹豫，快骑上松果，启程你的美妙出行吧。优化了细节，页面提示更清晰。"}
{"label": "17", "label_des": "休闲益智", "sentence": "名言警句游戏是一个将游戏娱乐与名人名言结合起来的游戏。当你无聊郁闷的时候点击玩下。既可以消磨时间，又能够让你在游戏中学习知识，在游戏中领悟人生哲理，在轻松愉快的点击中，你学到了知识，这就是我们做这款游戏的初衷。小伙伴们，下载下来玩玩吧,,提升体验，修复部分问题。"}
{"label": "76", "label_des": "汽车交易", "sentence": "好车无忧二手车，全国连锁展厅，买车卖车无服务费，精品二手车直卖包邮。专注于提供最优质的二手车买卖、分期、保险产品及售后质保等服务；线上大平台，覆盖主流品牌，线下大展厅，为你提供4S店级的购车服务；所有车辆都是精品车况，让你像买新车一样买二手车；连锁展厅上万平米展厅，遍布全国21座省会级城市；上千台车辆，轻松随意试驾。精品车况车辆经过218项检测，杜绝事故车、泡水车、火烧车，在此基础上进一步严选车源，每辆车都经过上架检测、路试、清洁、消毒、深度复检，淘汰率高达76.4，保证你看到的每一辆车都是精品。无服务费购车全程绝不以任何理由收取服务费，直接为你节省几千块。全国直卖全国所有展厅上千台车辆可供挑选，实时视频连线看车，在家门口就能买到全国各地的好车。全国包邮买了其他城市的车，好车无忧免费运到离你最近的展厅，买汽车也包邮。售后保障1、30天可退车；2、1年/2万公里质保；3、购车全流程服务，代办过户，同时可提供各种分期乃至零首付金融购车方案，代办保险等；更新内容好车无忧有直营大展厅的二手车交易平台，所有车辆均通过218项专业检测，并享受1年2万公里质保。更新内容1、买车全国包邮啦2、增加系统稳定性3、使用体验优化4、优化车辆展现逻辑5、解决已知bug"}
{"label": "30", "label_des": "情侣社交", "sentence": "陪我APP是一款年轻人都喜欢的语音社交产品，数千万有趣年轻人社交聚集地。有一个懂你的人陪着是怎样一种体验明明素未谋面，却道好久不见，你说的话，TA总能接上，三观相合，大概就是这样。功能介绍电台24小时不断电社交的陪伴，让你随时随地，听见更精彩的世界新声你好陌生人3秒社交速配，在声音的世界里，我们卸下伪装，我们不知彼此身份，向陌生人倾诉，或听一段陌生人的故事。小事三两小事多种社交形式分享你的情绪，没有玩剩下的段子，只有懂你的人。来陪我的原因一个人时，只想找个人说说话觉得自己不被人理解，想找个懂自己的人有趣的你只想找一个和自己一样天马行空的人谈天说地超级声控社交，喜欢跟声音好听的人交朋友有个自留地，写最真实的博客，交最懂你的陌生人真实社交，还有可能找到真爱哦~更新内容喜欢一个阳光照射的角落，但是不能喜欢太多。#重要更新热歌邀请支持邀请QQ、微信好友一起玩热歌抢唱。#其他更新友达搜索热歌抢唱邀请支持搜索友逹；游戏好友支持邀请最近一起游戏的玩家一起玩热歌抢唱；通知权限针对苹果用户无法开启通知权限的问题修复。我们可以看到你在市场评论里的反馈与询问，却无法联系到你。如果在使用过程中有任何问题，请在我的页面设置联系我们。"}
{"label": "18", "label_des": "动作类", "sentence": "我们又来了几年过去了，快来见识见识我们的霹雳少女僵尸...在哪里...龙什么牛仔，装甲机和宇宙飞船为什么问题太多了...现在可没时间寻找答案，伙计们。僵尸世界末日已经在降临了赶快坐上你的机器龙，奋力抗争拯救人类在这个情节起伏跌宕的活力冒险中，滑下山丘、跳进地下、跳离地面，勐撞并摧毁沿途的阻碍。探索这片充满了僵尸、巨人、龙和各种惊喜的刺激又神奇的领地。精彩特点•超级有趣，快速又激烈的游戏玩法•完全可破坏的地形大楼，桥梁，车辆等等•史诗级的BOSS之战，28个高塔等你来征服，4个完全不同又令人兴奋的世界等你探索•可升级的武器，更有龙和爆炸式增强法宝可供解锁•易于学习，直观的单触控制，结合了创新的游戏操作•成就和排行榜功能，可与朋友竞争准备好迎接这场疯狂的冒险吧，现在就加入这款即时可玩、易于操控的游戏,,更稳定、更优质，邀您一起体验。"}
{"label": "15", "label_des": "飞行空战", "sentence": "多样的敌人让你目不暇接，最爽快的一机当千的成就感与来自异星球巨大的BOSS对战，在变幻莫测的华丽弹幕间穿行，感受在成与败的间隙中来去自由的巨大成就感创新的武器,即将推出的双人对战模式，更将颠覆你对飞行游戏的理解简洁明了的操作，流畅迅捷的手感，带来最自由、最刺激、最有成就感的飞行★游戏特色★★★★★★八大至尊战场★★★★★15个BOSS供你挑战★★★★★五架战机任你选择新版变化1添加了繁体中文语言包,如果您是中文用户的话赶紧来更新下载吧2加入了fcebook和G+的分享,排名功能,让玩家能和好友一比高低了.3调整了BOSS挑战模块,现在可以免费挑战了,还能获得珍贵的荣耀勋章4再次调整了关卡内容,你会发现游戏更容易,精彩有趣了了解更多"}
{"label": "95", "label_des": "借贷", "sentence": "提前月光不用愁；用喵喵袋轻松解决燃眉之急；无论黑白，用手机就可以申请，3分钟下喵喵袋主要解决普通工薪族、个体户、蓝领等人群，提供日常生活资金周转需求。无需任何抵押，即可更方便、快速的借款，解决个人短期资金紧张的问题。借钱快速在线申请，快至5分钟放款借钱简单3分钟快速申请，10分钟快速审核，快速到账额度灵活小额借款，20010000元额度，拒绝逾期还款方便在线还款，绑定银行卡，到期自动扣款,有了喵喵袋，轻松借钱不费劲,更新数据服务模块，提升用户体验"}
{"label": "97", "label_des": "彩票", "sentence": "天空彩票新的热点资讯随时观看，还有最劲爆的新闻资讯。每天都有新的推荐预测，专家助你中奖。有新的双色球、大乐透开奖信息，更全数据资讯,,优化体验，增强稳定性。"}
{"label": "11", "label_des": "薅羊毛", "sentence": "星球联盟是一款日常上网就可以赚钱的APP，使用软件每天都有收益，看新闻，查天气，玩游戏，购物等等，邀请好友还能赚更多零花钱哦。每天上网持续收益看新闻、查天气、找软件、玩游戏、省钱购物样样有。邀请好友奖励多多10元奖励轻松赚，当日快速提现。阅读资讯开心赚钱热点新闻，及时掌握时事热点头条，热点内容搞笑娱乐应用尽有，在阅读资讯的同时还能获得阅读奖励。玩游戏赚零花钱啦玩游戏获取无限金币，每日赚取的金币，当日立即提现，有趣更有钱，还有更多有趣的游戏等你来玩。支付宝提现更便捷1元可提现，快速到账。星球联盟官网地址https//www.2345.org/如果您有任何疑问，可致电4000002345联系我们。,日常上网就能赚钱,1、修复部分已知bug"}
{"label": "85", "label_des": "医疗服务", "sentence": "该系统是北京零六爱成长健康科技有限公司针对与06平台合作的专业医疗机构开发的一款手机APP应用，可以查询到孩子在医疗机构进行儿童健康保健的相关信息，包括生长发育状况、各阶段体检报告、营养与患病的监测、育儿指导等。,,已知bug修改，提升稳定性。"}
{"label": "58", "label_des": "高等教育", "sentence": "不论你是小白经纪人还是希望进阶团队管理能力，入职道都能帮助你快速成长，让你更多更快地开单，更有效提升团队业绩大师专栏贝壳、链家、德佑三大品牌明星讲师，公开讲授内部专业心法，帮你开阔视野提升格局迅速开单成长系列房地产经纪人专业知识全覆盖，明晰学习路径，让你按照房地产经纪人专业路径迅速成长精英进阶精选海量优质课程，萃取10年以上行业大咖经验的独门秘籍，赋能每一个想要成功的你每日一练新房、二手房、租赁、买卖、法律、交易，你需要的知识这里都能帮你强化海外置业海外购房专业知识，帮你拓展经纪知识边界，轻松拥有不一样的竞争力有任何课程与使用问题，欢迎添加入职道客服微信IDruzhido001咨询更新内容优惠券功能上线限时优惠功能上架，好课低价不要错过修复了一些已知问题。"}
{"label": "31", "label_des": "社交工具", "sentence": "专门针对70后80后回忆青春为主题的社交软件，寻找那些年我们一起挥洒的青春，青春记忆墙可以很好的展现我们的青春印记.，和你的发小、同学、朋友、亲人随时随地的即时畅聊..更新内容更换服务器"}
{"label": "34", "label_des": "新闻", "sentence": "和新闻是中国移动为用户精心打造的一款新闻客户端，在这里您可以通过视频、图片、文字等形式了解724小时的资讯。和新闻强势来袭精美的界面，流畅的体验，让你爱上读新闻。直观全新的首页架构，优质内容一览无余。聚合依托抓取引擎，汇聚海量资讯，你想看的都有。本地城市交通、美食购物，不再错过精彩的身边事。多元视频新闻、语音朗读，富媒体化的展现形势，原来新闻还可以这么玩。更新内容V5.0版本更新如下1、搜索能力升级，智能快速精准；2、全新首页界面，贴心细节体验；3、注册登录优化，信息安全便捷；4、视频页面优化，新增视频推荐"}
{"label": "22", "label_des": "策略", "sentence": "Q版日系忍者动作卡牌手游再度出击忍萌正统续作《忍者学园》，重新唤醒你的中二之力；更犀利的吐槽、更华丽的战斗、更劲爆的动画，让你槽力满满笑战不停，再次掀起忍界爆笑大战★游戏特色★延续忍萌Q萌日漫搞笑风格，知名CV全程配音。华丽画面比肩集英原厂大作，能玩的日式动漫。挂机收钱、多线养成，各种革新PVP和PVE玩法。角色技能、外貌独特，风格多样极具收集价值。"}
{"label": "46", "label_des": "视频", "sentence": "看每日瑜伽视频，这里有瑜伽减肥视频、孕妇瑜伽、睡前瑜伽、阴瑜伽、哈他瑜伽等，和母其弥雅、蕙兰一起学习瑜伽动作。女人练瑜伽的好处，不仅能增强体质，还可以减肥瘦身，心情舒畅。瑜伽入门，从瑜伽的唿吸开始，以轻松的心态进入瑜伽；减肥瑜伽，瑜伽不仅in，又能减肥瘦身轻松自在；孕妇瑜伽，增强体质，帮助舒缓孕期不适与未来顺产；产后瑜伽，快速恢复窈窕身材的绝杀武器；印度瑜伽，古老的印度瑜伽让人们达到精神上的愉悦与快感；更新内容多项瑜伽入门动作，快速燃烧脂肪；量身定制个性化推荐，轻松瘦出线条；高品质视频流畅播放，看视频不费流量；修复部分bug，观看、下载更快速；"}
{"label": "12", "label_des": "魔幻", "sentence": "《传世霸业挂机版》用挂机呈现经典2015年手机平台上热血、有情怀的全民级新派放置RPG手游。经典惊艳竖版2D传奇画面，无敌放置模式，还你最奔放的经典记忆；轻松超爽挂机玩法，自动寻找敌人，自动杀敌，自动捡装备，解放双手一切为了玩家；互动敞开与其他玩家实时聊天，让游戏自己去战斗；热血和你的公会弟兄浴血奋战，再现万人沙巴克攻城盛况更新内容1.界面更新优化2.战斗流畅度提升"}
{"label": "4", "label_des": "同城服务", "sentence": "日照圈，咱日照本地人自己的APP，为日照本地居民提供本地二手交易、租房、求职、拼车、交友、宠物、美食等服务。日照圈是日照居民的必备神器。更新内容1.优化视觉样式及相关功能体验2.提升产品性能3.修复了一些已知的小问题"}
{"label": "46", "label_des": "视频", "sentence": "如何开始游戏加载后点play即可开始游戏游戏说明火线英雄中你所扮演的是穿越火线中的人物，你需要击杀不停出现的匪徒。在游戏开始的时候可以选择枪械，选择好一把合适的枪械开始战斗吧。友情提示本应用需要flash插件，可能不支持android4.0以上。"}
{"label": "11", "label_des": "薅羊毛", "sentence": "咔咔快讯边看新闻边赚钱，人人都有惊喜即刻邀请好友，疯抢10亿元大礼包。咔咔快讯每天更新海量的新闻资讯及精美文章，为用户提供一手优质内容。同时也是一款可以赚钱的软件，用户将有趣的新闻或者文章分享到微信朋友圈、QQ空间等，朋友阅读点击即可获得收入。产品特色海量资讯，实时新闻每天更新海量资讯，网罗各类有趣有料视频，让你看不停，笑不停，转发不停。想看什么，搜一搜邀请好友随时提现邀请好友全新活动，奖励升级。随时邀请随时提现红包互偷好友互动每天领红包，好友可以互相偷，像偷菜一样，轻松有趣注册即送15元现金红包，奖励实时到账。感谢广大咔友的支持，如果您有任何疑问，可以联系官方客服咨询QQ800830080，我们将竭诚为您服务。更新内容修改已知bug"}
{"label": "11", "label_des": "薅羊毛", "sentence": "拍立赚是一款众包类应用程序。用户通过定位、拍照、打标记等方式完成信息核实任务。任务审核通过后，可获得现金奖励。任务多多，奖励多多，需要邀请码才能注册哦"}
{"label": "93", "label_des": "保险", "sentence": "方舟生存进化助手是方舟生存进化玩家必备APP。「热门资讯」方舟生存进化动态实时更新，大神资料一网打尽。「生物图鉴」方舟生存进化恐龙、坐骑大解析，支持快速搜索。「视频教程」方舟生存进化的各种视频这里应有尽有。「社交聊天」方舟生存进化恐龙爱好者寻找战友，分享心得的好去处。,方舟生存进化家园,新增方舟生存进化部分恐龙资料"}
{"label": "45", "label_des": "兼职", "sentence": "丁丁猫兼职找工作神器。长期工、短期工、实习工作都可以在丁丁猫app上找到。想找兼职又苦于无路可寻，下载丁丁猫app。兼职赚钱，周转再也不是难题。特点1.724小时更新，你想要的都能找得到2.操作简单，生活周转不是问题,,更稳定、更优质，邀您一起体验。"}
{"label": "14", "label_des": "卡牌", "sentence": "不可思议的简单。难以置信的有趣。br/br/挑选您的卡牌来战个痛快吧在《炉石传说炉石传说魔兽英雄传》这款节奏明快的游戏中，您将扮演一位英雄机智地使用各种策略，在持续若干分钟的对战中，通过打出各种威力强大的卡牌来施放法术、召唤随从来夺取这变幻莫测的战局的控制权。无论您是第一次玩卡牌游戏，还是已经是卡牌游戏老手，《炉石传说》所蕴含的游戏深度和魅力都将让您欲罢不能。br/br/一玩即会充满趣味的初始任务会带您立即感受《炉石传说》最为纯粹的游戏魅力。br/br/打造套牌有上千张可以赢得和制作的卡牌&mdsh;&mdsh;玩得越久，属于您的卡牌也就越多。br/br/切磋牌艺在练习赛中与电脑控制的魔兽英雄们对战。萨尔、乌瑟尔、古尔丹&mdsh;&mdsh;他们都在这儿br/br/卡牌收藏在线存储您的卡牌收藏与您的战网通行证相绑定&mdsh;&mdsh;这使得您可以随意选择平板设备或PC进行游戏。br/br/一战成名当您感觉自己具备一定实力时，迈入竞技场与其他玩家一较高下，争取赢得大奖的机会br/br/需要至少2GB的硬盘空间才能安装《炉石传说》br/br/支持语言br/Englishbr/Frn&ccedil;isbr/Deutschbr/Esp&ntilde;olLtinom&ecute;ricbr/Esp&ntilde;olEuropbr/Itlinobr/Portugu&ecirc;sbr/Polskibr/Русскийbr/한국어br/简体中文br/繁体中文br/日本语br/ไทย泰文br/br/&copy;2017暴雪娱乐股份有限公司版权所有。炉石传说，战网与BlizzrdEntertinment是暴雪娱乐股份有限公司在美国和或其它国家的商标或注册商标。更新内容更稳定、更优质，邀您一起体验。"}
{"label": "70", "label_des": "工具", "sentence": "恒大电影是恒大院线旗下的官方购票软件，可提供全国恒大影城的在映影片及活动资讯。恒大电影将为您打造高品质的购票、休闲、娱乐体验，让您在恒大影城度过美妙时光，感受电影从此大不同。,,程序更新，优化用户体验"}
{"label": "60", "label_des": "艺术", "sentence": "九拍陪你练音乐天天见软件介绍九拍陪你练是一款线上乐器教学的音乐教育App。由专业名师团队进行视频课程、谱例的制作。让每个有音乐梦想的用户随时随地跟着专业名师快速成长跟谱练习新版教材上架了，更多谱例等你挑战直播教学丰富的教学陪练、活动展演直播让你随时随地想学就学。练习曲目九拍精选曲目，妈妈再也不担心我练习时无聊了。名师专栏名师定期分享演奏技巧，不知不觉吃个小灶快速提高,九拍陪你练音乐天天见,1、扫二维码可以从相册中选图片识别2、新增学生考级评测系统3、其他bug修复和体验优化"}
{"label": "18", "label_des": "动作类", "sentence": "冒险岛经过优化改进后，更流畅操作体验，更优美的游戏界面还在等什么呢，快来试试吧，一起回忆童年的时光游戏特色0.直接下载安装就可以游戏,不需要其他的任何设置1.无需积分，可以直接玩。2.可以编辑控制面板的位置3.可以存档4.可以设置返回键和menu作为发弹和跳跃默认没有开启的5.优化游戏界面的黑屏问题7.多种屏幕适应方式更新内容1.修复了已知的bug2.首页流畅化处理，添加了全新的主页和跳转页3.增大了方向按钮的大小，更加方便操作"}
{"label": "53", "label_des": "中小学", "sentence": "励步云学习，是综合包括在线课、课后练习、多媒体泛学习等多种线上学习方式于一体的在线学习平台，为学生、老师、家长提供整体在线学习辅助工具及解决方案。价值主要体现在第一，为学生提供自动化的学习方案，并向个性化进阶，有效提升学习兴趣和学习效果；第二，为老师、家长提供简单、便捷、可视化的学习辅助及交流平台，帮助学生及时解决学习过程中所遇问题；第三，成为学员的可视化成长记录平台，辅助家长、老师进行学习成果量化所见。更新内容1、新增星星账单。点击首页星星，可以查看星星记录。2、修复绘本分享音频播放问题3、优化BookRoom新增书籍排序"}
{"label": "48", "label_des": "音乐", "sentence": "铃声多多手机铃声大全中国移动、中国电信、中国联通3大运营商音乐基地战略合作产品百万铃声，轻松一键设置手机铃声，来电彩铃，短信闹铃，火热音乐片段，歌词……铃声也能做播放器好听的不要不要哒精细铃声分类，原创，翻唱，恶搞，影视，动漫，抖音网红热歌，流行金曲，影视热曲，动漫游戏，短信闹铃，DJ舞曲，搞笑另类，网络神曲，伤感语录，网友上传等热门歌曲铃声、彩铃炫铃，每日更新10000+音乐，情感语录，人生感悟，口白，Mc，电音，DJ，串烧舞曲，火热的抖音短视频原声铃声，彩铃炫铃统统打包送给你火热手机铃声、经典老歌、个性Diy彩铃炫铃轻松设置铃声，彩铃炫铃，短信，闹铃，支持个性联系人铃声微博、微信、短信分享喜欢的铃声、短信、闹铃、搞笑段子给朋友们吧~好东西不要私藏哟~超酷的音乐、支持QQ微信朋友圈分享~网络找歌更容易，喜欢收藏云同步音乐操作简单，音乐达人与你一起你分享超火热的铃声、彩铃炫铃。让你分分钟炫爆朋友圈、支持缓存发布到空间使用哦~百万高品质铃声资源，支持个性化DIY铃声剪辑，喜欢的音乐可以直接自己剪辑设置哦~百万手机铃声音乐彩铃大全如此强大的手机铃声设置功能，你还在等什么,热门手机音乐铃声&正版彩铃大全,百万手机铃声音乐正版彩铃大全官方推荐，装机必备，手机铃声大全中国移动，中国电信，中国联通三大音乐基地战略合作产品补充2019年热门铃声，彩铃合集火热手机铃声、经典老歌、个性Diy彩铃炫铃音乐、情感、语录、口白、电音、DJ、串烧舞曲、火热的抖音短视频原声铃声、彩铃炫铃统统打包送给你如此强大的手机铃声设置功能，你还在等什么"}
{"label": "51", "label_des": "K歌", "sentence": "火星直播一个火爆的音乐红人直播星球爱音乐，我们是认真的唱吧官方众多唱吧音乐红人直播聚集地，年度赛事火热进行中，美貌与才华你选哪个强大曲库与唱吧曲库打通，多元化原版伴奏，新歌实时更新，你想唱的歌、你想听的歌，应有尽有专业音效优质的K歌音效，专业美化你的声线，让你的歌声更动听更动情音乐赛事不定期举办线上线下大型音乐赛事，只要你有好声音好创作好表演，王冠与奖金在这里等着你音乐现场大咖艺人直播秀、明星在线零距离，火星现场带你领略万人现场的澎湃，感受偶像零距离的魅力高清流畅Wifi、4g不卡顿，随时随地上直播美颜瘦脸强效美图滤镜，高冷美萌一键切换，素颜上播无压力表情评论花样评论表情包，让我看见敲可爱的你点歌互动想听你爱的红人为你唱专属的情歌一键点歌，让TA用歌声治愈你的疲惫排麦PK定期高频线上排麦PK赛，让你遇见更多热爱音乐的人，在这里和天南地北的成为好友特别说明若有任何关于火星直播体验及功能上的反馈建议，或想关注更多火星直播相关动态，请关注官方微博@火星直播与我们联系~更新内容「技术小哥哥对火星贵族的体验做了进一步优化，快来火星享受贵族特权吧~」"}
{"label": "17", "label_des": "休闲益智", "sentence": "结合健康的小游戏，让你更快乐更健康，。"}
{"label": "21", "label_des": "经营养成", "sentence": "在这个模拟游戏，你在一个繁忙的机场空中交通管制。目标是安全地引导飞机着陆停车和起飞，避免在它们之间的碰撞。本场比赛是很像一个繁忙的机场的实际运行，但容易和不言自明的控制。是刺激记忆和推理的一大爱好。"}
{"label": "70", "label_des": "工具", "sentence": "算你狠全能计算器功能强大、使用方便，更有上百种计算工具应对各种需要，是学习生活，居家旅行的必备神器~。各种函数、各种常量、各种单位换算、各种复制粘贴、各种历史记录、各种操作方便，欢迎大家多提需求房贷计算器、个税计算器、车贷计算器，帮你解决算日常生活中的各种计算难题存款计算器、保险计算器、基金计算器，帮你管好自己的钱包BMI体重指数计算器、基础代谢计算器、卡路里消耗计算器，帮你保持完美体形人品计算器、缘分计算器、生辰八字计算器，有事没事逗你一笑计算器持续更新，恕在下无法穷尽，如有特殊需要请直接在应用内反馈，老板每天都看，保证有用这么好的计算器，不用实在可惜，快来下载使用吧更新内容修复部分小错误，提升整体稳定性。"}
{"label": "17", "label_des": "休闲益智", "sentence": "汽车城开放新地块啦在空地上修建高楼指挥起重机搭建桥梁在汽车城都可以实现宝宝巴士汽车城是一款儿童益智pp，自由组装和驾驶汽车，操作工程车建设城市，体验创造的乐趣挖土运输修建城市城市建设任务多，操作挖掘机、起重机、割草机等13款工程车，铺管道、搭钢筋、砌围墙、刷油漆......创建6大主题建筑，体育馆、商业区、居民区、公园、铁路、桥梁。认识工程车，锻炼儿童手眼协调能力入园体验一日游新学期开始啦，驾驶校车接小朋友上学吧。入园前要做好多准备呢先载着小朋友们去超市购买书包文具、去医院体检、去照相馆拍照幼儿园到了，小朋友排好队下车，准备上课咯入园体验，克服上学恐惧组装汽车，开车环游城市自由搭配轮胎、贴纸等汽车配件，发挥创造力，组装警车、压路机、装载车等24款车型吧，然后开着新汽车环游城市多种富有挑战性的上下坡地形出现，一路飞车，注意安全儿童创意DIY，体验驾驶的乐趣更新内容不放过任何可以提升体验的地方，优化细节，让游戏体验更上一层楼贴心的小bug修复，提升稳定性和流畅度，畅玩无压力搜索宝宝巴士，就可以下载宝宝巴士的所有早教APP了哦~欢迎加入宝宝巴士官方Q群288190979，一起为孩子做更多更好的产品。"}
{"label": "7", "label_des": "家政", "sentence": "云返教育解决教育培训机构招生难、收费高的问题，全力打造一个线上听看学习和线下面对面交流的互联网学习平台，助力国家全面提升全民素质修养，推行全民热爱学习新理念云返教育教育以中华民族的儒家思想为启蒙，以弘扬国学传统文化为根本，以研究和传播古今中外先进文化的教育为己任，自愿营造一个正确的思想启蒙，努力提升自身的能力和修养，并愿意创造和谐家庭和承担责任，助力祖国早日实现中国梦让教育创新未来让学习成为习惯,让教育创新未来让学习成为习惯,1.修改部分bug"}
{"label": "108", "label_des": "外卖", "sentence": "美团外卖，送啥都快。送外卖，我们更专业美团外卖现已覆盖全国1500+所城市，在线门店数突破百万。轻松下单，便捷支付美食，水果，蔬菜，超市，鲜花，蛋糕，你所需的全都有，轻松一点，立享美好生活。支持微信支付、支付宝支付，下单更方便。从品类到速度，美团外卖袋鼠的神奇口袋里，你想要的通通满足优惠福利，乐享不停高温、雨天、雾霾天，假日、周末、宵夜想宅不出门动动手指，折扣优惠领不停。更有减免新玩法，轻轻一点，一大批好友红包等你来偷专业口碑，百样菜谱美团的品质，大众点评的品类，值得信赖。附近美食，无论是早午晚餐、下午茶、宵夜，还是中餐、西餐、家常菜、蛋糕店、小吃、快餐、海鲜、火锅、川菜、蛋糕、烤肉、水果、饮料、甜点。只要想得到，没有送不到超多种类，让外卖订餐更方便一些。功能介绍附近美食，全国各地特色美食简单订餐，手机下单快速方便催单退钱，催单退款方便省心品质外卖，品牌餐厅安全放心在线支付，在线支付优惠更多,美食生鲜水果鲜花极速送达,拼单分享接入小程序，给你和好友们更高效的拼单体验个人中心全新改版，尊享会员标识，页面风格更清新"}
{"label": "17", "label_des": "休闲益智", "sentence": "一个只有笨蛋的推理游戏，失败就会变成笨蛋。搜查寻找犯人的线索点击场所听取要听取大家的证言不过，可记忆的证言上限是2条犯人推理在会议上推理出犯人,,优化游戏体验"}
{"label": "113", "label_des": "办公", "sentence": "华夏幸福打造的移动办公平台登陆应用商店了。基于消息的提醒服务，让你多一个贴心的工作助理；基于配置的工作平台，再多的工作也能说走就走；灵活的企业通讯录，是您手机中的第二个通讯录；报告报表，决策支持，让领导心中有&ldquo;数&rdquo;；注本应用仅限华夏幸福的主营员工使用，不支持注册账号。"}
{"label": "71", "label_des": "亲子儿童", "sentence": "新增快乐儿歌，郎朗上口记心头幼儿是人一生中探索欲望最强烈的时期，宝宝巴士《白天黑夜》针对这一时期的早教特点设计，从培养孩子日常科普兴趣的角度出发，让宝宝认识白天黑夜的不同。增进孩子对白天黑夜的认知，激发孩子对大自然的的探索欲望。太阳公公和月亮姐姐要换班花朵更喜欢白天还是夜晚小动物是不是晚上都去睡觉了星星为什么只在晚上出来玩植物、动物、天文乃至我们的生活起居，无不深受着日夜交替的影响，在孩子的世界里，这一切又是什么样的呢快到《白天黑夜》中看看吧~宝宝巴士专注于移动智能早教产品研发，以蒙氏蒙特梭利教育作为理论依据，以五大领域作为划分的具体依据，根据学龄前儿童不同年龄段的敏感期特点和学习重点来设计产品，构建出年龄+能力的多元产品体系。丰富有趣的产品让孩子在游戏中独立思考，自由学习，享受探索世界的乐趣。搜索宝宝巴士大全，就可以下载宝宝巴士的所有早教APP了哦~▶联系我们用户交流QQ群59800848微信宝宝巴士微博@宝宝巴士官网http//www.bbybus.com邮箱ser@bbybus.com更新内容#宝宝巴士2019年春季新品预告#宝宝巴士匠心打造4款精品APP宝宝巴士科学岛宝宝巴士艺术乐园宝宝巴士百变职业宝宝巴士习惯班，将陆续上线科学、艺术、社会、健康4大领域，助力宝宝快乐成长一键下载即可免费拥有成长所需的早教互动，敬请期待搜索宝宝巴士，就可以下载所有APP、儿歌、动画、视频了哦~欢迎加入宝宝巴士官方Q群288190979，一起为孩子做更多更好的产品。"}
{"label": "70", "label_des": "工具", "sentence": "爱字体是一款全新的手机字体美化软件大师，集成上百款精美可爱的中英文字体，集成数百款英文、简繁体字库。轻轻松松换字体，简简单单换心情字体随心变，个性我主宰让单调的手机界面焕然一新，我的个性你无法抄袭让你在每一天拥有快乐的心情，爱生活，爱字体。主要功能1.支持三星，小米MIUI，魅族,华为EmotionUI等手机完美替换字体2.支持HTC、Sony、Motolor等手机更换字体需Root3.智能匹配机型,人性化的操作提示,丰富的软件设置,专业字体工具4.支持自定义字体,自带字体浏览器,DIY用户必备5.支持修改字体大小支持4.2+,需Root6.自动备份字体，轻松恢复出厂字体更新内容1.修正MIUI8无法切换字体的问题需Root2.修正Android4.4无法启用多彩字体的问题NeedXposed"}
{"label": "70", "label_des": "工具", "sentence": "三星应用商店GlxyApps是三星官方开发和运营的应用下载平台，拥有数十万款应用、游戏和主题等资源。集应用推荐、搜索、排行、更新等功能于一体，我们力争为三星用户提供全面、方便、安全的应用商店服务，并且在不断针对中国用户的喜好进行本地化改进。无需登陆三星账号即可享受下载、更新等基本服务，登陆后更可以在多台设备之间同步已下载过的应用。除了传统App，三星会和开发商订制三星手机用户专属的应用在这里发布。我们还将不断推出下载得奖品、下载送礼包等活动，回馈三星用户。更新内容系统优化，修复缺陷。"}
{"label": "95", "label_des": "借贷", "sentence": "翼龙贷联想控股成员企业，是专注三农的互联网金融平台。厦门银行资金存管，出借更安心。新手福利注册即送668元新手红包及0.6加息券产品特点翼农计划100元起投，期限灵活，每日付息，预期年化利率6.511翼农惠享翼农计划的迭代升级产品，每月付息，更高的预期年化利率芝麻开花流动性强，过封闭期债权可转让私人定制分散投资，选择灵活，享有相对更高协议约定年化利率，过封闭期可转让平台保障1、业务保障坚持小额分散原则，多种期限产品可选2、风控保障创建同城O2O借贷模式，六级风控审核机制；全国大三农信用数据库。3、管理保障引进联想控股先进的管理模式，保障平台平稳运营联系我们1、官方网站www.eloncn.com/2、官方微信公众号eloncn3、官方客服电话4000805055更新内容1优化续投交互2优化回款日历3优化性能4优化视觉体验"}
{"label": "101", "label_des": "影像剪辑", "sentence": "视频去水印一键去除视频水印、支持视频剪辑编辑一键去水印复制视频链接，一键提取无水印视频，简单好用的视频去水印工具；视频去水印、视频剪辑编辑、视频变速视频慢放视频快放全实现操作简洁视频去水印抹除水印操作，准确调节白色操作框环绕住水印，选定哪里消除哪里裁剪视频调节白色操作框选定需要裁剪出的画面，将不需要的区域排除在操作框外，即可裁剪出需要的视频画面裁剪时长调节下方进度条，通过开始与结束时间设定，选定出需要裁剪的视频时段；视频调速通过拖动播放速度右侧的快慢速播放，确定视频需要调节的播放速度；已经完成去除的视频将会自动以副本的形式保存在我的视频目录下，存放地址和其他本地视频文件相同，以供随时调用联系我们客服QQ2301438796。本软件禁止用于非法活动行业词去水印快去水印去水印大师微信视频微信水印微商水印水印大师视频水印自媒体视频自媒体工具视频自媒体视频编辑去水印软件手机去水印去水印工具去视频水印去水印在线视频马赛克视频裁剪视频剪辑视频合并视频拼接更新内容1.新增一键提取无水印视频功能；2.修复操作时中途退出，出现无效视频问题；3.视频裁剪时长增加免费选项；4.优化加载页权限控制功能；5.紧急修复部分系统无法使用的情况"}
{"label": "8", "label_des": "公共交通", "sentence": "易通行App，提供北京地铁在线购票服务，是上班族和来京差旅人士必备的北京地铁出行神器。有了易通行，从此告别现金、押金和兑零，告别排队与丢卡，告别问路和百度，不管您是在北京工作生活，还是来北京出差旅行，这个北京地铁的权威应用您值得拥有提前在手机上买好票，到车站取票机前轻松一扫，车票秒出，还能一次买多张。更有二维码乘车模式，手机码就是地铁票，进站乘车效率高，先乘后付，从此不再为充值和买票排长队对北京地铁路线不熟悉易通行地铁乘车数据由轨道交通指挥中心权威发布，准实时更新，在线查询优选乘车路线，乘车出行更从容北京地铁的互联网时代现已开启，北京地铁内的官方购票应用，为您提供更方便、快捷、人性化的地铁互联网移动支付服务。支持城市北京产品功能三大功能在线购票、扫码进／出站、路线查询。在线购票在线购买地铁票，免去排队、兑零、忘带现金和交通卡的烦恼。路线查询地铁路线尽在掌握，快捷路线一查就知。扫码进／出站刷码进出站，让地铁出行比快更快。意见反馈客服热线96123新浪微博@易通行App问题帮助更新内容1、乘车码乘车码页优化，使自主操作更方便2、定期票推出多种定期票，出差旅行的乘客乘车更便捷。错峰出行，还能享受更多优惠3、游戏中心有趣好玩的小游戏，让乘车时间不无聊4、捡便宜丰富生活和钱包，从捡便宜入手"}
{"label": "18", "label_des": "动作类", "sentence": "光荣特库摩正版授权，玩转巅峰跨服战，多重惊喜震撼来袭《三国志2017》由光荣特库摩经典单机游戏《三国志11》授权改编，不仅保留了原作大气磅礴的3D写实风格画面，同时引入万人同图竞技新模式，力求打造出别具一格的游戏体验。跨服征战任你单挑群战跨服战玩法强势来袭，军团争霸再添新花样无论是1V1单挑、5V5群战，还是军团对阵、举国抗敌，总有一款玩法适合你封官拜将新增官职系统一统三国志，拔擢有功臣。全新内政玩法新鲜来袭新版任命功能升级官职系统，届时任免武将除了可以提高战斗属性外，通过文臣封官为武将制定官印，也可调整内政效率啦光荣正版回归策略本质经典《三国志11》授权改编，日本光荣制作人北见健全程参与策划、监修。首席策划团队耗时两年打造绝密谋战空间，正统三国志策略玩法贯穿始终，真正做到让三国回归策略本质极限收集全系武将登场全系133位武将集结，每位武将都经过光荣特库摩严格制作和监修，无论是体型、身高、面部细节，都一一精细刻画，并配以原版音效。此外，《三国志2017》首次引入三国志11原版数值，力求带给玩家带来原汁原味的《三国志》代入感,光荣正版授权三国志手游,新增内容1、新增英雄集结玩法；2、新增阵容保存功能，各位主公可以在多个设定好的阵容之间快速切换；相关优化1.增加军团活跃战力排行榜，赤壁之战的参赛资格选拔和分组将以军团活跃战力为准；2.优化了赤壁之战的战斗时间，每场战斗由之前的120分钟缩短为60分钟；3.优化了赤壁之战的入口界面；4.优化了背包界面，玩家可以将指定道具置顶；5.增加秘境寻宝动画跳过选项；6.优化了军团联赛中的历史战绩查询界面；7.优化了汉帝及其诏言的表现效果；"}
{"label": "48", "label_des": "音乐", "sentence": "千万正版高品质乐库收录千万量级的正版高品质音乐，让你畅享听觉盛宴。全新发现页，寻回最初遇见音乐的喜悦精选推荐的音乐杂志和专栏，带你发现更多好音乐。智能推荐帮你轻松发现音乐提供猜你喜欢、新歌首发、歌单广场、排行榜等多种推荐方式，让你更轻松地发现喜欢的音乐。融入社交让音乐更多惊喜互动可以点歌给QQ/微信好友，述说你的音乐故事，可以将音乐分享到朋友圈、微博、空间，表达你的音乐心情，还可以聆听好友分享，邂逅音乐惊喜。,收录千万量级正版高品质音乐,1.「分享优化」支持将歌曲、专辑、歌单等内容，分享为音乐卡片；并优化了评论的分享样式2.「搜索」单曲搜索页也支持全部播放3.「视频」可以设置WiFi下也不自动播放视频了4.「关注」支持一键播放所有已关注歌手的新歌了5.适配折叠屏"}
{"label": "53", "label_des": "中小学", "sentence": "本应用不仅仅是古诗合集，包含中国古代优秀唐诗、宋词、元曲。重点诗词专题，独具特色。海量收录经典诗词，每首诗词附全文解释、重点解析以及寓意，帮助读者更好了解作品。,,为您优化了体验细节。"}
{"label": "97", "label_des": "彩票", "sentence": "人人中彩票，大乐透、双色球千万大奖又刷记录，下一个会是你吗多种玩法热门彩种，竞彩缤纷，双色球，大乐透，竞足竞篮，焦点赛事，应有尽有专业数据支持全面的足球篮球数据积分数据统计、实时赔率变化分析、必发交易数据、比赛动态直播，极具价值的赛前信息参考，助您看清比赛形势贴心客服724小时全天在线，随时为您服务专家服务特邀业内资深专家，专业分析，每日投注推荐，助你一臂之力。,下一个千万大奖助手,修复了一些BUG。"}
{"label": "25", "label_des": "约会社交", "sentence": "YY交友手机版终于与大家见面了语音在线约会，实时社交新玩法手机版YY交友，特性抢先看pc交友数据完全互通，在线约会一路畅通手机专属推荐，一键触达你的TA上千名知名主持，在现场亲自带你交友万人在线约会，总能找到合适的TA哦，对了，数据显示YY交友用户男女比例17快来参加人生重要的非诚勿扰吧========================YY交友是由欢聚时代打造的语音交友应用更新内容YY交友V3.3.1版本更新概要1.绝版礼物抽奖珍稀礼物真爱黑马等你抽，更有绝版全屏动画礼物等你送；2.手绘礼物支持手绘定制图案送礼啦；3.礼物栏优化礼物栏界面更清爽，送礼更方便；4.其他优化频道内财富榜前三名更显眼，小秘书通知更及时；5.修复若干问题；6.官方YY群80008欢迎加入，你的建议或吐槽，我们随时愿意倾听。"}
{"label": "53", "label_des": "中小学", "sentence": "小小优酷妈妈放心，孩子喜欢的动画、电影、儿歌、早教大全内容安全精选国内外优质少儿内容，进行分龄；在精选库的基础上，爸爸妈妈们觉得不合适的节目，也可长按海报加入黑名单。正版高清，知名品牌囊括迪士尼、BBC儿童、小猪佩奇、宝宝巴士、孩之宝、尼克、巧虎、贝瓦和新东方等品牌的最全最新内容。若你希望小小优酷成为孩子的第二英语课堂，可开启英文模式。保护视力爸爸妈妈可以根据孩子的特点，设置个性化使用时长管理，帮助孩子养成健康使用电子产品的好习惯。若小朋友喜欢听儿歌和绘本故事，可在播放页开启听模式。更新内容最新更新爸妈期待已久的投屏功能来了，大屏观看更护眼；《小猪佩奇第六季》等动画新增测一测环节，让孩子在互动中健康成长；新增内容标签收集，为孩子推荐更匹配的优质内容；《杰力豆》独家上线，陪伴孩子共度欢乐时光；最近更新新增少儿播单，教孩子学会情绪管理、爱上诗词……收获远超想象新增英文模式，一键触达纯净英文语境；时间管理升级，设置更加便捷；宝贝成长报告更新上线，每周日送达，及时了解孩子的使用行为；"}
{"label": "95", "label_des": "借贷", "sentence": "厚钱包pp是一款个人信用借贷平台，为用户提供信用卡贷款和公积金贷款，有信用卡和公积金就能借，线上申请，线上审核，简单快速，满足用户缺钱的借款需求，采用分期还款模式，减轻资金周转压力。资金来源厦门国际银行股份有限公司上海分行。产品特色1、1分钟申请简便，纯线上操作2、2步走步骤简单，身份和手机验证3、3小时极速审批，快速放款产品功能1、纯信用贷款，无抵押额度最高5W2、纯线上申请，最快30分钟急速审核授信3、直接打卡到账，解决周转难题4、分期还款，减轻资金偿还压力5、费率低，杜绝高利贷困扰联系我们官方微信厚助手IDhouqinbo11官方微博@厚钱包更新内容V2.1.2版本更新说明1、修复已知问题。"}
{"label": "82", "label_des": "电子产品", "sentence": "海信集团提出了这个非凡的多屏幕应用程序，让您摆脱普通遥控器的界限。您可以使用手机和平板电脑轻松操作电视。您可以输入文本或使用您的移动设备如鼠。您也可以施放图片，视频，音乐在您的移动设备以电视acrossing终端的界限。移动设备和电视需要在同一个局域网上进行配置。本软件适用于海信电视出口的fellowing机型K368AWUSK370GWUSK610XWUS3DK612GWUSXT780XWUS3DGX1200V......"}
{"label": "83", "label_des": "问诊挂号", "sentence": "健康之路APP是专业的综合就医服务平台，提供挂号、咨询、体检、陪诊等就医服务，在这里，你可以1、预约挂号网络预约各大医院专家号，提供短信停诊通知与医院现场接待等贴心服务；2、医生咨询线下各专科知名医生，提供电话咨询、图文咨询等服务，无需去医院院，亦可轻松问诊；3、预约体检提供体检在线预约、体检套餐优惠购买、检后在线咨询等服务，天天特价优惠不断；4、就医陪诊针对异地就医人生地不熟、本地就医家人不便陪同情况，提供专业就医陪诊服务，协助便捷就医；5、就医指导去什么医院、挂什么科、哪个医生好、看病前要注意什么，这些专业问题我们给你专业的答案；6、慢病管理针对糖尿病、高血压等慢性病患者提供长期病情跟踪管理服务；7、健康圈子健康交流社区，与同科室、同疾病的病友及医生进行互动，不定期邀请知名专家参与互动；8、健康工具提供经期计算、孕期计算、健康FM、食物禁宜、记忆测试等实用工具；您和您家人健康是我们共同的祈盼，在就医的路上，让我们一起走在健康之路更新内容1.挂号功能优化2.网络框架升级。3.实名认证弹窗展示优化。4.修复已知bug。"}
{"label": "13", "label_des": "仙侠", "sentence": "仙魔交融，谁与争锋；王者为尊，舍我其"}
{"label": "16", "label_des": "射击游戏", "sentence": "《二炮手》是一款第一人称射击游戏，玩家扮演影视剧《二炮手》中狙击手，打破敌军一次次侵华计划。一场阻止敌军侵略的宏伟计划，将有玩家悄悄的展开。。。这是一次静静的还击。。。。"}
{"label": "17", "label_des": "休闲益智", "sentence": "《情人心浪漫消除&nbsp;VlentineHerts》是一款粉粉的消除游戏。游戏主打情人节的浪漫市场，爱心、粉红色、消除，还有什么比这个更适合取悦情人的呢游戏玩法很简单，通过消除最后让所有的方块都变成白色。简单有趣，还不赶快来浪漫一下了一些BUG。"}
{"label": "56", "label_des": "英语", "sentence": "请注意，在本应用程序中传授的语言技能只适用于英语Elevate是一款脑力训练应用，可用于提高注意力、说话技巧、处理速度等技能。每个人都将拥有个性化的培训课程，并且能够随着时间的推移而不断调整，以获得效果。Elevate将通过定期训练帮助您提升关键的认知技能，进而提高工作效率、盈利能力和自信心。Elevate是一款脑力训练应用，可用于提高注意力、说话技巧、处理速度、记忆力、数学技能等。每个人都将拥有个性化的培训课程，并且能够随着时间的推移而不断调整，以获得效果。使用Elevate训练得越多，就越能提升关键的认知技能，而实践证明，认识技能有助于提高工作效率、收入以及自信。每周训练至少4次的用户都已大有收获并增加了自信心。特色20多款游戏，帮助您提高关键的认知能力，例如注意力、记忆力、处理能力、数学、度以及理解能力。详细的成绩跟踪。个性化的每日练习，涵盖了您需要的技能。自适应的难度渐进，确保您的练习具有一定挑战性。锻炼日历帮助您跟踪课程安排、保持学习动力。还有更多新闻报道科技资讯网CNET在脑力训练应用的激烈竞争中，Elevate一路领先。华盛顿邮报Elevate能够极大提高认知能力，其中包含的游戏让大脑在每天的工作中获得充分休息。ELEVATE幕后研发Elevate中的游戏由神经科学和认知学习领域的专家共同开发，有大量的科学研究作为基础。Elevate的脑力训练算法借鉴了记忆研究领域的科研成果，能够为每一名用户设计个性化的训练课程，进而提升学习体验。以上描述中存在违反广告法的内容，自动用代替,,优化系统性能，体验更顺畅。"}
{"label": "90", "label_des": "体育咨讯", "sentence": "体育疯–手机看球玩球神器体育疯提供包括NBA、英超、CBA、中超、欧冠、法甲、西甲、意甲、德甲、亚冠、世界杯、欧洲杯等全球几百个体育赛事数据资讯。方便用户订阅个性化体育资讯，让用户能够边看直播，资讯，数据的同时能够实时参与聊球互动。功能介绍1.全面覆盖NBA、英超、意甲、西甲、德甲、欧冠、亚冠、中超、CBA、世界杯、欧洲杯、世界杯、奥运会等各类体育联赛和国际赛事的文字直播，动画直播2.预约定制设置关注球队后即可接收所关注球队比赛提醒和赛况比分赛果通知，随时随地和你的喜欢的球队并肩战斗3.趣味小游戏疯狂农场疯狂猜拳等小游戏，让你重拾童年的纯真记忆3.每日体育资讯和赛事战况，全面丰富的赛场数据，还有热辣新鲜体育宝贝福利图4.丰富的比赛数据赛事排行和技术统计，球队赛程，球队历史战绩，球员数据，赛场天气，历史对战记录等，每场比赛都提供完善详细的数据统计，全维度立体的展现给你。5.大神推荐，让你体验高回报的快感。6.看比赛，玩互动，话题讨论，丰富多样的比赛竞猜等你来参与和挑战PK。更新内容体育疯新版本1、优化视觉展示，看球更有趣；2、新增热门赛事，精彩比赛不容错过；3、修复了个别机型首次运行崩溃的bug。"}
{"label": "80", "label_des": "买房", "sentence": "上海中原APP是一款集买卖二手房，租房，咨询服务等功能为一体的生活服务类软件；我们为上海市民提供真实的房源信息、及时的咨询服务、全面的房产资讯、丰富多样的优惠活动；我们甄选上海地区专业的房屋顾问团队，以关心你的每一平米的服务理念，为您提供个性化的专享服务；如果您使用上海中原APP将能享有以下福利1.专业咨询以方便快捷的沟通方式，找到专业靠谱的房屋顾问，进行全流程贴心服务2.专家答疑专业的政策房贷专家与法律顾问，将提供房屋租售的全流程问答服务3.地图找房不仅拥有地铁、学区、周边房源等基础功能，更创新出画圈找房功能4.优惠活动汇聚上海优质商户，集美容、运动、教育、摄影于一身的优惠频道5.特色服务提供房屋估价/房贷计算、税费计算等极具上海本地特色的信息服务我们专注于上海，服务于上海，为广大上海用户提供贴心周到的找房服务~更新内容新增客户直聊时可一键约看房源；优化简化一键约看流程；优化修复部分已知问题；"}
{"label": "19", "label_des": "体育竞技", "sentence": "在竞技场上驾驶越野车、垃圾卡车和F1赛车。每种车辆都有自己的优胜劣势。游戏有三种模式双人、单人，以及山丘之王比赛。在足球游戏模式中，你要用你的车粉碎巨大足球射门得分自定义竞赛或选择随机模式带来的竞技场和决斗模式。你能打败怪物卡车和越野卡丁车隐藏没有帮助突然死亡模式介绍了锯片，水的火灾和洪水的雨。生存的唯一途径是通过攻击收集虚拟点数，用点数玩赌场的角子机，解锁各式各样的车款和赛车场游戏"}
{"label": "70", "label_des": "工具", "sentence": "人脸自助认证是争对异地离退休人员建立人脸信息档案的应用软件，能够帮助社保待遇领取人员随时随地方便快捷地进行养老保险资格认证。主要是人脸识别，具有几下几个特征1、非强制性。被识别的人脸影像可以主动获取，不要求客户具有特定行为；2、高识别性。该应用对影像采集设备要求不高，对影像画面质量要求不高，识别成功率较高；综合以上特点，该应用适用于已经在社会保障大厅已经进行采集过的人员使用，促进非现场的社保业务办理和社会保证金的领取，社保人脸识别应用建设成独立服务平台，不与现有的业务场景相嵌套，通过数据交换的方式为用户办理领取社保提供服务。具有自学习功能。在该平台上成功进行过验证的信息会自动在数据库中建立档案，作为后续验证的模板，该应用既解决了异地或行动不便的退休人员进行养老资格认证，又解决的了老年人随年龄增长发生衰老现象对人脸识别的影响。更新内容提升了稳定性。"}
{"label": "25", "label_des": "约会社交", "sentence": "花开App此刻相遇，近在眼前，年轻人都在这里。花开是一款真实有趣的视频聊天软件，是国内实时社交领域的先行者，视频聊天、美颜特效、为年轻人提供充满魔力的视频交友体验。联系我们微信公众号花开服务官网网站www.huakai.me,花开年轻人视频聊天,1.修复已有的问题；"}
{"label": "101", "label_des": "影像剪辑", "sentence": "挑选目前最适合的音乐并拍下几段视频。并使用音乐视频制作Triller进行编辑，就可以打造出高品质的音乐视频，并分享给朋友来观赏。选择你喜欢的音乐拍下多个视频片段以酷炫滤镜加上自己的风格自动编辑你的音乐视频发送给你的朋友和家人分享到社交媒体上更新内容优化体验，增强稳定性。"}
{"label": "20", "label_des": "棋牌中心", "sentence": "经典棋牌品牌，腾讯游戏精心打造，与8亿玩家一起《欢乐斗地主》纯正的经典玩法经典玩法+癞子玩法，全民牌技PK抢地主，明牌，加倍等玩法，对局乐趣精彩不停畅爽的排位玩法得分升星冲段，角色百变，技能升级赢牌只是第一步刺激的赛事玩法丰富多样的赛事模式，挑战赛爽快刺激精致的游戏体验场景化的游戏界面，感受真实的斗地主；丰富趣味的动画，增添更多欢乐元素全新的残局闯关普通、困难、专家关卡任你挑战，凭智闯关，智霸天下快来燃烧你的脑路力，轻松闯关收获丰厚道具奖励~,腾讯出品，亲朋好友都在玩,版本更新内容1.2019年TDT比赛全面革新升级，更高频的赛事、更多元的参赛渠道、更新颖的赛事体验，即将开战2.其它游戏体验优化，体验更顺畅"}
{"label": "17", "label_des": "休闲益智", "sentence": "正版的守护你前行上线啦~更新内容提升了稳定性。"}
{"label": "13", "label_des": "仙侠", "sentence": "完美世界旗下3D玄幻网游《诛仙3》，全新版本四季繁歌翩然公测新副本四季战场带来全新玩法，人物专题站诠释仙侠背后的故事，游戏内更有多重回归好礼倾情相送。春华秋雨，一路相伴，繁华四季，踏歌而行。快与超人气全能偶像王俊凯，一起开始唯美仙恋之旅吧"}
{"label": "35", "label_des": "漫画", "sentence": "追追娘私藏了海量人气日漫、国漫、韩漫，告别漫荒、选择恐惧症~~~二次元主题社区、业内实时新闻，从此快人一步，再也不用被剧透了~操作简单易上手，离线缓存加载快，条式阅读顶哌哌上追追漫画，找寻属于你的快乐~~追追漫画&mdsh;&mdsh;漫迷们都在用的漫画pp追追漫画，专业的iPd/iPhone漫画工具，你想看的漫画都在这里漫画阅读功能漫画阅读支持横竖屏切换，满足不同情景的需求；漫画图片智能预加载，免去你焦急的等待；贴心的亮度调节，夜间看漫画不伤眼睛；漫画专辑漫画专辑，可以方便的整理属于自己的漫画台合集啦漫画下载功能漫画离线下载，漫画人出门在外无网络同样能愉快的阅读下载完的漫画；漫画收藏随时随地收藏你喜欢的漫画，登陆则同步到你的账户上同步到你不同的设备上，不登陆我们也会帮你记录，总之你收藏的漫画永不丢失；创建属于你的漫画之家；其他功能我们二次元的小编每天都会给大家送上热门、好看、流行、各种不同口味的的漫画；和我们一起快看漫画吧核心玩法打破传统漫画搜索的壁垒，做到懂你，搜你所想超清漫画，各类题材少女、恋爱、校园、热血、青春、恐怖、萌系，极速加载，离线缓存，超省流量，想看就看人性化阅读模式，智能推送更新章节，快人一步社区福利社七嘴八舌聊动漫，不怕没话题，就怕你不来无论你是高富帅白富美、直男还是弯的追追中定有契合你的漫画千山万水总是情，点波下载行不行更新内容1、减少了广告的显示位置，追追用起来更清爽了2、优化了阅读体验和小组浏览流畅度3、优化了图片加载的速度和展示速度4、修复了私聊部分BUG，优化了多机型的兼容性"}
{"label": "70", "label_des": "工具", "sentence": "无Root抓包PcketCpture可捕获任何网络流量，它是一个强大的调试应用产品特点抓包并记录通过中间人技术抓取ssl不需要root易于使用直接显示文本或显示16进制为您了细节。"}
{"label": "75", "label_des": "汽车咨询", "sentence": "保时捷App将不定期推送保时捷最新互动活动及热门资讯，同时您还能通过它访问保时捷全球网站及各大社交平台主页，以便及时了解保时捷最新动态。除此之外，您能通过该App向我们反馈您宝贵的意见及建议，查找联系各地经销商了解最新动向，并浏览下载更多其他保时捷App，全方位掌握保时捷官方讯息，第一时间了解保时捷最新动态，邀您走进非凡的激情天地。更新内容优化体验，增强稳定性。"}
{"label": "91", "label_des": "运动健身", "sentence": "创建您的个人简介，设置自己的运动目标，并获得详细的数据报告和全面的图形报表，以跟随您的NOERDENApp提供全面的健康分析，让每个人都能以自己的步伐找到生活的平衡。变化的色彩搭配，不变的法式精髓，干净优雅，简约时尚，选择专属你的定制时光，做自己就是如此简单。多彩表盘与硅胶表带的碰撞，仿佛戴在手腕上的一场时装秀，在方寸之家感受NOERDEN的百变魅力。"}
{"label": "28", "label_des": "论坛圈子", "sentence": "图简Photostrs是领先的创意图片制作工具和共享社区。拥有裁剪、滤镜、抠图、混合、图层五大工具，能满足您日常的各类P图需求。通过临摹和一键获取素材获取社区共享的模版和素材，轻轻松松成为创意大师，闪耀朋友圈。裁剪有比例还有各类形状，配合镜像和旋转功能让图片不再单调。滤镜40余款特色滤镜涵盖了黑白、模煳和文艺等多种风格。抠图可以通过背景和前景的简单标记快速获取目标轮廓，然后利用擦除和恢复来优化边界。混合将两张图片的颜色进行混合，配合抠图、透明度调整、合并等功能可以制作出各类有趣的图片。调整大小制作完成的图片可以根据需要自定义文件的大小。图层能够方便的调用图简的各类子功能，宛若手机上的PS，一旦拥有，别无所求。社区让大家一起共享好的创意和素材，让大师得到膜拜，让大众获得创意灵感。温馨提示图简工具分为三个难度等级，其中裁剪和滤镜为初级功能，容易上手；抠图、混合、调整大小为中级功能，需要略加学习；图层为高级功能，千变万化，创意无限。如若全部掌握，P图不用开电脑。欢迎交流和反馈意见微博@PhotostrsQQ群209503479问题反馈service@imsiper.com更新内容2.5.3更新说明全新的界面;优化功能;修复bug;"}
{"label": "113", "label_des": "办公", "sentence": "这是一款简约高效的纯文本编辑器，为安卓平板等大屏设备专门进行了优化。主要亮点经典的界面多标签管理，菜单操作，简单直接强大的文本处理引擎性能强劲，轻松加载大文件，自动保存修改丰富的编辑功能撤消、重做、查找、替换、转到行、编码转换等，应有尽有还有，设备连接键盘后，你可以马上体验和Windows一样的常用快捷键，让你轻松上手，大幅提高效率。,,修复快捷键粘贴文字重复的bugUpdaterecordsFixedabugthatpastetwicebyshortcutCTRL+V"}
{"label": "11", "label_des": "薅羊毛", "sentence": "羊毛帝是根据近火热的区块链理念创新的推出流量即挖矿，用户挂机即可领币赚钱。操作简单，收益多多，是一款可玩性强、体验较优的产品。更新内容提升体验，修复部分问题。"}
{"label": "113", "label_des": "办公", "sentence": "想要工作想要玩乐还是想要休息一会儿，再走更长远的路华硕DoItLter都让您轻松自主调配时间、快速处理所有待办事项华硕DoItLter整合了ZenUI的多个软件，是您华硕安卓装置上不可或缺的待办工作软件。它不仅支持装置上的待办工作，更能呈现您完成同步账号设置中的工作，如Exchnge账号中的待办工作。让您更高效运用时间，整合许多待办事项，随时机动处理不论是您想要稍后阅读的文章，即将要回复的简讯或是电话，等一下想看的影片，还是要记录下一个脑海中闪过的灵感，华硕DoItLter借由整合ZenUI的浏览器、电话、联系人、短信、超级云笔迹以及电子邮件等华硕软件，以及其他第三方软件，都让您可以在一个页面上，全部掌握所有讯息，更快处理待办事项，将时间发挥以上描述中存在违反广告法的内容，自动用代替当前版本2.13.0.26160219当新版本可更新时，显示通知图标回报软件宕机与错误上一版本2.13.0.22160122新增调整字号功能回报错误"}
{"label": "116", "label_des": "经营", "sentence": "微商客源宝是一款汇集微商行业资讯，营销方法，微商加粉技巧于一体的APP。新入行的菜鸟微商们可以在这里查阅到行业相关的信息与注意事项，以助自己在今后的微商道路上走得更加顺畅。了。"}
{"label": "46", "label_des": "视频", "sentence": "1.西瓜影音播放器采用全新的模式,更换引擎为T5动态播放器引擎,根据您的cpu,第一次使用初始化最优的引擎包,我们亲测支持所有格式我们测试用的高清大视频文件,2G左右,全部完美支持,而且无任何卡顿的情况,所以我们才放弃自己开发的dd引擎,更换成T5引擎2.西瓜影音播放器本地全媒体格式支持,支持目前所有主流的媒体格式mp4、vi、wmv、flv、mkv、mov、rmvb,mp3,rm等括号内的格式均亲测支持。UI交互功能特性1.西瓜影音播放器额外拥有文件浏览功能,除了影音文件,txt,图片文件都可以通过调用本地引擎查看,非常方便.2.西瓜影音播放器还可以通过wifi与pc进行面流量文件传输.3.西瓜影音播放器一如既往的播放器支持手势,滚动条控制等,可以调整进度,声音,可谓非常非常方便.4.西瓜影音播放器播放界面支持横竖屏切换,拥有快进快退,暂停等控制功能5.西瓜影音播放器播放界面支持锁屏功能,看电影的时候可以锁住,不会因为您误点屏幕而对您看电影造成影响更新内容修复了一些BUG。"}
{"label": "18", "label_des": "动作类", "sentence": "2015年正宗功夫范儿动作手游《功夫全明星》今冬来袭，该游戏由流星蝴蝶剑研发公司昱泉国际倾力打造，英雄互娱代理发行，正版动作电影IP授权。流畅而逼真的战斗动作、拳拳到肉的打击感、配合中华武学的酷炫招式，打造与众不同的格斗体验,中华功夫为题材的3D功夫手游,全新1、觉醒系统全新觉醒系统，气派突破大幅属性提升，强势技能首登助战2、天赋系统全新天赋系统，星盘网格飙升属性，百变技能效果大提升3、传奇之章全新传奇之章，福利大升级，强力宝箱等你拿新增1、新增武师国际版武师，震撼登场。2、新增一键扫荡功能。3、新增银币附魔十次功能。优化1、主界面优化。修复1、已知BUG修复"}
{"label": "10", "label_des": "社区服务", "sentence": "格格小区是国内领先的社区生活服务平台，配套的格格货栈快递柜已服务2万多小区，提供快递代收、社区采购、上门服务、邻里社交等功能。快件代收实时接收快件到柜消息及取件码，查询追踪快件物流信息及详情格格鲜果新鲜丰富的水果生鲜、全国各地的特色产品，任您选购格格生活足不出户享受家政保洁、电器保养、鲜花配送、汽车保养等上门服务O2O微社区找邻居，聊八卦，约活动，物品交换，远亲不如近邻物品寄存开放存件功能，小区居民也可以用柜子存件了更新内容1.格格小区回归初心，一样的名字，升级的味道；2.新增故障修复进度，取件前掌握柜机动态；3.一键开柜功能升级，上线时间敬请期待；4.在线客服优化，一对一精准服务；"}
{"label": "23", "label_des": "MOBA", "sentence": "《造梦西游外传》以中国家喻户晓的西游记IP为背景，沿用经典人设，讲述了六耳猕猴篡取真经，悟空借助时光之舟穿越时空阻止劫难的故事。剧情充实细腻不乏创新点，游戏画面得到再次提升。在经典的横版动作游戏基础上，《造梦西游外传》还融入了全新的MOBA玩法，支持多人团队竞技开黑推塔秀操作，让你无所不能并且过往的历代BOSS也将重新参战，由玩家们亲自操控。组队开黑与BOSS闯关，随心切换全新造梦，将带领你体验不一样的西游世界更新内容稳定性改进和错误修正。"}
{"label": "25", "label_des": "约会社交", "sentence": "一个人太孤单，在一起才快乐同城约会，全城热恋，不在独自忍受孤单，安慰你的心灵亿万单身男女，在线互邀，每个孤单的夜晚找到T来陪伴。独自在异乡打拼，不如找个知心人一起生活，在这里，不怕朋友少，不论长相与学历，全民大众交友、同城相亲、线下约会，真正帮你摆脱单身烦恼青春不再孤单，缘分不再等待，这里为7090后单身男女，提供时尚的交友方式，寻找你的TA一起来约会了一些BUG。"}
{"label": "118", "label_des": "其他", "sentence": "志愿汇可能是北半球大的公益平台，汇聚6000多万的志愿者，16多万的公益组织，让人实时了解志愿活动，让公益组织高效招募管理志愿者。志愿汇组织版志愿汇组织版是一款为公益组织量身定制的手机端应用。公益组织管理人员可通过此应用随时随地管理组织志愿者与公益活动，对招募志愿者、签到管理等进行操作，从而提高管理人员的工作效率，让公益组织获得大的便利。功能简介1.招募管理创建公益活动，通过审核后，志愿者便可在志愿汇用户端了解报名活动；2.签到活动创建签到活动，通过审核后，便可对志愿者的签到签退进行记录；3.志愿者管理可对本组织志愿者进行有效管理；4.荣誉时数有效管理本组织志愿者的荣誉时数。联系方式客服电话4000035125,公益组织高效管理志愿者的助手,1.2.3修复了几个很小非常小超级小的bug…"}
{"label": "106", "label_des": "电商", "sentence": "《Qoo10SG》是一款国外的购物促销信息聚合应用，可以将用户所关心在意的促销打折信息快速的推送到手机上，而且软件也有大部分自带的中文翻译，对于不懂英文的人也是很方便的。更新内容修复了一些BUG。"}
{"label": "106", "label_des": "电商", "sentence": "赶谷榜是一款自用省钱，分享赚钱的社交零售APP。来赶谷榜线上逛淘宝、天猫、京东、拼多多，线下逛实体店；不仅专享优惠，还可赚取红包；分享好友领取多重红包，优惠一撸到底，红包天天领，购物立马省省省……无论您是学生党、上班族、宝妈、自由职业，走进赶谷榜领红包根本停不下来，赚收益根本挡不住。想购物省钱、想创业、想赚钱，来来来……帮您省1、省心不改变您的消费体验，想怎么买就怎么买。2、省力一键逛多店，想怎么选就怎么选。3、省钱购物专享优惠，赶谷榜再送红包。帮您赚1、新人注册领红包50元，合伙人推荐新人注册领红包200元。2、抽奖领免单红包，天天红包领不停。3、红包下单抵现，让您赚赚赚。立即下载，开启高品质生活,赶谷榜APP自用省钱，分享赚钱。,1优化淘宝订单问题2优化部分功能"}
{"label": "42", "label_des": "百科", "sentence": "百万看点，你想看的，这里都有最专业的资讯阅读软件，每天10万+优质热点内容，做你的伪劣资讯过滤器。采用精准的个性化推荐系统及奖励机制，算出你兴趣，让你的每次阅读都有所收获。海量资讯精选资讯实时更新，热点搞笑情感娱乐应有尽有，724小时刷不停。休闲游戏小闲小憩，玩玩游戏醒醒神竞猜、答题、解迷简单又有趣。红包奖励你的每一次阅读、分享和邀请都会获得随机红包奖励，在这里的每一秒你都在收获惊喜与幸运。如有任何疑问，可联系官方客服咨询，QQ1006991293。更新内容版本更新说明1.美化界面2.优化网络加载速度3.修复已知BUG，提升体验"}
{"label": "70", "label_des": "工具", "sentence": "这是一款功能较为全面的拍照识别软件，主要功能包括识别十国文字；识别植物；识别动物；识别菜肴识别车型；识别商标；识别二维码条码扫码功能目前仅支持华为EMUI8.1以上系统；识别物品；支持从手机内存选取图片识别；识别文字后可一键复制；显示识别结果后可一键搜索更多资料。操作方便，识别准确。,拍照图像文字识别植物动物识别,1.3增加了通用物品识别；1.43优化了文字识别结果的排版1.5增加了扫码识别此功能仅支持华为EMUI8.1以上的手机，比如P20"}
{"label": "70", "label_des": "工具", "sentence": "RealPlayer是最好的所有功能于一身的多媒体应用程序，有组织的播放你最喜爱的内容。目前，在Android市场提供免费下载，RealPlayer会比以往更容易观看录像，听音乐，甚至查看您喜爱的照片幻灯片。PS暂时不支持RM和RMVB格式"}
{"label": "102", "label_des": "摄影修图", "sentence": "在你的手机上直接拍摄出80和90年代的怀旧视频。限时免费下载没有广告。这是一个每个安卓用户必须下载的应用特别是现在可以免费下载拍摄无聊的视频也能变得不平凡了,,提升了稳定性。"}
{"label": "53", "label_des": "中小学", "sentence": "文才学堂是一个优质学习软件，是无锡柠檬科技服务有限公司倾力打造的在线学习平台，该平台与上游高校建立优质课程资源共享联盟，形成资源共享平台，集中各个高校的专业优势，打造适合在线教学的课程资源，面向学生提供海量、优质的课程教学资源，课程结构严谨，用户可以查看自己的学习进度，自主安排学习，碎片时间最大化。文才学堂的宗旨是，为每一位想真真正正学到些实用知识、技能的学习者，提供贴心的学习培训支持。,,优化显示效果和使用，开放客服系统。"}
{"label": "60", "label_des": "艺术", "sentence": "迷你钢琴MiniPianoLitev1.6中文版用你的手机也可以弹奏出美妙的音符，这不是错觉，迷你钢琴MiniPianoLite是一款多点触控，并拥有128种不同类声音的钢琴软件。软件特色变焦支持动态改变显示在屏幕上的键的数量；多点触控支持几个手指可以同时进行弹奏，但这取决于你的设备，旧的设备多支持两个；你可以在单倍频和三倍频的键盘模式之间进行选择；使用手机的音量按钮来改变音量。v1.6更新可以在平板Android3.1Honeycomb系统上正常工作；改进音频播放反应时间。以上描述中存在违反广告法的内容，自动用代替,,修复部分小错误，提升整体稳定性。"}
{"label": "12", "label_des": "魔幻", "sentence": "在这款应用中有多个不同主题的世界，让你尽情陶醉在属于你的恐龙世界。让你发挥创意，自由填色，多个壮丽的场景，快进入你的画画世界吧。内含多个像素人物角色，用手指图画像素格，创作你的像素画。还可以下载模板，为黑白像素画填色，开发你的色彩天赋。这里还有脑洞大开的像素画主题活动，你可以创作相关主题像素画参加评选。,不同主题的世界等你探索,1.改善了应用的运行环境；2.修正了应用中存在的一些bug；"}
{"label": "28", "label_des": "论坛圈子", "sentence": "山水句容社区专业提供句容本地综合性民生信息，第一时间报道全城正在或已经发生的城事信息，不管是交友、找朋友圈、租房还是找工作、二手寄卖，上山水句容网准没错。客户端支持图片、拍照和语音发帖，可以查看附近好友和附近发帖人。更新内容1、用户中心统一调整到了左上角2、首页右上角增加了天气预报3、去掉了底部导航区的快速发帖按钮4、原底部导航上的消息按钮移动到了发现里面5、底部导航栏增加了朋友圈功能，调用的水区的内容6、社区页面右上角增加发帖按钮7、社区页面样式改成了卡片式8、发现页面右上角增加二维码扫描功能9、客户端速度优化10、其他BUG修复和优化"}
{"label": "36", "label_des": "小说", "sentence": "小书亭，读你爱的小说为您倾力打造一款很有趣、零付费、小说全的阅读软件，全网书籍任意看，群组随心聊，满足您的阅读需求群组聊天我记得有用户在群组说我从来没想过有一天我会在阅读软件上和好友聊天世界真奇妙求书广场书荒还在榜单分类找书看Out啦求书新玩法，要什么书就发布悬赏，书友回复快，书源又好，不再担心书荒啦书库齐全新增万本好书，经典完结，热门追更应有尽有。书籍秒速更新，你想怎么看，躺着看，坐着看书单齐全大神新作、榜单好书、影视原着同步更新，想看什么，就看什么完美阅读完美阅读体验，享受阅读时光。拒绝阅读广告，为畅快阅读打cll~人性设置耳朵看书、护眼模式、更换字体、自动阅读，晚间智慧阅读，自定义你的舒适阅读体验。联系我们小书亭官方QQ群878581478口令1314更新内容优化阅读时提前加载后续章节，免去换源烦恼；新增增加群公告功能，一键传达消息；新增群组聊天可以@啦，想撩谁就撩谁；新增增加群组贡献值排行，每天热闹一点点；新增群组增加贡献值消耗，看看谁是看书达人修复修复了部分已知问题"}
{"label": "71", "label_des": "亲子儿童", "sentence": "你想变身发型师，DIY炫酷的发型吗你想变身司机，带着乘客去兜风吗来宝宝职业大全就能实现体验+认知，让宝宝亲身体验不同职业扮演不同角色，体验职业乐趣；接受任务挑战，培养劳动意识产品内容丰富的职业勤劳的清洁工、聪明的售货员、快乐的农民...更多职业，认你挑选工具配对粉笔头，方向盘，长镰刀，理发剪刀....不同职业，要搭配不同道具职业体验清理公园垃圾，独自经营超市，种植水稻...挑战不同任务，让宝宝爱上劳动职业常识常见的交通规则有哪些建造房子需要几个步骤...跟着奇奇学，丰富宝宝的知识面趣味互动课堂抢答小游戏，创意DIY粉刷墙...动动脑，动动手，开发宝宝的想象力产品特色逼真的工作环境，真实的职业体验；易趣的游戏互动，让宝宝畅玩不停搜索宝宝巴士大全，就可以下载宝宝巴士的所有早教APP了哦~欢迎联系用户交流QQ群59800848微信宝宝巴士微博@宝宝巴士官网http//www.bbybus.com邮箱ser@bbybus.com更新内容当当当~全公司最靓的程序猿，给大家带来了新版本新增锁定功能验证框输错4次将被关闭、锁定1分钟，避免儿童误操作。新增儿歌和故事推荐当宝宝进入休息页面，就会听到好听的儿歌和故事。新版本里还藏了很多小惊喜，快更新版本，发现它们吧。搜索宝宝巴士，就可以下载所有APP、儿歌、动画、视频了哦~欢迎加入宝宝巴士官方Q群288190979，一起为孩子做更多更好的产品。"}
{"label": "18", "label_des": "动作类", "sentence": "像素刀剑是一款由PixelStr提供的像素风格的即时战斗游戏，游戏中的武器装备非常的丰富，所有的武器和装备都可以进化，玩家可以自由定制武器装备。1、快速行动和各种技能；2、矿，可以得到宝石；3、各种武器技能；4、各种武器装备升级；5、武器推进制度。部分小错误，整体。"}
{"label": "49", "label_des": "直播", "sentence": "真人视频直播交友社区漫漫长夜无心睡眠烦恼寂寞占据内心同城无处交友人生苦短何必压抑快来释放你的天性在这里你都可以得到满足最美主播优质美女，不美不要钱交友互动线上视频，线下约会实时直播房间秒开，精彩不延时高清画质拒绝模煳，画质高清豪华礼物语言不能言，礼物传达爱私信聊天公聊不尽兴，私聊乐开怀,真人视频直播交友社区,天街小雨润如酥，草色遥看近却无。最是一年春好处，关注9158不迷路。本次更新趣聊视频畅聊卡全新上线聊天，邀请朋友，注册都送卡拿卡拿到手软，免费畅聊嗨不停修复已知bug,用户体验大幅提升好看又好玩的直播，尽在9158，有颜有料更懂你"}
{"label": "70", "label_des": "工具", "sentence": "手机智能遥控器适用于普通家电，智能家居，宾馆，学校教室等公共场所红外设备等遥控管理。可充当各种遥控器使用，控制各种红外设备，如电视、DVD、机顶盒、风扇、空调等。更新内容改善了应用运行环境。"}
{"label": "20", "label_des": "棋牌中心", "sentence": "正版贵阳麻将、遵义麻将、贵州麻将，有鸡有豆，胡牌再捉鸡地道贵阳捉鸡麻将游戏特色手机上贵阳地道麻将馆，随时随地搓一盘贵阳捉鸡地道玩法，三丁拐，二丁拐，朋友局任你选贵阳本土正宗特色语音，打牌更具乐趣有鸡有豆胡牌再捉鸡，地道贵阳捉鸡麻将冲锋鸡，责任鸡，金鸡，样样都有更清晰的画面，更流畅的体验真人对战，叫上麻友圈朋友一起麻翻天,免费约局，正宗贵州麻将合集,1、冬季大厅更换为春夏大厅；2、大厅人物形象和宠物形象更新；3、修复部分情况下出现的手牌显示异常问题；4、修复部分情况出牌卡顿的问题；"}
{"label": "88", "label_des": "菜谱", "sentence": "海量菜谱等你来学发现推荐早餐、午餐、晚餐、汤搜索输入菜名进行模煳搜索每日精选展示部分每日精选菜谱，可通过便签查询菜谱家常展示部分家常菜谱分类可以查询所有类别下的菜谱收藏点击菜谱上的五角星可加入收藏"}
{"label": "70", "label_des": "工具", "sentence": "不知道吃啥菜，就点吃啥菜吃出健康。手机变成营养师=健康的饮食方案最切合健康目标的均衡饮食清单，一目了然。=科学的膳食营养评价综合分析营养摄入状况，专业的营养指导。升级版本，"}
{"label": "4", "label_des": "同城服务", "sentence": "e城e家品质到位同城家政保洁维修到家服务平台e城e家是一站式品质生活服务平台，聚集了家庭生活所需要的水电气暖、家居、家电的维修安装、清洁保养、家政保姆等服务项目和以厨房卫浴为主的商品直销，覆盖全国主要城市小区，运用大数据和AI技术构建家庭服务生态圈。家政美女保洁/保洁阿姨/育儿嫂/钟点工/月嫂/小时工/保姆/护工/搬家保洁日常保洁/室内保洁/高层保洁/商场保洁/物业保洁/写字楼保洁洗护洗衣/洗鞋/除尘除螨/除甲醛/擦玻璃清洗家电清洗/空调清洗/油烟清洗/饮水机清洗/地暖管道清洗/暖气过滤网清洗维修家电维修/燃气维修/水路维修/电路维修/马桶疏通/防霉美缝/暖气维修/电路改造/管道疏通安装家电安装/空调安装/热水器安装/油烟机安装/烟道安装/采暖炉安装/智能锁安装/晾衣架安装/淋浴安装/暖气安装直购厨卫家电/厨卫用品/智能家居/售后服务四大服务优势自营团队，专业的技能服务；正品配件，透明的标准标价；快速响应，严格的时间承诺；过程可视，贴心的信息查询。微信搜索e城e家微博@e城e家官方网站www.ecej.com服务热线4007070885如果满意，欢迎您在应用市场和微信上对我们的产品作出评价。更新内容本版本更新号外号外，e城e家新版首页上线啦~1全新界面，新版升级2精彩活动，享乐不停3栏目入口，分类清晰4居家百科，海量内容"}
{"label": "70", "label_des": "工具", "sentence": "阿里巴巴集团官方出品的新型扫描软件，支持扫条码超市、网购全面比价有了一淘火眼,购物拒绝再花冤枉钱拥有超过千万的条码库,最全的网上价格比较.=================================逛商场和超市的时候，是不是还在犹豫现在下单还是回家网购跟人杀价怎么才能直接杀到脚脖子价=================================主要功能扫描商品条码查大超市价格沃尔玛、华润万家、联华、家乐福等等查网购价格淘宝网、天猫、京东、1号店、等等5000家网络超市扫描二维码扫描快递单，跟踪物流单进展扫描到未知商品，拍商品图片上传完善支持快递单扫描查询更新内容修复了一些BUG。"}
{"label": "53", "label_des": "中小学", "sentence": "陪育意味着陪伴孩子一同成长，旨在陪伴与培养孩子，多与自己的孩子沟通，面对广大幼儿园、小学、初中、高中家长，陪育产品与服务的核心目标是通过为中小学建设新型的校园网站，帮助学校搭建一个服务教师、服务家长、满足校务管理需求和统计分析需求的移动互联网综合信息交互平台，为学校和家长提供优质的终身服务。1了闪退;2推送效果;"}
{"label": "53", "label_des": "中小学", "sentence": "好分数阅卷是云校提供给学校教师的移动端线上阅卷小助手，使教师从繁重的线下阅卷工作中解脱出来，真正减轻教师工作量的同时，记录了学生的成长数据，有助于老师针对性教学。产品优势1.随时随地轻松线上阅卷2.实时记录教师的阅卷进度，同时可以查看其他教师的评阅进度。3.对学生的试卷支持多种标记方式，并且支持对试卷输入文字评价。4.支持收藏优秀试卷、报告问题试卷、随时修改分数、查看答案、查看试卷原卷。,好分数教师版，老师的考试伴侣.,1.新增成绩表单功能，学生考试成绩一目了然，横屏查看更清晰；2.成绩单支持搜索，可以快速找到学生的考试信息；3.展示当前任教班级，支持切换班级查看历史成绩；4.答题卡兼容最新的阅卷痕迹；5.任课老师可查看多个科目信息；6.班主任、任课老师的权限更清晰。"}
{"label": "17", "label_des": "休闲益智", "sentence": "球球新玩法，欢乐球球与白块球球战白块的玩法。转玩不一样的白块，体验不一样的小游戏。结合球球，白块等诛多神奇创新好玩的小游戏玩法；这是一款超级好玩的休闲游戏，球球在竞速运动中不断吃球让自己成长为更长的蛇身，同游戏玩家一起比拼排名，游戏中不仅拼手速、拼反应还有拼耐心，简单的游戏快乐的人生欢乐球球，搭配新的创意，与白块横穿直撞的畅爽穿越，拼的是眼力，玩的是手速，我们不是三心二意的小游戏，不比智商，不玩套路，我们是没有网也能玩，是你闲暇休息时的必备，我们是有情怀的球球新游戏；欢迎得空也一起体验下《球球与白块》吧;,球球白块大作战，欢乐球球玩不停,《球球与白块》游戏特色创新贪吃蛇加球球的玩法创新贪吃蛇发射球球射击方块的玩法创新跳跳跳方块,新颖火爆的跳一跳玩法新增别踩白块儿,钢琴块的玩法新增消灭方块，消灭星星的消除玩法创新见缝插针，线球插针的玩法新增中国象棋的象棋玩法丰富道具免费送百变皮肤任性选畅爽收集闯关挑战极限碰撞"}
{"label": "60", "label_des": "艺术", "sentence": "会画了是始祖鸟科技有限公司所属,与敲门砖编辑部密切合作,切合各类美术范畴,为美术绘画人士,高考美术生等提供的一个美术类学习交流平台.我们拥有海量系列学习教程,丰富的照片库供用户选用,海量高清精选作品,名师作品及美术类艺考高分作品,各类敲门砖编辑部出品的书籍,可自定义出版自己的美术类书籍及宣传册,各类绘画技巧技法和视频.为您在绘画道路上拓宽视、添砖加瓦、丰其羽翼.更新内容1.现在会画了可以使用手机号进行注册了2.取消了邮箱注册"}
{"label": "70", "label_des": "工具", "sentence": "葫芦钱包您的贴身卡片小管家现代的年轻人大都会有很多信用卡片，然而这么多卡片如何管理和归纳是个让人头疼的问题。葫芦钱包针对多卡年轻人的需求，开发了一款针对信用卡片进行管理记录的小工具赛亚钱包app；1、卡片信息轻松填写，方便归类管理，有多少卡片都可以轻松管理2、还款日期有提醒，再也不会错过还款日期而影响信誉和产生不必要的损失了3、信用卡消费轻松记，消费痕迹清晰明了，从此告别煳涂账4、单独设置手势密码保护，无需担心账号安全问题,葫芦钱包多卡用户温馨管理APP,更新版本，提升用户体验，增强运营稳定性。"}
{"label": "113", "label_des": "办公", "sentence": "\"诺言，是诺诺网自主设计研发的集办公、交流、服务为一体的协同办公平台。支持Android、IOS、Windows和Mac系统，实现了PC、移动、网页的三端联动。现已具备全新的在线客服功能、即时通讯、群聊组建、消息通知、移动智能审批、办公应用展示、税企互动等功能模块。诺言将成为企业内和企业间互联互通的开放平台。云OA"}
{"label": "17", "label_des": "休闲益智", "sentence": "恐龙碰碰车孩子的车库与创新的有趣的活动,因为孩子们数量庞大的车辆。使用各种不同的工具来车和其他车辆的车库，并确保客户得到满意的服务。学习功能1在去学校的路上遇到车祸时可以立即，然后可以去接孩子放学。2你可以自己在你的车库做一个跑车，并且选一个喜欢的颜色吧。3可以学习拆除推土机和不同的机器。4拖拉机拉车而不能正常工作，是因为发动机坏掉了。5分享给你的朋友们，享受维修所有车辆带来的乐趣。"}
{"label": "106", "label_des": "电商", "sentence": "哆备宝是由华军合创电子商务有限公司推出的一款互联网电子商务APP，商城产品集线上线下于一体，由平台让利打折，给广大消费者用户提供相应的优惠活动，让用户花最少的钱购买到最舒适的产品，且从日常消费中参与爱心事业。"}
{"label": "16", "label_des": "射击游戏", "sentence": "《十万光年》，百晓生游戏倾情巨献这是一款科幻题材的飞行射击+策略对抗手游；拥有高清的画面、丰富的关卡与华丽的弹幕，继承了经典飞行射击游戏爽快体验，更添加了革命性的创新玩法。在这里玩家可以利用现代化的战机赶走叛军、拯救被奴役的子民,也可以攻击其他星球来掠夺宇宙能源更多经典回忆,炫酷弹幕,超爽射击体验尽在《十万光年》玩法特色PVP系统资源争夺,引爆您征服的野望十万光年,尽是您的领土创新操作炫酷大招,手动释放体验抬手间,强敌灰飞烟灭守护神系统搜集配套装备,召唤远古守护神专属技能助您征服星辰大海炫酷弹幕火爆战场效果,终极宇宙试炼个性语音关怀好友良药,挑衅对手利器星际远航随时畅玩,好友竞速,驰骋无尽的宇宙星际探索惊险关卡各具特色,挑战自我极限战机暴走梦幻变形,领衔战斗新体验组件养成外观弹幕逐步革新,打造最强火力飞行棋让棋盘成为战火弥漫的江湖更新内容新增功能1、在首页新增模块说明更好的方便新用户的使用。2、新增海盗系统，海盗来袭快快消灭它，唿朋唤友，协同抵抗，大战星际海盗。3、新增交易系统，方便用户进行道具的买卖4、援助功能,可以协助好友抵御外敌入侵,并获得丰厚奖励5、新增飞行棋玩法，让棋盘成为战火弥漫的江湖6、修复已经BUG7、优化了整个开始游戏的流程，可以随时跳过剧情，加快进入游戏的速度"}
{"label": "8", "label_des": "公共交通", "sentence": "广州地铁是地铁通旗下产品。换乘线路及路程时间，车站首末车时间、厕所位置、出站口信息，最近站点及步行路线；可通过微信或微博为朋友指路；地铁突发状况信息推送。QQ群255202280及时更新广州地铁会及时更新地铁最新线路、地铁站、出口等信息信息全面包含广州地铁路线、地铁站、出口信息、厕所、手末时间等功能强大查询最优换乘路线、路程时间、及出口距目的地的步行、公交路线分享指路可通过微博、微信、短信等形式分享给朋友，为其指路故障推送地铁故障神马的最烦了。本app及时推送故障、限流、封站、过站不停车等信息，方便出行TouchChina致力于提供完美的手机旅游软件，是国家博物馆、凤凰、张家界、恭王府、周庄等知名景区的官方合作伙伴，更被评为2011年度APPStore最佳旅行应用。旗下应用地铁通、景点通。使用中有问题或者反馈请联系邮件support@itouchchina.com,,BUG修复。"}
{"label": "33", "label_des": "微博博客", "sentence": "唯彩看球，专业的体育资讯和赛事直播平台。唯彩看球赛事直播覆盖NBA常规赛、季后赛和总决赛、欧冠、亚冠、英超、西甲、意甲、德甲、法甲、中超、世界杯预选赛等主流热门足球、篮球赛事，为懂球的、热爱球的朋友们提供优质免费的高清赛事直播，为竞猜爱好者提供球探级别的比分数据，助你百盈足球体育资讯唯彩看球提供足球和篮球实时体育资讯，专业的赛事分析，详尽及时的球队战报，让您随时随地获取比赛信息。此外，还有世界杯对阵球队详尽的数据分析，包括近期世界杯赛事统计、比赛实力分析等等，给你全方位的数据展示，让分析有章可循。赛事直播丰富的赛事包括NBA常规赛、季后赛和总决赛比赛视频高清直播及精彩的图文直播，五大联赛英超、西甲、意甲、德甲、法甲以及欧冠、欧联等提供免费视频直播；还有中超、亚冠、世界杯预选赛等比赛直播，都不容错过多样直播源唯彩看球的不同之处在于，有多个直播源供你选择，国内、国外直播，任君挑选。交流平台唯彩看球为广大球迷搭建了一个交流分享平台，在这里，你可以和来自全国各地的球迷互动，还可以边看直播边聊天，让看球变得好看、好玩、有趣。唯彩看球，专业的体育比赛资讯平台更新内容5.7.1更新日志1、首页改版2、直播间增加屏蔽功能3、适配安卓9.04、修复聊天室bug"}
{"label": "36", "label_des": "小说", "sentence": "描写异母异地的三姐妹如美艳华丽而又空幻无着的彩虹般的命运，委婉动人地展示了三姐妹的悲欢爱恋，浓墨重彩地描绘了京都古雅的风韵，是一部引人入胜的佳作。川端康成かわばたやすなり1899年6月14日~1972年4月16日日本新感觉派作家。生于京都附近的大坂府，祖辈为地方有名的富贵，家道中落后迁于东京，其父亲习医。川端康成两、三岁时父母病故，祖父将他带回大坂府扶养，他唯一的姐姐则寄养在另一亲戚处。由于身体孱弱，川端康成的幼年生活是封闭式的，几乎没有与外界的接触，而这种过分的保护并没有改善他的健康，反而造就了他忧郁、扭曲的性格。为您了细节。"}
{"label": "99", "label_des": "银行", "sentence": "乐山快乐银行更多理财惊喜等你开更新内容优化体验，增强稳定性。"}
{"label": "17", "label_des": "休闲益智", "sentence": "你是疯狂的动作游戏主角火柴人。你是一个真正的主宰一切，每个人都意愿的城市。背后背包纯领袖。躲避敌人的子弹，同时在空中做特技，在头顶上打个粉碎。1.0.0"}
{"label": "17", "label_des": "休闲益智", "sentence": "红包每天送，话费赚不停每天500元京东卡悬赏佛系捕鱼达人捕鱼手游，口碑之作海量话费等你来兑换捕鱼赛事，每天500京东卡等你来拿缤纷鱼群，性格迥异的特殊鱼、让你应接不暇海量活动，神秘抽奖，金币拿不停，乐趣享不完。一炮暴机，赚翻了的捕鱼游戏一款多人连线真人对局的捕鱼游戏，劲爆赛事，500元京东卡每天有，万人同台竞技。激光，核弹，冰冻……丰富的技能加技巧，身临大海，邂逅捕获属于你的美人鱼。一起来做捕鱼大亨吧,正版捕鱼赢话费，万人同台竞技,4.100版本的内容介绍1、优化了游戏包体的大小，提升了玩家的体验感；2、新增了金猪降福的活动，更多的玩家可以参与进来。"}
{"label": "20", "label_des": "棋牌中心", "sentence": "能免费玩的斗地主游戏，除了经典的斗地主游戏玩法之外，还有许多新奇刺激的玩法等你来发现。游戏内唯美的游戏场景，内含多种趣味活动，给你带来全新斗地主体验。,与各路高手同台竞技,1.更新UI布局2.游戏更流畅，加大匹配范围，提升匹配体验。3.更多刺激玩法等你来发现。4.优化支付流程5.修复在特殊情况下闪退的问题"}
{"label": "23", "label_des": "MOBA", "sentence": "《大圣之怒》是由天拓游戏自主研发的西游后传动作手游，精致唯美的3D画面，殿堂级原声配乐，缔造震撼视听盛宴；野外自由激战，怒气无双连招，尽享畅快战斗体验；一怒扫四方，热血战八荒，美人相伴万人国战；地府时装，齐天大圣，新手即赠丰厚福利；荣耀巅峰，酣畅竞技，大圣为正义与荣耀而战神将系统近30位神将，120多个技能，配合副本产出的神将装备提升神将品阶，直至史诗橙将，威力倍增。斗阵系统从天地三才阵到九转归一阵，斗阵中可以搭配不同的神将上阵，提升不同的属性。武器系统游戏为不同的战斗环境提供了不同的武器系统，长棍、弓箭、拳套、双刀四系技能可以同时修炼，主副武器可以在战斗中随时切换，野外遭遇时会有更多变数。装备打造紫色和橙色装备主要依靠自己打造获得，材料产自国战、运镖等。各级橙装可以重新分解，合成更高级的橙装，长久保值。组队副本40级开启的九转凌霄提供了一个和朋友一起组队战斗的平台，玩家间可以组队一起战斗。帮派系统想要和兄弟一起游戏，互相帮助，那就选择一个帮派加入国家系统每一个新角色都会被分配到不同国家，不同国家的玩家属于竞争关系,新年祭王者为正义与荣耀再战,新增内容1、公平PVP战场三界勇士势不可挡2、灵宠转化借助宠物之力，突破三界桎梏3、宝石开放新阶璀璨宝石现身三界4、元神开放4阶5、新神将大地母亲女娲娘娘6、新时装新年贺岁时装7、新翅膀展翅翱翔玩法优化1、乱斗开启等级调低，乱斗排行榜增加至100人，显示我的排名2、主角骑乘动画加载优化"}
{"label": "115", "label_des": "女性", "sentence": "衣二三是一款女性时装月租APP，主打会员制包月换衣服务，只需缴纳会员费，即可在会员期内享受数百万件时装包月换穿的服务。根据会员等级不同每次可选择3/4/5件，百万时装随心换，玩转百变风格。随心换穿，发现新的自己衣二三就是你的时尚云衣橱1、每月￥499即可成为会员，用一件快时尚衣服的价格，换穿一整月的全球时装2、每次可租35件，随心穿搭，穿到喜欢的还可以用超低折扣买下来3、全程免洗免运费，专业的清洗工厂，贴心的双向免邮，让你换装无忧虑4、手中无衣箱时，有效期自动暂停，单次暂停可长达15天~足不出户，穿遍全球时装衣二三全程免洗免运费。在清洗方面，衣二三自营清洗工厂，采用第五代全封闭环保干洗机，使用亲肤、无毒无害的德国进口洗剂，16道专业清洗，5重深层消毒，干净放心。在物流方面，衣二三承担往返物流费用，一键唿叫快递上门送衣、取衣，为你第一时间送上美衣联系衣二三微博&微信公众号衣二三网址www.yi23.net客服热线4006504580商务／媒体／服装品牌合作public@yi23.net更新内容3.0版本终于出炉，虽然看上去没有很大不同，但非包月会员也能租衣服了今天起，100万+件单品全部开放按次租赁，低至¥2.8/天起。一杯星爸爸的钱就能晒出美美穿搭、称霸朋友圈写这句话的时候北京阳光正好，坐不住了，现在我要出去美、出去看樱花了再见工作哈哈哈哈"}
{"label": "28", "label_des": "论坛圈子", "sentence": "灯塔党建在线是山东省委组织部门户网站，落实全面从严治党要求，按照党建宣传新阵地、工作交流新平台、教育管理新载体、凝聚力量新渠道、信息收集新方式、数据分析新手段的功能定位，设党建和组织工作宣传、基层党组织建设、党员队伍建设、干部工作、人才工作、党风廉政建设、信息收集、数据分析8个在线化板块，建设4个数据库，建立相应的子网站、子系统，配套开发手机客户端、微信公众号。线上线下统筹开展基层党组织建设、党员发展教育管理服务、干部和人才等工作，实现党的建设和组织工作在线化、数据化，着力打造全省党的建设和组织工作创新发展的新动能、全面从严治党的综合平台、广大党员群众喜闻乐见的精神家园。,山东省委组织部门户网站手机端,对部分功能进行了优化。"}
{"label": "97", "label_des": "彩票", "sentence": "奔驰彩票涵盖了开奖、资讯、比分等内容，是中国领先的手机客户端。目前热门彩种已全线覆盖，机选胆拖追号一应俱全，您可以不必受电脑上网条件的束缚，一切尽在掌握，下一个500万大奖等你来拿,,稳定性改进和错误修正。"}
{"label": "61", "label_des": "语言(非英语)", "sentence": "一款强大的小清新日语翻译应用。基于强大的、翻译质量可靠的全新翻译引擎，让本日语翻译应用有着完善且强大的中文日语互译功能。以及有趣好玩的语音翻译功能，说出中文即可即时翻译成日语，从此翻译只动口不动手，乐趣无穷也。新增的日本旅游日记，让不熟悉日本的同学，有机会通过这些记录日本旅行过程中的点点滴滴的文字，去了解日本，读懂日本。还专门提供了贴心的翻译历史纪录、译文一键复制、分享给好友的功能。界面设计简洁、优雅，体积小巧，只有1M+，但是功能很强大哦。下载来试试吧~功能特点1.强大的中日互译2.有趣好玩的语音翻译3.有营养有爱的日本旅游日记4.贴心的翻译历史纪录、译文一键复制、分享5.界面设计优雅、简洁6.应用体积小巧但功能强大,强大的小清新日语翻译应用,1.新增日本旅游日记2.完善应用细节"}
{"label": "24", "label_des": "辅助工具", "sentence": "激烈NDS模拟器是一款高速的安卓NDS模拟器.它不仅能在很多安卓设备上全速运行NDS游戏，还有以下特点感谢酷友发现不论您的手机处于竖屏模式还是横屏模式，您都可以任意调整两块ds屏幕的位置以及尺寸。全面支持外接手柄,以及nVidiShield和XperiPly等设备的实体按键。随时随地保存或读取您的即时存档用数据库中成百上千的金手指代码来修改您的游戏。使用GoogleDrive网盘来同步您的存档。使用加速功能加速您的游戏。全中文界面。注意激烈NDS模拟器不需要NDSBIOS文件来操作。注意这款模拟器不支持Tegr2的安卓设备。了一些BUG。"}
{"label": "46", "label_des": "视频", "sentence": "爱奇艺奇巴布原名爱奇艺动画屋。爱奇艺首次启用全新少儿独立品牌奇巴布，升级为012岁小朋友精心设计的儿童应用，新版界面精美，交互层级简单，更加适合小朋友操作。汇聚全球优质内容，涵盖儿歌、英语、故事、早教、动画、电影等类型，寓教于乐，陪伴孩子智趣成长。《旋风战车队》《好奇猴乔治》《少年钢铁侠》《汪汪队立大功第4季》《巴巴爸爸》等上百部双语益智动画等你来看特色功能1.安全益智根据年龄推荐更适合孩子观看的动画，无广告干扰2.正版高清高清动画超过4000部，涵盖迪士尼、BBC等精品益智内容3.双语切换中英文自由切换，英语学习好工具4.定时提醒超过观看时间自动停止播放，保护孩子视力求打分、求建议~让我们一起把孩子们的动画屋建得更好官方QQ群569583419微信公众号爱奇艺奇巴布客服电话4009237171更新内容1.个人中心新增抓娃娃机小游戏，帮助宝宝提升认知和观察能力。2.搜索功能全面升级，查询更便捷、更方便。3.爱奇艺奇巴布持续更新独家精彩动画剧集《嘟当曼》、《汽车城之最酷变形》、《车宝四兄弟》、《无敌小鹿之安全成长》等；更多合家欢《冰雪奇缘》、《汽车总动员》等电影陪伴孩子快乐成长"}
{"label": "113", "label_des": "办公", "sentence": "超G名片是一款手机软件，主要功能就是拓展生意，旨在帮助企业创造更多生意机会。它是全球性名片+互联网创新模式的企业级Saas软件产品，专注于帮企业解决市场营销与客户拓展问题。超G名片颠覆了传统纸质名片和简易电子名片的功能局限性，依托强大的技术研发实力和营销实战经验，把传统企业的生意管理整合在一张小小名片里来实现，通过强大的软件功能和互联网连接工具，让生意变得更容易。,超G名片，老板的名片,1.新增直播间多人视频连线功能2.新增直播间多人语音连线功能3.新增直播间推送商城功能4.新增直播间播放背景音乐功能5.新增直播间预播模式6.修复观看直播的花屏问题7.优化了个人零钱包页面8.优化了个人中心页面9.修复了其他bug若干，提升了应用稳定性和流畅度。"}
{"label": "75", "label_des": "汽车咨询", "sentence": "2018年火爆网络的&ldquo;网红&rdquo;游戏&mdash;&mdash;《汽车梦工厂》，一款赛车挂机游戏这款游戏以极简而独特的美术风格和特殊的挂机玩法，疯狂生产汽车，通过去赛车获取更多的金币吧游戏特色合并汽车，解锁几十辆炫酷汽车等级，解锁更多停车位空间离线收益，助你更快的等级加速赛车，可获得更多金币收益免费游戏"}
{"label": "67", "label_des": "行程管理", "sentence": "叫曹操，曹操到＃我们为用户提供便捷、低碳、高品质的一站式出行解决方案。＃1.简单、易用，分分钟上手；2.高效的乘车需求对接，告别路边扫活的低效工作方式；3.接单通畅，语音实时播报准确信息，沟通无障碍；4.支付便捷，可使用支付宝，简单方便，提现顺畅；5.专业客服解决您的后顾之忧；1、设置中增加意见反馈，收集司机意见和建议2、接入充电桩功能，电车充电更便捷3、解决前期遗留，"}
{"label": "95", "label_des": "借贷", "sentence": "#贷款申请秒审批，额度可达50000元#贷款、借款借钱、信用贷款、小额贷款、极速贷款、急用钱现金贷APP，专业解决您的资金需求，轻松申请、快速到账；具有申请快、额度高等优点；申请门槛超低、自动审核、1小时到账，及时解决您的资金需求现金贷，年化综合费率低于36，资金来源于马上消费金融股份有限公司。申请简单快捷操作流程方便快捷，一分钟申请，自动审核，贷款就那么简单。放款极速高效只需简单3步，快至一小时放款，简单实现闪电借款。产品特色1、门槛超低线上申请，手机操作快速搞定2、额度超高一键申请，额度可达50000元3、速度够快自动审核，资金一步到位4、操作便捷3步申请，借款额度随时看5、放款快速快速申请，极速到账更新内容新版现金贷，让借钱不再困难简单贷、信用贷、小额贷等多款产品上线；贷款申请快速，全程系统自动化；贴心界面，提供更人性化体验；"}
{"label": "71", "label_des": "亲子儿童", "sentence": "宝宝巴士儿歌新增&ldquo;宝宝认身体部位&rdquo;小游戏，立马下载，抢先用手指扮成动物，踮起脚尖跳舞，还可以随意施加特效&hellip;&hellip;告别枯燥学习，让宝宝轻松识记身体部位和奇奇妙妙一起，在宝宝巴士儿歌中探索更多乐趣吧&mdash;&mdash;产品内容&mdash;&mdash;不同人种金发女孩、黄肤男孩、黑人娃娃...拼出不同肤色的小伙伴，陪你玩拼图认知头发长在哪屁股放在哪脚丫连着腿...帮身体部位找到正确的位置部位运用用嘴吹出彩气球、用手拍拍鼓、踮起脚尖跳支舞...不同部位，有不同的用途Q萌动画弯曲双指，扮成兔子；脚踩钢琴毯，演奏音乐...动起来用身体部位做游戏趣味特效两眼冒金星、耳朵会冒烟、屁股扭一扭...告别枯燥学习，身体部位都记住啦&mdash;&mdash;产品特色&mdash;&mdash;操作简单，手指一点轻松上手鼓励配音，宝宝的成就感宝宝巴士以孩子的兴趣启蒙为出发点，从健康、语言、社会、科学、艺术五大领域关注幼儿成长，吸取蒙氏教育精髓，根据幼儿不同年龄段左右脑发育、敏感期特点和学习重点来设计产品，打造&ldquo;年龄+能力&rdquo;的多元化产品体系。让孩子在游戏中独立思考，自由学习，享受探索世界的乐趣。设计理念宝宝巴士BabyBus,专注启蒙，而不仅仅是教育。我们专注于启发，而不只是学习。我们专注于能力培养，而不只是单一认知。我们专注于寓教于乐，而不是填鸭式教学。宝宝巴士，快乐启蒙全球3.5亿家庭用户的早教首选，您身边的幼儿教育专家在宝宝巴士，我们自己也身为父母，所以非常重视儿童的健康和隐私。下载应用前，您可以从这里阅读我们的隐私政策http//cn.babybus.com/index/privacyPolicy.shtml欢迎联系微信宝宝巴士微博@宝宝巴士官网http//www.babybus.com邮箱ser@babybus.com"}
{"label": "70", "label_des": "工具", "sentence": "测距仪是一款免费的距离测量应用程序，可测出物体距离和高度，这款简单方便测量工具是以手机相机和传感器来执行距离测量的。你只需要把手机瞄准目标物的底部，便可自动测量距离，也可瞄准物品顶端来测量物品高度，可在实时预览状态下完成操作。,来测量一下身高吧,已修复部分bug"}
{"label": "70", "label_des": "工具", "sentence": "1、完全免费，无需注册，安装即可使用，简易操作；2、轻松卸载、升级、搜索应用；3、大量精品应用、迷你应用随时下载安装使用；4、全面支持全国移动、联通、电信手机话费快速充值，3分钟内即可到账；5、分类书籍阅读为您点亮高品位文化生活。，。"}
{"label": "49", "label_des": "直播", "sentence": "大神软妹聚集的游戏陪玩、主播开黑平台。入驻明星战队御用社区，还能和JAY、JJ、书豪、雨神以及他们的电竞战队肩并肩聊聊天特色内容明星部落分享动态、游戏交友、放飞自我，还有机会和JAY、JJ、书豪、雨神的战队火拼一把主播带躺一顿操作勐如虎，一看战绩零杠五没关系的明星主播带你一路上王者颜值陪玩没人开黑太寂寞颜值陪玩邀你嗨你的附近正有50位小姐姐等你带飞直播抽车手飞主播在线抽车，和脸黑说byebye更新内容感谢使用联络电竞1、恢复娱乐直播版块；2、修复部分bug，改善用户体验"}
{"label": "85", "label_des": "医疗服务", "sentence": "导医通doyitong.com是由张黎刚先生带领的创业团队于2015年初创立，志在患者、医院、医生之间建立起一个一站式的移动医疗医患服务平台。导医通的前身是上海导医网，于1999年12月在上海成立，是上海地区最早提供预约挂号服务的互联网公司之一。导医通致力于用移动互联网的创新服务模式来革新传统医疗的服务模式，优化医疗服务流程，通过移动互联网来最大程度的放大中国稀缺的医疗资源。导医通产品的用户定位是服务于广大有就医需求的患者、医院及医生群体，运用移动互联网技术为患者建立起一个智能化的就医平台，将患者在就诊前、就诊中、就诊后的医疗服务完整的连接起来，把预约挂号的窗口从医院的挂号室搬到手机端，缩短患者在医院的停留及等候时间，并逐步建立后续检查结果解读以及回访平台，提高医疗资源利用率，建立良性、有序、互动的医疗服务环境。通过医院入口医生入口的双向管理途径，构建起一个真正的一站式医患服务平台。更新内容1.体检平台增加加项包和兑换其他服务等功能2.专家咨询优化3.我的权益优化"}
{"label": "17", "label_des": "休闲益智", "sentence": "2017经典重度三国题材国战策略手游《诸侯征战》，百万玩家倾力推荐融入经典战略策略玩法，让游戏战斗不再单调，多种创新PVP，与其他玩家烧脑对战三百回合，三大势力统一灭国战，真正的三国战谁能成就帝王霸业。勐将美人结伴而行，四大三国美人纳入后宫，喜结良缘更有属性加成，谁说英雄难过美人关，江山美人都归我游戏还拥有多种休闲玩法，在热血澎湃的同时也要放轻松，储备精力应对强敌的挑战，智能内政、君主加成、文臣良谋、舌战群儒，让三国更有人情味，让三国也轻松愉悦；海量三国美人登场，男女武将更可喜结良缘，遇到美人是自己纳入后宫一亲芳泽，还是配给勐将培养子将再战沙场，您来决定"}
{"label": "36", "label_des": "小说", "sentence": "免费小说合集是一款智能手机阅读器，应用内提供了大量电子书，免费小说、全本小说、网络原创小说，包括玄幻、都市、女性、言情、军事、历史等类别，应用内置的手机阅读器可实现离线下载阅读，带给您超棒、超舒适的阅读体验。更新内容优化体验，增强稳定性。"}
{"label": "106", "label_des": "电商", "sentence": "CLEEMAR手表是一款精品手机购物应用软件，是一个可随身携带的电子购表商店。支持通过手机网络查看CLEEMARKALIMA手表网店的商品图片以及文字，可以在线收藏和购买你喜爱的手表。该应用支持ios、Android等多种平台手机，带给您全新的移动购物体验。更新内容BUG修复。"}
{"label": "1", "label_des": "地图导航", "sentence": "1、免费的在线驾车导航。2、查询周边道路的实时路况。3、河北省本地区路况看板。4、河北联通注册用户可以一键唿入，进行目的地下发的人工导航服务。备注一键导航应用软件的一键唿入功能，仅适用于河北联通的手机用户。,,更稳定、更优质，邀您一起体验。"}
{"label": "26", "label_des": "即时通讯", "sentence": "wifi高清电话2019年超火爆wifi网络高清通话软件，下载即送话费、为您节省95话费，还能打匿名电话噢免费电话有网络就能任意打全球电话，对方无需安装，高清通话质量媲美三大运营商任意拨打可以免费拨打全球任意座机和手机，去电可显隐号，满足你通话个性需求。无限赠送注册、签到、充值超额赠送，是你打电话省钱的必选网络电话软件高清畅聊一唿百应，一键即通，稳定无断线，绿色无任何限制；资费冰点3分打遍全国，更有包打套餐，能隐藏号码给TA意外惊喜噢；信赖保障13年品牌沉淀，2.9亿人的共同选择，良好口碑，值得信赖；1、升级V9.0高清语音组件；2、线路接口，全面接通率；"}
{"label": "95", "label_des": "借贷", "sentence": "1.提供额度为5005000元不等，7天/14天的现金借款服务。2.无抵押、无担保、纯信用、无前期费用，全程线上操作，保护隐私，放款安全。3.提交完资料，首次申请当天审核，审核通过2分钟内放款。,最安全快速的借款平台,1.丰富应用产品内容2.简化登陆流程3.修复bug"}
{"label": "17", "label_des": "休闲益智", "sentence": "成语是我国汉字语言词汇中一部分定型的词组或短句，有很大一部分是从古代沿用下来的，通常每个成语的背后，都有一个有趣的故事，如望梅止渴、指鹿为马等。疯狂成语猜猜猜是一款风靡全国的娱乐学习软件，该软件已成语为基础，设计了多种多样围绕成语的玩法，如看图猜成语、成语接龙、错误找成语、看图找成语、大意猜成语等，是一款愉悦心情,训练思维所必备。产品特色看图猜成语通过形象的图片猜出相应的成语。成语接龙部分有重合的成语组合在一起，把他们都分别才出来吧。看图找成语在图片中找出正确的成语。成语释义通过成语的解释，猜出相应的成语。更多玩法如看图猜电影、看图猜商标、猜谜语、错误找成语、大意猜成语、猜歇后语、猜历史人物等。中华成语千千万，看起来很简单，可是有时候抓破头皮也不一定能猜到，不服就来猜猜看,学习游戏两不误，轻松快乐学成语,1、成语接龙更新到1250关。"}
{"label": "12", "label_des": "魔幻", "sentence": "《仙灵大作战》是一款5V5轻MOBA团战手游，游戏节奏紧凑，玩家有着众多的英雄可以选择，精彩巧妙的团战配合，激烈刺激的灵气抢夺，更有BOSS神器酷炫加持，拉上好友，一局只需10分钟，就能体验到开黑的十足乐趣更新内容修复了一些BUG。"}
{"label": "10", "label_des": "社区服务", "sentence": "山大地纬软件股份有限公司开发的智慧城市社保APP，提供参保信息查询、社保缴费、政策咨询以及便民服务等便捷功能，让您不用再去社保大厅，在家就能查询您的社保账户情况，缴纳社保费用。,社保查询、社保缴费、公积金查询,优化更新"}
{"label": "96", "label_des": "理财", "sentence": "挖财钱管家一处管理你的全部资产，账户余额自动更新功能丰富的资产投资管理软件1.资产查阅股票、基金、存款、理财产品、公积金等一个账号轻松管理，实时查看；2.理财超市提供优质的理财产品，贴心的理财服务；3.资产体检时刻关注自己的投资健康状态，合理调配4.资金日历投资到期、信用卡还款等智能提醒；5.及时分享国内综合理财社区，和小伙伴一起分享理财乐趣；专业的财富管家1.深耕8年，新金融的领军企业，强国富民的践行者；2.专业团队，创新活力十足，服务贴心到位；3.累计融资2亿美元，深受用户和投资人喜爱；4.2014年RedHerring红鲱鱼全球百强企业；5.2016年当选中国互联网金融协会理事单位挖财钱管家用户心声基金、股票、银行卡等都能统一同步管理，是个很实用的投资账本Grdy公积金账单可以用手机查询，登录一次随时查看，比贝多多和财鱼管家更好用家里蹲很好地帮我解决了买房装修、大件消费、生意周转问题，用过网易有钱，但发现应急的选择还是钱管家水鱼联系挖财客服电话4007118718地址杭州市西湖区华星路96号互联网金融大厦1719层更新内容修复了已知的bug"}
{"label": "50", "label_des": "电台", "sentence": "「RTHKMine」是香港电台新媒体拓展组制作的电台综合流动应用程序，将港台9个电台广播的节目和精华短片带到流动媒体，为用户带来新媒体的个人化观赏体验。「RTHKMine」的主要功能如下1收看精华欣赏电台节目的精华短片和文本介绍2电台直播收听9个电台直播，及浏览节目时间表3节目重温重温6个月内的电台节目和相关数据4交通信息最新消息、过海隧道行车时间及路面实况5天气最新天气消息、9天天气预测和香港分区天气6搜寻寻找在「RTHKMine」内的节目重温和精华短片7个人化设置利用「最爱」、「稍后播放」等制作不同的播放清单8分享将喜欢的节目内容，透过社交媒体跟朋友分享如有任何关于本程序之查询或意见，请电邮至webmster@rthk.hk详情http//rthk.hk/tools/ppstore/mine/bout.htmRTHKMine已于以下手机及平板电脑通过测试韧体4.3或以上手机]HTCDesire820dulsimLGNexus5SmsungGlxyA3GlxyA5GlxyA52016GlxyA7GlxyA72016GlxyA8GlxyA92016GlxyE7GlxyGrnd2GlxyGrndPrimeGlxyJ1GlxyJ12016GlxyJ5GlxyMeg2GlxyNote3GlxyNote3NeoGlxyNote4GlxyNoteEdgeGlxyNote5GlxySIIIGlxyS4GlxyS5GlxyS6GlxyS6EdgeGlxyS6EdgeplusGlxyS7GlxyS7EdgeSonyXperiLXperiZUltrXperiZ3compctXiomiXiomiRedmiHMISW平板电脑]HTCHTCNexus9LGLGNexus7SmsungGlxyNotePro12.2GlxyTbA7.0GlxyTbA8.0GlxyTbA9.7GlxyTbS8.4GlxyTbS10.5GlxyTbS28.0GlxyTbS29.7备注以下系统并非正式的Android系统，可能会因兼容性问题引致AppsTitle]无法正常运作1.Xiomi2.MIUI3.Meizu4.FlymeOS5.AliyunOS6.OMS7.BlckberryBB10更新内容+全新分享体验+更佳播放器稳定性+增强重新接驳功能+改善用户接口+节目数据更新"}
{"label": "4", "label_des": "同城服务", "sentence": "专为巴士乘客打造的WIFI娱乐伴侣1、乘坐城际巴士途中，连接覆盖车厢内的千陌WIFI，即可免费享受WIFI无线上网功能；2、精心试玩并筛选最新、最全、最好玩的手游供车上免流量下载，千款高清影视、趣味视频离线观看，无论乘车中还是下车后，均可完美体验；3、集合汽车票、火车票、机票、酒店预订和话费、手机流量、加油卡充值功能，提供最周到、快速的旅途服务。,筛选携程官方春运火车汽车票预订,1、页面整体调整，更加简洁2、增加新用户首次获得积分数和流量数"}
{"label": "12", "label_des": "魔幻", "sentence": "《烈火龙城》是一款魔幻题材的经典传奇战斗手游，100再现传奇经典玩法；嗜血PK、沙城争霸、酷炫坐骑、超级BOSS、新式副本等应有尽有；丰富的PVE和PVP玩法，烈火龙城全自由化的PK，激烈刺激的对抗，更加真实的打斗效果，秉承经典的同时，也让它们更具特色，与你一起回味精彩传奇世界，杀出一个新传奇"}
{"label": "46", "label_des": "视频", "sentence": "360影视大全是一款优质影视视频聚合应用，支持腾讯视频、爱奇艺、芒果TV、搜狐视频、优酷、PP视频、乐视、土豆等近20家影视视频网站。聚合了15万部电影、电视剧、综艺、动漫和6亿短视频，还有高清电视台直播，萌妹御姐小咖秀…看视频，就用360影视大全「近期热播」1、都挺好中国式奇葩家庭，太真实2、老中医老戏骨弘扬医道3、彗星来的那一夜反套路恋爱甜蜜来袭4、招摇白鹿许凯肖燕仙侠蜜恋爱5、小女花不弃林依晨张彬彬执手相依6、歌手2019刘欢告白爱妻撒狗粮7、我家那闺女吴昕与妈妈敞开心扉8、王牌对王牌第4季姚晨沙溢再演武林外传9、熊出没之探险日记第2季全新冒险再出发10、小猪佩奇第6季欢乐猪猪年看片不要会员，快用360影视大全，这都是知识点近期更新热播剧都挺好、倚天屠龙记、知否知否应是绿肥红瘦、天衣无缝、小女花不弃、皓镧传、怒晴湘西、火爆综艺快乐大本营、我家那闺女、明星大侦探4、歌手2019、大冰小将、王牌对王牌4、声临其境2院线大片心花路放、毒液致命守护者、狗十三海外剧场男朋友、蓝色大海的传说、阿尔罕布拉宫的回忆精彩动漫斗罗大陆、名侦探柯南、假面骑士时王、航海王更新内容「新版高能」修复问题，优化体验～"}
{"label": "17", "label_des": "休闲益智", "sentence": "史上最屌丝的游戏是一款解谜游戏，它可以测试你的智商，训练你的创新思维和逆向思维。它是屌丝们居家旅行的必备游戏它会让你抓狂、让你痴呆、让你欢笑。●它是一个令人上瘾的游戏有创意能坑爹●它是一个很坑的游戏，会不会被坑取决于你的智商水平●它不合适没有思想、没有耐心的人●它最适合就是屌丝男和屌丝女一起共同解谜，然后两人会有很有爱哦更新内容提升了稳定性。"}
{"label": "93", "label_des": "保险", "sentence": "1、显示长城人寿无锡中心支公司的公司新闻，公告，业务分类等；2、快速清晰的了解长城人寿的险种类别；3、一键查询客服热线；4、地图导航；5、短信分享给好友；6、在线留言；"}
{"label": "9", "label_des": "政务", "sentence": "如法网公众端APP是湖南省司法厅公共法律服务平台的重要组成部分，面向公众用户，实现随时随地找律师、办公证、求法援、去鉴定、求调解、学法律等各个方面的法律服务需求。主要覆盖如下业务法宣服务、法援服务、律师服务、公证服务、法律咨询服务、12348热线服务、司法鉴定服务、人民调解服务、基层法律服务、双随机一公开服务、仲裁登记服务、志愿点服务、志愿者服务、法律地图查询等，为社会公众提供优质、高效的公共法律服务，打造您身边的法律服务淘宝网。,,1、登录后会有提示说去如法网评价，机关履职评价，取消三个选项2、聊天之后，界面右上角，会有一个按钮，如果没评价过，提示去评价，评价完成显示查评价3、功能菜单界面添加了网络评价和评价分析4、退出登录后，会有提示含有未完成的咨询评价内容"}
{"label": "116", "label_des": "经营", "sentence": "《道客》是一款为店家量身打造的一款app。为顾客和店家建立起一座桥梁,是强有力的小助手。&mdash;&mdash;《道客》"}
{"label": "71", "label_des": "亲子儿童", "sentence": "宝宝巴士用可爱的动画，有趣的互动，为孩子深入浅出地讲解造纸术的历史和工艺，让孩子拓展知识面，了解四大发明。宝宝的生活和学习都缺不了纸，纸的背后，蕴含着中华民族的智慧与文明产品特点操作简单，为4+宝宝设计，易用满分动画+互动+知识的完美结合，实用满分充分激发幼儿的模仿和动手能力，能力满分用轻松活泼的方式传播中华文化，文化满分宝宝巴士专注于移动智能早教产品研发，以蒙氏蒙特梭利教育作为理论依据，以五大领域作为划分的具体依据，根据学龄前儿童不同年龄段的敏感期特点和学习重点来设计产品，构建出年龄+能力的多元产品体系。丰富有趣的产品让孩子在游戏中独立思考，自由学习，享受探索世界的乐趣。搜索宝宝巴士，就可以下载宝宝巴士的所有早教APP了哦~▶联系我们微信宝宝巴士微博@宝宝巴士官网http//www.babybus.com邮箱cn@babybus.com,了解中国四大发明造纸术,#宝宝巴士2019年春季新品预告#宝宝巴士匠心打造4款精品APP宝宝巴士科学岛宝宝巴士艺术乐园宝宝巴士百变职业宝宝巴士习惯班，将陆续上线科学、艺术、社会、健康4大领域，助力宝宝快乐成长一键下载即可免费拥有成长所需的早教互动，敬请期待搜索宝宝巴士，就可以下载所有APP、儿歌、动画、视频了哦~欢迎加入宝宝巴士官方Q群288190979，一起为孩子做更多更好的产品。"}
{"label": "59", "label_des": "成人教育", "sentence": "成考高考，成考考生福利来啦~~高达专、专升本历届考试真题全新上线高达专成人高考、专升本成人高考全覆盖,全国30多个省市自治区，学考网移动产品倾情打造、2019成人高考语文、数学、英语、大学语文、政治、专业课考试全部科目真题；嘿，算你来对了^有活动一元夺宝课程、直播、探索、考试大杀器在线免费直播公开课形成科学的方式，教、学，练，问，一套完整解决方案必考知识点，考试须知，历年真题讲解，想过成人高考坚持每天上直播。2019版免费视频同步2019成人高考国家权威考试大纲，按章节系统学习，360度无死角学些，国家正规考试教材，2019录制视频，支持离线下载，清晰度选择，给学员提供免费体验的视频观看，别人每天赶着去上课，我们我在家里用手机学习,为学员提供随时随地做题。成人高考考试题库2019真题章节练习，配合免费视频，一起学习，看完视频，刷刷题；真题模考，全面检测自己的不足之处，有针对性的再次练习。官方微信点击搜索www360xkwcom微信号更新内容1、新增智能分析模块2、修复已知bug"}
{"label": "18", "label_des": "动作类", "sentence": "DNF助手是腾讯游戏地下城与勇士官方APP，为DNF玩家提供最专业的资讯、社交和数据应用服务。功能包含资讯官方资讯动态，轻松收集各方福利及攻略；活动掌握一手活动资讯福利信息；聊天聊天加好友，随性查阅TA的角色信息；发现看职业副本攻略视频、查装备资料、壁纸同人；我的游戏资产，战力查询，了解更多大神资料；更多精彩，尽在DNF助手更新内容2.9.6版本更新说明1.增加用户隐私协议选项；2.修复了已知问题，优化了体验。"}
{"label": "118", "label_des": "其他", "sentence": "PixPlusApp配合摄像头硬件使用，您可以轻松查看家里、商铺、办公室等场所的实时视频、云端录像；您可以即时接收您所关注场所的异常事件报警通知，采取安全防护措施。"}
{"label": "20", "label_des": "棋牌中心", "sentence": "全民爱斗牛是一花科技有限公司倾力打造的一款竖版棋牌游戏。全民爱斗牛华丽的视觉效果，轻松休闲的游戏感受，简单的操作，颠覆横版界面，完全解放双手随时随地开心游戏。"}
{"label": "17", "label_des": "休闲益智", "sentence": "《割绳子版》是《割绳子》的中文震撼续作。《割绳子版》是《割绳子》的中文震撼续作。"}
{"label": "17", "label_des": "休闲益智", "sentence": "《恋世界》是一款专门针对女性用户研发的恋爱互动游戏合集，邀请众多知名配音演员、作家、画师加盟。首批上线青春校园、刑侦推理、古风武侠、悬疑惊悚、玄幻仙侠等10部不同题材的恋爱故事，每个故事都有多种选择开启不同结局，还有三十位性格迥异的小哥哥等你攻略。已公开故事《锦书难托》、《我的死因》、《又见四重奏》、《花开易梦阁》、《无声之证》、《高诡能小队》已公开配音阵容阿杰、叶清、吴磊、藤新、宝木中阳、皇贞季、Slayerboom、图特哈蒙、幽舞越山、李兰陵、刘明月、瞳音、C小调、叮当、逍遥散人、惠龙、夏侯落枫、赵毅排名不分先后,恋爱互动游戏合集,《恋世界》是一款女性向恋爱互动游戏合集，邀请了阿杰、边江、吴磊等30位知名配音演员、作家、人气画师加盟，拥有丰富的故事剧情与各式男主角等待与你邂逅。"}
{"label": "28", "label_des": "论坛圈子", "sentence": "50万工程机械用户的选择，海量精选帖子随意交流在线互动，收藏随时看，省流量高清图，精选帖子随意翻看，铁甲币兑换好礼我们有什么New「记账工具安全智能」专为机主量身定制的的记账功能，已收、未收、支出随手记，票据拍照上传不怕丢按甲方、按设备统计账目，再也不用抱着计算器「二手工程机械挖掘机交易」提供购买、转让二手挖掘机、二手挖机、二手装载机、二手工程车、二手工程机械设备的服务「真实的购机价格」挖掘机、装载机、起重机等机械的产品参数，买前咨询，使用说明，选购技巧和成交参考价格「快速便捷求职招聘」1分钟发布信息，3分钟联系，1天入职，铁甲求职招聘，专业的工程机械招聘，就是这么快「专家解答故障问题」工程机械江湖救急，详尽的设备故障咨询「专业的工程机械资讯」从车盲菜鸟到老司机，有一个铁甲就够了「活跃的工程机械论坛」和志同道合的人聊喜欢的车，交喜欢的朋友;「铁甲精选好帖」使用报告设备整体图片、配置、发动机、液压件、使用心得、购买设备情况操作技巧施工内容、工作效率、操作方式、设备施工照片提车作业品牌和型号、价格和优惠、设备特性、性价比、保养、优缺点更新内容新增1.搜索功能显示相关标签；2.品牌列表展示推荐机型，以及按机型筛选；3.首页增加附近甲友、推荐标签入口；优化1.深度链接跳转优化；2.修复已知问题。"}
{"label": "11", "label_des": "薅羊毛", "sentence": "赚钱联盟是一款网购达人公认的网购省钱折扣赚钱拼团app，赚钱无忧，优惠拿不停，轻松购物。便捷网购，省钱赚钱，隐藏优惠券领不停，就用赚钱联盟。轻松赚钱购物福利1、超精品每日精选爆款，省钱停不下来。2、京东券找到里面任意单品，都能出现不同优惠的京东商城的隐藏优惠券3、淘宝券天猫优惠券，淘宝优惠券等你领，网购即获优惠，赚钱联盟就是网购神器。赚钱可靠赚钱联盟是优选品质的商品优惠赚钱app，优惠不断，赚钱最多，包含服装、数码、鞋包等热门优惠券商品与京东、淘宝、天猫等商城优惠券。赚钱联盟，让购物更放心。功能亮点京东优惠券轻轻松松拿隐藏券和返利。超值券淘宝天猫限时限量优惠券，大额优惠券领券即减超赚钱专业买手选款，赚钱佣金可达商品价格一半以上9块9低价网购，包邮还有佣金，优惠券等你领商品板块不同专区，优惠券领不停，让你购物一步到位流量话费充话费、买流量，同样能获得优惠啦团购精选每天十款淘宝精选赚钱商品，不容错过人工客服耐心解答问题，及时处理各种操作问题购物问题。赚钱不断，海量精选赚钱商品等你来选购，网购赚钱，认准赚钱联盟。,分享赚钱自购省钱神器,新版跟踪方案"}
{"label": "96", "label_des": "理财", "sentence": "庆银行存管上线，现金无限大放送高财生金服理财做理财的高材生  注册就送5188元红包+4加息券。 邀请好友额外佣金奖励0.4，奖励无上限。积小成多，动动手指就可坐享收益。 活动多多，总有一款投资理财活动适合您  高财生理财是一款适用于专业理财用户的的移动理财软件，理财新用户注册即送5188元现金大礼包。  理财方式简便  理财收益高  理财风险低  理财产品流畅  理财周期灵活  理财方式简便  理财品质人性化服务 安全保障  资金银行存管  严格风控机制  还款来源保障  全程法律监督  拥抱监管，合法合规 联系我们   高财生联系电话4001331399  高财生理财客户QQ群533289530  高财生微信公众号高财生金服  高财生官方网址http//www.gcs1688.com一路发发 理财有风险，投资需谨慎更新内容更新内容1.新增密码登录模块；2.用户登录密码管理；3.银行存管优化；4.已知bug修复以及细节微调。"}
{"label": "71", "label_des": "亲子儿童", "sentence": "360儿童卫士APP是一款配合360儿童手表使用的手机应用，同时也是深受312岁孩子家长喜爱的亲子社区，目前已有超过800万用户。360儿童卫士提供与关联的儿童手表的高清通话、实时定位、互动聊天等功能，同时提供海量育儿知识、各领域教育专家资源、丰富多彩的活动，与家长一起守护孩子健康快乐成长。产品特色亲子互动通过高清通话、语音、表情等方式，让亲子沟通更有趣。安全守护通过实时定位、安全区域、单向监听等功能，时刻保护孩子安全海量资源独有的巴迪龙原创绘本、丰富的儿童故事、精华育儿知识推荐直播课堂汇聚各领域专家，免费教你解决孩子成长难题精彩活动，丰富的线上活动，免费试用、周末福利……惊喜大奖抱回家联系我们客服电话4006822360360儿童卫士公众号kids360更新内容1.优化手表微聊界面2.增加充电动画3.优化输入法体验wifi密码输入"}
{"label": "36", "label_des": "小说", "sentence": "产品定位让时间更有价值产品简介百度阅读,全网第一家正版图书小说免费阅读的电子书平台百度阅读,离线阅读,云同步完美告别流量陷阱和多终端不便百度阅读,读书笔记,记录那些只属于你的感悟百度阅读,二十万本免费正版书,您的私人图书馆百度阅读，数千万用户的共同选择内容简介1、经典名着白鹿原、古龙系列、大秦帝国、人类简史、白夜行等2、现代文学微微一笑很倾城、致青春、后宫如懿传、心理罪等3、名人传记乔布斯传、曾国藩传、扎克伯格传、李嘉诚全传等4、经济管理商业的本质、自控术、我的互联网思维等5、成功励志情商，如何控制自己的情绪，小王子等6、影视剧原着三生三世十里桃花、三体、阴阳代理人、欢乐颂、漂洋过海来看你等、11处特工皇妃、特工皇妃楚乔传、春风十里不如你原着看书，看小说选择百度阅读；小说，图书，童话，美文，故事……从找书到读书，电子书阅读器支持txt、epub导入阅读，百度阅读随时随地满足你。锁定百度阅读，热书新书随时限免更新内容为您优化了体验细节。"}
{"label": "71", "label_des": "亲子儿童", "sentence": "免费享用200多种填色画板和涂色工具碰碰狐填色游戏有小朋友们所喜欢的，动物、汽车、公主和恐龙等11种填色主题。让孩子用彩笔、蜡笔、贴纸等多种涂色工具自由自在地涂涂画画，并在作画的过程中同时培养创造力和集中力★碰碰狐填色游戏的特别功能，照片填色卡可以在装饰相框中拍照，把用小朋友照片和装饰的图片卡结合在一起作画，完成后把它送给朋友做礼物吧碰碰狐填色游戏使用指南]1.选孩子喜欢的图画和彩色笔进行填色。有助于培养孩子对色彩的感觉。2.在图片贴一贴有可爱的贴纸和装饰图片，可以把图片装扮得更漂亮3.我爱你、祝你生日快乐等主题相框，让孩子选择喜欢的相框拍照并进行装饰，然后把漂亮的卡片送给家人和朋友现在开始玩填色游戏吧更新内容修改完美图标优化应用内的内容"}
{"label": "4", "label_des": "同城服务", "sentence": "1.贵州黔通卡充值。通过手机NFC功能为用户提供便捷、安全的黔通卡充值服务，免去排队之苦。无论何时何地，让用户享受安全、便捷的充值服务；2.历史通行记录查询。查询一定时间内所有通行记录，行车动向一手掌握；3.充值记录查询。查询卡片充值记录。4.相关资讯。优惠信息、通知公告、营销活动一手把握,黔通卡充值，足不出户，想充就充,Android3.0.1.6更新内容1、解决android9.0闪退问题"}
{"label": "18", "label_des": "动作类", "sentence": "《艾尔战记》是一款还原原汁原味端游剧情及人物，重新诠释了爱、正义、守护、梦想的3D横版动作类休闲手游，艾尔战记安卓版使用真3D场景及人物，渲染出强烈的激萌系动漫画风，并通过简单的战斗操作方式与华丽炫酷的角色个性技能，融合时下火热的多样养成、收集玩法，带给玩家简单快乐的冒险之旅。"}
{"label": "16", "label_des": "射击游戏", "sentence": "超级战舰是一款射击类游戏，你会遭到众多敌人的攻袭，你要躲避他们攻击的同时，也要去攻击敌人。消灭的敌人越多，你的得分就会越多，给你带来刺激的射击战斗。,,1、改善了游戏运行画面；2、美化了游戏运行环境；3、修正了运行中的bug；4、增加了游戏的稳定性。"}
{"label": "7", "label_des": "家政", "sentence": "一个免费的同城货运叫车平台,便捷可靠的同城货运叫车平台,更稳定、更优质，邀您一起体验。"}
{"label": "61", "label_des": "语言(非英语)", "sentence": "7500KM俄语学习APP是一款专注于俄语学习简单化实用化的APP软件，通过这款软件您可以更快的掌握俄语的一些基本知识，在页面的设计上遵循简单唯美的风格。7500KM俄语学习单词记忆单词记忆是俄语学习的一个基础，我们通过一些技术手段将俄语学习中的单词记忆有效的，使您能随时随地、简单明了的将单词引入脑海。目前采用了常用的5000高频词，每50个单词为一关。7500KM俄语学习单词查询常用单词查询，是俄语学习中的必备工具，目前可以时间汉语俄语的同框查询。单词覆盖面较广，使用便捷，查询结果返回迅速7500KM俄语学习汉语拼音俄语转换此工具是7500KM俄语学习开发的一款小工具，此款工具常见与对于汉语名字的俄文对译。俄罗斯是对中文人名和中国地名不进行拼音转化的国家。所以在有些时候人名和地名翻译的准确性就显得尤为重要。7500KM俄语学习专题精选专题精选是对俄语学习的学习心得和经验的一些总结，文章更贴近实际。其中还包括一些俄罗斯的风土人情和自然风貌的介绍，希望您能喜欢7500KM俄语学习俄语考试俄语学习过程中考试是必然要尽力的一个过程，是对学习只是的一个总结，我们的APP提供了各种级别考试的真题和模拟训练，通过俄语考试您可以真实的感受考试的环境，对自己的学习成果进行一个检查。7500KM俄语学习汇率图表在汇率图表中展示了近5天的美元对人民币和美元对卢布的汇率情况，由于近期石油价格的变动导致俄罗斯货币卢布的汇率也产生了巨大的变动，如果您身处俄罗斯或独联体国家，那么汇率还是要了解一下的。汇率为零是为无交易可能7500KM俄语学习俄语考试俄语考试结果立刻显现，同时答案解析也同步展示出，让您第一时间了解该考试题的考点和重点。简单明了，直截了当7500KM俄语学习俄语考试俄语考试结果立刻显现，同时答案解析也同步展示出，让您第一时间了解该考试题的考点和重点。如果您选择错了，那么正确答案也提示出来。简单明了，直截了当7500KM俄语学习生词本生词本功能能够有效的将您平时记忆不准确的单词进行存储，平时您可以着重的记忆这些单词，能够有效的对于难点和易于混淆的单词进行记忆。同时向左可以删除单词。7500KM俄语学习设置在设置里面您可以对与我们软件的一些建议和意见进行反馈，同时分享给您的朋友。同时在这里可以检查，我们将提供持续不断的完善。"}
{"label": "17", "label_des": "休闲益智", "sentence": "这是一款美丽的眼部化妆沙龙。使用您充满魔力的手指来完成最棒的眼妆,嘿漂亮的女孩是时候展现你迷人的眼睛了。你曾经想拥有的眼睛像一个美女的公主选择不同的毛发，使他们的眼睛又焕发。这完全是一个新的花式化妆沙龙时尚女孩的爱。以惊人的眼睛眉毛，色调和化妆惊人的游戏。"}
{"label": "34", "label_des": "新闻", "sentence": "掌中聊城客户端是由聊城新闻网全新打造的，立足聊城本地的手机pp。其整合了聊城日报、聊城晚报等本地新闻资源，将每天各类重要的新闻以图文形式呈现给用户。同时每天自动推送新闻和政府公告，为您提供即时新闻。在突出新闻的基础上，增加了商务功能，为当地商家宣传、居民消费提供了方便，开启每天新鲜生活更新内容1、修正了在安卓9系统中闪退的错误2、APP栏目进行了重新编排，内容更丰富，标题显示更完整3、修正了部分错误代码"}
{"label": "10", "label_des": "社区服务", "sentence": "UKerOne健康是四川精工伟达智能技术股份有限公司以下简称KEYDOM为契合大数据大融合大健康发展目标，利用物联网、移动互联网、大数据、云平台技术精心打造的一卡多应用健康增值服务平台。KEYDOM专注于以多形态的居民健康卡为入口、以UKerOne健康平台为基础、通过能力整合接入海量的健康应用形成云应用超市，紧密围绕医疗、保健、康养三个方向持续为居民健康卡用户提供大健康服务。U健康通过一卡多应用、虚拟卡发行及管理、移动支付等核心能力，持续改善老百姓医疗及健康服务，让老百姓不仅要活着、还要活得好、更要活得长。,一卡多功能健康服务平台,新增1、名称更改修复修复了已知bug"}
{"label": "46", "label_des": "视频", "sentence": "1.视频聚合利用先进搜索引擎技术聚合了来自优酷，土豆，奇艺，PPTV，搜狐，腾讯，乐视，风行等十多家主流视频网站的丰富视频内容，达到300万个以上2.支持应用视频通过网页离线下载汇集当下各大视频应用视频库，无需独立下载任何视频应用，即可将其所有视频掌握在手、收入囊中，通过网页无限制自由下载。3.支持下载1080P视频提供全网最流畅最高清的观影；提供不同清晰度下载4.智能影片搜索剧集、影视以及相关短视频，一网打尽；搜索记录方便用户二次搜索与播放5.万能播放采用全新解码核心，支持300余种主流音视频媒体格式；同时支持RMVB、MPEG、AVI、WMV、MKV、MP3...等主流媒体格式，无需再进行转码，真正实现万能播放和错误。"}
{"label": "70", "label_des": "工具", "sentence": "《HTTP注入HTTPInjector》是相当专业的工具类应用。特色安全的SSH隧道修改出口数据使用特定代理传输数据修改响应和http头内建Host检查和IP捕捉内建SSH客户端类似Bitvise载荷生成器同时支持root/无root支持2.36.0romDNS代理数据压缩IP路由修改缓冲大小模式加密导出设置数据自定更新内容修复了一些BUG。"}
{"label": "70", "label_des": "工具", "sentence": "只需点击一下即可关闭屏幕及锁定装置，支援关屏动画及音效。透过这个程式，你只需在屏幕点一下即可关闭萤幕及锁定装置。除此之外，它更支援关屏动画及锁定/解锁音效。ScreenOffndLock并不是一个小工具Widget,因此你可以把它放在任何地方。使用者亦可以透过第三方Luncher如LuncherPro或ADWLuncher　随意修改捷径上的图示和文字。另外使用者可以在通知列Notifictionbr上加入捷径，或长按搜寻键直接关屏及锁定装置。了。"}
{"label": "70", "label_des": "工具", "sentence": "1，讯飞语记朗读助手、文字转语音朗读助手，支持讯飞语记、Google文字转语音、三星TTS、EkhoTTS等多种TTS朗读引擎。2，在其它任何软件，直接复制想朗读的文字内容，即可自动开始朗读。3，支持复制网址自动解析网址内容后直接朗读，支持收藏有用的网址到云端，支持公开分享有用的网址。4，支持朗读列队，睡觉之前选几篇自己想听的文章加入队列，朗读助手会依次朗读，朗读完成后自动停止朗读，伴你轻松入梦。5，支持设置朗读时的背景音乐，朗读不再单调无聊。6，支持设置朗读次数，一段内容可以设置多次重复朗读，支持朗读历史。7，更有社区动态、私信聊天功能，和其它有相同兴趣的人聊天交流互动。8，如果你喜欢看文章、看新闻、看小说等，但是又担心影响视力或者本身视力就不好，那么本软件就是专门为你定制的，赶快下载尝试一下吧。官网http//www.cdyt8.com更新内容1，增加大家都在听的热门文章的功能，收藏文章到云端的时候可以选择公开分享。2，增加私信聊天功能，找到有相同兴趣的人，一起交流。3，修复和优化其它一些已知问题。"}
{"label": "95", "label_des": "借贷", "sentence": "铜板街成立于2012年9月12日，是国内专业的互联网金融信息服务提供商，以让钱变得更有价值为使命，以金融科技业务为核心，坚持以科技手段为小微企业及个人提供平等、透明、高效的金融服务。截至2019年3月底，铜板街平台上累计交易金额超过2742亿，注册用户超过1320万，累计出借人数超过392万，服务超过422万的小微借款企业和个人。投资有礼1、注册即送3000元组合优惠券2、开户即享铜板奖励，投资再送铜板&铜板券平台优势1、稳健靠谱账户资金安全由新网银行和易安保险共同保障历史到期产品已全部兑付，未有任何铜板街用户遭受资金损失2、灵活友好精品投资基金、网贷、银行精选等多样化资产配置方便快捷短期、活期任选，随时随地投资，财就理你3、透明放心详细披露公司、项目信息真实披露平台运营数据，及时更新企业资质中国互联网金融协会会员中国软件行业协会AAA级信用企业中国互联网金融协会信息披露、信息共享系统接入单位首批接入国家互联网金融风险分析技术平台单位浙江省A级重合同守信用企业联系我们铜板街官网www.tongbnjie.com客服热线4008698686官方微信itongbnjie更新内容更换存管银行为新网银行"}
{"label": "21", "label_des": "经营养成", "sentence": "《巴士模拟2017BusSimultorPRO2017》是由MgeeksApps&mp;Gmes提供的一款模拟巴士游戏。开始你作为一名公交司机的训练，掌握你的驾驶技能。途径美国各个城市的道路，你需要建立并解锁新的总线和线路，并探索新的城市拓展您的运输帝国。更新内容增加多种游戏功能"}
{"label": "34", "label_des": "新闻", "sentence": "虎嗅App，聚合创新的商业科技人群，旨在为创新创业者筛选各领域有启发性内容。每天等待推送，已经错过太多，下载虎嗅海量优质内容，想看就看。该版本为用户提供了更多领域内容，让你不错过互联网行业的每一个重要时刻。新闻头条，捕获精选直击热点事件，摆脱冗长同质化信息，丰富特色专题，帮你快速了解事件来龙去脉，让内容更有深度。前沿资讯，犀利点评每天等待推送，已经错过太多，虎嗅App比公众号提供更多新鲜及时的事件点评，有App还用什么公众号。深度复盘，案例剖析为提供多样化内容服务，全新推出精选内容，满足用户更多内容需求，采集一手创业案例，行业简报帮你分析热点，把脉创新趋势，想你所想，给你好看。有任何问题或建议都不要客气，欢迎到客户端内反馈建议留言，我们会尽快处理。正经网站www.huxiu.com一个微信虎嗅网huxiucom挖媒者内容tougo@huxiu.com爱老虎油市场mrketing@huxiu.com比个伐木累媒体合作hezuo@huxiu.com更新内容◆这是一个微小的优化版"}
{"label": "48", "label_des": "音乐", "sentence": "介绍积木世界，好玩有趣的拼积木游戏，把所有分散的积木移到一起，并拼出指定的图形，则为胜利。来挑战一下你的观察能力和思维能力吧。更新内容更新内容1.更新了部分界面，使得界面更简洁；2.优化了游戏算法逻辑，提高游戏速度；3.调整了关卡的难度。"}
{"label": "9", "label_des": "政务", "sentence": "看苏州观天下全新视觉体验只因你而变全新功能模块只为你而来政务+政务内容实时发布，苏州政务一手掌握。SBS+热点、兴趣随时掌握，一键订阅苏州广电各品牌栏目的新鲜原创内容。拍客看苏州全新板块，15秒短视频，分享你和你的世界让崇拜从这里开始看MM看苏州定制仿人声的看MM智能语音播报，智慧阅读、便捷阅读。VR直播和主播一起360度看现场。AR互动点击进入AR扫描页面，体验虚拟的互动内容。服务云集各类便民服务，打造苏州一站式生活服务平台。还有全新的用户签到任务系统、经典摇摇看、直播打赏、商城活动等你来体验。有探索、有创新、有融合，我们，一直在路上。有整合、有优化、有提升，媒体融合，我们不一样。更新内容1、优化用户体验，修改BUG。"}
{"label": "58", "label_des": "高等教育", "sentence": "事考帮是金标尺教育研发经营的一款专门针对事业编含教师、卫生及周边公招考试培训的学习APP，集专项题库、历年真题、系列图书、精品课程为一体的一站式服务软件。事考帮坚持精细教研，本土教研的理念，致力于向用户提供优质、高效、个性化的在线培训服务。功能特色1.海量题库历年真题，专项练习，时政热点。针对本地事考，名师解析，为考生备考助一臂之力2.直播课堂名师讲解，上岸直播，在线互动。立足本地考情，名师大咖直播，让考生短期快速提分3.视频课程备考讲座，笔试课程，面试课程。采用高效课程体系，覆盖基础、提升、冲刺阶段，助考生快速一站通关4.智能分析高频考题，错题巩固，评估报告。大数据智能分析，实时提供做题报告，及时弥补短板，让考生随时温故知新5.全真模考考前模拟，名师押题，囊括各科。准确把握命题趋势，万人在线模考，为考事提前热身6.图书商城考试教材，试题套卷，订购即送。紧跟考试大纲和考情规律，精心配套研发图书，让考生轻松备考7.实时资讯招录公告，考情解析，真题答案。招录公告实时更新，报考指导全程护航，助考生职通事考更新内容优化功能与UI，提升学习体验"}
{"label": "71", "label_des": "亲子儿童", "sentence": "1、寓教于乐，通过超市购物学习各种知识；2、目标导向，认识各种日常用品；3、注重细节更多互动，让宝宝乐此不疲；4、友好的语音伴读，助宝宝轻松学习。关于系列儿童游戏系列手机pp是面向全球2~7岁宝宝的育儿早教国际知名系列产品,是全世界上亿家长的选择。本系列囊括涂色画画,涂鸦绘画,音乐儿歌,乐器学习,折纸动手,休闲益智,儿童故事,童谣古诗,胎教音乐,睡前故事,英语学习,认物识字,启蒙教育等等pp,宝宝喜欢的应有尽有。儿童学习启蒙应用适合各个年龄段宝宝玩,是不错的儿童学习好助手。关爱宝宝的爸爸妈妈们,不如寓教于乐通过玩游戏方式,让宝宝轻松学习各种知识,成为小朋友里的superstr吧1、已知，让宝宝更多乐趣2、增加五个新的主题，小宝宝可以更多美好的场景"}
{"label": "19", "label_des": "体育竞技", "sentence": "全民漂移是腾讯官方出品的一款赛车类极速漂移手游，支持微信和QQ登陆，全民漂移为玩家打造出华丽炫酷的赛车，以及美轮美奂的赛道风景。玩家可以通过参加车友赛、生涯赛等比赛来获得奖金。游戏还提供了车库，玩家可以通过获得的奖金改造和强化赛车，打造属于自己的特色座驾全民漂移金币获取途径方法金币，是《全民漂移》中的使用货币，无论是购买车辆或汽车改装都不可或缺。当新车解锁，想购买新车时越苦于金币不足，无法购买。在改装爱车起劲时，却弹出提示&ldquo;金币不足哦，赶紧购买吧&rdquo;。下面就为大家总结了以下获得金币的方法，这样就不怕金币不够用了方法一商店购买这是最便捷的方式，但需要付出钻石作为代价方法二做任务完成任务，可以获得大量的金币作为奖励。但有个缺点，那就是任务的数量是有限的，而且只能完成一次。方法三达成成就该方法和方法二一样，仅此一次，领过就没了。方法四积分模式这个方法是最推荐的方法，积分模式目前分为喷射场、漂移场、距离场和追击场。每场积分独立计算，领取奖励后，原有积分清零，重新计算。值得一提的是，目前是没有限制领取次数的哦方法五参加夺宝夺宝地图内有很多的金币格子，面额在200020w不等，但最终能获得什么东西，那就要看你的运气咯每人每日都会有免费的夺宝次数，仅当日有效，若当天没有使用，不会累计到第二天的哟"}
{"label": "53", "label_des": "中小学", "sentence": "小学四年级语文下册，主要功能包括小学四年级语文下册电子课文阅读，课文MP3朗诵，教材视频同步讲解学习，并配有四年级语文下册课件PPT和试卷及学习资料。更新内容更稳定、更优质，邀您一起体验。"}
{"label": "70", "label_des": "工具", "sentence": "出国金融是中国银行为跨境用户倾力打造"}
{"label": "20", "label_des": "棋牌中心", "sentence": "中原河南麻将是一款在河南非常流行的麻将游戏。因玩法易上手，耐玩性和趣味性都不错，所以在全国各地都比较流行。时尚简约的棋牌画面，真人实时对战玩法，陪伴您快乐每一天。,河南非常流行的麻将，约局神器,修复游戏bug"}
{"label": "95", "label_des": "借贷", "sentence": "指尖钱包，小额借贷灵活还款，当天放款神器贷款这是一个随取随用的钱包，个人信用即是您的额度，各账号助您提升额度，无需抵押，在线申请，2小时放款，在线还款方便灵活。公司团队指尖钱包为意真上海金融信息服务有限公司旗下产品。意真上海金融信息服务有限公司移动金融领域的领航者，依托雄厚的资金支持，致力于打造国内领先的移动微金融平台。公司集合了众多成功公司的管理、风控、技术、运营团队，打造了一支专业、自信、富于创造力的优秀团队。未来，意真将运用领先的移动技术，成为您随身的手机提款机和手机钱包。科技改变生活，意真伴您体验,新款小额借贷神器,1.添加了部分还款的功能2.修改了一些bug"}
{"label": "70", "label_des": "工具", "sentence": "MM娱乐，史上坑爹的冷笑话、热笑话精选集，是一款爆笑幽默的娱乐APP。每日精彩奉送让，绝对坑爹绝对笑点低~每天分享笑话N枚,你的贴身开心果。爆笑笑话、美女搞笑图片、视频段子尽在MM娱乐。MM娱乐精选网络搞笑的内涵图片段子和美女笑话视频，每天让你爆笑不停，内涵段子、爆笑图片、囧事糗事，让你欲罢不能。MM娱乐看笑话，搞笑主题尽收眼底;看图片，萌系色系一网打尽;看视频，美女帅哥时尚动态。MM娱乐特色1、方便分享到第三平台2、每天更新上百篇有趣的精选笑话段子，趣图、糗事一箩筐3、对每条段子赞出你内涵的态度4、高清图片、内涵漫画、糗事动态图、可爱萌宠随时保存5、阅读流畅，极省流量笑多了不会怀孕，口袋中的笑话百科词典，每天让你笑不停。分享冷的笑话，搞笑的段子，让杯具草蛋去吧更新内容提升了稳定性。"}
{"label": "16", "label_des": "射击游戏", "sentence": "罪恶通缉令是一款非常出色的摩托机器侠动作射击类游戏，被玩家誉为GTA侠盗猎车的机器人版。欢迎来到这座繁华的城市欢迎来到广阔的罪恶世界，快点完成任务，杀人，跑酷，摧毁敌人。只要你敢想，就能做得出来。不过你要小心哦会有警察通缉你哦"}
{"label": "50", "label_des": "电台", "sentence": "交广领航APP是河南交通广播推出的互联网+广播的应用软件，集合了实时路况信息查询、路况分享、在线直播收听、在线互动交流、交广新闻资讯，交广活动等功能的新媒体平台。实时路况信息事件气泡、拥堵色块、高速信息、周边路况一手掌握路况上报分享语音、拍照、文字多种上报方式，人人为我我为人人音视频LIVE秀随时随地音频视频全方位直播，精彩节目能听又能看节目直播互动聊天、送花、点赞、打赏，互动参与大奖就等你来拿交广精彩活动音乐节、登山节、团购会，无数精彩活动等你来参与车主便捷服务违章查询、投诉、常用电话，贴心服务装进口袋本地新闻资讯交通事件、热门话题、热辣评论，每天热点一览无余温馨提示交广领航为河南交通广播FM1041官方直播互动APP，同时河南交通广播也入驻蜻蜓FM、优听Rdio、考拉FM、多听FM、喜马拉雅等平台提供节目收听。更新内容交广领航logo升级了个人中心UI调整更好看还优化了路况地图中很多功能哦"}
{"label": "111", "label_des": "购物咨询", "sentence": "浑身上下都是大路货没观过世界哪来的世界观没中过毒不足以谈逼格是时候买一块好腕表，也应该败一款HIFI耳机了。还玩单反应该有一台徕卡了，忘掉TNF吧入手一件始祖鸟。跑步要是穿NIKE、ADIDAS就OUT了，必须ASICS、SAUCONY。辛苦工作为什么，提高生活品质对自己好一点。做一个有品质和品位的人毒物的世界很多人不懂，但是毒物的世界你必须懂。我们愿意和你一起成为脱离低级品质的人。毒物APP汇集玩物、工具、运动、穿搭、理容、家居、文具、美酒、读物、腕表、影音、情趣、美食等栏目，一站满足你对好东西的追求，不用下载N个APP。只要你不是听着大奥吃泡面，拿着徕卡坐公交，仅仅对一两种东西过度迷恋不是我们的目标。融会贯通，影音表摄运全面发展做全面N有新人。官方网站www.duwu.mobi官方微信@毒物官方微博@毒物pp更新内容修复了一些bug，增强用户体验。"}
{"label": "94", "label_des": "股票", "sentence": "银泰掌易宝是银泰证券为广大投资者打造的集证券开户、股票交易、股票行情、投资资讯、业务办理多功能于一体的炒股票/投资理财/金融投资平台，是深受投资者喜爱的证券APP。主要功能1.证券开户在线三分钟极速开户，证券开户无需等待2.证券交易闪电下单，提供A股、B股、基金、债券、融资融券、港股通、新三板等多种品种证券交易服务3.股票行情全面准确快速的股票行情数据，龙虎榜、大宗交易、短线雷达等让您准确掌握股票行情4.投资资讯今日头条、最热话题、实时滚动、公司研究等资讯实时推送5.业务办理股票开户、权限开通、账户管理三大类二十余种业务掌上自助办理更新内容v2.1版本升级内容1.我的持仓中签持仓灰色显示、证券市值盈亏率一目了然；2.消息推送通知公告、精选资讯、新股提醒、股价预警，及时给你想要的消息；3.如意资讯投研专家团倾力打造；4.分享功能，行情截图分享、资讯分享；5.指纹解锁交易安全又便捷；6.股价预警到价提醒、解放盯盘；7.投顾专区臻如意、投顾产品、实战培训，投顾专家坐镇服务；8.国债逆回购持仓查看预期收益、资金可用日更清晰；9.优化了若干功能。"}
{"label": "46", "label_des": "视频", "sentence": "制服直播秀场，美女在线视频直播，同城交友约会聊天，美女视频直播秀场平台。同城美女地理位置锚定，跨省分市，选你所爱O2O女团独家女团中国原料韩国制造，星味十足。台湾美女不一样的嗲声，给你不同的味道。明星直播直接连线一线明星空降中。724小时全天候美女为您表演一分钟都不能落下的精彩瞬间时时刻刻陪伴你音视频切换模式让你既能节省流量的消耗还能依然听到美女主播的动人歌声千万用户同时在线，上千直播间同时开播，更多选择带来更多妙趣。每月活动奖品让你目不暇接实物奖虚拟奖让你拿到手酸只要你打开我们就会让你不虚此行制服直播邀请大牌明星MC亲临现场互动，一起唱吧福利来袭，赶快加入我们把更新内容1、进行了多处BUG修复，修复了注册功能。主播邀你一起互动，快来体验一下吧"}
{"label": "20", "label_des": "棋牌中心", "sentence": "象棋高手是一款传统的中国象棋游戏，它将中国象棋那种规则简单但又趣味性强的特性完美地保留下来，并且添加了多种实用功能，使得不论是新手玩家还是高手，都能够在游戏中体会到对弈的乐趣。所谓棋局小世界，世界大棋局，在象棋高手里能让你感受到中国象棋的博大精深。,,1，精美的界面，给你纯正血统的中国象棋焕然一新的体验~2，多重关卡模式，从新手到高手过关斩将闯不停3，不断提升你的思维能力，快来展示你特殊的破局技巧4，棋逢对手，谁才是真正的棋圣高手对弈，在这里一战便知"}
{"label": "14", "label_des": "卡牌", "sentence": "超能继承者是一款角色扮演类的手机游戏。超能继承者精心打造端游级军团，无论是军团副本还是组队副本，无论是世界BOSS还是军团BOSS，有同伴，不孤单快来感受下吧超能继承者简介《超能继承者》是即将与玩家见面的全国首款青春动漫偶像3D手游，是由简乐互动倾情打造的巅峰力作。游戏以各种经典动漫与影视角色为原型，细腻的日韩动漫风格画面结合轻松的战斗方式，打破次元墙，唤醒玩家青葱岁月中曾日夜相伴的英雄梦。玩家可以召集蜡笔小新、叮当猫、水冰月等各种Q版英雄组成属于自己的华丽梦之队。轻松怀旧剧情配合简单微操，让战斗更加酣畅淋漓超能继承者特色笑到喷饭的偶像大召集&mdash;&mdash;百位青春期偶像爆笑演出，续写经典桥段，再续青春回忆超恶搞剧情每季更新，首款可以玩的动漫炸裂全屏的酷炫战斗&mdash;&mdash;全3D超清画质打造，宇宙级的超酷炫多视角旋转镜头。更有拳拳到肉的战斗手感引爆指尖狂欢超多动作细节等待玩家摸索发掘爱ta就抢走ta&mdash;&mdash;爆笑武力抢亲，先礼后兵送花还不能打动ta，那就抡起大棒直接上吧经典游戏大集合&mdash;&mdash;内置顶金币、红白机卡带收集、萌宠互动等无数经典小游戏，情怀满满，乐趣无穷。极乐基友军团等你加入&mdash;&mdash;超内涵的军团组织，请自行深入♂体会&hellip;&hellip;"}
{"label": "28", "label_des": "论坛圈子", "sentence": "打造简单轻松国际化新浪微博客户端。内容提要微博，随时随地发现新鲜事微博带你欣赏世界上每一个精彩瞬间，了解每一个幕后故事。分享你想表达的，让全世界都能听到你的心声。主要功能－全新设计国际化设计，多语言支持，微博翻译功能－基础功能刷微博、看视频、点赞、图评等全部功能－热门微博热门搜索、热门微博、热门视频、新鲜事－更多分享微博、微信、QQ、Fcebook、Twitter等意见反馈为打造最好的移动，诚心邀请您提出宝贵意见。意见收集邮箱support@weico.comBug及。关注@国际版小助理,,•₃•,,私信回的那叫一个快~"}
{"label": "53", "label_des": "中小学", "sentence": "人教版小学语文课本，有声版，2年级下册，2年级下学期使用，支持单章朗读、单章循环、全书朗读、全书循环。所有课文都配有专业精致的朗读，对培养小朋友的语感和朗读水平大有裨益。把教材搬进手机里，随时随地阅读学习。了。"}
{"label": "18", "label_des": "动作类", "sentence": "《奶块》是国内自研大型沙盒RPG社交手游，开放世界，万人同服1.超大地图，多维世界，独享十万平方公里广阔地图,并且可被你任意改变2.新奇冒险BOSS玩法，快和小伙伴一起挑战世界中的神秘力量，成为勇者3.私人领地和村庄为你和小伙伴们提供最温馨的乐园，用它见证你们的友情、亲情、甚至爱情,万人同服沙盒社交手游,版本号3.3.0.0版本更新时间3月28日1100本周四更新方式强制更新更新内容1新增萌新专属竞技场新秀对决~2T2T3装备附魔开放韧性属性3坐骑栏高级坐骑支持坐标显示4部分bug修复"}
{"label": "36", "label_des": "小说", "sentence": "小说520客户端，女频粉丝的小幸福。小说520为各位女粉们提供与总裁、婚恋、穿越、青春、后宫、高干等丰富的热门网络小说内容，是各大应用市场推荐的女性阅读必备神器。更新内容1.搜索页面UI调整2.修复部分情况下书架显示不全的问题3.优化语音播放功能"}
{"label": "35", "label_des": "漫画", "sentence": "《十万个冷笑话》是一款以国民级动漫IP打造的全新3D回合制卡牌手游。原着作者寒舞亲自操刀监制，完美还原动漫特色，笑料满满，令人忍俊不禁。游戏人物配音均由十冷原班人马完成，山新、宝木中阳等十冷着名声优悉数登场。游戏中可以收集各种十冷动漫人物卡牌，自由组合，通过卡牌进阶、装备提升、技能升级等玩法来提升战队实力。创新加入吐槽弹幕玩法，让您在游戏的同时能尽情吐槽，更有啪叽啪叽舞、领地、猎场等帮会玩法陪您嗨翻天红包活动截止日期2015年3月20日,官方唯一正版授权手游,新增内容1.寒舞觉醒传说中的真神寒舞如今也终于觉醒了，觉醒后的寒舞那种萌萌哒造型，肯定不会让大家失望的，嘿嘿嘿~2.伙伴猹加入这个整天只想着吃瓜和闰土的变身不完整的萌妹子也终于来了，大家撒花撒花~~3.新增宠物技能经验书，可以快速积累宠物学习技能的幸运值4.老虎机活动再次开启摇到手软的老虎机，拿到不想拿的各种材料资源老虎机又回来啦"}
{"label": "46", "label_des": "视频", "sentence": "爱追剧是面向喜欢看视频而且追求高画质的人群所开发的方便实用的全能视频播放器支持各类常见的影音格式avi、mkv、mp4、rm、rmvb、wmv、flv、swf、3gp、mpg、m4v、mov、asf、vob、ts、mp3、wma、flac、ape、aac、m4a、ogg、wav支持flash格式，可在本地播放下载的flash视频支持局域网Samba共享、DLNA/UPnP，快速连接播放局域网视频媒体支持视频文件的内嵌外挂字幕，多字幕选择，适合看英文电影的播放器多音轨选择，多语言切换变速播放，0.82.0的五级速度选择视频断点播放，快速恢复至上次播放位置多种清晰度选择，支持高清视频播放软件硬件解码切换，选择适合手机的解码方式触摸屏手势操作，支持调节亮度、音量、画面比例等"}
{"label": "70", "label_des": "工具", "sentence": "用专业打造完美、个性的美化工具，从rom到应用的全系列视觉享受，小米出品值得信赖混搭主题，彰显个性；百变锁屏，灭绝单调8000余款免费主题、壁纸供你选择；横划、竖划、动画解锁，随心所欲"}
{"label": "103", "label_des": "相机", "sentence": "1，百万张艺术照等你欣赏，不同的标签带给您飞一般的体验2，分类展示您关注好友的相册，让你们更亲近3，时间轴模式记录您生活中的点点滴滴，与亲朋好友一同分享快乐的瞬间4，发现喜欢的套系，可与影楼交流，为您提供最专业的解答,安卓平台上高大上拍照摄影神器。,精简了App的功能模块修复了已知的bug"}
{"label": "29", "label_des": "婚恋社交", "sentence": "我爱网Imloving是观客数据建立的创新性婚恋网站，基于大数据的技术基础，创造性地提出了以企业、事业或机关单位为主体的新一代互联网+概念的婚恋服务，也是观客数据本身应用中围绕企业服务板块的重要创新内容之一，对将我爱网打造成中国一流的新一代专业婚恋网,,1.搜索条件优化，新增标签搜索、公司搜索条件。2.留言墙新功能调整。3.我的页面新增密码变更功能。4.个人资料编辑新增属性，逻辑优化。5.他人信息展示页面新增属性，逻辑优化。6.部分页面优化。修复1.2.1Build6版在部分华为小米手机上今日匹配闪退的问题修复用户资料页面关注状态在特殊情况下显示错误的问题修复我的爱情中部分用户头像不显示的问题"}
{"label": "53", "label_des": "中小学", "sentence": "汉字笔顺是一款免费软件，符合《现代汉语通用字笔顺规范》，收录2万多个汉字的拼音、部首、笔画、笔顺，包含中国国家标准GB2312的6763个汉字的笔顺分解，并提供手写功能。不断坚持手写汉字，才能培养手写汉字能力，养成正确的汉字书写顺序，增强对汉字的记忆，解决提笔忘字的困扰。主要功能1、收录2万多个汉字的拼音、部首、笔画、笔顺；2、支持GB2312的6763个汉字的笔顺分解和一笔一画演示；3、提供拼音、部首、笔画、年级小学的快速检索功能，并可按字导航；4、提供收藏和测试功能，并可按字导航；5、提供手写功能，支持手写历史记录；6、独有的矢量化技术，随意放大缩小汉字而不失真；7、丰富的可配置管理功能。更新内容BUG修复。"}
{"label": "70", "label_des": "工具", "sentence": "为青岛纳税人提供政策速递、咨询服务、办税帮助、纳税申报、实名认证、领用发票预约、手机预约、税企邮件、涉税查询、涉税提醒等移动办税功能更新内容您好，税税通有新版本V3.1.0，为了方便您使用请及时升级到新版本。本次升级主要完善增值税小规模申报，增加附加税申报，完善欠税公告、行政处罚等功能，并修复已知问题。"}
{"label": "71", "label_des": "亲子儿童", "sentence": "儿童喜欢的涂色应用软件，可以根据你的想象力填补芭比娃娃不同的图像以不同的颜色。有多种颜色，以填补你的公主，让她更加美丽。可以保存你的图像，可以将其设置为墙纸也你可以通过任何社交网站与朋友分享。,,更新版本闪退问题"}
{"label": "70", "label_des": "工具", "sentence": "AppStore上超过1200万用户的汇率换算应用现已登录AndroidiMoney实时汇率换算提供170多种常用货币支持，并提供简易人性的操作体验。=亮点=1.同时支持5种货币兑换2.170多种货币支持，并提供基准货币一览表3.汇率转换及货币牌价挂件4.集成计算器功能的数字键盘5.三种主题选择，简单操作的人性化界面6.自定义货币，贵金属价格换算,实时汇率/170+货币支持/桌面挂件,改进AndroidP兼容性"}
{"label": "17", "label_des": "休闲益智", "sentence": "陌陌麻将集合了多种经典麻将玩法，让你一款游戏玩遍国粹精华。同时加入社交元素，排行榜、聊天功能，让你打牌的过程不再枯燥，是一款适合各类人群的休闲必备游戏。更新内容为您优化了体验细节。"}
{"label": "106", "label_des": "电商", "sentence": "萌购娘出app啦萌购app是一个炒鸡全面、方便剁手的二次元日本购物app，各种原版正品动画DVD、BD，漫画杂志、单行本，声优情报，爱豆生写、唱片，主机掌机PC游戏，各种手办抱枕官方小周边，从刚公布情报的预售商品，到早已卖切的二手好货，应有尽有，轻轻一戳，就从霓虹飞进小伙伴的怀抱11区塞进口袋，秋叶原搬回家，还不走起=w=/日本二次元正版商品全包罗代购范围有涵盖几乎所有通贩商品的日本亚马逊，网罗各种稀有好物、廉价古品的骏河屋，更有自营萌猫商城，让您日版代理版原版正品买得放心无需国际信用卡，支付宝全搞定萌购娘全程支持支付宝支付，没有国际信用卡照样能接本命回家&gt;w&lt;全程物流保障，直发团发，送到你家萌购娘提供适合小件单件的萌购拼团服务，以及适合多件大件发送的萌购日本直发服务，两种服务均可选择代通关服务，同时萌购娘更有全程物流保障政策，让小伙伴不再有买买买以外的后顾之忧XDD"}
[truncated: 488,366 more chars]
