# Supplementary material for: Chinese text classification by combining Chinese-BERTology-wwm and GCN
Source: PeerJ Comput Sci. 2023 Aug 17;9:e1544. doi: 10.7717/peerj-cs.1544 (PMC10495955; doi:10.7717/peerj-cs.1544)
Supplement: Supplemental Information 1 [file peerj-cs-09-1544-s001.zip › code and data/data/IFLYTEK/labels.json]

{"label": "0"	"label_des": "打车"}
{"label": "1"	"label_des": "地图导航"}
{"label": "2"	"label_des": "免费WIFI"}
{"label": "3"	"label_des": "租车"}
{"label": "4"	"label_des": "同城服务"}
{"label": "5"	"label_des": "快递物流"}
{"label": "6"	"label_des": "婚庆"}
{"label": "7"	"label_des": "家政"}
{"label": "8"	"label_des": "公共交通"}
{"label": "9"	"label_des": "政务"}
{"label": "10"	"label_des": "社区服务"}
{"label": "11"	"label_des": "薅羊毛"}
{"label": "12"	"label_des": "魔幻"}
{"label": "13"	"label_des": "仙侠"}
{"label": "14"	"label_des": "卡牌"}
{"label": "15"	"label_des": "飞行空战"}
{"label": "16"	"label_des": "射击游戏"}
{"label": "17"	"label_des": "休闲益智"}
{"label": "18"	"label_des": "动作类"}
{"label": "19"	"label_des": "体育竞技"}
{"label": "20"	"label_des": "棋牌中心"}
{"label": "21"	"label_des": "经营养成"}
{"label": "22"	"label_des": "策略"}
{"label": "23"	"label_des": "MOBA"}
{"label": "24"	"label_des": "辅助工具"}
{"label": "25"	"label_des": "约会社交"}
{"label": "26"	"label_des": "即时通讯"}
{"label": "27"	"label_des": "工作社交"}
{"label": "28"	"label_des": "论坛圈子"}
{"label": "29"	"label_des": "婚恋社交"}
{"label": "30"	"label_des": "情侣社交"}
{"label": "31"	"label_des": "社交工具"}
{"label": "32"	"label_des": "生活社交"}
{"label": "33"	"label_des": "微博博客"}
{"label": "34"	"label_des": "新闻"}
{"label": "35"	"label_des": "漫画"}
{"label": "36"	"label_des": "小说"}
{"label": "37"	"label_des": "技术"}
{"label": "38"	"label_des": "教辅"}
{"label": "39"	"label_des": "问答交流"}
{"label": "40"	"label_des": "搞笑"}
{"label": "41"	"label_des": "杂志"}
{"label": "42"	"label_des": "百科"}
{"label": "43"	"label_des": "影视娱乐"}
{"label": "44"	"label_des": "求职"}
{"label": "45"	"label_des": "兼职"}
{"label": "46"	"label_des": "视频"}
{"label": "47"	"label_des": "短视频"}
{"label": "48"	"label_des": "音乐"}
{"label": "49"	"label_des": "直播"}
{"label": "50"	"label_des": "电台"}
{"label": "51"	"label_des": "K歌"}
{"label": "52"	"label_des": "成人"}
{"label": "53"	"label_des": "中小学"}
{"label": "54"	"label_des": "职考"}
{"label": "55"	"label_des": "公务员"}
{"label": "56"	"label_des": "英语"}
{"label": "57"	"label_des": "视频教育"}
{"label": "58"	"label_des": "高等教育"}
{"label": "59"	"label_des": "成人教育"}
{"label": "60"	"label_des": "艺术"}
{"label": "61"	"label_des": "语言(非英语)"}
{"label": "62"	"label_des": "旅游资讯"}
{"label": "63"	"label_des": "综合预定"}
{"label": "64"	"label_des": "民航"}
{"label": "65"	"label_des": "铁路"}
{"label": "66"	"label_des": "酒店"}
{"label": "67"	"label_des": "行程管理"}
{"label": "68"	"label_des": "民宿短租"}
{"label": "69"	"label_des": "出国"}
{"label": "70"	"label_des": "工具"}
{"label": "71"	"label_des": "亲子儿童"}
{"label": "72"	"label_des": "母婴"}
{"label": "73"	"label_des": "驾校"}
{"label": "74"	"label_des": "违章"}
{"label": "75"	"label_des": "汽车咨询"}
{"label": "76"	"label_des": "汽车交易"}
{"label": "77"	"label_des": "日常养车"}
{"label": "78"	"label_des": "行车辅助"}
{"label": "79"	"label_des": "租房"}
{"label": "80"	"label_des": "买房"}
{"label": "81"	"label_des": "装修家居"}
{"label": "82"	"label_des": "电子产品"}
{"label": "83"	"label_des": "问诊挂号"}
{"label": "84"	"label_des": "养生保健"}
{"label": "85"	"label_des": "医疗服务"}
{"label": "86"	"label_des": "减肥瘦身"}
{"label": "87"	"label_des": "美妆美业"}
{"label": "88"	"label_des": "菜谱"}
{"label": "89"	"label_des": "餐饮店"}
{"label": "90"	"label_des": "体育咨讯"}
{"label": "91"	"label_des": "运动健身"}
{"label": "92"	"label_des": "支付"}
{"label": "93"	"label_des": "保险"}
{"label": "94"	"label_des": "股票"}
{"label": "95"	"label_des": "借贷"}
{"label": "96"	"label_des": "理财"}
{"label": "97"	"label_des": "彩票"}
{"label": "98"	"label_des": "记账"}
{"label": "99"	"label_des": "银行"}
{"label": "100"	"label_des": "美颜"}
{"label": "101"	"label_des": "影像剪辑"}
{"label": "102"	"label_des": "摄影修图"}
{"label": "103"	"label_des": "相机"}
{"label": "104"	"label_des": "绘画"}
{"label": "105"	"label_des": "二手"}
{"label": "106"	"label_des": "电商"}
{"label": "107"	"label_des": "团购"}
{"label": "108"	"label_des": "外卖"}
{"label": "109"	"label_des": "电影票务"}
{"label": "110"	"label_des": "社区超市"}
{"label": "111"	"label_des": "购物咨询"}
{"label": "112"	"label_des": "笔记"}
{"label": "113"	"label_des": "办公"}
{"label": "114"	"label_des": "日程管理"}
{"label": "115"	"label_des": "女性"}
{"label": "116"	"label_des": "经营"}
{"label": "117"	"label_des": "收款"}
{"label": "118"	"label_des": "其他"}
