# Supplementary material for: Chinese text classification by combining Chinese-BERTology-wwm and GCN
Source: PeerJ Comput Sci. 2023 Aug 17;9:e1544. doi: 10.7717/peerj-cs.1544 (PMC10495955; doi:10.7717/peerj-cs.1544)
Supplement: Supplemental Information 1 [file peerj-cs-09-1544-s001.zip › code and data/data/IFLYTEK/train.json]

{"label": "11", "label_des": "薅羊毛", "sentence": "活动新用户领5元现金即日起成功注册酷划的新用户，填写邀请码80008即可领取5元现金奖励哦。小伙伴们不要错过，赶快来酷划锁屏领红包吧~每天解锁50次，一年可赚上千元酷划锁屏是一款可以自动赚钱的手机锁屏APP，每次解锁手机均有数额不等的现金奖励。赚到的钱可以极速提现到微信钱包、支付宝，也可以用来购买爆款商品。除手机解锁可以赚钱外，酷划还提供邀请赚、分享赚、高额赚等十余种赚钱方式，零成本可得高额回报。三年时间里，酷划已累计服务了超一亿名用户。在手赚软件中处于无可争议的领先地位。手机赚钱，用酷划锁屏就对了功能介绍手机解锁领现金每次解锁均有现金奖励锁屏精选新鲜资讯，边看边赚零花钱十种以上赚钱方式邀请赚、分享赚、试玩赚…多种赚钱方式任你选每天花上五分钟，酷划收入翻倍领邀请徒弟收入加倍邀请好友体验酷划，建立师徒关系徒弟挣钱，师傅得现金奖励提现购物任你挑选您的收入可提现，购物，话费充值微信一元提现，极速到账官网www.coohua.com微信公众号酷划在线客服邮箱help@coohua.com,每天解锁50次，一年可赚上千块,1、客户端个人中心电商相关功能下线2、锁屏改造客户端SDK"}
{"label": "95", "label_des": "借贷", "sentence": "产品简介小腰包APP是友戏互联为年轻白领人群打造的一款互联网消费金融应用，以用户日常消费行为轨迹为信用依据，为用户进行信用评估。并通过简单的操作、便捷的申请及快速审核为消费人群提供现金补充及分期服务。产品亮点1申请快捷以用户日常消费行为轨迹为信用依据，打造门槛低、审核快、线上申请、随时可用的产品申请特点。2大数据评级采用生物识别技术+大数据信用评级整合腾讯、阿里、京东、金山、银联等大数据资源，打造便捷申请，快速审批，安全交互，全面触达的现金补充服务体验。3挖掘信用价值为用户提供授信额度提升机制，借助完善的消费数据分析模型以及用户自主的信用信息补全行为，体现信用价值。4游戏交互场景游戏化场景，摆脱传统平台直白、乏味的用户体验；打造生动、真实的人机互动体验，让用户在使用时不再感到无趣。联系方式官方微信小腰包官方网站www.uxibank.com全国客服电话01056592326,借款必备神器,应用版本1.2.5大小29.8M资费免费时间2018/2/8分级3岁以上"}
{"label": "74", "label_des": "违章", "sentence": "6000万车主都在用的查违章洗车养车加油车险优惠一站式用车服务平台，河南交警系统直连特色功能专属用车管家登录即享全方位的管家服务。实时用车提醒、1对1在线答疑、管家福利推荐，更有干货分享，从此用车不找熟人。车辆违章查询车辆违章数据来自河南省交管部门，信息真实、准确，全省违章信息皆可查询。VIP会员还可享受违章代办，快速处理违章记录，避免排长队。随时查询、随时处理，简便快捷。友途VIP享受优质用车生活19元即可成为友途VIP会员，享九大特权加油每升补贴1毛、线上违章处理、维保用品6折、快捷审车不排队、高额车险补贴、4A+景区免门票、城区道路救援等，让您用车省钱省心省时间。全城热聊结识更多车友车主实名认证，随时随地报堵，了解新的路况，结交不同车友，全城伴你同行全方位车主金融车主贷，高额度；建行友途车主卡办理，尽享用车福利；车主信用卡申请，高额度，易申请，车险高额返利，人保太平洋平安车险多种选择，购险即可享受友途赠送的40的补贴，更有购险后的专业用车指导服务全方位用车福利APP违章、加油、洗车、保养、审车、游玩、车险全覆盖，全景化用车生活福利平台，友途车服即可搞定联系我们官方微博@友途车服官方微信友途帮微信号youtubng666官方网址www.youtoo365.com客服电话967106更新内容稳定性改进和错误修正。"}
{"label": "70", "label_des": "工具", "sentence": "这不仅是一个一站式的服务平台，在使用魅族手机过程中遇到什么可以通过这个应用来寻求解决，还是您们身边的服务中心，内置贴心的服务查询和完善的咨询服务，让您在家也能享受窝心服务。"}
{"label": "58", "label_des": "高等教育", "sentence": "\"2019普通话学习、教师、公务员、播音主持、学拼音、配音员做普通话水平测试的优选软件1.普通话考试汇集普通话考试所有必考知识点，普通话词语表、60篇朗读文章、30篇命题说话。更有模拟考试示范性拼音和发音。不再怕读不准拼音字母表、学拼音，读绕口令，考幼师、教师、播音主持、配音员就是可以这么简单2.学拼音荟萃拼音字母表的声母表、韵母表的发音图片及音频。从基础学习发音技巧，提供标准的拼音字母表抓好普通话发音，为学习语文，读好古诗文、绕口令打下良好基础也为想成为幼师、教师、播音主持、配音员的你打下良好基础。3.普通话学习"}
{"label": "25", "label_des": "约会社交", "sentence": "产品介绍真实互动交友约会吧，聊天泡走喜欢的人无论你是情窦初开、再次寻爱还是离异孤单，都可以在这个平台上找到社交伴侣，不再孤单寂寞美女帅哥应有尽有，让你感受一对一零距离的邂逅，陪你聊工作，聊生活，聊情感，赶走寂寞无聊~功能介绍约聊提示今夜谁渴望遇到你实时提醒谁看过您，谁曾经关注过您，谁给你发来了消息，实时提醒热辣推荐根据您的条件向您推荐成功率高的TA附近交友随时邂逅身边的异性，让你马上约的到身份核查真实照片、真实资料，拒绝骗子2秒注册一键快速高效，描述您的情况和需要，让TA不会错过你全天客服提供24小时在线客户服务支持，。"}
{"label": "25", "label_des": "约会社交", "sentence": "\"在同城邂逅你附近的人；在约会找兴趣相投的人一起去玩吧；在对方的空间看上了一键约TA；发约会不等待主动出击。可以应约他人的约会，也可以发布自己想要的约会哦一个人无聊是寂寞，两个人无聊是相伴不要孤单寂寞冷，那就快点行动起来吧更新内容1."}
{"label": "70", "label_des": "工具", "sentence": "助力你的商业成功，让你一步跨入汇聚商业资源的社交圈子。正和岛上聚集了全球企业家正和岛岛邻，以及近百万企业决策者和管理者，是全球有影响力的高端商业社交平台。现在，你只需安装正和岛APP就可以与他们一路同行。你将Get到人脉发现值得信赖的合作伙伴，除了翔实的信息，你还可以看到他在圈里的口碑；机会对接商业资源，一对一精准推送到合作伙伴和客户面前；公开课链接高端企业家智库，企业家智慧的知识分享平台；岛读共读商业头条，与专家大咖近距离互动和碰撞；同时，你的正和岛个人主页将成为展现你商业形象的个性名片，花点时间润色，最优秀的商业伙伴可能因此主动找到你。更新内容1、新金海客身份，可享受多重权益2、通过推荐人机制可推荐或称为金海客3、上线卡券系统，岛上消费更优惠"}
{"label": "70", "label_des": "工具", "sentence": "pixabay是最有价值的免费替代商业图片库，pixabay移动应用程序包括以下功能快速搜索和友好的用户界面滑动搜索结果一键查看图片优化放大和小屏幕移动直接下载并共享各种大小的图片留言和评论允许你与他人联系图像可以喜欢，收藏，易于管理,,优化体验，增强稳定性。"}
{"label": "54", "label_des": "职考", "sentence": "考教师，用青春无悔，换桃李满园震惊2019教师享受公务员待遇，2019我们一起考教师get教师资格证考试，教师招聘考试，教师招聘，教师编制，教师在线考试通我爱教师资格证，教师招聘考试题库，一起考教师，当老师2019数学老师，音乐老师，数学老师，特岗教师2019全新视频课程、全真讲义，全新全面来袭教师资格证考试、教师招聘考试将免费进行到底^~^我们陪你一起考教师资格证、教师招聘考试~^~^~500万教师笔试考生、200万面试考生、400万普通话考生；强烈推荐选择；150000+全国教师考生用户五星好评；四大功能模块直播、视频、题库、答疑论坛教师资格证、教师招聘考试2019免费直播公开课教师资格证、教师招聘备考大神老师，实时讲解难题；在线免费直播，必考知识点，考试须知，历年真题讲解；教师资格证、教师招聘考试2019全新版免费视频同步2019教师资格证、教师招聘考试国家权威考试大纲；2019全新录制视频，支持离线下载，清晰度选择；教师资格证、教师招聘考试2019全新智能、可视化题库同步2019教师资格证、教师招聘考试题库；配套教材的商品展示页面UI细节，交互细节新增优惠促销让利活动"}
{"label": "34", "label_des": "新闻", "sentence": "business面向商务人士，是一款综合商务资讯和产品的综合性信息服务平台，同时拓展包含商贸学堂，财经商圈，企业名录和财富精英的商务资源。businessApp客户端汇聚商务精英，是企业商务人士的高端商务平台。,,提升体验，修复部分问题。"}
{"label": "71", "label_des": "亲子儿童", "sentence": "宝宝爱刷牙启蒙03岁宝宝经典应用，专注培养宝宝良好卫生习惯，让宝宝爱上刷牙。宝宝的乳牙一颗颗长出，爸爸妈妈的烦恼也随之而来。怎么保护宝宝娇嫩的乳牙，教TA清洁牙齿呢为了牙齿健康，当宝宝的乳牙大致长齐时，就该培养TA养成刷牙的卫生习惯了。但是模仿大人刷牙的热情消退之后，很多宝宝就不爱刷牙，不愿意把牙刷放到嘴里，这可怎么办呢让可爱的清洁小能手小小牙刷来帮你的忙吧小牙刷立志，要让护理牙齿的过程变得充满乐趣~让宝宝跟小牙刷做朋友，学唱刷牙歌，在快乐的儿童游戏中爱上刷牙，从小养成良好的口腔卫生习惯。小猫的牙齿变黄了，小河马的牙缝里有牙垢，小鲸鱼的牙齿上还有残留的食物……快用小小牙刷帮它们刷刷牙吧多才多艺的小牙刷，除了能当清洁小能手，还会唱刷牙歌哦宝宝快跟着小牙刷学唱刷牙歌，大家一起快乐刷牙，爱上刷牙吧~宝宝巴士专注于移动智能早教产品研发，提出年龄+能力的多元早教理念，根据宝宝巴士超过1亿家庭用户的早教需求、学龄前儿童不同年龄段的敏感期特点和学习重点来设计产品，构建出完整的产品体系，打开探索世界的大门。宝宝巴士专注于移动智能早教产品研发，提出年龄+能力的多元早教理念，根据宝宝巴士超过1亿家庭用户的早教需求、学龄前儿童不同年龄段的敏感期特点和学习重点来设计产品，构建出完整的产品体系，打开探索世界的大门。▶设计理念宝宝巴士BbyBus,专注启蒙，而不仅仅是教育。我们专注于启发，而不只是学习。我们专注于能力培养，而不只是单一认知。我们专注于寓教于乐，而不是填鸭式教学。宝宝巴士，快乐童年全球1.5亿家庭用户的早教之选，您的幼儿教育好帮手搜索宝宝巴士大全，就可以下载宝宝巴士的所有早教APP了哦~▶联系我们用户交流QQ群59800848微信宝宝巴士微博@宝宝巴士官网http//www.bbybus.com邮箱ser@bbybus.com更新内容更稳定、更优质，邀您一起体验。"}
{"label": "12", "label_des": "魔幻", "sentence": "《元气骑士盒子》免ROOT、原版《元气骑士》游戏的攻略辅助为您提供了如下功能MOD无敌、高速移动、攻击瞬移、暴击、子弹加速、子弹穿透、无限子弹、技能无CD、解锁人物、宠物等。让你玩的更high，更爽，更自由资源官方新版《元气骑士》游戏，玩的放心相关每天更新，精彩的视频解说、权威的图文攻略存档支持本地存档，游戏进度随时可保存在存储卡中，换手机、重装应用、重装，不用担心丢失游戏进度PSMOD由独立MOD开发者K神提供，其他功能由GG大玩家提供了。"}
{"label": "70", "label_des": "工具", "sentence": "卡亭是一款为广大人民服务的公交一卡通充值，消费，查询为一体的出行软件，使用便捷，操作简单。目前支持广州、郑州、沈阳、南昌、海口、吉林、南宁、绍兴、南通、昆山、玉林、大理、台州等城市的公交一卡通充值，更多城市正在陆续开通中除了公交卡充值，还能享受赚积分换礼，在新增K+商城有更多拼多多优惠券等你拿如果您有任何疑问或对我们的产品感兴趣，请联系我们微信客服TongKbokefu客服QQ群452491623服务热线4008886072更新内容1.优化了设备连接问题2.修复了已知BUG"}
{"label": "49", "label_des": "直播", "sentence": "制服直播秀场，美女在线视频直播，同城交友约会聊天，美女视频直播秀场平台。同城美女地理位置锚定，跨省分市，选你所爱O2O女团独家女团中国原料韩国制造，星味十足。台湾美女不一样的嗲声，给你不同的味道。明星直播直接连线一线明星空降中。724小时全天候美女为您表演一分钟都不能落下的精彩瞬间时时刻刻陪伴你音视频切换模式让你既能节省流量的消耗还能依然听到美女主播的动人歌声千万用户同时在线，上千直播间同时开播，更多选择带来更多妙趣。每月活动奖品让你目不暇接实物奖虚拟奖让你拿到手酸只要你打开我们就会让你不虚此行制服直播邀请大牌明星MC亲临现场互动，一起唱吧福利来袭，赶快加入我们把更新内容1、进行了多处BUG修复，修复了注册功能。主播邀你一起互动，快来体验一下吧"}
{"label": "54", "label_des": "职考", "sentence": "上学吧电工题库是一个针对全国电工专业人员专业技术资格考试的题库，包含了高级技师、技师、高级登记证、中级电工证、安监局电工、电工进网作业许可证等考试大纲所确定的范围。更有历年真题集模拟试题题型，题库中的试题全真模拟真实的考试，是各位考生学习乃至通过考试的好帮手。强大的搜题功能上学吧电工题库新增搜题功能，电工考试中的疑问一搜便知，更支持语音和拍照搜题。丰富的练习与做题模式上学吧电工题库有模拟考场、历年真题练习、每日一练、快速练习、考点练习、考试押题、做题记录等多种学习与做题模式、丰富多样化的陪你一起考电工。全面的电工考试大纲上学吧电工题库除了有其完整的电工考试题库与丰富的练习与做题模式外，还有电工考试查询入口和电工考试大纲更新内容增加客服接入"}
{"label": "24", "label_des": "辅助工具", "sentence": "荣耀代练是目前国内专业的游戏代练担保软件。荣耀代练，集发单，接单于一体，专业保障，代练担保无忧服务游戏有英雄联盟，王者荣耀，绝地求生产品特色1，服务我们的服务不只是朋友间的亲切和热烈，用户就是上帝，但我们依然坚持公平原则2，新每天万单，指尖滑动中让你随心所欲接单3，轻松简单的流程，但不乏专业性，在简单的交易中保障权益4，沟通顺畅安全交易，在订单内双方可随时进行沟通，让您的交易更便捷"}
{"label": "19", "label_des": "体育竞技", "sentence": "全新竞技手游力作《撞头赛车》，紧张刺激，极限暴走，狂野对决，更有跌宕起伏的剧情，体验冲击撞头的乐趣，缔造车技传奇玩家要驾驶各式赛车与对手对抗，目标是撞击到对方赛车手头部自定义竞赛或选择随机模式带来的竞技场和决斗模式。你能打败怪物卡车和越野卡丁车吗，喜欢就快来下载吧,看看谁的脑壳比较硬,全新竞技手游力作《撞头赛车》，紧张刺激，极限暴走，狂野对决，缔造车技传奇撞头赛车是一款非常精彩的竞速类型赛车小游戏，游戏的画面采用了非常可爱的卡通像素风格，玩家在游戏中将会体验到非常具有趣味性的游戏体验。玩家要驾驶各式赛车与对手对抗，目标是撞击到对方赛车手头部自定义竞赛或选择随机模式带来的竞技场和决斗模式。你能打败怪物卡车和越野卡丁车吗，喜欢就快来下载吧"}
{"label": "18", "label_des": "动作类", "sentence": "国产轻巧的桌面BUG。"}
{"label": "17", "label_des": "休闲益智", "sentence": "全新精彩章节来袭，挑战更为奇妙的解谜冒险新体验。带领小蜡烛勇闯灯塔，继续神秘追光之旅,全新章节邀你挑战,增加春节气氛场景，平台能力无变更。"}
{"label": "70", "label_des": "工具", "sentence": "简单快捷方便的小应用，支持二维码快速扫描，支持二维码分享，图片识别二维码，二维码记录生成，二维码结果分类，wifi连接，联系人添加，并且支持制作个性化二维码，多彩多样二维码随心制作。"}
{"label": "53", "label_des": "中小学", "sentence": "《人教版三年级英语下册》是专为使用人民教育出版社三年级PEP英语下册的小学生制作的学习软件，让手机立即变成随身学习机，操作简单，小学生使用软件可以在完全不用花时间的情况下熟练背诵所有课文，留给孩子更多的个人时间和空间。　　祝同学们学习天天进步。　　网站www.study91.com学习加油,小学生不花时间熟背英语课文,应用操作更方便，解决了部份机型出现崩溃的问题，解决了Android7.0系统不能使用的问题，应用可移动到SD卡、可以自由调节播放进度条、添加和取消复读、目录放大和缩小等。"}
{"label": "70", "label_des": "工具", "sentence": "康娜充电是一款像素风格对的桌面美化小部件，部件中的人物是来自动漫《小林家的龙女仆》的康娜卡姆依，领养一只康娜吧，平时都在唿唿大睡，充电时会有额外的反应哦~那根电源线到底是为什么供电的呢这是一个小部件App，装饰品。康娜充电使用方法长按桌面空白处，选择小部件，在列表中找到康娜后将其拜访到桌面即可。注意有的设备或桌面不支持摆放小部件；能源信息基于Nexus5测试单只摆放每小时低于0.5毫安时；额外提示1、阻止本应用自启以及后台驻留将可能导致康娜消失或无反应，本应用内存消耗不超过10MB；2、不再使用本应用时请即使卸载；3、本应用不需要任何权限也无任何联网行为；,,修复部分小错误，提升整体稳定性。"}
{"label": "4", "label_des": "同城服务", "sentence": "用我厨，5分钟手机下单，当日送到家。不用洗不用切不用学，直接开袋下锅。20分钟搞定四菜一汤，省时、省钱、省心、省力用我厨，爸妈不再为买菜楼上楼下跑，每晚都能和爱人吃上热汤热饭，小白也能做出餐厅级美味。每天都能省出2小时，多陪自家宝宝。多种套餐组合，每周精选多种套餐，每日更新不同团购商品，供用户自行选择。目前，我厨买菜已成为上海都市家庭在家做饭的高频选择。我厨自建20000平米中央厨房，自建化验分析室检测农残菌落等指标，产品可溯源，12道标准全程管控，严格质检确保食材健康品质我厨自建全城冷链物流体系，自建几百人的配送团队，一日三送，全年无休，准时递送新鲜。我厨自建完善的售后体系，及时为客户提供服务。并不定期组织丰富的线下活动，让用户有更好的体验。应用为我厨官方客户端,支持ios7.0以上版本。同时支持微信支付、支付宝支付、银行卡支付、银联支付、账户余额支付等在线支付方式,方便快捷。官方网站http//www.wochu.cn/我厨内容简介1、注册有礼活动期间新注册用户享好礼。2、下载我厨动动手指，新鲜蔬菜水果送到家，开启便利生活更新内容我厨V5.3.6更新优化用户体验~"}
{"label": "99", "label_des": "银行", "sentence": "寰宇人生，放飞梦想成就未来，每天进步一点点，就离梦想接近一点点。教育创新，服务社会。坚持高质量，高层次，高效益的办学指导。更新内容测试账号18624011866密码woiwoji，请测试后把此行删除修改发现的软件bug，更新软件打开速度和视频阅读体验"}
{"label": "95", "label_des": "借贷", "sentence": "金豆豆，快乐生活，轻松理财金豆豆帮你管理好你的生钱宝地房源越来越多，租户轮番更替、琐碎事也堆积起来，单据一大堆、拿房都没时间了，你是不是渴望有一款能够帮你智能管理房源的系统。金豆豆一款是服务于房东的出租屋管理工具，主要有房源管理、租客管理、房租管理等一系列便捷功能，告别过往繁复的手写单据、忘记收租、账面混乱等，极大地提高管理效率。软件特点1.界面简洁，操作简易2.支持多房源层级管理，出租屋状态一目了然3.无论是月租、季租还是年租，分类清楚不煳涂4.省心省事，从此以后无需手写收据；金豆豆一个人一部手机管理一栋楼，金豆豆帮你管理好你的生钱宝地1.界面简洁，操作简易2.支持多房源层级管理，出租屋状态一目了然3.无论是月租、季租还是年租，分类清楚不煳涂4.省心省事，从此以后无需手写收据；,,为您优化了体验细节。"}
{"label": "71", "label_des": "亲子儿童", "sentence": "吃下去的水果蔬菜米饭去哪儿了让新版奇妙的身体冒险告诉宝宝答案吧口腔粉碎机+胃部冲击炮+肾脏消消乐+小肠防御塔，美食冒险故事开演啦角色扮演不同的身体器官，参与各项消化工作，还有少儿启蒙动画片可以看哦器官认知真实模拟口腔、肠胃、肾脏等器官，轻松学习生理知识益智游戏消消乐、拼图、冲击炮点点屏幕，益智的亲子游戏开始咯消化科普叽里哌啦嚼碎食物，然后消化、吸收，食物冒险完成啦闯关挑战全新的40个益智关卡，全民都爱的启蒙挑战，你能过几关早教动画片快看，动画片开始了，和奇奇小猪糖糖，养成健康饮食习惯吧宝宝巴士儿童早教选择pp，众多儿童早教产品的一致选择，孩子从小学宝宝巴士儿歌，宝宝巴士大全，宝宝巴士奇妙屋，宝宝巴士乐园，宝宝超市，宝宝果汁商店，宝宝假日旅行，宝宝冰淇淋工厂，装扮小公主，小魔女大冒险，宝宝梦幻乐园，宝宝梦想小镇，宝宝环保手工等使用者的一致推荐。欢迎联系微信宝宝巴士微博@宝宝巴士官网http//www.bbybus.com邮箱cn@bbybus.com更新内容不放过任何可以提升体验的地方，优化细节，让游戏体验更上一层楼贴心的小bug修复，提升稳定性和流畅度，畅玩无压力搜索宝宝巴士，就可以下载宝宝巴士的所有早教APP了哦~欢迎加入宝宝巴士官方Q群288190979，一起为孩子做更多更好的产品。"}
{"label": "53", "label_des": "中小学", "sentence": "初中英语宝典与初中英语教材同步辅导，中考英语专题复习。应用特色1应用首页初中英语教材部分囊括初中七年级、八年级、九年级各单元知识重点和英语语法，可预习、可复习。2发现页面初中英语重点知识包含初中英语词性、句型、作文、语法、考题及答题策略等专题知识，帮助初中同学针对性的掌握英语难点、重点；3推荐页面中考复习专题包含初中英语中考考点动词、冠词、介词、名词、形容词、情态动词、谓语动词、宾语从句、中考英语题型专练等复习资料，为广大中考考生提供英语考前复习帮助，助考生提高中考英语成绩。更新内容新版说明初中英语宝典一款帮助学生提高英语成绩的应用。英语特性1应用内容齐全，与初中英语课程同步学习；2包含中考复习资料，针对性的帮助学生攻克难题；3应用免费使用，不收任何费用。"}
{"label": "54", "label_des": "职考", "sentence": "&quot;一站式解决执业中药师、执业西药师考试刷题、听课两大需求用看书30&#37;的时间顺利高分通过2017年执业药师考试。2018年执业药师考试题库执业药师考试优题库全面收录近5年来执业中药师,执业西药师考试历年真题、模拟题题库、每日一练、考点章节练习、执业药师考试高频考点、优题库内含有上千万题库精准解析。2018年执业药师考试视频章节课执业药师资格考试视频章节课由主流命题研究专家主讲，为大家免费提供大部分教材全面精讲课程。2018年执业药师考试直播课程执业药师优题库每天都有免费的直播课，你可以随时随地进行学习和跟老师交流2018年执业药师考试题库相关内容执业药师,执业药师考试,药师,药师考试,执业中药师,执业中药师考试,执业西药师,执业西药师考试,执业药师题库,执业药师考试试题,执业药师试题,执业药师真题,药师题库,药师准题,执业药师优题库,优题库等。2018年执业药师题库大数据分析执业药师优题库可以根据十几万用户的答题情况，分析出高频考点和高频易错点，也能为你提供精准的能力评估报告，精准分析考点掌握情况。题库适用考试地区本题库内容适用于全国各个省市考试地区包括北京、上海、天津、重庆、黑龙江、吉林、辽宁、河北、河南、湖北、湖南、广东、福建、江苏、浙江、江西、安徽、山东、山西、甘肃、陕西、青海、四川、云南、贵州、海南、台湾、宁夏、新疆、西藏、广西、内蒙古等地区。&quot;"}
{"label": "20", "label_des": "棋牌中心", "sentence": "1、免房卡，亲友约局不花钱，房间玩法自定义，安全稳定无作弊。2、正宗天津麻将玩法可碰杠，不可吃，带庄。除一般番型外，特色玩法如捉五、混吊、龙、素等，富有别致趣味性。除了传统的碰、杠、和牌等规则外，经过创新，增加了带铲、金杠等特色元素。本地特色玩法应有尽有，规则正宗地道无偏差3、万人在线金币场，天津本地人都在玩，快速约局，随时随地想怎么玩就怎么玩。4、新增擂台赛、争夺地方排行榜，抢手机大奖5、激情比赛场奖品丰富，赢话费、拿京东券6、丰富小游戏，轻松娱乐，打牌之余也不无聊。,免费约局，正宗天津玩法合集,新版特性全新体验，福利翻倍1、擂台赛，争排名抢手机大奖2、奖池玩法，以小博大赢高额奖金3、新手上线送红包，领取门槛低4、画面升级，美女角色陪你游戏"}
{"label": "118", "label_des": "其他", "sentence": "健康管理;日用百货、医疗器械、机械设备、五金交电、化妆品、办公用品、美容仪器、护肤品、洗涤用品、工艺品、网络开发设计、网络运营、包装材料的批发及零售。,一款省钱购物应用,更改个人中心显示修复订单详情展示"}
{"label": "71", "label_des": "亲子儿童", "sentence": "专业起名软件好听文采有寓意2018年新生儿起名软件，明星准爸准妈强烈推荐的宝宝取名，解名起名字测试打分app产品特点1.免费起名依照生辰八字，为婴儿小孩起名字测试打分，让你了解姓名隐藏的含义，拒绝重名，无吉祥寓意的名字。2.取名意蕴婴儿起名，宝宝起名，小孩取名，新生儿起名字，结合诗词、楚辞、论语起名、英文起名、唐诗起名、宋词起名、国学起名，继承传统命理起名学优点，协助为宝宝起名取名，姓名分析，成人改名，让你的名字不输名人明星，响亮大气。3.好名助运如何正确给宝宝起名取名综合三才五行，数理五格，生肖喜忌、字义音义，新生儿宝宝小孩起名取名软件大全，起名好听助运~好的人生，从好名开始4.服务精神婴儿起名大全，宝宝新生婴儿起名取名就用起名解名，宝宝取名挑选名字到满意为止。精品功能1.生辰八字起名起名方法继承传统八字、自选名字、推荐名字、吉祥好名，多个高分好名任您挑选2.专业大师解名一键查询您的姓名拼音、笔画、五行、吉凶、字形意义分析，轻松解析好名字还在为宝宝起名发愁吗快来下载吧专业的起名工具，为宝宝起名字测试打分，宝宝起名不用愁，自己改名有保障,中国父母信赖的起名品牌软件,1.修复了部分软件问题2.使用更加流畅；"}
{"label": "108", "label_des": "外卖", "sentence": "口碑天天特价，尖货9.9元起口碑APP好货9.9元起，新人专享10元红包免费吃。邀请好友再赚现金，99元封顶。口碑农场派对，7天翻倍种上口碑农场，种菜养牛、互动偷好友食材，免费兑换汉堡、披萨、薯条、鸡翅、鸭脖。口碑－超级会员，限时特惠1.超级会员基础版特惠9.9元，5次8.8折，每月封顶减25元2.超级会员升级版特惠19.9元，5次8.8折，每月封顶减40元口碑，是阿里巴巴本地生活旗下产品，为消费者提供美食、点餐、订餐、预订、排号，休闲娱乐、外卖、团购、商品购买、电影票、酒店预订、机票/火车票/汽车票、票务、打车出行、周边游、KTV、丽人美容美发、足疗养生、结婚、亲子、摄影、健身、生鲜配送、水果到家等全面生活服务。口碑通过机器算法精准推荐，让用户用更低的价格找到好店、好商品，同时口碑提供多种平台红包补贴，让消费者享受更多实惠。联系我们口碑非常重视用户体验，您可以通过以下方式联系我们。口碑客户端我的右上角帮助与反馈产品意见反馈微信口碑ilovekoubei微博口碑客服4008267710更新内容本次更新1.口碑APP好货9.9元起，新人专享10元红包免费吃。邀请好友再赚现金，99元封顶。2.超值抢购，推荐好货9.9元起，大牌好货5折起，购买商品更高效。"}
{"label": "113", "label_des": "办公", "sentence": "全新的微盟商户助手，支持微盟新云平台商户登录。全新微盟店铺管理工具，帮助商户更加高效便捷地处理订单、管理会员、核销卡券、沟通客户、管理应用等。客来店收银台可扫描客户付款码收款或现金收款核销核销客户产品、预约、优惠券订单管理管理产品、预约、收银订单会员管理查询会员，会员充值、消费、修改积分消息通知产品、预约、收银订单消息及时通知客服功能手机端客服工具，与客户更便捷地沟通微商城待办事项待发货订单、待处理售后订单提醒订单管理对订单进行筛选、发货、改价、标记、取消操作售后管理管理售后订单，同意或拒绝等数据统计支持查看客流分析、客户群体画像、交易转化及明细消息通知待发货、已完成、异常物流、售后订单消息及时通知客服功能移动端在线客服，随时随地和客户便捷地沟通智慧美业核销核销券，计次周期卡，积分商城订单订单管理优惠买单订单查看，服务项目接单，到店等操作核销记录查看券、服务项目、积分商城核销记录如您在使用中遇到的任何问题或需求建议，请及时联系我们。微盟官网www.weimob.com咨询电话10105188更新内容V2.0.5版本更新智慧零售1.增加客户线索功能，导购可实时查看专属客户的部分行为轨迹2.修复已知bug，和细节优化"}
{"label": "71", "label_des": "亲子儿童", "sentence": "孩子们学习拼音的好帮手拼音是儿童学习汉字发音的基础,是一门必修课,宝宝学拼音汉字融合了拼音笔顺、词组发音、卡通插图以及朗朗上口的顺口熘,以发散形记忆方式,让宝宝更快的掌握标准的拼音发音。掌握了拼音技能后宝宝就能自己学习唐诗国语，写字，看故事书儿歌，本软件包含所有的拼音学习和幼儿拼图游戏，适用于幼儿园和一年级，二年级的小朋友学习。拼音启蒙学习儿童图卡更新内容优化了性能和修改了一些bug."}
{"label": "17", "label_des": "休闲益智", "sentence": "单机版两幅牌拖拉机升级1、单机无需登录、无需注册，直接打开就能玩。2、发牌完全随机，机会决对均等，玩不过手机不要怪牌不好。3、支持2.2以上的ndroid手机，屏幕至少要在480800以上320480也可玩，效果差些。4、人工智能，高超的出牌技巧，为玩家提供了强劲的对家和对手。5、精美画面。更新内容操作更简洁流畅，使游戏体验更舒适，趣味更浓适应Android8修复bug"}
{"label": "18", "label_des": "动作类", "sentence": "《七雄争霸》手游是一款以春秋战国为时代背景的大型SLG手机游戏。玩家将扮演一位运筹帷幄的城主，招兵买马，招揽名将，割地称雄，最后一统中原。游戏还原经典战役，玩家可以征战天下，谱写属于自己的历史；征收资源，升级建筑，打造自己的城池，使它固若金汤；招兵买马，坐拥百万雄兵；招贤纳士，史上名臣无不听令《七雄争霸》手机版画风恢弘大气，战场城池等场景细节精致写实，让玩家在游戏中一统天下，成就千秋霸业更新内容1、新增了真武套装2、功能优化"}
{"label": "95", "label_des": "借贷", "sentence": "小钱为有需求的用户的推送新的资讯，在线贷款常见问题解决、投资理财产品推荐的手机app，纯线上操作，解决你贷款难的问题。让贷款更便捷、结果更有效、利息更低，做专业免费的借钱帮手。主要功能1、借款速度快优先审核，5分钟放款，挑战放款速度极限、迅速定位快速下款的方案，解你燃眉之急。2、贷款成功率高快速审核，贷款产品众多，您可以尝试申请多家产品，也可根据自己的需求即可办理，仅需3步快速办理贷款。3、贷款利息低超低利率，随你挑选，信息准确，不产生任何费用，更多优质服务等你来贷4、贷款新快车贷款前了解相关信息，避免造成利益的损失，还可随时获取贷款分期还款资讯。联系我们在线与您交流，我们渴望倾听您的声音。,小额贷款，现金借钱借贷借款,V1.0.9版本更新说明1.视觉效果全面优化，带来全新感官体验；2.更多海量借款新品，为你提供更多服务；3.软件性能更加稳定，借款还款更加流畅"}
{"label": "24", "label_des": "辅助工具", "sentence": "王者代练是陕西绝顶人峰网络科技有限公司开发的一款游戏代练交易管理应用，是国内专业的游戏代练交易软件。王者代练能让用户更方便地注册帐号，管理接发单，充值提现等快捷操作。随时随地接单，让代练更有保障。主要功能注册帐号，并对账号信息设置及相关管理；发布代练订单；接取代练订单；跟踪订单状态;在线聊天沟通；完单；上传截图；资金信息查询；账号信息查询及管理；账号充值、资金提现。服务内容为各大热门游戏提供代练相关业务服务。王者代练拥有专业的客服团队，为广大用户提供优质的服务，软件集成了订单管理、财务管理、订单统计、等众多强大功能，操作快捷，简单易用。王者代练为您提供海量订单供您筛选接单，任君选择，轻松赚钱；王者代练，打手专用、接单无忧。更新内容对功能进行了优化"}
{"label": "94", "label_des": "股票", "sentence": "国元手机开户，操作简单、功能强大，具备下列特点1.只要你带着身份证、银行卡、一部手机有网络即可马上开户2.自带身份证识别，自动识别你的身份，不需要你多填写信息3.如果你已经有股东账号，也可以通过国元手机开户挂到我公司4.坐席人员会给你详细介绍开户的过程，方便你操作5.开户结束之后立刻收到资金账号信息。身份证识别界面。"}
{"label": "28", "label_des": "论坛圈子", "sentence": "微博净化反黑神器,追星应援服务工具,用心做应援提供一站式的偶像应援定制及服务。线上守护偶像,微博净化反黑神器线下应援支持,公益广告,媒体投放,海外宣传追星交友,应援直播,与百万粉丝一起为明星爱豆加油MF魔饭生是一款跟爱豆,偶扑,饭友,星饭团,fansbook,owhat不一样的粉丝应援平台1、偶像微博星动态,随时撑控,净化反黑,一键明星搜索排名。2、提供专业的应援解决方案,集成"}
{"label": "113", "label_des": "办公", "sentence": "图片转文字扫描仪是一款能够将书籍、名片、照片中的图片文字识别提取出来OCR文字识别软件，也是一款能够将扫描翻译的全能扫描仪。可以简单方便的将图片文字转换成文本文字，免除了手动输入排版的麻烦；也可以快速的扫描文档，照片等各种文件，将他们直接转成PDF格式保存或打印。文本识别 扫描各种文件、图片、书籍等提取想要的文字；强大的OCR文字识别技术支持多语言识别中文、英语、日语、法语、德语、俄语、葡萄牙语、西班牙语、意大利语；智能剪裁文档边界，移除杂乱背景，识别结果自动分段，尽可能还原原文排版；智能识别，自动选取识别内容转PDF或是提取文字；扫描翻译，支持多种语言的全文互译，无需打开翻译APP，直接调用扫描识别；身份证、银行卡识别内置摄像功能，通过OCR文字识别技术自动识别、提取图片文字 ，解析信息 ；高精度自动抓取文字信息，免除手动录入的烦恼；文件编辑 添加标注、批注、注释来标记文本； 内置文件管理器重命名、复制、移动、或删除文档 ；支持文件打印 ；文档共享 随手扫描的任何文档，可通过邮件、蓝牙、微博或微信分享给社交好友,图片转文字识别的照片扫描仪,修改bug优化用户体验"}
{"label": "70", "label_des": "工具", "sentence": "一个手机同时登陆多个微信号"}
{"label": "17", "label_des": "休闲益智", "sentence": "方块合合乐，数字，方块，消除游戏结合在一起全新的数字休闲游戏。如果你厌倦了千篇一律的消除游戏，那就玩玩合合乐吧全新玩法，一定会让你爱不释手。屏幕下方会出现一个随机数字方块，手指将方块脱到方格的任意区域，三个数字一样的方块相邻，三个方块合并并且点数增加。三个6合并后可以获得一颗宝石，三个宝石合并后可以炸开33的区域。方格中没有区域放置时，游戏结束更新内容BUG修复。"}
{"label": "48", "label_des": "音乐", "sentence": "梦幻钢琴，手指也精彩。当手指在琴键上划过，除了音乐唿之欲出，还有满满的礼物送给你，也许是快乐的星星，也许是甜蜜的糖果，也许是圣诞的袜子。因为歌声太美妙，窗外时而有小鹿停下脚步聆听你的音乐，时而有圣诞老人抛下幸福的礼物，时而有雪人抵抗不了你琴声的诱惑而来到你的窗前，时而有姜饼人从餐桌上逃出来到你的窗前，甚至有外星人前来围观。还在等什么，快来下载梦幻钢琴，他会给你不一样的惊喜，优质的琴声，精致的画面，超多的惊喜，带给你梦幻般的感觉。更新内容稳定性改进和错误修正。"}
{"label": "11", "label_des": "薅羊毛", "sentence": "小桔文摘，一个能赚钱的专业资讯客户端。阅读文章内容，即可获得收益，更有多种赚钱玩法等你发现小桔文摘汇聚全网海量资讯内容，根据个性化算法推荐，你看到的，都是你喜欢的。汇聚全网精彩视频，即刻下载享受多彩生活。海量内容源小桔文摘是无聊时，打发时间的神器，阅读的同时获得现金收益。这里集合了全网各类优质文章，精选内容网罗从百姓热点、文摘、历史、军事、健康、生活等海量资讯，你需要的，都在这里。一站式看遍全网。书中黄金屋阅读文章内容，获取零花钱，学习赚钱两不耽误，真正的实现书中自有黄金屋。转发分享好文章，赚取高额现金奖励，等公交的时间就能把车费赚出来广交天下友广交天下友，尽享师徒情，邀请更多好友参与阅读，金币翻倍，收益翻翻，更多活动收益方式，等你来发现小桔君初来乍到，还有许多问题需要大家的反馈与帮助#^.^#问题反馈微信服务号《小桔文摘》会有萌萌哒的妹子解决您的问题哦~也可以通过以下方式与我们联系微信订阅号小桔文摘订阅号官方微博小桔文摘更新内容1、问题修复以及性能优化2、优化用户体验"}
{"label": "96", "label_des": "理财", "sentence": "币快报是区块链资讯信息流和区块链数据发现平台，帮助用户了解区块链，普及区块链知识，并推动区块链生态的健康发展。自主开发的元图谱链是基于区块链技术的数据溯源公有链，可构建全球数字资产的追踪评价体系。币快报依托区块链和自有核心算法，为用户提供智能的数字货币信息推荐，拥有完整的数字货币知识图谱，提供便捷的信息交流渠道。更新内容更新日志AndroidV2.3.8767新增活动入口，可领取更多福利"}
{"label": "94", "label_des": "股票", "sentence": "iFinD同花顺金融数据终端始终专注于整合与资本市场密切相关的信息资源，为政府、企业、中介、媒体、投资者等提供金融数据与情报服务。财务知晓详列个股财务数据，全面贴合您的投资需求。自选股监控多组自选股同时查看；PC、手机同步；新闻公告研究报告全握。股价预警信息及时触达，让您离线也盯盘。精选资讯精选证券要闻，消息早知道。全面行情支持沪深、港股、期货、基金、外汇、美股、全球股指等。,资本市场密切相关的信息资源,1、路演预约页面和路演直播间改版优化。2、私募证券公司主页新增路演内容。3、期指栏目新增主力合约与新品种。4、优化细节，修复了近期已知问题。"}
{"label": "17", "label_des": "休闲益智", "sentence": "●全球5亿下载量，益智游戏《割绳子2》火爆开启●数百个小关卡等你挑战，全新面包房诱人来袭●超萌小伙伴倾情加盟，非凡绝技迎来探险新时代●高难度任务激发你的智力；超勐道具助你度过难关●每日登陆游戏抽大奖，探索隐藏要素体验全新乐趣哪里有美味糖果，哪里就有小吃货OmNom的身影。这一次，不甘寂寞的它又为大家带来了一场全新精彩美食大冒险。一如既往的简单操作，更加丰富的全新玩法，7大关卡，数百种游戏小关，让你尽情享受割绳乐趣。本次冒险中，OmNom新结识的各具神通的超萌小伙伴，帮助你度过重重难关，充分利用它们的能力，完成小吃货的糖果梦吧除了传统的收集星星，通过搜集游戏中的四叶草将会开启隐藏关卡。如果你喜欢挑战，还可以挑战关卡任务哦，只要按任务要求过关，对应关卡就会出现一个金灿灿的小奖牌，看起来倍儿有面子。闲暇之余，你还可以通过主页的互动功能和小怪兽一起玩耍，用不同方式触碰它，它就会用各种可爱动作回应你，相当可爱。想要让它更加萌那就通过商店为它和它的糖果购买炫酷装扮吧把它打造成你心目中的那个小可爱游戏特色●数百个小关卡挑战，美味面包房全新加入；●卡通画风清新可爱，背景音乐生动活泼；●爆萌小伙伴倾情加入，全新玩法等你体验；●可爱新装扮随心更换，糖果、轨迹新形象炫酷登场;●丰富关卡任你挑战；幸运四叶草开启神秘隐藏关；●高难度任务激发智力；神奇道具助你秒过难关；●每日登陆奖励惊喜又给力；互动登陆画面卖萌无节操；更多精彩游戏,敬请关注游道易公司网址www.yodo1.cn邮箱support@yodo1.com官方微信yodo1games官方微博http//e.weibo.com/yodo1"}
{"label": "116", "label_des": "经营", "sentence": "旺旺手机资讯网上平台是一款集旺旺"}
{"label": "23", "label_des": "MOBA", "sentence": "首款传奇系热血放置手游《传世挂机》，由盛大游戏官方出品。精品的传世题材，超休闲放置类玩法，结合传世端游超经典内容，以及全面突破的画面品质，为玩家带来挂机2.0超爽体验。经典战法道职业设定，双角色成长体系，高还原度技能及装备体系，带你回味传世网游初恋。行会集结、热血攻沙、杀人爆物、再现热血PK世界尸霸、禁地魔王、通天教主、铁血魔王等BOSS集结，再续传世打宝情中州勇士，马上唿朋唤友战沙城、刷桃园、闯炼狱，一起体验手机上的传奇世界更新内容更稳定、更优质，邀您一起体验。"}
{"label": "22", "label_des": "策略", "sentence": "2018年首款真实地理社交策略手游基于玩家真实地理划分游戏势力，让兄弟变得更近，共同驰骋疆场，真正体会国战精彩。世界观丰富，游戏以架空历史为背景，演绎武将PK大乱斗，释放无限战对决可能。画面精良，恢弘场景建筑、高精度人物立绘，一场视听福利盛宴经典游戏玩法，帮会建设、王城争夺、跨服远征，一战平天下更加入特色武将合体技能、搭配新颖天气系统，春耕秋收，内修外治。海量游戏福利，登录即可领取橙色武将、武将进阶丹等，邀您共赴这王者之争,年度实时对战策略手游大作,一、新增内容1，新增科技1医院上限固定提高伤兵上限数量2医院扩容百分比提高伤兵上限数量2，武将复活令商城每周将增加限购道具武将复活令，售价3钻石，每周限购12个"}
{"label": "113", "label_des": "办公", "sentence": "快递100收件端，是专门为快递小哥打造的方便靠谱的收件工具软件。从快递业务的细节着手，开发了扫码下单、绑定客户、免手写电子面单、云打印、快递员名片、图片识别下单等多种非常好用的功能，帮助他们省事、省心、省力，解决收件业务中的各种麻烦让快递小哥们的付出得到足够的收获。产品亮点1、系统更稳定，操作更顺手；2、一套系统，支持多家快递电子面单；3、便携打印，支持多种便携打印机；4、APP和电脑版完全打通，更多样的操作模式；5、专属寄件二维码，一快递员一码，让客户更不容易流失；6、客户扫码下单更方便、同时绑定客户，成为他的专属快递员；7、更多方便功能云打印、图片识别下单、批量下单、月结客户、对账管理等。适用业务场景上门收件，便携打印电子面单一边派件，一边开发客户门店自助下单，自助打印企业前台放置寄件二维码，扫码下单老客户批量下单一键打印适合各类快递网点、承包区、代收点、快递员、校园代理点等多类型用户更新内容3.15.0版本更新日志1、新增京东无界电子面单。2、派件增加批量补发短信功能。3、驿站派件支持一键出库功能。4、其它细节优化"}
{"label": "70", "label_des": "工具", "sentence": "永利app是一款密码管理助手。还在担心账号太多，密码记不住，账号老是重复申请这是上网最闹心的事，现在不必苦恼了902，下载永利app，这些问题统统帮你搞定。数据通过软件加密，没有密码谁也看不到，当然，你还可以把它当做你的秘密花园，谁没有一点小秘密呢,,提升体验，修复部分问题。"}
{"label": "34", "label_des": "新闻", "sentence": "光明日报社官方客户端。突出光明日报的思想理论文化特色，推送当天的新闻资讯。1、刷新闻每日资讯及时奉送，视频、图片、直播，多媒体资讯，舒适体验。2、看直播重大新闻直播，视频、图文直播交互，邀您互动参与。3、光明日报小明国内人工智能新闻服务，你来问，我来答。4、学理论关注理论专家，理论文献、学术期刊尽在掌握。5、赏作品全景、VR展示，给您带来不一样的科技体验。更新内容更新内容如下1.优化客户端点赞效果；2.修复客户端适配问题；3.优化客户端分享；4.优化语音合成"}
{"label": "116", "label_des": "经营", "sentence": "店+是由杭州木瓜科技有限公司开发的服"}
{"label": "21", "label_des": "经营养成", "sentence": "《逃出公司大作战》续作来袭，自从上次翘班被抓之后，老板对于加班的要求越来越严重了。。。我好想下班回家啊躲避魔鬼上司的监视，从办公室逃脱吧。新产品脑洞更大，更难逃脱哦。游戏特色新增老板娘角色，这一次不只要对付老板哦，两个人的看管，应付得来么道具、关卡更加丰富，一改上一代产品一口气通关的弊端；新增职场特色剧情，还可以撞破不为人知的恋情哦；催人泪下的结局，我们到底为什么而工作更多搞怪剧情敬请关注《逃出公司大作战》"}
{"label": "70", "label_des": "工具", "sentence": "宽广慧云是河北省承德市宽广集团专为会员打造的一款专属App，包括领券、电子海报、促销活动信息，电子会员卡等功能。注册有礼新用户见面礼，下载App即可得券。优惠券会员专属优惠券，领取后可在线下门店使用。包括代金券、折扣券、礼品券，让购物更省钱。电子会员卡会员积分、零钱包信息、消费记录一目了然，结账时可直接出示使用。电子DM海报每期推荐精选商品，提升生活品质，还有各种你不能错过的网红商品。联系我们&意见反馈客服热线4001110314更新内容宽广慧云2.1.0版本更新说明1. 宽豆商城功能上线；2. 更改了首页功能图标跳转逻辑；3. 修复了优惠券显示状态等若干bug"}
{"label": "102", "label_des": "摄影修图", "sentence": "XperiaZphotogallery是从索尼rom中提取的相册应用，适用于所有设备。索尼的原机应用一般品质都比较高，这款XperiaZphotogallery最大的特色就是在缩略图窗口左右滑动可以调整缩略图尺寸，整个过程是动态的，截图难以看出效果，非常漂亮"}
{"label": "13", "label_des": "仙侠", "sentence": "《古剑奇谭二》手游是由网元圣唐官方正版授权，盖娅互娱自主研发的精品MMORPG手游。它完美继承原作灵魂风骨，并对其剧情做了近一步升华，丰富的羁绊情缘系统会触发不同的故事走向，深入的隐藏剧情满足了玩家的探索欲望。该作采用3D全景地图，玩家可纵马驰骋畅享全景视角带来的带入之感，亦可御风行、越千山，搭乘竹笋包子号游览绝美上古仙境。骆集益、卢小旭、周志华等配乐大师精心打造的古剑单机原乐将完整收录其中，确保玩家在体验游戏的同时享受精妙绝伦的视听盛宴。本作于玩法上践行了精益求精的追求，除传承原作星蕴即时战斗外，手游对于偃甲系统也进行了深入发掘，执规矩掌巧工，穷尽机关之能，玩家身为偃师，不仅可以操纵单机原作中登场的所有偃甲，甚至可以亲手打造自己的专属偃甲，成为新一代偃术大师。此外，游戏还拥有与单机世界观息息相关的七大特色门派，与原作故人环环相扣的英雄副本、江湖试炼，在支线历练中未曾曝光的神秘隐藏篇章也会得到呈现剑意昭昭再书奇谭,剑心筑梦•再书奇谭,1、开启跨服PVP决战苍穹与藏宝图两种玩法2、优化了四方妖行录任务规则，避免大量玩家同时需要杀一种怪时出现抢怪的情况。3、活跃度奖励调整，60活跃度奖励改为2个挂机卡。4、帮派人数上限调整1级厢房人数上限由30人调整为50人2级厢房人数上限由35人调整为60人3级厢房人数上限由40人调整为70人4级厢房人数上限由45人调整为85人5级厢房人数上限由50人调整为100人5、新增闻人羽和夏夷则侠客兑换可在帮贡商城兑换侠客闻人羽可在英武徽章商城兑换侠客夏夷则6、其他优化及bug修复。"}
{"label": "28", "label_des": "论坛圈子", "sentence": "找设计师，上设计宝这里每天有众多优秀设计师在线交流、分享设计心得；精选全球优秀作品，帮你发现创意，找到灵感；每天都有高端靠谱的设计项目等你发现，我们为每个项目匹配专属顾问，为你推荐最靠谱的设计师，交易过程平台全程监管，担保交易更安全。设计宝特色功能1.精选作品精选海量国内外优秀设计作品素材，让灵感一触即发。2.精选文章设计资讯每日更新，设计趋势及时掌握。3.高端项目高端靠谱的设计项目任你挑选。4.作品分享发布自己作品，和设计大咖分享交流心得。5.发布需求认证设计师一对一为你服务。6.担保交易项目资金平台冻结，全面保障双方合作利益。更新内容1.全新视觉呈现，界面更清爽2.首页、社区结构调整，提供更优质的需求和社区平台3.支持有才的小伙伴们多次申请加V4.页面加载体验的优化"}
{"label": "95", "label_des": "借贷", "sentence": "\"捷信超贷200050000元贷款额度，低门槛，高通过率，透明费率，流程简单,放款速度快，是一款专为捷信新用户提供贷款服务的借钱软App。只需线上完成审批，线下网点面签，即可在5分钟内获得贷款。产品特点1.贷款额度高，200050000元额度，随意选择额度，满足你的消费或借钱需求。2.超低审核门槛，审批速度快，轻松贷款，信用记录不好朋友也可以尝试申请。3.申请流程简单，无抵押无担保，一张身份证即可办理，不拖延，速度快，通过率高4."}
{"label": "19", "label_des": "体育竞技", "sentence": "东西方两个不同的地域世界，一个是光明神的信众，遵从太阳神的旨意去护卫太阳城的安宁对抗这死神和战神的西方世界，另一个则是遭受天界众神种种伏击以拯救神农氏后人为己任的东方世界，似曾相识又完全相反的两个平衡世界交织在一起亮点一剧本型任务，玩家主要以冒险、解迷为主要游戏方式，游戏方式绝对不是普通的刷怪杀怪亮点二史诗级装备、个性化系统，在世界ol中，史诗装备会具有很强的个性化，你很难找到两件一模一样的装备的亮点三自由的经济体系，世界ol的经济设计是相当自由的，如果你是一个商人，或者具有商业头脑的人，你将活得很好如果你是个勤奋的人，那你不花分毫，也能活得很快乐,Q版回合制武侠世界MMORPG,优化和修复部分已知bug"}
{"label": "24", "label_des": "辅助工具", "sentence": "BUFF手游是一款汇聚万款热门手游的折扣平台，每笔均有优惠，更有游戏礼包，折扣返利领不停。1.超低折扣，货比三家，全网低折扣，低至2折2.万款热游折扣+多重礼包3.安全保障，品牌信誉，充值安全，折扣持久有保障,万款热游超低折扣+多重礼包,1，支持使用图片进行评论，快去参与相关活动吧；2，游戏专题列表页，去看看整个系列的专题吧；3，联系客服更方便，当您有疑问的时候快速找到专人咨询。"}
{"label": "97", "label_des": "彩票", "sentence": "以安全、便捷、快速为服务宗旨，为您提供专业的开奖平台。全网便捷的平台让您随时随地享受开奖乐趣。推时下热门彩种的开奖信息、历史开奖、彩种等。是您分析走势的必备工具。,彩神争霸是您分析走势的必备工具,优化系统性能，体验更顺畅。"}
{"label": "56", "label_des": "英语", "sentence": "初中英语教材同步课文、单词和录音，中考专题解读1包含七年级到九年级的单词和课文同步翻译，且都配有高清的真人发音，可跟读、可点读。2单元重要的语法和知识点详解。3单元配套练习带答案和解析。4每个单词都有详细的用法说明和例句等。5离线词典功能。离线快速查询单词释义、相关短语等。,初中英语同步辅导，中考专题复习,1、新增FM电台收听2、优化数据加载效率，修复已知问题"}
{"label": "70", "label_des": "工具", "sentence": "获得荣誉『语音翻译官』由『旅行箱APP』团队出品，该团队曾获2014年度豌豆荚设计奖；产品简介轻量化、准确的智能翻译应用；支持语种1.简体中文2.粤语3.英语4.法语5.德语6.日语7.韩语8.泰语9.捷克语10.荷兰语11.阿拉伯语12.芬兰语13.匈牙利语14.印度尼西亚语15.意大利语16.挪威语17.波兰语18.葡萄牙语19.俄语20.西班牙语21.瑞典语22.土耳其语产品特点1告别填字式的直译，提供准确的长句翻译；2语音直译，直接说话即可翻译对应的语种并人工发音；3良好的界面和交互4支持22种主流语种联系我们官方网站http//www.xyz.cn官方微博@旅行箱APP微信lxxpp更新内容修复Android8.0手机语音无法播放的问题"}
{"label": "1", "label_des": "地图导航", "sentence": "手机定位追踪软件，通过互联网进行接口调用。实现手机定位找人。随时查看家人的好助手。手机定位是一款定位查询实用工具软件，可安装到老人、小孩、夫妻、情侣及朋友手机上，通过在双方手机上安装该软件，输入对方手机号码即可实时定位对方位置，可谓防走失利器；本软件采用GPS、4G、无线WIFI三位一体智能定位模式，定位及时准确,,优化界面增强地图精度解决BUG"}
{"label": "28", "label_des": "论坛圈子", "sentence": "在这个世界上的旅游社交网络中结识新朋友，并与他们一起去探索这个虚拟世界沙发冲浪是世界上的旅游社交网络，它是一个由旅行者、冒险者以及终身学习者组成的全球性社区。社区成员们在一起分享美食、的住宿与派对地点，以及任何他们愿意分享的东西不论你身在何处，沙发冲浪都能帮助你在现实世界中结识一群开放、幽默的朋友。在此应用程序中，你可以搜索、结识新朋友回复、发送沙发请求与准房东与准沙发客进行沟通轻松查看用户档案Fcebook登陆祝您冲浪愉快不是沙发冲浪用户要加入我们，请前往http//www.couchsurfing.com更多联系方式Twitter用户请关注Twitter@CouchSurfingFcebook用户请点击喜欢http//www.fcebook.com/couchsurfing以上描述中存在违反广告法的内容，自动用代替更新内容为您优化了体验细节。"}
{"label": "46", "label_des": "视频", "sentence": "臻爱梦象动态壁纸是一款以粉色玫瑰花、金色戒指为主要元素的高清动态壁纸作品，暖粉色的色调画面中，粉色玫瑰花恣意地开放着，两枚闪闪发光的金色戒指重叠摆放，一股暖人的浪漫气息扑面而来，这样的唯美爱情和幸福是你想要的么臻爱梦象动态壁纸特点高清画质优质原创设计轻量省电，续航无忧全屏高清预览，一键设为壁纸臻爱壁纸，给你想要的浪漫精美动感特效，趣味交互支持访问壁纸设计师主页，与偶像留言互动，查看他的更多作品下载梦象动态壁纸，一起来点赞吐槽优质动态壁纸，支持分享到微博、朋友圈、QQ空间、微信QQ好友等各大社交平台更多精美动态壁纸、精品应用推荐关于我们臻爱高清梦象动态壁纸由梦象动态壁纸开发者象文科技呈献，象文团队致力为全球智能手机用户提供海量免费优质高清动态壁纸。独家个性化设计团队，专注打造风格多样化的精美动态壁纸；过硬开发团队赋予每张壁纸丰富炫酷动感特效如果你喜欢臻爱高清梦象动态壁纸，请下载梦象动态壁纸，免费更多优质高清动态壁纸1.界面全新改版2.添加个人会员中心3.更多设置"}
{"label": "70", "label_des": "工具", "sentence": "在您指尖的华为技术支持TechSupport华为技术支持APP，产品文档、精品视频，知识零距离传递；扫一扫，单板信息一目了然；全新的阅读体验，让科技触手可及，随机随地查询命令、告警和单板信息。更新内容修复了一些BUG。"}
{"label": "36", "label_des": "小说", "sentence": "书掌柜换源APP小说阅读，抓取互联网上的VIP章节阅读。●换源切换完美解决了章节内容错乱，章节内容不全面，只需一键切换。●推送推送你书架中的章节，让你永不漏章。●云端书架永久保证了你的书架不丢失，让你看书安枕无忧。●书评交流在看书的同时，能跟更多的热爱网络文学的书友进行书评交流。●智能转码智能的排版转码，精致的数据分类。"}
{"label": "96", "label_des": "理财", "sentence": "应用信息出借助手新功能上线1、新增出借助手服务功能2、帮您完成自动出借，减少资金站岗3、优化用户体验新手专享1、30天新手专项标年利率7+3，3个月新手专享标利率8+5；2、注册即送5000元体验金和818元红包；3、新手专享2次加息机会，每个新手专享标限购5万元；4、推荐好友出借，推荐人可得2现金返现；平台优势1、银行资金存管；2、严格的风控体系；3、项目都有实物抵押物；4、标的限额、稳健运营、小额分散；5、第三方担保机构担保；信用安全风投系+上市背景326万用户信赖联系方式微信服务号wanglibao400微信订阅号iwanglibao客服热线4008588066,出借助手新功能上线,出借助手新功能上线1、新增出借助手服务功能2、帮您完成自动出借，减少资金站岗3、优化用户体验"}
{"label": "17", "label_des": "休闲益智", "sentence": "哎呦是一款在线抓娃娃App。哎呦是配合手机销售门店的营销软件，顾客购买手机后，并且按照店员的指引进行了换机操作，便可以获取免费的抓娃娃活动。,哎呦免费抓娃娃,增加中小学视频课程"}
{"label": "56", "label_des": "英语", "sentence": "音标小助手这是一款英语音标教学app，适合刚刚开始接触英语学习和音标学习的初学者.汇集单元音双元音、清辅音浊辅音，标准的口型指导，正宗的美式发音，界面简洁，操作简单..卡片式内容设计,适合手机上学习..视频口型,跟着学..对比练习,辨析音标..小巧简单,实用.,音标随身学,0.Bugfix1.稳定性提升,代码优化2.可去除广告3.其他改进"}
{"label": "95", "label_des": "借贷", "sentence": "花钱无忧提供海量贷款产品，产品信息真实准确，匹配智能，满足用户更快速、更优惠、更安全的贷款需求；海量产品小额借款现金、现金贷、借钱、贷款、借款、小额贷款、借贷、大额分期…...近百款贷款产品，总有一款适合你门槛低、到账快推荐更适合的贷款产品给需要的用户，贷款平台内产品接受身份证等多种认证方式，即时申请，自动审核，快速放款；简单、实用全手机操作，方便快捷；贷款攻略、新上产品每日更新，实用信息不再错过.资金来源捷信消费金融有限公司更新内容1、优化了借还款页面与体验。2、修复了一些bug。"}
{"label": "70", "label_des": "工具", "sentence": "你得到孔与警报铃声在来电和短信,闪光警报，警报在接到来电或文字短信工作与闪光灯。不同的酷闪警示模式与简单的用户界面和图形。闪光警示应用Perfactally工作，晚上当你不想把你的手机上振铃模式，来电和短信。用户在黑暗中友好。这样你就可以通过你的闪光灯每一通来电和信息与Flash闪烁，闪动警报，通知闪光，强制闪光短信，强制闪光通话，来电闪光通知，通知闪光警示因此…...,,为您优化了体验细节。"}
{"label": "20", "label_des": "棋牌中心", "sentence": "正宗的单机广东麻将游戏来啦JoyGmes开发的《正宗广东麻将》是一款单机广东麻将游戏,鸡平胡规则和推倒胡麻将规则任您选择。鸡平胡规则是广东珠三角地区普及广、流行的打法,讲究鸡胡、平胡、爆胡,打法简单节奏快速。推倒胡规则可以选择是否买马，只能碰或者杠不能吃牌，必须自摸。《正宗广东麻将》界面美观大方，麻将牌面清晰，操作方便，自动的进度保存功能让您随时随地可以轻松娱乐。更新内容1，优化麻将图片显示，视觉效果更加清晰"}
{"label": "70", "label_des": "工具", "sentence": "卫小宝采用GPS+LBS双模式定位，一键极简化操作，数据云加密保存，配合移动APP，随时向您和家人提供定位、查看、保护三重服务；为安全保驾护航。APP定位精准，实时定位30s内收到定位结果，理论控制误差10米范围内；实际精度由天气情况或所处环境决定。主要功能介绍1.轨迹播放，选择日期，播放历史行程轨迹。2.实时定位，追踪等，不论是孩子、老人、宠物，还是贵重物品，都能远程定位保护。3.关爱提醒等,推送宝贝Cndy的信息，如低电警告、SOS求救警报，并携带求救录音。4、远程关爱，可远程录音及拍照5、运动计步，准确记录孩子的运动数据并实时与家长的共享数据6、安全区域，当孩子离开设置好的安全区域后家长pp会及时收到通知消息7、拍照分享，手表拍摄的照片可分享到微信及小宝拍拍秀的平台更新内容本次更新1.更改了注册电话号码的正则匹配，添加联系人的会员判断2.修复从主页点击照片进入宝贝照片页面，当图片足够多时，点击加载更多图片不刷新3.修改手表不在线的情况下，发起视频通话，APP提示语是英语的bug客服QQ2720857828客服电话4007881230"}
{"label": "99", "label_des": "银行", "sentence": "洛阳银行手机银行为您提供随时随地的便捷服务。手机银行基于业界高安全标准设计，密码采用国密算法加密、全新数据请求加密等手段确保您的资金安全。您可以在这里转账、查询、生活缴费、抢购理财产品等等。洛阳银行以真心的诚意为您提供服务更新内容更稳定、更优质，邀您一起体验。"}
{"label": "70", "label_des": "工具", "sentence": "菜鸟包裹侠，是阿里巴巴旗下菜鸟网络推出的一款面向专业快递员的高效揽派利器，致力于为快递员提供更便捷、更高效、更优质的服务。您可以通过菜鸟包裹侠轻松获取上门取件、驿站上门等订单，海量订单抢到手软。主要功能1、快递员身份自动识别各大快递公司快递员，自动识别认证；2、上门取件揽收更多包裹，轻松抢单，收入upup3、自提柜派送无忧，投递更高效；4、驿站送货上门对接手机淘宝／裹裹／支付宝等平台，订单源源不断；5、服务队管理订单互相转移，灵活方便；6、消息互动与消费者在线聊天，红包互动嗨翻天。温馨提示菜鸟包裹侠在使用过程中会持续使用GPS定位服务以便给用户派发附近订单，切换至后台使用时，仍会继续，相比其他操作会消耗更多的电量，影响电池的续航时间。联系我们拨打菜鸟客服热线4001787878更新内容本次更新1.短信电话通知自动同步到客户的物流详情，不用再担心客户收不到信息投诉啦2.驿站上门派件的业务流程优化，效率大幅提升3.其他功能体验优化&mdsh;&mdsh;&mdsh;&mdsh;&mdsh;&mdsh;&mdsh;&mdsh;&mdsh;&mdsh;&mdsh;&mdsh;&mdsh;&mdsh;&mdsh;&mdsh;&mdsh;&mdsh;&mdsh;&mdsh;&mdsh;&mdsh;&mdsh;&mdsh;&mdsh;&mdsh;&mdsh;&mdsh;&mdsh;&mdsh;&mdsh;&mdsh;&mdsh;&mdsh;&mdsh;&mdsh;&mdsh;&mdsh;上次更新1、「短信电话」全新升级，新增预存草稿、历史列表等功能2、部分地区上线「裹裹订单」网点代付功能3、其它功能体验优化"}
{"label": "83", "label_des": "问诊挂号", "sentence": "名医汇聚合全国就医服务，协助您轻松看名医。名医汇支持全国39个省份3000多家医院医生的服务信息查询，全方位为患友展示由第三方服务商提供的预约挂号、在线咨询、手术预约、远程问诊等信息，多环节助力患者轻松就医。1、名医排行榜百万患友诊后分享点评，打造名医排行榜。可依据按疾病找、按科室找查看相关医院及科室排行榜，查找适合自己的医生医院。3、在线咨询及电话咨询聚合13万+位医生的在线咨询及电话咨询服务信息，24小时内90以上的专家回复率。4、候补挂号用户指定医生，提交候补挂号申请，有人退号或医生放号的时候，名医小秘协助用户进行挂号，针对稀缺号、难挂号、专家号等，提高号源利用率，协助患者解决挂号难题。5、名医直通车集结全国3000多知名专家稀缺号源，涵盖国医大师、全国名老中医、各省级名医稀缺号，助力轻松看名医。6、手术直约知名专家手术预约服务信息展示。该服务由第三方服务商提供，快速安排患者入院手术。7、诊后分享与点评同病患友诊后就医点评信息展示，患友可作为诊前参考依据，并进行诊后心得分享。更新内容1、优化注册登录功能；2、修复了日常运营过程中的问题；"}
{"label": "4", "label_des": "同城服务", "sentence": "华为生活服务是华为官方推出的生活消费类软件，致力于为用户提供一站式生活服务消费和极致的使用体验一台手机充话费流量、看电影、海外购，团购美食，订酒店，订机票，打车，自营电商，缴水电费、快递查询，生活品类，应有尽有。一步体验找、用服务更方便，操作时间更简短。一个账号一次注册，畅行华为手机全服务。一键支付系统级的支付体系，更安全、更快捷。特色功能话费快充尽享低价，可方便快捷地为自己或他人的手机充值。在线购电影票提供优惠的电影票，超值活动每周六盛大来袭；热映电影一应俱全，在线选座方便实惠，海量影院选择更多。海外购轻松购买国外高品质产品，足不出户，尽享格调。团购团购美食，休闲娱乐，旅游，演出赛事等应有尽有。在线订酒店轻松预订酒店，新业务上线给你最优惠价格。在线订机票轻松订购去哪儿机票，给你最大机票优惠。自营电商为你提供优质精选货品，享受高品质服务；打车业务随时打车，给你专属华为生活服务优惠；水电煤缴费在家即可轻松缴纳水电煤费用，免受排队之苦。更新内容稳定性改进和错误修正。"}
{"label": "49", "label_des": "直播", "sentence": "东莞阳光台客户端是东莞广电传媒集团官方新闻客户端、全媒体移动门户和旗舰，致力于创新资讯传播与互动形式、提升本地民生服务能力。东莞阳光台客户端目前囊括了广播电视直播点播、互动图文直播、新闻资讯、问政、爆料、天气、空气指数、购买电影票、路况、违章查询、查公交、医院挂号、快递查询、社保、公积金查询、图书检索、证券开户、代驾叫车19个功能模块。更新内容当前版本2.4.3新版本大小20M1、修复了一些未知的bug。"}
{"label": "95", "label_des": "借贷", "sentence": "借钱花是互联网技术型企业北京致普惠金科技有限公司推出的个人网络借贷平台；国内首个以互联网大数据为征信源的小额信用借贷应用。有别于传统金融市场的繁琐征信与冗余申请审核流程，借钱花基于移动互联网平台，采用银行级客户资料管理体系，为资金需求的借款人提供快速、便捷、安全、高效、透明的服务。更新内容添加多银行卡支持优化应用"}
{"label": "17", "label_des": "休闲益智", "sentence": "唔~头好痛，怎么回事外面怎么都是黄沙，这儿到底是哪里啊难道……难道这女孩失忆了吗在一家埃及民房里，受伤的艾米莉悠悠醒来，她失忆了，完全忘记了昏迷之前，自己身上究竟发生过什么事情。昏昏沉沉的走出房间，哇，漫天的黄沙覆盖下，隐隐约约有一条不知通往何处的道路。快快把自己收拾干净，打扮一下，带上地图去探险吧在这条道路上，各种未知的探险在等待着你破碎的石像、无人照看的骆驼、被围攻的狮身人面像、神秘的星象图……不知在这道路尽头，能解开艾米莉的身世之谜吗游戏特色原汁原味沙漠之国，领略别样异域风情主角肤色随意切换，带来丰富想象空间多种服饰装扮选择，主角宠物人人有份关卡游戏丰富多彩，游戏内容分量十足通关获得相应知识，寓教于乐精彩纷呈关于我们LibiiGame一直致力于为孩子们打造寓教于乐并充满想象力的互动性游戏，而今已拥有超过四亿的下载量并且仍与日俱增。我们将不懈努力为他们创造出更多丰富有趣的内容。更多产品资讯，请访问官方网站www.libii.cn欢迎关注我们的官方微信公众号libiigame,,优化游戏体验"}
{"label": "17", "label_des": "休闲益智", "sentence": "《棍子西游》是一款操作简单且富于挑战的益智小游戏。玩家依靠自己的判断力和反应力，在可伸缩的金箍棒的帮助下，遇山架桥，帮助唐僧师徒在取经路上越走越远。,史上最难的游戏，一路向西,一、新增仙将上仙崔判官神将三圣母、黄牙老象、青毛狮子、蚩尤、织女大圣程咬金、青毛狮子、三圣母、蚩尤、织女二、玩法篇1.新增pve技能动画魔王之怒青毛狮子、引风化雷织女、寒冰剑阵三圣母、烈焰焚天蚩尤2.新增宝物神兵盘古斧、缚妖索法宝九黎壶、宝莲灯、噬魂珠3.新增玩法仙缘系统，集得特定组合的仙将可以获得奖励和仙缘，仙缘激活后对pvp对战有属性加成。4.新增章节地图第十四、十五章。三、bug修复及系统优化1.升星、提品、转生和辞退操作优化。2.元始天尊pve技能伤害类型修复，修复为物理伤害。3.商城购买礼包操作优化4.仙将技能说明描述优化。5.新服次日送仙将活动优化。6.其它已知bug修复与优化。"}
{"label": "53", "label_des": "中小学", "sentence": "学习文库从小学到大学再到考研等等文档集合共享资料库，百万专业资料随查随用。实时同步，进行资料管理。支持各种软件文档格式。支持图片导入、实时翻译等多种功能。内容涵盖1.文学素材，中外名着，各种科学知识，高考、中考满分作文，大学考研，社会考试等内容应有尽有。2.建立错题本，让你牢记之前的各种错题可以随时随地的进行复习。3.实用文档练习题、文学名着、满分作文、英语范文、词汇分析、重点试卷等联系我们如在使用过程中有建议或意见，请加入我们的核心用户群一起讨论，共同见证知识共享的进步，QQ群692331979,全阶段全社会学习的好帮手,迎来大更新1、收录超多考研、四六级等资料，更新即可查看~2、商城新增大量商品，还有红包等你来领3、优化缓存与启动时间。还等什么，快来下载呀~~~"}
{"label": "111", "label_des": "购物咨询", "sentence": "领啦网www.lingl.com真正免费购物平台。商家每天更新海量商品，试用任务简单易通过，试用品无需返还，只需1元手续费即可购物，百万用户信赖的购物全返利APP。更新内容新增功能完善BUG修复"}
{"label": "70", "label_des": "工具", "sentence": "这是你的时间管理和行程助手应用，由你新建任务、日程，帮你管理计划、清单，还能添加备忘录备注和设定闹钟提醒事项当日事当日清，让时间管理助手和行程助手协助你，提高学习、生活和工作效率1、日程计划随手记轻点几步，快捷添加日程计划，管理你的课程，约会，任务等2、打卡日程任务打卡提醒，任务打卡模式帮助你提高工作效率3、管理任务清单添加日程任务到清单列表，管理你的日程表、课程表、购物清单等4、贴心提醒事项设定闹钟闹铃，自定义计划提醒时间，不怕错过生日提醒、纪念日提醒5、两种日程模式时间轴、日历两种日程管理模式，纪念日、考试日标记一目了然"}
{"label": "99", "label_des": "银行", "sentence": "主要功能众鑫论坛聚焦每日最新的信用卡玩卡攻略和一手网贷资讯。贷款社区收录市面上靠谱网贷口子，一键申请，极速放款。办卡通道对接国内几十家主流银行办卡通道，安全、快捷。卡友社区汇聚众多卡友，共同交流信用卡和网贷下款经验。特色功能网贷口子每日分享全网最新最全的秒批借款口子。评论交流与借贷友实时讨论口子观点，越辩越明。收藏功能轻松收藏您感兴趣的好口子，一触即达。贷款超市可一键申请上百款贷款产品，极速下款。玩卡攻略玩卡一体机汇聚市面所有办卡提额攻略。客户服务众鑫客服全天为借贷卡友提供解疑答惑。,每天都有网贷新口子和信用卡技术,更新新口子及信用卡技术攻略"}
{"label": "71", "label_des": "亲子儿童", "sentence": "让宝宝快速记住并诵读110，并能一笔一划写出来，宝宝写数字就够了~TA们讨厌条条框框的约束，讨厌无趣无味的笔帖,更何况太早握笔容易使宝宝的手指发育畸形。肿么办呢快让宝宝写数字来帮忙吧~将数字拟化成各种可爱的形象，按照正确的书写规则，搭配上数十种趣味书写的形式1是拉链，开出小惊喜；2是插头，连出绚烂霓虹；3是花田，种出美丽小花；更多趣味数字，等你来发现~产品特色图形书写规范书写，形式多样，百玩不厌。模式简单，画面简洁，宝宝一学就会。每一个数字都有一段故事，快来给小朋友们讲讲吧。设计理念宝宝巴士BbyBus,专注启蒙，而不仅仅是教育。我们专注于启发，而不只是学习。我们专注于能力培养，而不只是单一认知。我们专注于寓教于乐，而不是填鸭式教学。宝宝巴士，快乐启蒙全球2.5亿家庭用户的早教选择，您身边的幼儿教育专家搜索宝宝巴士，就可以下载宝宝巴士的所有早教APP了哦~欢迎联系微信宝宝巴士微博@宝宝巴士官网http//www.bbybus.com邮箱cn@bbybus.com更新内容#宝宝巴士2019年春季新品预告#宝宝巴士匠心打造4款精品APP宝宝巴士科学岛宝宝巴士艺术乐园宝宝巴士百变职业宝宝巴士习惯班，将陆续上线~科学、艺术、社会、健康4大领域，助力宝宝快乐成长一键下载即可免费拥有成长所需的早教互动，敬请期待搜索宝宝巴士，就可以下载所有APP、儿歌、动画、视频了哦~欢迎加入宝宝巴士官方Q群288190979，一起为孩子做更多更好的产品。"}
{"label": "70", "label_des": "工具", "sentence": "内置高度优化重新取样和加强过滤器，满足您在各种情况下需要非常清晰和锐利的视觉效果。它也大大可以减少屏幕眩光。能够轻松和快速地满足你突然间需要放大屏幕内容的需求难道你不喜欢你有时间突然想看看一些一点点放大的文本和图片使用这个软件，你只需要按一个键就能瞬间做到。,,优化系统性能，体验更顺畅。"}
{"label": "70", "label_des": "工具", "sentence": "机动车治安管理信息系统手机端主要实现对维修机动车进行信息登记和数据上报等功能。通过系统可实现登录管理、车辆信息登记、车辆业务登记、车辆取车登记、查看公告等功能。,,1、解决了部分地区歇业申报问题；2、优化了一些使用上的体验；"}
{"label": "30", "label_des": "情侣社交", "sentence": "小鹿情感先生帮你挽救爱情，获得找女朋友秘籍。超过800万男孩使用，帮助男生解决如何追女孩、找到女朋友、挽救破裂的婚姻、爱情，以及如何跟女孩聊天、约会恋爱、搭讪表白等情感问题。你可以情感危机处理助你挽回对你来说宝贵的情感关系。聊天军火库快速让女生迷上你。女性心理分析让你搞懂女生在想什么。关系升级方式帮你搞懂什么时机、什么情况下可以跟她升温。约会去哪儿掌握高效的约会路线图。把妹讨论让把妹达人告诉你他们的秘籍。搭讪开场白助你在陌陌探探等社交软件上提高女生回复率。联系我们如果您对我们的产品与服务有任何建议，欢迎随时给我们评价、留言。官方网站https//www.ixiolu.com官方微信小鹿情感先生官方电话4000872113更新内容修复已知bug；优化了系统稳定性。"}
{"label": "71", "label_des": "亲子儿童", "sentence": "产品简介一款专门为儿童设计的恐龙认知类游戏，让宝宝仿佛进入遥远的恐龙世界中，在满足宝宝探索未知事物的好奇心的同事，可以学习到丰富的恐龙知识。许多小朋友都在等待你的加入，跟他们一起享受游戏的乐趣。1、恐龙介绍语音介绍，让小朋友更轻松了解恐龙。2、恐龙拼图锻炼孩子逻辑思维能力；三级难度，让小朋友更有成就感。3、恐龙喂食进一步了解恐龙习性，让小朋友能够区分凶勐霸气的肉食恐龙或温驯的草食性恐龙4、恐龙挖掘让小朋友享受发现新惊喜的乐趣。愿小朋友能够在玩耍中学习，在快乐中进步。关于系列贝贝狐和萌萌兔系列手机APP是面向全球27岁宝宝的育儿早教国际知名系列产品，全世界千万家长的选择。本系列囊括涂色画画、涂鸦王国、音乐儿歌、乐器学习、折纸动手、休闲益智、儿童故事、童谣古诗、胎教音乐、睡前故事、英语学习、认物识字、启蒙教育等，宝宝喜欢的应有尽有。调皮的贝贝狐，可爱的萌萌兔是宝宝的好伙伴，寓教于乐，让家里的宝宝快乐成长。许多小朋友都在等待你的加入，跟他们一起享受游戏的乐趣。1、恐龙介绍语音介绍，让小朋友更轻松了解恐龙。2、恐龙拼图锻炼孩子逻辑思维能力；三级难度，让小朋友更有成就感。"}
{"label": "82", "label_des": "电子产品", "sentence": "小米AI音箱官方应用，旨在帮助用户了解、使用这款人工智能硬件产品的手机客户端，初次上线，带来相当全面的能力，我们竭力为你打造最佳的AI初。主要功能1、初始化设置帮你快速便捷地给小米AI音箱配置网络，填写使用中需要的个人信息，让AI更懂你2、音乐电台集浏览、搜索、频道管理于一体的综合音乐服务，总之和音乐播放器相关的能力，这里应有尽有3、智能家居呈现你能控制的小米旗下的智能硬件设备，教你一句话玩转智能家居控制4、技能中心帮你发现小爱已经集成的几十种能力，你想要，我们就给。小爱的能力仍处于快速扩充阶段，没事儿常来看看5、个人中心账号管理、个人信息管理、音箱管理，简单明了、高效便捷特别推荐频道为不同家庭成员添加属于他的频道，按音箱ch键即可实现切换频道，你也可以语音点播，比如播放老婆的频道AI训练计划这个功能强无敌，自己动手丰衣足食，你想让小爱实现的一切功能、联合控制，这里都可以办到fix"}
{"label": "70", "label_des": "工具", "sentence": "专属于你的省电应用不会骗你手机还能用50小时，不会告诉你我帮你延长了24小时的。不会像其他臃肿的省电应用一样默默地为你耗着电。我们能做的是1.通过专属模式，定制你的手机，在不影响正常使用的同时，让你不浪费一丝电量2.通过时段省电，让你在睡觉，上班等不用手机的场合，可以不要哗哗地跑着电量，好疼3.通过极限模式，让你快要关机的手机，再多坚持那么一会，一会就好，不离不弃你需要做的，安装省电宝，静静地享受她每天为你精心挤压出的多那么几个小时的手机时光。更新内容4.1.2版全新出炉，专属于你的省电应用来袭增加专属模式，不影响日常使用，一点一滴为你节电增加桌面快捷方式，开关，关进程一键操作修复bug，使用贴心更安心"}
{"label": "46", "label_des": "视频", "sentence": "超级看全新体验，是一款多种播放方式的视频播放软件。设计时尚，界面简单，让你能享受视频带来的乐趣。1.全面支持目前流行的所有视频格式，再也不用为不同格式的视频转换而烦恼啦2.智能搜索、傻瓜操作，一键展示所有可以播放视频。3.能够流畅播放720P甚至1080P高清MKV，FLV，MP4，MOV，TS，RMVB等常见格式的视频，还可以在手机上支持MMS,RTSP,RTMP,HLSm3u8等常见的多种流媒体格式。,超级看，你想看的这里都有,1、提升下载速度，提高下载成功率，并支持多种格式的视频下载；2、播放更稳定，减少播放卡顿频率；3、bug修复因为有你，我们一直在进步"}
{"label": "70", "label_des": "工具", "sentence": "秒开指南针无广告，更准更安全您需要一个智能的超级指南针，具有真正的指南针的全部功能以及许多现代技术特征。➡让我们最现代的地图指南针应用程序可以帮助您。超级指南针导航是一个真正的罗盘，显示设备的实时方向到磁场与传感器罗盘。超级指南针海拔，提供最精确的海报高度，为您打造真正高度变化数值。超级指南针导航最具创新性，功能丰富，用户友好的应用。这是专业人士以及业余爱好者的应用对于所有想要非常有用的应用程序的户外和极限运动爱好者。指南针有以下重要特征超级指南针导航是Android的智能指南针超级指南针应用程序是免费的，开始快速。它是所有罗盘应用程序中最精确的，并支持高清晰度显示。数字罗盘是罗盘自由。数字罗盘易于使用；只是使用它一种真正的指南针。Android的智能指南针非常简单地显示了度数和真北。最佳指南针允许您通过旋转边缘来更简单和熟练的导航来排列您的方向，指南针－北，南，东，西。它具有一切你可能需要在伟大的户外，包括一个数字罗盘GPS显示相对于地理主要方向的方向，真正的北部和北部，南部，东部和西部坐标，旅行速度，日期，时间和地图，使导航您的世界更快更容易。超级指南针地图导航，融合了百度地图、高德地图、腾讯地图、谷歌地图等多家权威地图数据，地图导航更精确。具有水平仪功能，让您随时随地寻找水平地面。最具创意，功能丰富，用户友好的精美设计是店内最华丽的最佳罗盘应用程序。重要要使用Android的超级指南针，请将您的Android设备平放，使用就像一个真正的指南针，迅雷之势指引正确方向。您的设备内部必须有磁性传感器来读取地磁场。如果您的设备没有磁传感器指南针应用程序将无法正常工作。请不要写错误的评论，这不是我们的错更新内容更稳定、更优质，邀您一起体验。"}
{"label": "70", "label_des": "工具", "sentence": "语音拨号，没想到这个低调的名字背后隐藏着神器它是世界上首个语音拨号软件打电话这件普通的事情也给你简单高效的选择。使用方法对它说出联系人姓名，就能快速帮你拨打电话。你会享受到以下新奇体验1.打电话轻松流畅，不用再翻通讯录，摆脱成百上千次查找过程；2.能听懂你不标准普通话，归功于我们最新的自然语言技术；3.越使用越懂你的口音，让他只属于你一个人；4.可以离线识别，2G或没有网络的时候会自动切换离线模式，不用担心费流量；语音拨号的目标是极简，极美，让你爱上语音打电话,,1.新增TTS技术，可实现人声播报2.新增了数字识别，用户可以直接说出号码3.新增了十万识别库，业内最智能的人名识别4.界面升级采用新的起始页面、增加拨号反馈、振动效果5.植入大数据分析系统，能够在众多号码中推测你最想要的一个6.启用离线加速，成为最快的离线识别程序，平均提速2倍7.根据用户需要，增加远程修复模块，对用户使用的问题后台直接升级8.新增3G/4G在线离线混合识别，2G离线识别加速"}
{"label": "42", "label_des": "百科", "sentence": "一款好玩的社交app，随时随地发送你的生活动态，上传你的自拍照。让好友方便的了解您的动态，促进好友间的关系。与亲朋好友分享你的喜怒哀乐。,这是一款能赚钱的软件,更新图片上传失败问题"}
{"label": "16", "label_des": "射击游戏", "sentence": "完美还原CS的热血与激情，部分。"}
{"label": "96", "label_des": "理财", "sentence": "AAA级信用企业+银行存管+六重安全保障+稳健运营五周年温商贷金融投资，是一家专业安全的手机金融投资产品投资平台，享高收益，担低风险，资金由银行存管，值得信赖。新手福利1、新用户注册即送5000元投资体验金，体验互联网p2p投资服务；2、新用户开通银行存管账户即送518投资现金券；产品特点1、小额分散优质资产50元起投，轻松投资，坐享高收益；2、期限灵活产品类型多样，自由选择7~365天投资期，一站式满足您的金融投资需求；3、操作便捷电脑端、微信端、手机APP，多端服务，操作灵活，让您随时随地投资，坐享金融投资高收益；4、较低成本0管理费，小额提现费，提现T+0秒到账。产品保障账户保障独立专属的存管账户，银行监管每笔资金流动；风控严谨每笔投资项目均在当地金融部门登记备案，保障项目真实可靠；信息保障SSL加密传输、隐私数据全加密存储。联系我们客服热线057796088企业QQ4008577006官方微信wenshngdi官方网站www.wslon.com更新内容1.资产账户全新上线2.绑定账户安全更有保障"}
{"label": "12", "label_des": "魔幻", "sentence": "《武动干坤》是一款由天蚕土豆正版授权、王丽坤代言的3D玄幻MMORPG爽游。游戏高度还原了小说及同名剧集的剧情实景，让你真实经历快意逆袭、守护所爱的主角人生。在这里，你还可以顿悟绝世武学，自由搭配技能，夺取远古宝物，驯服洪荒异兽，碾压百朝骄子，甚至定义自己的爱恨情仇，选择牵手对的人。你，天生主角，一切放肆皆有可能,剧集正版，3D玄幻爽游巨制,1、新增修罗战场，3V3竞技夺战旗；2、勇闯洪荒塔，挑战100层；3、新增装备觉醒，属性更上一层楼，爆发洪荒之气；4、新增宗派秘藏，副本奖励，一键即领；5、新增650级副本配置，更高阶的装备等你挑战6、新增全新地图万兽山脉，新的冒险，新的旅程"}
{"label": "117", "label_des": "收款", "sentence": "喜鹊钱包一款代理支付宝商户收款服务与一体的第三方平台，用户通过平台可以申请办理信用卡，信用代款，和向商家支付宝付款。代理商可以管理自己的交易数据，交易详情。商户可以申请入驻平台，商户授权成功后，用户可通过平台付款给商户。更新内容BUG修复。"}
{"label": "22", "label_des": "策略", "sentence": "一波波的怪兽正涌向你的领地。快召集你的部队，指挥它们进行战斗你需要守卫住自己的堡垒并最终击败敌人。游戏特色#同类物种的进化，获得更强大的力量和不可思议的新物种。#丰富的物种合成，发挥你的想象力来创造新物种。#多通道塔防，出色得运用策略来赢得战斗。#高质量华丽的游戏画面配合惊心动魄的音效。#充满挑战的BOSS关卡，闯关更极限,兽王争霸,高质量的回合塔防游戏,1.已兼容安卓8.0系统2.游戏细节调整，修复已知问题3.完善游戏支付功能4.调整优化游戏竞技场匹配机制5.增加后期高级卡出现几率"}
{"label": "53", "label_des": "中小学", "sentence": "掌上高考APP包含了高考各科知识总结、高、联考试卷、作文指导、视频教学等各类资料。不关你是高几的的学生，这个都有你想要的资料。你可以在公交上，睡觉前拿出手机背几个知识点、看几篇作文。更有高考倒计时、减压音乐等实用功能。本应用每日推送高考资讯、复习资料、志愿填报等内容，大家还可以在这里交流备考经验，是影响力大的高考备考类应用之一下载了本应用的同学，后都能如愿考上理想的大学更新内容更稳定、更优质，邀您一起体验。"}
{"label": "49", "label_des": "直播", "sentence": "RINGSLIVE是一个可互动的视频直播平台，帮助企业或个人用户直播精彩活动和精彩瞬间；让观众随时随地远程观看并与其互动。RINGSLIVE可以简单的一键开播和跨平台开播；帮助观众发现有趣的直播内容；观看活动时观众可以实时聊天，送礼物，深度参与互动。分享内容到主流的社交平台，并且直接在网页上观看；,,修改bug若干,提升用户体验。"}
{"label": "36", "label_des": "小说", "sentence": "总裁豪门、都市言情、穿越架空、玄幻修仙…总有一款适合你，新书不断，任你挑选。更有大神面对面，吐槽、打赏，玩出新趣。热门新书《吃妻上瘾老公请节制》、《春风十里，不如娶你》、《阎王妻》、《闪婚独宠总裁老公太难缠》、《我当上门女婿的那些年》、《军婚撩人首长大人请深吻》，尽在花生阅读。更多热书《余生有你，一世欢喜》、《许你再相守》、《误惹总裁老公大人有点冷》、《盛宠，步步为赢》、《总裁大人请下床》《红颜不是祸水》《军婚缠人长官老公有点冷》，优质作品持续上新云书架客户端、网站收藏书籍自动云同步，连载书籍极速追更；个性推荐男女频精选好书，各题材热书多维度推荐，彻底远离书荒；精致阅读科学排版，舒适贴心的阅读体验，夜间阅读也能零负担；作者社区与大神面对面互撸，与书友吐槽剧情，让阅读不再孤单。更新内容新增微信登录功能"}
{"label": "21", "label_des": "经营养成", "sentence": "《机场城市AirportCity》是一款经营类游戏，玩法类似于《疯狂机场2》，在这里你要建立自己的私人机场，控制数百航班管理你的机场，建立机库和跑道，让航班顺利地旅行到地球的每一个角落，你会遇到来自世界各地的有趣的人。随着游戏的进行，你可以解锁新的关卡和购买新的飞机类型，从遥远的大陆进口稀有物品，完整地收集和交换他们的奖金。组织每日包机旅游，完成你遇到的任务，通过主题任务还可以获得独家礼物作为奖励。建立自己的独特的富豪城，从商业建筑获得利润来升级你的城市基础设施。喜欢的朋友可以尝试下。★游戏特色★美丽的图形和高质量的声音伴随每一个动作；简单的界面和引人入胜的游戏；丰富多彩的字符，每一个人都有自己的有趣的故事告诉你；许多商业和住宅楼以及装饰品。更新内容修复了一些BUG。"}
{"label": "70", "label_des": "工具", "sentence": "应用与市场同步，已全面升级到iPhoneX风格，请大家继续享受黑科技，让安卓手机一秒变iPhone风靡全球，官方正品，这是目前市场上完美展现iPhone平面风格的应用，具有智能锁屏，控制中心以及壁纸商店三大核心功能。丰富的主题、壁纸和桌面设置，让手机好用又好玩如果您已经厌倦了Android千篇一律的解锁方式，快来感受一下苹果风格的迷人魅力吧。特色功能苹果锁屏逼真的iPhone式锁屏技术,横向滑动解锁，丝般顺滑。红包助手锁屏界面显示当前未收红包，飞速带你到达红包现场安全保护支持苹果风格的密码和指纹两大解锁方式，让手机又酷又好玩。控制中心比苹果手机还强大的控制中心，开关，音乐控制，应用入口，尽在其中。主题商店明星、爱情、动漫资源每日更新，让手机与众不同，萌萌哒苹果工具自带iOS缘分指南针，顺着指针方向就会找到你梦中的他/她哦。精品笑话每日精选极品笑话，碎片时间让你笑口常开。实时天气热爱生活，从每天关注天气开始。联系我们欢迎联系我们iPhone锁屏群226340207有请联系管理员为您解决，我们一直在努力，没做好的请多多包涵，记得给5星好评哦~运行速度"}
{"label": "71", "label_des": "亲子儿童", "sentence": "喜迎中秋，送免费教程教你制作最流行的冰皮月饼包裹馅料，注入蛋黄的咸香、豆沙的焦香....精心烘焙，饼芯色泽通透轻咬一口，饼皮入口极化，馅料饱满充足马上下载中华美食，领取你的美食教程啦&mdsh;&mdsh;产品内容&mdsh;&mdsh;特色小吃中华特色美食，无法超越的经典趣味DIY牛奶草莓、酸甜山楂、猕猴桃....只要你喜欢，想怎么搭，就怎么搭食材丰盛薄切肉片、新鲜虾仁、马铃薯....优良食材，打造米其林级的口感厨具齐全擀面杖、搅拌器、挂面机....走进厨房，各式厨具，一应俱全多种调料五香粉、辣椒粉、海鲜酱....各种调料试一试，味觉神经大刺激风味蘸酱麻辣酱，酸梅酱，花生酱...不同的酱料，满足不同的口味&mdsh;&mdsh;产品特色&mdsh;&mdsh;多样的食物，诱人的画面，宝宝食欲大激发；跟着提示学烹饪，轻轻松松，提高动手能力宝宝巴士以孩子的兴趣启蒙为出发点，从健康、语言、社会、科学、艺术五大领域关注幼儿成长，吸取蒙氏教育精髓，根据幼儿不同年龄段左右脑发育、敏感期特点和学习重点来设计产品，打造&ldquo;年龄+能力&rdquo;的多元化产品体系。让孩子在游戏中独立思考，自由学习，享受探索世界的乐趣。设计理念宝宝巴士BbyBus,专注启蒙，而不仅仅是教育。我们专注于启发，而不只是学习。我们专注于能力培养，而不只是单一认知。我们专注于寓教于乐，而不是填鸭式教学。宝宝巴士，快乐启蒙全球3.5亿家庭用户的早教首选，您身边的幼儿教育专家搜索宝宝巴士，就可以下载宝宝巴士的所有早教APP了哦~在宝宝巴士，我们自己也身为父母，所以非常重视儿童的健康和隐私。下载应用前，您可以从这里阅读我们的隐私政策http//cn.bbybus.com/index/privcyPolicy.shtml欢迎联系微信宝宝巴士微博@宝宝巴士官网http//www.bbybus.com邮箱cn@bbybus.com更新内容#宝宝巴士2019年春季新品预告#宝宝巴士匠心打造4款精品APP宝宝巴士科学岛宝宝巴士艺术乐园宝宝巴士百变职业宝宝巴士习惯班，将陆续上线~科学、艺术、社会、健康4大领域，助力宝宝快乐成长一键下载即可免费拥有成长所需的早教互动，敬请期待搜索宝宝巴士，就可以下载所有APP、儿歌、动画、视频了哦~欢迎加入宝宝巴士官方Q群288190979，一起为孩子做更多更好的产品。"}
{"label": "0", "label_des": "打车", "sentence": "顺风车拼客顺风车，致力于为用户提供安全、舒适、便捷、高品质的一站式长途跨城拼车打车出行服务。顺风车拼车大巴价格，私家车待遇顺风车雨雪天、早晚高峰不溢价顺风车叫车预约出行，线路自主顺风车打车出发直达目的地，无需转车哈啰顺风车发布行程支持地图选点网约车专线专线在手，出行无忧顺风车车主顺路接单，分担成本顺风车司机端一键发布，智能推荐顺风车司机版兼职打车司机，轻松赚钱顺风车出行保障安全出行，30万承运人责任险温馨提示拼客顺风车在使用过程中会持续使用GPS定位服务，即使切换至后台，在部分情况下仍会继续使用，例如在共享位置时，相比其他操作会消耗更多电量，并影响电池续航时间。ContinueduseofGPSrunninginthebackgroundcandramaticallydecreasebatterylife。联系我们官方网站www.pksfc.com服务热线4008272099微信公众号拼客顺风车,拼车，打车长途叫车出行平台,1、新增选择地点时的搜索记录展示；2、新增专线购票支持返程切换；3、优化车主筛选跨城行程；4、钱包入口和钱包首页调整；5、修复若干细小bug；6、其他细节优化；"}
{"label": "97", "label_des": "彩票", "sentence": "创世红海本软件集成了走势图表、幸运选号、开奖结果查询、选号过滤、随机选号等功能，全网开奖最早，即时更新开奖号码，是彩民爱好者的必备工具软件。,,稳定性改进和错误修正。"}
{"label": "72", "label_des": "母婴", "sentence": "乐友www.leyou.com.cn是国内专业的母婴品牌购物商城，成立以来，乐友和国内外上千家优质母婴品牌供应商达成紧密合作，致力于为妈妈宝贝提供一站式母婴购物服务，提供优质的母婴购物体验，得到中国1000万妈妈信赖选择。专业可信赖专业选品，品牌官方授权，万千妈妈信赖之选。周二APP专享日精选百余品牌限时特卖，专业买手层层把关，确保品质，确保性价比，童装童鞋、母婴用品、居家、服饰等应有尽有。全球购品牌商授权、精心挑选海外购商品乐妈圈妈妈专属的购物社区，育儿、搭配、闲置、海淘，和达人妈妈分享购物乐趣。乐试用千万好产品拿去用。门店自提线上线下全国共计800自有门店，有门店的电商最靠谱两小时及时送2小时快速送货，为其带来轻松、便捷、快乐的购物商品齐全奶粉、纸防尿用品、食品、喂养用品、洗护安全电器、玩具、童装童鞋、母婴用品、居家、服饰等十六大类，三万余种单品全国客服热线4006669888Emilleyouservice@leyou.com官方微博@乐友孕婴童微信公众号乐友孕婴童更新内容乐闪送，59分半必达每个妈妈的超级飞侠，每时每刻准时送达拒绝等待，我们慢必赔福利多多，优惠不断免费领包邮券，提速不提价快来升级吧"}
{"label": "4", "label_des": "同城服务", "sentence": "禾点点是嘉兴市便民服务为一体的无线应用客户端，为广大市民提供各种与百姓生活息息相关的实用服务信息和便民服务，以及提供旅游、生活等资讯类信息更新内容修复评论bug"}
{"label": "4", "label_des": "同城服务", "sentence": "爱生活融e购集合吃喝玩乐、衣食住行，是一款为爱生活融e购广大新老会员提供生活消费服务的移动购物应用。应用具有商品搜索／浏览、商品荐在线支付、订单查询、物流跟踪、支持退换货、满足多样购物需求，为会员提供高品质生活体验；方便会员消费与引导会员在线购物。,,稳定性改进和错误修正。"}
{"label": "70", "label_des": "工具", "sentence": "冰箱IceBox可以把那些你不喜欢但有时不得不用的App冰冻起来。已经Root的设备下载后可以直接使用没有Root的设备，请按照应用说明中的步骤，连接电脑使用db激活一次，即可永久使用，只要不卸载冰箱，重启刷机都可以用。教程http//t.cn/RWrLWOC冰冻状态下的App也会从桌面隐藏掉。点一下冰箱里的图标，则会解冻并运行。锁屏或回到桌面数分钟后，又会自动冻起来。这样就可以有效的防止它们在后台偷电偷流量。长按图标可以运行App.冻结/解冻App.在系统设置中查看应用详情.在应用商店中打开.卸载App.创建桌面快捷方式.更新内容新增「简易ADB」模式，供不便设置设备管理员的无Root设备使用。该模式每次重启需重新激活更新ShizukuAPIv3修复AndroidQ上双击快捷方式无法启动的bug其他问题修复"}
{"label": "53", "label_des": "中小学", "sentence": "支持中文查字、英文查词，图片词典、汉字笔顺、自然拼读、跟读练习、语音助手等功能，支持单词、汉字、词语、成语、古诗词、固定搭配、教材例句等诸多内容，匠心打造，免费无广告。有道少儿词典依托海量的汉语及英语数据和智能化的语音识别技术，为612岁的儿童提供全面、权威的汉语及英语数据和智能高效的查询服务。词典功能中文查字全面覆盖字、词、成语及古诗词。其中，产品完整收录由教育部、国家语言文字工作委员会组织制定的《通用规范汉字表》。汉字笔顺汉字全部配置笔顺动图及跟写练习，并为每一个汉字录入真人发音，为儿童带来多感官学习体验。自然拼读自然拼读，所有英文词条均用自然拼读规则进行标注和发音，引导儿童掌握单词自然拼读规则.跟读练习在英文界面中融入跟读练习功能，配合发音打分，帮助儿童提升英语听说能力。语音助手将汉语和英语的查词翻译需求融入智能语音交互，用语音问答式的学习模式，符合少儿和家长伴学的场景需求，提供智能对话服务，寓教于乐。,小学生必备，语文英语词典,本次更新拼音音节挨个学，再也不怕家长有口音，把白错教成béi啦"}
{"label": "49", "label_des": "直播", "sentence": "全网火爆的真人美女视频交友直播神器，随时随地与美女面对面劲爆畅聊；这是一个追求快乐、告别孤单的乐园，这是属于我们的小时代；么么直播，才情主播等你来玩，邂逅你的网络红颜我们的愿景好玩有趣、告别孤单、内容互动功能介绍1看直播，随时随地拿出手机就能看心仪女神在线视频才艺秀2享畅聊，免费即时沟通，支持一对一、一对多、悄悄话3听音乐，当下流行歌曲随意听，更能点唱自己喜欢的歌4表爱慕，免费礼物、送特效礼物、做管理、做粉丝5拼人气，幸运大摇杆、点球大战、翻你妹6享尊贵，尊享会员、酷炫座驾、进场动画、富豪等级全新登录方式，登录更便捷首页推荐方式，展示更多主播解决一些BUG"}
{"label": "21", "label_des": "经营养成", "sentence": "《冒险与挖矿》是由天闻角川正版授权，像素与情怀、策略与休闲、动漫与现实完美融合的挂机放置类手游游戏中包含英雄乱战、冒险闯关、地心挖矿等诸多独具创意且风格迥异的游戏元素，最多可支持25个英雄同时上场战斗，关机下线后同样可以升级已经先后被苹果官方推荐3次，已在玩家内被评为2015年不可错过的神作之一======联系我们======微信公众号mxywkm客服QQ4009393333客服热线4009393333,动漫与现实完美融合的放置类手游,1.新增1名佣兵2.宿命武器开放升星3.宿命远征上线1远征分为六个段位，玩家需要从青铜组开始挑战其他玩家；2挑战结果无论输赢都能获得相应积分及宿命结晶用于宿命武器升星的材料；3整个赛季持续一周，当达到一定积分后可晋升段位，赛季结束后根据当前段位发放排名奖励。"}
{"label": "71", "label_des": "亲子儿童", "sentence": "超级快速刺激的对战棋牌游戏，场景精美，动画生动，玩法丰富，节奏明快，计算快捷，瞬间即可到无穷乐趣。除合入原汁原味的地方性斗牛玩法，更创新性推出多种策略玩法和特殊牌型明牌抢庄，五小牛，炸弹牛等使对战过程更加刺激。1、下载即玩，无需注册；　　2、界面精美，酷炫风格冲击您的视觉；　　3、随机、看牌、炸金牛三种玩法汇集一身，随时随地满足您的需求；　　4、奖励多多，你玩我就送，不再为没有金币而发愁无"}
{"label": "19", "label_des": "体育竞技", "sentence": "葫芦娃变身明星赛车手与动画片中经典角色同场飙车竞技《葫芦娃小小飞车》由经典葫芦娃动画改编，重塑魔性经典，真实还原动画人物游戏内容丰富，操作爽快，还有多种精彩比赛模式High翻天魔性的葫芦娃音乐响起，赛车手开始准备，启动、加速、漂移、超车一气呵成，还在等什么快来加入这场速度的盛宴吧经典改编，葫芦娃成为赛车高手经典葫芦娃动画改编，真实还原动画人物。葫芦娃齐上阵摇身一变成为明星赛车手，与动画中角色一同在赛道上驰骋飙车。玩法丰富，多种赛车玩法精彩纷呈竞速赛、淘汰赛、BOSS战等超多赛车模式、多种不同玩法让游戏精彩纷呈。竞技无限，漂移挑战无极限超高的操作性让游戏竞技性变得非常强烈，漂移转弯、躲避障碍、加速超车等高难度操作助你赢得比赛。"}
{"label": "96", "label_des": "理财", "sentence": "朝阳爱理财涵盖活期钱包、优选定期、公募基金、高端私募4大理财服务，旨在为用户提供安全、便捷、丰富选择一站式理财生活平台。理财服务]活期钱包随存随取，1元起投优选定期稳健收益，安心投资公募基金精选热门，费率4折高端私募重风控、多策略、泛资管、聚全球产品特色]值得信赖公司股东有蚂蚁金服、国金证券、嘉实基金权威资质中国证监会批准的独立基金销售机构,基金销售业务资格许可证号000000368安全可靠多重保障，民生银行提供全程资金管理全类理财化繁为简，全品类金融产品，投资资管更便利更多服务等您体验，产品仍有很多有待改进之处，如有宝贵意见，请赐教客服邮箱]server@998fund.com客服电话]4006991888更新内容朝阳爱理财程序猿历经运营，产品，CXO三道强雷噼打，终渡劫飞天做出以下优化，遥想逼包之日，苦不堪言，敬请下载体验重磅新增全民理财师功能，随时随地通过个性二维码，邀请好友，实时观察好友注册开户投资详情；重磅新增定期产品投资优惠券体验金，代金券使用规则及要素展现；优化注册，登录流程调整，UI改版；优化开户体验；优化理财头条资讯，编辑精选信息呈现，分享好友世界就在你的掌中；优化私募产品区分分类股权，浮动，类固收，涉及到私募列表页，详情页，交易流程的相关费率计算，页面改版等；优化智能在线客服，随时随地解疑答惑。"}
{"label": "70", "label_des": "工具", "sentence": "是不是总有截图时内容太多屏幕显示不下的时候，是不是恨不得自己能有个无限长的屏幕，是不是把截图一张张拼接起来又很繁琐，是不是想要一款长截图应用有了PPIICC便可以很方便的将截图拼接得到一张长长的截图特性1.自动识别公共部分进行裁剪，例如状态栏等。2.涂鸦功能，可以对拼接结果进行涂鸦，比如打个大大的马赛克神马的。3.更多特性尽请期待。使用方法...展开更新内容BUG修复。"}
{"label": "70", "label_des": "工具", "sentence": "又是一年新春到，搜狗搜索APP携蔡依林、周笔畅、张云雷、黄景瑜、胡彦斌、佟大为、王子异等二十多位爱豆CALL响新春，给您拜年啦还有神秘大咖惊喜在线陪你视频聊天送出暖心祝福，愿大家新的一年猪年大吉猪事顺利节日期间，来APP搜索你喜欢的明星，就能接到TA的专属来电，跟爱豆面对面的机会就在眼前，只差一次点击哦~~~主要功能权威搜索快捷搜索，语音播报，动嘴就能搜，一键全翻译，拍照搜索更方便S新内核启动速度翻倍,流量还省更多，看网页看视频再也不会卡成PPT啦超萌汪仔云养智能汪仔，AR秒变萌宠，在线陪撩等你来全新首页全新UI颜值升级，短视频丰富有趣，发现页功能更全，个性化的资讯搭配神回复，比比谁更有才~海量小说全网资源看正版，整本小说免费读，云书架扩容到500本，支持本地导入存书，让你边看小说边赚搜豆，还有神秘好礼赠送哟积分商城签到送搜豆，连签7天还有惊喜礼品，千余种商品任意换，壕无人性送红包，衣食住行样样帮你省钱,搞笑视频免费小说，尽在搜狗搜索,你家idol@你，好嗨哟^oo^1、想跟你的idol一起过年吗想要ta在线陪聊么么哒吗想在七大姑八大姨催你找对象的时候一击反杀震翻全场吗2、来搜狗搜索APPCALL响新春，猪年我们给你大惊喜3、节日期间，来APP搜索你喜欢的明星，就能接到TA的专属来电，让你跟爱豆面对面交流，来不4、搜狗联合国家卫健委推出权威就医指南，随时查询身体不适问题，搜狗将提供权威、专业、放心的医疗信息，身体不适别忽视，及时搜索为健康"}
{"label": "70", "label_des": "工具", "sentence": "手机客户端个人位置服务，主要针对儿童，残疾老人来监测和防止丢失寻找快速，采用全球飞机和卫星双模式切换地图。登录显示实时跟踪，历史，电子围栏，报警提醒等功能，让我们照顾他们，零距离看一切在手心，照顾家庭安全随时随地,,1,新增产品型号2,让用户体验感更好"}
{"label": "25", "label_des": "约会社交", "sentence": "草莓约美女视频聊天、快速配对，在聊天交友的同时收获可观的收入。快速查找附近的人,和陌生人视频速配，进行视频聊天，帮助用户快速结交更多的感兴趣的人，建立健康、真实、有效的社交关系功能介绍聊天赚钱通过文字、语音、视频等方式进行一对一聊天，在交友的同时创造财富主动邀约实时互动配对，妹子主动与你视频邀约美女挑战连线聊天互动，互相陪伴相互温暖颜值变现你负责倾国倾城，我负责为你捧场，美女颜值变现尽在草莓约更新内容修复已知Bug"}
{"label": "53", "label_des": "中小学", "sentence": "关联学校的家长可登录进行作业的查看、通知查看等与学校相关的通知。相关模块家庭作业、乘车记录、校园通知、考勤记录等等。提高了家长与学校老师互动性与交流性，同时也提高了学生在入校和出校后的安全性。,,1、apk包大小减小，减轻流量负担；2、工作号本地通讯录权限BUG解决；3、解决老师长期不登录后超时问题4、学籍照片拍摄闪退问题"}
{"label": "90", "label_des": "体育咨讯", "sentence": "PP体育是中国较早开始通过互联网直播体育赛事的平台。依托苏宁集团强大优势，PP体育目前拥有中国之队、中超、亚冠、中甲、英超、西甲、德甲、意甲、法甲、欧冠、欧联、WWE、UFC等重量级体育版权，形成以足球产业为核心的体育内容矩阵，致力于打造服务于全体球迷的互联网体育平台。同时，打通版权运营、衍生品、体育会员的全产业链；走向版权上游，做大平台中游，拓展产品下游，结合线上服务与线下体验，不断强化体育IP运营能力。PP体育在业内创新式推出垂直化独立体育APP,通过强化交互，创造更丰富、更全面的体育内容，结合专业赛事数据支持，实现了7×24小时全时段资讯服务。未来，PP体育将从内容运营向用户运营过渡，建立更健全、更完善的用户会员体系，并强化自身品牌势能，用精耕细作的方式更好地为用户服务。2016年OTT播放平台上线，成功实现了体育内容的全屏互动体验，依托众多赛事版权，PP体育还生产出《周星星》、《中超吐口秀》、《英超精华观詹》、《环顾亚平宁》、《德甲肖电影》等一系列自制节目。未来，PP体育将继续依托苏宁各产业链，发挥在体育视频领域中的版权优势，运用虚拟演播室、VR、AR等新应用技术，提升演播效果和用户体验。更新内容1.直播观赛体验优化，比赛数据实时推送；2.播放器时间轴显示进球/红牌事件，支持画中画观看视频；3.聊天室点赞上线，为你支持的球队点个大大的赞吧"}
{"label": "34", "label_des": "新闻", "sentence": "w3cschool是一个致力于编程教育和程序员开发效率的代码学习APP，提供包括HTML,CSS,Javascript,jQuery,C,PHP,Java,Python,Sql,Mysql等编程语言和开源技术的离线教程、编程微课及开发文档，是类国外w3schools的W3C学习社区及菜鸟的编程教程课堂。W3Cschool官方APP，上线了上千本技术手册，热门编程语言学院包含Python3微课、HTML微课、PHP微课、jQuery微课、Javascript微课、Ruby微课、SQL微课等编程学习课程任大家随时随地查询学习。主要功能介绍0、网页与APP并重，真正实现手机环境下进行的编程微课编程实战练习；1、每日开发者头条科技消息推送，公交车上也能及时获取IT技术动态；2、80+常见编程语言及技术教程，学习查询两不误；3、200+编程实例，在学习中创建属于自己的程序；4、1000+编程教程库，想学什么学什么；5、注册账号，学习记录和收藏喜欢的教程；6、1000+编程教程、开源文档离线下载阅读功能，零流量学习编程编程题库、编程社群、编程微课等功能不断中，希望W3Cschool做程序员更好的编程助手用户寄语昨天了之后，页面设计的更加美观简洁，给个大大的赞，可以当做代码词典了，超级爽&mdash;&mdash;用户伏念很好的软件，准备没有书的时候看，转行努力中&mdash;&mdash;用户13这会总算方便了，不用天天背着笔记本上高铁查资料了哈哈哈哈给力&mdash;&mdash;用户Lf非常好的一个编程学习平台第一次使用就感觉很符合我的学习习惯，简洁的风格，实用且多样的内容，还有在线运行功能，太棒了虽然我不是专业搞编程的，但是上了研究生以来，对编程的认识越来越清楚且真实加油&mdash;&mdash;用户De我太感谢你们了，这软件真神，还能自己练习写，哈哈哈，太好了，太好了初学者的福利，良心软件&mdash;&mdash;用户面海"}
{"label": "70", "label_des": "工具", "sentence": "HUAWEIMobileWiFi2介绍HUAWEIMobileWiFi是一款可以实时查看MobileWiFi设备流量，可以让你的资费不再谜煳；可以让你随时随地在任一屏幕上管理你的MobileWiFi设备的应用。华为E5助手助您E5一幕了然通过您的手机/PAD，就能轻松管理您的E5查看运营商名称、漫游状态、信号强度；查看电池容量、数据流量、短信；用户接入管理、资费套餐管理、省电模式管理；存储和备份手机文件至E5SD卡通信录、音乐、图片；重新设置SSID及密码；设备支持列表HSPA+productE5331,E5332DCHSPA+42MproductE5756LTEproductE589,E5776，更顺畅。"}
{"label": "47", "label_des": "短视频", "sentence": "智能资讯短音频App海豚智音，专业主播打造的30秒短音频平台。好用新闻、知识、综艺一网打尽《今日话题》、《较真》、《棱镜》、《十三邀》等独家精品热门栏目好听顶级主播带来&ldquo;声优级体验&rdquo;800位主播倾情演绎，结合个性化精准推荐，总有一个声音温暖你好玩一键开播，你也是主播达人比声音更重要的，是你的才华期待喜欢我们的小伙伴来表白哦~我的微信wisdomvoice我的QQ2855450256粉丝QQ群654410440感谢正在关注海豚智音的你更新内容更多大V入驻，一键关注最近更新不错过~畅听推荐听完了怎么办快去关注页卡体验全新专属定制优化了一些用户体验~"}
{"label": "34", "label_des": "新闻", "sentence": "宝钢新闻是宝钢集团有限公司出品的一款为智能手机用户量身打造的实时新闻阅读应用，让智能手机用户随时随地查看宝钢新闻。更新内容1.02.原生化版本开发。b.全新简洁的界面设计。c.更好的用户操作。d.搜索功能查找往期新闻。e.字体设置功能。f.推送功能。g.微信、微博、QQ等分享功能。h.设立用户中心，支持短信注册及QQ、微信、微博的第三方社交账户授权登录。i.用户中心能更改头像昵称，查看评论及回复。j.优化评论功能，增加按时间排序和关注度排序，可对评论点赞，并对评论发表评论。1.03修正评论回复bug1.04优化兼容性bug1.05修正部分机型布局bug2.0.3中国宝武钢铁集团有限公司成立后，宝钢新闻更名为中国宝武，继续为广大读者服务2.0.4修正bug"}
{"label": "49", "label_des": "直播", "sentence": "想看超酷乐团唱歌，MeMe有想看搞笑大厨煮饭，MeMe有想看国外生活趣事，MeMe有想看超有效健身教学，MeMe有让你看直播的每一个时刻都好享受。严重警告一开启MeMe直播会有上瘾症状因为MeMe直播提供超丰富内容特色内容与功能直播Live想看男神女神来MeMe想看歌神唱歌来MeMe想看星座占卜来MeMe想看任何东西来MeMe就对了丰富多样化的Live主播内容，让你看直播的每一个时刻都好享受。如果你也有才，MeMe提供挥洒才艺的舞台等着你在MeMe直播社交平台会看到不一样的自己魔法美肌给你超冻龄完美外在，轻松美肌轻松直播，马上年轻好几岁礼物传情超精致、可爱礼物不断更新，想要传达你们情意用MeMe礼物满足你社交功能想找男神女神打屁哈拉想要看看动态Follow近况MeMe开放私讯与动态功能和别人感情不间断MeisBetterMe。MeMe直播就是睛采合作联系memebd@nextentertain.com,美女直播在线交友,全新电台直播间，语音直播，更美声音电台，更多内容电台语音，快来体验吧～MeMe驱虫团队没日没夜赶工体验又更好啰～"}
{"label": "111", "label_des": "购物咨询", "sentence": "覆盖美食、休闲娱乐、丽人、电影、亲子、商超、运动健身等领域，用户不必提前预约，打开钱包生活APP即享受优惠买单服务，支持银行卡、微信支付、支付宝等主流支付方式。钱包生活是一家以本地生活服务为场景的互联网消费科技服务平台，面向商户和消费者，以大数据和云计算为基础，不断开发、推出智能科技产品和服务钱包iPOS智能终端、钱包生活APP、钱包商家APP等。公司总部位于上海，合作商家已涵盖餐饮、休闲娱乐、丽人等本地生活服务行业，已覆盖北京、上海、广州、深圳、沈阳、西安、武汉、郑州、杭州等全国200余城市，累计合作商户超过25万。2017年9月，钱包生活完成B轮10亿元融资。更新内容优化了用户体验，修复了一些已知的问题"}
{"label": "28", "label_des": "论坛圈子", "sentence": "米聊新版来袭，全新聊天，广播内容及可见权限，新增附近的动态及附近的群，更有屏幕共享使操作更加便捷，有趣的米聊新版等你来探索=======新米聊的主要功能========全新聊天全面聊天，完善群聊功能需求，让群聊更加顺畅贴心。附近的动态匿名记录分享此刻心情，助你找到有共同话题的那个t,更能查看附近动态，结交好友。交友，从未如此简单。附近的群快速加入附近的团体，吃喝玩乐，集体出游，广交趣友，将你们的友谊从线上延续到线下。屏幕共享手机屏幕好友共享，只需拨通视频一键即可分享，手机功能演示从此便捷可观。广播分享你的最新动态，支持文字、图片等多类型广播内容，在这里你可以随时随地刷新朋友们的动态。漫画中心全网的漫画大作，最新国漫、日漫，你都可以在这里找到。连麦小游戏一对一小游戏，让你玩的开心，玩的顺畅，说不定还可以成就一段佳话。如有你有意见和建议，欢迎联系我们米聊群3088678客服邮箱mishu@xiomi.com为您了细节。"}
{"label": "24", "label_des": "辅助工具", "sentence": "倩女幽魂手游助手是网易游戏出品的官方辅助APP，为倩女幽魂玩家提供专业的工具、攻略、视频、社区论坛讨论、群聊社交、帮派管理等服务。倩女手游助手集成附近的玩家、附近玩家群等功能，给你丰富的手游盒子体验。网易游戏助手，你的贴身游戏管家。产品功能1、首页包含新的官方游戏活动公告、攻略、工具、视频、直播及图集；2、工具包含装备鉴定、灵兽技能推荐、科举答题器、经验修为计算器等实用工具；3、聊天与游戏互通的社交聊天功能，包括私聊、群聊、通讯录及梦岛，并拥有与游戏帮派频道互通同步的帮派群；4、帮会同步游戏帮会数据，查看帮会联赛、战力等数据，并提供帮会活动提醒，公告查看等功能；5、论坛倩女幽魂手游官方论坛，各路俊男靓女畅聊江湖轶事，结交志同道合的好友；6、个人中心同步倩女幽魂手游角色数据，提供角色相关的装备、灵兽、家谱及战斗力等个人属性相关信息查询；意见反馈如遇到问题或有好的建议，欢迎加入倩女手游助手反馈群，群号110在助手聊天功能中，找群时，输入群号110此乃倩女手游助手群功能的群号，非QQ群。更新内容版本更新ndroid9.0兼容支持其他体验优化"}
{"label": "53", "label_des": "中小学", "sentence": "青于蓝APP立足于打破传统家校沟通、校园媒体传播、一卡通业务模式的基础上，打造高效率的家校沟通、教育资讯、一卡通支付消费平台，APP集班级通知、课程表、成绩下发、班级文件存储、个人成长相册、钱包、班级刊物即《云板报》、校级刊物即《云校刊》等功能为一体，为学校、老师、家长和孩子提供一个更便捷、更畅达的信息沟通、资讯分享和校园支付平台。更新内容1.APP界面全新改版2.系统活动上线3.家长端考勤根据学校显示定位功能"}
{"label": "16", "label_des": "射击游戏", "sentence": "海量视频抢先看《都挺好》一部高品质的现实主义题材大剧，姚晨为你诠释中国式原生家庭《黄金瞳》张艺兴开挂探险热血鉴宝，逆袭人生突破不止《青春有你》小灰灰丁飞俊获小组首位，叶子铭《大人物》说唱超燃《独孤皇后》陈乔恩陈晓上演乱世甜恋，伉俪情深共患难《妻子的浪漫旅行2》丈夫们手写情书表白惹泪奔，买超漫画表白张嘉倪《逆流而上的你》马丽潘粤明婚后受挫，联手开启逆袭之路《声临其境2》刘奕君诠释空巢老人，于毅配音《寻龙诀》神似夏雨原声《招摇》许凯白鹿甜蜜携手闯江湖，患难与共不忘初心《王牌对王牌4》沈腾灵魂发问华晨宇学坏，沙溢私房钱藏匿地点遭揭秘《皓镧传》吴谨言聂远再续前缘，携手演绎乱世深情《演员的品格》《芝加哥》主创现场面试，张舒沦获选角导演认可变主角《小女花不弃》林依晨开启沙漠寻夫之旅，莲花夫妇终迎高甜重逢《小姐姐的花店》新员工春夏上线接替娜娜，林彦俊小鬼密谋送别计划《国宝奇旅》刘烨浪漫表白袁姗姗，甜蜜开启护宝之旅《遇见你真好》神秘女四身材完美惊艳宣仪，溥江破天荒做菜变乖乖牌《老中医》老戏骨倾情加盟互飙演技，陈宝国实力演绎一代名医1.全新的爱奇艺极速版，开播更快，更流畅2.新用户限时专享免广告看视频特权，畅享海量精彩内容3.界面焕然一新，更清爽~"}
{"label": "17", "label_des": "休闲益智", "sentence": "温馨提示本游戏为免费试玩，内购解锁版本，只需6元即可解锁完整游戏内容哟纸片世界被打乱了，一场混乱中纸片人安妮来到了这里，踏上了寻找自我的旅途。而所有童话故事都将因为她而发生改变……在每个童话世界中我们可以自由改变场景构造，解决变幻莫测的谜题。在这里，我们将伴随安妮经历身体缩放的神奇变化，通过掌控毛线团的柴郡猫的考验，识破狡诈的红心女王的谎言，与丑小鸭相依为命共同成长，与芭蕾舞女孩一同演奏美妙乐曲，同锡兵并肩战斗，打破来自鼠王的黑暗魔法……,纸片搭建的童话解谜之旅,纸片世界被打乱了，一场混乱中纸片人安妮来到了这里，踏上了寻找自我的旅途。而所有童话故事都将因为她而发生改变……在每个童话世界中我们可以自由改变场景构造，解决变幻莫测的谜题。在这里，我们将伴随安妮经历身体缩放的神奇变化，通过掌控毛线团的柴郡猫的考验，识破狡诈的红心女王的谎言，与丑小鸭相依为命共同成长，与芭蕾舞女孩一同演奏美妙乐曲，同锡兵并肩战斗，打破来自鼠王的黑暗魔法……最终，安妮将会迎来属于她怎样的归宿呢"}
{"label": "90", "label_des": "体育咨讯", "sentence": "丰富的体育新闻、简单的阅读方式、全面的数据分析、奖品多多的直播间、专业的记者团队、高质量的网友评论、一目了然的赛事对阵，种种这些汇聚成了专注20年体育新闻报道的新浪体育APP；产品特色我们不只报道足球、篮球大项。像排球、乒乓球、赛车、围棋、高尔夫、网球、游泳、马拉松、拳击搏击、体操、斯诺克、羽毛球、健美、飞镖、冰雪、彩票等项目的报道也是专业的比赛互动直播囊括NBA、CBA与英超、西甲、意甲、德甲、中超、亚冠、女排、男篮世界杯等顶尖赛事尽在掌握；现今APP中最受网友欢迎的前十俱乐部排名如下利物浦、恒大、国安、曼联、巴萨、火箭、湖人、勇士、鲁能、皇马；现今APP中最受网友欢迎的前十运动员如下哈登、詹姆斯、库里、武磊、杜兰特、C罗、梅西、威少、蒿俊闵、吴曦；新浪体育旗下有9个自由赛事，大家都可报名参加3×3黄金赛事、5×5足金联赛、高山滑雪公开赛、青少年冰球联赛、未来之星马术大赛、青少年攀岩大赛、青少年击剑联赛、健身健美大赛、智力运动会。做为老大哥的黄金联赛已经走过4个赛季，2019赛季全网曝光量可以达到150亿；你的好评将让我们充满前进的动力更新内容1.昵称、头像可以修改啦快来抢占你的专属昵称；2.季后赛快来了，NBA频道中，可以快速查看赛程、排名、季后赛；3.NBA赛程中，增加了关键球员的数据展示。衡短论长，一目了然；4.首页信息流优化，更丰富的内容呈现；5.黄金联赛频道中，可以报名3X3黄金联赛积分赛；6.解决了一些已知问题，感谢并期待每一位用户的反馈"}
{"label": "35", "label_des": "漫画", "sentence": "山东医师服务围绕医生的执业考核、技能"}
{"label": "94", "label_des": "股票", "sentence": "指e通品牌由上海证券推出，致力于为用户提供指尖金融e点即通的一站式移动金融体验。指e通的品牌架构可用全、快、微三个字来概括，全即PC全业务，包括官网、客户端和网上营业厅，为用户提供PC端最齐全的业务服务；快是指APP快应用，通过闪电通、速e融、玉如翼等APP为客户带来快捷便利的应用体验；微是微信微服务，意指上海证券业界领先的微信服务平台，包括微信服务号、订阅号和企业号，提供用户随时随地随身的服务体验。通过全、快、微三位一体，指e通为用户提供一站式的指尖金融服务。更新内容1.春节活动；2.消息推送的调整和优化；3.其它优化和修改。"}
{"label": "28", "label_des": "论坛圈子", "sentence": "一个让你轻松追剧追星的社区应用酷的韩流文化，全的韩剧进展，新的韩星动态，潮的韩流资讯，尽在韩剧迷在这里，你拥有庞大的韩星idol库你想关注的韩星，这里都有。一手的韩星最新动态消息第一时间获得关注韩星最新的动态，与他们一同分享美图和美文。小编精选韩流资讯每日更新，实时关注韩流热点。爱豆圈寻找和你一起追星的Ta，共同的爱好也会让你们有更多共鸣。对产品有任何疑问或者建议，欢迎到App里「我的」「意见反馈」中表达你的看法。,,感谢你使用韩剧迷我们始终致力于提升app速度，简化操作，加强可靠性。欢迎升级到最新版本"}
{"label": "25", "label_des": "约会社交", "sentence": "有朋是一款基于漂流瓶的陌生人私密社交应用，成熟的处cp结婚种菜系统。累计已有50w+用户找到cp。有大厅活跃高v带着你一起玩，你还在犹豫么不仅免费还能赚钱的app。原名爱上漂流瓶，用户平均使用时长1小时。热门的陌生人私密社交应用，还能和海外用户一起聊天。给你更私密、真实、刺激、有趣、快速的恋爱交友体验有朋，在茫茫人海中，寻找能为你倾听的人，让你享受和陌生人聊天交友的乐趣，让你体验完全不一样的聊天交友社交新体验。在这里，你可以讲述，可以倾听，可以传递祝福快来一起体验和陌生人聊天交友的乐趣吧,匿名私密虚拟结婚交友软件,更新内容优化体验"}
{"label": "98", "label_des": "记账", "sentence": "飞行鲨鱼是一款讲究策略的益智游戏，这款游戏比较的具有挑战性，这款新型游戏的画面设计得比较逼真，视觉效果很不错，游戏中你站上凶残的鲨鱼背上，若是掉下去将会被吃掉，现在就快来看看你能坚持多久吧。游戏的规则要求和具体的操作方式都很简单，根据下面鲨鱼的移动，点击屏幕上左右键移动小人即可，想不想取得高分呢，那就要看玩家的本事喽。更新内容优化体验，增强稳定性。"}
{"label": "102", "label_des": "摄影修图", "sentence": "Fceu激萌汇聚各类超火爆贴纸致美滤镜个性美颜3亿人都在玩的卖萌自拍神器￣▽￣~总有新玩法的相机动态贴纸2000+款激萌动态贴纸，猫咪兔耳朵、元气少女、潮酷恶搞百种风格应有尽有，每天定时更新，给你带来自拍新灵感美颜滤镜智能美颜+大眼瘦脸+一键磨皮+精致妆容，让你每一张自拍都好看，清新甜蜜高冷，滤镜风格百变视频跟拍搜罗TOP短视频片段，附加小白教学辅助，轻松跟拍，潮人就是你GIF表情包拒绝尬聊走在潮流尖端的素材，一键拍摄你的专属GIF表情包，从此斗图没输过多种拍摄模式支持916，34，11多种尺寸，使用场景全覆盖，照片视频拍摄，用它一个就够了相册导入编辑支持给相册里的图片视频添加贴纸&滤镜，赶紧给所有照片都加上萌萌哒贴纸吧社交分享随手就能拍出美图，一键分享给T～越亲密，越有趣===欢迎勾搭===官方新浪微博@FceuApp意见反馈邮箱supportfceu@bytednce.com商务合作邮箱fceu.business@bytednce.com精准色彩处理，调出别样高级感一键快速瘦身，超模身材轻松拍部分机型抢先上线白牙、法令纹、美白功能上线，自拍更自然近期新玩法视频跟拍功能，教学辅助轻松变网红3D口罩、眼神黑化、野马妆等爆款特效等你拍百变染发，港风胶片，更多酷炫新玩法快来Pick======BUG反馈QQ群一群535069992已满二群321688980，工作时间都会有程序猿哥哥为大家在线解决噢"}
{"label": "81", "label_des": "装修家居", "sentence": "家核优居是您选购智能家居的好帮手这里网罗了数万款智能家居的产品信息，精挑细选了高性价比的各类智能家居，让你时刻知道什么值得买，什么是智能黑科技，天天带你买到智能家居领域的低价好货。我们有什么丰富的智能产品库数万种智能家居及硬件商品任您选。专业的家居信息源及时了解智能家居硬件行业资讯、产品评测等。贴心的导购服务与淘宝、天猫账号一键通用，让您选购到高性价比的商品。精彩的试用活动不断推出各种活动，只要参与就有大奖拿。全面的成长体系您可以赚优币，各种好礼任性送来吧现在就下载家核优居APP，开启您的智能家居生活更新内容5.5.1更新1.优化资讯列表，体验更加顺畅。2.优化优惠购板块，比价更流畅。3.修复了其他已知的bug。"}
{"label": "9", "label_des": "政务", "sentence": "为了方便税务人员与纳税人的信息交流，加大税法宣传的力度和广度，向纳税人发送涉税事项提醒、发布涉税通知、提供发票验证等功能，为纳税人提供便捷的信息咨询方式,,更稳定、更优质，邀您一起体验。"}
{"label": "95", "label_des": "借贷", "sentence": "手机信用借款，简单快速，额度300020000元，期限312个月，当天借款当天到账，手机还钱轻松快捷亲亲小贷App是专为有消费分期借款需求的人提供的借款应用工具，提供额度300020000元，期限312个月的信用借款服务，为用户带来快速、便捷的借钱、还钱。产品特点手机申请，信用借款无需抵押；急速到账，当天借款当天到账；授信借款，额度300020000元；分期灵活，借款期限312个月；还款快捷，手机还款节省时间。关于我们亲亲小贷www.qinqinxiodi.com是北京深蓝动力金融信息服务有限公司旗下的核心产品品牌，拥有金融信息服务营业牌照。专注于专注于国内个人消费分期借款、中小企业借款与出借之间的居间撮合服务，亲亲小贷以实际行动践行普惠金融理念，致力于为工薪族、小微业主和中小企业提供安全、便捷、透明的普惠金融服务。亲亲小贷产品包括借款App亲亲小贷和出借网站亲亲小贷官网、出借App亲亲小财。1、部分页面功能联系我们官方网站www.qinqinxiodi.com客服邮箱kefu@qinqinxiodi.com合作邮箱bd@qinqinxiodi.com更多资讯，请在微信中搜索关注亲亲小贷公众号"}
{"label": "25", "label_des": "约会社交", "sentence": "恋爱漂流瓶，真实高效的同城约会交友软件。单身必备的约会。当你一个人过周末，需要有人陪时，当你想唱歌，却找不到人时，当你晚上回家，想有个人请你吃饭时，当你来到陌生的城市，觉得孤单时，当你就打开恋爱漂流瓶恋爱漂流瓶同城交友，单身必备的约会神器约会交友，就用恋爱漂流瓶更新内容紧急更新拍照闪退修复"}
{"label": "96", "label_des": "理财", "sentence": "●行情、要闻、公告、提醒、研究报告，一览无余●全球重要市场指数汇编，国际化视野，高端、大气、上档次●汇集权威机构研究报告，专业可靠、清晰明了，●全球金融市场资讯，724小时不间断更新●专实时更新，为您决策提供更准确更及时的行情依据；●黄金级专业分析师每日分析指导行情走势,博易大师、专业、靠谱、有效、,修复一处Bug"}
{"label": "70", "label_des": "工具", "sentence": "宝宝起名大全的精彩内容－个性起名输入宝宝的姓，根据性别、五行查询适合宝宝的单字或双名，并了解五行属性、详细解释、典籍出处、吉名测评等。－好名快选数千个精选好名、好听英文名和宝宝小名，供你快速挑选。还有各种起名思路及实用方法供你参考。－五行查询输入出生日期时间，即可查询五行缺旺。－实用工具吉名测评、百家姓查询及更多孕期和育儿实用小工具。－我的备选名帮你轻松记录中意的备选名，分享给微信/微博亲友，让大家一起帮你的宝宝选个好名字,,更稳定、更优质，邀您一起体验。"}
{"label": "71", "label_des": "亲子儿童", "sentence": "小宝贝们，来做小小店长吧"}
{"label": "18", "label_des": "动作类", "sentence": "《海蛇传奇》是一款荒野冒险类的模拟游戏。玩家将作为龙族后裔之一的海蛇族的首领带领自己的族群开疆拓土，野外丛林凶兽众多，然而最难缠的还是那些一心猎杀动物换取报酬的猎人。为了保护自己的家园，不惜跟其它凶兽部落冲突厮杀，与毫无底线猎杀动物的人类展开一场激烈的较量，开始自己热血而传奇的灵蛇生涯。玩家可以选择多种游戏模式体验不同时期蛇族的生存法则，每种模式都具备不同场景的大型高质量游戏地图可供玩家探索。海蛇领袖生来就拥有龙鳞般坚固的鳞甲和见血封喉的毒液，毒液拥有麻痹和中毒的效果，目标血液中的毒素越多，目标受到的麻痹和中毒所造成的效果越强烈，在众多同种勐兽中具有王者般的荣耀，但是要在这个藏龙卧虎的地方中称王，必须适应快节奏的弱肉强食环境，畅游在3D开放式的迷你世界，饥饿状态所释放出的生存本能会使你逐渐攀登上食物链的顶端。本作采用中世纪欧洲的黑暗风格，精心制作大量丛林凶兽种类，多种真实的野外场景成为玩家与前来狩猎的猎人之间的激烈战场，挣脱命运的束缚，征服所有丛林部落，快来体验充满惊奇和危险的海蛇之王的传奇生涯,仿真海蛇荒野饥饿狩猎生存游戏,软件特色1.大量各具特色的动物种类，给你紧张刺激的战斗体验2.中世纪风格的3D真实野外地图可供玩家自由探索。3.大量任务关卡，剧情内容丰富，扣人心弦。新版特性1.优化任务提示2.降低鳞甲护盾数值3.降低定身时间"}
{"label": "24", "label_des": "辅助工具", "sentence": "小皮助手安卓版是有小皮网推出的一款手游助手。提供海量的手游礼包领取、H5游戏在线试玩、全面的手游下载、权威的手游排行榜、准确的手游开服信息和开测信息等功能。帮助你轻松玩好游戏，是您的游戏伴侣小皮助手功能介绍全新界面，用心体验简约界面设计，清爽色彩定义，简易操作流程，细微之处蕴藏感动，为您带来舒适的视觉享受与用户体验海量礼包，点击领取热门手游礼包、新手卡、激活码轻松获取，畅享游戏乐趣，诸多特权福利等你来抢清晰分类，热门下载聚焦当下热门游戏、知名厂商大作，并提供一键下载安装，海量游戏，分类清晰，等你来玩火爆开服，一促即发提供手机网游的开服开测信息，以时间轴的方式展示当前和未来所有开服信息。更新内容添加客服联系方式优化操作体验、优化加载速度修复部分BUG"}
{"label": "71", "label_des": "亲子儿童", "sentence": "哈喽宝贝们，今天是快乐美好的一天你是不是整天都在憧憬城堡里面的公主和王子每天都在忙什么你是否有时也想去城堡过一下富贵人的贵族生活别急，今天就带你去体验一下。你是否看到过公主衣橱里面有多少美丽漂亮的衣服，每件衣服看起来都是那么的漂亮和精致，选择一件你认为最漂亮的给公主穿上，哇，她看上去一定是很美哦貌似公主还缺少一个漂亮的王冠，去选一个吧，华丽丽的耀眼的王冠，哪个更适合她哦不好很多的钻石怎么掉了帮公主把钻石镶嵌在正确的位置，看看你的识别能力怎么样吧今天公主看起来不是很开心啊，为什么呢原来是因为头发都乱糟糟了，赶快帮她梳理好头发吧，她需要你的帮助，打扮的像个公主才行啊一步一步的做个盘发好吗啊哈，再把刘海儿卷成波浪样式的，美的不行了，这才像皇室家族嘛王子呢他今天看起来无精打采的，原来是感冒了，不要忘记你还是一个能干的小医生哦，这个时候你去照顾他一下吧，量体温，打针吃药，或许很快就能好起来呢来来，我们一起玩架子鼓和吉他吧鼓皮怎么都破了这怎么玩哦别急，拿工具修理一下这些工具，很快就可以焕然一新了。,给城堡里的公主保养化妆换装吧,v1.0.6，改善游戏性能，增强游戏体验。"}
{"label": "95", "label_des": "借贷", "sentence": "1000万中高端人群共同选择的现金贷款、网贷、手机贷、信用贷款、分期贷金融服务平台，提供优质的贷款好人贷等、理财、保险的产品和资讯。产品特点1、贷款额度高0担保借钱0抵押贷款，个人借款额度高达50万，现金贷秒到账；2、贷款借钱利息更低1万元借一天，利息低至2.5元，具体以实际展示为准；3、分期借款时限长长达5年60期，分期贷款周期长，还款压力小；4、小微企业也可贷银行通道放款，小微企业贷款可达175万，月利率低至1.2；资金来源新网银行、渣打银行、马上消费金融、中邮消费金融、招联消费金融更多活动请关注公众号金融苑APP。,小额信用分期借钱贷款app,新品上线更低门槛，更高额度审核升级极速放款，通过率提升20功能优化便捷的现金贷款借钱软件"}
{"label": "22", "label_des": "策略", "sentence": "《无限塔防战InfiniteTowerDefense》是一款塔防类策略游戏。在游戏中，玩家需要排兵布阵，通过思考展开具有策略性的局部战斗，来毁灭那些企图攻击你的阵地的敌人，守住自己的一隅阵地。敌方会一波又一波地不断展开攻击，努力守住吧感兴趣的玩家快点来下载游戏挑战看看吧，更顺畅。"}
{"label": "95", "label_des": "借贷", "sentence": "信用帮您更有钱 功能简介信用帮pp携手合规机构，借助征信中心、征信等权威征信公司，规划您的个人信用、助您轻松管理网贷账单、享受还款、借款、借钱、分期消费等各类信用服务 还款管理智能管理您的网贷账单，未到期，您都可以分期规划管理账单，制定还款计划。 支持平台 目前已开通平台主要有支付宝花呗借呗、百度有钱花、贷款王、手机贷、即刻贷、你我贷、微贷网、人人贷、积木盒子、翼龙贷、小赢卡贷、闪银、用钱宝、拍拍贷、宜人贷、51人品贷、信而富、还呗、给你花、借款王、团贷网、洋钱罐、小牛在线、掌众金融、秒贷网、海尔够花、大白贷款、榕树贷款、小米贷款、速借白条、招联金融、新浪卡贷、新浪有借、熊猫贷款、马上金融、借点钱、菠萝贷、帮你贷、现金借款、任性贷、快花花、360贷款、小黑鱼、小猪贷款、现金超人、借贷宝、速贷之家、水象分期、立即贷、及贷等数百家机构平台。 关于信用帮信用帮是一个智能信用管理平台，致力于使用智能科技协助用户全方位管理自己的信用，协助用户从机构和商户获得更匹配的产品和服务。 联系我们官方网站https//www.51xyb.cn客服邮箱xyb@51xyb.cn更新内容1、提升额度，增加分期还款功能；2、优化贷超模块，增加新口子。"}
{"label": "59", "label_des": "成人教育", "sentence": "智能学习助你通过科目一考试科目一模拟考试练习应用包含多种练习题库方式，具有语音朗读功能，增强你的记忆功能。软件功能特色顺序练习按顺序练习科目一题库，全面掌握所有题库。语音朗读具有语音朗读功能帮您声学记忆，带上耳机，在地铁、公交随时随地轻松学习,语音朗读功能是你考驾照学车的驾考宝典。随机练习随机练习科目一题库。收藏练习通过收藏题目功能，可以反复练习收藏的题目。错题复习针对出错的题目，不断复习，是你学车宝典，同一道题目不会再错。模拟考试模拟真实的考试，让你轻松通过科目一的考试，快速通过考驾照。更新内容1.适配全面屏幕。2.优化题目朗读功能。3.修复已知bug。"}
{"label": "92", "label_des": "支付", "sentence": "易收付APP打造全新的无卡收款工具。快捷支付，支持大额银联快捷，迅速到账，超低手续费。产品多样，全新理财产品，代还代办无忧。首页融合了收款和理财产品，页面简介，让用户一目了然。用户个人信息页，展示用户当前享有的额度和交易手续费。并且可查询所有交易和到账记录。,无卡收款，快捷支付工具,BUG修复。"}
{"label": "9", "label_des": "政务", "sentence": "移动互联网技术的迅勐发展，使智能手机越来越普及，为移动办税创造了良好的条件。网上税务局实现了随时随地的移动办税，为纳税人提供如影随形的涉税服务，为社会公众普及税收知识和开展税收宣传，与现有基于个人电脑的网上办税系统形成互补，建成全面的电子税务局。提升纳税服务水平，提高征收管理效率。,,修改完成存款账户账号模块修改；修改完成授权委托划缴协议修改；修复修复版本兼容问题；"}
{"label": "91", "label_des": "运动健身", "sentence": "跑步中经常遇到的问题一人跑步太孤单，只能拿音乐来慰借组局同跑不容易，不是我忙就Ta忙约跑全程无交流，感觉还是一个人跑「虚拟约跑」摆脱时间、地点、人物的羁绊，与跑者约跑起来。通过语音播报互动提升约跑体验「运动记录」精准跑步路线记录，帮你记录每一公里「数据管理」云端存储数据，不用担心设备更换造成数据丢失「跑步社交」跑房功能设计，为跑者提供交流社群如需要帮助或获取更多信息，请关注或联系微博@柠檬跑微信公众号「柠檬跑步」邮箱ops@runninglemon.comQQ群282860183,线上约跑神器,1.9changelog程序猿大哥一脸傲娇地跟我保证，产品性能更加稳定了，还挑衅道，欢迎来找茬儿1、增加了智能跑鞋购买入口2、优化了动态发布的流程3、优化了部分页面的交互细节4、修复了一些已知bug"}
{"label": "92", "label_des": "支付", "sentence": "翼支付是一款提供综合性移动支付业务和理财服务的应用,致力于打造全国最大的掌上生活消费平台，提供多重支付保障体系，助您尽享便利生活服务。微信公众号甜橙金融主要功能1.生活缴费水电煤缴费、有线电视缴费、交罚代交等；2.通信缴费手机话费充值、流量充值、固话缴费、宽带缴费等；3.生活支付免费异地跨行转账知道手机号码即可转账、信用卡还款、电影票、火车票、红包等服务；4.本地化生活服务O2O商超、加油支付服务，周五六日常态95折+更多营销活动，折扣多多，便利十足；5.理财业务联合金融机构为用户提供活期、定期、基金、股票、黄金等理财服务，截至目前已为用户赚取收益超30亿元历史兑付率100；6.校园业务提供学生卡充值服务，支持校园周边商超购物支付服务，为学生提供炫酷的手机刷卡服务。期待您的反馈我们每时每刻都在注意聆听您的意见与任何反馈，翼支付客户端并不能在每一款Android设备上完美的运行，如果它出现了任何的问题，请您发送一封电子邮件给我们，我们将会为此问题找到一个好的解决方案感谢您使用翼支付业务kefu@bestpy.com.cn更新内容这一版本和之前有什么不同呢优化程序猿贴心的修复了bug表面上看不出任何不同用起来却如此不一样更快了更爽了别拦我我要立刻去更新了"}
{"label": "100", "label_des": "美颜", "sentence": "美图达人都爱的涂抹即修修图软件,是一款超受欢迎的图片处理软件,修复了一些BUG。"}
{"label": "46", "label_des": "视频", "sentence": "好剧播不停，接档更精彩《推手》职场小白贾乃亮遇到高冷女神王鸥《你是我的亲人》刘蓓黄宥明演绎母子情《飞驰人生》过气车神沈腾和黄景瑜上演C位争夺战《新喜剧之王》星爷二十年大作，会员免费看《老师好》票房黑马来袭于谦成功跨界成老师《逆流而上的你》潘粤明马丽组狼羊CP相爱相杀《狂暴凶狮》陆地版巨齿鲨狂暴勐兽都市大开杀戒《神探蒲松龄》成龙版功夫喜剧，聂小倩美到哭《大人物》王千源街头暴打包贝尔《下一站婚姻》刘涛于和伟再追爱《雪地娘子军》女版绝地枪王英勇抗战《刘家媳妇》闫学晶倾情演绎乡村亲情。《人见人爱》沈腾张子栋上演爆笑职场奇遇记。《主妇也要拼》中国版绝望主妇书写女性成长史《遇见王沥川》开虐焦俊艳哭裂苍穹《新侠客行》张嘉倪演绎侠客潇洒爱情《地球之极侣行》侣行夫妇行程2万里，穿越北美大陆《我们的四十年》金世佳柴碧云组cp，聚焦电视人创业路。《三只松鼠之松鼠小镇》萌萌松鼠在小镇里等你《惊喜萌宝》获取生活小知识，传达正面价值观《警车联盟》汽车总动员保卫城市，对抗恶势力《单身战争》何炅变身单身军师，笑对百人相亲大战。相亲大战。1.新增精彩内容《推手》、《飞驰人生》、《我们村里的人》等热播好剧2.热点短视频，更多推荐更多选择"}
{"label": "70", "label_des": "工具", "sentence": "一站式管理电视，还你畅爽体验,一款专业的电视管理软件,提升了稳定性。"}
{"label": "71", "label_des": "亲子儿童", "sentence": "阳阳魔法学院是超过一千万家长选择的一站式双语早教好帮手。阳阳魔法学院专为28岁儿童设计，根据国际幼儿早教理念和国际幼儿园的教材开发。内容设计综合考虑双语早教各学科特点和学龄前儿童认知发展规律，帮家长抓住双语早教的时机。我们从全新的角度设计游戏化的早教课程，通过活泼有趣的教学模式和多种多样接近生活的题材，使孩子从小就体会到学习的趣味性，养成良好的学习习惯。阳阳魔法学院包含了很多版块，英文课程，数学解谜，互动绘本，幼升小练习，写字练习，儿童识字，分级阅读，儿童电台，儿童视频。涵盖了学龄前儿童需要掌握的英语、数学、识字、阅读、写字、绘画等技能。阳阳魔法学院带给家长一站式的早教体验，帮你摆脱选择恐惧症，全方位打造中国家庭的双语早教学习系统，轻松早教启蒙和幼小衔接，从此告别早教机构。关注支持客服热线4000637365周一至周五9001900微信客服littleadamapp微信公众号littleadam公司官网www.xuexue365.com反馈邮箱help@xuexue365.com,过千万用户热爱的一站式早教课程,1.新增更多课程模块关注支持客服热线4000637365周一至周五9001900微信客服littleadamapp微信公众号littleadam公司官网www.xuexue365.com反馈邮箱help@xuexue365.com"}
{"label": "70", "label_des": "工具", "sentence": "包括多重搜索，解压zip压缩文件，查看txt文档，编辑，搜索，书签等功能。,,优化体验，增强稳定性。"}
{"label": "118", "label_des": "其他", "sentence": "志愿者打卡器是方便志愿者注册、志愿活动管理、志愿者服务时间记录的新一代移动管理工具。旨在提升管理，加强服务，支持并引领各类网络微公益活动开展。志愿者打卡器是方便志愿者注册、志愿活动管理、志愿者服务时间记录的新一代移动管理工具。旨在提升管理，加强服务，支持并引领各类网络微公益活动开展。更新内容1.修复组织数据显示"}
{"label": "82", "label_des": "电子产品", "sentence": "追求专业服务，细节一丝不苟专注服务品质，体验与众不同金来购，国内领先的智能手机及设备维修服务提供商，为手机、笔记本、平板电脑等智能产品提供完善的售后维修解决方案，为消费者提供一站式上门手机维修和回收服务，创先高效的上门手机维修专家上门快修在线下单极速响应，热门故障专家快修放心透明全程录像杜绝隐患，透明报价先修后付功能丰富产品多样体验，一站式解决实用需求,,提升体验，修复部分问题。"}
{"label": "79", "label_des": "租房", "sentence": "找房吧，经纪人移动作业工具，营销神器，随时随地开展工作。特色功能1、隐号拨打隐藏房东、客户和经纪人电话，保护个人信息；2、视频看房支持上传房源视频，让看房更高效；3、云采集实时采集各大房屋网站上的房源信息；4、云发布将房源信息一键发布到各大房屋网站；5、精准定位搜索附近房源，走到哪找到哪。找房吧让工作更高效，让业绩更出色，让我一起快乐找房吧1.消息推送2.客户搜索界面，公私类型放到第一列，自动带入客户公私类型，搜索后跳转到相对应的列表。3.通讯录文案修改。4.站点管理，站点图片尺寸。5.公私客类型按钮尺寸。6.同小区房源修改当前房源不显示，如没有不显示同小区房源"}
{"label": "10", "label_des": "社区服务", "sentence": "汇集全国各地数千家社区医院的医疗专家和好医生好大夫，提供免费在线咨询、计免预约挂号、母婴宝宝问诊。生活中的健康和看病问题随时咨询家庭医生。家庭医生签约不用跑医院就能免费与合适自己的家庭医生团队签约，生活中的健康问题随时免费咨询家庭医生移动咨询生病却没空去医院不哭，可以通过文字、语音、图片的形式咨询家庭医生，做些应急措施，然后再去看病母婴健康孕妈不懂怀孕期间的各种注意事项只要在上输入预产时间，自动推送产检提醒、怀孕各时期的注意事项计免预约为奶妈奶爸们贴心设计的计免预约功能，预约时间段精确到半小时，从此告别排长队有些社区医院还会为签约用户提供计免快速通道哦门诊预约越来越多人去社区医院看病怎么办，又要排队当然不用，预约专科、专家精确到半小时药品查询去社区医院开药，路程更近，报销比例可能还更高，快看看你附近的社区医院能开什么药吧医生排班想找回相熟的医生看病，又不知道TA今天有没有上班不用怕，在社区580居民端可以查看医生的排班表慢病管理您可以在APP上记录自己的血压、血糖数据，分享医生，让医生随时关注您的健康指标，适时给出指导意见更新内容1、功能优化，提升体验"}
{"label": "17", "label_des": "休闲益智", "sentence": "捕鱼电玩城2018版正式来袭还记得18岁那年街机游戏厅一起玩过的捕鱼吗颜容易老，青春的情怀不老游戏特色1、再续经典，热血回归，开启电玩城捕鱼新篇章2、画面唯美，真人配音，多人联机，顶尖手感3、专属渔房，百变鱼类，千倍炮台，万倍BOSS4、全屏子弹，一网打尽，超级豪礼，送到手软5、不同炮倍，多种体验，千炮不够，万炮来袭6、捕鱼牛人，榜上见真，孰与争锋，万人瞩目7、即时上下，分秒不误，美女客服，随时待命更新内容捕鱼电玩城2018版正式来袭还记得18岁那年街机游戏厅一起玩过的捕鱼吗颜容易老，青春的情怀不老游戏特色1、再续经典，热血回归，开启电玩城捕鱼新篇章2、画面唯美，真人配音，多人联机，顶尖手感3、专属渔房，百变鱼类，千倍炮台，万倍BOSS4、全屏炸弹，一网打尽，超级豪礼，送到手软5、不同炮倍，多种体验，千炮不够，万炮来袭6、捕鱼牛人，榜上见真，孰与争锋，万人瞩目7、即时上下，分秒不误，美女客服，随时待命"}
{"label": "17", "label_des": "休闲益智", "sentence": "游戏介绍跳舞的线，集快节奏操控与精选音轨于一身，打造与众不同的游戏体验。以不同难度为基准构成特色世界，勾画出独特的游戏场景，激发玩家多样情感共鸣。玩家不仅需要双眼来观察障碍物与陷阱，更需用双耳聆听节奏，旋律与节奏会帮助玩家走得更远就是现在，挑战你的手速与节奏探索每一关带给你的惊喜与奇迹。游戏规则仔细聆听音乐，指引线条通过多重地形。点击屏幕完成转向，躲避障碍，在多变的地形中到达终点。游戏特色1. 原创音轨2. 多重关卡，多维难度，多样故事3. 操作简单，一指禅4. 视觉听觉的完美结合,跟随节奏点击挑战手速与乐感,重磅更新《春节》关卡重磅来袭一起喜气洋洋过大年新关卡春节、收录玩家首个自制关卡末日新活动完成活动，免费体验春节关卡地球Remix限时优惠新功能新增「皇冠宝箱」功能，通关游戏收集皇冠来开启神秘宝箱TheFadedOriginal关卡由于版权到期，已从游戏中移除。"}
{"label": "29", "label_des": "婚恋社交", "sentence": "产品名称约爱同城交友寂寞单身男女必备应用一款帮助全国1.8亿单身男女相亲约会的热门软件，今年最受欢迎的婚恋交友平台。免费注册、同城交友、激情恋爱、相亲约会、快速邂逅心仪的伴侣。简单易用，快速互动，提供158种搭讪话术和聊天指导，完美破解尴尬，快速幽默的获取对方好感，帮你邂逅心仪对象，寻找钟爱的那个TA。通过约爱让单身男女可以随时利用自己的碎片时间,在任何有手机信号的地方,第一时间联系心仪异性,并且可查看近在身边的异性。产品特色雷达搜索精确定位快速搜索，只需1秒，帮你快速邂逅周边美女帅哥，屌丝也能抱得美人归精确匹配千万帅哥靓女在线互约，多种条件精确匹配。总有一个好姑娘在前方等着你，总有一个好男人愿意娶你回家，只要你来就能找到。快速搭讪一键招唿，快速表白，提供158种搭讪引导，帮你向心仪的t表达好感，看上了就直接约实名认证多机制确保用户资料可靠，照片真实，放心交友，安全交友更新内容更新说明1、新版本支持声音和图片了2、爱情真心话，快速测试她心中的小秘密3、全新界面改版，清新靓丽"}
{"label": "98", "label_des": "记账", "sentence": "工人通过手机找好活得保障，记工算清明白账，乐享娱乐识新友，明晰的职业培训和职业规划为工人提供稳定的上升通道。包工队长摆脱人脉局限，组织规模化的工人团队，享有额外的团队收益；记工考勤信息化，现场管控数字化，告别传统粗放型的人力投入模式。物联网加大数据助力企业减成本增效益，培养高素质的工人队伍，打通材料供应人力培养现场管控的行业壁垒，精细化的管理使企业在行业竞争中独占先机。,建筑工人找活更方便,1.新增小说2.优化页面3.修复已知BUG"}
{"label": "79", "label_des": "租房", "sentence": "房牛加，新浪二手房经纪人移动平台，是服务于二手房经纪人的移动营销、推广平台。由新浪乐居联手新浪网NASDAQSINA、易居中国NYSEEJ重磅打造，服务覆盖全国48个大中城市。为新浪二手房经纪人在移动端提供了新浪二手房的房源管理、认证房管理、房源发布、淘客户、客户IM在线沟通、守盘小区管理、个人相册、房贷计算器等功能。主要功能房源管理房源置顶、刷新、设置标签、上下架、分享等轻松搞定。发布房源支持房源模板、批量传图、语音录入等便捷操作,发房源快人一步。客户实时接收客户在线咨询消息，更有每日精准客户推荐。个人相册手机中的图片轻松同步到电脑端经纪人后台，帮您摆脱数据线的困扰。守盘小区清晰了解您在守盘小区的竞争力，做到知已知彼。工具房贷计算器、统计分析等，助力经纪人业绩提升。更新内容优化了使用体验修复了一些BUG"}
{"label": "11", "label_des": "薅羊毛", "sentence": "赚钱掌赚宝，手机兼职赚钱APP掌赚宝是一款靠谱的手机赚钱APP,还在选手机赚钱软件用赚钱掌赚宝赚钱吧靠谱的赚钱平台手机赚钱还在找学生赚钱兼职赚钱工作吗快来赚钱掌赚宝兼职赚钱吧动动手指躺着就能赚钱兼职赚钱赚钱掌赚宝是一款手机兼职赚钱APP满足在校大学生、宝妈辣妈、空闲上班族和企业兼职需求，为其提供靠谱满意服务的互联网网络兼职赚钱，真正实现在家躺赚钱的手机兼职赚钱APP。试玩赚钱边找工作天天兼职,看广告就能挣钱的兼职赚钱pp，众人帮忙分享赚钱的兼职软件；赚钱神器一款赚钱神器，掌赚宝把这些广告费分给大家，一起看广告赚钱试玩应用赚钱APP，打鱼赚钱宝妈赚钱/学生兼职/白领兼职.挣钱,成为赚钱咖邀请赚钱邀请一位好友用掌赚宝，就送5元现金红包，好友完成任务，还可享受30的提成，邀请越多，赚钱越快。赚钱平台以众多优质兼职资源为依托，为兼职者提供专业化的手机兼职信息，让人人都能成为手机兼职达人，有用不完的零用钱，在线完成任务就能轻松在线手机赚钱，有了手机兼职，帮你边玩边赚钱。赚钱掌赚宝做任务能赚钱的手机赚钱APP更新内容掌赚宝新版V3.1.6.3全新升级1.全新UI界面，手机赚钱新体验2.新增阅读，金币现金领不停3.浏览资讯就赚钱，赚钱更容易"}
{"label": "56", "label_des": "英语", "sentence": "手机轻松一点，听力、口语、美剧、职场，各种英语素材尽在掌握清新简洁的页面，丰富及时的内容，让你玩转英语世界文字、图片等多媒体阅读体验、内置音频播放器，边看边听边读，全面提升你的听说读技能英语听说读依托于资源庞大、人气旺盛的沪江英语网站，为你24小时不间断提供最新英语资讯和学习资料安装英语听说读，让英语真正伴你左右吧更新内容功能优化、bug修复"}
{"label": "25", "label_des": "约会社交", "sentence": "一对一私密聊天看你想看，聊你想聊，私人定制照片视频，女神陪你决战到天亮；有钱任性喜欢她就守护她，没有搞不定的女神；私房视频女神的私房视频，喜欢就看。更新内容觅秀安卓2.4.0版本更新内容1、新增附近的人模块。2、优化在线用户推荐机制。3、系统UI调整4、修复已知BUG"}
{"label": "91", "label_des": "运动健身", "sentence": "骑行离不开码表，更离不开伙伴，身边的每一位骑友也许就会是下次骑行骑伴，生命不息，车轮不止1.精确记录，每一次骑行数据并同步到您的私人账户，也可分享至社交网络2.码表界面，精心配色烈日下数据清晰可见3.节电模式，不再为屏幕解锁所烦，轻轻点击即可查看成绩。4.周边骑士，发现身边的骑行小伙伴更新内容增加组建和加入骑士团群组功能骑行直播地图界面可查看队友的实时位置"}
{"label": "113", "label_des": "办公", "sentence": "赶集经纪人是赶集网官方推出的为赶集房产VIP经纪人量身打造的移动办公软件，可以24小时获取海量用户的找房需求，为经纪人多渠道带来上户量和成交量。同时具备房源推广和刷新等管理功能,,1、新增了部分未覆盖城市；2、提高了系统稳定性；3、更多精彩点击下载；"}
{"label": "96", "label_des": "理财", "sentence": "影娱贷是网信新影人北京投资管理有限公司旗下围绕影视相关产业提供专业全面互联网金融服务的优秀平台，平台向影视相关产业提供全方位债权融资服务的同时，向互联网用户提供影视投资的多层次服务。影娱贷致力于为影视行业提供全产业链优质服务。1、新手投资享优惠2、百元起投，门槛更低3、稳健收益、健康投资4、安全投资、安心理财更新内容影视宝正式更名为影娱贷1、新手投资享优惠2、百元起投，门槛更低3、稳健收益、健康投资4、安全投资、安心理财"}
{"label": "17", "label_des": "休闲益智", "sentence": "植物大战僵尸长城版是一款手机游戏植物大战僵尸的免费，游戏有五种模式冒险，迷你，益智，生存，花园。多达55个的冒险模式关卡设定，从白天到夜晚，从长城、池塘到雷音寺，场景变化多样。精彩游戏等你来挑战。"}
{"label": "70", "label_des": "工具", "sentence": "通过二维码扫描就可轻松连接手机和电脑，在电脑浏览器上直接管理您的手机资源手机桌面支持Windows，苹果和Linux系统，在任何电脑上都可以访问您的手机，跨平台传输管理文件再也不是难题网页端管理安卓设备，大屏幕，让管理更轻松更新内容V1.0.3版本更新日志1部分机型上解决安卓4.4上外置SD卡写入权限问题2网页端添加多功能快捷小工具3增加拖拽上传文件夹功能"}
{"label": "22", "label_des": "策略", "sentence": "《皇室战争像素冲突》是一款像素策略塔防游戏，这款游戏无论从界面、元素、玩法，甚至连卡牌都与皇室战争中的一模一样与之区别的就是采用了像素风的设计风格，并且还可以贩卖皮肤，看来山寨这事可不是天朝的专利，最近歪果仁也耍了一把纯纯的山寨，全是像素块的皇室战争合你口味么感兴趣的玩家不妨来下载这款《皇室战争像素冲突》试玩下。部分小错误，整体。"}
{"label": "54", "label_des": "职考", "sentence": "《2019初级会计考试》是华云题库推出的会计考试学习工具。是目前安卓系统上专业的会计学习软件。主要功能章节练习选择章节，并保留章节练习进度;强化练习将选择题、判断题、多项选择题进行分类练习;随机练习系统随机抽题进行练习;顺序练习按题库顺序进行练习;错题练习章节错题分布，重点练习;收藏练习对收藏的题目重点练习;题目搜索可搜索相关题目;模拟考试由系统自动生成试卷练习;大纲讲义大纲、课程讲义，可用于复习分析题。更新内容1、针对一些题目错误进行了修改2、针对了ndroid9进行了优化3、兼容了更多的机型4、其他一些优化"}
{"label": "25", "label_des": "约会社交", "sentence": "空耳是一个声音社交平台，用声音构建一个情感的世界，无论是谁都可以在这里通过声音链接你想要的。软件特色房间嗨聊娱乐陪玩、电台播讲、精彩pi戏、动听歌声、游戏开黑音频唱歌专业音效，随时随地也能唱出高清音质情感电台深夜陪伴，邂逅好声音聊天互动多人连麦，与喜欢的声音一起唱歌互动聊天联系我们微信空耳APPQ群273714338更新内容1.房间新增新型礼物，每5分钟可免费领取一次，礼物无价，守候亦无价。2.新增贵族权限展示，方便快捷查看不同段位的稀有特权。3.bug修复及稳定性优化。"}
{"label": "111", "label_des": "购物咨询", "sentence": "专业返利平台，返利高，提现快网购省"}
{"label": "8", "label_des": "公共交通", "sentence": "本系统是宁波市公共交通总公司承接宁波市交通运输委员会的一项系统集成项目，旨在统一全市公共交通企业卫星定位系统输出标准，在同一平台上提供统一标准服务。目前，市公交总公司的数据已经全部覆盖，北仑公交、鄞州公交的数据正在积极联调中。,,修复部分小错误，提升整体稳定性。"}
{"label": "9", "label_des": "政务", "sentence": "宁夏惠农资金监管app是一款服务于宁"}
{"label": "17", "label_des": "休闲益智", "sentence": "游戏介绍2019超人气街机捕鱼震撼来袭，波克城市出品，还原经典街机玩法。多人联机捕鱼，千炮玩法，超爽爆金，还有海量福利等你来拿精美的海底场景，各色鱼阵等你捕获最好玩的捕鱼，尽在捕鱼达人千炮版特色玩法1、丰富的鱼类，精美的场景，炫酷的特效，给您带来一场视觉盛宴2、多人联网捕鱼，万人同时在线，享受多人竞技的快感3、调节炮倍、锁定大鱼、冰冻、狂暴、分身，各种技能助您轻松打BOSS,真人捕鱼更爆金,烦请提前测试申请，定时首发烦请提前测试申请，定时首发烦请提前测试申请，定时首发烦请提前测试申请，定时首发烦请提前测试申请，定时首发"}
{"label": "17", "label_des": "休闲益智", "sentence": "一款找物品的休闲益智游戏。擦亮你的眼睛，纷繁的世界中有太多目标值的你去寻找游戏风格风趣幽默，美术风格独特，上手简单却充满刺激挑战，乐趣无穷。游戏结合经典找图系列游戏和RPG游戏元素，玩家在游戏中培养角色，完成任务，升级各类技能。还能使用多种道具，在困难时刻助你克服困难，找到目标。游戏提供三大模式故事冒险模式八个不同的世界进行冒险，体验不同的幽默故事，完成不同任务，世界的尽头还有牛X的Boss等着你去挑战。还能升级角色，赢得各类奖励，吊丝也能变高富帅。无尽挑战模式无尽的挑战，挑战自己极限，与全世界玩家一起比赛，分数将会列入全球排行榜中。记住，培养出越牛X的角色，你可能达到的成绩也会越牛X。多人比赛模式独乐乐不如众乐乐，与你的好友一起联机对战，看看谁才是真正找你妹达人。最多支持四人对战，还能给对手使用干扰道具，大家斗智斗勇，一拼高低更新内容提升了稳定性。"}
{"label": "17", "label_des": "休闲益智", "sentence": "即时对战的小游戏如果你喜欢2048、滑你妹、色魔等游戏，一定不能错过规则超简单的小游戏实时与全国各地的玩家对战在排行榜上向着最强王者进军超简约的设计风格，老少皆宜"}
{"label": "95", "label_des": "借贷", "sentence": "借钱，就要找土豪无须上传，极简资料，极速审批，超高通过率仅需身份证，花几分钟在手机上申请，即可以轻松办理的高达3万的纯信用借款至快当天即可完成审批并放款。续借用户更可快至5分钟到账财主贷，堪称一款划时代的应急神器,,性能优化修复bug"}
{"label": "70", "label_des": "工具", "sentence": "高考志愿填报助手是一款高考志愿填报应用，帮助学生及家长选择心仪的大学进行高考志愿填报，帮你不浪费每一分高考考分。1.高考志愿帮填报助手主要功能完美志愿帮你从大学专业选择着手智能匹配大学]输入考分或排名智能匹配大学专业大全]搜院校专业，查院校详情院校大全]全国2700+所大学的录取分、招生计划、师资、奖学金等信息省控线]近三年各省批次的分数线测性格找专业]测性格，找适合你的专业奖助学金]每所高校设立的奖助学金一目了然学长学姐]高考学霸、师兄师姐分享志愿填报、专业选择、高考心得备考资源]状元笔记、复习资料，学霸成功秘笈任你借鉴2.高考志愿帮填报vip功能录取概率]准确计算所选择大学的录取概率，把你的分数利用的刚刚好模拟填报]提前根据高考分数填报，正式填志愿不再迷茫高考提分]名师视频、历年真题还有考点练习，哪科不行补哪科专家一对一]测试诊断、分析指导、志愿报告3.高考志愿填报社区互动话题]与时俱进的高考志愿填报话题，将近30万高考学生与您一起互动动态]高考志愿填报的同学有帅哥靓女，学霸学神，跟你讨论难题，分享学习窍门微信公众号报考大学微信客服号bokodxue更新内容1、新增浙江、上海考区考分匹配大学功能和模拟填报功能；2、更新2019年高职高专招生计划；3、优化模拟填报功能。"}
{"label": "110", "label_des": "社区超市", "sentence": "罗森点点，为罗森便利店的顾客/会员提供专属礼券及会员价格服务，可在江浙沪、北京、大连、武汉、重庆店铺使用。登录后，来店消费时出示APP画面扫描会员条码即可累计积分，享受会员价格，兑换罗森礼券。带上手机，随身走，随时用累计积分下载罗森点点并注册并登录，即可累计消费积分，并且可以在积分商城兑换罗森商品礼券会员价格罗森点点会员专属价格，向店员出示罗森点点的相应页面即可享受指定商品的优惠价格。优惠券派发我们会根据您注册时所填写的性别，生日等信息，为您不定期派发不同的优惠券，提供贴心的服务。更新内容解决了一些已知问题。"}
{"label": "47", "label_des": "短视频", "sentence": "像聊微信一样聊视频发现更有趣的小视频，海量小视频随心看~可根据每个人的兴趣点为其推荐有价值又有料的实拍视频内容，精准的个性化推荐策略让你一刷就停不下来，随时随地更便捷地获取好玩的内容，带给你不一样的视频体验。来V8实拍，发现新奇而有趣的世界欢迎加入官方QQ群862492218期待你们的反馈和建议~更新内容优化启动体验，听语音更流畅。"}
{"label": "17", "label_des": "休闲益智", "sentence": "碰碰球大作战是一款非常有趣的io类游戏，这款游戏中采用的是卡通的游戏风格，简单有趣的战斗模式，让人根本停不下来。游戏中玩家可以操作各种各样可爱的角色。目标是想办法战胜对手，做舞台上的最后一个球球。,公平竞技，做最后一个球球,1、优化游戏体验，提升游戏画面美术。2、增加角色新元素。3、增加游戏的趣味性。4、解决已知bug。5、增加段位级别。碰碰球大作战是一款非常有趣的io类游戏，这款游戏中采用的是卡通的游戏风格，简单有趣的战斗模式，让人根本停不下来。游戏中玩家可以操作各种各样可爱的角色。目标是想办法战胜对手，做舞台上的最后一个球球。"}
{"label": "70", "label_des": "工具", "sentence": "姓名测试为你解析名字的意义，解开内含父母给的祝福；想知道起名时需要注意什么吗已有心仪的名字，想解析名字了解其中寓意大师研究名字学20年，通姓名测算，起名解名，名字测试，一个好名助您走向成功产品特点姓名解析参考中国百科古籍，百家姓，字形，字义，音韵，音调，为您提供详细的姓名解析~名字分析根据生辰八字，三才五格，五行喜用神等多方面重名查询组词，结合流行趋势、周易八字测算，各个方位全面解读名字意义吉祥起名结合诗词起名、楚辞起名、诗经起名、论语起名，依据姓名学判断这个名字的命理未来走势，快速给宝宝取个助运,时尚，别致的好名字更新内容1.修改部分软件问题；"}
{"label": "45", "label_des": "兼职", "sentence": "拒绝黑假中介，独立日带你开启全新兼职体验独立日兼职始终致力于为大学生提供值得信赖的优质学生兼职岗位为了让人们更加幸福的工作而努力学会生活，学会独立，从独立日开始。作为一款主要针对大学生兼职招聘开发的学生兼职网，在目前兼职平台众多的形式下，独立日兼职软件依靠自己严格的审核机制。真正做到了安全靠谱，没有黑假中介做完兼职联系不到商家赔被商家放鸽子赔商家发钱慢赔心情不好赔除了工作以外，其它的事都交给我们吧安全靠谱每条兼职信息黑名单同步检测，保证来源真实可靠完美匹配根据用户习惯，实现兼职信息准确匹配，更快找到理想的兼职工作贴心高效活动现场配备督导全面指导工作过程，问题解决及时高效快速结算专人跟踪兼职工资发放情况，让用户毫无后顾之忧星巴克、麦当劳、满记甜品、宜芝多、宜家、沃尔玛、优衣库、dids、杜莎夫人蜡像馆等8000多家优质企业目前已入驻独立日兼职。各种高薪名企，岗位多多，就等你来独立日兼职软件日均发布兼职岗位5000条迄今已为300多万大学生找的了合适的兼职实习工作。并开创先行赔付机制，已累计为学生兼职承担风险超过5000万元让您轻松兼职赚够钱，不为斗米折腰大学生兼职软件找工作就用独立日兼职pp微信公众号dulidycom官方微博独立日官博咨询服务电话02151536965微信客服小独dulirixiodu加小独可进地区兼职群兼职，是为了更好的人生更新内容修复部分bug，提高稳定性。"}
{"label": "21", "label_des": "经营养成", "sentence": "《魔域觉醒》是一款以多种趣味玩法为核心，深度养成为依托的经典rpg游戏。经典的即时战斗玩法再现，重温多样趣味多人副本，西方魔幻史诗背景，带你重回魔幻的世界，寻找曾经属于你的魔域。了一些BUG。"}
{"label": "111", "label_des": "购物咨询", "sentence": "零购官网手机必备的购物神器更有优惠券，拼团，夺宝，秒杀，高佣联盟下载福利微信红包浏览商品即可获得现金红包，可提现周四半价每周四半价活动，人人有份，真正实现历史最低价。新人专享全场任意商品封顶5.9元包邮应用特色比团购更省钱，比淘宝更方便1.新人满减新人专区，福利满减，5.9元封顶优惠，下单再随机减免2.专享特权每日多款商品限量抢购，享受手机专享价3.大牌特卖千余品牌限时卖，就是那么低价4.任性包邮全场包邮，唿朋唤友来抢购5、分享赢福利您将零购宝贝分享给您的好友，有机会获得相应奖励。满足多样购物需求1.劲爆促销限量抢购、2件8折、9块9包邮、新人专享、优惠券等，优惠多多2.特色频道特色团、优品汇、0元抽奖等，无限精彩用户评价婚纱纹绣每天能抢到2个红包还是很好滴，每次购物红包能累计使用10个，这样买低价的东西就感觉很划算。每天还有一个优惠商品推荐给你，也是有够惊喜联系我们零购客服4001115700零购官网微信零购官网官方网站http//www.0ggw.com更新内容1.商城入围抢优化2.新增零购国际精选小程序店主模式3.新增N元任意选购4.优化bug"}
{"label": "70", "label_des": "工具", "sentence": "厌烦了别人随意打开你手机屏幕想体验一把整蛊别人的快感看某人不顺眼想调戏一下TA独特的指纹密码锁屏，各种匪夷所思，各种意想不到，实乃居家必备利器1.壁纸多款指纹解锁动态壁纸随您替换使用，谁说指纹解锁就要千篇一律。2.便捷选中主题，点击设置锁屏，录入指纹或密码即可。锁屏状态下，您还可以轻松查看时间，电量，天气，短信来电通知。3.安全除了普通的九宫格锁屏或密码锁屏，更有独创的指纹解锁方式，除了你，谁也别想解锁你的手机4.DIY更多新奇的指纹密码解锁方式等你DIY，尽情发挥你的创意兼具智能识别和娱乐功能，你的锁屏只有你能做主,一分钟定制你的指纹密码专属锁屏,1.修复已知Bug2.提升版本稳定性"}
{"label": "16", "label_des": "射击游戏", "sentence": "集结萌萌的星学院小美女，使用绚丽的魔法抵御空中来袭的敌人，经典的横版飞行射击玩法，清新可爱的画面，还可以培育多种能力不同的宠物来协助作战，炫酷的必杀技，带来非一般的游戏体验。,,一些简单的优化"}
{"label": "70", "label_des": "工具", "sentence": "火萤，让你的桌面动动动起来。原创高清视频壁纸剪辑工具，轻松剪出专属于你自己的原创视频壁纸。特色功能视频来电看得见的铃声，听得到的有趣火萤视频来电，给你不一样的体验。全网热门铃声、搞笑创意视频、手机相册视频，来电一键设置，轻松搞定。多款来电皮肤，任君挑选，搭配不同的视频，生成自己专属的视频来电。火萤故事收藏全网链接一切链接都可以分享到火萤故事分享美图美照支持超高清原图，打破传统九张限制，畅快上传。转发精彩视频将喜欢的视频一键转发到自己的故事，粉丝互动，随时查看。火萤视频壁纸火萤黑科技视频壁纸组件研发火萤视频组件，使火萤内存占用极低，稳定又省电视频桌面自主上传可以将你原创的视频上传桌面主题智能搜索智能搜索你想要的视频、主题或UP主，准确定位，方便快捷。高度自由视频剪裁高清视频智能剪裁，一键剪裁你想要的视频画面独立账号个人中心个人视频桌面中心，轻松查看管理联系我们火萤视频桌面动态壁纸App官方QQ群610482819火萤视频桌面动态壁纸官方新浪微博火萤火萤官网http//huoying666.com/,火萤，让你的桌面动动动起来,修复一些已知bug"}
{"label": "102", "label_des": "摄影修图", "sentence": "让照片即刻成为名作,用艺术滤镜将照片变成世界名画,优化系统性能，体验更顺畅。"}
{"label": "70", "label_des": "工具", "sentence": "此应用程式由香港邮政制作,让你透过手"}
{"label": "17", "label_des": "休闲益智", "sentence": "完美解锁版，让你一次玩的尽兴。，。"}
{"label": "17", "label_des": "休闲益智", "sentence": "各种口味蛋糕随你挑选，还有魔法效果哦。更稳定、更优质，邀您一起。"}
{"label": "103", "label_des": "相机", "sentence": "时间地点经纬度水印+高清滤镜。记录宝宝出生天数，工程管理、外出考勤、综合执法都在用2018年iPhone获奖相机App，首次登录Android平台300万人都在用的相机App※记录水印拍照片时，智能添加时间、地点、经纬度、宝宝出生计数等样式，精确记录生活点滴。※高清实时滤镜高清滤镜，拍美食，拍萌娃，拍风景，根据场景推荐滤镜，随手拍都是大片。※一键分享微信群、朋友圈一键分享，方便快捷，工作生活两不误。联系方式总部北京小嘿科技有限责任公司分部KeepCuriosity.Inc美国加州客服微信heiyueyue001客服邮箱lincoln@swy.video客服时间9002300QQ群104204602更新日志1，新增照片编辑功能支持给相册里的照片加水印和滤镜2，已知如在使用的过程中遇到，记得加开发者微信号反馈heiyueyue001"}
{"label": "95", "label_des": "借贷", "sentence": "急用钱，又苦于工资还没发众多产品，不知哪款产品适合自己快来拍拍钱庄操作简单，使用方便，为您推荐适合的借款产品，更有攻略及行业资讯供应随时阅读轻松借款，不再是梦。产品特色1.简单多产品任选，信息一目了然2.快速低门槛，满足您的救急需要3.贴心攻略资讯，贴心助您轻松借关于拍拍钱庄拍拍钱庄是拍拍贷旗下的集借款和资讯服务于一体的APP。拍拍贷成立于2007年6月，并于2017年11月在纽交所成功上市。拍拍贷是一家P2P网络信用借贷平台，也是一家由工商部门特批&ldquo;金融信息服务&rdquo;资质，得到政府认可的互联网金融平台，并多次受到CCTV、人民网等权威媒体报道。联系我们官方客服电话4001848888官方微信公众号caocaodainb使用过程中，遇到任何，都可通过以上方式联系我们，我们会协助您处理。"}
{"label": "5", "label_des": "快递物流", "sentence": "快快快，高价求购新鲜大闸蟹的客户等不及了......金秋的大闸蟹，贵就贵在鲜滋味如何将大闸蟹运往全国各地依然保持鲜活找跨越速运全程冷运，一路领鲜更新内容1.在线发票新增时间查询。2.新增问卷调查模块3.修复已知问题4.优化体验"}
{"label": "88", "label_des": "菜谱", "sentence": "孕期食谱，是一款专门为准妈妈们定制的食谱应用APP软件。在这里，我们有专业的食谱推荐，精致的孕期美食，让准妈妈们在不同的怀孕阶段营养搭配的更合理，饮食更健康。为了您能够更好的使用孕期食谱，我们为您贴心推出专业小知识指导，为不同怀孕阶段的准妈妈们提供最放心、最权威的行为注意事项。为没有经验的准妈妈提供力所能及的帮助，是孕期食谱的理念。在这里，我们传授的不仅仅是知识、经验，更是爱与关怀。产品特色食谱推荐为不同孕期的准妈妈们精心挑选食谱，营养搭配更合理，孕期吃得更放心、更健康。小知识专业又贴心的小知识，帮准妈妈们了解不同孕期应该做哪些事，为没有经验的准妈妈们提供舒心的孕期指导。离线下载离线下载功能让您拜托网络的限制，随时查看优质食谱。更新内容1、修复了上一版本偶尔出现的崩溃的bug；2、调整了部分版块的样式问题；3、底层框架优化，加载速度更快。"}
{"label": "66", "label_des": "酒店", "sentence": "APP会员专享全网底价官方预订渠道底价，无需多个平台对比价格，贵了赔双倍差价。尊享礼遇，惊喜加倍APP注册即送贵宾卡会员资格，享受订房9折优惠，并赠送100元优惠券，完善资料赠送400积分；APP预订至多可享3倍积分，积分兑换免费房，积分兑换礼品等你来拿，礼品持续更新；入住免押金，离店零停留，绅士卡可延迟退房至1600。体验更好，快速便捷精准查询，快速预订随时随地，想订就订支持信用住，离店后支付宝自动为您结账酒店周边，吃喝玩乐一网打尽维也纳酒店集团介绍目前，维也纳已拥有九大子品牌，在全国100个大中城市中拥有2000多家在营及在建分店，拥有超过15万间客房，综合订房率超过百分之一百，联合锦江，1.6亿会员系统，并创下25年零安全事故的记录，现每年以新增100200家分店速度发展。无论您想去哪里，都可以通过维也纳APP找到目的地舒适的酒店，超过15万间客房任您选择，享受维也纳会员专享的优惠价格，订房快人一步。维也纳酒店APP用户反馈QQ群305174242更新内容1、城市搜索优化；2、积分房预订优化；3、支持地图导航;4、若干bug修复;"}
{"label": "91", "label_des": "运动健身", "sentence": "你想瘦身吗想拥有马甲线吗想拥有人鱼线吗想拥有蜜桃臀吗来这里多锐运动是一款专注室内、室外运动健身的神器跑步、徒步、骑行多种室外运动方式随心选择；减肥、增肌、塑形多种室内健美课程一网打尽，全程科学指导运动健身，扫除一切运动伤害，让运动更科学更科学核心团队由运动健将及健身博士组成，联合打造个性化运动健身方案，提供科学指导，避免运动损伤。更丰富突破场地限制，解决雾霾天烦恼，室外跑步、徒步、骑行，室内减肥、增肌、塑形，各种运动应有尽有；智能硬件实时监控健康数据，合理制定个性化运动、饮食计划。更好玩在线约跑，可向全国跑友发出约跑邀请，为运动增添了更多惊喜和动力；全新运动圈，方便运动者之间相互交流；更有网上比赛、寻宝游戏等多种活动形式等你发现。更精准特定GPS轨迹运动算法，精准记录各类运动轨迹；利用大数据分析，建立符合国人的运动数据分析模型，更准确记录运动过程中的能量消耗。联系我们微博多锐运动微信多锐运动pp客服QQ3304719139客服电话4008637518商务合作QQ1257662358更新内容1、修复已知bug"}
{"label": "101", "label_des": "影像剪辑", "sentence": "现在你可以直接画电影了使用CuteCUT能让你制作出完全不一样的影片你想制作属于自己的独一无二的影片吗那就用CuteCUT自己来画吧CuteCUT除了具备一般视频编辑器的功能外，还给你带来了超出预期的惊喜功能.我们致力于创造一款完全不同于以往的私人影片制作工具.想跟随我们的步伐前进吗赶快下载吧===================================================================关键特性友好的用户界面只需要简单的拖放操作，你就能轻松制作出属于自己的影片.直观的书架式影片管理.界面支持横屏和竖屏操作.制作不一样的影片支持添加6种媒体到你的影片中.视频可选择从相册或者相机,照片可选择从相册或者相机,自画,文字,音乐,录音]支持创建高清HD169和标清SD43影片.同时支持竖屏模式的影片.支持制作画中画影片.直接在影片上绘画.提供30多种绘画工具.提供3种高级画笔，能帮助你画出专业效果.纹理,线性渐变,发散性渐变渐变效果可以编辑.提供高度可定制的变换.20多种预定义变换供你选择.透明度、边框、圆角、阴影以及音量等...这些都能定制分享影片导出影片到相册.分享到YouTube/Fcebook.通过Emil发送.CuteCUT使用帮助提供了完整的视频演示供你轻松学习.===================================================================你可以通过升级到Pro来获得以下功能特性。1.无水印的影片2.无限制的影片长度主页http//cutecut.mobivio.com反馈和支持support@mobivio.com更新内容修复了一些BUG。"}
{"label": "20", "label_des": "棋牌中心", "sentence": "围棋围棋入门软件本软件是一款少儿围棋软件，非常适合少儿初学者入门练习学习，有很多同龄围棋学生一起练习。同时它也是一款优秀的围棋教学软件，围棋老师可以通过本软件完成教学，制作教程、课件，让围棋教学变得非常简单。软件内容丰富，有上万道练习习题，不同阶段的围棋关卡，还有全面系统的围棋教程，实实在在做到让围棋学习变得简单，是一款围棋宝典，后续还会添加一些围棋教学视频来丰富学习。胡乐少儿围棋是一款基于如何让围棋的教与学更加简便的软件，丰富的内容让围棋变得简单和快乐，是围棋入门必备，围棋入门宝典，围棋入门教学练习的软件。我的班级老师轻松创建自己的题库，创建自己的班级，随时了解学生的作业完成进度。对弈区随时可以找同学、好友、老师发起对弈；也可以随机的找不认识的学生对弈练手，提升对弈水平。闯关区老师为学生精心挑选的三千道死活题，由易到难，逐步提高。练习册涉及布局、定式、死活训练、收官等不同内容的习题，适合不同级别的学生练习。同时，如果您有什么好的建议，好的想法加客服微信联系我们，微信号shewq666更新内容1、完善围棋教学视频，边看边学提升围棋基础2、增加入门练习围棋题库，更适合初学者学习3、细化围棋i智能陪练级别，更加智能"}
{"label": "111", "label_des": "购物咨询", "sentence": "省钱app提供手机淘宝优惠券，券后还能获得高额返利，是一款致力于帮助大家购物省钱的APP，新人首单更能享受0元购。省钱app除了有淘宝天猫优惠券，天天都有白菜价商品，先领优惠卷再购物，购物即得反利，一年的话费就这样省下来了省钱app每天为你优选值得买的商品，如9块9包邮、口碑好物、特价好货等，让你买到优惠的商品，比直接在淘宝购买省50。省钱app不仅能为你省钱，更能替你赚钱，成为代理即可永久享受下线购物提成。特色新人好礼新人专享，新人首单0元购特权品牌折扣海量内部优惠劵，每天持续更新超级省钱不仅有券，券后还有超高返利帮你赚钱成为代理，永享额外购物提成一键找券复制商品链接，打开软件即自动找券,淘宝优惠券返利官方app,1、打通了淘宝，领券、下单等后续操作自动跳转到淘宝进行，使用更流畅2、增加了更多大额优惠券，提高了部分商品的佣金"}
{"label": "95", "label_des": "借贷", "sentence": "天猫白卡现金白卡宜人贷借条不同于消费贷款平台，现金白卡来借钱花信用白条分期还，仅需一个app就可发起现金借贷，贷款成功后，现金及时到账，想怎么花就怎么花~有钱花给您提供的是借款的舒心服务，我们懂您的急用钱，使用现金白阿卡你收获的不仅仅是贷款成功的开心，还是借款过程的放心。现金借贷款，帮您快速完成借钱贷款，让借款更便捷、更高效、更简单。多提供多种贷款产品，总有一款适合你；快快速申请，快速审批，特快渠道，告别等待；好操作简便，智能推荐，点点手指就能借钱；省轻松获得网贷攻略,，提升通过率，更省利息。致力于为资金需求者提供贷款借款的咨询，通过专业的贷款搜索，智能匹配适合你的贷款产品。,宜人贷天猫白卡现金贷分期钱包,天猫白卡V1.0.5版本说明现金白卡做急用钱宝身边的现金周转钱包天猫白卡大额小额任性贷，借点钱给你花现金白卡让您有钱花、安逸花，任性付"}
{"label": "17", "label_des": "休闲益智", "sentence": "AngryBirds中正在庆祝世界各地独特的季节性活动，快来参加吧尽享令人爱不释手的物理法则游戏，融入跌宕剧情。有最新了仙子猪妈妈，到处都是魔法童话，翻过旧的一页，进入新的篇章吧最新篇章仙子猪妈妈浪漫新篇章拉开帷幕正值情人节故事是以浪漫结局，还是以心碎收场呢快来看看吧，新增19个关卡，创意灵感均得自您最喜爱的童话故事《三只小猪》、《长发公主》、《灰姑娘》、《糖果屋》等除了仙子猪妈妈，你还可以下载赏玩25个主题篇章包括超酷的奖励内容超过775个激烈打猪猪关卡独有的强化道具，让你在艰难的关卡中也能所向披靡猪猪日为欢庆世界各国节日活动，游戏中准备了极具特色的一次性关卡AngryBirds的下载次数已超过20亿次，是有史以来人气最高的移动游戏系列。赶快加入到这风靡全球的活动中来吧"}
{"label": "53", "label_des": "中小学", "sentence": "《人教版三年级语文上册》是专为使用人民教育出版社2018版三年级语文上册的小学生制作的学习软件，让手机立即变成随身学习机，操作简单，小学生使用软件可以在完全不用花时间的情况下熟练背诵所有课文，留给孩子更多的个人时间和空间。　　祝同学们学习天天进步。　　网站www.study91.com学习加油"}
{"label": "10", "label_des": "社区服务", "sentence": "幸福时光是为华宇业主打造的专属社区生活平台，致力于提供智慧社区的幸福生活。产品围绕社区服务为中心，全面整合社区周边零散商家餐饮美食、休闲娱乐、教育培训等生活信息，提供物业公告、智能门禁、持续优惠的社区商城、线上缴费、社区金融等多维度高品质生活体验，业主可尽情享受贴心和全方位的物业服务，真正实现家庭和社区的深度融合。更新内容1、bug修改，优化。2、预存缴费功能优化"}
{"label": "17", "label_des": "休闲益智", "sentence": "由PlyCoolZombieSportGmes提供的一款我的世界风格的模拟建造游戏。觉得自己是一个公主，住在一座城堡发挥拥有无限资源的创意模式或深井成立方体女孩的世界，打造你的家园。内饰的设计，建造和设计厨房，建立有SPA，美甲沙龙，宠物店，化妆和美容沙龙的城市。更新内容提升了稳定性。"}
{"label": "46", "label_des": "视频", "sentence": "此应用仅适用于小米手机及MIUI系统使用中有任何问题请联系客服QQ群487226126小米视频集电影、电视剧、动漫、音乐、新闻、娱乐、体育、直播、高清海量影视视频在线观看和下载，专为小米手机订制的视频娱乐客户端产品，为小米用户提供能了操作便捷的客户端，高品质影音播放体验。应用参数语言简体中文系统要求MIUI海量影视已收录的热门视频已突破10万部；从首页可以看出小米视频展示的信息量很大，每个栏目分类清晰，涵盖了大陆，欧美，日韩，港台等多地区，包括电视剧，电影，动漫，综艺，体育，纪录片，直播，爆点，等多个分类频道。受众用户广泛，不管是年轻人关注的欧美电影电视剧，还是动漫粉丝天天追新的日本动漫，还是各年龄段女性喜爱的韩剧，应有尽有。全网聚合聚合爱奇艺、搜狐视频、PPTV、风行网、凤凰视频、华数TV等视频平台内容。热播大剧，院线新片，卫视直播，长短视频，应有尽有。无缝对接小米电视全新Ptchwll人工智能拼图墙系统，杂志式排版，无限翻滚内容流，为你推荐专属视频。随时随地，轻松离线特设运营商网络下载开关，满足各种流量包用户的需求。支持离线下载存储位置选择，外置、内置存储任君选择。更新内容版本号2018032690新增数据网络离线功能新增数据网络流量保护功能修复VIP会员无法下载问题提升离线功能用户体验修复一些内退和内存泄漏的问题如遇签名包冲突无法更新，说明MIUI被篡改，请重刷MIUIQQ客服群487226126官方微博http//weibo.com/xiomiyingyin"}
{"label": "28", "label_des": "论坛圈子", "sentence": "菩提佛学院是为广大佛友提供系统闻思修行佛法的平台。佛学会。佛学通知，精准及时传达。佛学视频和音频。闻思修法不懈怠，边走边听上师着作。包括上师法音，上师演讲的音视频分享，随时感受上师佛法。法会和修法仪轨。在线查看阅读仪轨，查看各法会详情。不错过任何一个难忘瞬间。佛学词典、藏历等学佛软件。帮助你在修行路上畅通无阻。更新内容1.优化登录方式；"}
{"label": "11", "label_des": "薅羊毛", "sentence": "微信红包一款自动后台抢红包工具，当有"}
{"label": "116", "label_des": "经营", "sentence": "阿里卖家，融合并扩展了TrdeMnger即国际版阿里旺旺核心功能，是B2B外贸人的贴身工作平台，国际站的&ldquo;千牛&rdquo;APP，阿里卖家是阿里巴巴国际站出品，重点针对中国及全球外贸进出口卖家的无线专用商机管理和资讯工具。通过阿里卖家，您可以能轻松管理外贸报价和订单，跟踪一达通订单及物流状态，查看最新行业数据和热门资讯，实现外贸圈论坛的交流互动，获取阿里巴巴最新活动报名商机，并借助名片扫描、SNS推广等卖家实用工具，完成碎片化时间的最优商机管理。无论您是进出口厂商、外贸公司、批发店铺、亦或是独立外贸人，阿里卖家，总有你想要的主要功能客户沟通与管理TrdeMnger消息融合了阿里旺旺、外贸邮等功能的阿里卖家APP，实现询盘、采购直达、闪电报价等不同形式客户商机的集中管理，并通过消息提醒助手，实时掌握最新动态；数据管家全面了解您所有阿里巴巴产品的商机分布、访问及转化数据，为您优化策略提供数据支撑。询盘管理实时接收并回复国际站买家发送的询盘商机。采购直达管理RFQ实时掌握最新的买家RFQ需求，及时提供报价，管理并追踪报价状态。线上订单状态查询一达通出口订单查询，随时了解订单状态商友人脉便捷管理您的商友人脉圈，强化新老客户的联系纽带市场趋势和外贸头条快速反应的行业数据和外贸相关资讯，助您时刻保持行业敏感度，把控外贸新商机培训之家最in的外贸行业培训课程及视频，免费获取充电机会外贸圈论坛汲取他人的外贸经验，分享自己的外贸韬略SNS免费自助推广工具网站提供自助推广工具，免费将您的新品热品分发到Fcebook，推特，linkedin等SNS渠道，开启自我营销第一步招商活动阿里巴巴国际站活动招商抢先拿名片扫描快速获取名片内容，方便管理和导出汇率工具支持27个买家主流币种的转换和查询FOB报价助手实现产品成本到FOB报价的快速核算，提升报价效率联系我们PC官网www.libb.com手机官网m.libb.com卖家服务热线4008261688新办理出口通4006002688一达通服务热线4006552688更新内容优化体验，增强稳定性。"}
{"label": "70", "label_des": "工具", "sentence": "电视应用管家是一款方便易用的电视端应用工具类软件，适用于市面所有品牌智能电视和机顶盒。具有U盘安装应用、远程安装应用、批量卸载应用、应用搬家四大功能，是您的电视和盒子必备的应用管理专家,,为您优化了体验细节。"}
{"label": "70", "label_des": "工具", "sentence": "智绘画板是一款绘画涂鸦制做流程图的白板画图软件。不仅可以用来即兴画画、随手涂鸦，也可作为练习写字的写字板和做笔记的记事本，还可以快速绘制流程图，提高工作效率功能可录制所绘视频可即兴绘画涂鸦快速绘制流程图可插入图片支持多点触控来放置、拖拽移动、放大缩小图片提供铅笔、方形、圆形、直线等画笔形状随时分享典型应用1.儿童绘画板、写字板、练字板2.草稿纸、便签纸、记事本3.小黑板、家庭教育小白板、会议室白板、足球篮球教练示范一款功能强大的画图软件可运用于生活，工作，娱乐等各个领域，赶紧来下载吧"}
{"label": "9", "label_des": "政务", "sentence": "企查查是一款企业信用信息查询工具，帮助用户快速了解企业状况。企查查拥有全国1.5亿家企业全量数据，超过1.2亿人使用，累计查询量突破500亿次政府、银行、律所、媒体等机构从业人员都在用。企查查可以帮你做什么1、查询企业，理清商业关系工商源于全国企业信用信息公示系统公开公示数据，提供法定代表人、注册资本、统一社会信用代码、公司地址、股东信息、历史变更记录等工商信息。风险可查看失信、被执行人、裁判文书、经营异常、开庭公告等信息，综合判断风险状况。财务在整合企业年报的基础上，提供财务数据、股权出质、税务信用、融资信息，评估企业实力。知识产权包括专利、商标、着作权等。2、查询老板，筛选合作伙伴关联公司支持人名去重功能，输入老板、股东、高管姓名，可按地区、行业筛选查询关联企业。董监高报告支持保存长图、获取董监高对外投资与任职报告。3、雷达监控，及时监控企业动态雷达监控一站式添加所监控的企业、设置更新提醒、监控维度，及时监控企业动向。口碑之选，企业信息尽在企查查联系企查查客服邮箱kf@qichch.com电话4009282212QQ4009985212更新内容新增企业主页新增企业发展栏目；改版企业新闻舆情分析改版；优化更多细节优化，完善用户体验"}
{"label": "18", "label_des": "动作类", "sentence": "《神庙逃亡TempleRun》是一款休闲游戏，在每部探险片中，总有这样一幕英雄最终获得宝藏，但不得不在陷阱丛生的迷宫中穿行，期盼活着离开。TempleRun就是这样的场景。这款游戏非常有意思。翻过古庙围墙，爬上悬崖峭壁，测测你的反应力。挥击转弯、跳跃、滑动躲过障碍物，看看你能跑多远。游戏介绍★简单的挥击和倾斜控制，易用，感觉舒服★角色升级，疯狂增加能量★独创3D跑酷机器人，身兼转弯、跳跃、滑动、倾斜多种武艺前无古人，后无来者。★以5种不同的角色进入游戏★趣味无穷，让你情不自禁地想再来一次更新内容BUG修复。"}
{"label": "71", "label_des": "亲子儿童", "sentence": "家长的带娃助手，懂孩子的故事APP08岁儿童成长必备，纯正发音的故事朗读、趣味性的互动、科学的内容分级，寓教于乐，陪伴孩子快乐成长。睡前故事、英语启蒙、习惯养成等超多精彩的故事绘本正在不断推出……快来和孩子一起享受阅读的乐趣，开启成长的大门。产品特色1、优秀绘本推荐为家长挑选国内外经典绘本，挖掘故事中的秘密，让家长学会如何讲故事。2、推荐适龄书单专业幼教团队挑选并整理优秀绘本，根据不同年龄段进行内容分级，让孩子学习更轻松。3、专业英语启蒙联合国际早教中心，用国外的教学理念，打造儿童启蒙课程，让孩子在玩闹中打好英语基础。4、多维视听看绘本、听故事、看视频，满足各种场景下孩子的需求，营造舒适的学习空间。5、更多有趣活动21天阅读培养计划，培养阅读好习惯；绘本DIY，激发孩子涂鸦乐趣。星宝乐园以故事为载体，和全球优质儿童教育服务商携手，致力于08岁儿童健全人格的建立。从大型、特色正规出版社、教育机构挑选优质故事，根据儿童数字教育的特点，融合动画、游戏、音乐、故事、视频等多种内容形式，在互动中科学陪伴孩子茁壮成长。联系我们官方QQ群187290629微信客服xblygf520新浪微博星宝乐园"}
{"label": "70", "label_des": "工具", "sentence": "你是发图狂魔海量搞笑表情一键分享，让您斗图不再犹豫就是干分享各种搞笑表情暴走漫画表情，金馆长甩头可爱表情收集器，金馆长暴漫主题，表情包子，动态gif表情，QQ红包微信红包表情，微信表情大全。。。各种表情让你的聊天不再无趣。听说你想斗图听说大家都要创作表情。那么今天我来了，更新吧。创作你独一无二的专属表情,来斗图吧我已经知道你没图了,喜欢斗图的朋友可以添加QQ群斗图新增搜索功能，可以搜索自己喜欢的表情图片保存到手机哦优化功能设计，改善用户体验"}
{"label": "17", "label_des": "休闲益智", "sentence": "这是一款有趣的休闲类游戏,游戏里"}
{"label": "3", "label_des": "租车", "sentence": "智能单车租借服务GoBee.bike，是一个不需要受租借地点限制的单车共享系统。Gobee.bike总部设于香港，「共享单车」业务亦正慢慢普及全球其他城市。GoBee.bike的单车配备了先进的智能锁，更方便用户使用。透过提供方便出行方案为营运理念的GoBee.bike，目的是为人口稠密地区市民的「短途出行」提供最优选择。Gobee.bike为目前全香港拥有最多的单车数量的租借服务商，单车的租借点将逐步进入各个社区，致力推动「绿色出行」的健康、环保概念，减少交通拥堵和城市交通的碳排放。租借单车是价钱非常实惠，每30分钟只需要港币5元。你是否也想拥有更健康、更活力的生活那就快点加入我地吧让Gobee.bike同你一起「绿色出行」。注意为了防止Gobee.bike单车受到故意损坏，影响使用，Gobee.bike将会先收取每位新用户港币399元押金。租用服务开始后，当用户的帐户余额不低于港币零元，用户便可随时撤回全额押金。已停止了租用服务的用户亦可随时随地重新再登记使用服务。如有任何查询或建议，请发邮件至contct@gobee.bike。Fcebookhttps//www.fcebook.com/GoBeeBike381292085590071Instgrmhttps//www.instgrm.com/gobee.bike更新内容1.解决登录问题2.解决扫描失败问题3.解决重复收取按金问题4.提高开关锁的稳定性5.支持4.1或以上Android手机"}
{"label": "10", "label_des": "社区服务", "sentence": "嘿芝麻，020智能社区平台领导者我们以自主研发的综合管理系统为载体，以整合移动互联网应用与物联网技术为手段，针对这社区家庭日常生活和消费，打造社区生活圈。公司通过与物业公司地产公司、房东城中村、政府相关部门合作，整合周边商家，为消费者提供便民物业服务，社区沟通与分享，周边购物，房屋租赁，二手交易，外送服务，网购团购等各种综合服务。我们以提高社区生活品质为追求。,手机也能开门啦,1.兼容Android9.0系统2.视频通话"}
{"label": "43", "label_des": "影视娱乐", "sentence": "想看从未见过娱乐八卦、内幕花絮的视频吗想知道爱豆从未公开的事情么，不要犹豫，快来下载喔末爱豆私密报道，明星各类花边尽在喔末这里有无志ji同qing道si合she的追星小伙伴，一起吐槽，一起玩耍。看娱乐，就上喔末更新内容1.界面优化2.缺陷修复"}
{"label": "56", "label_des": "英语", "sentence": "一款网红背单词APP，可以离线使用，0流量背单词。几千万人都在用，我猜你也想试试－最全词表小学／初高中／四六级／考研／托福／雅思／专四八／BEC／SAT／GRE／GMAT／托业／经济学人／写不下了－图背单词一词配一图，帮你建立单词与真实环境的联系－个性词包电影、动漫、游戏、美日韩剧……懒得数有多少主题，用你喜欢的内容背单词－地道英语例句&配音都由进口老外操刀，不出国学地道英语－9种巩固模式听音辨意／听音速记／拼写填空／拼写组合／超字数了－单词锁屏精美单词壁纸，每次解锁都能学一个单词－圈子和朋友组队、加入小班，跟不屈不挠的人一起，你坚持的概率大一些－PK系统70秒对战，PK一下就知道你记没记牢－词汇量测试不同类型分开测，了解你的阅读词汇量、听力词汇量－单词电台/TV深度讲解单词、在英文歌MV中发现单词。吸引了一堆人在这儿淘歌－每日提醒自定义提醒背单词，还能用微信提醒－全方位服务微博、pp内，报Bug、提建议，随时调戏别客气。都是真人作答，不是机器人谢谢更新内容看啊那猪年的钟声，即将敲响，那璀璨的烟花，即将绽放于天际，那可爱的百词斩，它更新啦1、大年初一，宜背单词；1.5、字数越少消息越重要，我就提醒到这了；2、新的一年，宜穿新衣，请欣赏我美丽的新春限定图标；3、boom了一些bug；值此新春佳节之刻，诚挚祝愿每一位大侠，每天都不会忘记背单词。新的一年，斩护卫依然在百词斩侧边栏意见反馈，等你哟"}
{"label": "70", "label_des": "工具", "sentence": "MIUI百变锁屏，现在作为独立应用单发了已经厌倦了千篇一律的解锁方式，向往MIUI的华丽但自己的机型还不支持现在，只要你是Android2.3的手机用户，就可以安装并百变锁屏的魅力。小米百变锁屏不仅仅保持了MIUI百变锁屏的样式，同时还继承了其功能，MIUI锁屏界面最实用的功能便是可以快速的进入通话或者短信界面，小米百变锁屏同样具备。小米百变锁屏具备了在线锁屏样式功能，你可以在线更新MIUI已经提供的所有锁屏样式，每天你都可以按照自己的心情更改锁屏主题。更稳定、更优质，邀您一起。"}
{"label": "20", "label_des": "棋牌中心", "sentence": "2019，福运久久。传统休闲游戏斗地主，为百万玩家准备了大额礼包及多样实物大礼，让大家玩游戏、更开心新版本表心意，各色奖品准备就绪，只等你来花样好礼每天免费送，0门槛参赛有大惊喜高端智能手机，精品家用电器，统统免费送2019精彩活动千万不要错过从这里开启全年好运运气+牌技，好礼快乐赢游戏特色精彩赛事全新竞技模式，火爆新高度。全天开赛，免费报名，赢千元实物大奖每天豪礼每天登录有红包，打牌实力赢豪礼。斗地主，挣家电，勤劳致富就靠你爆款活动参与爆款赛事，赢取百万身家。活动节奏踩得准，万元奖品挣到手真人+交友真人实战，竞技交友两不误。可爱萌系表情+自由聊天系统，让你舒舒服服交朋友联网VS单机联网PK不费流量，单机作战纯粹爽快，怎么玩都好玩，自由自在任性玩耍客服QQ号800818102联系电话4000939822,超高人气最火的斗地主游戏,精彩赛事新春竞技模式，火爆新高度。全天开赛，免费报名，赢千元实物大奖比赛领豪礼每日登录有红包，打牌实力赢豪礼。斗地主，挣家电，勤劳致富就靠你爆款活动春节特色赛事，赢取百万身家。活动节奏踩得准，万元奖品挣到手真人+交友真人实战，竞技交友两不误。可爱萌系表情+自由聊天系统，让你舒舒服服交朋友联网VS单机联网PK不费流量，单机作战纯粹爽快，怎么玩都好玩，自由自在任性玩耍"}
{"label": "34", "label_des": "新闻", "sentence": "蚂蚁微赚是一款让你在玩手机看资讯的同时，还可以赚钱的手机应用。精选热点新闻资讯、搞笑段子、明星八卦、热门综艺、时政要闻，懂你所想，全部满足你空闲时间随时打开蚂蚁微赚，不仅可以看到精彩资讯内容，同时邀请亲朋好友一起看资讯新闻，就能轻轻松松带着小伙伴一起赚够零花钱。海量红包送不停每天都有红包，让你领到怀疑人生阅读赚钱秒到账邀请亲朋好友看资讯，就能获取收益，收益瞬间到账户独乐乐不如众乐乐一个人赚钱不过瘾，一起赚钱才叫爽通过分享邀请，让你的朋友圈都跟着你一起看资讯赚够零花钱，自此走上人生巅峰惊不惊喜意不意外赶紧下载安装，开始赚够零花，月入八千八,蚂蚁微赚带您赚够零花,1.修复已知bug。2.提升了系统安全性。3.优化体验，增强稳定性。"}
{"label": "92", "label_des": "支付", "sentence": "商银信广州数据服务有限公司是第三方支付公司旗下联标品牌，企业产业多元化，公司专注于互联网金融服务，第三方支付产品销售与策划，专业的技术团队，十年以上的研发与实践，专门为中小型企业提供或定制第三方支付管理方案，微还为品牌产品，欢迎大家下载使用。1.已知。"}
{"label": "95", "label_des": "借贷", "sentence": "专业车辆质押互联网金融理财平台，新手标理财收益高达年化25。股票风险大，基金收益低，稳健收益，就选小草金融专业车辆评估，100抵押入库，资产安全保障核心团队成员均来自银行、基金、股票、证券、互联网、汽车金融等行业，专业保障第三方安全快捷支付，手机即可操作，安全便捷联系我们客服热线4006581829官方微信公众号小草金融官方QQ群418144219,小草金融做专业的车贷,1.加息券红包使用去向显示2.大于可投金额显示"}
{"label": "70", "label_des": "工具", "sentence": "您可以在Android手机和平板电脑上通过免费的Google表格应用创建和编辑电子表格，并与他人展开协作。借助Google表格，您可以创建新的电子表格，或者打开并编辑您在网络上或其他设备上创建的任何电子表格共享电子表格，并且与他人同时处理同一份电子表格随时随地处理工作，即使没有互联网连接也不受影响设置单元格格式、输入数据并对数据排序、执行各种表格操作等在您输入内容时自动保存，无需担忧心血白费更新内容为您优化了体验细节。"}
{"label": "28", "label_des": "论坛圈子", "sentence": "要健康，上零一这里集成了最流行的穿戴硬件产品这里能够提供一揽子的健康解决方案这里将会有全球追求健康生活的阳光的她和他这里也会有专业的健康大数据跟踪和反馈来吧，加入零一，身材从0变成1适配机型由于本应用需要手机支持蓝牙4.0硬件版本，android版本需要4.3或者以上，分辨率支持19201080,1280720.目前已经测试过机型小米3，小米2s，三星Galaxy4，note3，sonyL39H,,备注请使用安卓4.3,蓝牙4.0以上手机V2.2.6更新内容1.修复历史问题"}
{"label": "21", "label_des": "经营养成", "sentence": "SHAFT制作的原创电视动画。也是史上获奖最多的日本电视动画，喜欢这个电视动画的赶紧下载啊~,,更稳定、更优质，邀您一起体验。"}
{"label": "39", "label_des": "问答交流", "sentence": "我们长期以来的想法和感受，有一天将会被某个陌生人一语道破艾默生你知道自己适合什么工作吗你知道自己应该找怎么样的另一半吗你知道对方是否真的爱你吗你知道自己潜意识的真实想法吗你知道自己的能力盲点、智商、情商指数吗心理测试探索真实的内心世界如果你想了解自己的内心世界，如果你想了解别人的真实想法，如果你迷茫不知道如何选择，口袋心理测试将给我们答案。我们的动态请关注================================登陆壹心理官网www.xinli001.com更新内容口袋心理测试全新改版1.「界面优化」全新页面布局，将不同分类的测试安排得明明白白；2.「主题频道」新增主题频道，了解自我之后的针对性行动指南；3.「动态发展」新增每日能量值检测，心理动态追踪一目了然；"}
{"label": "21", "label_des": "经营养成", "sentence": "动动手指，立刻让你成为真正的卡车司机、司机，你准备好了吗感受超真实的卡车驾驶游戏玩法你需要在复杂多变的路况和天气中，选择不同的货物在指定时间内将其安全运输到指定地点。尽可能减少丢失的货物数，并且赚取更多资金来解锁更多高卡车全新地图身临其境惊险刺激的多种的地图给运输路途造成了重重困难，尽情感受在热带丛林和荒野沙漠中驾驶卡车的快感卡车司机，请跨越重重困难，展现你高超的驾驶技术吧"}
{"label": "22", "label_des": "策略", "sentence": "继《史诗战争模拟器》1和2后，高还原度的军队战争模拟游戏来了根据你的策略，在车辆、士兵和飞行部队之间进行选择，合理地布置在战场，击败每一个对手关卡、自定义、多人模式可选，每周都会加入新部队,,优化体验，增强稳定性。"}
{"label": "53", "label_des": "中小学", "sentence": "人教版PEP小学英语三年级下册和四年级上册三年级起点3B和4A的课本点读和单词学习软件。软件主要包含以下功能课文点读点到哪里读到哪里、哪里不会点哪里，并带有中文翻译。支持自动朗读课文和手工点读两种模式。单词卡片课本配套单词的朗读，翻译，音标，彩图全都有，让学生图形并茂学单词。让孩子们学习更加生动形象，学习兴趣油然而生，达到寓教于乐，快乐教学的目的；解决孩子回到家，家长想教，但有不会教，教不好的局面。V1.1.22更新日志1了点读逻辑。2支持四年级上学期的学习。3了已知BUG。"}
{"label": "95", "label_des": "借贷", "sentence": "缺钱就找蚂蚁贷款恋爱、购物、付房租、请吃饭、资金周转不用愁支持小额借款、现金贷、贷款、借钱、手机借款、手机贷款、信用贷款等等。我们的优势放款快速在线申请贷款，快至3分钟借款，全面解决借钱问题；门槛极低贷款无抵押无担保，手机借款，在线搞定；额度灵活循环额度，随借随还；优质服务借、还款账单一目了然，贴心还款提醒；安全保障正规平台，承诺保护用户的隐私安全。我们的特点主流合作机构多家主流手机贷款机构，大数据匹配贷款方案，海量信用贷款产品，总有一款产品能满足您的贷款需求智能搜索推荐通过综合搜索对比，为您推荐高性价比的手机贷款产品极速申请审批当天审核，当天放款，申请简单三步，可实现真正的当天申请借款当天放款额度灵活小额借款，额度灵活，信用提升，现金借款分分钟，再也不需要白条。更新内容版本介绍1.产品页面优化2.全新UI设计"}
{"label": "70", "label_des": "工具", "sentence": "CAD看图王原CAD手机看图全球累计免费用户超过2500万，集CAD看图、DWG高级制图于一身的CAD看图工具。支持AutoCAD、浩辰CAD、天正建筑等国内外CAD图纸的显示，兼容各版本DWG文件，图纸原生显示放大不失真。专业的fonts字体解析告别文字乱码，实现CAD手机看图，DWG图纸编辑、测量、标注、图块统计，文字查找替换，适用于现场施工、现场勘测及设计。可随时随地通过微信.QQ.邮件进行CAD图纸交互分享，可将DWG转换为PDF和图片格式。支持百度网盘、Dropbox、OneDrive等云存储，可实现在手机、平板和PC端同步文件，协同编辑DWG图纸。CAD看图王在建筑暖通、给排水、电力、电气、结构、预算、园林等专业、机械加工、机床、钢格板等、装饰装修、施工等行业得到了广泛应用。1.快速看图，顺畅打开各版本CAD图纸，同时告别乱码2.绘图工具，CAD图纸测量、标注、文字查找等3.一键同步，云存储实现图纸三端同步，支持微信、QQ传图4.多种格式，支持浏览dxf、dwg等格式图纸，支持CAD转pdf或jpg等微信公众号浩辰CAD客服QQ800146612客服邮箱supportapp@gstarcad.com,CAD极速看图，DWG精准编辑,1.解决因hatch导致开图速度慢的问题；2.修改已知问题。"}
{"label": "70", "label_des": "工具", "sentence": "企信数知是国内权威的企业大数据查询服务平台，目前包含上亿家大中小型企业数据，全部数据均为国家公开发布的实时数据，为用户提供准确、快捷的企业信息查询服务。已经上线iOS版本和Android版本。一键搜索查企业名称、主营产品、法人、股东高管、网址、联系方式，轻松一键点击企业背景包含企业基本信息、股东信息、主要成员、分支机构、变更记录、清算信息、行政许可、对外投资、企业年报、企业图谱、大事记等11个企业详情维度，全方位搜索查询风险信息详实的企业信用报告快速下载失信/被执行人、经营异常、行政处罚名单与全国法院同步失信企业、个人无处遁形。经营状况查询农、林、牧、副、渔企业公开透明招投标信息，让合作更简单；实时招聘信息，不同行业，不同职位薪资水平尽在指尖，跳槽涨薪的必查工具无形资产轻松便捷查询公司专利、商标、软件着作权，让企业更透明。本产品助力商务对接，为各公司销售，战略合作高层，金融理财师，法律律师接口人等提供全面、客观的投融资、资质许可、拍卖处罚等详尽分析，是查询企业的必备神器 任何使用问题或数据问题您都可以在个人中心联系我们，或拨打客服热线4007008501反馈问题。更新内容1.新增企业报告导出功能2.修复已知问题"}
{"label": "70", "label_des": "工具", "sentence": "中信通是一款安装在智能手机上节费软件。原理通过手机上网功能，通过此节费软件，连接到相应手机号段，实现通话。因此这是与传统的网络电话有明显的区别，通过此软件，无论你的打1分钟电话，还是连续打100分钟电话，使用的网络流量只有固定的1KB。,畅聊打天下,修改登录界面显示bug"}
{"label": "18", "label_des": "动作类", "sentence": "体验真正开放的城市环境，在这个游戏。挑选并从巴士站和机场落客。感觉像以惊人的内部仪表板视图，侧镜和后视镜查看一个真正的公交车司机。享受充满挑战的拾降和加油任务。尝试了一个新的双母线各一次。,,优化游戏体验"}
{"label": "49", "label_des": "直播", "sentence": "手机电视直播为你提供便捷，稳定，流程，高清的视频播放体验，海量片库畅游欧美大片；高清画质，体验院线观感；完全免费，丰富生活时光。汇聚多家视频网站内容，满足您电影、电视剧、综艺、动漫一站观新增小视频栏目，海量小视频看不停网络影视大全，全民一起看片,,稳定性改进和错误修正。"}
{"label": "96", "label_des": "理财", "sentence": "\"东方财富APP原东方财富网APP又升级啦特色功能●股吧中国人气投资者互动社区，热门实时获悉政策动向，重大传闻和自选股情报●专业数据覆盖全球重要市场行情，汇集新股申购、公司资料、投资研报等金融行业数百亿条数据。●开户交易1分钟极速手机在线股票开户，佣金低至万2.5，交易安全、方便、快捷●问答广场证券炒股问题全部一一为您解答●股市行情全面，A股、沪深、沪市、深市、新三板、道琼斯指数、恒生指数●自选股中心、行情、新闻、公告、提醒、研究报告，一览无余●新股申购，证券开户，股票软件,券商,股评,自选股,选股器,股吧,短线投资,大盘指数一应俱全服务热线02124099098公司网站www.estmoney.com易记网址www.18.com.cn更新内容东方财富版本又更新啦核心功能抢先看"}
{"label": "95", "label_des": "借贷", "sentence": "借钱就找有钱用，千万精英的借款选择。产品介绍精英贷APP是一款网络借款软件，主要针对客户短期资金周转的迫切需求，为信用优质的用户提供灵活、便捷的借款服务。产品愿景我们致力于为客户搭建更轻松的借款渠道，更灵活、便捷的享受借款金融服务，为客户打造一款随时随地的备用钱包。产品优势1、申请便捷，流程灵活无申请门槛，无任何抵押，简单几步即可在线完成全部申请流程；2、借款灵活，额度自选多种还款周期，高达2W额度，随心选择，满足具体需求；3、极速放款，立等可取极速5分钟完成审核，30分钟到账；4、一键还款，方便无忧支持多种还款方式，方便快捷，避免后顾之忧。更新内容更新说明1、部分页面优化调整；3、已知版本bug修复优化；"}
{"label": "60", "label_des": "艺术", "sentence": "象棋大师专业授课，系统学习象棋知识，开局、中局、残局一网打尽，快速提高象棋水平。一站式象棋服务，好评如潮的象棋学习平台,一站式象棋学习平台,1，添加人机对弈，拆解研究，创建棋谱，练一练等免费拆棋功能。2，添加上次播放记录，对我的课程自动排序。3，修复其他一些bug。"}
{"label": "95", "label_des": "借贷", "sentence": "口袋钱包APP是浙江蜂泰科技有限公司推出的一款以虚拟信用卡模式，为用户提供线上消费分期服务的产品。功能介绍1.分期商城分期购买商品享超低月供，国内领先的年轻人分期消费购物平台。2.口袋FUN卡全新线上虚拟信用卡，50000提现额度，36天超长免息3.会员体系用户可通过完善用户信息、商城购物、话费油卡充值、邀请好友、使用特权服务等行为来积累成长值，从而提升等级以享受更多的特权服务。联系我们客服电话4006690685官方微博口袋官微官方微信口袋clubkoudiclub更新内容1.存管开户流程优化2.修复bug，优化体验"}
{"label": "92", "label_des": "支付", "sentence": "给你专业安全的移动安全支付服务,钱盾，用科技守护你的资金安全,为您优化了体验细节。"}
{"label": "95", "label_des": "借贷", "sentence": "短融网短融网是网络借贷信息中介服务平台，隶属于久亿恒远北京科技有限公司，总部位于北京。短融网立志以技术为核心驱动，专注风控效率的提升，以标准化的业务模式和风控模式服务于更多更广泛的小微群体，深耕服务三农情系万家。同时将这些优质和信用的资金需求方通过平台与出借人链接起来，为出借人提供风险可控的借款项目。产品特点定期理财112月，期限灵活，支持债权转让债转产品灵活出借，到期转让平台资质1、厦门银行存管2、资产透明，可查询债权资产3、信息系统安全等级保证三级证明4、权威机构认证，电子签章系统联系我们客服热线4000621008微信公众号短融网官方网址www.dunrong.com网贷有风险，出借需谨慎更新内容修复资料上传BUG"}
{"label": "11", "label_des": "薅羊毛", "sentence": "手机赚钱pp在指到钱来，手机兼职赚钱必备赚钱神器。看头条新闻赚钱，玩兼职赚钱任务，分享每日.头条资讯就可以赚钱；指到钱来网赚兼职平台，众人帮你找到全新的兼职赚钱方式。通过看资讯，赚零花的兼职赚钱方式，让每个人都能用手机赚钱下载就送现金奖励看头条新闻赚钱热点新闻资讯、美食健康、娱乐搞笑等头条新闻资讯和头条快报应有尽有。看头条新闻资讯赚钱，在家也能兼职赚钱,每天零花钱轻松入手。邀请好友赚钱邀请好友就可获得大额现金奖励，还有永久分成哦。分享文章赚钱分享头条文章到微信、朋友圈、QQ等社交平台，好友阅读即可得到现金奖励，赚钱就是这么简单快速提现赚钱首提1秒到账，只要3元就能提现有任何疑问，添加我们的客服微信或QQ，我们将第一时间为您服务。QQ3380173429更新内容1、增加系统消息推送；2、更新微信登录通讯录信息获取；3、修复微信昵称空格导致页面bug。"}
{"label": "22", "label_des": "策略", "sentence": "《战地指挥官》是一款融合了即时战略RTS，卡牌收集TCG等多种元素的策略对战手游，真正的公平竞技大作在游戏中，您将扮演一位军事指挥官，您可以根据个人喜好及战术需要自由选择兵种组成自己的战斗编队，并发明出自己独特的战术。游戏易上手，难精通，上百种特色兵种，多种竞技与休闲玩法等你体验激烈的战争场面，分秒必争的对抗局势，层出不穷的博弈战术，将带给你前所未有的游戏乐趣,新型机械登场，开启决斗时刻,更新内容一、新增卡牌白卡火箭炮队狙击哨塔急救包蓝卡侦察伞兵伞兵队脉冲电塔紫卡大枪艾迪橙卡军需官莫丽伪装涂料其中侦察伞兵和伞兵队为核心卡牌，可起到拓展兵线的效果哦二、等级调整提升等级上限500级任务"}
{"label": "22", "label_des": "策略", "sentence": "欢迎进入《精灵契约》，在这你可以探索超过400W块领土的沙盒大世界与玩家争夺资源土地，增加资源收入升级建造超过100种建筑，演绎文明的变化与崛起组建多个军队人类、精灵、兽人、亡灵，任你组合差遣和其他玩家一起建立公会联盟尝试不同的军队，利用行军、攻城、征兵等属性组合，发掘你的无敌军团与公会盟友一起，使用移动要塞、扎营、出征等方式，拿下你们的城池最后你们会占领世界，打响属于你们的名号游戏福利连续登陆豪礼派送，上限可领五星忍者五日目标限时挑战，钻石好礼疯狂放送新手加成登陆即享，加速减耗飞速发展最强五星输出英雄，首充即送助力征途海量钻石每日领取，辅助功能畅行大陆,种地挖矿砌房，建村建城建国家,英雄优化调整傲慢舞者、战地医官、贪食酋长、狡诈之牙、圣光天使的部分技能重新设计;活动相关春季特卖礼包商城中4星知识神器礼包中3星知识神器奖励数量上调BUG修正修正眩晕类效果无法被呆呆龙技能驱散以及紫色蝙蝠觉醒效果错误的问题；以下优化内容仅在4月1日更新后开启的一赛季及二赛季服务器生效地图及战斗平衡性优化地图布局，调整地图平衡性，线上版本更新后开启的服务器将采用新地图，老服务器地图不变；世界进程相关1.世界进程同盟者的领袖公会竞赛获胜公会官员可额外获得10的钻石奖励；2.世界进程王国的崛起排行榜调整为排名前5位的公会可以获得奖励，同时钻石奖励数量适当调整；3.史诗系统新增世界地区进度以及服务器编年史页面。"}
{"label": "70", "label_des": "工具", "sentence": "牛牛播放器是一款提供本地高清播放和P2P点播的多功能播放器软件。牛牛播放器本地播放支持RMVB、MKV、AVI、MP4等格式。P2P加速点播可以极大加快用户点播速度，边下载边上传，畅想高清点播更新内容修复部分小错误，提升整体稳定性。"}
{"label": "113", "label_des": "办公", "sentence": "泛微eteams是主板上市公司603039泛微旗下云OA，一体化的移动办公云平台。应用介绍1、工作汇报使用云OA系统自动在日报、报告应用中记录工作内容，便于每位员工对自我成效和计划的回顾，更便于领导了解每位下属的工作成效；2、移动审批在云平台中从表单到流程、从提交人到处理人等都有深入齐全的自定义支持，移动审批随时审，加强团队协作，提升审批流程时效性；3、移动考勤移动云OA精准定位外勤轨迹及关联外出事项，领导知晓每位员工的每次外出情况，移动考勤数据自动汇总；4、项目协作项目和任务作为云OA中不可少的应用，项目任务分解，相关事项关联系统化的推进，任务管理更好的将执行过程及时有效反馈沟通；5、移动CRM在云平台中从线索、客户、商机、合同等一站式全盘客户管理，紧跟关键销售过程，帮助销售完成目标，提高外出移动办公效率；6、个性化应用eteams云OA可根据企业工作需求，通过云表单设计自定义搭建各类想要的工作应用；7、业务表单此外云办公平台中的电子化表单、云表单及自定义表单设计，方便快速的收集上报数据、并可实现多表之间的数据协作和钻取；8、知识文档就像企业网盘，形成内部知识库，行走的内容baidu，方便内部知识的分享和重复利用；9、对接第三方应用对接微信企业号、服务号，云OA还可以通过OpenApi对接企业的唿叫中心系统、ERP系统等第三方应用；……,,1、任务支持添加前置/后置任务，让任务之间环环相扣，紧密关联。2、审批新增折叠布局控件，审批界面空间大小由你掌控。3、图片，文件加载的优化。4、显示设置条件新增数字输入框˴金额及运算控件。5、私有文件夹下能够创建文件和文件夹。6、针对部分手机的消息中心进行了优化。"}
{"label": "25", "label_des": "约会社交", "sentence": "单身交友pp，约会附近的TA。两秒注册，缘分在这里等你直接沟通，同城交友，便捷约会不管你追求的是恋爱还是婚姻，不管你想寻求的是知己友人还是浪漫情人；不论是在外漂泊找个人相互安慰，还是圈子太小找不到知心人，发出你的约会邀请，找到志同道合的TA每个渴望爱的人，都值得被爱。更新内容新版功能1、开发系统兼容Android8.0以上；2、部分产品功能优化，提升用户服务体验；"}
{"label": "96", "label_des": "理财", "sentence": "创客金融理财用户信赖的投资之选创客金融理财投资平台，投资安全资质齐全，理财平台3年稳健经营，浪淘沙亿元B轮融资；中国互联网金融协会会员单位；国内首批接入银行存管的互金平台；国内首批取得《电信经营许可证》ICP互金平台；信息安全等级保护三级认证；理财产品丰富，金融投资产品期限可选，理财平台风险可控，投资产品收益可期，帮您资产配置优化升级；福利体系新用户注册即领888元红包；新手专享12.5年化收益；每周每月活动加息、红包福利享不停；邀请好友福利体系；安全保障系统五大风险控制保障，为用户资金护航1、风险控制保障银行级风险管理控制；2、资金安全保障江西银行存管，防止资金挪用，律师事务所全程监控。3、技术安全保障自主研发电子钱包及交易体系，信息安全等级保护三级认证；4、法律安全保障律师事务所全程监控，全过程监督确保借款人、借款项目真实存在5、隐私安全保障全程加密、系统隔离、安全监测；联系创客客服热线4008608788官方微信创客金融理财官方网站http//www.chungke18.com公司地址杭州市西湖区西溪路550号西溪新座7幢A座7楼更新内容优化更新理财投资产品信息披露内容；优化修复其他已知bug；"}
{"label": "4", "label_des": "同城服务", "sentence": "叫外卖、买水果、逛超市便利店的最佳手机平台。派乐趣网罗附近美食、外卖、中餐、西餐、无论是甜点、奶茶、咖啡还是水果、蛋糕、面包。无论是因为工作忙碌学业繁重，还是天热天冷刮风下雨。不用出门，打开派乐趣，只需三步，各种美食、零嘴、饮料、糕点即可快速送达。派乐趣提供饿了么派乐趣帮你搜罗附近外卖，APP直接下单购买还在用美团外卖用派乐趣点外卖，送餐速度全国最快支持收藏你喜欢的餐厅，方便点餐实时追踪订"}
{"label": "53", "label_des": "中小学", "sentence": "智算365是佛山电信校园客户中心面向小学数学开发的思维训练平台，是南教云的重要支撑平台。平台坚持普惠性、公益性，为学校、教师、学生、家长提供教与学的应用服务。该教学平台能激发学生学习兴趣，养成每天学习的好习惯，培养学生数学高级思维能力，提升学习产品质。更新内容1、教师端新增班级活动2、教师端新增关联班级3、教师端新增视播客"}
{"label": "88", "label_des": "菜谱", "sentence": "掌厨秉承用心做菜，为爱掌厨的理念，精心制作上万道美食视频菜谱；以最直观的镜头，最温暖的格调，为热爱生活的人们传递全新的美食生活理念。材料选择、做法展示、营养常识、相宜相克....拥有掌厨，人人都能做美食。主要功能1.海量食谱基于场景的美食菜谱推荐，吃什么不纠结，选择困难症必备；2.互动社区美食达人、大厨入驻，关注他们偷师学艺，晒晒你的美食，你也可以成就达人；3.美食播主当红美食IP一网打尽，《日食记》、《觅食迹》、《厨娘物语》等均已入驻；4.美食新秀Pick喜爱美食，与厨友Bttle互动分享。联系我们官方微信公众号szzhngchuQQ粉丝群255264469官方微博@掌厨更新内容掌厨V5.3.3更新文案嗨，过来跟你说个事儿哟，啥事儿呵呵，我们又解决了一些bug，所以我们又要发版了"}
{"label": "17", "label_des": "休闲益智", "sentence": "经典发泄游戏各种方式踹飞老板吧，部分。"}
{"label": "14", "label_des": "卡牌", "sentence": "我是火影这款漫画形象的卡牌游戏是一款妙趣横生的城建游戏，有上百名Q版忍者形象的游戏。游戏大大了原着的人物性格。数百种原汁原味的忍术将你的战斗爽快感到极致踏入忍者世界后，你将成为传说中的火影。快组建出那支属于你的忍者队伍，迎接这场史无前例的忍战快将传说中的尾兽悉数召唤到你的战场。我是火影更新日志1.恐怖又邪恶的世界BOSS即将来袭；2.开放人物等级至110级，卡牌等级至60级；3.剧情开放至第14章；4.新增了三位新的小伙伴卡牌金角、银角、须佐佐助；5.增加了尾兽参与战斗的新玩法；6.大转盘与忍之屋，参与等级限制为20级以上；7.4星超忍扭蛋与5星超忍扭蛋更名为必中4星忍蛋和超级5星忍蛋；8.小尾兽们不满合成时间，特从1小时缩短为50分钟；9.碎片掠夺战后翻牌中增加了可抢夺敌方多块碎片的奖励；也可通过邮件复仇必中功能把碎片抢回来；10.增加忍刀七人众技能的数值，从50提高至60；11.增加了卡牌上限功能，包包中的卡牌忍者+装备不可超过1000张；12.增加了随身小卖部卖卡功能，可将多余的卡片在背包中直接卖掉；13.我爱罗将自己的原技能&ldquo;防御部队&rdquo;变更为&ldquo;你抓了我&rdquo;"}
{"label": "71", "label_des": "亲子儿童", "sentence": "百万儿童用户喜欢的画画游戏1、超可爱儿童简笔画、内容丰富有趣；2、宝宝通过涂色画画拼图认知事物，锻炼大脑，培养艺术天赋；3、父母早教辅助好用的工具；4、宝宝可以认识各种动物、植物、玩具、人物、数字、风景等；5、丰富的动画、音乐，让宝宝在游戏中自由学习；关于系列狐涂涂系列手机pp是面向全球3~6岁宝宝的育儿早教国际知名系列产品,是全世界上亿家长的选择。本系列囊括涂色，画画，涂鸦，绘画，折纸，拼图，识字，英语，数学，亲子启蒙教育等各方面的儿童益智应用，是宝宝成长必不可少的选择。儿童拼图游戏应用适合各个年龄段宝宝玩，是不错的儿童学习好助手关爱宝宝的爸爸妈妈们，可以寓教于乐通过玩游戏方式，让宝宝轻松学习各种知识，开发宝宝的智力，成为小朋友里的superstr吧1.已知2.解锁了全部关卡，现在大家可以随意畅玩啦3.了关卡内容，可以看到生动的涂色内容4.新增2个新的涂色主题，内容多多不容错过"}
{"label": "20", "label_des": "棋牌中心", "sentence": "军棋又名陆战棋，是中国深受欢迎的棋类游戏之一。1.支持人机对战，两人对战。2.支持难度级别设置，难度越高越有挑战。3.支持翻翻棋，布局，暗棋，明棋多种玩法。4.支持编译、载入和保存布局，并提供大量预制参考布局。5.可设置玩法细节，如大本营是否允许吃子，挖雷可用最小棋子或工兵，大本营是否允许进去，是否允许司令夺旗。6.支持对局自动保存，下次进入游戏可继续上一局。,,提升了稳定性。"}
{"label": "117", "label_des": "收款", "sentence": "联动收款APP是为个人及商户提供金融服务的软件，主要功能包含配合Mpos刷卡收款、二维码扫码收款、银联快捷支付收款、信用卡申请、信用卡帮您还等综合功能。联动是支付领域老品牌，交易资金银联清算，365天秒到账，安全可靠更新内容相关功能优化，修复部分已知问题"}
{"label": "21", "label_des": "经营养成", "sentence": "帮助爸爸经营好他的汉堡店吧"}
{"label": "28", "label_des": "论坛圈子", "sentence": "★社群拆转帐在KOKO中汇入手机通讯录，使用者不仅可以快速转帐给通讯录好友，还能发送拆帐邀请给好友。聚餐、唱歌、出游再也不用为了分摊费用烦恼★预算管理KOKO提供友善的记帐服务，可以自动汇入国泰世华储值帐户、信用卡及i刷金融卡的消费资讯，手动记帐搭配自动汇入，轻松管理生活预算★当面收付帐款KOKO提供QRcode收付，使用者可以扫描QRcode付款或是收款，方便、轻松完成收付交易★其他服务帐务异动推播通知帐户钱进钱出时，即时推播提醒提领/储值KOKO钱包可以把银行帐户里的钱存进来作使用，也可以连结银行存款帐户并将钱从KOKO钱包中提出可以设定个人大头照及背景照片客服电话0800806998emilKOKO@cthybk.com.tw更新内容优化体验，增强稳定性。"}
{"label": "113", "label_des": "办公", "sentence": "Alpha是一款集律所管理、法律大数据和专业服务为一体的智能办案系统，融合可视化、大数据、人工智能等前沿技术，协助律师专业决策，实时反馈成员工作状况，提高客户接受法律服务满意度。Alpha移动端专为律师移动办公场景而设计，操作更快捷、重点更清晰、提醒更及时，让每一位律师随时随地与团队保持同步。,技术驱动法律,新增首页导航，自定义你的个人主页，陪伴你，更懂你。"}
{"label": "62", "label_des": "旅游资讯", "sentence": "游谱为所有热爱又拒绝墨守成规的人而打造。出境不想做行程，好还有个导游在身边，偶尔来点免费出国的机会，还要有美美的照片这些，游谱都帮你搞定。应用特点《LonelyPlanet》作者为你规划行程想又面对海量网上攻略无从下手这里有《LonelyPlanet》的作者和在当地生活多年的作家帮你精心设计行程。当地有趣、深度的玩法，甩掉攻略，说走就走。随行智能导游行程过程中，轻松获取城市概况、景点介绍、吃住交通、好玩周边、演出推荐，做你的随行智能导游。规划行程，地图直观呈现，还能导航哦。行程体验师，圆你梦专为体验优质行程而招募的体验师，让你免费游玩世界，还有精彩美图、微视频呈现，普通人也能圆环游世界梦。特色社交图片图片社交的晒图功能，把照片都打上地理标签，秀出世界每一个角落的自己。漂洋过海，只为踩上一个足迹。匹配行程的低价机票酒店有了一条完美的行程，你还需要与之匹配的机票酒店。预约线路，特价不再错过。一切只为让回归快乐,出境游自由行旅游攻略行程规划,修复了几个已知的问题"}
{"label": "70", "label_des": "工具", "sentence": "一键锁屏，触手可及，彻底解放您的电源键。绿色纯净，无任何权限，小巧迷你仅8KB，不占用资源。★使用方法1、在虚拟键向上滑快速锁屏；2、点击桌面的锁屏图标锁屏；3、部分机型可长按MENU键锁屏。★卸载方法先进入设置安全设备管理器中取消激活一键锁屏的权限再卸载。"}
{"label": "34", "label_des": "新闻", "sentence": "ScoreMobile是一款能够实时查看比赛相关信息的软件，提供了对包括NBA,NHL,NCAA,Tennis,PGA,NASCAR等比赛的支持，可以实时显示比赛比分，boxscores，统计，排名，新闻，赔率，博客和视频等等。更新内容为您优化了体验细节。"}
{"label": "17", "label_des": "休闲益智", "sentence": "植物的搭配、战斗时的阵型、植物与怪兽相遇时是战是防这都属于战术的范畴。正确的战术是玩家在战斗中胜利关键。选择正确的战术，需要先分析情况，再做出决定。那么提高战术水平也是要提高分析情况的能力。该游戏创意独特，操作感极好，游戏画面唯美可爱，音效协调。而丰富的游戏模式，更使得小游戏的可玩性大大提高。不同年龄、地域、信仰的人，相信都会从中感受到轻松的乐…...,,提升体验，修复部分问题。"}
{"label": "17", "label_des": "休闲益智", "sentence": "印度公主是准备去为她的时装秀她总是想看看时尚。帮她看在她自己的时装秀精彩化妆帮助印度公主看起来漂亮独特的发型和化妆。给她的时尚外观与美丽的发型。给印度公主更令人叫绝的外观与独特的眼影和发光。让她的脸颊具有独特的脸颊灼热的选择更加迷人。打扮我们特意创造了独特的装备，让您的印度公主完美的惊艳迷人的样子选择一堆选项，您的印度公主的衣服。改头换面应用独特而美丽的脸包，以使印度女孩看起来更漂亮删除她的丘疹，眉毛外的毛发，眼睛下的痕迹，黑点，并给她一个清洁，清除皮肤"}
{"label": "17", "label_des": "休闲益智", "sentence": "Hi,小公主今天要举行盛大的婚礼了，她需要一个优秀的美妆设计师来帮她打扮一番，快来帮助她吧。一场漂亮的婚礼是每个女孩纸都向往的，如何让自己更加的美丽，高贵，大方呢芭比婚礼美妆运用模拟打扮的方式，帮助你提前感受一下自己的婚礼场境，本应用包含了美发的造型，美妆的设计，婚礼服的选择，帮助您找到自己喜欢，适合您的婚礼。让我们一起来做一个世纪婚礼的美梦吧。快下载来试试吧。"}
{"label": "17", "label_des": "休闲益智", "sentence": "可以对战的消灭星星，有剧毒的消灭星星一次性消除更多的星星是高分的诀窍。听说只有1的玩家从「青铜」化身「王者」，听说99的玩家「误」认为这款游戏很简单。,可以对战的消灭星星，有剧毒,修复闪退问题"}
{"label": "9", "label_des": "政务", "sentence": "杭州医保123产品是由杭州市医疗保险管理服务局与易保互联医疗信息科技北京有限公司合作出品的移动端产品。以广大居民能够足不出户、随时随地的享受优质医保服务和医疗便利为目标，专注于为杭州当地广大医保参保人员免费提供医保相关政策的发布、参保信息查询、医疗信息查询、就诊费用统计、找医院药店和经办机构等服务；杭州医保123由杭州市医疗保险管理服务局全面提供政策、资讯和数据支持，确保信息来源权威可信、用户资料安全可靠。主要涵盖以下4大功能模块1、参保待遇查询当前医保参保状态以及参保明细一键查询2、就诊信息个人就诊记录和花销明细，所有信息清清楚楚3、新闻/知识最新医保政策以及疾病/药品相关知识，每个人都成为健康专家4、机构查询便民服务医院、药店的位置、服务信息一手掌握，让生活更便利更新内容1、增加7.0手机的适配性，修改7.0以上手机无法升级的功能。"}
{"label": "48", "label_des": "音乐", "sentence": "你可以在布满致命陷阱的美丽花园里自由走动。收集武器和物品来增加力量，快速获胜。在线轰炸机是一款超酷的游戏，你可以使用炸弹轰炸敌人。另外，离线模式的关卡更多，你需要对付如潮的怪物和嗜血鬼。收集道具和物品可以增加力量。利用帽子、头发、衣服等自订你的角色.，。"}
{"label": "96", "label_des": "理财", "sentence": "分享页面赚取佣金，下载APP获取专属分享页面；在线提交案件，案件进展实时展示。赢火虫诉讼投资机构，以诉讼投资为切入点，开创先赢官司，回款付费模式。主营案件诊断、诉讼投资、案件执行和债权收购四大业务产品，整合法律资源、运作诉讼资本、创新互联网技术，解决诉讼过程中律师、资金、执行等难题，免除当事人风险，维护其合法权益，实现多方共赢。联系我们4000697267更新内容案源库功能重磅升级"}
{"label": "116", "label_des": "经营", "sentence": "金猪APP是搜猪网旗下综合服务型电商金猪商城的专属养猪服务应用，养猪人可以随时随地报猪价、查猪价，看猪价走势，享中国生猪预警服务，看猪价走势，第一时间收看全国最热门的养猪资讯和猪业新闻、猪市点评、冯永辉报告等信息，金猪APP服务于全国养猪人与行业上下游企业之间的在线交易，养猪人在线购买商城入驻商家的饲料、兽药、耗材、器械等养猪生产资料。让您轻松养好猪、赚大钱,保卫养猪业服务养猪人,修复部分小错误，提升整体稳定性。"}
{"label": "19", "label_des": "体育竞技", "sentence": "竞技摩托是一款经典快节奏的竞速摩托游戏，玩家可以选择自己喜欢的摩托车，在交通高峰时间内驰骋在高速路上，不断向前冲刺，在旅途中还可欣赏城市,桥梁，海上和森林等美丽迷人的景色。游戏方法很简单，左右倾斜手机来控制摩托车方向，点击屏幕加快速度.如果想得高分，必须要不断加快摩托，同时集中精力观察前方车辆方向指示灯，辨别车辆是左转或右转，到50000分后不要急于冲刺,以稳为主。,,优化系统性能，体验更顺畅。"}
{"label": "102", "label_des": "摄影修图", "sentence": "《Zooper插件合集ZooperWidgetPro》是一款桌面时钟插件合集，用户可以轻松定制时钟信息，内置多套模板，除了时钟，还可以展示电池等其他信息。特点示例模板,不需要下载任何其他的东西一些自定义字体已经包括在内,附加上可以加sdcrd/字体创建您的模板很容易,没有功能限制建立你的风格和改变一切,颜色、文本、形状、位置等完全可定制的日期和时间一年的第一天,星期数字,数字文本等电池信息剩余时间、比例、温度、电压世界时钟多个时区在同一小部件天气与两天预测日历信息免费定制信息,像正常运行时间,sd卡的空间不足时警告Wifi网络名称、单元操作符日出日落保存您的模板为您了细节。"}
{"label": "70", "label_des": "工具", "sentence": "你是否每天看到同样的手机桌面背景而感到厌倦你是否因每天人工设置背景而感到繁恼魔幻桌面软件是你的最佳之选。魔幻桌面你的手机桌面你做主，天天变天天好心情"}
{"label": "13", "label_des": "仙侠", "sentence": "官方QQ群451811958游戏简介仙盟社交，战出同门恩义。多样副本，惊喜接踵而来。灵宠坐骑不离不弃，时装羽翼个性非凡。神兵锻造，心法筑炼，踏上玄妙仙途。君子如玉，佳人倾城，良缘不期而至。世界就在这里，故事由你执笔。炼绝代灵剑修旷世奇缘仙盟社交，战出同门恩义。多样副本，惊喜接踵而来。灵宠坐骑不离不弃，时装羽翼个性非凡。神兵锻造，心法筑炼，踏上玄妙仙途"}
{"label": "4", "label_des": "同城服务", "sentence": "我的泰州是由泰州市人民政府出品，泰州广播电视传媒集团台运营的城市服务应用客户端，致力于打造城市服务信息云平台，新闻资讯整合宣传平台;政府公共信息查询平台;市民生活信息服务平台;与普通人的日常生活无缝对接。开启人性化、智能化、便捷化的生活新模式。更新内容1、优化行风热线用户体验2、优化分享文章打开速度3、优化摇一摇功能用户体验4、解决部分h5页面没有声音的问题5、修复已知bug，优化系统，提高用户体验"}
{"label": "16", "label_des": "射击游戏", "sentence": "汽车机器人开战了，变形金刚的火力集结"}
{"label": "16", "label_des": "射击游戏", "sentence": "\"biubiubiu，警报警报小小突击队员们准备出击游戏中，小伙伴们将会化身为刚毅的冲锋枪战士、冷静的狙击枪手、犀利的忍者等多个英雄，展开精彩刺激的5v5枪战，体验枪战竞技手游带来的视觉盛宴英雄百变，多样组合点亮羁绊多种英雄，多样皮肤，差异化技能，区别性团队定位，更有特殊羁绊属性可供激活个人大混战，狭路相逢勇者胜热血混战，恣意PK指尖微操，用技术称王5V5据点战，攻防有序战术王比组合，比战术与队友一起打造不一样的阵容，大杀四方排位赛，组队开黑上王者好友开黑更默契，带领战队挑战巅峰小小突击队玩家群658590046加群领礼包哦小小突击队玩家群②629296113加群领礼包哦官方客服QQ800084487客服电话02066296271,全新横版MOBA射击手游,英雄"}
{"label": "21", "label_des": "经营养成", "sentence": "精心装扮自己，闪耀美妆派对"}
{"label": "70", "label_des": "工具", "sentence": "可以显示中国农历以及各种节气。棒的日历应用软件。装机必备啊。以上描述中存在违反广告法的内容，自动用代替更新内容更稳定、更优质，邀您一起体验。"}
{"label": "91", "label_des": "运动健身", "sentence": "不使用GPS就可记录您每天的运动量，提醒您每30分钟站起来走动，提供每天的各种图标。需要耗费大约5左右的电池，注意并不是所有手机都支持，有些手机没有相应的传感器不能在后台运行。如需要实时记录，请记得放入后台的保护程序中。R3.02更新于2016/07/02缺省中文显示电池使用计步功能的准确性增加摄像头测心率R2.18更新于2012/10/15增加新功能和增加BMI功能增加目标心率功能增加记录小朋友身高体重功能进一步减少电力消耗在通知栏中显示电池信息电压/电量当电量低于30时可以关闭计数增加选项可以显示密码为将无运动检测缺省值改为30min部分小错误，整体。"}
{"label": "89", "label_des": "餐饮店", "sentence": "烹烹美食您身边的美食宝典。1发现美食通过附近可以查看附近的餐厅,发现周边美食。2自助点餐通过点餐能够，可以在合作的餐厅自主点餐下单，给你方便快捷。3优惠各种优惠信息，让你砰然心动,美食烹烹不停。4预定在线预定餐厅,支持在线选座位。更新内容更稳定、更优质，邀您一起体验。"}
{"label": "95", "label_des": "借贷", "sentence": "2019年全新靠谱贷款网贷平台，速速来三分钟放款，贷款额度500050000元不等；日费率低至0.03，贷款周期可分312期；借点钱花呗，凭身份证闪电贷款，小额现金贷支付就选现金贷款。现金贷款借钱用户超千万，借款金额逾千亿；低门槛，宜人贷现钱站台。借点钱其实不难，有车、有房or有寿险都能贷，有信用卡更能贷，贷款额度闪银行卡产品特点1.额度灵活500050000元现金贷款，任性贷；2.费率低贷款日费率低至0.03；3.审批易手机借钱，只需要身份证即可申请，快至3分钟放款；4.循环借钱一次激活额度，长期享用，有借有还，额度将持续提升；5.选择多多个贷款项目随心贷，贷款额度、贷款利息，还款周期灵活。贷款技巧1.资料填写全面，使用高清照片；2.添加信用卡，大幅度提高通过率；3.填写联系人时，填写信用良好的朋友信息；4.当天手机运营商查询次数不要过多；5.贷款额度选择高额度提交提现申请，大幅提高放款通过率。应急借钱不用愁，想花就花呗，想借点钱就借呗。现金贷款一站式现金借款服务，轻松完成申请、到账、还款全过程；为都市白领、工薪阶层等提供高效快捷的闪电借钱服务。,贷款软件贷款平台贷款app来找我,3.2.2版本升级1.大幅度优化贷款申请流程，申请更方便快捷2.调整界面UI，色彩更美观3.已知bug修复"}
{"label": "17", "label_des": "休闲益智", "sentence": "风唿唿的，雪轻轻的，莉比公主的小树屋上白雪点点，美得就像童话。^^关注Libii官方微信公众号libiigame随时掌握最新游戏动态、活动资讯^^小屋在树林深处的大树上，它有装满鲜花的木门和可爱的小窗。听说莉比公主要在这个秘密基地举办一场盛大的冰雪派对呢。这不，她正在设计邀请卡，快来帮她一起设计卡片、装饰大厅吧。看看宴会大厅里还少些什么，沙画瓶捕梦网七彩花环&hellip;&hellip;尽情发挥你的创意，豪华梦幻的宴会场地可就靠你来装饰了哦待一切准备完毕，和打扮得美美的小公主一起去迎接朋友们吧别忘了拍个合影哦，大家一起说&ldquo;茄子&rdquo;真是一个美好而难忘的冰雪派对呢游戏特色海量装扮资源，打造梦幻莉比全新精美场景，让你身临其境精彩游戏玩法，别样冬日收集更多雪花，兑换多重礼品精致相框定格，留住美好时光关于我们LibiiGame一直致力于为女孩们打造时尚靓丽并充满想象力的互动性游戏，而今已拥有超过六亿的下载量并且仍与日俱增。我们将不懈努力为大家创造出更多丰富有趣的内容。更多产品资讯，请访问官方网站www.libii.cn如需帮助，或者有任何想法、建议，请随时联系我们，邮箱地址WeCare@libii.com欢迎关注我们的官方微信公众号libiigame"}
{"label": "71", "label_des": "亲子儿童", "sentence": "经典打鸭子游戏,升级啦超好玩的一款针对儿童益智，娱乐，射击休闲游戏锻炼敏捷，开发智力，想要过关当然还需讲究策略哦小时候大家都爱玩，赶快一起快乐吧1、点击屏幕即射击，打中有分值奖励，漏打跑掉的会扣分；2、有可爱的小黄鸭，跑得快，神奇的大绿鸭，跑的稍慢；3、每级关卡都有难度，需要瞄准度和速度反映能力4、每关需完成目标分数才能过关，分数可累计，子弹有限，来吧，考验智力的时候到啦V4.0更新说明1、界面全新改版，大幅了，适配全面屏、刘海屏；2、编译和目标版本Android9.0"}
{"label": "70", "label_des": "工具", "sentence": "AtomTranslateisaMongolianEnglishonlinetranslationtool.AtomTranslate是一个蒙古文英文在线翻译工具。@proudlyPowerdbyQagqinStudio.,,优化体验，增强稳定性。"}
{"label": "70", "label_des": "工具", "sentence": "以光为友，色彩为伴，简单而趣味的操作方式，让照明变成一种享受。通过YeelightAPP，你可以通过手机等移动设备添加、配置、实时查看和控制你的Yeelight产品。APP适配Yeelight灯泡、台灯、吸顶灯、氛围灯以及后续智能产品。产品功能远程操控只要将你的Yeelight设备接入网络，不论你身在何处，都能实时查看并进行操控。房间&灯组把你的设备按照房间或灯组编组，操控更便捷。时光把此时此刻的灯组设置收藏到灯光场景，并在需要的时候一键恢复。定时任务设定灯光在指定时间的状态，可以用作早安唤醒等功能。手环交互通过小米手环实现，入睡自动关灯。场景不断更新的场景预设，满足你的不同灯光需求。Yeelight的好伙伴AmzonAlex你可以通过AmzonEcho/Dot，用语音控制你的Yeelight产品，完成灯的开关、亮度及颜色的调节。GoogleAssistntYeelight设备可以完美支持GoogleAssistnt，使用简单的语音命令就可以进行控制。IFTTT通过IFTTT，让你的Yeelght产品与社交媒体、智能硬件更好地联动，更可设置自己的独家Applets更多拓展功能Yeelight第三方控制协议是针对技术爱好者推出的一项功能，用户可以提交并与来自世界各地的百万用户共享你自创的小工具更新内容1、修复部分型号手机账号不能登录问题；2、修复连接状态显示异常问题；3、其他问题修复以及性能优化；"}
{"label": "111", "label_des": "购物咨询", "sentence": "微街是一款适合购物消费逛街的APP，微街为你提供当前周边商家的信息、特色、服务和优惠，微街向你推荐当前适合你的购物消费餐饮等的选择，让你对将要进行的消费和服务有更好的预知和了解，使购物消费逛街变得更轻松和便捷。,,稳定性改进和错误修正。"}
{"label": "71", "label_des": "亲子儿童", "sentence": "儿童宝宝系列儿童教育应用是根据教育部新颁布的《36岁儿童学习与发展指南》，充分研究了36岁幼儿学习与发展的基本规律和特点，激发孩子的学习兴趣，同时又防止学前教育小学化，让你的孩子在娱乐中学到知识。精美的画面配合生动的动画，让你的宝宝学得开心，家长放心，让您的孩子赢在起跑线上。打地鼠是一个趣味性十足的的休闲小游戏。训练小孩反应能力。全神贯注，手眼并用，左右两手分别负责各自一边会更加有效。不仅要求速度快，而且要准，有时候因为心急，可能砸错了，千万要注意哦精美的游戏画面，给你不一样的游戏体验。消灭地鼠吧。游戏中也融入了打鸭子小游戏模块。建议父母陪同孩子玩该游戏，在游戏过程中给予指导与教育。,,适配了安卓9.0系统"}
{"label": "82", "label_des": "电子产品", "sentence": "\"主要功能19201080高清分辨率，画面清晰细腻110度广角镜头，4倍数字变焦支持夜间红外模式双向语音通话，无论身处在何地，轻轻一点就能立即与家人通话运动识别检测，离家模式下自动推送异常画面到手机支持清晰模式切换，在家用高清模式，在外用流畅模式支持录像截图，留下时光的痕迹，抓住珍贵的画面可邀请亲朋好友一起观赏家中有趣美丽的风景随时随地回放，自动保存一周历史视频设置简单，界面友好WiFi连接，无需电脑和网线可吸附底座，可放置任何地点更新内容感谢使用我们远见智能摄像机新的2.0.2版本的App，对以下3个方面进行了改动1、绑定页面优化2、优化声波绑定，增加声波播放次数为3次3、优化设备绑定成功跳转的时间"}
{"label": "22", "label_des": "策略", "sentence": "出任CEO赢取白富美走上人生巅峰~~开局就是CEO且看你如何打造属于你的商业帝国全新五大玩法来袭高品质画风细致的场景作图，靓丽的人物描绘，临场感满满；开放的事件各种随机事件突发，作为总裁，怎么决策全靠自己把控。资产的经营想要晋升公司，资产的经营必不可少，你会如何处理。员工培养计划公司的提高离不开员工的付出，如何培养员工，提升能力，总裁请指教。金融保卫战金融大鳄掀起风暴，带领大家一起抵御保卫吧向总裁讨教名人堂里有历届资深总裁，初入商圈的你或许可以先行讨教。,开局就是CEO,出任CEO赢取白富美走上人生巅峰开局就是CEO且看你如何打造属于你的商业帝国全新五大玩法来袭高品质画风细致的场景作图，靓丽的人物描绘，临场感满满；开放的事件各种随机事件突发，作为总裁，怎么决策全靠自己把控。资产的经营想要晋升公司，资产的经营必不可少，你会如何处理。员工培养计划公司的提高离不开员工的付出，如何培养员工，提升能力，总裁请指教。金融保卫战金融大鳄掀起风暴，带领大家一起抵御保卫吧向总裁讨教名人堂里有历届资深总裁，初入商圈的你或许可以先行讨教。"}
{"label": "16", "label_des": "射击游戏", "sentence": "素描突击队是一款非常有趣的射击塔防游戏，画面风格也和名字一样是手工绘画的风格，简单又到位，快来射杀敌人，坚守你的阵地吧更新内容优化系统性能，体验更顺畅。"}
{"label": "88", "label_des": "菜谱", "sentence": "美餐提供业界领先的企业订餐平台，服务覆盖全国20个城市。新版美餐客户端专为企业优化，令订餐体验前所未有地简单和优雅预订一次预订未来一整周，然后不用再为订餐操心全新界面以优雅的日历形式，直观呈现预订餐点批量支付未来七天订单，合并一次完成支付订单进度企业订单也可以查看进度了常点餐品了解你的偏好，仅需几秒即可完成下单点餐闹钟人人都曾经忙到忘记点餐，我们帮你记住准时送达我们的系统和服务确保你的午休时间不会被送餐延误毁掉我们目前服务的城市北京、上海、广州、深圳、天津、长沙、成都、大连、福州、杭州、南京、苏州、武汉、厦门、西安、珠海、重庆。更新内容更稳定、更优质，邀您一起体验。"}
{"label": "106", "label_des": "电商", "sentence": "如今，有社交的地方就有分享，有分享就能在淘无忧创收。淘无忧是将分享行为转化成经济价值的综合系统，全面对接淘宝天猫拼多多，让每位淘无忧用户，零囤货、零发货、零管理、零投资、零压力，轻松当老板，从而提高家庭生活品质，实现个人价值。简单的说，淘无忧是一款在手机端购物省钱、分享赚钱的工具。在这里，淘宝天猫拼多多数百万商品，任你挑选，一键分享商品至微信群、朋友圈等社交渠道，即可获得丰厚的佣金收益。在这里，您能花更少的钱买到更优质的商品，大额专享优惠券实时更新，购物即可得现金红包，更有天猫正品保障、七天无理由退款、运费险、次日达等各项服务更新内容新增全网优惠券频道新增淘宝品牌闪购频道新增购物车一键查券功能新增边刷视频边购物功能优化页面的布局及已知BUG"}
{"label": "70", "label_des": "工具", "sentence": "史上最全最好用的纹身图案大全，超200万张高清素材，让你的手机充满个性；支持精准搜索，最大化满足需求；推荐热门标签，根据用户喜好进行个性推荐。更新内容优化体验，增强稳定性。"}
{"label": "96", "label_des": "理财", "sentence": "本应用是用于计算复利收益的理财计算工具,可以根据本金计算出复利的终值，反之，根据需要获得的复利终值计算出所需要的本金，后期会继续开放计算其他项目的功能，本应用界面清爽，操作简单，力求做到简单易用，节约你宝贵的时间。更新内容V2.11,详细的复利计算结果，一键保存，一键查看2，追加定投计算，满足更多需求3，优化应用体验，Bug修复"}
{"label": "17", "label_des": "休闲益智", "sentence": "大拇哥会员，畅享500余款无广告精品"}
{"label": "22", "label_des": "策略", "sentence": "《水晶连线Lintrix》是Nekki继《暗影格斗》系列大作以来，对不同的游戏类型进行的一次大胆尝试，游戏的任务就是好好保护你的城堡，通过水晶连线来阻挡敌人的子弹~低多边形的美术风格引人入胜，华丽的光影特效贯穿其中，是款值得你一玩的好游戏~更新内容优化体验，增强稳定性。"}
{"label": "92", "label_des": "支付", "sentence": "银钱包停车场管理员的银子收益管理钱包，用了银钱包收益满满，效率高银钱包一个用于辅助停车场管理员实时掌握停车场数据，停车收费的管理小能手；停车市场大，管理问题多，有了银钱包，简单两步，轻松上手，一个管理员轻松管理一个停车场，轻松提高停车场利用率；数据概况车场实况，一目了然；停车场车位数据概况轻松掌握。今日实收出车记录，实时更新；停车场流量记录，实时更新查看。收入统计数据，走势清晰；停车场每日、每月实际收入统计报表，让您清晰了解收入走势。支付方式收入渠道，占比明确；每日实际收入来源渠道，清楚了解各渠道收入占比情况。有了银钱包，停车管理员一个人轻松当，收益满满，效率高。,银钱包停车场的银子管理钱包,提升体验，修复部分问题。"}
{"label": "46", "label_des": "视频", "sentence": "种子助手是一款界面简洁、功能强大的播放器工具应用。支持种子洗白，支持一键提交到某雷离线，某度云、某115云，喜欢看影视的小伙伴可不要错过了,支持Magnet链接和torrent链接,优化系统性能，体验更顺畅。"}
{"label": "70", "label_des": "工具", "sentence": "你是否觉得手机上的字太小或太大透过本应用，你可以任选50小字体到180大字体字体大小，并套用至手机中所有的应用。特色★支援AndroidAndroid2.3以上的手机或平板★可任意缩放字体大小从50到180★套用前，可先预览欲缩放之字体大小★在状态列上显示目前字体大小的通知图示。有选项可以不要显示该图示★透过点击状态列上的通知图示，可以快速改变字体大小★可自行设定想要改变之字体大小★Android4仅支援三种字体大小，本应用提供更多字体大小的选择在部分手机上，改变字体大小后，可能会造成某些应用无法正常执行。请自行先试用，如有请透过设定执行纪录回报。了。"}
{"label": "17", "label_des": "休闲益智", "sentence": "《蜘蛛接龙游戏SpiderSolitire》是一款很流行的电脑纸牌游戏，和空当接龙的玩法基本上没多大差别，不过比空当接龙的易玩性好不少，不区别纸牌颜色顺序，只需要按顺序排列即可，当然难度也是存在的。游戏支持统计，不支持程序安装或移动至SD卡上，不过这游戏体积不大，也不用那么麻烦。并且支持平板设备，分享给各位朋友更新内容更稳定、更优质，邀您一起体验。"}
{"label": "19", "label_des": "体育竞技", "sentence": "《大角牛向前冲》官方正版授权，以经典动画精心改编，丰富的场景，多样化的关卡，让你开心的跑酷根本停不下来游戏中，卑鄙狡猾的蝙蝠魔，机智的大角牛，聪明的牛丫丫，呆萌的飞骆驼和勇敢的小飞侠，还有牛爷爷和牛魔王强力助阵，原版人马，原汁原味，百分百还原动漫，游戏画面风格轻松幽默，场景丰富多样充满刺激，森林，城镇，沙漠，神庙等惊险的大冒险。多样场景更多精彩。,能换装能打boss能竞速的跑酷游戏,《大角牛向前冲》官方正版授权，以经典动画精心改编，丰富的场景，多样化的关卡，让你开心的跑酷根本停不下来V1.2更新说明1、优化了游戏的体验2、修复了部分机型无法打开的问题3、修复了其它的问题"}
{"label": "17", "label_des": "休闲益智", "sentence": "《皇族之危机四伏》是一款相当容易上瘾的电视游戏，玩法粗暴简单，要么打败敌人，要么被忍者打败。玩家需要在敌人靠近身边时迅速按下对应的方向键击退敌人，随着游戏时间的推移，难度不断增加，快来体验一下一人当关万夫莫开的快感吧游戏采用简单的操作方式，专门针对电视游戏操控进行优化。在游戏中玩家能通过累积得分或者直接付费购买解锁英雄角色，升级英雄技能。总之这又是一款能让你手忙脚乱的小游戏，喜欢挑战的不要错过啦更新内容《皇族之危机四伏》上线啦1.0版本简单易上手，让你手酸到根本停不下来"}
{"label": "53", "label_des": "中小学", "sentence": "小企鹅乐园是腾讯公司为中国的小朋友们精心打造的一款儿童产品。提供动画片，益智，音乐三个频道，不仅有为小朋友精心挑选的国内外优质动画大片，还有绘画音乐，折纸手工，安全常识，数学古诗等丰富有益的教育内容。专为儿童设计简单有趣的产品体验，结合绿色安全的内容，给小朋友提供一个安全，健康，快乐的成长环境。腾讯拥有丰富的内容和教育资源，并会与优秀儿童内容合作，让小企鹅乐园成为陪伴每个儿童的小伙伴，爸爸妈妈的小助手。我们希望听到更多家长和小朋友的反馈和建议哦更新内容语音识别功能优化①支持聊天模式②支持在详情页的语音识别按钮打开③语音界面的首页保持④语音识别功能和结果显示优化"}
{"label": "94", "label_des": "股票", "sentence": "中邮证券手机开户app是中邮证券专为"}
{"label": "48", "label_des": "音乐", "sentence": "和弦吉他是一个12品经典吉他模拟器，同时也是很专业的吉他学习软件。它设计了solo模式和chord模式，solo模式模拟真实吉他的使用方法，轻松get指弹吉他演奏技术。chord模式内置超过1000种常用和弦，用户也可以自定义添加和弦,演奏自己专属的吉他乐曲。此外，多样的吉他音色满足您不同的创作需求，内置简谱帮你快速入门吉他弹奏。和弦吉他是一款便携式吉他模拟器，你可以用它代替真实的吉他，多首免费的流行歌曲与儿歌吉他谱，如欢乐颂，匆匆那年，打上火花，卡农，仙剑主题曲蝶恋，回梦仙游，两只老虎，生日快乐歌等，让您随时随地的练习和演奏乐曲。特色独奏模式真实模拟12品吉他；和弦模式可选中7个常用和弦，在演奏时快速切换；和弦库内置超过1000种和弦与用户自定义的独特和弦；多种音色可供选择原声木吉他，轻音电吉他，爵士吉他等等；演奏模式和简谱让您轻松学吉他；新增点击特效，solo弯音，余音控制，让吉他弹奏更有趣味性;新手引导与使用说明，让你快速从新手切换到高手;录制保存为音频和回放；支持将您的录音设置为铃声。更新内容1.多种音色可供选择原声木吉他，轻音电吉他，爵士吉他等等；2.新增演奏模式和简谱让您轻松学吉他；3.优化和弦模式下的吉他拍打与扫弦功能，让您的音乐更加优美；4.新增点击特效，solo弯音，余音控制，让吉他弹奏更有趣味性；5.新增新手引导与使用说明，让你快速从新手切换到高手；6.修复和弦错误以及音色不准的问题；7.优化用户界面和应用性能。"}
{"label": "22", "label_des": "策略", "sentence": "《果宝勇士》机甲归位，强势来袭2014年度塔防手游良心巨作。关卡数目众多，战役停不下来，官渡赤壁长坂坡，经典挑战爽翻天技能瞬发和超快游戏节奏完美融合，让你体验60秒极速过关的感觉更有超过一百款机甲造型任你选择，收集养成共同打造最强果宝勇士，机甲变形和扭蛋培养两大玩法等你来战果宝勇士，给你前所未有的畅爽塔防体验更新内容大版本升级重新设计游戏流程增加关卡内容重新设计特效"}
{"label": "36", "label_des": "小说", "sentence": "海量小说全网百万小说随便看，玄幻奇幻、都市言情、武侠仙侠、青春校园、穿越架空、惊悚悬疑、历史军事、耽美同人、官场权势、职场竞技、科幻灵异、经典图书等各类小说应有尽有；更重要的是阅读全程无广告，阅读体验一级棒。种类丰富重生、娱乐圈、动漫、玄幻奇幻、言情小说、武侠小说、都市小说、穿越架空、有声小说、全本小说、、热门小说、完结小说、全网小说、成人小说、耽美小说、同人小说、爱情小说、科幻小说、灵异小说、青春文学、历史小说、军事小说、游戏小说、仙侠小说、武侠小说、现代言情、古代言情、二次元小说、惊悚恐怖。全本小说，热门小说，完结小说，影视小说，桃色小说，经典图书等各类有声小说大全应有尽有，超质感阅读体验产品特性新用户福利谷粒阅读券等豪礼相送，就是任性天天限免超多免F精品书，好书天天有限免看书能赚钱每天签到领谷粒，阅读时长轻松换阅券，边玩边赚，看书不花钱包月免Fei看包月书单30天任意看，解救书荒猜你喜欢智能推荐你的爱，还有谁能更懂你联系我们读者QQ群391161575客服热线02066236900微博3G门户书城微信3G书城,热门小说每日更新免费阅读,书虫V5.4.2.11.优化QQ、微信登录；2.优化小说搜索框功能；3.完善支付宝SDK对接功能。"}
{"label": "41", "label_des": "杂志", "sentence": "《读者》杂志是中国具有广泛社会影响力、享有良好声誉的着名期刊。被誉为中国人的心灵读本。主要功能精选推荐美日好文、线上线下同步更新杂志、官方授权品质保证、个性定制无限畅读，还有不定期推广的各种福利活动带来无限惊喜。,中国人的心灵读本,修复部分BUGPS2019征订早买特价开启中，早买早划算哦"}
{"label": "71", "label_des": "亲子儿童", "sentence": "游戏中包含了十多种常见水果的卡通形象和真实照片，点击旁边的小喇叭会播放水果的中文发音。点击左右按钮更换水果。采用寓教于乐的教育方式，让孩子在快乐的游戏中认识各种水果，通过反复的游戏加深宝宝的对水果的认知。学学乐通过一幅幅生动有趣的水果卡片加上可爱的童声发音，教会宝宝认识各种常见水果。考考乐通过学学乐的学习，宝宝可以在这里来做一些小测验，看看你是否已经认识了这些水果。拖拖乐也是考查宝宝是否认识了这些水果一种方式，通过把上方的水果卡片拖到对应的相框中来通过关卡。翻翻乐考查和锻炼宝宝的记忆力，通过连续翻开两种相同的卡片来完成游戏。连连乐通过连续点击两个连通的相同水果图片进行消除，消除完所有图片即算过关。家长必备的幼儿认知教育软件。,儿童认知教育系列应用推荐,兼容AndroidP及Android9.0系统"}
{"label": "34", "label_des": "新闻", "sentence": "和讯百万现金天天送，邀请好友一起玩更有大额现金奖励敲黑板和讯网是目前国内一家同时拥有互联网新闻信息服务许可证、信息网络传播视听节目许可证及证券投资咨询资质的网站。产品特点724分秒必争行业头条、深度洞察、闪电快讯、实时行情，24小时聚焦国内外财经新闻资讯，给你想要的；炒股投顾任你选超3000家上市公司股票随心自选，更有名家、投顾牛人实时分享见解，指点市场先机，投资下单没人比你快；解读热点来投资专注财经领域21年，超5000名行业大咖与你智慧互动，金融动态，政策风向，股票重大情报，投资机会都给你；电台音频两不误光刷新闻太无聊快快带上耳机，享受独有的视听感受，边刷时下热点边听音频，没人比你爽；更多精彩，欢迎关注红包活动有疑问请加QQ群953466828加Q群向产品经理吐槽465499230官方网站www.hexun.com官方微信公众号和讯网hexunofficil更新内容和讯财经新版本，欢迎体验1、原创频道上线，深度解读财经，为您提供有价值的资讯2、付费内容重磅上线，掌握财经一线消息，靠谱3、投票互动体验优化，PK投票轻松表态3、新闻频道细节优化，提升用户体验"}
{"label": "46", "label_des": "视频", "sentence": "海量视频抢先看《新白娘子传奇》于朦胧鞠婧祎弘扬真善美，演绎东方经典神话故事《青春有你》第三次前九排名大换血，张艺兴竟然遭催婚《黄金瞳》张艺兴开挂探险热血鉴宝，逆袭人生突破不止《青春斗》青春五美告别校园，各自开启社会副本《青春的花路》心疼范丞丞遭晒伤，小鬼现场教费启鸣Rp《夜空中最闪亮的星》中二明星黄子韬VS呛口助理吴倩，撒糖互怼上演偶像养成记《妻子的浪漫旅行2》妻子团出海与野生海豚共游，汪峰现场打电话示爱章子怡《爱上北斗星男友》徐璐变干练制片女王，张铭恩化身三千年男友《王牌对王牌4》华晨宇被曝回校看前女友，林更新韩雪课堂偷吃被抓现行爱奇艺精彩不只视频爱奇艺APP是一款集视频、商城、购票、阅读、直播、泡泡粉丝社区等多种服务于一体的移动软件。爱奇艺为用户提供电影、电视剧、综艺、动漫、娱乐、热点资讯等内容，视频播放清晰流畅，操作界面简单友好。优质的纯网内容、贴心的生活服务满足用户悦享品质、时尚青春的生活追求。泡爱豆领福利，就在爱奇艺泡泡，个性追星就酱简单。微博关注@爱奇艺APP，微信添加好友iqiyishipin。更新内容1、花Young青春季，假日好剧不打烊2、修复bug的脚步从未停歇，为你的体验保驾护航~"}
{"label": "24", "label_des": "辅助工具", "sentence": "找手游、找福利、找组织，就上果盘游戏果盘游戏是国内专业的手机游戏下载及手游玩家交流平台，角色扮演，跑酷，RPG，即时战斗，战略游戏，单机热游，开心消消乐，放置类游戏，西游，三国类好玩的手游一应俱全果盘游戏还提供九九游戏，游戏礼包福利免费领，让你游戏更轻松。热门游戏玩不停新版果盘放大招，时刻搜罗各大榜单热门精品好游给玩家。各种吃鸡游戏，荒野行动助手、明日之后、女神联盟2、梦幻模拟战、方舟指令、恐怖老奶奶、妖怪金手指、风之大陆、楚留香、部落冲突COC都能在果盘游戏上下载到。礼包福利领不停每日实时更新热门游戏礼包，预约功能提醒你到点领礼包；花蜜商城每日秒杀、特惠、抽奖活动，有钱、有券，有奖品，让你玩手游更省钱游戏好友聊不停去游戏小组和大神随时随地聊游戏，想怎么聊就怎么聊，玩手游不再孤单玩转各个游戏小组，让游戏大神带你飞果盘会员特色服务完善的会员成长体系，不同等级会员享受的服务也不同；游戏充值越多，赠送代金券优惠更多，省钱省到家；专为会员精选优质礼包，皮肤道具拿不停；更有一对一的专属微信客服服务，贴心客服等你来撩更新内容2.5.1版本更新说明2019新春鉅惠果盘新年福利大放送1.畅享折扣，手游充值5折起；2.限时福利，首充扶持券1元购；3.进入任意游戏详情页即可查看折扣与福利。"}
{"label": "21", "label_des": "经营养成", "sentence": "一款老少皆宜的休闲互动游戏游戏中你作为军团首领，不仅需要建设经营基地，还将带领你的军团与全球玩家进行激烈的竞争与对抗建设发展、造兵打仗,保卫阵地、掠夺资源游戏初期你可以选择世界中的原住民进行军事演练，在吸收到足够的作战技巧之后，就可以向其他玩家的要塞发起进攻了即刻激活你的战斗细胞，点燃这场军团大乱斗吧"}
{"label": "111", "label_des": "购物咨询", "sentence": "在日本乐天市场寻找并购买日本的上百万种高质量商品。通过每次的结帐获取乐天超级积分，并于下次的购买中使用积分来付款。从日本的商店直接购买将日本的质量与工艺，直接送至府上。发现上千家销售流行商品、化妆品、电子产品、手表、珠宝、厨房用具、食品、饮品、绿茶、婴儿用品、游戏......等的店家。特殊供应及公告享受特别优惠、活动、产品推荐以及更多信息https//global.rakuten.com/zhcn/event/多样的付款方式我们的许多商店都接受信用卡、PayPal、支付宝、银联。全球运送我们能出货至超过150个国家。语言支持我们支持英文、简体中文、繁体中文、韩文。购物安全保障我们致力确保我们的顾客能有安全且愉快的购物经验。我们提供免费退还服务给所有会员，若是你的订单出了问题，你仍能感到安全及保障。报酬积分机制每次你购物就能赚取乐天超级积分，兑换储存积分来省钱。每花费100日元将可以获得1点的回馈。赞助乐天非常荣幸地能与巴塞罗那足球俱乐部成为主要的全球性合作伙伴，及个正式的创新及娱乐伙伴。马上下载日本乐天市场应用程序并搜索日本商品,在日本乐天市场上发现新奇的产品,漏洞修复和改进。"}
{"label": "36", "label_des": "小说", "sentence": "TFBOYS小说合辑是一款智能手机阅读客户端，为用户提供以TFBOYS成员王俊凯、王源和易烊千玺为主角的小说阅读。TFBOYS于2013年8月成立，2013年10月发行首张EP《Hert梦出发》进入人们视野，他们将青少年的阳光积极向上、青春活力充分凸显，目前拥有国内外粉丝无数，是最受欢迎的歌唱组合之一。1.新增书签功能，精准定位阅读进度2.阅读界面，阅读背景更赏心悦目3.使用，阅读"}
{"label": "22", "label_des": "策略", "sentence": "十二地支新年降临，新版猎人高能对决最强烧脑策略卡牌手游《猎人世界》新春震撼来袭六大念系相生相克，多种技能自由搭配，全新剧情由您解锁，开放式结局扑朔迷离，再续经典重燃你的热血与感动策略技术流、暴力输出流、迂回猥琐流……独创专属自己的战斗流派；念能、珍兽、制约、觉醒……独特的念能招数无限化进阶养成；最新的蚂蚁洞穴和黑暗大陆剧情振奋人心流畅指尖操作，粒子化战斗特效，一起来热血PK，直面厮杀快感游戏特色全新剧情解锁，最强烧脑策略鲸鱼岛冲破险阻、黑暗湿地刺激闯关、天空斗技塔层层惊险。Hunter们在冒险的旅途进行到中期时，贪婪之岛将全面开放猜拳，卡片，潜伏，突袭，碾压…所有的策略都只为通关游戏卡牌英雄集结，超燃高能对决六大念系、上百款猎人任由你招募，自由组合打造最强阵容，组队闯关挑战Boss，竞技场激斗各路猎人，酣畅淋漓的热血对战独创抓娃娃机，神奇念兽集结念力形成的百种念兽，为玩家助阵战斗，独创新颖的抓娃娃抽卡玩法，抽出你最爱的念兽，与你并肩作战炫酷粒子大招，尽享连击快感百种猎人，百种大招，耀眼粒子特效，搭配热血连击音效，直面厮杀，感受超强烈的战斗快感"}
{"label": "70", "label_des": "工具", "sentence": "鉴于很多电子信息工程、通信工程、计算机等相关专业的同学在学习或科研中经常需要在二进制、八进制、十进制、十六进制之间进行数制转换。本软件基于此需求出发，装在Android手机上使大家能够随时随地随心转换数制。简约小巧，你值得拥有~,进制转换，想转就转，想换就换~,1.精简了APK大小2.去除计算器等鸡肋功能3.修改已知BUG4.优化用户体验"}
{"label": "12", "label_des": "魔幻", "sentence": "魔女之泉2是一款童话题材的回合制RPG手游。游戏画面精致，人物Q萌可爱，带来最具治愈系画风。玩家在游戏中需要去完成各种任务，随着故事进程推进，露娜会逐渐遇见很多朋友。随着玩家陪伴方式的不同，也会带来多种类的结局。快来下载魔女之泉2试试"}
{"label": "25", "label_des": "约会社交", "sentence": "\"这是一款适合安卓和苹果的一款免费手机小常识软件，为您详解送花这门艺术应用特征"}
{"label": "20", "label_des": "棋牌中心", "sentence": "乐禧扶余麻将是一款有着精美休闲乐趣的麻将类游戏，游戏有着精美细腻的界面设计，欢快趣味的背景音乐，相信玩过的玩家都会有一个美好的心情。更新内容修复了一些BUG。"}
{"label": "100", "label_des": "美颜", "sentence": "主要特征实时自拍相机专为自拍设计的相机和编辑器智能自动美化自拍过滤器实时滤镜效果高质量过滤器和卡通效果光滑和自动修复你的皮肤计时器设置定时器根据您的需求捕获自拍照。随机应用效果照片编辑器适用于前置和外置摄像头界面简单，使用方便免费为所有华丽的实时相机过滤器,,更换了图标去除了应用内全部广告增加了新的滤镜模版优化了拍照界面"}
{"label": "10", "label_des": "社区服务", "sentence": "客户端为广西已上线应用金保数据信息系统的地区，并在当地人力资源与社会保障局参保的参保人员提供养老、医疗、失业、工伤、生育等信息查询；用户通过客户端随时随地查询个人基本信息,社保历年对账单,五险缴费情况，医疗消费明细、养老金发放明细、社保卡解挂失等近数十项数据，灵活人员还可以通过该系统来对养老、医疗进行手机缴费，以及对退休人员进行手机人脸识别待遇资格认证。,,为您优化了体验细节。"}
{"label": "22", "label_des": "策略", "sentence": "末日逃生LetMeLivePro是spmfun开发的一款动作类游戏。末日逃生LetMeLivePro的官方介绍末日逃生LetMeLivePro是一款僵尸主题的游戏，游戏讲述当核战争爆发后，D病毒席卷全球，只剩下你一个唯一的幸存者，你是大家唯一的希望。在游戏中，你可以使用不同种类的武器或交通工具来消灭掉所有的僵尸。你会感受到超爽强大的震撼，赶紧拿起手中的武器来抵挡迎面而来的敌人吧。末日逃生LetMeLivePro是spmfun开发的一款动作类游戏。末日逃生LetMeLivePro的官方介绍末日逃生LetMeLivePro是一款僵尸主题的游戏，游戏讲述当核战争爆发后，D病毒席卷全球，只剩下你一个唯一的幸存者，你是大家唯一的希望。在游戏中，你可以使用不同种类的武器或交通工具来消灭掉所有的僵尸。你会感受到超爽强大的震撼，赶紧拿起手中的武器来抵挡迎面而来的敌人吧。更新内容提升了稳定性。"}
{"label": "70", "label_des": "工具", "sentence": "版本4.3.8.1了。"}
{"label": "18", "label_des": "动作类", "sentence": "酷酷跑不但帮用户找到精品游戏，还强调游戏需要花费的金钱和时间，即游戏的肝度和氪金程度，酷酷跑会参考各种数据，同时通过亲身体验得出相对准确的推荐引导，让用户不但能找到适合自己的游戏，还能智慧的选择在游戏上的投入。同时，酷酷跑还致力于打造自由、有人气的游戏交流社区嗨圈，用户可以在嗨圈自由的发布自己的想法，结交志同道合的玩家，相互推荐更好玩的游戏。酷酷跑，美好的游戏，更美好的生活。更新内容1.我的页面新增我的游单模块，玩家可以自己在酷酷跑上创建游单了。如果你希望把游单推荐给更多的玩家，还可以将游单投稿给我们哦，投稿通过的游单将开放给所有玩家浏览2.消息模块支持屏蔽玩家功能，可以屏蔽其他玩家的私信3.优化嗨圈视频的播放，嗨圈发帖支持一次上传多张图片4.重新设计玩家个人主页，嗨圈及游单页面5.修复目前发现的Bugs"}
{"label": "22", "label_des": "策略", "sentence": "「王国之战KingdomWrs」是mobirix开发的一款策略类游戏。简单的操作具有角色成长和战略的特点从魔族的手中拯救这个世界吧具有多种不同的角色和关卡。更新内容为您优化了体验细节。"}
{"label": "17", "label_des": "休闲益智", "sentence": "简约而不简单，高分等你来挑战"}
{"label": "20", "label_des": "棋牌中心", "sentence": "跑胡子是流行于湖南跟四川地区的传统字牌游戏，同城游跑胡子，还原地方经典跑胡子的组牌规则与麻将相似，但又比麻将更加灵活、变化多样，亦称字牌、纸牌、长牌、跑胡纸、跑和字、二七十、煨胡子、棍棍、大贰、跑浮子，跑符子等。同城游跑胡子，2017年同城游品牌新出品的湖南地方特色游戏，新游上线活动豪礼送不停跑胡子游戏特色真人对抗，超震撼对抗快感]千人在线，同时配桌，1秒开局，百分百真人玩家对抗，玩家推荐的跑胡子，热门的跑胡子单机房间，无流量畅玩]单机跑胡子，智能机器人，出牌犀利，你还挡得住吗让您0流量与高手对决，High玩全场经典玩法，正统规则]正统的湖南棋牌游戏，湖南本地原汁原味规则。地道的跑胡子，丰富的跑胡子。表情配音，生趣欢乐多]跑胡子游戏常用语配音收集当地人民常用语，搞笑生趣的配音，喜怒哀乐的表情，让你畅所欲言一键快速配桌，畅玩不停]秒排配桌，无需等待，让你欢乐不停歇快速的跑胡子。,跑胡子上线啦高人气赢话费,1.十五胡，六胡抢，十胡卡，三重规则最地道的湖南跑胡子2.万人在线，同城游戏玩家对抗，就在同城游跑胡子3.贴心的单机跑胡子房间，节省流量又好玩，断网也可玩跑胡子单机版。4.十五胡，六胡抢，十胡卡规则齐全，地方配音，任务签到送银子，1秒极速配桌，最好玩的字牌游戏"}
{"label": "106", "label_des": "电商", "sentence": "网商园APP一款专业的网店货源批发分销移动应用，每天都有不同的服装款式上新，货源主要来自杭州四季青，您可以在网商园APP里找到各种新款爆款和超低价的一手货，同时提供一键上传淘宝、微信功能。网商园，淘宝店主的进货天堂。更新内容为您优化了体验细节。"}
{"label": "102", "label_des": "摄影修图", "sentence": "无论你想要的是《小森林》中的日系小清新，还是《2046》中的斑驳唯美，抑或是《美国往事》中的怀旧感，美拍大师都能给你一键生成~=====一键生成电影大片=====一键电影效果美拍大师，视频界的美图秀秀滤镜转场文字自由组合，超轻松操作一键动态滤镜电影质感的拍摄动画，好莱坞大片一秒搞定，满足你的电影梦想，人人都是大导演~一键添加字幕你的态度你做主，让字幕动起来~多款个性字幕，动态效果风格多变一键搞定配乐多种缤纷配乐任你选，愉悦、舒缓、动感、趣味等。还可自助选择本地音乐，营造更浓郁的电影味儿一键分享美拍爱分享爱SHOW，人人都是创作大神。支持各大社交平台，一键即分享=====美拍大师=====颠覆传统视频制作软件，普通视频轻松一键变唯美大片超轻松智能剪辑视频，搭配数十款精美滤镜、转场动画、动态字幕，让普通视频一键变电影大片，你就是导演让你玩在其中，乐在其中友情提示•您可以在微信、微博上搜索美拍。私信我们，反馈使用过程中问题，我们会及时优化。更新内容1.修复了已知BUG。2.新增隐私权限声明。"}
{"label": "24", "label_des": "辅助工具", "sentence": "阴阳师掌游宝拥有全面的阴阳师攻略，新鲜的游戏动态资讯，只为给玩家大人们打造一个清新有爱，群魔乱舞的游戏社区，这里聚集了大量实用的攻略、漂亮的妹子、劲爆的话题，有你好看，有你好玩推荐新鲜的动态资讯，活动实时掌握。发现全面的攻略，玩法技巧样样可选。广场一个清新有爱，群魔乱舞的游戏社区。声优配音，匠心巨制，开启奇幻之旅,阴阳师人手必备的通关神器,1.优化界面优化整个产品页面显示；2.修改bug修改部分用户反馈的问题；3.优化功能优化IM功能，目前IM功能在维护中；"}
{"label": "70", "label_des": "工具", "sentence": "一个只有30KB大小的HTML5极简浏览器支持手机、平板、电视特点.极简体验默认仅4个操作.分为本地外壳与云端功能包极小、易扩展.全屏的线性的窗口控制模式.支持扩展插件].支持广告过滤]可自定义.支持深度界面定制],一个只有20KB大小的极简浏览器,BUG修复。"}
{"label": "53", "label_des": "中小学", "sentence": "让我们用翻译的力量来打破知识传播的障碍吧如果你对知识感兴趣，译学馆现有近2万条译完知识短视频，来这里可以跟踪TEDTlks、TEDEd、TheSchoolOfLife、SciShow、BigThink、AspScience等几百个知名知识视频机构的中文内容。如果你对语言感兴趣，请加入我们2万名译者行列，只需要在APP中通过一个简单的语言测试，您就可以挑选符合自己语言水平的视频翻译任务。完成任务提交审核后会有专业人员给您的译作点评指正，只要您有耐心，语言能力一定会快速提高。整个过程都只需要APP就能完成，界面操作清晰简洁。看看用户怎么说翻译到1000句时，语感爆棚，原先花一个小时翻译的内容，现在只需要15分钟了。原先要查字典分析半天的句子，现在基本上看一眼就理解了真的好感动，各种名校公开课，还有你可以做字幕翻译，这感觉是在拯救世界审核好认真啊还会有评语，默默做一只野生字幕君头一次觉得学习是这么有趣的一件事，他们真的很懂的通过视频提起学生学习的兴趣，视频都很有趣欢迎加入我们的大家庭官方微信/微博/头条/B站译学馆英语译者交流QQ群95287076一群652141521二群183536992三群更新内容好久不见，十分想念。1.更新了第三方依赖库2.优化了Logo的显示3.优化对Android9的适配4.优化了课程视频的显示5.WPS/CPS计算去除空格6.全部改为HTTPS接口7.修改了启动界面"}
{"label": "16", "label_des": "射击游戏", "sentence": "超炫的画面，劲爆的音乐，流畅的手感，让你体验射击的乐趣。在游戏中你能操作各种武器，来射击进犯的敌人，保卫自己的基地。消灭敌人得到金币，可购买更厉害的武器来提升自己的实力也可以用金币来强化自己的基地，提升自己的血量大量的金币是通关的必要方法，武器更强更容易收集金币，一起来战斗吧,,提升体验，修复部分问题。"}
{"label": "70", "label_des": "工具", "sentence": "各种各样主题，各种各样壁纸，各种各样屏保，各种各样声音，各种各样宠物...让您的手机焕然一新的感觉,支持多种在线更新,分类资源,软件小巧好用,反应灵敏,是一款不可多得的美化软件,实用的主题软件,1.重大更新2.增加了新的主题，扁平风，ios风，总有一款适合你3.ui做了质的提升4.修复了已知的不稳定的bug"}
{"label": "85", "label_des": "医疗服务", "sentence": "男性私人医生是一款针对男生生理健康及相关专科类病症，提供免费在线咨询的健康类服务软件。集合上千家医院的在职医生和资源，自动分配所在地就近医院医生为您提供健康指导，免去挂号难，排队久的困扰，提问流程简单便捷，让您随时随地享受VIP健康咨询服务。建议允许定位以便能准确分配到所在地医院。功能优势1，快速问诊，按科室按地区进行一对一免费健康咨询。2，科室齐全，男科健康，口腔，皮肤等不同科室可咨询，用户按需选择。3，健康咨询，科学有趣的健康常识，实时更新。4，免费挂号，预约活动体验和挂号，过程不收取任何费用。5，安全便捷，不需要繁琐的注册流程，用户个人信息完全保密。更新内容1.紧急修复个别咨询不流畅的问题;2.修复其他已知bug;"}
{"label": "46", "label_des": "视频", "sentence": "来天翼视讯签到领会员，英超赛事、院线大片、热门综艺、热播影视、芒果TV精品内容抢先看。看视频无广告深得人心百路电视直播，手机一秒变电视；追剧不用等，实时更新；高清画质，毛孔都无所遁形；会员免广告，精彩剧情时时相伴。热播电视剧电影综艺《英超赛事直播》精彩赛事，来天翼视讯观看超高清直播；《风再起时》陆毅袁泉商海浮沉；《面具背后》李东学饰双胞胎陷四角恋；《灵魂的救赎》王迅黄小蕾聚焦失独家庭；《汝海风云》展现反腐倡廉新气象；《冷抢手》张晓晨单薇谍海迷情；《哈哈农夫》芒果TV首档沉浸式乡村人文体验真人秀，由王源、贾乃亮、杨超越、金瀚作为固定嘉宾组成哈哈家族；视频全聚合为用户提供优质电影、电视剧、综艺、娱乐、动漫、体育、新闻、游戏视频等全方位视频体验。央视、卫视、地方台应有尽有，节目随时回看，随心预约。建议反馈如果您在使用视频播放器过程中有任何不便或好的建议，您可以加入我们体验反馈QQ群179545234或微信关注翼视讯公众号，我们将不断改进更新内容1.手机一秒变电视《风再起时》、《面具背后》、《让我听懂你的语言》；2.热播综艺《哈哈农夫》、《声临其境第二季》、《女儿们的恋爱》抢先看；3.首发大片《灵魂的救赎》、《汝海风云》、《养家之人》；"}
{"label": "46", "label_des": "视频", "sentence": "大量优质影视视频，追剧党必备和错误。"}
{"label": "82", "label_des": "电子产品", "sentence": "导航、音乐、电台与车载系统互联的聚合类APP,,稳定性改进和错误修正。"}
{"label": "13", "label_des": "仙侠", "sentence": "日韩手游都没这爽全新3D国风仙侠手游《紫青双剑仙灵》震撼来袭幻灵古韵的场景冲击，华丽爽快的即时战斗，随心所欲的御剑飞行，玄妙无双的道法招数，霸气神兵战骑，幻化百变造型，为玩家呈现一个淋漓尽致的仙魔世界,火爆日韩的仙侠动作手游,一、新增元魂系统二、新增150160级地图，任务三、新增跨服花魁四、变身系统新增角色红莲魔尊祝融，不屈战神刑天五、新增变身英雄装备六、新增组队副本每日副本血战魔族七、新增资质、成长扩展丹"}
{"label": "70", "label_des": "工具", "sentence": "萌萌闹钟是一款角色扮演的闹钟，你可以每天体验当皇上，少爷，老公，老婆，公主的感觉。精心适配小米手机，准时响铃，绝不延迟闹钟免费哦起床铃声1、呆萌铃声可爱颂，蜡笔小新，哆啦A梦，超级玛丽，八戒背媳妇…忘不掉的童年记忆2、萌妹铃声软妹卖萌撒娇，声音温柔甜美，萌萌哒。女神叫你起床，你还好意思赖床嘛。3、暖男铃声甜言蜜语，声音温暖磁性，情侣闹钟让你不再孤单。4、音乐铃声除了内置的起床铃声，还可以选择音乐做闹铃哦。主要功能主题闹钟包括起床、午休、晚睡、学习、锻炼、洗澡、减肥、敷面膜、喝水和自定义闹钟。自定义提醒纪念日、生日、工作安排等自定义提醒功能。时间播报美女铃声报时，支持整点报时、半点报时，让美女闹钟提醒你现在是几点了。萌萌的正点闹钟，单身人士必备倒计时包括午休、敷面膜和自定义倒计时。内涵段子无聊时来看看笑话，让你笑得合不拢嘴哦。云端备份注册并登录萌萌闹钟，自动云端同步备份闹钟列表，换手机也不怕啦联系我们qq交流群438100595,萌萌闹钟萌妹子叫起床,优化体验，增强稳定性。"}
{"label": "36", "label_des": "小说", "sentence": "鲸鱼阅读热门小说天天免费看为你发现更多阅读趣味的软件，海量正版小说、漫画、有声书的最强集合，让你轻松pick多样阅读趣味全新免费专区天天领取免费小说福利免费精选根据你的阅读口味，每天推荐一批专属于你的免费小说新书尝鲜每天精选免费新书，抢先追更潜力新书今日免费力推每天为你推荐书友都在看的热门免费小说特色语音找书独有的书荒求助功能，发语音给书友找书，用声音来撩，更有趣味。成功帮助找书并获得优秀推荐的书友将获得书券奖励尊贵包月会员开通包月，包月书库内海量小说免费看包月书库不断更新，开通包月看书更划算阅读交友，聊天吐槽 附近书友大集结，安利狂魔和种草狂魔的天堂。 解放脑洞、定制个性书单，阅读界的网红就是你 随心换肤，个性化阅读 多款皮肤随心选择，阅读界面个性设定。更新内容春节活动送你金券来贺岁,祝你诸事大吉利猪年皮肤新春祝福版皮肤上线，装扮新装迎福到"}
{"label": "70", "label_des": "工具", "sentence": "追电视剧、看小说、玩游戏，长时间玩手机，眼睛酸胀流泪晚上玩手机，蓝光刺激让眼睛痒涩难受护眼天使一键防蓝光、拒绝眼疲劳，用心呵护眼健康防蓝光24小时护眼过滤蓝光，眼睛舒适更健康智能护眼多种模式，助眠护眼，拒绝视疲劳从这里开始眼病自测色盲、色弱、视力低，眼睛健康早知道更新内容1、新增近视、眼疲劳、散光趣味小测试2、界面调整"}
{"label": "16", "label_des": "射击游戏", "sentence": "萌系换装射击降临《糖果公主3》是一款二次元飞行射击的游戏。游戏画风超萌可爱，极具美感，魔法技能绚丽唯美。玩法多样，多种对战模式等你解锁，更有精灵宠物养成，助力通关。来吧，一起畅享二次元萌射击，探索梦幻糖果世界更新内容优化系统性能，体验更顺畅。"}
{"label": "19", "label_des": "体育竞技", "sentence": "官方正版授权《大头卡丁车》，原汁原味动画大电影这里是人人向往的梦幻卡丁车乐园，犀利座驾、炫酷武装、奇幻赛道，超乎想象的游戏模式。PK玩家，挑战恶棍BOSS，送他们上天独特的奖励赛，能让你赚的盆满钵丰开启争霸模式，挑战你对卡丁车操作的极限。我们给卡丁车达人准备了丰厚的虚拟和实物奖励。已经按捺不住熊熊燃烧的驾驶者之心了那就快快拿起手机，玩转卡丁车吧游戏亮点6种辽阔场景，丰富的昼夜气候变化，独特6种游戏模式闪电竞速+旋风躲避+野蛮冲撞+道具拾取+迅勐追击角色+座驾+武装组合出无穷乐趣独特活动，100命中的至宝抽奖模式还有更多的细节内容，你能发现吗"}
{"label": "16", "label_des": "射击游戏", "sentence": "3D像素风模拟战场吃鸡手游"}
{"label": "70", "label_des": "工具", "sentence": "GooglePlyservices可让GooglePly商店提供的Android应用程序与Google+和Google帐户整合。部分应用程序可能需要使用最新版本的GooglePly服务，才能正常运作。GooglePly服务通常会在Android装置上自动更新。了。"}
{"label": "46", "label_des": "视频", "sentence": "看电视用手机电视直播精彩不停基本介绍手机电视高清直播，让你即刻就能享受到流畅、高清、省流量、全免费的手机电视体验。 直播涵盖了CCTV1、CCTV5等所有的央视频道，全国近百个卫视频道和地方频道；还有NBA、CBA、欧冠等各类体育直播，拥有热门小视频和各类游戏直播，想看哪个看哪个。 体育直播手机电视高清直播能观看各类体育赛事，足球直播，篮球直播，排球直播。拥有CCTV5，CCTV5+，CCTV央视台球，CCTV风云足球，CCTV高尔夫网球，上海体育频道，高尔夫频道，上视五星体育，欧洲足球等体育频道。提供覆盖篮球NBA，CBA，足球英超，西甲，德甲，意甲，中超，欧冠，亚冠，欧洲杯等网球，排球等运动项目，各类体育赛事免费直播。电视剧、电视综艺直播手机电视高清直播能观看各个电视台的电视剧和综艺节目。拥有CCTV1,CCTV2,CCTV3,CCTV6,CCTV7等央视频道。拥有湖南卫视，浙江卫视，江苏卫视等卫视频道。电视剧、综艺节目轻松准时观看。更新内容1.添加了更多好看的游戏和短视频哦2.新增了播放线路，优化了用户体验3.修复了已知bug"}
{"label": "70", "label_des": "工具", "sentence": "微关爱是一款家人之间使用的手机定位软件，实时视频监控他/她所处环境及现状，定位他/她的位置，查看他去过的地方，远程获取屏幕，功能多且强大，全方帮你位的监督孩子、照顾老人、威慑另一半，正能量爆棚~~社会现状人口老龄化和农村人口城镇化后，出现大量空巢老人、留守儿童、两地分居的夫妻微关爱，用科技手段+智能手机，进行关爱、守护免费精准定位、操作简单、无需注册QQ客服987595888周一至周五9001730VIP用户群619568488QQ群293359303功能定位足迹区域防护远程拍照强制联网当对方网络关闭，或手机待机引起的断网，可以强制开启实时监控通过语音、视频的监控家人，及时发现问题，排除隐患云录制远程环境录音、录像截屏录屏同屏按住音量上5秒开启SOS求救，短信邮件微信通知你设定的好友勿扰模式语音对讲发送消息获取通讯录获取短信获取通话记录手机行为记录记录手机行为，拨打接听电话，打开应用短信转发发现寻人发布寻人信息同时可分享到微信QQ上，为社会传递正能量发现资讯注微关爱不是一款恶意监控软件，此目的请绕道更新内容降低离线概率优化足迹优化录屏优化同屏优化一键检测暂时去掉SOS"}
{"label": "17", "label_des": "休闲益智", "sentence": "体验在135个国家排名第1位的游戏应用领养专属于你的猫咪宝贝，并帮助他成长为猫咪帅哥吧悉心照料你的虚拟宠物,为他取名并让他成为你生活的一部分－喂他，和他玩耍，培养他成长。其他配件中选择，以你喜爱的任何方式来打扮他。布置他的小窝，还可以去看看别人是如何布置他们的我的汤姆猫的家。与你的汤姆一起开心玩游戏，看着他慢慢成为你日常生活的一部分。特性畅玩10个迷你游戏果冻连线、泡泡射手、星球跳跳跳、连及更多赢取金币、乐趣无穷录制并观看视频录制并分享你自己的我的汤姆猫视频，并观看其他视频。更新内容全新愚人节版本版本更新内容1.新增图鉴系统，通过收集不同服装、家具来获得奖励吧2.愚人节新礼包3.更换愚人节加载背景图。"}
{"label": "54", "label_des": "职考", "sentence": "全国大学生挚爱的考试好帮手计算机二级考试提分利器题库覆盖office，ccess，C语言，等领域知识点，各项目习题、试卷尽收囊中一条龙服务，一个pp陪你通过考试。使用场景作为想通过计算机二级考试的你，快用计算机二级真题库1、做错题目，秒得答案解析。2、难题好题一键收藏，巩固提分更容易。3、海量真题试卷抢先做。更新内容1.优化页面交互。2.新增考试类型切换。3.修复了若干已知bug。"}
{"label": "71", "label_des": "亲子儿童", "sentence": "米兔手表APP是一款针对儿童与家长设计的软硬件结合的家长端APP产品，家长通过米兔手表APP与佩戴在孩子手腕的米兔儿童电话手表连接，实现与米兔儿童电话手表轻松关联，准确定位孩子所在位置，并实现各种亲子互动功能。,,1新增支付宝登录；2修改用户登录方式；3我的页面改版；4优化APP网络连接；5其他界面优化及bug修复。"}
{"label": "16", "label_des": "射击游戏", "sentence": "《巴士酷跑 BusRush》是一款画面精美的敏捷游戏。游戏讲述的是恐怖的金刚突袭了安逸和平的小镇，为了活命，快逃吧游戏的玩法很简单，在游戏中玩家可以通过滑动屏幕来躲避街道上的障碍，同时也要注意随机出现的强力道具，如滑板、弹跳鞋、飞行背包等炫酷装备哟，快来展示你超强的运动天赋吧喜欢的朋友赶快下载体验吧。更新内容BUG修复。"}
{"label": "24", "label_des": "辅助工具", "sentence": "这是一款经典的游戏社区软件，可以帮助小朋友们解决游戏过程中遇到的，主要包含的内容有1、资料大全，涵盖视频资料、网页资料、合成资料、图鉴资料、问答等资料等等；2、有趣的聊天功能，包含功能聊天，支持配图，相信小朋友们会很有兴趣；3、搜索功能，快速找到自己想要的资料。4、高清优酷视频，更快更直接的了解游戏动态。总之超多超好玩的东西，界面也是超亲民，快来吧~~2.0内容补充新内容数据，如黑科技等；晒图新增晒图模块；界面重新设计界面，用户。视频解决视频显示；开发者持续开发中，各位小朋友多多关注哦。"}
{"label": "25", "label_des": "约会社交", "sentence": "不闲聊直接约~发现自己身边的男神女神，单身进来，成对出去，容易的不要不要了~~无论你是想恋爱期盼结婚，还是想找个知己分享人生的乐趣，无论你是孤单还是无聊消遣，陌生美女都能满足你千万单身用户，在线互邀大数据推荐，同城或异地，白富美高富帅、女王男神、萝莉正太、辣妹文青，总有一款适合你单身狗不再干渴孤单手指一划，女神男票带回家过年个人页面搜索机制"}
{"label": "17", "label_des": "休闲益智", "sentence": "《猎场》电视剧官方正版手游强势来袭，原作情节完美还原超自由模拟经营世界，让您体验店铺经营、融资并购、猎头招聘。高拟真的经济体系，完全模拟真实商战，制霸全球硝烟四起，身临其境体验真实的猎场更新内容版本内容A地产规划功能B新手引导流程优化C创业园美术资源替换D商会互动玩法优化E运营活动限时充值F运营活动限时冲榜I新增福利礼包H新增季卡"}
{"label": "99", "label_des": "银行", "sentence": "太仓农村商业银行手机银行TCRCBMobileBnkingService为您提供1、金融服务账户查询、转账汇款、理财产品、三方存管、存款管理、账户管理、个人贷款、在线预约、理财计算器、利率查询、外汇牌价、通知公告、财富资讯；2、生活服务网点查询、商户联盟、社区商城、便民缴费、市民卡服务、三方应用；3、私人定制我的账簿、我的卡券、安全中心、快捷菜单定制、一键联系客服、自定义头像和背景；4、发现频道创新的转账支付，新颖的互动营销活动设计，带给您无限精彩；5、特色优势手机e令安全认证模式，转账汇款手续费全免。乐享金融，我懂生活快来下载我吧^^微信关注官方微信号太仓农村商业银行，更多电子银行营销活动等您来参加1.已知"}
{"label": "24", "label_des": "辅助工具", "sentence": "GooglePlay游戏应用可让您轻松发掘各种新潮游戏、跟踪成就和得分，并与世界各地的玩家和好友一起玩游戏。该应用可汇集您玩的所有GooglePlay游戏，让您享受到统合一致的Android游戏体验。主要功能发掘各种好玩的游戏与好友一起玩游戏，并查看他们在玩些什么加入多人游戏跟踪您的成就与其他玩家一较高下,,修复了一些BUG。"}
{"label": "34", "label_des": "新闻", "sentence": "看资讯赚零花，每日签到赚零花，做任务还可以赚零花，而且一块钱即可提现哦。微鲤看看狂撒现金红包等你来，邀请好友一起玩更有大额现金奖励。 趣味资讯热点内容搞笑娱乐应有尽有好友互动邀请好友可领大额现金奖励 福利多多时段奖励签到金币源源不断犀利点评评论同样有料一起畅所欲言优质内容    微鲤看看与各类新闻机构、自媒体平台及KOL达成深度合作，且拥有丰富PGC内容来源，为用户提供社会、娱乐、情感、搞笑、本地、历史等数十类文章及视频内容。微鲤看看，越看越有意思。成熟技术    微鲤看看依托北京微鲤科技有限公司近十年的科技创新沉淀，拥有独特的大数据分析能力、成熟的机器学习、推荐算法、高并发处理技术。微鲤看看为用户提供越用越精准、越看越有趣的内容体验。微鲤看看，越看越喜欢。创新互动   微鲤看看提供海量阅读内容的同时，为用户研发有趣阅读互动模式，推出阅读激励模式及拥有大量UGC内容的鱼塘社区。微鲤看看，越看越好玩。有任何疑问或反馈，欢迎联系微鲤看看公众号微信号weilitoutio，客服小妹随时在线。更新内容1、@功能全新强化，回复更加及时2、全面优化消息传达体验，提高响应速度3、头条话题体验优化，聊天更顺畅"}
{"label": "17", "label_des": "休闲益智", "sentence": "绵绵软软的蛋糕真是可爱呢，你也很喜欢吃吧优雅繁多的甜品、个性时尚的萌物饰品、五颜六色的奶油、形状各异的蛋糕……吃起来容易，自己来做好像有点难呐╮╯╰╭但是，那么可爱自己做一个可是很有成就感的快带领小伙伴们与贝贝一起努力，做出自己专属的美味蛋糕吧,将甜美揽入心怀，享受蛋糕成形的,绵绵软软的蛋糕真是可爱呢，你也很喜欢吃吧优雅繁多的甜品、个性时尚的萌物饰品、五颜六色的奶油、形状各异的蛋糕……吃起来容易，自己来做好像有点难呐╮╯╰╭但是，那么可爱自己做一个可是很有成就感的快带领小伙伴们与贝贝一起努力，做出自己专属的美味蛋糕吧"}
{"label": "105", "label_des": "二手", "sentence": "赚钱闲鱼是一款能够让你轻松购物分享返利的手机应用每天上午10点准时上新数万用户的选择。品牌折扣特价，涵盖服饰、居家、母婴、美食、鞋包、天天特价9块9包邮低价折扣，包邮妥妥滴。更新内容优化优化界面，修复bug，提高用户体验。"}
{"label": "9", "label_des": "政务", "sentence": "51社保管家专属于您的贴心社保管家社保查询1.范围广包括中国27个省，100多个城市的社保都能查。北京社保，杭州社保，上海社保，天津社保，广州社保，深圳社保，南京社保，济南社保，三亚社保，大连社保，宜宾社保，大理社保等等。2.明细全养老、失业、工伤、生育、医疗、医疗个人账户查询明细齐全；个人缴纳，单位缴纳和缴纳基数明细中都有。3.知识多五险一金知识库，养老、医疗、生育、失业、工伤险的具体介绍；住房公积金的详情解读都在知识库。4.工具多贷款计算器计算贷款额度，贷款利息，等额本金等额本息贷款对比，贷款也可以划算；还款计算器买房还房贷，算月供，算利息，提前还款必备省钱神器；个税计算器计算个人所得税，算清工资收入账，精英白领必备；征信查询个人征信一键查询，手机也可以查，方便快捷。公积金查询1.中国人寿安全保障。手机查住房公积金，对接公积金管理中心，查看公积金缴存记录；2.中国400多县市公积金都能查,上海公积金，北京公积金，杭州公积金，广州公积金，苏州公积金等等都能查。联系方式1.公积金热线40086351512.官方微信chagongjijin3.官方微博51公积金管家4.官方网站www.51gjj.com"}
{"label": "95", "label_des": "借贷", "sentence": "展业达人介绍展业达人是一款基于移动互联网的服务类APP，隶属于杭州创金聚干网络科技有限公司。展业达人致力于为营销类从业人员提供准确的营销咨询等多方位的优质服务，帮助从业者成长，推动事业的快速发展。联系我们客服热线057187788588工作时间9002100更新说明1、产品名称修改2、首页改版，启用了全新的UI风格"}
{"label": "17", "label_des": "休闲益智", "sentence": "经典推箱子游戏，带有100多个关卡包，总的关卡数达到1万多个。推箱子Sokobn是起源于日本的一个益智游戏。Sokobn是日本语中仓库管理员的意思。本游戏的目的就是用最少的步数把一个拥挤的仓库中的所有箱子都推到目标位置上。箱子只能推动而不能拉动。一次只能推动一个箱子。注意不要把箱子推到死角上，不然就无法再推动它了。推箱子游戏规则简单，但是对于不同难度的关卡，所需要的脑力是不同的，有些关卡可能会花费您几个小时、甚至几天的时间。更新内容增强对平板电脑的支持。"}
{"label": "118", "label_des": "其他", "sentence": "专业八字算命周易占卜工具，为您进行全面准确的运势预测。周易正统文化，八字算命，六爻占卜，深入解读吉凶变化，为您提供详尽准确的决策辅助信息。起运、开运、转运，财富投资、事业学业、婚恋感情不再迷茫更新内容1、每日灵签建议优化。2、其他已知问题解决。"}
{"label": "59", "label_des": "成人教育", "sentence": "驾考宝典隆重推出维语版软件啦本软件为维语用户量身定制的小车题库，书写延续维语用法自右向左书写，同步至全国2017年新版考试题库开发背景少数民族语言文字造就中华文化的多样性，是中国文字史的重要组成部分，为民族文化的发展提供了重要支持。世界上大概每天有许多语言文字消失，保护民族语言文字的多样性具有重大历史意义，驾考宝典将响应号召，励志解决全国人民不同地区的学车需求。产品特色1、试题练习顺序、随机、专项等多种练习模式，助你更快掌握理论题库2、模拟考试全真模拟考试，科目一、科目四考试满分通过秘籍3、错题收藏自动收录错题、一键收藏难题，宝典帮你全方面复习4、图标速记巧妙记忆交通标志、交通法规，全力冲刺驾校考试5、知识扩展驾考易错题、重难点一键巩固，让每个学员考试无忧,为维语用户量身定制的驾考宝典,产品特色全真模拟考试多种练习模式错题自动收录图标交规速记"}
{"label": "17", "label_des": "休闲益智", "sentence": "《奇迹暖暖》是一款全新的换装养成手游。数万服饰亿种搭配，百变风格1秒换装首创搭衣PK全新玩法、高级定制服装玩法，小说式的剧情体验，邀您开启服饰搭配的奇迹梦想之旅,超人气换装养成手游,更新说明2019年1月25日8点开启1、全新live2d互动套装，暖暖为你比心哦~2、春节主题活动震撼上线，21套精美套装等你收集3、全新篇章云空之境，心海寻梦开幕，和暖暖探寻奇迹大陆的命运"}
{"label": "38", "label_des": "教辅", "sentence": "批改网，专业的英语作文批改教辅工具，多维的英语学习软件。秒批作文英文作文秒得结果，反馈及时内容全面海量题库汇总历年真题，专家制定题库，覆盖多区域、多版本教材，个性化习题推荐；英文资讯每日精选英文新闻资讯，分级别让你轻松养成英文阅读习惯，稳步提升英语能力。大咖专栏邀请英语教学各路大咖，贡献丰富多彩、精彩纷呈的英语专栏，让英语学习不再枯燥。,四六级各类英语备考好帮手,查词批改网可以查单词咯新闻资讯遇到生单词，点击即可查询释义，还可听发音哟。分享独乐乐不如众乐乐，有趣的英文资讯可以分享到社交软件上咯，完成做题后也可分享给父母请赏了。拍照识别老师登录后，可以通过手机拍照上传图片，完成作文布置，有木有很方便"}
{"label": "31", "label_des": "社交工具", "sentence": "加粉神器一款真正能从加粉到推广为微商提供一条龙的营销推广服务，能真正带来客源转换的神奇应用。一键转发文章自动植入广告，微店、微商的营运超级助手，微信、微博等社交媒介的营销推广工具。不管你是淘宝店主、微商群体或是实体企业主，只要你有产品有服务就需要推广营销，在移动互联网时代使用加粉神器是一个真的非常合适的运营小工具。加人加粉，微博、微信的自助广告，企业名片，朋友圈红包，招商项目你能想到的这里有，你所想不到的这里也有，不要再依赖百度、360等搜索引擎推广了，移到互联网时代是经济扁平化，长尾化的时候，经营好自己的社交媒介微博、微信，再依托我们的应用，发展自己的粉丝经济，由小到大，自己操作营销推广，抓住粉丝就能拥有未来。,加粉软件－微商名片助手营销神器,版本号1.69.7M更新日期20180607主要日志　　1.完善好友互推功能；　　2.增强支付安全内容；　　3.优化网络加载数据；　　4.修复开通后没反应情况；　　5.修复多个BUG错误；"}
{"label": "4", "label_des": "同城服务", "sentence": "生活服务软件，涵盖各类实用生活服务信息。,,为您优化了体验细节。"}
{"label": "12", "label_des": "魔幻", "sentence": "《诸神觉醒》是一款欧美风的3D次世代手游，采用真实光影技术超清巨制，构建了一个充满中世纪风情的魔幻世界，完美融合自由交易、离线升级、华丽外形、甜蜜结缘等多元玩法，恢弘大气的多兰世界，正等待着勇士们开启精妙绝伦的征程。,你的世界，由你捍卫,《诸神觉醒》是一款欧美风的3D次世代手游，采用真实光影技术超清巨制，构建了一个充满中世纪风情的魔幻世界，完美融合自由交易、离线升级、华丽外形、甜蜜结缘等多元玩法，恢弘大气的多兰世界，正等待着勇士们开启精妙绝伦的征程。"}
{"label": "107", "label_des": "团购", "sentence": "四川天添薪电子商务有限公司自主研发的一款创新平台类app，提供给消费者消费返现的一种新模式消费满500返500功能便捷查找天添薪合作商家资讯推送分享账户余额查看与提现商家推荐有奖,天添薪消费返现新模式,1、完善了活动页面"}
{"label": "45", "label_des": "兼职", "sentence": "蚂蚁众包是一款专为手机拍照兼职找工作赢钱的软件平台。不管你是在校大学生、上班族，还是空闲时间较多的快递员、宝妈、卡车司机、自由职业者等等，只要你有一部可拍照手机，即可一边走路一边兼职赚钱，天天自在兼职，就是这么简单。另外蚂蚁众包以个性化、专业化的移动互联网+众包的模式进行户外信息采集与广告监测，以成果质量与进度为目标提供一站式企业服务。蚂蚁众包的特色1、团队强。高德、阿里团队打造；2、提现快。赚取的任务奖励可直接提现到支付宝；3、任务多。任务包含小区拍摄、广告牌、电梯等，覆盖面广范；4、服务好。专业的客服团队，一对一服务，为用户解答问题。我们的宗旨是让更多的用户更快的赚钱官方网站www.ntzb.com官方交流群①群517029635已满官方交流群②群550246057客服电话4008552771更新内容1.新增任务集市，这里有额外新任务可以领取。2.优化了首页聚合逻辑，找任务更加轻松。3.修改图片验证码逻辑。特殊说明任务集市和拍拍中的任务不一样不一样不一样但是都可以领取做任务哦。"}
{"label": "78", "label_des": "行车辅助", "sentence": "1.我们是国内专业的新能源汽车分时共享服务提供商，所有运营车辆均采用新能源汽车，服务于京津冀、珠三角、长三角等城市圈。开绿色共享出行之先河。不仅解决出行难题，更解决环境难题。2.出行难打车、叫车、专车、用车、租车、顺风车都不如有车分时共享3.花最低的价钱，享最优的服务，还能为环保做贡献4.有车，就这么简单更新内容有车出行全新会员体系已上线快来解锁你用有车的新姿势会员系统]会员等级优惠券、会员生日大礼包、会员解锁车型免押金、订单返现，更多福利等待你的探索。聚合点]地图租赁点太多，看起来眼花缩放看看，一目了然。立即找车]一键找车更方便什么优化了这么多你不更新让你体验来自产品经理的凝视。"}
{"label": "118", "label_des": "其他", "sentence": "vivoX21新机，屏幕指纹锁撼动你双眸了一些BUG。"}
{"label": "70", "label_des": "工具", "sentence": "语音合成助手是一款文字转换为语音的配音软件，适用于商场店铺广告促销配音、地摊叫卖录音制作、英语听力音频制作、有声朗读等多种场景。　　　　产品特点　　1、操作简单，中英文随意切换，多种发音人选择。　　2、海量背景音乐，与您的广告完美搭配。　　3、同步导出MP3和歌词文件，多平台分享至好友。　　4、支持蓝牙音箱播放，无需导出文件。　　适用场景　　1、广告配音商场广告促销、地摊叫卖、企业宣传、影视配音等。　　2、英语读物制作各类英语配音，英语听力音频制作等。　　3、有声阅读小说、杂志、课本、童话，打造属于你的个性化听书APP。　　4、广播类学校、企业、车站、机场、商场的广播播音。　　5、配音类动画片、flsh影片、各类广播剧。　　6、影视类广告片配音、影视片配音、动画后期配音。7、工业用声防盗、报警、车辆船舶导航系统的语音录制。8、出版物有声读物、文艺作品、课件、培训软件的语音录制。　　联系我们　　客服QQ1919947132　　特别感谢　　感谢百度智能语音开放平台和云知声开放平台提供语音合成服务。更新内容1解决多个空格不能使用"}
{"label": "106", "label_des": "电商", "sentence": "花财蟹美好生活指南，始终坚持品质和舒适实用的设计精神。从家居日用到家居定制，从家饰到家具，花财蟹的家居产品，涵盖家的每个角落。希望我们舒适实用的产品，陪你一起走过人生的每一个美好时刻。人生很短，家很重要，花财蟹陪你生活一辈子花财蟹熟一款移动家居购物软件，在线浏览查看家居，价格透明，同时还提供了专属的vip定制功能，为你提供更便利的购物体验。,,BUG修复。"}
{"label": "29", "label_des": "婚恋社交", "sentence": "先恋爱，再结婚；坚决不去相亲依托2亿用户基础的恋爱神器，可以帮助你分分钟找到附近的单身男女。一天24小时，头像闪啊闪，动态不间断每时每刻都有在线的TA，陪你聊工作，聊生活，聊情感。在这里谈恋爱，是靠挑的女王萝莉，男神正太，辣妹森女，文青骇客，白富美，高富帅，凤凰男，官二代……如果你不知道你要什么，那么就从此刻开始，挑吧所以说，不以恋爱为过程的结婚，才是那啥。更新内容新版功能1、开发系统兼容Android8.0以上；2、部分产品功能优化，提升用户服务体验；"}
{"label": "95", "label_des": "借贷", "sentence": "白领贷是一款针对白领工薪阶层人士的借款APP。白领贷使用大数据信用审批系统，成功出打造申请、信审、还款全互联网一站式借款模式。多部门监管隐私保护，保障信息安全。产品特色1.极速借款三步申请，2.额度更高可借1100~2000003.操作便捷无需社保也可申请，流程简便，无面签4.安全保障多部门监管隐私保护，保障信息安全资金来源上海诺诺镑客金融信息服务有限公司P2P平台投资人,有社保或公积金可借6万,1、首页功能更新，用户体验更流畅2、程序员大大任性地修复了一些bug"}
{"label": "113", "label_des": "办公", "sentence": "产品介绍为围绕员工的业绩提升解决方案，充分利用移动端优势，引入社交化、游戏化管理、大数据分析与智能反馈手段，从个人能力训练、团队士气与凝聚力的提升、业务管理和执行力内控入手，快速提升企业员工的业务技能和工作效率，高效推进业务流程的执行，进而推动企业业绩提升。,,1、其他已知问题修复，让体验更加流畅。"}
{"label": "49", "label_des": "直播", "sentence": "核桃Live是一个专注于视频和直播的知识服务平台。聚集了人文、艺术、科学、教育、健康、时尚、美食等各领域的高人。核桃Live通过多样化的生动视频，不仅能愉快的向用户传递生活知识，也能全方位地让用户体验美好生活，更能通过直播让用户融入高人的认知圈，与高人面对面的深入互动，让用户的人生更有品质。这里有看得见的知识，这里有看不尽的生活，这里是自定义的世界，这就是核桃Live。核桃Live官方反馈QQ群622100233官方微信客服号hetokefu01更新内容1.各专栏的用户运营群陆续上线，可在专栏详情页中查看群组二维码。购买咨询、学习交流、意见反馈都可以在群里畅所欲言。 2.优化账号体系，提升用户账号、资金安全性。"}
{"label": "59", "label_des": "成人教育", "sentence": "河池当地十分不错的党建学习管理平台，通过党建互联网的方式带来最佳的数字化党建学习，同时支持让党员志愿者们讲各类服务进行进行上传提供给用户们带来十分不错的使用，拥有十分编辑的组织生活监督，查看以及管理的功能1.首页宣传页面动态显示支部的出勤率以及积分的排名、推荐的优秀心得以及幻灯片等；2.会议功能支部可以进行会议，支部党员进行图片上传、编写会议新的等；3.党建动态通过新闻的方式，传递最新的党建动态。"}
{"label": "71", "label_des": "亲子儿童", "sentence": "叽里哌啦专注08岁儿童英语启蒙，从听、说、读、写四个维度，分级分龄，以哌哌美语课为核心体系课程，让孩子系统性体系化进行英语学习。针对01岁宝宝的儿歌早教课程种子路线有效的磨耳朵才能帮助孩子培养出好的语感。种子路线通过12首经典的儿歌将精听教学法呈现给新手爸妈。每一首英语儿歌都搭配了适合婴儿的抚触，律动和游戏，手把手教会你在家给孩子做英语早教。针对13岁宝宝的课程萌芽路线萌芽路线选择宝贝的一天作为主题，12个高频生活场景从起床、梳洗、用餐、午休、游戏等，家长和孩子能一起学习到家庭环境中实用的词汇与句式，自然将英语融入到生活中。每天都能用得到针对38岁的课程哌哌美语课哌哌美语课对标国际标准的分级科学启蒙体系课程，结合主题课程，也融入了自然拼读法。课程兼具有趣和有效两大特色有趣动画片式教学，搭配儿歌、游戏，孩子喜欢有效听、说、读、写四种核心能力同步学习，一站式启蒙。预习、学习、复习、测试，完整的学习流程，遵循螺旋式上升学习法，让孩子记得牢还有热门的绘本精读课、辅助家长无忧陪娃的家长课、学习效果一目了然的学习报告，让孩子轻松爱上英语更新内容攻城狮爸比们紧急修复了qq帐号无法登录的问题。在使用过程中遇到任何问题，欢迎到我的联系我们反馈问题哦。"}
{"label": "53", "label_des": "中小学", "sentence": "掌上早教中心1、国内首款在线系统早教课程，由幼教专家专为27岁孩子量身定制，内容全原创，真正实现优质早教资源公平化2、涵盖多元智能7大领域数学逻辑、自然认知、社会常识、语言文字、音乐旋律、视觉空间、情绪心理等课程3、分年龄段、分课程智能推送适合孩子当前年龄段所需的早教课程披着游戏糖衣的早教课堂1、学习区智力开发更明确分为学习路径和课程屋，科学编排每日课程，微信实时智能测评发送，分年龄段选择识字、数学、英语、唐诗、社会常识、科学等课程2、艺术区情商培养更有趣分为儿歌、拼搭、绘画，培养孩子的兴趣，开发艺术潜能3、游戏区家庭互动更科学分为亲子游戏、玩乐城，亲子互动环节，以孩子喜欢的游戏来巩固知识联系我们如有任何意见建议、吐槽褒奖客服QQ1825544651微信公众号小咖哆哆意见反馈service@bbfriend.com商务合作mrket@bbfriend.com更新内容1，优化登陆界面，2，新增背景音乐，3，增加超时网络处理模式"}
{"label": "46", "label_des": "视频", "sentence": "即使做咸鱼，也要做咸那一条撒娇卖萌，唱歌跳舞，信手拈来，展现满满的诚意，随时随地拿出手机，直播你的精彩生活，分享你的每个精彩瞬间，你就是舞台的主角。联系方式18607554522联系邮箱dudoukefu@appforwhom.com,不咸聊，咸鱼也要做咸的那条,更新版本，全新体验"}
{"label": "17", "label_des": "休闲益智", "sentence": "一款唯美梦幻的简单休闲益智女生手机游戏.一款画风可爱的儿童手机游戏.一款锻炼宝宝思维能力的小游戏.一款简单又好玩的三消类单机游戏.七色花消消乐，超梦幻超开心的全民疯狂花园消除游戏，游戏采用闯关模式，玩法不断创新，玩家需一鼓作气，才能攀上顶峰。七色花消消乐是一款融合了传统和创新的迷你消除免费游戏，在一定的步数之内以及有限的时间内把任意三个同色宝石花瓣排在一排进行消除大作战为核心的经典玩法，清新素雅的画面，五颜六色的宝石花瓣，不一样的视觉体验。在消除的过程中，要注意岩石，岩石会占据格子，并且阻挡魔法宝石的下落，岩石后面常常隐藏着冰块，先消除它们总是没错的。海量的有趣关卡，关关不一样，时间的极限，步数的有限，都带来不一样的新鲜玩法。喜欢糖果传奇，开心消消乐，消灭星星的你也会爱上这款梦幻又开心的消除手游大作，比连连看泡泡龙对对碰贪吃蛇更好玩。萌萌哒，么么哒，快来一起加入我的梦幻消除世界吧玩家推荐理由玩法超棒，很创新很耐玩画面甜美梦幻，女性玩家的最爱高品质超华丽的游戏水准，完美的游戏体验,开心梦幻消除，欢乐花园世界,玩家推荐理由玩法超棒，很创新很耐玩画面甜美梦幻，女性玩家的最爱高品质超华丽的游戏水准，完美的游戏体验萌萌哒，么么哒，快来一起加入我的梦幻消除世界吧"}
{"label": "36", "label_des": "小说", "sentence": "海量热门小说随便看，全本小说阅读神器春意免费小说是一款完本阅读类APP，拥有海量优质图书，超优阅读体验，支持在线阅读、离线阅读、一键下载等功能。自由随心的阅读界面设置，行云流水版的书城页面体验，随时随地，畅享阅读，尽在看小说神器客户端。从网络原创小说到出版畅销图书，内容囊括玄幻、都市、历史、军事、女性、穿越、言情、灵异、文艺、传记等多个分类。倾心为用户提供丰富多彩的海量精品的图书资源，使用户喜好选择更方便。,小说阅读器全本小说阅读大全,1、客户端大翻新，全新UI、流畅阅读等你体验2、免费专区上线新内容，更多免费好书每天畅读3、全新搜索功能上线，更懂你想搜什么4、更多问题与建议请骚扰QQ2174930577"}
{"label": "70", "label_des": "工具", "sentence": "使用手机camera前置摄像头实现镜子功能，免去随身携带镜子。本应用会自动选取前置摄像头最合适分辨率比例，并全屏显示，避免了预览效果变形的问题。更有变焦、亮度调节以及定格功能，满足您的需求。本应用支持AndroidSDK5.0及以上版本,,优化系统性能，体验更顺畅。"}
{"label": "70", "label_des": "工具", "sentence": "1、以Widget形式显示当前连接的是哪个WiFi，无页面2、点击进入WiFi设置3、小，简单，定制化，删减了其他WiFi部件的功能与内存占用"}
{"label": "70", "label_des": "工具", "sentence": "从2008年到现在9年时间，我们专注于时间管理，励志成为您好的生活助手，超2.5亿用户的一致选择产品简介1日历农历，黄历，节日，节气，放假安排2提醒日程提醒，待办事项，生日提醒，生理期，任务打卡，购票提醒…3共享多人日程，多人日历，微信邀请，共享联系人，提醒他人4生活限行，每日格言，同城服务，头条新闻，运势5会员数据安全保障，数据找回，数据安全保护等会员功能产品特点1专业时间管理工具，丰富的记录方式，满足你多种场景下的个性需求；多样的自定义功能，让你随心设置2界面清爽，操作简单，重点信息一目了然3强大的协作能力，支持微信共享日程，快捷预约小伙伴时间4全方位生活信息，天气预报、车辆限行、星座运势、黄历宜忌5多平台互通，PC、网页、手机APP、微信无缝切换联系我们原谅我们的吹毛求疵，所以我的不好，请你通过以下渠道告诉我在线帮助进入更多关于365日历直接反馈QQ交流群426387144微博，微信直接搜索365日历网页版http//www.365rili.com更新内容365日历更新啦1提升稳定性2修复已知bug和细节优化"}
{"label": "70", "label_des": "工具", "sentence": "产品特点添加您的提醒卡添加时间通知设置通知铃声设置振动模式"}
{"label": "70", "label_des": "工具", "sentence": "注你可以点击在许多不同的应用程序的电话号码，我们会告诉你数字的拥有者。但是，如果你不想号码识别到从某个应用程序启动，只需点击次数后选择不同的应用程序，并选择总是。接下来的时间，应用程序选择对话框不会再出现。点击一个数字，如果数字下划线只适用见截图。这将依赖于所显示的数目的应用程序。号码识别将仅在您已存储在您的地址簿号码。我们不是寻找任何网上电话簿。"}
{"label": "94", "label_des": "股票", "sentence": "\"东方财富APP原东方财富网APP又升级啦特色功能●股吧中国人气投资者互动社区，热门实时获悉政策动向，重大传闻和自选股情报●专业数据覆盖全球重要市场行情，汇集新股申购、公司资料、投资研报等金融行业数百亿条数据。●开户交易1分钟极速手机在线股票开户，佣金低至万2.5，交易安全、方便、快捷●问答广场证券炒股问题全部一一为您解答●股市行情全面，A股、沪深、沪市、深市、新三板、道琼斯指数、恒生指数●自选股中心、行情、新闻、公告、提醒、研究报告，一览无余●新股申购，证券开户，股票软件,券商,股评,自选股,选股器,股吧,短线投资,大盘指数一应俱全服务热线02124099098公司网站www.estmoney.com易记网址www.18.com.cn更新内容东方财富版本又更新啦核心功能抢先看"}
{"label": "95", "label_des": "借贷", "sentence": "E阳快贷，指泗阳农商银行向辖内单一借款人发放的金额较小的贷款，原则上在30万元以内，主要满足农户、个体商户生产经营、消费、助学和其它消费等资金需求。更新内容修复了部分手机人脸识别闪退现象"}
{"label": "81", "label_des": "装修家居", "sentence": "装修效果图装修案例看图APP，全新改版，瀑布流形式软件，找装修案例更方便一起在这寻找理想家居吧看图学装修，尽在家装效果图库※百万设计师智慧聚集，每日推荐精选美图※客厅、卧室、儿童房，你想看的都在这里※全景3D家装，提前看到未来的家※打开装修效果图库，你就拥有了一本超好用的装修指南，找到心仪的装修方案和家居好物都很简单土巴兔出品，打造精品；海量业主真实家装案例；一键快速获取装修报价；家庭装修必备参考图库；每日更新精选专题案例；关注我们官网网址http//www.tubatu.com/新浪微博土巴兔装修家居公众号to8to282,百万装修设计图，给你无限灵感,1.图片显示去重，优化看图体验；2.修复了其他一些bug。"}
{"label": "85", "label_des": "医疗服务", "sentence": "1、工作室－集成患者管理、问诊单、门诊信息卡片、方案制定、线上购药、随访复诊、代拍购药、疗效反馈等中医日常工作中常用功能。－患者只需通过微信扫码工作室名片，便可与医生随时沟通，进行线下预约及线上咨询，极大提高了中医的问诊效率，帮助医生在积累患者和诊疗经验的同时，也更好的获得口碑，提高收入。2、经典－收录校对数万历代名家医案，根据病、证、症、医家任意组合查询－经方快速查询，并反向索引《伤寒杂病论》相关条文－收入校对百余本中医经典书籍，并持续增加，支持医书全文搜索及医书内搜索－药、方、经络、穴位、舌诊、食材药膳、董氏奇穴等，完整的资料库和强大的组合查询功能－一键直达，阅读文章时选中关键字即可直达相关词条3、各类工具五运六气古今剂量转换,助力中医师随时随地看好病,1.全新咨询收费模式，患者先付费后咨询，防止线上过度打扰。2.新增实用诊疗数据，根据病名筛选方案，患者评价一目了然。3.新增大家等级，累积诊疗经验值，权益礼品任挑选。"}
{"label": "36", "label_des": "小说", "sentence": "笔趣阁免费小说阅读大全是快看快读txt免费全本小说大全电子书阅读器，阅读器收录了百万本完本和连载中的免费小说大全。追书书城涵盖玄幻奇幻、都市言情、武侠仙侠、修仙、耽美同人、穿越架空、青春校园爱情、惊悚悬疑、恐怖午夜、官场宫斗、乡村、历史军事、游戏竞技、娱乐体育、文学经典、轻小说、微小说、伦理虐心、科幻灵异、现实网络、漫画动漫、热播电视剧电影原着，是热门小说下载、离线小说阅读的读书看书软件小说神器。更新内容1.更新大量书库书源；2..修改了其它已知bug；"}
{"label": "85", "label_des": "医疗服务", "sentence": "康美生活以经络理疗椅评估、健康一体机评估为基础，围绕用户健康数据的采集与分析，向用户提供在线问诊、健康计划配置、经络理疗建议、饮食建议等线上健康服务和保健信息，打造一站式健康管理服务平台。,健康管理一站式服务平台,进行了页面优化"}
{"label": "60", "label_des": "艺术", "sentence": "轻松学魔术，教您怎么变魔术，轻松让你成为魔术高手，是聚会、社交的好帮手。超多款简易魔术教程，点击查看教程,让你轻松成为业余魔术大师。视频版教学，包含了无数经典和正当流行的新奇好玩的魔术。简单易懂，方便你的使用,魔术视频教程教你轻松学魔术,更新说明1.修复BUG2.兼容Android9.0系统。"}
{"label": "111", "label_des": "购物咨询", "sentence": "Chrono24网站的免费Android应用程序，互联网上高档奢华手表的世界市场。总结概要您可以浏览来自超过70个国家的多于170000块的高质量手表。除了搜索功能和丰富的过滤选项可能性，该应用程序还为您提供愿望清单功能以及创建个性化搜索任务的可能性，您可以把它们与您的myChrono24用户帐户进行同步。搜索与过滤为了可以更加舒适地搜索，自由文本搜索、精选TOP100手表型号以及带有手表品牌和型号的综合目录可以供您随时使用。另外，您也可以在丰富的过滤以及分类可能性的帮助下迅速地对您的梦想手表进行搜索。对这些手表您可以看到丰富的描述以及大量的图片。Chrono24上超过1000个通过验证的手表经销商以及数千名私人卖家为您在Chrono24上提供手表奢侈品，您可以通过该应用程序直接与他们进行联系。愿望清单及搜索任务您已经找到合适的手表，但是还在犹豫不决您可以在您的个人愿望清单中存储入您所想要的所有手表，并且可以在以后随时将它们调出，无论您当时是通过应用程序或者通过网页浏览器进入Chrono24当然前提是您已经在myChrono24进行了注册和登录。如果恰巧没有合适的型号，您可以随时通过点击搜索任务进行设立。一旦在Chrono24上出现与您的搜索条件设置相符合的手表，将会立即通过电子邮件对您进行自动通知当然这也是免费的。目录册Chrono24目录册包括200多个厂家品牌手表，如劳力士、欧米茄、百年灵、沛纳海、万国、豪雅、宇舶、卡地亚、百达翡丽、积家、爱彼，以及更多其它品牌，还有它们的知名型号，其中包括如Submriner，Dyton，Oyster，Dtejust，Semster，Speedmster，PlnetOcen，Nvitimer，Luminor，RoylOk，Memovox，以及许多其他的自动手表，飞行员手表，潜水手表，计时码表和更多男士手表，女士手表。请您协助我们继续改进应用程序请您将您的建议、批评和反馈信息发送到mobile@chrono24.com。更新内容优化体验，增强稳定性。"}
{"label": "17", "label_des": "休闲益智", "sentence": "每日发放1000元礼包，每周更有5000元豪礼你，还在等待什么。为什么只为寻找巅峰捕鱼达人捕鱼手游匠心之作，超多玩法、炫酷特效、等你来嗨。,日有千元礼包，周奖5000豪礼,1、渔乐城界面优化2、新增公会新人引导系统3、公会成员管理系统优化4、月卡礼包奖励优化，新增道具核弹碎片5、新增全民水晶乐小游戏魔兽战争6、工会贡献值显示优化7、其他功能优化"}
{"label": "70", "label_des": "工具", "sentence": "纵横二加一是常州地区一个集交管服务、车主服务、社会服务为一体的政企合一生活服务类APP。驾考模拟在线学习，让你驾考轻松过车讯资讯海量推送，总有一款适合你违章在线查缴申诉，足不出户就能完成更可以快捷办理各类交管业务，省时又省力下载纵横二加一，让生活更生活。更新内容1、BUG修复"}
{"label": "70", "label_des": "工具", "sentence": "飞视是第一款专为电视机量身定制的视频浏览器，区别于UC、360等浏览器都只适合手机和PC的使用；飞视浏览器由乐视精英团队打造，是家庭生活与娱乐的智能浏览器，专为智能电视而生BUG。"}
{"label": "70", "label_des": "工具", "sentence": "有了这个程序，你可以通过蓝牙控制机器人或遥控装置，并看到它。功能连接到任何你配对的蓝牙设备。通过蓝牙发送的字符。配置的是按下一个按钮时，通过蓝牙发送的字符。连接到MJPEGMJPG视频流。BUG。"}
{"label": "47", "label_des": "短视频", "sentence": "应用介绍友派视频是一款创新模式的资讯&视频pp，集合热门的短视频资源，让大家在刷视频的过程中还可以赚钱。 产品特色 1.热门短视频一网打尽每天百万用户上传视频，让您看不停、笑不完、打开眼见。2.边看视频边赚钱根据您的浏览情况，友派视频会实时给予不同额度的金币奖励。3.邀请好友赚翻天邀请好友可获取高额现金奖励，好友再邀请朋友您也可以获得奖励哦。更新内容版本更新内容V1.1.11、任务前端显示2、登陆后置，可以游客模式使用3、细化页面信息，账户信息中加入待入账信息4、生成币的机制优化5、修复已知问题，闪退等"}
{"label": "8", "label_des": "公共交通", "sentence": "哈尔滨交通出行是哈尔滨交通局为方便市民出行精心打造的一款手机APP软件，主要功能包括公交车辆实时位置查询及显示；可设置乘车到站提醒；公交换乘查询并本地收藏，出行时可在无网络情况下查看已收藏的公交换乘方案；查询当前位置附近站点及经过站点的公交线路列表；用户可反馈意见与建议等等。了。"}
{"label": "113", "label_des": "办公", "sentence": "乐彩网手机客户端由乐彩网专门组织开发的、方便彩民使用手机查看消费乐币文章的软件。通过pp，您可以1、查看开奖号码,缩水图表工具,乐彩论坛2、乐币预测文章。为您精挑细选优质彩研师文章。3、专家实时排行。各种指标排行应有尽有，按需查看。4、亮点成绩汇总。各彩种亮点成绩每期汇总，一目了然。更新内容1.北京赛车PK10添加图表2.优化重庆时时彩,优化北京赛车开奖，首页3.修复bugs建议尽快更新"}
{"label": "70", "label_des": "工具", "sentence": "WeChatVocie恶搞变声器厌烦了猫猫狗狗的变声来使用WeChatVoice改变你的声音并分享给微信好友无论你是想装可爱还是恶搞，WeChatVoice一键帮你做到。支持6种声音特效萝莉，大叔，回声，外星人，机器人，快速，慢速支持2种声音背景恐怖小屋，暴风雨"}
{"label": "34", "label_des": "新闻", "sentence": "▶日均阅读人数3000万如果你觉得现在的新闻客户端充斥着垃圾信息，还无趣无聊没人情味儿，又觉得朋友圈和微博太乱太口水，那金融八卦女可能正是为你量身定做的APP。金哥这的早报既有趣还有料，用很轻松的方式解读每天的发生的事儿，还能听到金融八卦女的语音，觉得超棒以前几乎不看通知中心的消息，现在每天都等着早报的推送消息Alessi金融八卦女，每天推送有趣有料的新闻财经资讯，关注金融圈热点事件人物，内幕八卦。我们深扒大佬传说，我们提供金融干货，我们八卦的小人物也有大故事。早报有趣有料的新闻早报，每早8点，独特视角解读每日热点事件。快讯一行三会，重要领导人事变动快速推送。全新音频栏目陆家嘴雪姨带你深扒各种大佬的秘闻，因为有些事情只能说给你听。全新视频节目八妹实验室原创趣闻、吐槽、街访、测试类短视频。夜读这里有你在其它地方看不到的深度人物、公司八卦，还有那些年被河蟹的内容。茶水间每天在这里分享新鲜有趣的内容，满足你的好奇心。华尔街交友金融圈百万人士社交平台，每日上线全球优质的男女嘉宾，一周CP活动火爆进行中。更新内容1、新增快讯详情页，快讯内容可以单独分享2、优化页面细节"}
{"label": "76", "label_des": "汽车交易", "sentence": "15万预算能买什么车10万块的SUV哪个车型靠谱看品牌，看续航如何选购新能源车直降2万再送大礼包4s店给的报价能否再砍用汽车大全，解决你可能遇到的一切购车难题买什么车品牌选车不论是买奥迪，还是奥拓，这里都能找到；条件选车我只有15万，想买个三厢德系车，还要有天窗，可以买什么车条件选车一键帮你筛选销量排行每月汽车销量排行榜实时更新。大家说好才是真的好，买销量好的准没错这车怎么样专业评测这里有专业的汽车编辑，为您详细介绍车型知识；详细参数这车是前驱还是后驱，胎压监测是标配还是选配，一查就知道；高清大图外观、内饰、空间，各个角度高清大图，360度无死角看车；怎么买车不吃亏询底价囊括全国经销商每天实时报价，提交询价，底价马上到手；降价优惠经销商降价消息早知道，优惠及时抓住；更新内容提升了稳定性。"}
{"label": "48", "label_des": "音乐", "sentence": "铃声制作大师1.本软件涵盖"}
{"label": "99", "label_des": "银行", "sentence": "&ldquo;抚顺银行手机银行&rdquo;业务简介尊敬的客户　　欢迎您使用抚顺银行手机银行，我行的手机银行是基于移动通信运营商，利用手机等移动设备和无线网络，为客户提供账户管理、转账汇款、代理缴费等移动金融服务，支持Android智能手机操作，支持移动、联通和电信用户，支持各运营商2G、3G、4G和WIFI等无线网络。主要功能介绍1.手机银行功能服务包括账户管理、转账汇款、个人设置、基础理财、通知存款、代理缴费、自助服务等功能。2.手机银行公共服务功能主要包括银行公告、优惠资讯、客户服务、网点地图、金融助手等功能。"}
{"label": "106", "label_des": "电商", "sentence": "购酒网是一家线上酒类零售商,在线供应白酒,红酒,葡萄酒,洋酒,黄酒,啤酒,保健酒等多品类酒水，品牌授权，渠道正规，手续完备，支持货到付款。用心卖好酒是企业的宗旨特色功能1.手机秒杀每天800,1200,1600,2000,4个时间段，各类白酒、红酒、洋酒限时秒杀抢购。2.特卖会名牌酒水特卖，茅台五粮液等大牌酒水团购，每周上新酒水促销，酒水正品低价特卖尽在购酒网特卖会。3.进口馆名品红酒、红酒礼盒、尊贵洋酒，你想要的这里都有4.高端收藏馆高端收藏名酒，专业的收藏、投资电子商务平台,用心卖好酒,稳定性改进和错误修正。"}
{"label": "56", "label_des": "英语", "sentence": "1.中国幼少儿英语领导品牌适合中国幼少儿英语学习特色小新星经典少儿英语课程与潮流科技创新融合2.集学习与娱乐一体，涵括点读、跟读、游戏、健康阅读提醒、分享、自动升级等功能，便于者独立操作。1.互动式动画阅读2.自动复读3.健康阅读提醒4.社交软件分享5.配套的小新星游戏6.自动升级4.0版本阅读内容进行了改版和升级，了部分机型上闪退的4.1版本新增了全文通读，了已经的若干5.1版本了已知的若干5.5版本新增了手机号+短信方式登陆，了已知的若干"}
{"label": "70", "label_des": "工具", "sentence": "分数计算器是最好的最简单的方式来处理日常分数问题。无论您是在检查功课，准备的食谱，或在工艺上，甚至建设项目工作，都能用到。让分数计算器加于我们的日常生活伸出援助之手。更新内容稳定性改进和错误修正。"}
{"label": "104", "label_des": "绘画", "sentence": "让你的心情更有视觉冲击力。以字成形，化百态成字云；以图成形，归万物于图云。以数学算法实现填充功能即时渲染的过程赏心悦目行云流水，以字传情；云淡风清，借图达意。字云的美学，源于荡胸生层云，决眦入归鸟的诗外之意，挂流三百丈，喷壑数十里的韵外之致，字云的哲学，源于舟行碧波上，人在画中游的画外之情，芳草垂杨际，行云流水间的境外之感。下载字云，生成你的创意云。wordcloud,wordclouds，涂鸦，照片转换，水印，文字云，标签云，文字美化，图片处理，图片制作，创意图片，图片，海报，蒙版，字体，字体转换，美图，创意，平面设计，文艺，黑白，贴图，拼图，wordsld，phoetic，shpego，美字，美图文字，字美，文字美图，书法，画板，手画，艺术文字，照片文字，相册拼图，心情文字，微信图，QQ表情，格言，警句，T恤，卫衣，相框，定制，套头衫，印花，创客贴，衬衫，polo衫，A裙，儿童，婴儿，帆布袋，围巾，丝巾，充电宝，鼠标垫，扑克牌，杯垫，马克杯，餐盘，毛毯，抱枕，围裙，装饰画更新内容2.6版本更新了轮廓和素材优化了填充算法"}
{"label": "36", "label_des": "小说", "sentence": "不用花钱海量免费小说任你看，网络连载小说实时更新，您可以随时随地免费看书，轻松下载各类全本、完结小说、漫画、电子书，享受阅读的乐趣。一个快看小说的免费小说大全，一款不容错过的免费看书软件，囊括各类经典神作，古言、现言、科幻、仙侠、武侠、修仙、都市、宫斗、耽美、同人、二次元、游戏、灵异、盗墓、言情小说、穿越小说等分类；古言免费小说、宫斗免费小说、穿越免费小说、都市免费小说、言情免费小说、玄幻免费小说、热血免费小说、免费科幻小说、免费网游小说、免费推理小说、免费灵异小说、仙侠免费小说、军事免费小说、历史免费小说、古代免费小说、古典免费小说、耽美免费小说、总裁免费小说你想要的都有免费多多、福利多多、全网最全的免费小说电子书阅读神器各种1元特价活动不定期上线，阅读小说就能参与抽奖活动大神作者超过千万大神作者鼎力支持，共同创造网文神话天蚕土豆、唐家三少、莫言、善良的蜜蜂、风御九秋、失落叶、大鱼小心、猫小猫、周梅森海量原创内容繁多，类别丰富，乡村迷情、都市爽文、玄幻修仙、穿越宫斗、种田文、《修罗武神》《九星霸体决》《吞天记》《超级兵王》《人皇纪》《参天》等大神爆款应有尽有；1、增加书城偏好设置，根据偏好定位书城首页2、书架推荐，根据偏好选择推荐作品"}
{"label": "8", "label_des": "公共交通", "sentence": "主要功能操作简便无论是车程还是车站资料,只需点击2次即可完成选站快速GPS自动定位、线路图直接点击、站名地标搜索离线车站交互式地图信息完整除了调用标准地图服务外，提供出口地标及街道离线地图早/晚出发时间智能计算您可到达目的站的早/晚地铁搭乘时间,,1、更新相关站点数据；2、更新全部的时刻和票价数据；3、修复了部分加载问题，应用更稳定；4、优化了广告系统，减少了对用户的影响"}
{"label": "34", "label_des": "新闻", "sentence": "看万州手机客户端，是基于智能手机上的移动应用程序，以本地资讯服务为基础，整合本地新闻、政务公开、公共服务、周边查询等资讯内容为网民提供更为便捷的服务；支持个性化订阅、高速浏览、社会化媒体分享、活动参与、一键导航等功能，在现有基础上提高了政府的影响力，降低了用户服务门槛，扩大了政务的服务范围和服务对象，提升了整体政务服务的互动性、便捷性，拓展了政府服务渠道，全方位满足了各个层次用户需求，增加了用户体验度及粘合度，使更多人可以更便捷的获取政府服务信息。更新内容系统功能优化"}
{"label": "20", "label_des": "棋牌中心", "sentence": "拖拉机是一款好玩的四人棋牌游戏，拖拉机一共为四个玩家使用两副完整扑克108张进行游戏。玩家与对家为一边，上家与下家为另外一边。分2边进行游戏。有兴趣的可以下载下来玩哦。拖拉机介绍拖拉机是国内非常盛行的一种4人扑克牌游戏，可以选择一副牌、两副牌或者三副牌进行。打一副牌时，也称为＂升级＂＂40分＂或＂打百分＂；打两副牌时，也称为＂80分＂，还有的地方也有叫＂摔小二＂、＂双升＂＂双扣＂等。和&ldquo;升级&rdquo;一样，牌局采用四人结对竞赛，抢分升级的方式进行。基本规则也和&ldquo;升级&rdquo;相似。具有规则简明、对抗性强等特点。&ldquo;金游拖拉机&rdquo;在保留&ldquo;升级&rdquo;的上述优点的同时，取消了对底牌压分的限制，使牌局的变化更为丰富。用户无需注册直接进行游戏，进入后自动分配位置，使牌局更富有娱乐性和刺激性。"}
{"label": "20", "label_des": "棋牌中心", "sentence": "\"1、正宗贵阳玩法贵阳捉鸡、二丁拐、三丁拐、贵阳捉鸡，冲锋鸡、英雄鸡、乌骨鸡、本鸡、摇摆鸡、全三、连庄，有鸡有豆欢乐多……包含遵义、兴义、铜仁、安顺、凯里、都匀、毕节、绥阳等贵州全部地区麻将。本地特色玩法应有尽有，规则正宗地道无偏差2、免房卡，亲友约局不花钱，房间玩法自定义，安全稳定无作弊。3、万人在线金币场，贵州本地人都在玩，快速约局，随时随地想怎么玩就怎么玩。4、"}
{"label": "26", "label_des": "即时通讯", "sentence": "Viber可以让天涯海角的人相互联系。轻松，免费全球有3亿多Viber用户在通过Wifi或3G免费发短信、打电话、发送照片和视频消息。您还可以通过ViberOut以低费率拨打非Viber用户的手机和固话号码。Viber支持多种智能手机和平台。Viber支持Android平板电脑并针对其进行了在您的平板电脑和手机上同时使用Viber。在Viber上，您的电话号码就是您的ID。Viber能够与您的手机通讯录同步，自动检测您的联系人中哪些是Viber用户。&bull;与好友互发短信&bull;拨打高清音质的免费电话&bull;分享照片、视频、语音消息、位置、贴纸和表情&bull;多达100名参与者的群聊&bull;从贴纸市场下载贴纸，让消息变得更有趣&bull;推送通知将确保您不会错过任何短信或电话，即使Viber处于关闭状态&bull;支持Windows和Mac电脑上的Viber桌面应用程序本地化语言阿拉伯语、加泰罗尼亚语、简体中国、繁体中文、克罗地亚语、捷克语、丹麦语、荷兰语、芬兰语、法语、德语、希腊语、希伯来语、印地语、匈牙利语、印度尼西亚语、意大利语、日语、韩语、马来语、挪威语、波兰语、葡萄牙语巴西、葡萄牙语葡萄牙、罗马尼亚语、俄语、斯洛伐克语、西班牙语、瑞典语、他加禄语、泰语、土耳其语、乌克兰语和越南语Viber完全免费而且没有广告。我们重视您的隐私。关注我们的和新闻Facebookhttp//facebook.com/viberTwitterhttp//twitter.com/viber可能发生网络数据收费"}
{"label": "70", "label_des": "工具", "sentence": "简体中文默认★★★手机内存一键清"}
{"label": "53", "label_des": "中小学", "sentence": "哈佛大学教授参与策划、专业科研团队精心打造的少儿英语课后作业平台，与现行公立学校30余套英语教材及课外主流培训教材如《新概念英语》、《剑桥少儿英语》完全配套。数百种题型专为315岁孩子度身设计，孩子只需动动手指，动动嘴巴，听说读写技巧一网打尽。系统性、梯度性的学习计划，将课程内容浓缩成经典习题，独家线上分析系统，英语学习轻松有效。爱作业让孩子享受指尖上英语学习的全新体验。爱乐奇的专业教研团队，针对中国孩子的实际特点，设计了一系列极具针对性的教学方式，契合孩子在幼儿、少儿、青少等不同阶段年龄的性格特征、学习需求。每个级别都有独具匠心地安排了不同的学习重点和不同的教学方法，帮助孩子快速成长、快乐学习，有效提升英语学习能力。更新内容持续的性能优化"}
{"label": "73", "label_des": "驾校", "sentence": "本软件服务对象为取得从业资格证且在岗营运的道路客货运输驾驶员。通过本软件可以在线学习包括《道路客货运输驾驶员继续教育大纲》要求的9个模块的所有内容，具体包括道路运输相关法律、法规、职业道德，职业心理和生理健康，车辆使用，行车危险源辨识与防御性驾驶，应急处置，节能减排等。,全国道路运输驾驶员继续教育APP,提升体验，修复部分问题。"}
{"label": "110", "label_des": "社区超市", "sentence": "是一款生鲜连锁店的会员端app，用户可以用qq账号直接登录，也可以注册会员登录，登录进去后可以看到超市的商品、学做菜、领优惠券等、享受会员服务。,您家厨房，我的战场,本次更新1、新增前置仓商城，线上下单送货到家2、提升产品性能，优化体验"}
{"label": "17", "label_des": "休闲益智", "sentence": "我的公主装姐妹篇第二章摩登公主现代时髦印象派代言人闪亮登场用你的巧手，打扮出一个又一个的现代气息摩登公主人人扮公主的时代来临，赶紧动手吧游戏操作1触摸点击选择人物或物品；2选择您认为恰当的穿着搭配；3轻轻挥动出现魔术棒动画；4完成后可将图片保存至游戏画册或网络相册；更新内容更新有米SDK"}
{"label": "90", "label_des": "体育咨讯", "sentence": "一比分体育互联网在线比分直播数据服务平台，提供亚洲杯，足球，篮球，网球等比分即时直播，专业足球分析，比分指数，足球数据，热门足球资讯，是您进行彩票预测，足球预测，篮彩预测的正确选择足球直播五大足球联赛中超，英超，亚冠，德甲，法甲等足球比分直播，热门篮球赛事NBA，CBA，WNBA，NCAA同步比分直播，动画直播，视频直播斯诺克，网球热门赛事比分直播免费竞猜快来与亿万球迷一起看足球比分直播，参与足球竞猜活动一比分直播，你的竞彩投注分析小助手足球分析热门重大体育赛事的足球比分直播，赔率指数分析走势，足球竞猜赛果预测，竞彩情报推荐分析，球队赛事历史数据，历史战绩等足球数据热门联赛的一手数据，快速了解关注的球队的积分和赛程比分指数提供百家欧亚赔率公司的即时滚球数据，用户可以自己定制关注数据内容足球资讯足球专家团队搜集赛事情报讯息，并进行专业整理分析。准确即时提供即时资讯、赛事前瞻、对阵分析、比分预测、赛事推荐等一手资讯信息订阅号live13322服务号win13322客服4006776550更新内容新增群组聊天功能，帮你找到三五好友一同聊球;新增圈子功能，让你在圈内畅所欲言;优化首页改版，新增了资讯内容展示;优化修复BUG，优化体验。一比分更快的体育比分直播，每一瞬间都不会错过。"}
{"label": "17", "label_des": "休闲益智", "sentence": "这是一款休闲类小游戏。对吃货来说，吃是最重要的。蛋糕、冰激凌，各种各样高热量食物应有尽有在这里不变胖才会让人觉得奇怪"}
{"label": "17", "label_des": "休闲益智", "sentence": "饥荒for中文版是饥荒游戏的手机版本，这个游戏超好玩完美继承PC端的优点，包含了PC版本的全部内容，包括《巨人的统治》扩展包。该作采用了全新的触摸控制机制，你可以只靠触摸来进行游戏。饥荒游戏特色触摸新的直观的触摸界面，让您探索，战斗，工艺和管理库存轻松。不妥协的生存和世界的探索没有任何指示。没有帮助。没有手牵。从没有任何东西开始，狩猎，研究，农场和战斗来生存。黑暗和异想天开的视觉效果2D人物和奇怪的生物居住在一个独特的3D世界。随机生成新世界想要一个新地图吗没有在任何时候，你可以产生一个新的生活和唿吸的世界，恨你，希望你死。饥荒玩法介绍游戏中扮演威尔逊，无畏的绅士科学家已经被运送到一个神秘的荒野世界。威尔逊必须学会利用自己的环境和其上的居民，如果他曾经希望逃脱并找到回家的路。进入一个陌生而充满未知的世界，充满了奇怪的生物，危险和惊喜。收集资源来制作符合你生存方式的项目和结构。玩你的方式，你解开这个奇怪的土地的奥秘。当角色在游戏中死亡，便会进入计分模式，根据玩家在游戏中的存活天数来评定所获的游戏分数，从而解锁更多的人物角色。"}
{"label": "84", "label_des": "养生保健", "sentence": "Uki是一款认识新朋友的年轻人交友软件。专属造型，和见光死说拜拜。U友，想认识新朋友有趣的人在这等你。声控，来这里听声识人，发现好听的声音吧。动态广场，展示现自我，让大家更了解你，聊天才有更多话题哦~一个人聊不过瘾来开派对吧，终结孤独，等你来躁趣味测试，分析你的真实属性，认真走心，发现合拍的灵魂。独有人工智能，了解你的内心，社交更加轻松高效。过关斩将，见招拆招，Uki里的相遇更为有趣。Uki的特点假装情侣快速交友神器，一键匹配，聊天、连麦马上开始声控听声识人，发现你喜欢的声音，和陌声人交个朋友吧~U友年轻有趣人群的聚集地，找新朋友聊天吗有趣的人在这等你广场发布文字或声音动态，展示自己，让U友更了解你，聊天不尴尬街区喜欢动漫二次元追星还是……随便啦，大批与你兴趣相投的群体等待你的加入专属形象各色形象应有尽有，任你搭配，蒙面交友，和见光死说拜拜如果你喜欢Uki，别忘了给我们打分和评论哦~有意见和建议，也欢迎联系我们Uki官方qq交流800180869官方网站uki.neoclub.cn/更新内容修复已修复部分bug，希望能为你带来更好的体验"}
{"label": "50", "label_des": "电台", "sentence": "为世界展示真实中国，以中国视角看世界。CCTV.com多语种客户端整合中央电视台中文国际频道、中国网络电视台及国内各权威媒体资源，提供丰富的多语种新闻资讯和人文纪实节目。核心功能中央电视台中文国际频道独家新闻丰富的国内权威媒体稿源囊括七个语种无需注册即可使用突发新闻推送通知社交平台分享精彩内容关于中央电视台中央电视台CCTV于1958年9月2日正式播出。中央电视台是中国重要的新闻舆论机构，是当今中国最具竞争力的主流媒体之一。关于中国网络电视台中国网络电视台CNTV，是由中央电视台主办的国家网络广播电视播出机构，于2009年12月28日正式开播。,为世界展示真实中国。,在详细研究了你们的使用数据的基础上，我们进行了全新的设计根据你们的反馈，我们加入了中央电视台所有直播频道为了更好的用户体验，我们改了很多bug如果您对新版本有任何问题或者意见，欢迎来信至cctvcominternational@vip.cntv.cn。"}
{"label": "70", "label_des": "工具", "sentence": "1、点对点远程视频监控2、高清视频，3G手机实时查看高清视频3、录像存储，支持远程录像回放4、联动报警，支持移动侦测，红外，门磁等外部报警基本信息作者陈羽通更新时间20150204版本1.2.6.1系统Android2.2.x以上语言中文,,修复了一些BUG。"}
{"label": "20", "label_des": "棋牌中心", "sentence": "超级快速刺激的对战棋牌游戏，场景精美，动画生动，玩法丰富，节奏明快，计算快捷，瞬间即可到无穷乐趣。除合入原汁原味的地方性斗牛玩法，更创新性推出多种策略玩法和特殊牌型明牌抢庄，五小牛，炸弹牛等使对战过程更加刺激。1、下载即玩，无需注册；　　2、界面精美，酷炫风格冲击您的视觉；　　3、随机、看牌、炸金牛三种玩法汇集一身，随时随地满足您的需求；　　4、奖励多多，你玩我就送，不再为没有金币而发愁无"}
{"label": "11", "label_des": "薅羊毛", "sentence": "1元夺宝,一种新兴趣味活动在这里，也许只花1元就能获得价值过万的奖品，运气和实力并存；与小伙伴拼手气，看颜值的时候到了实现愿望，只要1元从高大上的黄金首饰到人人必备的日常用品，总有一款适合你花1块钱，给梦想一个机会公平公正透明的原则公平所有参与用户，都享受同样的权利和义务透明计算公司和相关数据完全公开。紧张刺激的等待一旦参与夺宝，你就能体验到不一样的紧张刺激,1元抢购宝马，每天一部,修改活动html5页面bug"}
{"label": "44", "label_des": "求职", "sentence": "速聘招聘58赶集找工作，靠谱安全快速速聘58赶集招聘是58赶集集团推出的招聘创新项目1保证让您获得真实靠谱工作机会所有用人企业均经58赶集招聘团队真实考察认证，保证各个职位真实有效，全程监控企业方绝不允许多收您一分钱； 2免费为您提供专业求职顾问，服务您找工作全程从投递简历开始，您将免费获得一对一专业求职服务，求职顾问会免费为您推荐最想从事的工种，一次不行再次推荐面试直到成功入职； 3 24小时获得用人企业反馈您投递的简历在24小时内即可得到企业方面处理，快速让您进入心仪企业工作，绝不拖拉时间，所有面试反馈信息均在APP内实时更新，随时查看求职进度； 4为您提供免费电话分钟数只要您注册使用即可获得免费打电话分钟数，不费流量不花钱，找工作的同时可以和朋友打电话沟通交流求职经验联系我们速聘58赶集招聘找工作，更快更放心http//www.58supin.com/微信号58同城速聘tongchengsupin更新内容新增圈子功能，在线闲聊有趣味"}
{"label": "118", "label_des": "其他", "sentence": "机锋网官方出品App，包含了机锋门户、机锋论坛等丰富原创移动互联网内容。更新内容修复部分小错误，提升整体稳定性。"}
{"label": "9", "label_des": "政务", "sentence": "1、中移纪检组网站app客户端通过推"}
{"label": "70", "label_des": "工具", "sentence": "汽车不认识作业不会做扫一扫智能识别，了解一下。如果你是腾讯王卡用户，恭喜你～～免流量看视频直播，出门在外随意刷搜索更智能，天气、汇率、股票搜索直接触达。内置语音助手，闭上眼睛知天下事。扫一扫再升级英语翻译、识别汽车、识别红酒和花草、解答作业题样样精通。视频新玩法新增滤镜、音乐等特效，不再墨守成规，看视频玩出新花样。斗图圈搜索还在为斗图而烦恼QQ浏览器替你解决，轻轻一搜，百万趣图供你选择。兴趣大社区兴趣社区汇集于此，护肤心得，旅游攻略，王者荣耀竞技攻略汇集于此～经典段子短视频还在为等车无聊，不知做什么打开QQ浏览器，看看趣味短视频漫画新界面全新界面，暑假漫画放送季，二次元喜欢的新番，给你新体验腾讯海量资源覆盖主流百家视频网站的电影、电视剧。用过QQ浏览器的人在说很好用，不会出现其它产品的卡顿现象许哥301关键是什么网都能上不老克QQ浏览器很好用，电影资源很丰富，有很多好看的电影。界面还可以做的更精美一点什么还有不满意的，欢迎来撩程序猿欧巴和美丽可爱运营妹子吧~~官方群13766673官方群②139786268,用腾讯王卡上网，全网免流量,产品特性1、快链新增Now直播入口，无需下载APP即可畅享直播乐趣2、支持全网视频倍速播放，快慢随心所欲3、网页保存为PDF格式或长图，分享更方便"}
{"label": "65", "label_des": "铁路", "sentence": "高铁管家，2亿出行用户的选择随时随地购买火车票，支持学生票、儿童票、残军票动车、高铁、特快、绿皮车在线买票、退票、改签不发愁还能一站式预订机票、汽车票、专车、酒店首页抢红包，优惠天天有188元新人红包免费领出行的正确打开方式•星报站朱一龙、韩寒、周冬雨……听大明星为你报站•车站VR720度全景导航，让你进站少走弯路•火车餐坐火车也能叫外卖•订机票航空公司直销票，新客下单享立减•汽车票全国长途汽车，景区大巴10元起•订专车伙力专车神准时•订酒店精选酒店，新客首单享返现•高铁游坐着高铁，周边吃喝玩乐2小时全搞定有抢票神器，春运没在怕的•离线抢票手机关机也能抢•离线出票提前预付票款，一旦抢到自动出票免排队•提速宝抢票热门线路用提速宝加速总有一种方式联系我微信粉丝群开始招募了，产品汪和运营喵在群里恭候大驾进群请先加管家小姐姐微信gotiegunji12306官方微信公众号高铁管家gotiegunji官方微博@高铁管家APP官方QQ群716027868客服电话暂未开通，网上搜到的客服电话为诈骗电话，请不要相信~更新内容阳春三月，高铁管家为您带来7.0大更新「高级模式」全新上线，您可以在首页顶部和「我的」页面找到它「城际通勤」闪亮登场「行程」版块，在「行程」点击加号即可体验「高铁游」隆重推出攻略版块，周末踏青说走就走–界面视觉设计全面优化，精致细节等你发现更多特惠福利，我们在新版本也一并奉上福利中心全新改版，10元火车票返现红包不限量提供清明小长假火车票开售啦四月踏青季，抢票出去玩常旅客会员首单返50，单单再返10元，能赚钱的会员"}
{"label": "71", "label_des": "亲子儿童", "sentence": "宝宝与比虎一起学习生活常识，帮助宝宝改掉不好的坏习惯，学习基础的医用知识，消除宝宝对医院的恐惧儿童医院是小朋友热衷的角色扮演游戏内容1.引导小朋友改掉坏毛病2.让宝宝意识到哪些习惯对身体是不好的3.及时改掉不良是生活习惯4.让宝宝学会基础的医用知识5.同时爸爸妈妈也可以一起学习医用知识，帮助小宝宝健康成长比虎儿童专注于移动智能早教产品研发，以蒙氏蒙特梭利教育作为理论依据，以五大领域作为划分的具体依据，根据学龄前儿童不同年龄段的敏感期特点和学习重点来设计产品，构建出年龄+能力的多元产品体系。丰富有趣的产品让孩子在游戏中独立思考，自由学习，享受探索世界的乐趣。,宝宝益智医院,修复开屏不能正常运行的问题。"}
{"label": "70", "label_des": "工具", "sentence": "《终极手电筒》秉承联图一贯以来的简约风格，以干净的界面，简单的操作在用户中深受欢迎，是联图终极系列中最受欢迎的免费软件，拥有过千万的用户。终极手电筒包含LED手电筒和屏幕光源手电筒两种功能，附加闪灯灯、警示灯、电报效果等娱乐功能。以及可以直接开启关闭的桌面Widget小部件。更新内容更新内容1.提升打开闪光灯的速度2.修正之前版本的BUG"}
{"label": "70", "label_des": "工具", "sentence": "您曾经找不到或丢失手机吗Android设备管理器可帮助您确定丢失设备的位置，并能确保设备及其中的数据安全无虞。您可以使用Android设备管理器●确定与您的Google帐户相关联的Android设备的位置●重置您设备的屏幕锁定PIN码●清空手机上的所有数据，部分。"}
{"label": "70", "label_des": "工具", "sentence": "联手百度，有道，谷歌三大翻译平台打造功能简洁强大，只为翻译而生，去除繁复无用功能外面的世界很精彩，外面的世界很无奈。不会外语，去哪里都很尴尬。只要有了本翻译工具，无论在世界的哪个角落，都不必担心语言，多种语言翻译功能能够让你说走就走。翻译工具大全更加的灵活、生活化。高效率高品质，比带了一个随身翻译人员还方便。三款翻译官任你挑选"}
{"label": "116", "label_des": "经营", "sentence": "YOU选商服是数字化融合经营开创者，专注服务于中小微商家数字化融合经营的解决方案服务商。通过打通线上线下，实现中小商家数字化融合经营，为商家提供一站式的全渠道营销、高效经营、助力发展等新零售落地服务，帮助商家解决订单、收银、客户、营销、资产等经营管理及发展的问题。产品特点1、支付即会员通过微信扫码支付后自动成为会员，快速帮助商家沉淀会员大数据；2、营销全渠道商家可以通过线下门店；线上YOU选生活公众号、APP；社会化媒体等渠道实现拓客引流；3、客流互共享同城商家实现异业联盟、客户资源共享，店与店之间实现相互引流，共创、共享、共赢；4、数据智经营商家通过移动APP对门店经营数据实时监测；对员工的工作业绩情况实时查看，提升了经营效率。联系我们使用过程遇到的任何问题，请随时与YOU选商服联系，我们会及时处理。微信公众号YOU选商服微信号youxuanms联系邮箱PM@youx.mobi,,互推宝功能支持使用抵用券"}
{"label": "18", "label_des": "动作类", "sentence": "《猪猪侠之功夫少年》是一款由《猪猪侠》动画片官方授权的横版格斗手游。游戏集合了《猪猪侠》中主角、场景及背景故事，玩家可以选择和操作一众主角猪猪侠，波比，小呆呆，超人强，菲菲，炫酷格斗效果，强力的技能，震撼的变身大招，一起对抗遗忘战士，守护童话世界。,2017年度超强横版格斗手游,2017年度超强横版格斗手游操纵五灵卫和遗忘战士战斗动画经典技能高度还原，超强变身技贴合原作动画，还原场景对白多种培养方式，战力加不停"}
{"label": "85", "label_des": "医疗服务", "sentence": "大医精诚APP是一款专门针对医院日常办公、资源检索、医学专题分享、互动交流为一体的自媒体学术成果发布、传播、管理与分享平台。用户可在手机、pd等移动设备上实现轻松办公，互联网教学，专题自建、分享、管理。医生可学习专题所有人共享的相关医学课程，探讨专业医学知识；可以创作自己的专题，管理自我知识，真正为医院管理全方位的服务平台。更新内容1.笔记录音增加命名功能。2.收件箱支持批量编辑及未读过滤。3.安卓端对云盘资源防盗链升级支持。4.修复已知bug。更多升级，敬请到线上体验~"}
{"label": "36", "label_des": "小说", "sentence": "TXT小说大全阅读器是一款非常便捷的可在线离线文本阅读手机软件，可按页翻屏，设置字体大写、白天,黑夜模式，阅读行间距，亮度，及阅读进度.内容涵盖玄幻修仙都市言情官场穿越同人校园军事总裁武侠网游奇幻灵异等丰富内容，阅读尽在掌握关注微信公众号手机免费小说《微信号sjmfxs》核心特色1.实时推送更新，追更必备，让你及时品尝阅读盛宴。2.多种个性化智能阅读模式，开心阅读，等你体验。3.支持在线阅读，下载阅读，连载更新，切换字体，切换背景等功能更新内容更新内容1、优化分类页面2、优化推荐系统3、修复了若干bug"}
{"label": "12", "label_des": "魔幻", "sentence": "百鬼幻想新世界，双键组合搓招，无CD自由连斩，一起加入妖刀与少年的热血之约。背负着神秘命运枷锁的少年，体内涌动起仿佛要吞噬一切的力量，撕裂了村子长久以来的宁静。这一天，从前的少年已经死去，狂暴的噬魂者降生。为了挣脱宿命枷锁，失去一切的少年只身前往神域寻找答案，却发现意识深处，有着另一个人的存在......你将扮演噬魂者，维护着百鬼世界中的阴阳平衡，击溃堕落的神祇，挑战凶险的妖物。无CD自由连斩，双键搓招酣畅淋漓，界面、按键、时间限制完全突破诸位噬魂者，请随心所欲，百无禁忌，在百鬼传说中痛快释放战斗本能,百鬼夜行，和风动作手游,等级开放等级上限到70副本1、开放70级的主城以及相关副本和精英副本2、70级副本新增噩梦模式3、组队常规副本开放所有等级的入口玩法1、装备新增元神系统2、增加70级武器3、增加重铸玩法任何武器都可以进行重铸升星4、新增魂龛玩法当玩家在游戏中的任何一个角色等级达到55级时，可以解锁魂龛系统其他游戏适配iPhoneX骑宠新增4套"}
{"label": "106", "label_des": "电商", "sentence": "手机淘宝Android版是阿里巴巴专为Android手机用户推出的满足其生活消费和线上购物需求的软件，具有查看附近的生活优惠信息、商品搜索、浏览、购买、支付、收藏、物流查询、旺旺沟通等在线功能，成为了用户方便快捷的生活消费入口。,随时随地，想淘就淘,1. 全新微淘升级，有更多好物种草，更快商品更新；2.全线上线客服直播，让客服面对面为你解答购物问题，好玩、搞笑；3.购物车优惠明细上线，所有优惠一目了然；4.发现宝贝新乐趣，商品详情支持宝贝点赞，边看边互动。"}
{"label": "12", "label_des": "魔幻", "sentence": "《魔法与爪牙MgeAndMinions》是一款单人RPG游戏。游戏环境及效果非常逼真。操作方式简洁而不简单。你可以通过闯关来拾取你的武器和盔甲并学习强大的技能。你能使用战士和法师两种职业。快来征服这一片神奇的大陆吧~游戏特点实时战斗对抗骷髅，机器人，野兽，恶魔等强大的怪物可以解锁和升级你的盔甲，武器和仆从你将领略到从神奇的村庄到黑暗地牢，再到外星世界的旅程。你可以通过故事来融合你珍贵的装备，并升级。你可以学习更多强大的魔法，并用手势来释放它。游戏需联网进入游戏，之后可断网运行。联网时，游戏需下载部分数据包以解锁以后的旅程更新内容提升了稳定性。"}
{"label": "16", "label_des": "射击游戏", "sentence": "所有人都变成了僵尸，而你在远离市区的一所加油站里。你是唯一的幸存者，你只有依靠自己冲出层层包围。你有6种武器，只要你有一丝希望，你也要努力杀出一条血路和错误。"}
{"label": "96", "label_des": "理财", "sentence": "中国金融科技影响力30强企业，中国互联网金融行业百强企业，AA级信用企业。截止今年2月底，泰金服注册用户达37万，累计投资额45亿。数据来源泰金服内部统计。安全保障依托国企合作优质项目，还款能力强。阿里云服务加密系统保障用户交易信息及个人信息。对债权投资项目严格调查与审核确保投资者投资安全。第三方银行监管保障用户资金去向全透明。公司大事记1、2016金融科技•介甫奖金融科技影响力企业。2、iTrust互联网信用评价中心AA级信用企业。3、获得中房旅泰4000万A轮战略融资。4、荣获中国互联网金融行业百强企业称号。5、入选2017年中国网贷投资人满意品牌TOP100。6、为响应金融办监管政策，拥抱合规，正式更名为泰金服。服务中心微信官方服务号tilici01微信官方订阅号tilici热线电话4006065993新动态2017年9月5日，泰理财对外宣布，已获得新一轮融资4000万人民币。本次融资由中房旅泰进行A轮战略投资4000万人民币。2018年3月20日，泰理财为响应金融办监管政策，拥抱合规，进行品牌形象升级，正式更名为泰金服。本次更名仅品牌名称和LOGO标识更改，不对用户投资行为造成影响。更新内容亲爱的泰金服用户，我们又愉快的更新啦，撒花撒花撒花~1、支付升级，客户体验优化。2、响应监管要求，零钱罐产品下架。"}
{"label": "70", "label_des": "工具", "sentence": "宝宝取名字大全遵从千年易经原理，吸收周易之道，可用于起名改名，对名字进行解析和鉴定，评分等。轻轻松松就能取得好名字，名字运程还能帮你解析生辰八字和名字的关系，让你对自己的名字奥秘了如指掌传承正宗易学理论，结合传统生辰八字+周易五行分析八字排盘，命理格局，喜用神，配合音形义等，为每个宝宝定制别致好名字.好的名字必须从人的八字出发，深度剖析八字中的信息，再结合人的性别、属相、汉字音律、意义、字形等方面，为您的宝宝取得好名。更新内容1.修复了bug2.增加了英文取名的新功能"}
{"label": "36", "label_des": "小说", "sentence": "全本免费电子小说是一款致力于打造免费阅读社区模式的免费小说阅读软件，提供海量图书、小说。我们的特色如下1.提供强大的阅读器，良好的交互体验，支持字体样式大小设置，定制你的专属背景色和翻页效果，阅读流畅，无卡顿，让你沉浸于书的世界；2.书城提供几十万本小说，涵盖言情、玄幻、穿越、都市，轻小说等几十个分类，欢乐颂幻城诛仙红楼梦红与黑只要你能想的到，就能搜的到；3.书城定期推荐男、女生最爱书目，定期更新排行榜单，拯救你的书荒；4.书城中全部小说免费阅读，支持在线阅读和下载，免费下载，免费阅读，全部免费，重要的事情说三遍。。。。我们后面不断完善全本免费电子小说，欢迎大家多提意见，如果有任何问题，请联系shengxueweili@163.com。更新内容提升了稳定性。"}
{"label": "18", "label_des": "动作类", "sentence": "原创横版公平竞技游戏,热血刺激格斗类国民手游大作，还原经典格斗体验，带来花式作战乐趣一血、五杀、超神，实力碾压，收割全场传奇英雄任凭选择，斗战胜佛孙悟空拯救世界，敌军即将到达战场，准备团战.......,,修复了一些BUG。"}
{"label": "46", "label_des": "视频", "sentence": "精品内容，尽在优酷《这就是原创》首档原创音乐人竞技成长秀，捕捉心怀勐兽的原创音乐人，3月9日起每周六全网播出《飞驰人生》戏精导演韩寒再出山，携手沈腾上演，即将全网播出《青春斗》赵宝刚郑爽首次联袂致青春，3月24日起全网播出《都挺好》阖家团圆，都挺好，全网播出《只为遇见你》修炼爱情，遇鉴真心，3月10日起全网播出《欢乐喜剧人5》用喜剧解压，让生活闪光，1月20日起每周日全网播出《等等啊我的青春》用力追梦，不负青春，3月19日全网播出《王牌对王牌4》再现江湖，沈腾、贾玲、华晨宇、关晓彤摆擂挑战，等你来战，1月25日起全网播出《2019中超联赛》火爆来袭，大牌外援云集，恒大上港国安鲁能群雄逐鹿，部分内容需购买优酷体育会员观看《NBA》精彩视频荟萃，詹姆斯、库里、哈登、杜兰特领衔群星闪耀，全程赛事精彩呈现《乡村爱情11》每周快乐守护您，象牙山祥瑞围绕您，全网播出《以团之名》开年首综，带你见证新生团魂燃爆，全网播出《CBA》上优酷畅享体育赛事，全程高清直播国内外大剧热综、扎堆院线影片、二次元热血动漫……看视频，用优酷APP新增精彩好内容《飞驰人生》、《等等啊我的青春》、《青春斗》带来更多观看选择"}
{"label": "22", "label_des": "策略", "sentence": "男人的火炮之争《红警前线》刷新你对坦克战争的所有认知最高还原真实的坦克世界，最新现代化武器，各国主战坦克纷纷上阵，万人即时在线引发领土之争，打造自己的无敌军团，国家式管理，分权建立军队制度，让你真实坦克世界之战。"}
{"label": "71", "label_des": "亲子儿童", "sentence": "还在烦恼宝宝对画画不感兴趣快来奇妙简笔画吧在神秘的海底世界里一边画画一边冒险，保证让宝宝爱上画画跟着提示描边线，画的形状更标准；魔法上色，一秒就让小动物动起来和乌龟捉迷藏、和鲨鱼抢皇冠……让宝宝在冒险中爱上简笔画真实丰富的海底世界有趣易学的绘画冒险多彩绘画内容，提高宝宝兴趣；加入海底家族，丰富宝宝认知；语音提示玩法，简易宝宝操作；宝宝巴士以孩子的兴趣启蒙为出发点，从健康、语言、社会、科学、艺术五大领域关注幼儿成长，吸取蒙氏教育精髓，根据幼儿不同年龄段左右脑发育、敏感期特点和学习重点来设计产品，打造年龄+能力的多元化产品体系。让孩子在游戏中独立思考，自由学习，享受探索世界的乐趣。设计理念宝宝巴士BbyBus,专注启蒙，而不仅仅是教育。我们专注于启发，而不只是学习。我们专注于能力培养，而不只是单一认知。我们专注于寓教于乐，而不是填鸭式教学。宝宝巴士，快乐启蒙全球3亿家庭用户的早教选择，您身边的幼儿教育专家搜索宝宝巴士大全，就可以下载宝宝巴士的所有早教APP了哦~欢迎联系微信宝宝巴士微博@宝宝巴士官网http//www.bbybus.com邮箱ser@bbybus.com更新内容不放过任何可以提升体验的地方，优化细节，让游戏体验更上一层楼贴心的小bug修复，提升稳定性和流畅度，畅玩无压力搜索宝宝巴士，就可以下载宝宝巴士的所有早教APP了哦~欢迎加入宝宝巴士官方Q群288190979，一起为孩子做更多更好的产品。"}
{"label": "17", "label_des": "休闲益智", "sentence": "诞生于经典，全新上线波克金牌捕鱼团队力作，玩的就是原汁原味免费金币，每日领不停海量精彩活动，上线就有免费金币拿哦多人在线，超强BOSS万人同时在线，四人同屏捕鱼，一起挑战强力BOSS私人定制，独创水族箱独创水族箱模式，定制自己的鱼儿乐园全新比赛，全民竞技全民竞技捕鱼，多种竞技比赛海量豪礼拿到你手软全新俱乐部，红包天天送独创俱乐部系统，每日红包抢不停,腾讯正版捕鱼手游半周年庆典,1.更新俱乐部仓库功能"}
{"label": "71", "label_des": "亲子儿童", "sentence": "宝宝飞行员是一款以角色扮演的形式，通过驾驶飞机射击、冒险，培养宝宝观察力，训练儿童反应力和专注力的早教启蒙益智APP。飞行员奇奇要去高空冒险啦天空中不仅有星星，还有冰淇淋，蛋糕，甜甜圈和爆米花，宝宝快和奇奇一起驾驶飞机，去探索神秘又有趣的天空吧百变机型鲨鱼飞机，香蕉飞机，火箭飞机&hellip;&hellip;6大酷炫机型自由选择，还有更多机型持续更新，宝宝快来挑一架最喜欢的飞机射击冒险吧让儿童体验角色扮演。飞行冒险躲避闪电，高空接物，竞速障碍赛&hellip;&hellip;宝宝别紧张，集中精力，抓准时机操作飞机射击、转弯或加速，完成飞行冒险吧培养儿童的专注力和判断力。高空营救灵活飞行，瞄准大魔王，弹仓里的火箭弹，穿甲弹，热感导弹，操纵飞机射击训练儿童反应能力。飞机修理结束飞机射击大战，记得去修理厂把飞机修一修哦。换掉生锈的螺丝，将机身擦洗干净，再加满油。耶又能继续飞行冒险啦让宝宝学会匹配，进行儿童逻辑思维启蒙。产品特色1.模拟高空冒险，趣味早教。2.6大益智互动，全面启蒙。3.角色扮演，成为飞行员探索天空。4.完成冒险任务，获得勋章，你就是英雄机长。宝宝巴士从健康、语言、社会、科学、艺术五大领域关注幼儿成长，根据幼儿不同年龄段左右脑发育、敏感期特点和学习重点来设计产品，打造&ldquo;年龄+能力&rdquo;的教育产品体系。让孩子学会独立思考，享受探索世界的乐趣。宝宝巴士是全球3.5亿家庭用户的早教选择宝宝巴士儿童早教app，众多儿童早教产品的一致选择，孩子从小学宝宝巴士儿歌、宝宝巴士大全、宝宝巴士奇妙屋、宝宝巴士乐园、宝宝超市、宝宝地震安全3、宝宝爱水果蔬菜、宝宝汽车城市、宝宝手工零食等使用者的一致推荐。在宝宝巴士，我们自己也身为爸爸妈妈，所以非常重视儿童的健康和儿童的隐私。下载应用前，您可以从这里阅读我们的儿童隐私政策http//cn.babybus.com/index/privacyPolicy.shtml欢迎联系微信宝宝巴士微博@宝宝巴士官网http//www.babybus.com邮箱cn@babybus.com,宝宝探索天空，儿童早教益智,#宝宝巴士2019年春季新品预告#宝宝巴士匠心打造4款精品APP宝宝巴士科学岛宝宝巴士艺术乐园宝宝巴士百变职业宝宝巴士习惯班，将陆续上线科学、艺术、社会、健康4大领域，助力宝宝快乐成长一键下载即可免费拥有成长所需的早教互动，敬请期待搜索宝宝巴士，就可以下载所有APP、儿歌、动画、视频了哦~欢迎加入宝宝巴士官方Q群288190979，一起为孩子做更多更好的产品。"}
{"label": "8", "label_des": "公共交通", "sentence": "租八戒，校园出行新方式在大学校园里，我们被这样传说着1、漂亮，颜值才是上帝；2、简单，app上手易操作；3、车多，找起来方便；4、便宜，1元钱骑走；5、安全，整车限速还稳当。欢迎使用租八戒，你的加入将再续租八戒传奇温馨提示使用租八戒须持续调用GPS定位服务和蓝牙服务，切换至后台后部分情况仍会继续，可能导致电量或流量的加速使用。TipsuseappmustcontinuetocallGPSpositioningservicesandBluetoothservices,afterswitchtothebackgroundthesituationwillcontinue,mayleadtoaccelerateduseofelectricityortraffic.,智能电动车共享出行神器,优化部分功能，修复已知问题"}
{"label": "70", "label_des": "工具", "sentence": "记事簿是一款简单易用而又功能强大的文本编辑软件，用户可以用它来新建、打开或编辑手机存储卡中的文本文件txt,lrc,html,java,jsp,xml,asp等]。主要功能1.文件新建，打开，保存，另存为，文件管理2.编辑撤销，重做，剪切，复制，删除，粘贴，全选，反选，清空，查找替换，英文大小写转换，数字转汉字，插入当前时间，插入签名，常用短语3.查看阅读模式，文本朗读，在线翻译，汉字繁简转换，通讯助理，资讯中心，全屏显示4.设置字体大小，文本颜色，背景颜色，字符编码，自动换行，默认目录，快捷按钮，朗读语言，朗读速度，朗读语调，音效反馈，震动反馈，背景音乐，省电模式，定时提醒软件特点1.自带文件管理器2.支持从外部文件管理器启动本应用打开文件3.具备对编辑器中的文本进行在线翻译、语音朗读、汉字繁简转换等辅助功能4.支持以只读方式查看普通文本5.支持以网页格式显示HTML文本6.支持对文本中的联系方式添加链接，点击链接可启动相应程序与联系人通讯7.支持全屏显示"}
{"label": "71", "label_des": "亲子儿童", "sentence": "秀宝盒子是一款AR领域的APPTOYS应用，通过AR技术与传统玩具结合，打造新时代的APP玩具以华丽的3D场景，引人入胜的背景音乐，具有教育意义的动画故事和丰富的互动效果，让儿童更容易融于其中，加深对世界的认知、理解和记忆。秀宝盒子将发现玩具、购买玩具、乐玩玩具、分享玩具乐趣融于一体，让家长方便的挑选购买孩子的玩具，探索新奇的亲子互动方式，与其他家长们一起分享宝宝与玩具的成长历程。更新内容新增新增AR拼插积木功能"}
{"label": "70", "label_des": "工具", "sentence": "是不是总有些单词句子读不标准让英文发音矫正器来拯救你不标准的发音。输入需要矫正的单词、短语、句子，就可以1、听听听标准发音，感受纯正音调。2、读大声读出来，系统录音打分。不到100不罢休3、放回放你的录音，听听问题在哪里。Emilruiyutem@gmil.com微博http//weibo.com/ruiyutem更新内容1、优化细节，提升稳定性。2、英文发音不标准吗来矫正一下吧"}
{"label": "19", "label_des": "体育竞技", "sentence": "我们是双车,在上海城市当司机.我是红车,我兄弟是蓝车.在路上时,我们只挑选圆形的乘各而忽略正方形的乘各.您知道怎么如何因为,我们讨厌那些正方形的无"}
{"label": "70", "label_des": "工具", "sentence": "这是一款以环保健康为主题的全新流量统计应用。除了传统的流量统计和余量提醒功能，流量盒还增加了流量消耗应用排行榜、EP记录分享、健康上网时长提醒、环保电量提示等等。为您的移动上网带来别致的体验享受。v1.1.2改进1.增加自定义状态栏标题；2.增加详细流量查询；3.增加广东联通用户每日签到、流量红包、积分兑换等；4.增加移动用户的积分兑换功能。v1.2.1更新1.采用更更高效的流量计算方式。v1.5.1更新1.修正广东联通2G/3G流量校准bug;2.修改HTC部分机型显示问题。v1.5.2更新1.修改首页UI显示问题。2.修正广东移动2G/3G校准问题。v1.5.4更新1.流量预测;2.增加海南、云南、贵州、内蒙古联通2G/3G用户积分兑换。v1.5.61.修正启动白屏；2.优化系统耗电问题。以上描述中存在违反广告法的内容，自动用代替更新内容更稳定、更优质，邀您一起体验。"}
{"label": "70", "label_des": "工具", "sentence": "这个应用程序会给你所有手机的设备信息。如果你是一个程序员，想找到手机信息容易，这是一个必须具备的工具，欢迎您使用。"}
{"label": "46", "label_des": "视频", "sentence": "高贵美丽的花仙子,坐在玫瑰花蕊上,静"}
{"label": "16", "label_des": "射击游戏", "sentence": "在危机四伏的城镇中拿起你的武器拯救幸"}
{"label": "4", "label_des": "同城服务", "sentence": "大章丘官方APP，提供章丘本地实时资讯、吃喝玩乐美食推荐、招聘求职、房屋租售、二手交易、同城交友等丰富功能的手机就客户端，在这里找到这座城市与自己情趣相同的人。更新内容优化社区帖子展示数量新增赠送礼物功能新增回帖支持小视频优化其他已知BUG修复"}
{"label": "98", "label_des": "记账", "sentence": "记点点，记点生活记点账。记点点是一款专业的线上记账工具，主界面下拉轻松记账，操作更加快捷，设置记账提醒，可实现高效记账。同时设有账单、图表、日历等不同维度收支数据展示，让用户直观了解财务状况，合理规划消费。更新内容优化产品性能，解决已知bug。使用过程中遇到任何问题，欢迎前来勾搭，关注微信公众号记点点任性反馈，记点点团队等你现身~"}
{"label": "96", "label_des": "理财", "sentence": "手机赚钱，就看躺赚。在手赚的潮流中，躺赚开启了独特功能，提供了自动任务功能，挂机就赚钱，成为网赚神器，为广大兼职人员提供方便。此前，同类产品还有惠锁屏、蛋蛋赚、学生赚、钱咖、赚一兜等，这些《手机赚钱》软件没有躺赚特有的自动任务功能。有了它，再也不用盯着手机，抢红包，从此离开抢红包神器；有了它，再也不用每天看着零钱夺宝、天天夺宝等夺宝pp；有了它，就可以不需要锁屏软件，每次开手机都得划三四次。通过躺赚，只要有手机，赚钱就成为可能。免费获得支付宝.现金、Q币、话费等。每天动手几分钟，零花钱再也不用愁，妈妈再也不用担心我的话费了。快快加入躺客兼职成为手机赚钱达人吧。您简单的愿望将从此刻开始成为现实。公众微信号躺赚新浪微博躺赚官微客服邮箱kf@51tngzhun.com官方博客躺赚手机赚钱更新内容1、修复其他BUG"}
{"label": "5", "label_des": "快递物流", "sentence": "拉货、搬家、运东西、让货物打车出行更便捷同城货运送货，一键叫车、即时送达。同城拉货、同城运东西、配送，手握货拉拉，全城在线面包车、货车供您选择，30元即可帮您送货到家。源自香港，服务到位30秒配对，10分钟候命，5星级物流货运服务。随传随到，响应及时。提供装卸、搬货、运输等多种服务，线上和现金多种付款方式任您选择。拉货就找货拉拉，拉货搬家速运运东西，一键下单物流服务－建材运送－食品配送－上门搬家－电器家私运输－宠物出游－婚纱照包车－展览物资运送－想拉什么拉什么，想拉多远拉多远　亮点－统一低价，不再被坑，省钱－30秒配对，10分钟候命，省时－认证司机，贴心拉货，省心－实时定位，运筹帷幄，省力－预约下单，马上去玩，省功夫更新内容1、首页支持下拉选择更多车型2、收货地城市列表增加全国所有城市3、左侧菜单栏UI布局优化"}
{"label": "14", "label_des": "卡牌", "sentence": "开心斗是快乐大本营推荐的多人实时对战的小游戏平台。时下超热门的社交玩法，一边玩游戏一边语音聊天，随时随地有人陪着你。产品内集合多款休闲小游戏，拼手速、拼脑力，实时与用户PK对战，突破游戏历史记录。游戏节奏快速，只需3分钟，随时随地都能玩，填补一切空白无聊时间7.7.3版本1.音效，给你最好的房间聊天音质；"}
{"label": "34", "label_des": "新闻", "sentence": "「关于陀螺财经」陀螺财经是专注于区块链数字娱乐信息服务、新金融服务的区块链媒体平台，旗下设有陀螺锵锵视频、新闻快讯、Vlue100、陀螺非正式会谈、陀螺研究院等内容板块，为区块链创新创业者提供有价值的行业资讯。「主要功能」1、陀螺锵锵视频币圈网红第一人烦立停独家视频资源2、Vlue100、陀螺非正式会谈独家品牌栏目项目方路演、高端访谈，两大王牌社群内容IP3、深度文章精选1000+优质原创专栏作家，汇聚名家深度内容4、7x24小时价值快讯全球资讯，快人一步5、1000+币种行情全球币种行情全收录，实时了解币种价格「联系我们」官方网站https//www.tuoluocijing.cn/新浪微博@陀螺财经https//weibo.com/tuoluocijing微信公众号陀螺财经tuoluocijing意见反馈邮箱yunying@tuoluocijing.cnTelegrm陀螺财经中文https//t.me/tuoluocijing更新内容1.开通免注册登录2.优化UI界面3.优化搜索功能4.优化网络不佳提示5.修复已知bug"}
{"label": "17", "label_des": "休闲益智", "sentence": "全球超流行的开心水果消消乐多关卡多目标的水果连线消除游戏，无限能量畅玩打破障碍收集宝石一起来拯救我们的水果小伙伴吧玩家评论开心水果消消乐，游戏太好玩根本停不下来游戏特色●华丽的画面感，清新水果元素，你一定会喜欢.●上手容易,玩家最爱.●能量无限制挑战次数无限制游戏玩到最爽●休闲与挑战并存，游戏有难度，小心玩上瘾,打发时间不再难.●加入朋友圈和全球排行榜，轻松分享.开心水果消消乐，居家旅行蹲坑必备，完胜爱消水果、水果爆破、水果连连看更新内容1、修复已知bug2、支持ndroid6.0"}
{"label": "17", "label_des": "休闲益智", "sentence": "五子连珠游戏，在9×9方格中，鼠标点击小球移动，每当5个或5个以上同颜色的小球连成1行，则消去并得分，如果移动时没有得分，将随机产生三个小球，当游戏不能放3个球时游戏结束。更新内容适应新的平台,目标版本改为API26"}
{"label": "113", "label_des": "办公", "sentence": "绿云pmsAPP主要提供图表、会"}
{"label": "85", "label_des": "医疗服务", "sentence": "「上海中山医院」APP，提高您的就诊速度，关心您在就诊中遇到的点点滴滴关爱健康，全程照顾详尽的就医指引，再也不用害怕找不到地方免密支付，直接付款线上可直接付款，再也不用去排老长的队伍不会操作，家人帮忙家庭账号一绑定，再也不用担心老人不会用更新内容2.0版本全新上线带给您更好的贴心服务"}
{"label": "97", "label_des": "彩票", "sentence": "开奖分析即时开奖信息，精准走势遗漏。行业信息快准全，一手资料，一手彩讯，海量资讯随你看特色资料排列三技巧，历史开奖，趣事，玩转掌上,,更换APK内容"}
{"label": "70", "label_des": "工具", "sentence": "CMSV6是专用于视频监控管理的手机"}
{"label": "71", "label_des": "亲子儿童", "sentence": "宝宝儿童梦想的职业是什么警察，宇航员，医生，幼儿园老师宝宝梦想职业帮你实现这里有精彩的角色扮演，模拟真实职业，听着儿歌点点手指让孩子在游戏中学习。职业认知4种职业警察，宇航员，医生，消防员，哪一个是你的梦想职业呢角色扮演扮演宇航员，组装火箭即可发射；扮演警察，在宝宝超市抓捕狐狸先生和大灰狼；扮演消防员，驾驶消防车，扑灭麦田大火，救出小猪小猴子小兔子小动物们；扮演只会医生，在医院医治生病的小恐龙小伴龙小老鼠大白鹅们&hellip;&hellip;亲宝宝们快来手指点点一试身手吧丰富道具24种道具完成任务，解锁神秘道具，火箭，体温计，直升飞机，消防车，灭火器&hellip;&hellip;宝宝知道都属于哪个职业吗帅气装扮DIY帅气造型，动画道具任意搭配，宝宝听听儿歌点点手指头，开发孩子想象力职业百科模拟真实场景，儿童游戏+职业认知，打造属于孩子的职业小百科产品特色模拟生活环境，扮演角色；儿童游戏，职业认知，宝贝玩的开心，学的快乐。宝宝巴士儿童早教育儿首选品牌，在这里有好听的儿歌讲故事，好玩的儿童益智早教游戏，好看的动画故事；宝宝巴士众多儿童早教产品的一致选择，宝宝巴士儿歌，宝宝巴士奇妙屋，宝宝巴士故事，宝宝超市，宝宝汽车城市，小魔女大冒险，奇妙农场，宝宝小牧场等使用者的一致推荐。在宝宝巴士，我们自己也身为父母，所以非常重视儿童的健康和隐私。下载应用前，您可以从这里阅读我们的隐私政策http//cn.bbybus.com/index/privcyPolicy.shtml欢迎联系微信宝宝巴士微博@宝宝巴士官网http//www.bbybus.com邮箱cn@bbybus.com更新内容不放过任何可以提升体验的地方，优化细节，让游戏体验更上一层楼贴心的小bug修复，提升稳定性和流畅度，畅玩无压力搜索宝宝巴士，就可以下载宝宝巴士的所有早教APP了哦~欢迎加入宝宝巴士官方Q群288190979，一起为孩子做更多更好的产品。"}
{"label": "70", "label_des": "工具", "sentence": "看似无心却又温暖的布朗熊,明朗活泼的可妮兔,不屑一顾就会碰上一鼻子灰的,莎莉,时尚达人丘可.还有馒头人、胖友、詹姆斯、蛙里奥、爱德华、杰西卡、部长~LINEFRIENDS卡通人物大集合超多巨可爱的背景画面壁纸/动图/插图为了喜欢LINEFRIENDS的您准备的必备商品。心.动.警.报在BROWNPIC应用程序中与致命般可爱的主人公们见面吧~更新内容修复部分小错误，提升整体稳定性。"}
{"label": "20", "label_des": "棋牌中心", "sentence": "朋友局是一款手机上的麻将游戏，全民手机时代，你可以在手机上随时随地和亲朋好友搓麻将，是传统麻将馆的有力补充。游戏特色超强防作弊麻将，杜绝外挂存在录像回放、GPS测距、同IP报警、禁模拟器，严防作弊更稳定、更流畅、不掉线多种互动道具，特色游戏语音智能提示、界面大方更具人性化更新内容1.修复已知bug"}
{"label": "70", "label_des": "工具", "sentence": "通过语音翻译词典软件支持支持发音某种共同语言。该软件可以运行在任何版本的Android软件小巧，方便检查字典。祝你有，但愉快的经验，，更顺畅。"}
{"label": "70", "label_des": "工具", "sentence": "更换您无聊的拨号盘，以更快捷的方式来找到您的联系人。这个拨号器用最简单易用的数字键盘帮您在本地的电话本以及Truecaller整合的电话本中找到您想联系的人。Truedialer为您提供您想要联系的人的有关资料，并能保存相关资料到您的电话簿满足您以后的需要。最好的是它完全免费•快，准，容易使用；•使用便捷的拨号器来致电给您喜爱的联系人；•管理电话本，完善联系人信息；•通过我们特别整合的Truecaller电话本，连接您和世界各地的10亿人口；•直接保存号码到您的电话本；•查看通话记录；•快速搜索；•T9搜索支持预测文本。Truedialer由Truecaller带给您全世界超过1亿的人都使用Truecaller来帮助他们管理他们的联系人和电话本.请注意需要WiFi或数据连接来查找您的电话簿以外的联系人,,1引入主题，定制Truedialer应用的外观；2对电话簿中的联系人增加生日提醒功能；3增加新的键盘语言土耳其语，西班牙语"}
{"label": "70", "label_des": "工具", "sentence": "天坦读屏是一款专业的手机屏幕朗读软件,它的定位是帮助盲人或者视力有障碍的用户提供语言辅助。让盲人或者视力受损的用户可以非常方便的与他们的安卓设备进行有效的互动。当使用Android的程序时，天坦读屏会实时的提供语言反馈。软件同时还提供了很多个性化的手势和语音设置，增加了自定义的快捷菜单，内置的tts语音库，应用通知自动播报等功能。天坦读屏，创造完美的移动无障碍交互体验。更新内容1.焦点验证码识别新增第三方费用提醒。2.个性化设置中新增编辑框双击跳转行首行尾开光，默认打开。3.从顶部开始朗读和从下一项开始朗读适配微信读书自动翻页，该功能在7.0及以上的机子中有效。4.其他问题及稳定性修复。"}
{"label": "76", "label_des": "汽车交易", "sentence": "\"手机腾信是青岛腾信汽车旗下的重损事故车残值网络自由交易平台，去掉了传统拍卖模式中拍卖公司这一中间商，实现了买方直面保险公司报价，以自由竞价的形式进行平等交易的第三方服务平台。1、"}
{"label": "70", "label_des": "工具", "sentence": "手机卡顿，反应慢,就用一键清理软"}
{"label": "70", "label_des": "工具", "sentence": "您还在为手机那鸡肋的铃声设置烦恼还在为到处寻找好听铃声而烦恼吗那请马上使用本应用本应用是一款提供最热最新手机铃声下载并可以直接设置手机铃声,短信铃声,闹钟铃声.有了它,您可以手机铃声可以天天换.心情不一样,铃声就不一样软件特点1.海量铃声随意下载2.设置铃声方便快捷3.支持在线试听,找到合适了再下载.,,提升了稳定性。"}
{"label": "46", "label_des": "视频", "sentence": "用火与闪电画出一切，让你的箱内更有意思说明本应用部分功能属于恶作剧火屏幕用火焰，可以画上一切，用火焰来燃烧这一切电屏幕用雷电放出闪电般的激情，电击一切，电出火花碎屏幕屏幕碎裂效果，很真实，很刺激，体验着碎屏的惊心动魄变声器有十多种变声效果，支持录音与音乐进行变声，体验声优的感觉动物世界有二十多种动物，可以在手机里面爬行，效果很逼真，很有趣特别说明本应用提供娱乐休闲与恶作剧使用，请不要伤害友情。,火焰与雷电，激出爱的火花,1更加新功能2添加变声器功能3添加动物世界功能4添加测试恶作剧功能5还有其他更多的功能"}
{"label": "54", "label_des": "职考", "sentence": "嗨学课堂2018建造师、司法、CPA、执药免费视频题库2018名师精讲视频2018一级建造师、二级建造师、司法考试、CPA、执业药师、消防工程师官方教材大纲，根据每个章、节、幕的知识点进行系统性学习，由点到面的吃透教材中每一个考点。支持离线下载、倍速播放、投屏功能，真正做到建造师随身学。2018题库完整版更新2018年一建、二建、司考、注册会计师、执业药师、消防工程师考试真题试卷，近五年建造师真题免费练。历年真题搭配校对6次的精编解析，面对错题及时解决搞懂。章节练习边学边练，检验学习过程中是否已经充分掌握。智能练习可以利用碎片化时间来提高知识点的熟练程度。真正的万题库，不知不觉成为你的必过宝，不再成为练题狗。2018直播公开课真正做到个性化教学，针对备考的不同阶段，提供教材精讲、真题解析、考前冲刺等丰富的直播课程内容。关注我们欢迎各位童鞋在意见反馈中提出宝贵的意见，相关课程问题也可以在线联系班主任。一建服务QQ800065522二建服务QQ800061303消防服务QQ800026302执药服务QQ800061306注会服务QQ800061323司考服务QQ800061309更新内容1、优化了直播课后作业的体验2、分期支付方式接入花呗分期3、优化学习卡使用体验"}
{"label": "17", "label_des": "休闲益智", "sentence": "《电玩街机捕鱼》是一款最新联网对战捕鱼游戏。游戏基于最经典的街机捕鱼，多种绚丽的海底场景，丰富的鱼种，并且有锁定、连射直接攻击来简化游戏操作，让玩家在战斗中最真实的欢乐快感。"}
{"label": "114", "label_des": "日程管理", "sentence": "滴答清单，一款轻便的待办事项Todo、日程管理GTD应用，千万用户的共同选择。它可以帮你制定工作计划、设置日程提醒、记录备忘事项，是你高效办公、便捷生活的得力助手。官方肯定谷歌官方「TopDeveloper」称号豌豆荚「设计奖」高效规划多平台同步在手机、平板、网页等多个设备云同步。快速添加支持「文本创建」、「语音输入」多种方式添加任务。智能识别自动识别任务日期和时间信息，为你设定提醒。全能提醒设置「多闹钟」、「重复」等多种自定义提醒方式。日历视图在日历视图中查看日程计划。支持订阅第三方日历。番茄计时使用番茄工作法保持专注，形成良好的工作节奏。习惯养成记录和跟踪每一个习惯，了解自己进步的轨迹。清晰分类使用清单、文件夹、标签管理任务，还可以设置优先级。团队协作与同事共享项目计划、分配任务，多人协同高效完成任务。微信公众号发送聊天内容到「滴答清单」微信公众号，快速创建任务。微信公众号didlist微博@滴答清单官网www.did365.comQQ群928721187更新内容5.0.0经过2个月的精心雕琢，滴答清单终于迎来了第5个大版本，这一次，我们不仅想在「实用性」上更进一步，也期望能关注到每个用户的习惯和使用感。我们对滴答的视觉做了全面改进，每一个页面、每一个组件都更加简洁明朗。希望这个新形象，能给实用主义带来更多温度。期待已久的「打卡」模块终于和大家见面了，从现在开始，你可以在滴答里记录并跟踪你的每一个习惯。"}
{"label": "11", "label_des": "薅羊毛", "sentence": "哌哌赚是一款国内优质的手机赚钱平台，在哌哌赚每天有海量任务发布，试玩APP快速赚取现金奖励，将有趣的内容分享到微信朋友圈，QQ空间，朋友点击就能轻松获得收入。注册即送元现金红包，完成个任务奖励元，奖励实时到账。提现不受金额限制，一元也能提现。无论你是学生还是白领，无论你在赖床还是上班，每天用闲暇时间打开哌哌赚点一点，再也不用担心没有话费和流量了更新内容重大更新1.提高账户安全级别，提现更安全2.高级别用户增加应用内VIP客服沟通渠道"}
{"label": "22", "label_des": "策略", "sentence": "在游戏中你需要抓住时机投资自己的资金建设自己的商铺，还要考虑建造一些公共设施来吸引顾客，像长椅、音响、新闻播放点，冰淇淋小店等等，每一个关卡都需要你赚到足够的钱才能过关进入下一关。更稳定、更优质，邀您一起。"}
{"label": "48", "label_des": "音乐", "sentence": "免费的音乐播放器SoundCloud®是一个免费的，功能强大的第三方客户端搭载SoundCloud®API。您的音乐客户端和播放器寻找和聆听音乐的趋势。由于数以百万计的人们听音乐和音频的无SoundCloud®，你可以在网上找到你喜欢的任何歌曲。嘻哈，摇滚，电子，古典，爵士，以及更多。主要特点搜索和寻找免费的音乐和歌曲曲目探索免费音乐由预设流派线管理您喜爱的音乐和歌曲管理您的本地播放列表随机播放和重复模式播放音乐的背景音乐播放器插件分享音乐曲目和歌曲的URL社交网络如果你不知道什么SoundCloud®是，在这里阅读HTTPS//soundcloud.com/pges/contctEnglishdescriptionFreeMusicPlyerforSoundCloud®isfreendpowerfulthirdprtyclientpoweredbySoundCloud®API.Yourbestmusicclientndplyerforfindingndlisteningtrendingmusic.SincemillionsofpeoplelistentomusicndudioforfreefromSoundCloud®,yourcnfindonlinenysongofyourlikes.Hiphop,rock,electronic,clssicl,jzz,ndmore.KeyfeturesSerchndfindfreemusicndsongtrcksExplorefreemusiconlinebypresetgenresMngeyourfvoritemusicndsongsMngeyourloclplylistsShufflendRepetmodePlymusiconbckgroundMusicplyerwidgetShremusictrckndsongurltosocilnetworkIfyoudon&#39;tknowwhtSoundCloud®is,redherehttps//soundcloud.com/pges/contct以上描述中存在违反广告法的内容，自动用代替更新内容提升体验，修复部分问题。"}
{"label": "90", "label_des": "体育咨讯", "sentence": "正在热播足球热点更多多，亚冠、欧冠、五大联赛、中国杯，中超燃烧你的足球情《有些室友不能碰》超搞笑青春校园情景剧，带你回忆你的青春年华《冷枪手》精英特工终极猎杀上演夺宝碟中谍《英雄诀》徐妙云、朱允炆、朱棣身处乱世的一段爱情传奇《有个地方叫马兰》用一生的时间书写了一个大爱传奇《你是我的亲人》三个家庭互相抱错孩子的家庭纠纷《小女花不弃》甜美林依晨再穿古装演绎花样虐狗WWE，这是肌肉与荷尔蒙的角斗场《烽火线》剿匪反特，生气绝杀白狼岭《雪地娘子军》谁说女子不如男，看女子如何在抗日战斗顶半边天《刘家媳妇》农村那些家长里短爆笑事儿《星火云雾街》身逢乱世，身不由己，爱恨纠葛《荡寇》李茂，蓝盈莹相爱相杀《特种兵之深入敌后》四人组特战小组深入敌后，惊心动魄打抗战《我不是药神》真实故事改编，演技炸裂让人切身感受流泪的好电影《我们的四十年》金世佳柴碧云致敬时代青春《浴血十四年》十四年浴血抗战只为一朝胜利《凉生，我们可不可以不忧伤》程天佑打响恋爱反攻战正在热播足球热点更多多，亚冠、欧冠、五大联赛、中国杯，中超燃烧你的足球情《猴票》王千源边潇潇演绎半路夫妻的冷暖人生《推手》另类恋爱揭开幕后推手《冷枪手》四方势力为争稀世国宝殊死博弈《风再起时》燃情时代乘风而来，陆毅袁泉重现商海浮沉《英雄诀》徐妙云、朱允炆、朱棣身处乱世的一段爱情传奇《有些室友不能碰》超搞笑青春校园情景剧，带你回忆你的青春年华《有个地方叫马兰》用一生的时间书写了一个大爱传奇《你是我的亲人》三个家庭互相抱错孩子的家庭纠纷《小女花不弃》甜美林依晨再穿古装演绎花样虐狗WWE，这是肌肉与荷尔蒙的角斗场《烽火线》剿匪反特，生气绝杀白狼岭《雪地娘子军》谁说女子不如男，看女子如何在抗日战斗顶半边天《刘家媳妇》农村那些家长里短爆笑事儿《星火云雾街》身逢乱世，身不由己，爱恨纠葛《荡寇》李茂，蓝盈莹相爱相杀《特种兵之深入敌后》四人组特战小组深入敌后，惊心动魄打抗战《我不是药神》真实故事改编，演技炸裂让人切身感受流泪的好电影《我们的四十年》金世佳柴碧云致敬时代青春《凉生，我们可不可以不忧伤》程天佑打响恋爱反攻战"}
{"label": "29", "label_des": "婚恋社交", "sentence": "恋恋是一款以实时语音直播为主题的娱乐交友软件。语音频道、聊天社交和同城交友等多种方式，助你快速脱单百万用户，精准匹配，为你聊天社交，同城聚会应用特色◆语音频道麦序嗨歌，震爆全场◆社交聊天玩乐真心话，甜蜜么么哒◆恋恋广播百万人群广播互动，娱乐表白根本停不下来◆同城交友缘分在身边，转角遇见爱。◆虚拟婚姻领证结婚，夫妻双双把爱秀。官方网站www.imlini.com官方QQ群325534965新浪微博@恋恋官微微信号imlinlincc更新内容V6.2.2版本介绍增加频道玩法和装饰、表情增加频道列表标签基础功能优化以及bug修复"}
{"label": "19", "label_des": "体育竞技", "sentence": "3D终极车神2是一款赛车类的手机游戏。3D终极车神里超棒的赛车游戏，带你超级快跑的感觉。多模式关卡，多种真实的赛道。喜欢的玩家来感受下吧带给你最棒的游戏3D终极车神2简介更快更爽更刺激2秒加速到最高潮，瞬间嗨翻赛场顶级跑车，3D的模拟场景，配合更顺畅的漂移立体的音效，逼真的美女车模特，带给你血脉喷张的刺激和全面超越1代车神的游戏感受更有争霸赛等竞技的功能，让你在众多高手中秀出你的的风采。不一样的速度与激情就在不一样的《3D终极车神2》3D终极车神2测评游戏画面让想象变成现实沙漠，都市，乡镇，白天，黑夜，不论何时何地你都可以尽情驰骋。在真实的背景画面中，看着飞驰的赛车，似乎真的在驾驶着理想的豪车在赛道飞驰超越。源于真实的赛车，逼真的城市风景，将马力加到最大，甩掉每一个对手。在3D画面中，不论是隧道中，还是在山坡上，你要做的只有一件事&mdash;&mdash;超越游戏玩法简单上手，易于操作作为一款赛车游戏，如何让玩家尽情飞驰，开发者可谓煞费苦心。没有复杂的操作，游戏采用重力感应以及触屏操作两种方式控制赛车，十分简易且人性化。只需在转弯的同时保持方向即可漂移，简单的操作极易上手，毫不复杂。通过比赛的关卡深入可以解锁高级车型;每场比赛都有丰厚的金币奖励让你去购买理想的赛车;通过出租赛车，可以换取强化卡用以强化赛车，简单的玩法让你一心沉醉于游戏，你的目标只有一个&mdash;&mdash;胜利游戏特色独具匠心，趣味盎然游戏提供了丰富的奖励模式，每日任务中多种多样的任务奖励为你助力。《3D终极车神2》在传统赛车游戏的基础上也有自己的特色，独特的道具增添了游戏的乐趣。当对手扬长而去之时给他送上一枚炸弹作为&ldquo;见面礼&rdquo;使其难以得志;当你一骑绝尘的飞驰时，用上一罐氮气扩大领先优势尽显霸气;在赛道中对手对你施以黑手送来炸弹时果断的开上一个防护罩保护自己。独特的道具使得游戏锦上添花更具乐趣。"}
{"label": "17", "label_des": "休闲益智", "sentence": "#乐萌抓娃娃超值邀请福利#4.24.16日，将乐萌邀请活动分享至朋友圈，通过邀请链接注册朋友满三人即送iphone系列梦幻流沙手机壳一款，多种机型可选，邀请榜top1获赠布朗熊超萌usb充电风扇一个，即刻注册分享赢取好礼在线抓娃娃新体验，超高命中率带你告别空手而去的失落，真实娃娃，上线即抓，临场体验一人上机，全员围观，永不冷场。人气公仔天天上新，loz精品积木、爆款蒙奇奇、良品美妆挎包，音响数码，百抓不厌日常现金邀请福利，多重任务奖励，还有比乐萌更走心的抓娃娃应用嘛 =￣ω￣=　「清晰流畅高命中率」清晰实景直播抓取，超强抓力轻松捕获所爱「热门公仔上新不断」爆款限量好物天天换新，惊喜不停「金币福利天天待领」邀请赢现金，分享领金币，「积分商城超值好物」商城海量实用良品等你来兑「快递包邮配送无忧」完善快递配送系统保障，稳稳收货联系我们官网http//ks.loovee.com/微博乐萌抓娃娃更新内容1.积分商城精品好物上新2.修复已知问题"}
{"label": "79", "label_des": "租房", "sentence": "找房可通过关键词、GPS、地图等搜索找房可在线预约看房、电话联系管家看房我家手机指纹、密码智能开门、上锁远程预约维修保洁服务，全程可跟踪远程智能控制客房照明开关、空调等设备厨房设备排队、预约，自动计费收费管理多处租赁公寓切换房址管理和控制使用租约在线签订租房合同具有同等法律效力充值交易APP自主账户可实现充值提现，全程可追溯账单服务单支付全流程自动交易，流水可跟踪1.我是业主，开放业主授权，业主锁房功能。2.解决授权列表页面数据重复和加载。"}
{"label": "71", "label_des": "亲子儿童", "sentence": "经典故事加精美插图，再加大字注音，是孩子文学启蒙的必读之作；让孩子在阅读中体验和感悟友情、亲情、梦想、勇气等成长主题，给孩子无尽教益。《水浒传》经典名着一共分为4册，每册6个故事水浒传1水浒传2水浒传3水浒传4关于铁皮人超过600万家长正在使用铁皮人的应用、游戏铁皮人专业从事高品质儿童应用开发，对儿童的的学习和认知方式有深入的研究。我们致力于打造移动互联网品质最高、内容最全的儿童数字早教系列产品。联系我们官方微信铁皮人官方微博铁皮人科技官方QQ群146691576客服邮箱service@tinmn.cn更新内容修复部分问题，更少的闪退问题；优化UI，适配更多机型；使用更顺畅啦"}
{"label": "53", "label_des": "中小学", "sentence": "乐播课LBOCLoctionBsedOnlineSmllCourse，是新东方教育科技集团旗下的中小学全科在线辅导平台，面向全国三四五线城市，针对各地区教材以及考试大纲的不同，进行本地化教研。依托新东方强大的北京名师团队，以教学六步法为基础，打造课程闭环。提供个性分析、名师讲座、全时答疑、兴趣培养、名校题库、指导家长等全部以提分为目标导向的全方位课程产品与服务，帮助学员掌握高效学习方法、树立正确学习态度、养成良好学习习惯，把优秀的教育资源分享给每个人。更新内容1.根据课次出勤情况完成课后任务，学习任务更合理；2.班级分类中增加数量显示，班级卡片中增加班号及星期显示；3.支持作业/笔记打卡后的重新编辑；4.课程详情增加上课形式视频；5.选择校区页面统一按首字母索引，支持模煳查询；6.优化校区介绍中的校区切换方式，快速完成校区信息查询；7.统一订单及购物车的文字显示；8.录播视频有效期统一为结课后120天。"}
{"label": "70", "label_des": "工具", "sentence": "桌面时钟主界面是一个自带时间、日期的LED数字时钟，全屏显示翻页时钟，酷炫美观又实用。本款电子时钟可以一直保持显示状态，在夜晚，当你一觉醒来可以很容易的查看现在的时间。在车上，在路途中，都可以随时随地的查看，方便快捷，保证你准时达。功能支持全天24/12小时格式字体颜色、日期格式均可自定义设置，选择多样功能齐全，集闹钟、电子表、日历等功能于一体界面精美，简洁方便时钟+日历+闹钟，生活工具应有尽有赶快来下载试试吧"}
{"label": "70", "label_des": "工具", "sentence": "寒假作业答案助手提供寒假作业答案查找，收藏，练习等功能。帮助广大中小学生巩固知识，提高成绩。题库涵盖了学生试卷，练习册，课后习题，暑假作业，寒假作业等各类习题答案。"}
{"label": "8", "label_des": "公共交通", "sentence": "《奥拉星》官方正版手游，在保留原汁原味的精灵收集、养成、战斗的基础上，拓展了漫漫宇宙的探索玩法，为你呈现全新的奥拉世界。"}
{"label": "17", "label_des": "休闲益智", "sentence": "注意注意这里是糖果果冻的主战场甜蜜的世界、美味的糖果、Q弹的果冻，神秘的魔法师，还在犹豫什么赶快一起加入这个3D糖果果冻消除之旅吧2017年休闲手游全新大作，打造新颖好玩的消除体验画面玩法华丽升级，玩法趣味易上手，轻松消全屏。数百个创意关卡挑战十足，多种模式给你最畅爽的消除感受。更有丰富的任务系统让你奖励拿到手软，暖心的社交玩法，唿朋唤友，和亲近的人一起度过欢乐的休闲时光吧。畅爽消除震撼淋漓暴爽连消酷炫道具全屏爆破魔力无限闯关有礼满屏福利等你来拿百变趣味随心所欲无限畅玩,可爱的爆萌画面解压利器,畅爽消除震撼淋漓暴爽连消酷炫道具全屏爆破魔力无限闯关有礼满屏福利等你来拿百变趣味随心所欲无限畅玩"}
{"label": "97", "label_des": "彩票", "sentence": "彩客网是值得信赖的官彩平台天空彩票为您提供专业的CP冷热，走势，分析资讯类信息，提供专业玩法，支持福彩网、高频彩、天下彩等多彩种资讯服务。数据准确，及时更新开奖数据，通过对时下排列三、排列五等热门彩种的历史开奖信息分析，进行预测，提高了用户的中奖概率。为用户提供详细的历史数据参照，操作简单，轻松上手，是千万彩民的彩库宝典,彩客网彩票资讯,修改部分BUG"}
{"label": "12", "label_des": "魔幻", "sentence": "《魔域口袋版》是超人气魔幻MMORPG端游巨制《魔域》的官方正版手游。由原班人马革新打造，六大职业重新平衡，法系幻兽完美合体《魔域口袋版》完美复刻经典端游玩法XP神技，血脉偾张的掌上搏杀；一人多宠，组建幻兽大军；全服军团争霸，百人同屏攻城。精英家族抱团，争夺属于家族的领地；定制皇室婚礼，浪漫交友线上约会重燃《魔域》十年的青春热血，重温魔幻传奇的无限感动，尽在《魔域口袋版》更新内容年猪贺岁开启全新玩法1全新猪年兽光辉圣灵•噜噜，暗翼魔灵•嘟嘟结伴而来，全新觉醒外形与觉醒技能助力神选者成神；2光辉圣灵•噜噜天使的羽翼自她的背嵴舒展，耀眼的圣洁在她的周身萦绕，她沉静的面容如同晓风和煦的晨曦，但她熟稔操控的光明系魔法却堪比正午高悬的烈阳。她所到之处，皆是光明的跫音；3暗翼魔灵•嘟嘟死神特有的巨大弯镰融入了天使的神力，却丝毫不显突兀。她游走在朦胧的夜色，无情斩断所有罪孽与阴谋。月轮凌空之时，当漆黑的双翼展开，一切邪恶，都将无所遁形；4特色技能幻灵召唤当光辉圣灵•噜噜或暗翼魔灵•嘟嘟与主人合体时，会召唤继承自身属性的幻灵跟随主人共同作战；5幻兽技能圣光审判光辉圣灵在主人身边召唤3个圣光图腾，持续10秒，对每个圣光图腾周围的目标最多造成10次1200物理伤害；6幻兽技能影月冥环暗翼魔灵虚影逐渐膨胀形成一个巨大的影月冥环，对圆形范围内的目标造成2次伤害，每次造成300的魔法伤害；"}
{"label": "97", "label_des": "彩票", "sentence": "这个APP是彩民中奖神器，专业媒体和分析平台。双色球、大乐透、时时彩、七彩乐、福彩3D、11选5等热门彩种分析、推介、预测一网打尽，给你专业的分析，助你中五百万专家购彩方案推介彩票之家特约双色球、大乐透、福彩3D、排列三等各类数字彩专家，对各种数字彩票进行专业解读和预测，配合图表走势和数据分析，更有有趣而实用的双色球、大乐透体验室。深度彩票行业资讯彩票之家有一大批彩票行业的资深从业者，为你带来彩票行业新鲜动向、犀利述评、调侃趣闻以及深度分析。新鲜的彩票行业资讯，专业的彩票政策解读，深度而有趣的数据分析挖掘。把握彩票行业动向，就用彩票之家。有趣彩民交流平台彩票之家打造彩票行业彩民社区，让所有彩民一起玩耍交流。你可以在这里晒单、吐槽、闲聊、或者和专家交流，此外，社区内还设置各种有趣的游戏，让彩民玩得更high。,专家购彩方案推介就是赞,2.6.1更新日志1、首页全新升级2、优化了资讯展示3、个人中心改版4、修复了其他bug"}
{"label": "70", "label_des": "工具", "sentence": "主流Luncher都支持，Go桌面除外一款能够让你的桌面看起来独一无二的强大的高清动态壁纸创建/编辑APP强大的即时显示的动态壁纸调节功能让你能够一次性设计任何你想要的效果，而且还有完美的动态效果特性自带一些精美主题壁纸中的文字可调节字体、颜色、尺寸和效果支持多种常见形状自定义渐变、阴影和磁贴类似PS的全局图层效果支持PNG、JPG、WebP格式图片支持基于屏幕位置的动画效果褪色、缩放及滚动Complexprogrmmingwithfunctions,conditionlsndgloblvriblesDynmicdownlodofcontentviHTTPAhugemountofdttodisplylikedte,time,bttery,wether,stronomysunrise,sunset,CPUspeed,memory,countdowns,WiFindcellulrsttus,trfficinfo,nextlrm,loction,movingspeedndmuchmore更稳定、更优质，邀您一起。"}
{"label": "17", "label_des": "休闲益智", "sentence": "《白色旅途WhiteTrip》是一款画风唯美的休闲游戏。游戏采用了主观视角，点击屏幕向前移动，拖动鸟儿躲避建筑物和黑色的同类。游戏拥有非常棒的视觉效果，但对时间的限制有些苛刻，积累到一定的分数可以解锁更多的场景。更新内容优化系统性能，体验更顺畅。"}
{"label": "118", "label_des": "其他", "sentence": "全宁药信店员版pp是专为药品零售领域的销售人员制作的，为帮助销售人员提升销售业绩的手机应用。以传递行业动态，医药知识为主；并通过诸如药品扫描之类的工具简化销售流程。更新内容1、修复了一些已知的Bug2、丰富了内容体系，新增循证学模块3、新增成长任务4、重新更改一键拍处方流程，将活动药和非活动药合并为一个入口5、完善首购流程6、增加了新的勋章"}
{"label": "116", "label_des": "经营", "sentence": "按照数据全省集中、服务向下延伸的方式，借助互联网+的创新驱动作用，推动各地公共创业服务机构建设，打造一站式、全要素、便利化、线上线下相结合的公共创业服务体系。,安徽省创业服务云平台,1，优化视频播放功能；2，修复系统BUG"}
{"label": "95", "label_des": "借贷", "sentence": "便利的手机贷款手机申请贷款，随时随地借钱；分期无忧支持分期还款，还款期限随君选；让借贷不再难1分钟自动审核，让借钱更简单高效；产品优势1、申请方便无抵押，免面签2、速度快最快三分钟可完成审批和放款3、额度高最高达5万，可随时提现4、还款自由度高多项还款周期可供用户选择"}
{"label": "36", "label_des": "小说", "sentence": "全场免费全场免费、全书免费就是给所有小说爱好者大好的福利海量书库书城囊括穿越言情武侠玄幻都市两性后宫伦理官场探险盗墓历史军事等主题,各种热门小说应有尽有热门精选热门的免费小说,权威的精选榜单,一站式精彩呈现,不再为找书头疼智能书架无限制添加各种免费小说,智能记忆过往阅读位置,一键式到达强大功能各种强大的个性化设置功能,随意定义背景颜色、字体大小,拥有一站式目录、夜间模式、体验式反馈等实用功能,让您的使用更加的便捷更新内容全场小说免费阅读，海量小说大全全网搜索免费阅读，大神新作，影视同名小说，女生言情……各类风格，小众分类应有尽有，等你来看全场免费全场免费、全书免费，全网搜索小说大全免费看小说，搜索添加书架随时随地追书实时更新实时更新热门小说，还在苦苦等待作者更新，观看新章节快人一步，精彩剧情不容错过海量书库书城囊括穿越、言情、武侠、玄幻、都市、后宫、盗墓、历史等主题，各种热门小说、全本小说、各类分类应有尽有强大功能各种强大的个性化设置功能，随意定义背景颜色、字体大小，拥有一站式目录、夜间模式、体验式反馈等实用功能，便捷的看书软件把好看的小说推荐给你，把舒适的观看体验给你，快来观看免费小说"}
{"label": "70", "label_des": "工具", "sentence": "1.精选海量高清壁纸，预置常用分类，每天固定更新，让您的手机桌面更加精彩。2.支持壁纸搜索功能，推荐热门标签，满足您更多的个性化需求。3.一键设置桌面壁纸、锁屏壁纸，操作更加简便，自动适应手机屏幕。4.在电脑上扫描搜狗壁纸的二维码，轻松将壁纸下载到手机。5.摇一摇,一键换支持选取自定义来源的壁纸。6.本地壁纸管理，完成单张及多张壁纸删除操作，轻松自如。7.贴纸条儿，让壁纸带着祝福，围绕在你身边。8.可将壁纸分享至新浪微博、微信，与好友分享更多感动。更新内容1.联合搜狗输入法推出设置键盘皮肤功能，键盘也能美美哒；2.解决部分机型关闭锁屏不能启动系统锁屏问题，感谢小伙伴儿们反馈；3.优化锁屏页面显示效果及一键换锁屏功能；4.优化MIUI机型适配；5.等你来体验哦。"}
{"label": "106", "label_des": "电商", "sentence": "鲜花品牌简介]花礼网hu.com，是一家经营超过14年的品牌鲜花网，全称中国鲜花礼品网，2013年被中国电子商务协会评定为鲜花礼品龙头电商企业。花礼网特色]13小时送花鲜花速递全国2000+个城市，13小时送花上门，最大程度的确保鲜花的新鲜与高效配送，花礼网已为500万+客户用鲜花传递过祝福。花材新鲜甄选昆明新鲜A级花材，始终坚持按照接单鲜花制作品质检验配送的流程一丝不苟地处理订单，专业分工协作，确保花束品质稳定。口碑好目前花礼网已有20万+真实用户评价，用户好评率高达99.2。优秀花艺，定期培训拥有业界优秀的花艺师团队，已设计打造多季畅销鲜花花款，备受客户好评。花店花艺定期培训，每单照片回传，审核评分，以确保鲜花的制作效果。款式众多不仅只有鲜花，还有众多品牌生日蛋糕、进口永生花、精选礼物，总有一款最贴TA的心。走进花礼]下载这个APP，你可以随时随地送鲜花、永生花、订蛋糕、选礼物；鲜花送达即刻通知；生日/纪念日提醒，重要日子不会忘花礼网www.hu.com订花电话4008898188更新内容全新体验，强烈建议升级1.首页优化，更好的订花体验2.个人中心改版优化3.修复用户反馈的bug"}
{"label": "56", "label_des": "英语", "sentence": "英语语法是针对英语语言的语法进行的研究，指英语中语言的结构规律。此应用详细的分类介绍了英语语法的相关知识。应用特点内容详尽操作简单使用方便是您学习英语语法，英语水平的不二之选。，部分。"}
{"label": "116", "label_des": "经营", "sentence": "品牌介绍顺丰急送，专注同城配送的专业团队打造同城物流专业配送平台顺丰骑士APP是一款为顺丰同城配送员打造的赚钱好帮手，如果您时间零散，注册兼职，可以自由接单，自己做自己的老板，平台提供专业指导培训，单单结算，让您随时随地开赚；如果您时间充足，入职专职，大数据精确计算合理派单，轻松送货。顺丰骑士，海量订单等你来，月入过万，更有多重活动，助力收入产品优势1.品牌优势顺丰背书单量不愁，合理推单单单结算 2.接单灵活兼职骑士自由接单，入职专职合理派单 3.收入丰厚兼职骑士自动到账，专职骑士稳定收入 温馨提示顺丰骑士APP在使用过程中会持续使用GPS定位服务以便给用户推送附近订单，切换至后台使用时，仍会继续使用。相比其他操作会消耗更多电量，影响电池的续航时间。ThisAppwillconstnlyrunGPSinthebckgroundinordertosentoutorders,whichmydecresebtterylife.更新内容1、支持配送订单2、支持查看骑士信息和进行上下班操作3、支持查看骑士收入和收入明细4、支持兼职骑士在任务市场抢单5、支持上下班操作6、设置中可以对pp进行功能性设置7、支持对保障资金的缴纳和提取"}
{"label": "4", "label_des": "同城服务", "sentence": "U+智慧生活，一切尽在掌控。"}
{"label": "70", "label_des": "工具", "sentence": "相信大家总有要将手机放在一边的时候,也许是在运动,也许是在午休,也许是在忙等等,这时您的手机没有丝毫的照看,很容易让小偷趁虚而入.自己曾经就因打球把手机放一边而被偷了手机.为了给大家的爱机降低风险,防盗警报应运而生.在您将手机放在一边时,您只要打开警报,就可以安心去忙自己的事.当有谁触碰到您的手机时,手机就会以最大音量发出警报.解除警报的方式及操作可以再应用设置页中设置,还有警报的灵敏度,警报音频,警报启动延迟的设置等.更新内容更稳定、更优质，邀您一起体验。"}
{"label": "104", "label_des": "绘画", "sentence": "风靡海外的涂色新玩法像素涂色，轻松搞定fshion的像素风画图不用纠结于红黄蓝绿，不需要懂得色彩搭配，只要根据像素框内的数字添上对应颜色，即可创造出完美作品，视频重现整个涂色时间流，一键分享，赚足眼球打发时间的神器，用耐心和毅力创造您自己的作品集，适合调整您充满焦虑的小心情。简单上手的玩法，用更直接的方式创造更有趣的东西，适合满足您的创作成就感。数字填色新潮流，带你搭上流行的高速车产品特色每日免费模版更新1000+流行图案模板界面简洁，内容丰富操作简便，结果惊艳支持视频录制、分享适合全家一起的游戏更新内容新年主题界面火爆上线还有全新的灵感栏目上线哦，大家玩起来您的每一条反馈我们都会认真对待并处理，再次表示感谢您可以随时到像素涂色官方微博进行意见反馈和主题ide的提交哦，若被采纳有大额钻石奖励哦"}
{"label": "48", "label_des": "音乐", "sentence": "虾米电台原AI电台全面升级，沉浸式音乐播放形式给你全新感官体验；猜你喜欢、听见不同以及其他随心听电台随场景罗列，更加懂你所需；新增时光电台，让你跟随音乐感受一整天的光阴轮转。视频频道原视频频道全新改版，瀑布流方式展示内容，观看体验升级；支持视频自动播放，让你在收听音乐的同时可浏览更多精彩内容。虾米音乐人乐库原创寻光频道升级，从新出发探索原创音乐的更多可能；增加个性化推荐，发现更适合你的原创内容；更多寻光精选集锦，百名未曝光少年等你发现。专辑评分新增专辑评分功能，可快速了解专辑口碑，试听过后写出评价，可充分表达个性观点。更新内容1.推荐猜你喜欢模块增加分类，轻松触达更多精彩内容2.乐库增加音乐卡片，全新CoverFlow方式呈现个性化音乐内容乐库；原创寻光频道体验升级，挖掘优质虾米音乐人的更多可能3.虾米电台增加沉浸式播放，新增时光电台，跟随音乐感受光阴的轮转4.视频频道全新升级，优化相关推荐，增加沉浸瀑布流播放模式5.音质全新采用c音频编码，音质升级更好听6.专辑评分评价方式全面升级，听歌打分表达个性主张"}
{"label": "16", "label_des": "射击游戏", "sentence": "《战箭天下》BattleOfArrow，是一款1对1轻竞技对战手游。游戏以骑马射箭为题材，用户可真实地体验到手指滑动瞬间带来的快感以及强烈打击感。游戏以卡通的画风表现手法，在全三维空间中展开的1对1对决，每场战斗都能为您奉献逼真体验和紧张之感。,次时代PVP骑射对决手游,一、新增装备白花短精工、百花破石弓二、特技武器/防具箱子活动三、生存模式相关调整1、每星期装备/特性使用限制表更2、新增租用装备3、逃跑相关数值修改四、其他问题1、BUG修复2、新增商店出售装备"}
{"label": "54", "label_des": "职考", "sentence": "一站式解决社会工作者考试刷题、听课两大需求用看书30的时间顺利高分通过初级社会工作师、中级社会工作师考试。题库社会工作准题库全面收录近10年来社会工作者考试历年真题、模拟题题库、每日一练、考点章节练习、社会工作者高频考点、准题库内含有上千万题库精准解析。视频章节课社会工作者视频章节课由主流命题研究专家主讲，为大家免费提供大部分教材全面精讲课程。直播课程社会工作者准题库每天都有免费的直播课，你可以随时随地进行学习和跟老师交流题库大数据分析社会工作者准题库可以根据十几万用户的答题情况，分析出高频考点和高频易错点，也能为你提供精准的能力评估报告，精准分析考点掌握情况。更新内容1.优化了用户体验2.依据教材大纲更新了内容"}
{"label": "12", "label_des": "魔幻", "sentence": "《烈焰裁决BT版》游戏秉承传奇经典设置，力求带给玩家原汁原味的传奇。游戏当中的人物、怪物均采用全新设计的高品质模型，动作更为自然，形象精致生动；游戏场景精美宏大，音效清晰逼真，营造出良好的游戏氛围，极具代入感；华丽的技能和优良的操作手感带来优秀的战斗，打怪PK更为爽快。《烈焰裁决BT版》游戏秉承传奇经典设置，力求带给玩家原汁原味的传奇。游戏当中的人物、怪物均采用全新设计的高品质模型，动作更为自然，形象精致生动；游戏场景精美宏大，音效清晰逼真，营造出良好的游戏氛围，极具代入感；华丽的技能和优良的操作手感带来优秀的战斗，打怪PK更为爽快。"}
{"label": "113", "label_des": "办公", "sentence": "智汇随身厅是手机版移动CRM，是一线员工和合作伙伴进行客户服务和互联网营销的工具，提供话费充值，套餐、流量包、优惠活动等基础通信服务能力，是社会渠道合作伙伴的4G终端采购、销售、售后服务一体化平台，是整合山东移动全产业链和异业商圈资源的互联网营销生态平台。"}
{"label": "70", "label_des": "工具", "sentence": "手机找回是华为公司为用户精心打造的一款保护手机和个人数据安全的云服务。在您遗忘或丢失手机时，手机找回将帮助您定位手机当前所处位置。您可以通过锁定设备设置密码锁定手机屏幕，还可以通过清除数据，远程删除手机信息，减少不必要的损失。更新说明1.优化帐号信息显示规则2.修复一些细节问题更新内容BUG修复。"}
{"label": "24", "label_des": "辅助工具", "sentence": "游戏直播、UP主必备专业录屏软件更新内容提升体验，修复部分问题。"}
{"label": "34", "label_des": "新闻", "sentence": "公司简介万达财富APP是万达金融集团旗下综合性智能科技信息服务平台，秉承安全、专业、透明的理念，以人工智能信息技术为核心，基于海量的人本数据、金融产品及信息资讯库，从用户需求出发，实现智能匹配和定向推送，向客户提供智能化、多元化、定制化的精准信息资讯服务。平台致力于成为连接优质用户与优质金融产品与资讯的桥梁，让每一名用户平等、轻松、高效地享受高品质服务。更新内容感谢您关心和支持万达财富，此版本更新内容如下1.高端专区引入全新产品，面向高净值用户，甄选优质合作机构，为用户提供更专业贴心的金融信息服务。2.理财安全卡自助更换功能上线，无需线下填写繁琐的资料，更换更便捷。3.交易查询交易明细查询优化，查询入口统一，您可随时获得交易进度。4.意见反馈用户体验升级，您能更便捷提出改进意见，您提的宝贵意见，我们定当竭尽全力加速优化。"}
{"label": "70", "label_des": "工具", "sentence": "本软件由一线施工技术人员为方便自己和同仁的现场工作而开发，希望本软件能为一线工作者带来工作方面的助力。本软件适用建筑工程施工人员、路桥隧道工程施工人员、机械操作技术人员现场计算。本软件具备以下功能1、加减乘除四则混合运算、三角函数运算、指数运算、幂数元算、对数运算；2、常见几何图形参数运算和面积的运算；3、常见形体的体积计算；4、常用单位转换；5、沟槽断面土方计算；6、筑路材料密度、压实系数等；7、型钢手册；8、常用材料密度；9、指南针和经纬度；10、手电筒。您使用软件就是对我们的支持。目前本软件处于测试阶段，难免存在一些问题，希望您给予谅解。对于您提出的软件中的问题和好的建议，我们会在及时时间做出响应，做出满足您需求的软件，更好的服务施工一线的同仁。,,本软件由一线施工技术人员为方便自己和同仁的现场工作而开发，希望本软件能为一线工作者带来工作方面的助力。本软件适用建筑工程施工人员、路桥隧道工程施工人员、机械操作技术人员现场计算。当前版本修改H型钢标准为GBT112632010。增加工字钢截面积、惯性矩参数。"}
{"label": "34", "label_des": "新闻", "sentence": "大家都爱用的新闻资讯类应用，千万用户的共同选择 颠覆传统阅读，运用大数据算法，推荐你感兴趣的资讯内容，免受繁杂信息困扰，让你的阅读有用高效。1、海量内容源聚合超过5000家内容站点，热门资讯一手掌握涵盖热点新闻、娱乐、科技、财经、股票、社会、旅游、时尚、体育、军事、汽车、生活、情感等多元资讯板块2、个性化推荐搜索你感兴趣的内容，订阅你的专属频道，兴趣引擎智能分析你的爱好，为你呈现真正感兴趣的内容 时刻推荐你喜欢的内容。3、秒聚时下热点24小时刷不停，填充你所有碎片时间。了解当天所发生的新闻，用今日有料就够了更新内容1.dung~程序猿大哥修复了几个bug2.大幅提升了pp稳定3.pp运行速度小幅提升"}
{"label": "28", "label_des": "论坛圈子", "sentence": "丁香园，专业医学讨论社区。临床经验、病例讨论、考试晋升、科研投稿医疗领域全面、精华、权威的内容，都在这里。大众用户请移步「丁香医生App」。丁香园，专注服务医疗领域专业用户，伴随中国三百万医疗领域专业人士成长十七年。临床经验专业医学交流社区医生同行专家前辈都在这里病例讨论常见病、罕见病、各类典型病例海量医学影像资料轻松搜索随时讨论考试晋升经验贴干货贴精华帖避坑指南一网打尽更有重量级专业课程指导重点难点轻松get我们期待你的反馈进入丁香园App→我的→设置→关于我们→客服邮箱，联系我们。也可通过微信号「丁香园」反馈给我们。更新内容1、学术圈增加视频频道，有料又有趣的医学短视频了解一下2、公开课首页，增加个性化推荐课程3、关注频道，增加专题有新收录提示4、学术圈热门频道样式升级5、可直接在帖子页回帖6、等级页面增加v7总任务量统计"}
{"label": "70", "label_des": "工具", "sentence": "鲁大师VR评测，全国首款专业手机VR性能评测软件从传感效率、图像处理、VR运算性能等三大维度对你的手机VR性能进行权威的全方位评测，更新内容VR正式版本发布"}
{"label": "9", "label_des": "政务", "sentence": "公民及车辆信息申报与服务是一款长沙市公民信息及车辆自助申报软件，分为公民信息申报、车辆信息申报、房屋信息申报和单位信息申报四大模块。提供居住证申领及个人居住信息申报、个人车辆信息申报、房屋申报、房屋管理、承租人申报、承租人、车辆管理，单位管理、员工管理等智能化的管理功能。帮助广大群众快速申报个人信息，公安机关实时掌握公民信息。更新内容更新投诉电话与扫描身份证逻辑"}
{"label": "71", "label_des": "亲子儿童", "sentence": "酷酷的益智冒险闯关来啦全方位锻炼宝宝反应力和逻辑思维能力。快和小魔女一起，在魔法世界中用智慧克服重重难关，解救奇奇妙妙欢迎来到魔法世界在这里，宝宝要学习神奇的地水火风四大魔法。用地魔法建造阶梯，用水魔法让植物生长，用风魔法吹动船帆，用火魔法烧断绳索……冒险之旅中，宝宝要用不同的魔法解决，直到消灭魔王，拯救奇奇和妙妙我们相信，每个儿童都是创造奇迹的小魔法师。产品特色专为儿童设计的魔法冒险闯关益智关卡设计，让宝宝发散思维，开动脑筋，运用地、火、水、风魔法解决。4大关卡，8种怪物，10+障碍设置，给宝宝丰富多彩的魔法宝宝巴士从健康、语言、社会、科学、艺术五大领域关注幼儿成长，根据幼儿不同年龄段左右脑发育、敏感期特点和学习重点来设计产品，打造年龄+能力的多元化产品体系。让孩子学会独立思考，享受探索世界的乐趣。宝宝巴士是全球3.5亿家庭用户的早教选择宝宝巴士儿童早教pp，众多儿童早教产品的一致选择，孩子从小学宝宝巴士儿歌，宝宝巴士大全，宝宝巴士奇妙屋，宝宝超市，宝宝冰淇淋工厂，宝宝环保手工等使用者的一致推荐。新版本来了了解下更多游戏小惊喜，等你来发现不放过任何可以的地方，细节，让游戏更上一层楼贴心的小，和流畅度，畅玩无压力搜索宝宝巴士，就可以下载宝宝巴士的所有早教APP了哦~欢迎加入宝宝巴士官方Q群288190979，一起为孩子做更多更好的产品。"}
{"label": "19", "label_des": "体育竞技", "sentence": "《3D卡丁车Krt3D》是一款3D的竞速赛车游戏。引用现实中卡丁车模型，采用物理操控引擎。游戏音效一般，操作简单，易于上手。不过就是弯道过多，不容易掌控拐弯技巧。新的速度游戏与凉爽的赛车，经典的障碍赛在高速赛车卡丁车不会让你觉得无聊。...更新内容稳定性改进和错误修正。"}
{"label": "103", "label_des": "相机", "sentence": "一款连续霸榜的自拍相机，拥有时下流行的滤镜和美颜效果。主打风格滤镜+妆，只需一键，你也能轻松get网红小姐姐们的潮流自拍。个性化微调，精致五官实时脸部微调，眼鼻嘴精心雕刻出的细致效果，后期不用再P支持定制化保存五官模板，每次拍照都是仙女本仙～百变姿势，凹出C位造型超多拍照姿势示范，手把手线框教学，一键get网红们的刷屏拍照姿势自拍、街拍、探店、旅行各种场景都能轻松hold住～最IN风格，拍出大片感滤镜搭配妆容，营造多样化的整体拍照氛围，每一张都可以是不同风格的自己，轻轻松松拍出杂志大片。实时美颜，滤镜效果升级功能黑科技，拍出水嫩光感奶油肌，满满的细腻胶原蛋白～滤镜随心开，网红、小众、文艺、复古总有一款戳中你商务合作联系ulikemktbd@bytednce.com祛斑祛痘效果，get自拍好皮肤新增拯救废片功能，一键p图无门槛~=====反馈Q群858190460，你的建议与反馈是我们前进的动力~新版本Q群611496483，内测师火热招募中抢先新功能，还有超多神秘福利等着你~"}
{"label": "91", "label_des": "运动健身", "sentence": "活腻否huonifou减肥运动追踪器.是一款健身减肥,计步类软件.能精确监测运动步数,记录运动里程数,准确测量卡路里消耗.基于3D传感技术,实时记录自己每日的运动步数,精确感应走,跑等运动状态.专门针对减肥人士,运动爱好者,健身人群,以及缺乏运动的亚健康人群量身开发的手机客户端软件,它具有及时记录步数,运动里程,卡路里消耗等功能,,,为您优化了体验细节。"}
{"label": "94", "label_des": "股票", "sentence": "信达天下APP是由信达证券自主研发的一款一站式专业、智慧、财富，一站式炒股理财服务平台。信达天下APP为您提供高效实时的股票行情、安全快速的证券交易、方便快捷的自助业务办理、全面及时的市场资讯，以及多种基金、理财产品购买，满足您各方面投资需求。同时信达天下APP提供智能与人工相结合的多层次服务，每一名用户都能享受专业的券商服务。更新内容1.支持债券回购延时行情显示。2.支持股转新三板新增指数显示。3.增加持仓成本和买卖点显示开关。4.两融市价委托和担保品转入优化。5.新股信息列表显示优化。6.其它性能兼容优化。"}
{"label": "31", "label_des": "社交工具", "sentence": "一键生成酷炫小视频，装逼图片，恶搞图片。抖音最火最酷的特效视频都能够一键轻松生成。所获荣誉2018受欢迎应用各市场快速飙升快的神器。不断刷爆朋友圈，抖音热门视频。助你上抖音热门一键生成酷炫小视频，助你登上抖音，快手热门。特色功能视频创新的视频素材，高楼表白视频，帮你生成抖音热门小视频。动图不再静止，动起来更加酷炫，更加吸引人。GIF图装不再寂寞。炫富豪车订单，结婚证，怀孕证明，土豪金手机让你一秒变土豪。P图各种画中画，图中图，九宫格，键盘图等神器图应有尽有。。神秘乱码二维码，神秘乱码，让你劲爆朋友圈被点赞。下载Biu神器，就等于下载了一个抖音热门神器，斗图神器，表白神器，恶搞神器，小视频神器。还犹豫什么，快来下载吧联系我们Biu神器官方网站www.zbisq.comBiu神器官方公众号bisp01商务邮箱611969386@qq.com,Biu神器一键生成抖音热门视频,3月底了。马上就到愚人节了程序猿想好好休息所以提前发个修复的版本希望大家喜欢，愚人节做表情包，就选Biu神器"}
{"label": "18", "label_des": "动作类", "sentence": "红警•坦克4D是一款年度最佳策略型战争游戏，拥有极佳的游戏画面，一流的游戏。游戏以现实世界中坦克家族的四大分支为基础，构建了一个架空的真实战争世界。在这个世界中，一切以冲突与发展为主导，每个参与者，都要在群雄环绕的环境中发展自己的基地，建立自己的装甲武装力量，扫平一切阻碍自己君临天下。你还等什么快来一起驰骋战场吧游戏BUG，游戏。此更新为热更"}
{"label": "31", "label_des": "社交工具", "sentence": "咘谷是一个专注于年轻人的移动社交互动的多元化平台，在这里，你能看到当红的影视明星、歌手大咖；可以成为时潮的网络达人、以及和周边同城同区域的人互动交流。通过咘谷平台，每一位用户都在这里找到新颖表达方式和展现自我的乐趣，同时点点手指，就可以满足用户方便快捷的生活消费入口。,用电影记录生活,修复部分已知BUG，提供用户体验"}
{"label": "70", "label_des": "工具", "sentence": "产品介绍GO桌面是一款好用、强大的Android手机桌面美化应用，为用户提供手机界面美化、应用智能管理、效能等功能，丰富的主题、壁纸、特效和桌面设置，让你的手机好用又好玩快来和全球3亿用户一起吧特色功能精美主题壁纸明星、爱情、动漫资源每日更新，给你的手机新色彩小工具贴心功能的GO小工具，管理手机更顺手屏幕特效酷炫3D特效，炫丽滑动切屏自定义手势打造个性舒心的使用1、新闻屏，新闻刷新和打开更快速；2、部分机型无法设置默认桌面；3、提高运行"}
{"label": "48", "label_des": "音乐", "sentence": "欢迎来到宝宝音乐启蒙在这里，你可以欣赏5只可爱的小动物的乐器表演开启动物认知启蒙它们分别是小猴子、小恐龙、小狮子、小狗和小熊猫。弹钢琴、拉小提琴、吹长笛...玩什么乐器都由你决定宝宝音乐启蒙是一款专门为儿童设计的儿歌早教启蒙APP。在欣赏美妙的音乐的过程中，开展儿童乐器认知，并学会简单的操作，培养儿童动手操作，激发他们的音乐兴趣。怎么玩从钢琴、小提琴、长笛、小号、木琴...任意选择乐器，培养儿童早教艺术兴趣欣赏小动物的精彩演出，儿童自主动手操作，演奏曲目由你决定，趣味的育儿体验小动物们的表演太精彩了，点击屏幕给他们送上美丽的鲜花和掌声吧，学会社交小礼仪点击钢琴的按钮，操作舞台上小动物。来吧，和小动物一起来表演，体验海量儿歌旋律观看乐曲的弹奏过程，学习简单的钢琴弹奏产品特色1、不用购买门票、不用出门，在家欣赏美妙的音乐会2、认识5种乐器，分辨它们不同的声音3、超过10首经典儿歌，想学哪首学哪首4、即使你不会弹奏乐器，在这里你也能弹奏出美妙的音乐更新内容当当当~全公司靓的程序猿，给大家带来了新版本新增锁定功能验证框输错4次将被关闭、锁定1分钟，避免儿童误操作。新增儿歌和故事推荐当宝宝进入休息页面，就会听到好听的儿歌和故事。新版本里还藏了很多小惊喜，快更新版本，发现它们吧。搜索宝宝巴士，就可以下载所有APP、儿歌、动画、视频了哦~欢迎加入宝宝巴士官方Q群288190979，一起为孩子做更多更好的产品。"}
{"label": "95", "label_des": "借贷", "sentence": "光速借款由北京公司微额科技有限公司独立开放运营,借钱就找光速借款pp,手机贷款方便又快捷,借款借钱分期利率低.极速申请,立即拿钱,随借随用。纯线上小额贷款,手机贷款,贷款软件就下光速借款手机APP,纯线上借款APP，手机借款，快速放款，让您缺钱不再发愁，借钱给你花，信用分期小额借款不用担心应用优势1.小额贷款灵活操作凭身份证和手机号即可轻松申请贷款,现金贷款,小额贷款,手机贷款,贷款软件,想贷就贷。2.现金借款想借就借快速审核，高效放款，方便用户借钱、借款、贷款，小额贷款实现当天审核，3.当天放款，助您轻松贷到款。4.小额贷款门槛低贷款自动审批,借款无需面签,手机借款快至3分钟到账。5.低息贷款手机借款款利率低,还款无忧，掌上的借贷宝贝联系我们微信公众gungsujiekun客服QQ3298687674更新内容1.修复一个bug，提高用户体验2.优化借款流程，放款快速"}
{"label": "23", "label_des": "MOBA", "sentence": "200倍爆率重温经典，独立引擎跨服攻城，万人不卡顿登陆送10W钻石、杀人神戒、三头狼、炫彩翅膀、SS红装，屠大刀为荣耀而战游戏玩法◆排位赛季跨服激战巅峰对决◆华丽转生职业形象变身觉醒◆主宰神器神兵崛起屌丝逆袭◆刷怪爆装极品装备一刀狂爆◆自由交易装备无绑买卖自由联系我们客服QQ800089273搜索时选择找服务客服电话02038559337官方玩家QQ群582664707,跨服PK，自由交易，刷BOSS爆神装,新增内容1新兽魂装备。兽魂装备可通过兽魂碎片合成获得，穿戴装备增加基础属性。2新增元晶石。元晶石镶嵌后增加基础属性，兽魂装备10件都镶嵌同类型元晶石即可激活套装属性。3新增兽魂副本。副本BOSS掉落兽魂碎片和元晶石碎片。4新增主宰铭刻玩法。消耗铭刻石即可对主宰神兵进行铭刻操作。5新增行会技能圣神庇护。学习技能后，受到玩家攻击时，优先扣除庇护值再扣除血量。优化内容1行会诛魔玩法优化2新增1920转相关内容地图、BOSS、装备，新增190级等级上限。3部分活动、月卡特权BOSS增加160180级BOSS4VIP等级不足时，无法穿戴镶嵌VIP孔位宝石的装备5炼魂次数一件5次移除，新增炼魂一键100次6设置里面的内容，离线默认保存最近一次的修改7基础技能升级经验不足时，告知获取途径8安全锁弹窗推送玩家设置的条件改成转生>=5转，功能图标的开放条件不改9境界塔101层以上三职业血量增加狂魔至尊法蒂塔以上10新增兽魂装备24小时限购礼包，功能开启后推送11修正部分仇人移除后无法加好友的问题"}
{"label": "113", "label_des": "办公", "sentence": "道客巴巴作为在线文档分享平台，一直致力于为数亿互联网用户打造自由交流与平等学习的开放式互动平台，让更多用户在分享中提升自我。基于以上理念，道客巴巴重磅推出道客巴巴手机客户端Android版。该客户端是基于道客巴巴网站3亿高品质文档基础上，专门为Android用户量身打造的手机在线文档分享平台，其内容涵盖行业研究资料、教学课件、学术论文、应用文书、考试资料、企业文案等几十个专业领域。下载并安装该客户端后，用户可以随时随地在线分享文档资料，也可以随时随地在线阅读、下载海量高品质文档。客户端支持高清阅读，操作简单，反应迅捷。电脑、手机、平板等终端设备上无缝连接，信息同步更新，真正为用户实现随时随地，想读就读,,BUG修复。"}
{"label": "14", "label_des": "卡牌", "sentence": "首创千变阵容手动实时释放技能的新一代卡牌回合手游《英雄无敌》正式上线测试，数百位中华英雄与您一起跨越上下五千年，伴你实现儿时的英雄梦,,优化UI界面"}
{"label": "72", "label_des": "母婴", "sentence": "孕健康APP主要实现了以下五大功能一、优生优育惠民事项办理方便育龄人群生育登记，并对可提供婚检、孕前优生检查、孕13周建档、唐氏筛查等业务的服务机构进行查看和预约。二、互联网医疗服务育龄人群通过APP可实现网上挂号预约、医生问诊、医生签约、病房预约、医院导航、检查结果查询等服务。三、个人专属的消息提醒育龄人群通过APP可接收到医院发送的消息提醒，如下次检查时间、检查项目、检查目的等，引导育龄人群定期检查。四、医院展示通过APP对医院进行介绍，使育龄人群及时了解医院开展的特色医疗业务及便民措施，方便育龄人群预约和问诊。五、母婴知识在线学习省内权威的互联网母婴课堂，育龄人群可观看各医疗机构开办的直播课程，并及时掌握母婴健康知识。"}
{"label": "71", "label_des": "亲子儿童", "sentence": "宝宝巴士的宝宝认鞋子，是一款认知+智能相结合的幼儿早教应用，用有趣的互动游戏模式让宝宝认识不同功能的鞋子。下雨了，要穿哪双鞋子才不会被雨淋湿呢跳舞了，要穿哪双鞋子才最舒服呢回家了，要换哪双鞋子才最合适呢除了这些，还有好多好可爱的鞋子呢小朋友们，你们都认识它们吗动动手认识鞋子的同时，还可以在鞋子上创意涂鸦，做出宝宝自己喜欢的鞋子哦动动脑根据奇奇妙妙的着装为它们选择一双合适的鞋子吧小朋友们，赶紧来试试吧宝宝巴士专注于移动智能早教产品研发以蒙氏蒙特梭利教育作为理论依据以五大领域作为划分的具体依据根据学龄前儿童不同年龄段的敏感期特点和学习重点来设计产品构建出年龄+能力的多元产品体系。丰富有趣的产品让孩子在游戏中独立思考自由学习享受探索世界的乐趣。搜索宝宝巴士大全就可以下载宝宝巴士的所有早教APP了哦~▶联系我们用户交流QQ群59800848微信宝宝巴士微博@宝宝巴士官网http//www.bbybus.com邮箱ser@bbybus.com更新内容1.修复一些小问题,提升使用体验；"}
{"label": "4", "label_des": "同城服务", "sentence": "哈工e家APP是哈尔滨市总工会推出的互联网服务平台,全市职工可以通过哈工e家查询哈尔滨市总工会相关普惠服务,APP上设置了工会会员卡的查询办理版块，职工求职招聘，单身职工婚恋交友，会员卡普惠商城等一系列职工普惠服务。更新内容哈工e家APP全新改版职工会员自己的福利平台新增优惠商家服务类型多样、服务齐全新增家政服务功能认真服务、专业负责、贴心安全新增婚恋交友功能寻找那个爱你的TA新增积分商城功能精美礼品换不停"}
{"label": "19", "label_des": "体育竞技", "sentence": "这是一款来自GLU公司开发的一款越野车杂技类游戏，挺不错的一款3D越野车类游戏。游戏特点1.5种不同的惊心动魄的事件类型炫耀，时间攻击，表演，压力，时间试行+FMX第四巡回赛的终极挑战2.世界各地的7个不同的地点伦敦，墨西哥，西班牙，得克萨斯州，德国，华沙和拉斯维加斯3.4个独特的自行车解锁，每一个不同的驾驶行为4.具有逼真的物理引擎,,修复部分小错误，提升整体稳定性。"}
{"label": "70", "label_des": "工具", "sentence": "天天闹钟是一款专为安卓手机用户量身定制的闹钟软件，全面超越了安卓手机系统自带闹钟。提供大家常用的起床闹钟、会议提醒、语音备忘、倒计时等多种功能。天天闹钟专注于安卓手机用户，我们的目标是成为最强大最好用的安卓闹钟软件，天天闹钟将陪你度过每一个重要的时刻。主要功能1.超越系统功能强大的响铃时间设定、铃声音量、延迟响铃时间设定、晃动手机延时响铃功能、震动闹钟等；2.个性闹钟定制起床、生日、备忘等多种自定义闹钟提供完美解决个人生活提醒解决方案；3.智能语音闹钟随心添加语音闹铃，个性更好用；4.智能备份还原智能备份闹钟数据到手机，还原历史闹钟记录；更新内容修复了一些BUG。"}
{"label": "71", "label_des": "亲子儿童", "sentence": "应用简介智慧树是国内优秀的幼教云平台，致力于提升幼儿园信息化水平，为幼儿园和家长搭建沟通互动新桥梁。应用特点智慧树幼教云平台教师版，主要为教师提供一个高效办公、和谐办公、透明办公，能与家长良性互动的幼儿成长教育软件，它与智慧树幼教互动云平台家长版可实现信息云共享，促进老师与家长之间的沟通互动，增强了家长与幼儿园彼此的理解、支持和信任，形成全新的家园共育方式。老师还可通过教师端APP进行考勤管理、幼儿点评、幼儿作品管理、周计划日程管理、幼儿档案等无纸化、一站式信息化管理，全面提升教师办公效率及信息化办公水平。联系我们欢迎来到智慧树大家庭，期待您的建议与意见官网www.bbtree.com邮箱kf@bbtree.comQQ交流群306402841,智慧树，让孩子更好成长,V6.6.9更新内容1.新增手机号+验证码的登录方式；2.优化消息推送，推送更精确；3.优化用户体验，解决了部分bug问题。"}
{"label": "70", "label_des": "工具", "sentence": "旧貌换新颜，中华万年历品牌全面升级。日历、运势、日程、记事、提醒，功能全，体积小；速度快，口碑好，我们还是那个3亿华人共同选择的中华万年历，依旧为新老历友们免费提供云服务，全球用户数量领先的跨平台日历APP，让时光充满乐趣1、日历农历黄历随便看，假日节气道道全。 2、天气中国天气网战略合作伙伴，支持天气背景随天气变化，提供空气质量、灾害预警等全方位信息； 3、个性阅读新闻、亲子、情感、旅行、赛事…定制个人阅读口味，你在乎的，我们都懂； 4、生日、纪念日、倒数日支持通讯录、社交网络上的重要日期一键导入； 5、记事支持多次、周期性重复提醒，支持添加涂鸦、录音等信息； 6、云同步支持手机、Pd、网页端实时同步； 7、实用工具解梦月经算吉日，求签铃声换壁纸…传统文化与现代生活完美结合； 8、私人定制支持全屏半屏日历样式、多种主题皮肤。 抱紧我们 在线帮助请在APP中点击头像，通过「意见反馈」告诉我们。 QQ交流群204980346安卓、76724787苹果 客服电话01084159031工作日0900~1800 微博/微信@中华万年历 浏览器打开网页http//www.zhwnl.cn/更新内容1.日历界面字体优化2.修复遗留bug，提升性能3.日历主功能细节体验优化"}
{"label": "5", "label_des": "快递物流", "sentence": "又是一年新春到，搜狗搜索APP携蔡依林、周笔畅、张云雷、黄景瑜、胡彦斌、佟大为、王子异等二十多位爱豆CALL响新春，给您拜年啦还有神秘大咖惊喜在线陪你视频聊天送出暖心祝福，愿大家新的一年猪年大吉猪事顺利节日期间，来APP搜索你喜欢的明星，就能接到TA的专属来电，跟爱豆面对面的机会就在眼前，只差一次点击哦~~~主要功能权威搜索快捷搜索，语音播报，动嘴就能搜，一键全翻译，拍照搜索更方便S新内核启动速度翻倍,流量还省更多，看网页看视频再也不会卡成PPT啦超萌汪仔云养智能汪仔，AR秒变萌宠，在线陪撩等你来全新首页全新UI颜值升级，短视频丰富有趣，发现页功能更全，个性化的资讯搭配神回复，比比谁更有才~海量小说全网资源看正版，整本小说免费读，云书架扩容到500本，支持本地导入存书，让你边看小说边赚搜豆，还有神秘好礼赠送哟积分商城签到送搜豆，连签7天还有惊喜礼品，千余种商品任意换，壕无人性送红包，衣食住行样样帮你省钱,搞笑视频免费小说，尽在搜狗搜索,你家idol@你，好嗨哟^oo^1、想跟你的idol一起过年吗想要ta在线陪聊么么哒吗想在七大姑八大姨催你找对象的时候一击反杀震翻全场吗2、来搜狗搜索APPCALL响新春，猪年我们给你大惊喜3、节日期间，来APP搜索你喜欢的明星，就能接到TA的专属来电，让你跟爱豆面对面交流，来不4、搜狗联合国家卫健委推出权威就医指南，随时查询身体不适问题，搜狗将提供权威、专业、放心的医疗信息，身体不适别忽视，及时搜索为健康"}
{"label": "95", "label_des": "借贷", "sentence": "91好借，手机贷款、1分钟申请、最高20万元、闪电借款。通过大数据智能匹配信用贷款、小额贷款、消费贷款、教育分期、旅游分期、医美分期、数码分期，快捷申请，覆盖全国100多个城市地区。合作机构新浪有借，新浪有还，宜人贷，拍拍贷，向钱贷，小赢卡贷，团贷网，融360，闪银，360借条，卡卡贷，及贷，用钱宝，省呗，借呗，花呗，还呗，玖富万卡，我来贷，平安普惠，2345贷款王，即刻贷，数百家贷款结构一站式申请。特色1.额度高1~50万2.速度快快至24小时放款3.利率低月费率低至0.78更新内容拒就赔，天天领"}
{"label": "49", "label_des": "直播", "sentence": "看说听唱是一个颜值美女帅哥聊天K歌视频交友的直播社交平台。全民直播随时随地想播就播走到哪里播到哪里。颜值主播上千个高颜值美女帅哥 想怎么聊就怎么聊。全新星偶一张照片，为你生成完美3D虚拟形象，可与好友进行合照，生成专属表情包。主播和你唱线下KTV用户支持与在线主播实时互动，合唱歌曲星圈交友浏览附近动态，发现身边有趣的人。精彩活动交流互动多多，精彩活动等你来参与。更新内容1、优化产品体验2、修复已知BUG。"}
{"label": "79", "label_des": "租房", "sentence": "青客，中国公共租赁住房提供商，是由国资基金引导社会资本参与投资，职工持股的混合所有制企业，是在同级地方党委领导下开展工作的社会公共租赁住房提供商。青客寓意青年客人，定位地铁边、租得起、有管家的青年公寓，立志为1000万青年人才解决住房问题。青客成立于2012年，发展迅勐，截止2018年底房源量近10万间，业务范围覆盖上海、苏州、杭州、南京、武汉、北京、嘉兴等城市。作为一家新型互联网公司，青客在公司业务流程的每一个环节都充分体现了互联网思维，用科技彻底颠覆了传统公寓行业。新客首次入住青客公寓享受前三天无理由退房、全额退款；前七天内无责退换房。三大认证，锁定靠谱室友；网上缴费，轻松生活；智能门锁，保证安全；Wifi覆盖，时尚方便；标配齐全，拎包即住；非中介，0手续费更新内容1、新增人脸认证重置登录密码功能要您使用更方便；2、新活动持续进行中；3、已知问题修复；"}
{"label": "70", "label_des": "工具", "sentence": "Moboplyer2.0使用全新的UI设计和最新的FFmpeg2.0解码器，以更加简洁的UI、更加人性化的操作方式、更加强大的解码能力为用户提供更好的视频播放。Moboplyer2.0无需额外安装解码包便可支持几乎全部安卓设备。新版特性支持多核解码、并可选解码使用的核心数；了硬解能力，支持更多格式的视频硬解；更高效的媒体文件搜索机制，手机看视频更快捷。更便捷的视频文件管理方式，视频文件一目了然。更方便的视频播放列表，影片切换更快捷。更多人性化的播放设置，让您的播放器与众不同，个性十足。支持直接小窗口及多窗口播放影片，多个视频同时浏览观看，更多选择，更好。视频，聊天，游戏同时进行，不错过每个美好瞬间。支持进度条缩略图预览影片。支持截图和分享，留住和分享更多美好瞬间。支持widi多屏显示，手机连接电视播放视频，手机可同时进行其他操作。视觉更加炫酷了一些BUG。"}
{"label": "118", "label_des": "其他", "sentence": "索尼中国官方手机客户端安卓版本新客户端提供产品信息浏览、产品购买、在线支付、订单查询等完整购物流程；整合索尼会员机享受更多会员尊享权利；并且提供索尼中国线上线下促销、活动资讯，索尼音乐等内容。更新内容1.新增在线客服功能；2.已知问题修复。"}
{"label": "17", "label_des": "休闲益智", "sentence": "《双人对战游戏Actionfor2Players》是一款休闲娱乐游戏。该游戏包含3个不同类型小游戏。3个游戏分别是坦克大战，赛车以及掌上足球，3款游戏都十分具有可玩性，同时每个游戏都能够支持24人同屏对战，满足玩家竞技的需求。快来下载游戏和小伙伴们一起玩耍吧。"}
{"label": "18", "label_des": "动作类", "sentence": "像蜘蛛侠一样自由的在城市里飞行，用你的绳索，从一个摩天大楼飞往另外一个摩托大楼。你可以完全控制自己的绳索，触摸某个摩天大楼就可...更新内容修复了一些BUG。"}
{"label": "97", "label_des": "彩票", "sentence": "业内专业的彩票推荐平台，囊括国内绝大部分主流彩种，日均产生推荐帖子过千篇，其中预测总命中率保持在7成左右,行业动态、技巧大全、中奖故事应用尽有。,,更稳定、更优质，邀您一起体验。"}
{"label": "34", "label_des": "新闻", "sentence": "路透社的Android应用程序，为您带来世界上值得信赖的新闻机构的报告和市场数据。以上描述中存在违反广告法的内容，自动用代替,,为您优化了体验细节。"}
{"label": "49", "label_des": "直播", "sentence": "云视听悦厅TV搜狐视频TV是一款安装在电视、机顶盒等Android智能设备上的视频客户端，提供视频点播服务。拥有海量高清、超清、蓝光资源，包含电影、电视剧、动漫、综艺、亲子、体育等板块以及独家的自制剧、美剧等特色内容。为广大TV用户提供流畅、清晰的视频服务。更新内容优化体验，增强稳定性。"}
{"label": "40", "label_des": "搞笑", "sentence": "一条应用为本公司开发的首个搞笑应用，每天一条搞笑段子，每天一条搞笑图片，每天一条搞笑电影，每天一条搞笑语录，等等，欢迎下载一条，有一条，每天更精彩。更新内容提升了稳定性。"}
{"label": "95", "label_des": "借贷", "sentence": "缺钱必需品产品特色1.平台靠谱截止2017年12月，已有上千万名用户使用钱有路。2.流程简单基于移动互联网的全流程线上网络借款APP。3.多种方案提供5001000元，7/14天的灵活借款，满足您每一需要。4.不需抵押用户无需抵押。5.便捷借款只需填写个人基本信息，即可发起借款申请，老用户借款更容易。6.迅速到账审核通过，即刻放贷。躺着就可以拿到钱。7.安全放心严格保密您的个人隐私，银行级别的安保为您服务。关于我们拿米金服Nmibnk是一家移动互联网金融服务公司，致力于为年轻个人用户提供便捷的消费金融服务。公司管理层荟萃业界大牛，分别来自麦肯锡，招商银行等企业的专业人士。他们精通金融机构的运作模式，并欲将移动互联网科技与金融相结合，通过大数据对个人信贷风险快速判别，突破传统银行和金融服务机构在时间，空间及覆盖人群的限制，为更多用户提供快捷的消费金融服务，真正解决年轻群体消费难的问题。联系我们钱有路客服电话4006864366公众号qinyouluqyl了解我们官方网站http//www.nmibnkonline.com更新内容又提示更新钱小二说可是这次不一样，借款有彩蛋哦~"}
{"label": "70", "label_des": "工具", "sentence": "琵琶校音软件，使用方便。使用时，将手机靠近琵琶，依次弹拨各个弦来测各弦音。首先看测得音高，在音高正确的情况下看指针指针偏左，则表示音偏低，应将该弦拧紧；指针偏右，则弦偏高，应拧松。点击底部按钮可以听各弦示范音。软件使用时需要通过麦克风实时采集声音，如果您的系统提示是否给予麦克风录音权限时，请允许。否则无法调音。,,1、修复Android9.0崩溃bug2、微调UI"}
{"label": "3", "label_des": "租车", "sentence": "首汽租车是专业的综合性汽车租赁服务商，车队规模超过6万辆，网络覆盖全国79个城市，1100+网点。企业用车品牌传承67年国宾服务，全国企业用车排名领先新用户特权新注册用户可选0元首租或100元优惠全部直营门店7X24小时客服职守联手Europcr覆盖全球140+国家，3700+网点更新内容1.更新细节，提升用户体验"}
{"label": "61", "label_des": "语言(非英语)", "sentence": "脑洞大开的联想记忆，精彩纷呈的故事情节，对，这是韩语基础发音的学习，不再枯燥。本课程同时在佳学网、腾讯精品课、腾讯课堂、百度传课等在线教育平台上线，采用PPT录播教学的形式，通过各种趣味联想记忆将韩语所有发音创造性地串联成为小伊和蛇妖的故事。上线一年来，课程受到了广大韩语爱好者的一致好评，在佳学网语言类课程中，学习人数、评论数、好评度等各方面都高居榜首;目前在腾讯课堂247门韩语课程中综合排序第一名；在腾讯精品课平台上先后三次被推荐到腾讯网首页教育栏目…同学们的认可与支持证明了我们创造的联想记忆方法确实能够让广大韩语初学者有效快速地掌握韩语基础发音。，。"}
{"label": "17", "label_des": "休闲益智", "sentence": "在大地的尽头，有一处神秘而美丽的花之森林，每一位来到森林的造访者，都将会化身成一位美丽的花花姑娘，去体验花之森林的神奇和美妙漂亮的衣服送给最美丽的女孩，超好的化妆品送给最喜欢装扮的女孩，《花花姑娘之美妆奇缘》有很多漂亮的衣服，可以尽情的装扮自己，还可以拍照发给你的姐妹，让他们看到你是个漂亮的小公主一起去开启这神奇的美妆之旅吧游戏玩法打开游戏，来到到唯美神奇的花之森林的树屋，开启神奇的美妆之旅。护肤小屋，让肌肤焕发生机花花姑娘的护肤小屋里有各种花朵打造的护肤品，这可是每个爱美人士不容错过的产品哦赶紧来试试吧森林美妆，唯美浪漫的森林妆容让人气质出众梳妆台上的化妆品琳琅满目，快来一展身手画上一个充满森林气息的精致妆容吧梦幻衣橱，海量的服饰，让每天的装扮不重样花之森林中各种各样的鲜花为花花姑娘的服饰提供了天然的原材料，各种款式的服饰更是为每日的搭配提供了无限的可能和灵感。阳光花房，用爱浇灌每株花卉，惊喜等你开启在阳光花房中播下花种，为它们提供充足的阳光和雨水，会有更多的花花姑娘会在你的关怀下为你绽放。哦别忘了给你的花花姑娘们拍上一张美美的大合影,漂亮的衣服送给最美丽的女孩,1.新增多样试穿玩法；2.优化了新手礼包和节日礼包兑换；3.适配全面屏手机；4.修复已知bug并优化游戏体验；5.优化了界面并提升系统稳定性；"}
{"label": "24", "label_des": "辅助工具", "sentence": "二柄是专门为国内主机游戏玩家服务的移动应用APP，是目前国内主流主机游戏垂直销售平台及主机游戏二手交易平台，为PS4/NS/XBOX/Stem游戏玩家提供新闻资讯、攻略查询、游戏社交等功能。更新内容v6.5.2版本升级说明1，众多游戏厂商集体入驻携好礼向柄友拜年2，社区讨论版块开放了更多的热门游戏版块，欢迎各位柄友积极互动哦修复其他已知BUG&提升用户体验。"}
{"label": "72", "label_des": "母婴", "sentence": "※品牌简介国际妈咪成立于2009年，总部位于德国法兰克福。香港国际妈咪易购有限公司INTERNATIONALMOMMYEGOLIMITED位于香港新界元朗雄伟工业大厦13F，拥有香港自营仓储，并支持用户自提。德国DeyiInterntionnlLogistics&TrdeGmbH位于法兰克福机场旁，拥有德国自营仓储，并支持用户自提。※产品优势国际妈咪驻扎欧洲及香港，搜罗全世界顶尖优质的宝宝用品，这里的产品90以上为海外制造，用户有多种国际直邮配送选择自贸仓、德意中外运、万国邮政等等，用户收到的产品都为高品质产品。※自营国际物流国际妈咪拥有自营欧洲高效配送物流德意中外运，在欧洲有着较高的责任口碑，为用户解决各种物流，得到了用户的一致好评。※明德任责品牌代表了海外华人对中华人文文化发展与落到实处的期待，应国际妈咪海外团队要求，上海公司于感恩节当天于上海和平饭店发布《明德任责》精品童装品牌，为团队向用户表达文化的品牌。致力于海外文化弘扬中华文化传承，明德任责代表了对人不对事的责任态度。※联系我们客服电话4000061777官方微博http//weibo.com/guojimmi官方网址www.guojimmi.com客户端更新啦※国际妈咪海外直邮与世界宝宝品质同步；※MOMMY圈分享更新，赢取更多好礼；※整体，已知BUG；使用中的和建议，请前往我的投诉建议告诉我们哦"}
{"label": "18", "label_des": "动作类", "sentence": "化身变形机器人，守护城市和平"}
{"label": "8", "label_des": "公共交通", "sentence": "猎吧出行是智能电单车共享出行平台，满足用户在10公里以内的短途出行需求。出行有猎吧go啦使用猎吧无桩共享触手可及APP智能流程操控简易方便安全可靠绿色环保节能减排省时、省力、省钱猎吧出行目标是打造全球短途共享出行平台，方便用户出行；猎吧出行优势是拥有自主研发的系列化智能硬件设备，软硬件一体化协同支持车辆远程监控与升级，保障车辆的安全和运维。联系猎吧商务13771481101客服13338760288微信公众号用车猎吧出行温馨提示租车骑行过程会持续使用GPS定位服务，切换至后台仍会保持GPS连接，相比其它操作会消耗更多电量。GPS在后台持续运行会影响电池续航时间。更新内容跑腿入口界面优化.单车控制优化."}
{"label": "16", "label_des": "射击游戏", "sentence": "大型FPS枪战吃鸡手游压轴登场"}
{"label": "70", "label_des": "工具", "sentence": "应用简介尺、尺子是一款根据生活所需设计的免费测量工具，也可作为测量尺、量角尺；尺无后台启动，不偷流量，不盗隐私，不耗内存；尺、尺子操作简单，启动速度快，占用内存极小；尺子的界面简洁、大方、实用；支持从Android1.5以上的所有版本，尺、尺子兼容性超好；尺让你的安卓手机进化为强大的测量工具，各个角度，随心使用；工作，学习，生活中的必备神器，尺、尺子助您一臂之力核心功能1、精度高，识别清晰的毫米尺，尺子可显示英寸单位；2、尺、尺子操作简单，方便使用，提供多种纹理背景；3、支持横尺和纵尺，同时支持长度、角度等多方位测量；4、量角尺支持拍超定格，功能更强大,一款实用、简洁、专业的精美尺子,版本更新解决部分机型的刻度兼容问题"}
{"label": "91", "label_des": "运动健身", "sentence": "小苹果广场舞、美久广场舞、云裳广场舞、凤凰传奇广场舞、火火的姑娘广场舞；观看全新广场舞视频，带你一起跳起来广场舞教学详细的广场舞教学视频，广场舞16步，动作分解，镜头慢放，正反面讲解，让你轻松学习，欢乐舞起来；广场舞大全这里网罗了全新的广场舞视频，不管是中老年还是年轻人，都会在这里找到属于自己的广场舞；广场舞热门今夜舞起来、火火的姑娘、伤不起等热门舞曲应有尽有；更新内容超多广场舞蹈教学，随时随地观看；教程简单易学，容易理解和接受；优化数据传输，提升播放流畅度；"}
{"label": "28", "label_des": "论坛圈子", "sentence": "糖果头像包括头像、签名、网名、GIF表情包、内涵段子、搞笑视频为一体的社区APP,以用户为主导，突显强社交，让你的个性更加张扬，下一个网红就是你。头像、表情包完美适配QQ、微信、YY以及陌陌等几百款社交应用。更新内容1.修复已知BUG"}
{"label": "70", "label_des": "工具", "sentence": "应用描述极云普惠云电脑是一款改变用户上网方式的生活小工具，无需高配硬件。普通手机、低配电脑，乃至平板都可以轻松畅玩大型PC网游和线上办公。云端高配电脑随身携带，各种游戏随时畅玩。应用特点云端高配电脑，1080显卡主机人人拥有。登录即可让手机、平板、低配电脑成为能够畅玩STEAM上大型端游的高配游戏主机。海量游戏任意玩，云端同步更新，不再为内存不足和频繁更新所困扰。登录即玩apex英雄无限法则英雄联盟地下城与勇士方舟等游戏。内置游戏虚拟按键，使游戏更加方便，让外设不再成为游戏的局限。让电脑端游也能玩出手游的感觉。支持外接键鼠，满足复杂办公和各类游戏用户的使用需求。极云云电脑带你走进手机变电脑的线上网咖时代云电脑云游戏达龙格来云DNF口袋网咖向日葵远程控制电脑桌面问题反馈如在使用过程中遇到问题请在客户端反馈与帮助]联系对应的客服人工服务时间9002100,手机玩端游随时随地想玩就玩,1.论坛全新升级2.优化模拟按键"}
{"label": "14", "label_des": "卡牌", "sentence": "\"《梦幻神界》是一款游戏画面鲜明、玩法创新的大型MMORPG3D回合制多端游戏。游戏是以虚构修仙为背景从而进行扩展的故事；游戏共设定有2位主角，3大门派，20多种宠物，40多种外观造型，涵盖翅膀、坐骑、神兵等多种自定义造型变化；游戏采用回合制的游戏战斗模式，配以多样的角色技能、丰富的玩法与活动和良好的互动环境，游戏以交友为主题，能够引导玩家以积极向上、乐观健康的态度进行游戏，共同营造一个和谐向上的游戏社会环境，给玩家不一样的流畅体验。,梦幻等你，回合MMORPG大作,系统功能"}
{"label": "7", "label_des": "家政", "sentence": "回家用千丁享受舒适在家的高品质生活服务，重新定义社区邻里生活新风尚。生活琐事交给千丁，畅享服务更愉悦，生活更便捷。全国美好生活家最爱使用的居家生活服务平台。更新内容修复部分小错误，提升整体稳定性。"}
{"label": "106", "label_des": "电商", "sentence": "1688电子商务交流学习平台，期待您的加入团队成就您的梦想相互交流学习"}
{"label": "17", "label_des": "休闲益智", "sentence": "\"《追光者2》是一个穿越黑暗寻找光明的故事。主角露西是光之巨塔的守护者，拥有操纵光芒的能力，但是光之巨塔逐渐失去明亮，城市的光也四处分散，梦魇在黑暗中出现了，为了能让城市再度恢复活力，露西希望能够通过自己的力量找回失去的光芒，找回一切，于是她踏上了探索梦中世界的旅途。此次《追光者2》的冒险旅途中，除了主线关卡外，丰富的支线剧情也是本作的亮点之一。随着露西勇往直前，在支线剧情内她将有机会路遇神秘的熊先生。传闻，熊先生是梦之居民之一，想要得到月牙水晶重获新生回到人间，他的出现会影响露西的选择吗拭目以待吧,追逐光芒再续梦中前缘,1、"}
{"label": "110", "label_des": "社区超市", "sentence": "深圳市橙社网络技术有限公司是一家极富创业基因与创业激情的互联网公司，团队人均创业1次以上，公司旗下品牌汇爱家成立于2015年，以供港品质生鲜的社区宅配为起点，逐步为一线城市中高端社区用户解决买菜难、买菜贵以及食品安全方面的问题。还原蔬菜本来就具备的品质与价格亦是汇爱家团队成立的初衷与坚持的使命更新内容修复部分小错误，提升整体稳定性。"}
{"label": "36", "label_des": "小说", "sentence": "潇湘书院，女生小说阅读必备神器潇湘书院官方阅读器，等你哟~产品介绍十年磨砺，终成经典。逾两万名签约作者在线创作，二十万部热门小说实时更新。穿越、重生、架空、都市、青春、玄幻、豪门、异能、历史、职场、科幻、仙侠……海量小说类别，为你找寻开始的怦然心动。产品特点畅享离线阅读，WIFI环境下自动下载更新章节，随时随地无忧看书；所有内容实时和网站PC端保持同步，精选热门小说唾手可得；钻石、鲜花、表白……让你快速掳获大神芳心；WIFI环境下可自动下载书架作品的内容，非WIFI环境下畅享离线章节。联系我们潇湘官网www.xxsy.net潇湘微博@潇湘书院官方微博微信公众号潇湘书院潇湘用户交流群221056583更新内容1、章节目录优化；2、bug修复，立即升级体验吧更多精彩小说，尽在潇湘书院~"}
{"label": "70", "label_des": "工具", "sentence": "时下热门的微商作图神器，从批量全屏水印到海报广告模板套用，满足微商所有的作图需求；批量处理水印、二维码、贴图、文字、标签、刷圈兔点等功能全部支持批量多图处理；拼图拼接视频拼图、拼图模板、自.由拼图和图片拼接，满足关于拼图的所有需求；海报模板名片、融图、价目表、招代理、励志正能量等，专业设计，一键套用，微商截图王；全屏水印个性微商水印，放盗图做宣传必备，可改字体换颜色，支持全屏水印文字模板简单的可爱的清新的文字样式，字体颜色可改；二维码制作添加微信二维码，支持自定义头像；"}
{"label": "112", "label_des": "笔记", "sentence": "讯飞语记由科大讯飞出品，是一款专注语音输入的综合类云笔记，支持实时语音听写、会议录音转写，拍照识别、图文编排、智能任务提醒等功能。是您写小说、写日记、采访、会议记录的必备神器最美应用、36氪、爱范儿、小众软件等多家媒体推荐的云笔记。3000万记录用户的机智选择。经用户推荐，成为抖音爆款APP，用户点赞量78万。语记可以做什么1.说话变文字输入支持普通话、英语、粤语等十多种语言输入，准确率高达98。2.录音速记识别文字同时保留录音，网络不好可稍后重新识别，再也不用重复说了3.导入外部音频转写文字录音笔、手机里的音频，也能转文字，1小时录音5分钟快速出稿。4.拍照识字OCR功能拍照转文字，手写、印刷、中文、英文，通通支持。5.多国语言同声翻译支持中、英、日、韩多国语言，外语文档张口就来。6.专业领域识别引擎支持医疗领域专业词汇准确识别，更多领域识别引擎持续接入中。7.三端同步编辑支持多客户端一个账号登陆、同步，方便笔记整理导出。8.语音识别，动态纠错识别结果动态修正，准确输入看得见。我们非常重视您的宝贵意见，欢迎您通过以下方式反馈QQ群347180470微博@讯飞语记微信公众号讯飞语记更新内容积分商城积攒几年的积分终于派上大用场啦~会员体验、语记周边、科技产品都可以使用积分换购啦~积分任务新增多种积分获取方式，连续签到更能积分翻番~搜索升级支持多维度搜索，搜索结果高亮显示~还可以快速找到今天的笔记or待办事项哦分享背景新增一款分享背景，同时优化分享效果其他其他已知问题修复"}
{"label": "2", "label_des": "免费WIFI", "sentence": "坑爹的舍友又在用迅雷下片,正在打lol的我只能暗自躺泪,但是只要你下载此软件,手机获取了root权限,应用加入root白名单,无需登陆路由器,手指一动就能限制他们网速.限制手机网速不是都有效,但都可以断网电脑网络,原因不详,因手机网卡各不同抱歉不能解决功能1.限制1人以上的同一个WIfi下包括电脑和手机等网络设备.2.对指定IP进行抓包,数据抓包,查看正在上的网站链接,并保存数据库,随时可查看抓包数据,3.保护本机网络,防止断网软件攻击4.备注名字,每次设备连接就显示该设备的备注名字5.查询手机已连接过的wifi密码6.新增万能钥匙接口,查询附近可连接的wifi密码不需root,直接打开可用网速限制功能不能实现的情况有下面1手机没进行root,如何root,请百度搜索百度root,360root,root精灵等2可边玩手机把软件切换后台,但锁屏状态下可能手机系统杀死限制网速功能,不用手机时候请软件切换到界面,软件只要打开就有保持屏幕常亮功能.,一键限制蹭网人网络,为您优化了体验细节。"}
{"label": "11", "label_des": "薅羊毛", "sentence": "蜜蜂帮帮，时间与技能的交易平台，提供同城严选生活服务。展示技能，轻松赚钱。生活服务2.0时代即将到来，优质，个性的生活服务应有尽有。一键发布，智能匹配优质服务者，只需等待几分钟，就会有众多服务者应邀，他们可以任您挑选。所有你能想到的服务约单陪聊天/陪跑步/陪逛街/看电影/交友/练唱歌教育舞蹈/音乐/绘画/棋牌/书法/家教咨询心理咨询/法律咨询/情感咨询/市场营销/语言翻译旅游签证代办/旅游咨询/导游代购游戏游戏代练/游戏陪玩/英雄联盟/王者荣耀健康健身/瑜伽/游泳/骑行/徒步/台球/足球/篮球/户外时尚美妆/美发/美甲/美容/模特/形象顾问保洁日常保洁/深度保洁/开荒保洁/家具养护/除尘除螨家政保姆/月嫂/育儿嫂/小时工/钟点工/护工维修手机维修/电脑维修/管道疏通/家电维修强大的附近交友功能，智能匹配最佳服务者，你想要的服务，只需一键发布更新内容1、首页美化，给你不一样的视觉体验2、在生活圈里可以观看精彩小视频了"}
{"label": "53", "label_des": "中小学", "sentence": "中小学生喜爱的作业神器，全本答案一搜即得~作业不会做，无法获得解析答案作业做完了，无法检查对错全本作业答案包含各年级各学科的课本、练习册及试卷答案，全本答案一目了然，批量对答案，看解析~一键扫码，关键词查找，快速找到你想要的答案；答案收藏，方便再次查看；课后习题、练习册、暑寒假作业答案等各类习题答案应有尽有；更新内容一些bug修复"}
{"label": "88", "label_des": "菜谱", "sentence": "面包师CakeNowCookingGames是Android平台一款模拟蛋糕制作的小游戏。和面、烘烤、加奶油、花边你可以按照蛋糕制作步骤，制造和设计出属于自己的蛋糕。游戏特点6种不同蛋糕形状可供选择"}
{"label": "49", "label_des": "直播", "sentence": "逗比萌妹网红，各种真人秀的手机直播社交平台。海量视频主播跟你一起互动聊天主播如云每天1000个高质量新主播，24小时随时等你百变秀场精彩视觉盛宴，奇葩搞笑的喊麦，动听赛明星的好声音，只有你想不到的节目，更多颜艺俱佳的美女/帅哥才艺表演等你来开启实时直播亿万用户实时互动，弹幕聊天根本停不下来豪华礼物/趣味礼物/浪漫礼物，炫酷展示，随你心意同城聊天手机交友，真人视频直播平台，高清画质您若有任何关于及功能上的反馈建议，请联系我们~~客服QQ595479567部分小错误，整体。"}
{"label": "53", "label_des": "中小学", "sentence": "应用简介云朵课堂，教育机构一站式服务云平台，教育行业专业SAAS服务提供商，云朵课堂提供一个低成本做在线教育的一站式解决方案，包含课程点播、教学管理功能，可快速搭建属于自己的网络教育系统，并迅速开展网络教学,扫描网校二维码进入网校，海量课程，高清视频课程,流畅观看,随时随地学习，真人直播教学、在线互动、万人同时在线、便捷的个人中心，有效学习。功能介绍在线直播分屏教学、电子白板与PPT切换、直播回看、调研问卷、电子投票、在线答疑、资料共享、视频/音频互动等。在线录播章节学习、笔记回看、课程收藏、评论打分、进度跟踪等。在线考试多种题型、考试模块、错题本功能、章节练习、自动阅卷与评卷、考试成绩统计等。在线题库布置作业、安排章节练习、随堂测验，智能组卷、答卷评阅；单选、多选、填空、问答、材料题等等，支持多种题型。社区功能论坛、分享、动态、点评、交流、答疑等。适用行业为所有行业提供独立网校系统，公开院校、K12中小学教育、语言类培训、学前教育/早教、幼儿园教学、企业培训、艺术兴趣、职业教育、IT类培训以及更多行业。更新内容1、升级直播、回放、点播的SDK，视频播放更流畅稳定。2、优化了题库页面加载方式，减少卡顿，提升使用体验。3、部分页面及图标优化，提升页面一致性。"}
{"label": "17", "label_des": "休闲益智", "sentence": "伍福好运盘蕴含了伍福文化长寿、富贵、康宁、好德、善终与九太极智慧修炼体系太极三十六智，它不仅是好运的标志，还能帮助你在迷途困惑中指引方向，解决信仰寄托，引领我们福慧双修。每天祈福，丰富时间碎片，丰富人生信仰，践行伍福，积蓄暗能量，实现伍福梦。更新内容1.美丽妃2.吃亏是福勋章兑换3.bug修改"}
{"label": "91", "label_des": "运动健身", "sentence": "郑多燕减肥操视频，独创的腹部减肥、瑜伽减肥视频，是减肥的最好方法。由韩国明星郑多燕自己创建的一套健身减肥操，以动作简单易学、减肥效果好而着称。不仅可以让你轻松减掉身上多余的赘肉，还能让你更健康。爱美的姑娘们，关注我们的微信，学更多减肥技巧。微信号wqubeuty更新内容修复部分小错误，提升整体稳定性。"}
{"label": "4", "label_des": "同城服务", "sentence": "简介玉山之窗APP是由中共玉山县委、玉山县人民政府打造，玉山县委宣传部主管，玉山县融媒体中心主办的一个全新宣传阵地，是玉山权威信息发布平台，是手机上的移动媒体，是宣传玉山的窗口，服务百姓的平台。更新内容提升了稳定性文章列表中加上文章发布时间"}
{"label": "18", "label_des": "动作类", "sentence": "全新的火热动作游戏《大乱斗》强势来袭，全新的英雄，精美的暗黑风格，联合作战、击杀魔兽、争锋格斗之王多种PK、对战玩法，爆爽的动作风格让你停不下来天天好礼相送，全民奖励一切欢乐尽在热血大乱斗在游戏中你可以体验到拳皇的流畅动作，地下城的打击，影之刃的技能，功夫熊猫的连招，给你最街机的体验击碎敌人打爆怪物极限挑战多英雄同时上场挑战BOSS关卡无延迟组队战斗速速和我们一起开启你的超神之路吧,火热动作游戏《大乱斗》强势来袭,1、优化游戏启动速度2、调整游戏UI界面，增加防破解功能。3、修复数据异常bug4、优化数据结构，适配更多的机型5、修复在某些机型上支付掉单的问题"}
{"label": "95", "label_des": "借贷", "sentence": "借享钱包易贷上钱，一个借钱花的备用金钱站，让你像小桔猫有个金窝闪电借款嗨钱嗨付有钱花，信用金卡随你任性借，我们不是洋钱罐只是你的百万钱包。借享钱包易贷上钱，快来下载它吧过精彩的生活，从这里开始产品特色快速借款急用钱快达10分钟放款，在线申请，低门槛，低利率，全面解决借钱问题借款简单5分钟3步快速申请，10分钟快速审核，当天放款，快速到账额度灵活小额借款，5005000元额度灵活，放款快额度高精选头条通过大数据算法，推荐感兴趣的内容。贴心攻略全面的贷款成功攻略，提升借款通过率，更省利息。实时新闻让您及时了解贷款行业新资讯。,借享钱包钱包易贷款秒借秒到账,借享钱包1.0.6新版更新1、新增贷款筛选搜索功能，轻松实现高效省时贷款2、新增贷款攻略产品常见问题，用户申请体验更顺畅3、增加申请进度消息推送，实时了解我的借钱申请进度"}
{"label": "34", "label_des": "新闻", "sentence": "让阅读更有价值一款用时间赚钱的阅读神器，光影新闻，多点收益，多多乐趣1.一元提现注册即可一元提现，秒到账2.下载光影立即赚钱安装注册，填写888888，立得3元现金奖励3.看资讯视频也能赚钱海量微视频，有趣头条，生活小知识，每次阅读都有价值4.点红包也能赚钱看红包新闻，得高额奖励，每小时随时领取，赚钱效率更高5.收徒弟也能赚钱邀请好友一起玩光影，立得23元现金，终身享受徒弟进贡。光影新闻，收益更快手到擒来，快来淘一淘新闻，给你赚钱的有趣头条更新内容1.优化看看赚功能，赚金币更快速2.增加分享赚钱功能3.修复一些小bug"}
{"label": "21", "label_des": "经营养成", "sentence": "《老爹汉堡店Papa&#39;sBurgeriaToGo》是一款模拟经营游戏。老爹的梦想就是想有一个属于自己的汉堡店，把自己做的汉堡卖给喜欢他的人。这个愿望现在已经实现了一半，现在还需要一个好的口碑，快来帮助更多的客人快速的吃到他们想要的汉堡，你将是一位非常聪明的老板。这是一款非常考验时间的游戏，需要你在最短的时间内完成顾客的要求，要注意每个细节，记录好顾客的要求，然后根据他们的要求做出汉堡，注意火候和时间，还要多注意大厅里新来的顾客，模拟现实中的汉堡店，是一款让你爱不释手的游戏。"}
{"label": "96", "label_des": "理财", "sentence": "投资赚钱APP新手送1999元优惠券重磅优惠1、新手福利注册就送新手1999元优惠券，以及保底88元现金奖励等你赢2、邀请有礼邀请好友一起出借，双方都有0.5的现金奖励3、每日签到签到开宝箱，天天开好礼最高288元现金4、答题领券知识就是力量，答题涨知识，还有优惠券送给你哦产品特色1、出借门槛低，年化收益有竞争力50元起出借，协议利率724，灵活选标，挑战更优收益2、选择丰富，出借期限自由新彩虹，新彩虹plus，散标，月享服务，众多投标工具，协议利率区间624.3、上市大品牌，有实力更安心纽交所上市，11年运营经验护航，注册资本10亿，中国互联网金融协会理事单位，招商银行存管P2P平台，合规经营。4、风控模型成熟，出借无忧业内成熟的基于大数据的魔镜风控模型，积累上亿条数据，风险识别准确有效。5、更多用户，更多信赖9200万用户共同选择的互联网平台，让您赚钱更安心1、新增出借返现券我们就是要变着花样的给你送福利2、新彩虹plus短期更灵活，续期享优惠3、策略达人增加了雷达图等工具和一些UI界面4、一些和用户永无止境，我们每个版本都在努力"}
{"label": "17", "label_des": "休闲益智", "sentence": "《弓箭手大作战》是一款超爽的多人射击类游戏；游戏支持人机对战，也可以进行多人在线联网对战；游戏操作简单，玩法新颖，让人欲罢不能你在游戏中将成为一名伟大的弓箭手，与全国的玩家一较高下，同时还可以分享战斗的胜果；还等什么拉上你的三五好友，一起来加入弓箭手大作战，展现你们的非凡箭技吧更新内容修复部分小错误，提升整体稳定性。"}
{"label": "70", "label_des": "工具", "sentence": "1.帮助您将您的程序移动到SD卡上，让您能装更多的应用，享受android程序带来的更多乐趣。2.帮您轻松卸载程序,,优化系统性能，体验更顺畅。"}
{"label": "97", "label_des": "彩票", "sentence": "本软件包含历史开奖信息，业内全新动态，他人中奖故事，权威专家预测，帮助广大彩民过滤缩号，大牛推荐，助力广大彩民中奖知道更多，赢的更多,,优化体验，增强稳定性。"}
{"label": "21", "label_des": "经营养成", "sentence": "指趣是五秒科技打造的全球首款H5游戏即时场景社交APP，我们不仅用于全球独创的H5游戏及时对战功能，同时还做到了安卓手机对HTML5全面支持，目前市面上98的机型无论配置高低都可以流畅的畅玩Html5游戏。创新玩法和竞技PK，结合各种小游戏和网络社交元素，让你和好友一起对战，让你体验到战无不胜的快感，简单的操作画面，看似简单的小游戏则需磨练才可金冠荣耀更新内容更稳定、更优质，邀您一起体验。"}
{"label": "115", "label_des": "女性", "sentence": "trytry接管美图美妆，为3亿美图用户服务trytry荣获2018人民日报数字优选品牌奖杯1分钱领取品牌化妆品小样首单免费使用奢侈品包、珠宝实力投资方为公司美国上市寺库股票代码SECO◊与爱马仕旗下品牌，推出独家中秋礼盒；◊与Dior合作，推出独家七夕限定款；◊与Tods合作，推出独家限量版豆豆鞋；◊与玛莎拉蒂合作，LevnteSUV全球独家首发；◊与兰博基尼合作，HurcánLP全球线上首发；◊与莫文蔚合作，推出独家月熊背包；品牌LV、Gucci、Chnel、Hermes、Prd、FENDI、Dior、BottegVenet、Chloe、LOEWE、Dolce&Gbbn、Armni、Burberry、BVLGARI、MCM、MichelKors、COACH、Versce、MiuMiu、Celine、Givenchy、Furl、Vlentino、AlexnderMcQueen...客服微信公众号trytrykefu客服热线4008756789小程序trytry试用更新内容1.现在注册，即送现金可提现红包2.我的页面改版"}
{"label": "95", "label_des": "借贷", "sentence": "一、产品简介借钱呗，借钱不等待，一次申请解心忧。1在线申请，当天到账2操作简单易上手，随时随地可申请3支持分期，便捷还款，长可一年4蓝领，工薪或暂时失业者都可获批多多家知名机构提供贷款产品，纯在线免面签；快快速申请，快速审批，特快渠道，告别等待；好操作简便，智能推荐，点点手指就能借到钱；省轻松获得贷款攻略，提升通过率，解燃眉之急。资金来源宁波恺英互联网小额贷款有限公司,信用极速贷款软件,1.修复部分机型应用BUG；2.优化界面显示；3.修复已知BUG；"}
{"label": "22", "label_des": "策略", "sentence": "《魔兽三国》是一款集三国、策略、竞技于一身的经典卡牌游戏，上线一年以来，吸引千万玩家携手同行。二零一九，《魔兽三国》从新出发百万巅峰神将全面升级赵云、吕布、庞统、诸葛，经典神将换肤升级，全新神将震撼首发。天下英雄尽数收入麾下。系统策略玩法全新架构保留经典RTS及RPG元素，升级PVP真人对战系统，颠覆传统策略游戏，重新定义三国规则。Q版英雄、顶尖策略、经典玩法、全新系统，恢弘历史场景匠心还原，让你重回群雄逐鹿的三国烽烟，打造属于自己的队伍。问鼎天下，一统三国,攻城略地，统领三国神将,1、新增英雄南华2、新增南华、王异时装3、新增魔幻之塔功能4、优化游戏体验，修复已知bug"}
{"label": "88", "label_des": "菜谱", "sentence": "菜谱、食谱、美食、养生餐、儿童餐就找美厨美食专业的菜谱、食谱、美食APP主要功能食谱无数种美食做法，图文并茂，分布详解，让你成功抓住男人的胃养生养生食谱、养生餐饮、健康，是吃货青年和厨房软妹的选择；儿童餐秀色可餐的儿童食谱，让孩子不挑食时令推荐根据不同节令，每天都有精品好菜推荐更新，助你做出美好的食物；，让你三餐不重样论坛社区可在社区发布你的菜谱，可能得到厨友点赞，让你的厨艺得到提升食谱菜谱食谱大全菜谱大全美食做菜厨房烹饪学名厨做菜，每天记录美食食谱，感觉超幸福食谱菜谱大全，汇集了来自全国各地的数十万道家常菜，并配以精美的图片，内容丰富详细，图文搭配更容易上手，页面简洁大方，超级好用，瞬间爱上了有木有我们的产品特色1数十万精品菜谱，统统使用2强大的搜索，帮你找到所有你想要的3强大的收藏功能，喜欢就毫不犹豫地留住4贴心的浏览记录，看过的菜谱都在这里，很贴心5描述详细，图片高清，让做菜变得轻松又容易6每天都有精品好菜推荐，天天都能吃出新花样菜谱、食谱、美食、养生餐、儿童餐就找美厨美食专业的菜谱、食谱APP更新内容1、全新界面设计2、优化菜谱库3、修复上一版本已知缺陷"}
{"label": "22", "label_des": "策略", "sentence": "《六龙争霸3D》是一款真3D国战手游，美术品质比肩端游。在游戏中玩家可自由参加国战，体验千人同屏畅爽PK。还可通过等级提升、装备精炼、参加帮会等一步步成长为一骑当千的霸气将军，随时随地，激情国战官方玩家交流群169733727、229536314、435526249，最新消息实时更新，欢迎加入更新内容全新职业，全新福利，争霸天下，只待你。"}
{"label": "13", "label_des": "仙侠", "sentence": "该作在港澳台苹果和google商店长期占据下载榜和畅销精品榜。《幻想骑士团》是一款能轻松挂机又能指尖微操，画风Q萌靓丽，拥有超爽割草感受的RPG游戏。游戏采用竖版的表现形式，单手操作的玩法，操作英雄在地下城进行冒险。冒险的过程中，当然少不了丰富的装备、酷炫的技能、可爱的宠物。每一件装备都有自己专属的形象，你可以为英雄打造属于自己的衣柜。每一个技能都有自己独特的功能，提供给你丰富的策略。每一个宠物都有强力的大招，让你享受一招秒一群的快感。最良心的是，这些都可以通过地下城的BOSS免费爆没错，免费爆利用这些技能、宠物、装备，打造一套属于自己的套路，来击败本不可击败的BOSS，不断挑战自己的极限。还可以和小伙伴们比拼谁击败的BOSS多，谁的装备酷炫，谁的套路深，谁的宠物强力。说了这么多，游戏会不会很累NONONO在这里没有熬夜练级，挂机即可练级打装备，让游戏回归娱乐，我们是史上最解压的冒险之旅,苹果和Google畅销榜精品,更新内容1、新增宠物援助系统，配合作战强力输出。2、新增跨服竞技场，A级S级宠物大量产出。3、新增跨服排行榜，展示玩家的荣耀空间。4、新增跨服聊天，全区玩家边挂机边聊天。5、新增支持本服及跨服玩法的大型公会战。6、新增限时神宠运营活动，轻松获得超级神宠。"}
{"label": "116", "label_des": "经营", "sentence": "\"内容摘要掌上客如云是客如云公司布局餐饮移动化市场的重要产品，是一款定位为餐饮移动管理和移动服务的综合型APP。功能组成开台、点餐、验券、收银、加减退菜、外卖接单配送、各类运营报表、商品管理、库存管理、流水贷等。开台点餐基础服务完整丰富，交互直观超易上手，服务小妹效率显着提升，任意手机秒变爆款点菜宝。快捷收银各类订单轻松闭环，服务器整体核算价格精确，全量订单逐一后台可循踪迹，市面主流收费方式全面接入，随意面对各类群体入店消费。外卖管理"}
{"label": "41", "label_des": "杂志", "sentence": "\"哌哌财经财经知识分享平台平台入驻全国知名的财经牛人，知名大V，累计服务数百万用户，包含股票、期货、理财等多种金融类目。通过直播、视频、音频、社区等方式为用户提供财经知识分享服务。直播3000+直播间，多品类直播内容，学习同的财经知识视频海量课程，满足不同阶段和不同类型的学习需求音频实名大V出品，让你随时随地畅游学海观点分享智慧，让你与财经高手亲密讨论资讯实时播报，行情风向标，让你及时抓住抄底机会"}
{"label": "25", "label_des": "约会社交", "sentence": "遇见，具有年轻气息的语音聊天交友APP，为6000万年轻人提供优质、贴心的移动交友服务。为什么使用遇见枯燥的生活需要不一样的新鲜感改变沉闷的社交现状、提高交友效率，现在你不只可以发现附近的陌生人。更可以与小哥哥、小姐姐连麦语音，话题王、小纯洁、老司机，统统都可以。下载遇见，各色小姐姐带你飞~遇见功能亮点语音群聊30万热趣语音聊天室，声控的聚集地，游戏、美食、情感分享、侃大山想聊就聊。附近用户有爱不躲藏，发现身边的帅哥闺蜜朋友怪咖小伙伴，表情、语音、视频发送即达。好友动态随心分享生活点滴，你的小心情可能是TA珍爱的今日头条。……在遇见，每天都能发现新乐趣，你不试试吗客服邮箱cs@iround.com客服QQ3277315372更新内容1、修复了一些Bug及性能提升。2、优化用户使用体验。"}
{"label": "70", "label_des": "工具", "sentence": "应用分身多开制作微信分身，一键制作微信分身，轻松在一部手机上登录多个微信账号，实现微信多开，微信双开，个人微信，企业微信都可以制作微信分身，微信多开。应用分身多开可以微信多开，快手多开，支付宝多开，陌陌多开，抖音视频多开，王者荣耀多开、单机游戏多开；微信分身大师，应用体积小，制作微信和官方一样，及时接受微信信息；微商使用的微信分身，微信多开，微信分身软件，微商用户只需要一部手机就可以实现微信多开。微信抢红包多个微信登录，同时微信抢红包微信分身是一款制作应用分身的工具软件，可以实现QQ多开，快手多开，支付宝多开等。微信分身版制作微信分身，一键制作微信分身，轻松在一部手机上登录多个微信账号，实现微信多开，微信双开，个人微信，企业微信都可以制作微信分身，微信多开。更新内容解决分身图标丢失问题，运行更加流畅。"}
{"label": "81", "label_des": "装修家居", "sentence": "男友力目前备受欢迎正当流行的青年男子直播平台，有活力的年轻人在这里分享美好生活，拥有超千万活跃用户。有各式各样的直播内容包括高颜值交友、卡拉OK演唱、生活小技能分享、职业交流等等，还有超多原创直播特效、美颜滤镜黑科技。功能介绍附近的人开启定位，智能推荐附近心动男青年，拉近距离，来一场浪漫的邂逅。真实可靠直播实名认证，严格审核，拒绝虚假，真实靠谱，大胆去追求吧。亲密互动直播零距离互动，一对一私聊，送你一个小心心。走心陪伴海量男青年全天温暖陪伴。优质美颜美颜黑科技，拒绝不完美，帅出新高度。名片分享一键分享，良心推荐，还能拿推荐红包哦。软件特色魔法美颜智能美颜，直播从未如此美丽实时直播告别延迟，全面进入实时时代高清画质高清画面，传递实时高清画质一键上播向繁琐说再见，视频直播很简单男青年，要直播，就在男友力最新更新]了一些顽皮的"}
{"label": "76", "label_des": "汽车交易", "sentence": "二手车评估报价，认准公平价功能介绍估值输入车型、上牌时间、行驶里程数、地域即可获得车辆市场行情价格卖车公平价优先7家收车平台，您提交一次卖车信息，7大平台共同竞价，价格满意再成交。让您省时、省心、更能卖出高价钱。汇集质保好车公平价独有大数据搜索引擎技术，每天抓取10万车源信息，筛选保留1万质保好车。您只需下载公平价APP即可获得网络车源信息、比价、找降价车、预约看车、验车、成交后过户等一站式全部搞定。VIP买车公平价VIP买车服务专为小白用户量身打造，不知道买什么车你只需提交买车需求，即可获得公平价专业买车顾问为您服务。帮您挑车、陪同看车、成交过户，直到买到心仪车辆，保证满意。核心优势1、估值准、使用车主多，用户认可度高；估值准确率达95；超过1000多万车主认准公平价进行交易2、做的早、专业，率先在行业用大数据做估值，拥有专利的二手车评估算法模型；3、数据体量大，对接网络二手车交易平台、拍卖平台和主流二手车经销商的成交数据。每天获取超过1万二手车真实交易数据，累计分析超过3000万的二手车交易数据。,二手车评估报价，认准公平价,新增省内所有城市的车辆估值及异地车源发布功能，择优价卖车；新增每日车源的提醒，获取车源信息；优化部分用户体验；"}
{"label": "16", "label_des": "射击游戏", "sentence": "《生化前线》是一款爽快的动作射击游戏，游戏中你将面临众多怪物的挑战，需要运用各种武器，宝物和升级技能来取得战斗的胜利。是2D画面以俯瞰视角进行的射击游戏，画面效果绚丽，战斗也体现了血流成河的场面。美中不足的是角色体积较小，但是在也正因为如此游戏战场范围比较广阔，敌人一波又一波的袭击使整个战斗非常有气势。另外本作上手不难，操作简单，易于理解，玩家只需一只手利用虚拟摇杆控制操作主角的上下左右移动，另一只手点击屏幕进行射击。游戏特色作为一款紧张刺激的射击游戏，该游戏最大突出的就是游戏的紧张气氛。邪恶的生物一波一波的不断攻击，枪林弹雨的扫射的爽快感觉，是进行游戏的最大乐趣。而游戏以俯瞰视角来进行游戏，可以让玩家掌握整个战局的情况，对自己威胁最大的敌人进行攻击，也考验了玩家游戏水平的高低。游戏有剧情佣兵两种模式，更有隐藏关卡等待玩家去探索，游戏中不仅有丰富的宝物和武器供玩家使用，还可以对主角的技能进行升级，随着游戏的进行，玩家可以不断的得到强有力的武器和更先进的技能，大大了游戏的乐趣。"}
{"label": "94", "label_des": "股票", "sentence": "Choice数据是东方财富旗下专业金融数据平台，为用户提供全球金融市场的海量数据信息，包括实时行情、新闻资讯、研究报告、宏观经济、资金流向等数据，覆盖沪深、港股、美股、基金、债券、期货等交易品种，满足多元化投资需求，专业投资人都在使用。特色功能研究报告随时查看海量研究报告，研报数量全、质量优，支持分类查询、分析师筛选和研报收藏。深度好文这里有经济学大家观点，权威产业链报告，热点政策解读，优选高质量好文，随时给大脑加餐智能搜索随时随地一键查询沪深港美股票、基金、指数和各类宏观数据自选组合移动端自选股与Choice金融终端自选股实现自动同步基金定投基金定投计算器，一键计算总收益，轻轻松松做投资基金比较通过选择不同基金、对比不同模块，让选基一目了然基本功能行情直连全球各大交易所，覆盖全市场金融品种，沪深、港股、美股、新三板，重要指数汇编，更有债券、期货、外汇、基金，满足多样化投资需求选股短线雷达、主题投资、分时叠加、盘口异动、资金流向，从选股到分析到盘中决策，为您的每一次投资保驾护航股吧中国人气投资者互动社区，热门实时获悉政策动向，重大传闻和自选股情报更新内容V5.3.1.1修复已知bug。近期更新行情模块新增伦敦交易所行情英股；个股行情中新增超级复盘个股行情更多，复盘历史行情，把握市场脉搏；搜索栏新增搜资讯功能，新闻、公告、研报等一键定位；基金版块重新整合，重磅推出，基金排行、诊断、比较、评级、计算器等应有尽有；新增股权质押，可搜索个股质押、查看质押规模、市场质押、板块质押等情况；个股行情新增财务数据，个股财务报表，清晰明了；行情页新增商品行情，原油、黄金、白银、能源化工、农产品等实时更新；自选页面支持显示场外基金行情；基金详情页增加更多信息，持仓、新闻及更多资料。"}
{"label": "96", "label_des": "理财", "sentence": "二.应用描述1.在线开户轻松完成在线开户，一分钟投身国际金融市场，盈利从自主开户开始随时资金存取交易软件同时配备存取功能，资金调配高效有弹性；2.资金安全创富金融自2008年成立，获取新西兰金融监管牌照，为新西兰政府认可的金融服务商3.实时行情专家即时建议、行业事件解读，您关心的都在这里最快的速度分享国、内外行情新闻报道；4.极速行情行情领先看黄金、石油、贵金属、白银、外汇、期货实时行情资讯，国际资讯新鲜秒送，就用创富CFD。5.极速交易盈利计算、热门活动、极速交易，专业研发「一击成交」功能，每口成交丝毫不失精彩来袭6.股票交易线上股票开户交易，全球资产布局；贵金属、原油、白银、外汇、股票、投资一网打尽实时行情、资讯、直播、策略、交易一站式服务安全有保障，值得信赖"}
{"label": "25", "label_des": "约会社交", "sentence": "陌友/全新模式红包社交平台推广自己，成本太高发个红包，设定条件，轻松吸粉一个红包无限发，精准投放一把抓认证店长送店群，拉人进群赢红包地图聊天，发布动态，闲时吸粉更轻松交友，秘密，视频，游戏，玩法多样，应有尽有主要功能社区红包发布可拆分的社区红包，设定领取条件，轻松推广自己。地理社交马上找到附近的朋友，让你的友谊触手可及。动态发布图文视频多种形式，最潮的发布界面，轻松展示最好的你。兴趣群聊实现交流讨论，扩展你的社交边界。供求广场提供海量生活信息，满足供求双方信息需求。如果你喜欢陌友，别忘了给我们打分和评论哦~官方网站immouo.com官方交流群280896664新浪微博@陌友微信公众号mouoapp,陌友陌生人，往往更懂你,增加店家板块，让您跟店长0距离红包功能大改版，红包抢不停优化红包流程，提供更好的体验优化部分功能，修复bug"}
{"label": "13", "label_des": "仙侠", "sentence": "2019唯美3D仙侠即时动作手游《梦"}
{"label": "53", "label_des": "中小学", "sentence": "黑龙江互动课堂平台以高效课堂为核心应用，贯穿课前、课中、课后全过程，教学资源与教学应用完全同步的教育信息化产品。实用、易用的同步学习体系引导课前应用、优化课后应用，为每一个基础课程提供教学应用。互动学习体系建构学习共同体，引导师生、生生、家校等互动学习应用，有效激发和维持学生的内在学习动机。同时，满足学生的第二课堂综合素质提升、自主学习的需求，科学设计课外学习体系和周学习体系，为教师和学生打造高效教学、快乐学习的网络学习空间。,,更稳定、更优质，邀您一起体验。"}
{"label": "106", "label_des": "电商", "sentence": "冰冰购，超过100万达人选择的海淘神器，百分百正品海外购平台。精选服饰鞋包，美妆个护，户外运动，食品保健，电子数码，母婴玩具等品类超过百万个优质海外商品，覆盖轻奢品牌，奢侈大牌，前卫潮牌，设计师品牌等超过4000个国际品牌。所有商品由来自美国，日本，韩国，英国，新西兰，意大利，加拿大，香港等近百家全球大型电商供货，保证百分百正品货源，全场物流信息可查。折扣实时同步，天天特卖，探索发现全世界的好东西新人注册立即送88元红包。更新内容新版更新1，全面兼容全面屏，无论是水滴屏还是刘海屏，统统兼容2，购物车增加清空售罄功能3，官网入驻改版优化4，登录注册页面大改版5，Bugfix"}
{"label": "111", "label_des": "购物咨询", "sentence": "淘折购是一个专门提供限时促销信息的手机APP应用，汇集淘宝.天猫超值商品，根据店家信誉，商品质量，促销价格等进行衡量，每天职业买手帮你砍价，10位工程师严格质检每件商品,最终精选出数万件商品供用户选择，每天多次实时更新特价商品信息，让您第一时间就看到正在促销特卖的商品，随时享受超低价格,一款pp十个好买手，与其羡慕别人，不去动手买买买与其傻傻分不清楚，不如相信半价件件都是精品,淘折购精选2000多家官方旗舰店及多家品牌电商，全部1~5折各大品牌，网购更放心更新内容新上架APP"}
{"label": "95", "label_des": "借贷", "sentence": "51闪电贷，极速模式零门槛，8000元内凭芝麻分就能放款，快速3分钟到账。主要针对白领及蓝领阶层用于发薪前的资金周转。要借款，找51闪电贷消费旅游，生意周转，急用钱，快贷借钱帮你忙。快速借款，您的优质选择钱包，您的线上信用卡优势1.门槛低快速模式，零门槛；2.息费低月费0.6起；3.放款快快速到账；4.材料少凭芝麻分就能放5.还款方便手机还款，更便捷；,像闪电一样的快速借款软件,提升了稳定性。"}
{"label": "21", "label_des": "经营养成", "sentence": "《模拟人生移动版TheSims&trde;Mobile》是一款非常有趣的社交类休闲娱乐游戏，游戏主题为模拟人生交友生活，所以游戏给玩家带来了家园建设装扮，房屋自由建造，装饰随意摆设；结交好友、聊天吃饭、唱歌跳舞，享受你的专有人生；高清画质，真实模拟场景设计，带入感十分强烈。喜欢此类游戏的玩家千万不要错过哦了一些BUG。"}
{"label": "71", "label_des": "亲子儿童", "sentence": "下载宝宝水果沙拉，制作缤纷沙拉~挑选喜欢的水果，撒上美味的调味品，精致的沙拉就做好啦展开丰富的想象，配上不同的装饰品，培养宝宝的动手能力苹果，香蕉，菠萝...超多水果任你挑选~切水果，撒调料，搅拌沙拉...体验制作全过程摆上国旗、小伞、数字...沙拉美味颜值高轻松点击，简单操作，宝宝随性搭配画面逼真，内容丰富，宝宝尽情发挥,随心搭配，制作缤纷水果沙拉~,重要更新]1、用户体验优化，宝宝操作起来更加顺手2、修复BUG，使用app更加稳定~"}
{"label": "11", "label_des": "薅羊毛", "sentence": "幻影是在微信上分享图文的最新神器。快乐是如此简单，但也需要表达的渠道，让幻影帮你更为酷炫的分享快乐。对于在微信上分享图片，其固定不变的最多九张贴图的效果，你是否已经麻木，这种最基本的表现形式，甚至连审美疲劳都算不上。幻影不仅可以提供一键分享多个图文到微信，突破九张之限，更为重要的是，其动感酷炫的展示效果，绝对拉轰吸引眼球，让平淡无奇的图片凭空多出酷炫动感。功能点1.可以浏览到社区里精美作品，并可以视情况转发有的作品被作者设为不可转发2.可以一键选中相册中多个图片，形成相册，发布后可以分享到微信，可以选择分享给指定好友，或者公开到朋友圈3.相册在展示的时候，是以幻灯切换的方式进行转换的，动感酷炫，所以应用名字叫幻影，梦幻般的留影展示。未来会增加社区社交功能，以及分享到更多社交平台功能。更新内容修正作品发布时进度条消失的问题"}
{"label": "70", "label_des": "工具", "sentence": "全新微人脉平台，提供朋友圈切图工具、产品发布、名片交流，打造专业的人脉服务专业服务面向电商、微商、淘客、营销等人群提供全方位的微人脉及工具服务；辅助工具提供九宫格切图、横向拼图、纵向拼图等切图功能，一键发圈神器；产品引流产品秀大舞台，免费推广自己的产品，也能帮你找到更具价值的项目；人脉服务提供微人脉教程服务，帮您快速获得更精准的人脉，坐等客户来找您~微商学院微商百科、团队管理、营销技巧等丰富的培训内容，助力快速成长；1.热门产品秀首页推荐算法与阅读量2.图片处理功能和速度"}
{"label": "17", "label_des": "休闲益智", "sentence": "这是一款非常有趣的冒险探索游戏，但是卡通画风的包装之下，原来竟然是逗比搞恶的风格在游戏里，玩家需要面对的是一系列冒险路上的难关，玩家需要有针对性的进行选择，一旦选择错误了，就gameover了虽然一不小心就死翘翘了，但是，看看我们的游戏猪脚是怎样逗比地作死的，也是不错的玩法游戏特色可爱清新的卡通游戏画风需要有针对性的进行下一步的冒险选择游戏风格相当逗比搞恶"}
{"label": "70", "label_des": "工具", "sentence": "氢应用是一款插件容器类应用。应用界面也是简洁至上，但功能齐全。目前包含了网易新闻，布卡漫画，P站，B站等十多款插件，插件内容不受容器限制更新内容无"}
{"label": "17", "label_des": "休闲益智", "sentence": "热门流行粉红小猪佩奇同款必备小游戏朋友圈都玩疯了根本停不下来玩法一移动母鸡让它下蛋。下蛋后母鸡会把但浮出小鸡出来,以此教育儿童宝宝们母鸡下蛋浮小鸡的自然过程。玩法二类似八分音符酱，通过声音来控制小鸟的飞翔，躲避障碍物，向终点冲刺，各种好玩有趣的尖叫小鸟任你选择。超级飞鸟快乐小鸡是一款卡通游戏画风的休闲游戏，游戏的画面非常简约，小鸡小鸟的形象设计的也非常可爱，每个玩家都能轻松的畅玩，游戏之中的场景非常丰富，绝对能够带给你不同的欢乐哦。"}
{"label": "118", "label_des": "其他", "sentence": "买房租房看风水，就用风水罗盘租房、买房看风水神器，帮你找好房、连年行大运 装修时也要看风水，用风水罗盘，帮助你选择好风水装修 租房买房二手房家居装修办公必备工具，罗盘在手，好运我有。 家居风水不用愁，风水罗盘来调理，助你算命开运转运运势。 献给 有祖屋的你 刚想买房子的你 想装修的你 正在租房子的你 买房的时候如何看房子教你慧眼识别周围的煞气避免买到凶房。 买二手房的时候需要注意什么 想要让男主人旺事业，女主人旺财运，小孩旺学业，老人旺健康 家居装修如何划分各个功能 租房子的时候，怎么知道房子是不是适合自己的命理 ......... 或者当是事业，婚姻，财运，健康出现的你 看看是不是家里的风水，还是流年的位置出了。 用简单的方法，叫你如何催旺家里的财位，文昌位，桃花位。1.全新户型分析上线；2.部分软件；3.藏宝阁更多丰富好物等你来看"}
{"label": "73", "label_des": "驾校", "sentence": "这是一款专为合作驾校学员定制的软件，学员可以在软件中进行理论模拟考试的练习，可以查看自己考试信息，培训信息等，方便简单实用。,,优化了用户体验，修复了已知的bug"}
{"label": "60", "label_des": "艺术", "sentence": "作曲达人EnsembleCompo"}
{"label": "70", "label_des": "工具", "sentence": "ZTE官方发布的驾驶辅助软件，支持在驾车过程中全语音操控手机，助您安全驾驶。驾驶模式采用业界领先的语音识别引擎，并采用专业的车载降噪技术，提高语音指令的识别率。导航。导航到XXX即可唤起高德、百度地图导航。并且支持在导航过程中重新规划路线，如不走高速等。支持回家、去公司等常用地点快速导航。查询。查周边、查天气、查违章，信息简单Get。电话。来电时支持播报，并接受语音命令接听、挂断。可以通过命令唿出电话打电话给张三、打给张三的手机号码。短信。收到短信时支持播报、忽略命令，支持语音播报来信。可以通过命令发出短信发短信给张三。音乐。行车过程中通过播放音乐、播放XXX的歌、播放XXXX等命令启动音乐播放。本地没有的音乐，自动上网搜索。有声书。堵车无聊选本有营养的书吧。广播。国家台、地方台、网络台，精彩不容错过，再也不想用车载电台了。,语音操控，安全驾驶。,，更顺畅。"}
{"label": "21", "label_des": "经营养成", "sentence": "《梦回修真》是一款仙侠风格的横版ARPG手游，在游戏中玩家可以骑着宠物到处遨游还可以渡劫，更有强大的属性，独特的游戏世界观，唯美的婚恋系统，流畅的PK操作给你带来更为爽快的体验。更有特大型战场功能，儿女情长英雄哮，红颜多为英雄泪，今朝有酒今朝醉，灭天何须出一剑。更新内容提升体验，修复部分问题。"}
{"label": "70", "label_des": "工具", "sentence": "1、一款设计清新大方,功能强大的安卓手电筒2、拥有手动模式,自动模式和SOS模式3、照明闪光灯效果明亮,是居家、出行必备的随身工具4、支持Android2.1及其以上系统5、支持屏幕照明为没有闪光灯的手机而设计并可以拾色器调色6、适配超过2048款热门机型7、感谢您的支持,简单好用,光线明亮的手电筒,优化软件功能和界面"}
{"label": "70", "label_des": "工具", "sentence": "公信宝布洛克城是一款基于GXChain的个人数据管理工具，用户可以实名注册，基于GXChain生成通用数字身份GID，并通过授权个人数据丰富自己的身份标签。公信宝解决了传统领域数据无法确权的，用区块链打破数据围城，让公民成为自己数据的主人，释放数据价值。"}
{"label": "71", "label_des": "亲子儿童", "sentence": "完美做蛋糕店是一款好玩又益智的蛋糕制作游戏，通过多种奇特新鲜的蛋糕制作过程，让各位玩家学会做蛋糕，解锁更多元素可以让蛋糕制作更加专业。与其他蛋糕游戏不一样的是，这款完美做蛋糕拥有绝妙又独特的蛋糕模型，随时可以做出完全不一样的蛋糕，非常值得一试如果完成制作可以解锁我们新推出的银河系列蛋糕产品，特别适合体验新美食制作的玩家，家庭生日聚餐时也可以试试发挥无限的想象力更新内容稳定性改进和错误修正。"}
{"label": "48", "label_des": "音乐", "sentence": "Znplyer赞是由赞美诗网推出的在线免费听诗歌的移动应用客户端，系国内首款专业的赞美诗移动播放程序。APP中歌手、专辑、歌曲等信息均与赞美诗网同步，目前除了在线听诗歌以外您可以方便使用离线收藏功能注意由于离线收藏与在线收藏数据同步功能开发工作量比较大，本版本的用户登录及在线收藏功能暂不开放。我们开发此程序的目的旨在帮助弟兄姊妹们随时随地敬拜赞美主请勿使用本APP用作商业用途。由于在线试听和下载会消耗大量网络流量，建议弟兄姊妹在WIFI或4G环境下使用本程序，以免产生不必要的通信费用。如需更多帮助，敬请访问赞美诗网http//www.znmeishi.com开发团队ZMSTemhttp//tem.znmeishi.comZnplyerhttp//www.znplyer.com更新内容修复一些bug"}
{"label": "17", "label_des": "休闲益智", "sentence": "宝宝巴士角色扮演系列之宝宝宇航员组装火箭、驾驶飞船、搜集矿石、DIY旗子......快来扮演登月英雄，神奇的登月之旅吧我长大后要当宇航员你宝宝也有航天梦吗虽然大部分宝宝未必可以成为真正的宇航员，神奇的登月之旅，但作为宝宝造梦师的我们不会因此而难倒，《宝宝宇航员雄》，让梦想变为现实四大玩法，造就新一代的小杨利伟1.登月大探秘飞船组装、发射，升空...这些登月步骤，小朋友知道吗2.飞船驾驶仿真驾驶舱，重力感应玩法，带给宝宝全新的驾驶。3.月面探险成为小小科学家，搜集有用的矿石带回地球研究哦4.DIY旗子想让宝宝设计的专属旗子插在月球上吗快来DIY还等什么快来在月亮上留下宝宝的足迹吧搜索宝宝巴士大全，就可以下载宝宝巴士的所有早教APP了哦联系我们如果您有任何或建议，请联系我们，欢迎大家加入QQ群交流。用户交流QQ群59800848微信宝宝巴士微博@宝宝巴士官网http//www.babybus.com邮箱ser@babybus.com"}
{"label": "19", "label_des": "体育竞技", "sentence": "至尊汽车驾驶模拟器带来的乐趣的全新跑车驾驶游戏。比赛在极端的速度，飞了出去疯狂的特技坡道强大的，超级充电跑车和SUV的。可供下载，免费获得没有人可以拖住你开快车。获得令人难以置信的强大的跑车和豪华车的车轮后面，并推出其关闭极端的特技跳跃在所有新的，大规模的驾驶世界加速，漂移，轧辊，倦怠，跳，并粉碎成其他运动型轿车和飞机在这个全新的驾驶者的天堂是一个熟练的特技驱动程序，使用您的驾驶技能，收集硝基瓶传遍世界。收集这些硝基罐有助于解开更酷的跑车在比赛启动硝基提高到万吨的独门绝技跳跃，碰撞虽然广告牌，通过滑动污垢和滑冰冰，注意地雷，他们会毁了你的车获得令人难以置信的超级跑车方向盘像布加迪威龙，兰博基尼Aventador，BMWZ4，保时捷911，更落后游戏特点超快速和独特的真正的跑车和SUV的的吨动态摄像机角度的驾驶物理，更逼真互动与现实世界中的物体和表面。冲破广告牌，和围栏，滑到冰和泥浆真实的车辆损坏，每次崩溃的影响车身正宗的汽车灯和声音易玩的驾驶控制装置，采用触摸和倾斜控制"}
{"label": "26", "label_des": "即时通讯", "sentence": "鑫考云校园手机客户端支持学生在校信息同步查询、校内通知同步接收、家校在线沟通交流、图片语音实时发送、校友圈分享学生成长为了家校更便捷、更顺畅的沟通，我们一直在努力更新内容V2.4.2全新上线，优化系统稳定性"}
{"label": "71", "label_des": "亲子儿童", "sentence": "我爱汉字是一款适合学龄前儿童识记汉字的应用，覆盖入学前和小学一年级所需和最常用汉字1100个，内容包括图片识字、拼音、汉字组词、写字等多种形式，满足各个年龄段孩子的识字需求。父母评价宝宝5岁了，已经通过我爱汉字认识了不少汉字，希望越做越好孩子对游戏感兴趣。我爱汉字中的一些小游戏不仅满足孩子的需求。同时让孩子对汉字加深了印象。不错，用来教我小班的儿子，边游戏边学习产品特色》根据汉字难度和年龄，精心筛选和分组初级/中级/高级，让幼儿识字循序渐进；》根据遗忘规律，分解为学习、复习、测试三个过程，不断强化汉字识字记忆；》玩中学汉字，通过拼图游戏，激发孩子学习汉字的兴趣；》拼音组词关联记忆，在提升识字效率的同时，启蒙认识更多汉字和词语；温馨提醒汉字的识记是一个很枯燥的过程，需要家长陪孩子一起坚持每天学习。如果《我爱汉字》能够帮助您改善孩子学习汉字的过程，将是工程师爸爸所有同学的心愿联系我们意见反馈feedbck@idddy.cn更新内容优化AndroidP系统适配"}
{"label": "4", "label_des": "同城服务", "sentence": "中国邮政APP是中国邮政集团公司官方出品的全新手机应用软件，整合旗下包裹、报刊、封片卡、媒体资源为一体的综合服务平台，具有查询，购买，退订、售后、管理等功能，方便用户线上办理邮政业务。,情系万家，信达天下。,1.修复封片卡轮播图滑动后不显示图片问题2.修复第三方页面点击返回按钮无法返回的问题3.修复APP首页邮乐橱窗更多按钮无法跳转问题4.优化封片卡频道页滑动显示筛选功能5.新增新增代理门票销售功能"}
{"label": "106", "label_des": "电商", "sentence": "贝店我的店带你买遍全球好货一站式服务，让你轻松购物1、全球知名投资背景贝店是贝贝集团旗下购物平台，由全球知名VC联合投资。2、全球直采正品保障贝店与全球品牌方、源头工厂合作，确保正品，确保源头直采、严格品控，轻轻松松购买海量好货。3、全球高效仓储系统贝店依托强大的供应链，拥有境内外十万平的仓储物流系统，为货品的高效物流提供保障。4、全智能IT系统支持贝店提供智能化大数据系统，可满足多样化用户需求，同时提供专业的客服服务，让用户买的放心、安心。使用说明1、会员注册您可寻觅周边的贝店店主，输入ta的邀请码，注册成功加入贝店。2、APP登录通过注册登记的手机号，获取动态验证码登录；或者通过授权绑定的第三方社交账号一键登录。3、商品购买您可直接通过分享的链接或点击APP内的商品，进行收藏、加购、购买。4、店主指导店主可通过链接、图片等形式分享商品给好友，也可将店铺分享给好友。联系我们如在使用过程中遇到任何问题，请联系我们联系电话4006665555,购物省钱，分享赚钱,爆款直降每天爆款，超低折扣签到领钱每天签到，领钱直接购物工厂优选优选工厂直采，无中间商差价，严控商品品质贝店超市品质好货，居家必备，一站购齐"}
{"label": "70", "label_des": "工具", "sentence": "语音翻译支持中文、英语、粤语、日语、韩语、西班牙语、泰语、法语、德语、俄语等10种语言的语音翻译功能，即你说我播，并且有丰富的各种情景的实用口语，是您工作和生活的贴身翻译助手,,1、增加拍照翻译功能2、全新地道的英文播报的发音3、将英文的播报改为离线播报"}
{"label": "105", "label_des": "二手", "sentence": "卖闲置手机、二手手机、旧手机就来回收宝回收宝是国内专业的二手手机数码回收平台，为用户提供一键检测、智能估价、快速放款、安全可靠的专业回收服务。目前支持回收的手机品牌包括iPhone、华为、小米、三星、魅族、锤子、OPPO、VIVO、ZUK、联想、一加、中兴、努比亚、金立等20多家，用户只需要估价清除数据后，将手机寄送到回收宝，我们提供顺丰包邮的服务，同时承诺在收到手机24小时内支付货款；功能介绍智能估价一键检测手机状态，快速评估手机价值。安全专业隐私数据彻底清除，回收流程安全透明；高价回收价比三家，高价回收旧手机顺丰包邮顺丰一键下单，全国包邮；快速放款收货后24小时内进行支付我们承诺1.对山寨机和来路不明的手机说NO不支持回收2.彻底清除手机数据，保证无法恢复；联系我们官方网址http//www.huishoubao.com/官方微博http//weibo.com/huishoubao@回收宝官方微信hsbTech回收宝客服电话4000809966合作邮箱BD@huishoubao.com.cn,高价回收二手手机,本次更新积分变宝贝，宝贝兑大奖关注微信小程序回收宝手机回收跟我们一起瓜分10万宝贝吧~"}
{"label": "17", "label_des": "休闲益智", "sentence": "全球最受欢迎的3D钓鱼游戏，真实紧张刺激，感爆棚畅游世界各地海滨胜地，鉴赏五湖四海珍稀鱼类《啪啪钓鱼》是一款钓鱼题材的休闲竞技手游，用手指感受紧张刺激的钓鱼乐趣以3D视角亲临世界各地钓鱼圣地，上百种鱼类图鉴，全新鱼类模型贴图动作，仿佛活生生的展现在你的眼前效果逼真，令人惊叹游戏特色操作简单极易上手游戏中的操作上手后非常简单，仅仅需要单手即可完成所有钓鱼操作。游戏是手机全触屏操作，根据游戏提示滑动手指即可享受酣畅淋漓的钓鱼。3D画面真实呈现通过最新实时光照，动态光影，粒子特效等先进次时代技术，还原现实世界真实场景，让你身临其境，感受海风扑面而来品种各异的鱼类亚马逊热带雨林中的食人鱼、马尔代夫中五彩斑斓的热带鱼、浩瀚海洋中的大白鲨，你都可以在对应的场景进行捕获，满足你的收集欲望，你还可以在鱼类图鉴中查看鱼类的各种信息。丰富的钓鱼道具想成功钓到一条大白鲨，你需要的可不只是运气在各种各样的渔具中挑选出最适合的工具，努力去捕获你所青睐的鱼类吧"}
{"label": "106", "label_des": "电商", "sentence": "1919吃喝APP依托庞大的酒类及相关快消品零售+店配网络体系，打造订酒+订餐+订服务的专业宴请服务平台，满足客户多元化、个性化的服务需求，为用户提供19分钟快速送达的购酒体验。特色服务1、立即送根据用户定位或收货地址，安排附近门店就近配送，支持19分钟送达2、侍酒师高颜值专业人士提供餐酒搭配、餐酒推荐预定、侍酒、讲酒等专业服务3、预约/自提根据用户实际需要，支持在线预约时间配送、支持在线自选门店到店自提4、精品严选大牌甄选、名庄精选、精酿推荐、收藏级必选5、定制酒提供酒瓶、酒盒等个性化定制，满足送礼、纪念、节庆、婚庆、升学等需求6、电子酒窖提供在线存酒服务，并支持异地提酒、存酒转增朋友等特色服务7、新人大礼299元新人礼包免费领8、限时秒杀正品限时秒，折扣享不停更多精彩内容，期待您亲自体验联系我们全国热线4009991919新浪微博微博搜索@1919酒类直供微信公众号微信搜索1919酒类直供或weixin1919更新内容为您优化了体验细节。,酒品极速送，真、多、快、好、省,1.新增品牌商家入驻开启，更多大牌更多好酒；2.优化更多细节优化，只为您更好的购物体验。"}
{"label": "75", "label_des": "汽车咨询", "sentence": "车友头条，专业的汽车头条新闻、汽车资讯、汽车报价、汽车服务平台为您提供学车、买车、用车、养车、多场景内容汽车服务，从学车菜鸟到玩车达人、从汽车报价到违章查询，上头条，让您更懂车●多元化汽车服务接入新车、保养、查违章、游记、事故处理、车辆估价等服务，个性制定你的汽车生活。学车驾考宝典的伐木累~百家学车媒体从科目一到科目四帮助您，学车考驾照无压力看车看车不用到处跑，附近看车型、车价早知道海量高清实拍图支持AR看车，上市新车、平行进口车、二手车报价、各大热门车型头条通通告诉你选车玩车教授、有车以后、汽车大师、30秒懂车、萝卜报告等百家汽车大咖云集，带你轻松选好车；买车低价买车购车不吃亏，车友头条帮你来科普用车养车如何一键寻找新能源汽车充电桩车友头条各种实用小妙招，帮你省省省心●汽车头条新闻资讯汽车行业的今日头条，专注于汽车头条、汽车新闻，专业资讯给你不一样的新鲜视角。资讯聚合海量新鲜内容，下拉总有新内容，及时追踪汽车资讯热点；原创栏目多款汽车原创特色栏目，专业评测、汽车导购、汽车趣评、车展直播情景说车好玩有趣停不下来；更新内容上头条，更懂车1.优化视频播放，资讯播放更清晰2.优化体验，使用更流畅"}
{"label": "70", "label_des": "工具", "sentence": "\"应用派，为你的手机添加无穷的乐趣。1."}
{"label": "70", "label_des": "工具", "sentence": "TapTap为用户提供了便捷地发现、购买以及安装到智能手机的游戏社区平台。发现全球手游每日及时同步更新美国、日本、韩国和港台等地区GooglePlay和AppStore游戏排行榜和游戏应用，与全球玩家分享游戏的体验，再也不必花时间在寻找游戏上了；有态度的游戏交流社区在这里不仅有海量玩家发表游戏评价、攻略、见解，更可以实时地与玩家聚集在此共同发掘专属于您的高品质游戏；直连GooglePlay和AppStore，我们保证每款游戏都来自于正版官方渠道，帮助您解决无法下载、误下载盗版应用、无法联网对战的问题；这里有资深的游戏人，为您推荐时下热门游戏，提供游戏测评、攻略，让您更好地体验游戏的多种玩法。,TapTap发现好游戏,1.帖子更新草稿箱，发帖时可保存草稿；2.处理了部分崩溃和体验问题。"}
{"label": "117", "label_des": "收款", "sentence": "1.在线收款2.交易明细一目了然"}
{"label": "99", "label_des": "银行", "sentence": "北京银行直销银行手机客户端是北京银行直销银行打造的一款在线提供金融服务的手机软件，包括更惠存、更慧赚、更会贷、更汇付四大产品体系，其中会贷宝产品能提供全流程在线的贷款服务。更新内容优化部分功能，提升客户体验，感谢您的使用"}
{"label": "101", "label_des": "影像剪辑", "sentence": "拥有超强「影片剪辑」+丰富「动画贴图」+独家「美颜拍摄」功能，是一款强大的影片剪辑和相册MV制作的APP，能帮助你快速制作好玩、有趣、创意的精彩影片。小影专业版具备下列功能特性1.输出无水印影片2.无广告3.制作无时间限制的影片4.输出720P格式高清影片5.免费使用专供限量精美素材功能亮点1.强大神剪辑简单易用的专业剪辑工具分割和组合片段，调整镜头顺序，实现蒙太奇、神剪辑特效多种精美素材可供选择，如动画贴图、主题、滤镜、特效、字幕、转场等2.多样镜头支持多种镜头模式普通镜头/自拍镜头/搞怪镜头/音乐镜头/拼贴镜头专属自拍镜头，提供美白、阿宝色、粉嫩、阳光、日系等几大美颜滤镜效果玩转九款搞怪镜头，尽情发挥你的恶搞才华4.相片幻灯片快速、直接汇入本地相簿的相片；一键添加MV主题，立刻实现浪漫、唯美的幻灯片特效；内置音效、本地音乐一键添加；5.拼贴镜头提供更炫酷的拍摄方式，超多范本选择，实现一人分饰两角效果6.免费素材超过200款素材可供一键下载，包括动画贴图、主题、滤镜、特效、字幕、转场等7.分享快速将影片储存到相册；和错误。"}
{"label": "91", "label_des": "运动健身", "sentence": "快跑者是一款适用于餐厅和O2O创业者的短距物流配送管理系统，通过对短距配送过程进行管理，让配送管理向无纸化方向发展，提高短距配送效率。配送追踪实时监控配送员的位置，方便管理员进行订单调度，行走路径大屏幕地图追踪快捷高效录单字段自定义，开放Api，轻松接入各电商系统，一键式发入订单。配送员轻松结算、配送员业绩全面统计，录单、抢单、转入、转出、撤销、收款、结提薪资，全程信息化订单分抢配送员App响铃，配送池中订单自由分抢，也可向配送员定向转订单，订单经手全纪录商店/电商网站。为了更好的使用体验请到我们官网进行下载。官网地址www.keloop.com,解决餐饮商家店铺管理难题,1、原菜单商户管理和配送员管理菜单，转移至团队管理。根据团队创建的流程来整合菜单，便于新注册的团队管理员依次完成后台配置；2、商户管理商户储备金，新增商户在线充值链接"}
{"label": "106", "label_des": "电商", "sentence": "登录肯德基超级APP，享更多WOW会员优惠积V金兑好礼，乐趣享不停新活动WOW会员大神卡，38元90天可享每日2次免外送费、每日1餐早餐两件套6折、每日1杯中杯咖啡10元疯狂星期四优惠不停，周周有惊喜八月起，每周四九块九欢享美味，会员可凭券提前享首次下载肯德基APP，注册或登录WOW会员可得价值88元新人礼贴心服务手机自助点餐随时随地，点餐不排队，专用通道快速取餐，助您快人一步宅急送外卖早、午、晚餐、下午茶、夜宵、咖啡…应有尽有，天天优惠优惠券堂食、外卖、自助点餐，优惠券三合一签到有礼每日签到，V金相送，连签7天还有惊喜好礼WOW会员专享周二会员日仅需999V金兑换优惠券V金商城购买品牌周边，限量礼物，还有专享优惠券限V金兑换会员特权多买多省，5份早餐仅售39元周二、周末还有限时优惠电子礼品卡，充200元送价值50元券包趣味功能小书迷王国口袋里的有声故事书，甄选国内外优质读物，专业配音团队参与录制，精彩有趣的故事启发孩子的无限想象KI上校为您推荐肯德基新活动，解锁神秘见面礼更新内容1、修复已知问题"}
{"label": "33", "label_des": "微博博客", "sentence": "此应用程序可以运行在低连接速度。有了这个程序，你可以;发送鸣叫请参阅您的追随者他转推状态请参阅您的时间表请参阅趋势主题请参阅您的tweets...展开更新内容为您优化了体验细节。"}
{"label": "116", "label_des": "经营", "sentence": "目前，专心为商家打造各种在线客服功能；支持使用文本、图片、表情和买家畅聊；支持创建和使用快捷回复；在接受卖家咨询的同时可快速核对订单；个人繁忙时转接买家咨询至同事处理；拥有京东咚咚商家版，安心出门，便捷沟通。更新内容支持使用文本、图片、表情和买家畅聊；支持创建和使用快捷回复；在接受卖家咨询的同时可快速核对订单；"}
{"label": "71", "label_des": "亲子儿童", "sentence": "1、各种颜色的搭配，让宝宝发挥无限的想象力；2、神奇的蘑菇钉，涵盖生活中常见的颜色、形状；3、友好的语音伴读，助宝宝轻松学习。关于系列狐涂涂系列手机app是面向全球2~7岁宝宝的育儿早教国际知名系列产品,是全世界上亿家长的选择。本系列囊括涂色画画,涂鸦绘画,音乐儿歌,乐器学习,折纸动手,休闲益智,儿童故事,童谣古诗,胎教音乐,睡前故事,英语学习,认物识字,启蒙教育等等app,宝宝喜欢的应有尽有。儿童学习启蒙应用适合各个年龄段宝宝玩,是不错的儿童学习好助手。与其让宝宝天天念弟子规,三字经,听睡前故事和古诗,看安徒生童话,关爱宝宝的爸爸妈妈们,不如寓教于乐通过玩游戏方式,让宝宝轻松学习各种知识,成为小朋友里的superstar吧,帮助宝宝认知颜色与形状,1、各种颜色的搭配，发挥无限的想象力，让宝宝在认知中乐此不疲；2、大小不一、色彩鲜艳的蘑菇钉，涵盖生活中常见的颜色、形状；3、增加五个新的主题，让宝宝了解到更多的形状和图案"}
{"label": "94", "label_des": "股票", "sentence": "开盘啦，目前市场上集专业、省时、高效于一体的炒股票手机软件，整合选股研究与股票盯盘系统，为投资者提供快速实时准确的沪深行情投资交易服务，是炒股新手入门和股票高手进阶的必备免费掌上股票金融投资/理财/证券软件。板块叠加深挖个股属性，关注板块联动，为个股上涨叠加大概率。自选股宫格手机宫格模式，多股K线并列展示，实时走势全面掌握。大盘直播文字直播，实时点评热门板块个股，解读股市走势。打板情绪打板客首选，即将涨停股票实时统计，市场涨、跌停股票/板块分析，前日数据对比，市场情绪一览无余。涨停板复盘一图囊括交易日所有涨停股票，从涨停原因、时间、资金多维度分析主力的选择。研究团队策略汇聚超短、题材、价投的专业投资者，每日发布投资策略研究，全面把握市场机会。文章中心每日文章分享股市早盘资讯、午间视频直播、涨停股票分析、一图复盘以及股市逻辑策略分享。精选炒作题材实时捕捉政策市场行情/舆情，帮助投资者抓住机会。龙虎榜权威的深度龙虎榜数据。全面的主力研究，游资解密，挖掘市场资金合力25个官方组合一键订阅，还能自定义组合，高效追踪市场主力。更新内容新增龙虎榜功能新增连榜标签和连榜数据统计；新增个股分时界面F10功能新增业绩预告；新增龙虎榜新增营业部昨买昨卖标签；新增个股分时页盘口新增溢价基因数据；新增K线页上方点击展开盘口数据。"}
{"label": "98", "label_des": "记账", "sentence": "海豹钱包是一款专业信用卡管理、账单提醒pp。出门带卡不方便，将信用卡信息都添加到海豹钱包，使用时拿出手机便可看到全部信息。另外海豹钱包还有账单提醒功能，自动为用户计算分期还款数，账单到期提醒，不再为逾期影响信用而烦恼。产品特点1安心消费，不再为账单逾期，信用问题烦恼；2功能、产品定期更新，海豹钱包总能给你惊喜。更新内容UI板块升级"}
{"label": "54", "label_des": "职考", "sentence": "2018年很受司法考试用户欢迎的大学类学习APP百万司法考试考生选择，数十万用户热评，如果你想和他们一样不看书就能通过考试，下载司法考试万题库司法新大纲免费题库司法考试万题库收录司法部司法考试全部题库，司法考试历年真题及模拟题一题不落司法新大纲免费视频学习司法考试万题库视频课程，适用于全国2018司法考试用户，离线下载更方便司法新大纲全天免费直播免费直播课由万题库大神讲师7X12小时在线直播，完虐昂贵、低质的传统线下机构和欺诈性培训班司法万题库目前已上线卷一、卷二、卷三、卷四等科目。覆盖了考试大纲内全部考点及名师试题解析讲解。万题库用户好评如潮司法考试必过宝宝说司法考试帮考助手，老师上课很认真；很喜欢免费司法考试免费的真题；很棒的司法考试真题库；司法考试练题说万题库老师讲的不错，比番茄司考有用多了，不担心司法考试；启明司法考试课程的质量比粉笔司考高关注我们若您发现任何问题，有好的建议，欢迎和我们联系官方微信万题库司法考试新浪微博@万题库客服4000888566更新内容上次更新1、「查分」入口位置调整。「发现」页置顶位，查分更快速2、新增查分入口。点击相关启动页、消息，即刻进入查分页面，查分更便捷本次更新新增功能1「章节课」支持打包购买啦刷题更优惠~新增功能2「发现」页上线打卡圈，每天刷题打卡赢福利"}
{"label": "17", "label_des": "休闲益智", "sentence": "《365抓娃娃》是全网首家激光瞄准的实景直播抓娃娃线上游戏。您掏出手机就能感受超越商场夹娃娃机的精彩体验随时随地真机操控，高清直播每周爆款，上新快、不排队，唿朋唤友、围观吐槽更新内容1，新增VIP体系，充值越多折扣越多2，充值页面全新美化改版，充值有惊喜3，优化了若干小细节4，抓累了看会小说放松一下心情~小说专区即将上线"}
{"label": "106", "label_des": "电商", "sentence": "乐购一个精选特价商品的网站，包含9.9包邮,精选优品,女装,男装,鞋包,母婴居家,美妆,数码,美食,文体等分类商品，每日更新欢迎前来挑选。,,为您优化了体验细节。"}
{"label": "17", "label_des": "休闲益智", "sentence": "最后是新的模拟器X2激光笔支持从2.3版本开始在8000的Andr​​oid设备的X2模拟激光指示器只是一个游戏，它不是一个真正的激光指示器，没有激光束从您的设备将只在您的手机或平板电脑的屏幕上创建一个模拟这美妙的游戏设计欣赏音乐激光音响效果，让笑话给你的朋友以为你的手机可以通过光LED闪光灯使激光束激光指示器X2经过了重新设计从无到有，保留了X系列激光指示器的重要方面。采用了广受好评的经典和闪光灯头灯闪光灯以及4个新的激光指针和一套新的钢球激光X2的设计与钢材的主题。这两个指针作为球和图形界面已经产生与实际钢板纹理细致认真和谐的装饰元素当启动应用程序，你可以激光指示器，钢珠游戏或闪光灯的光的显示之间进行选择。从一开始，你将有解锁的绿色激光指示器，这样你就可以开始与他一起打球。要解锁另一个指针将不得不时得到对X铂金币。在X硬币可以赢得在几个方面，主要的方式是打钢珠它结合了游戏，每个级别你克服你的新硬币，你也可以得到金币直接分享您最喜爱的社交网络上，它是实现份额在谷歌加，Fcebook和叽叽喳喳直接为你必须按下按钮商店。激活红色激光指针，蓝色和紫色以及转动闪光灯频闪必须累积必要铂硬币。所有的硬币都赢得了自由。更多的激光指示器X2赢得更多的特殊的声音和空间效果可享受lechisi钢材和金属球比赛玩得开心玩钢珠，这个令人难以置信的比赛用球，包括六百水平的难度加大。由经典的泡沫射击游戏的启发80，我们已经创建了一个奇妙的世界钢和镍铬合金的金属光泽和激光光线的反射对球的内部照明的颜色。lechisi你的目标是拍摄的球在金属屏幕和磁贴与电磁放射在于钢的世界。强大的拍摄的彩色球与您的超声波大炮指向同一颜色的球的方向，加入了钢的强度和力量超音速份额三个或更多的球相同的核心融合伽玛将使超磁性的加入消失和下降与世界钢铁X2的重力。你必须快速，大胆地清除球的整个屏幕，从而推进到一个新的水平。不要忽视冒顶很快，磁引力吸引强烈的屋顶是由汞和铅的金属世界的起源镀银。挖令人兴奋的街机模式，这种模式是不断运动，地球的磁场发生了逆转失去自然平衡，现在球是在自由落体，更多的权力需要你的技能，浓度和速度来妥善进步街机模式。这种模式具有多层次，难度会更大，你去在这个新版本中，我们已经在游戏中的文本和消息的翻译包​​括新的语言请记住，使用连续的闪光可导致穿在你的手机或平板电脑的电池有乐趣模拟激光笔X2。所有评论和评级都欢迎，。"}
{"label": "113", "label_des": "办公", "sentence": "具有完整功能的专业手机办公室软件，查看、创建、编辑Microsoftoffice文件和PDF文档。让您的PDF文件转换为Word，Excel和ePub格式。主要特点与微软完全兼容格式DOC，DOCX，DOCM，XLS，XLSX，XLSM，PPT，PPTX，PPS，PPSX，PPTM，PPSM和支持常见格式为PDF，RTF，TXT，日志，CSV格式，EML完整的文档格式和布局。简单的文件访问权限的本地，远程文件和电子邮件附件。集成的文件浏览器。通过可以共享，电子邮件，蓝牙，WiFi直连。整合各种云服务。密码保护功能拼写检查器，预测文本键盘，摄像头的PDF扫描仪，兼容微软字体包和许多可以作为应用程序内升级更多的功能。保存为PDF文件提供56种语言。优化了键盘的操作。更新内容新的9.0.12000错误修复和性能改进9.0.8646中的新功能•综合拼写检查超过40种语言的强大而平滑的拼写检查。•增强的鼠标支持在支持Android的Chromebook上使用鼠标选择，滚动和缩放。•改进的颜色选择器为高光，文本，线条和形状选择标准或自定义颜色。•稳定性改进和错误修复OfficeSuite现在更加无缝可靠。•三星S8DeXDock支持享受桌面式的文档查看和编辑。"}
{"label": "99", "label_des": "银行", "sentence": "兴服务，新体验兴业银行专为Android用户推出全新尊尚版手机银行，让您尊享贴身的移动金融服务，乐享掌控一切的自然人生。客户端手机银行三大特点一、友好的操作体验1、全新的界面设计和菜单布局；2、优化手机银行登录、只需设定登录手机号即可快速登录；3、使用短信口令认证，办理转账、缴费等业务更加便捷；4、提供真正符合手机用户的操作体验，一触即发，让您爱上touch的感觉。二、贴身的金融服务提供查询转账、投资理财、信用卡等全面的移动金融服务，让您随时随地随身尊享贴身金融服务。1、查询转账实时行内转账、实时跨行转出、普通跨行转账、实时跨行转入等。2、投资理财贵金属、理财产品、基金、外汇、银证、国债、智能通知存款等。3、信用卡账务查询、还款、消费分期、账单分期、预借现金等。三、丰富的增值服务1、地图查询提供营业网点、ATM地图查询及周边查询功能；2、丰富资讯提供个人金融、企业金融、贵金属市场行情及理财资讯信息等；3、金融助手提供信用卡优惠活动、产品介绍、还款方式、特惠商户查询功能；4、本程序免费。,,增强客户端稳定性。"}
{"label": "71", "label_des": "亲子儿童", "sentence": "贝聊，超过5万幼儿园及机构、1000万用户信赖的幼儿园家长工作平台，让家长与幼儿园轻松聊起来，千万家长在此分享育儿经。曾获新浪教育创新APP、腾讯教育年度人气APP，多次登上AppStore热搜榜。====家长都用贝聊干什么====『看宝宝动态』美图、视频、考勤、食谱…在园情况一看就知道『刷亲子内容』儿歌、故事、文章刷不停，还有好多好玩的短视频『收新通知』随时接收幼儿园通知，一键确认，重要的事忘不了『聊育儿话题』和老师1v1交流，和同龄家长畅聊育儿酸甜苦辣『学养娃干货』专家支招、达人分享，每天都能Get育儿新知识====有用的还有这么多====考勤通知宝宝入园/离园打卡都有照片提醒育儿社区海量育儿话题，辣妈宝爸都在聊在线缴费支付宝/微信就能交学费时光相册成长美图都在这，想娃就点开看看有奖活动陪着宝宝一起玩，奖品送到家积分商城每天登陆赚积分，随时领福利===== 欢迎联系我们 =====关注贝聊微信公众号beiliopp或微博@贝聊官博贝聊官网www.ibeilio.com客服电话02085671820更新内容1.推荐新版内容流，全新的展现方式，精彩内容停不下来2.一些体验优化和若干bug修复"}
{"label": "111", "label_des": "购物咨询", "sentence": "顺逛是一个提供一站式智慧家庭解决方案的社群平台，涵盖包括海尔在内的数百个产品品牌以及美食、洗护、母婴等数千个兴趣圈子。用户以社群为纽带进行交互，既是消费者，也是分享者，还可以利用平台和品牌资源实现小数据定制，体验匹配到家庭场景的差异化产品与服务。更新内容1.带你体验不一样的新社区2.新验证方式更快更安全3.优化用户体验"}
{"label": "19", "label_des": "体育竞技", "sentence": "真实竞速，即刻对决，准备好在赛道上驰骋吧全新竞速手游力作《车神计划》，极限暴走，狂野对决，缔造车神传奇酷炫超跑，极速漂移，华丽音效，带来次世代视听冲击竞速玩法，道具模式，多重赛制，超速漂移的震撼更有跌宕起伏的剧情，让速度的激情在血液中沸腾"}
{"label": "70", "label_des": "工具", "sentence": "《好好天气》提供当地天气展示，每日事"}
{"label": "17", "label_des": "休闲益智", "sentence": "奇妙咖啡餐厅的一天开始啦小店长，请开始你的工作从为客人点单，到烘焙甜品，再到收拾桌子，招唿新客人，由你全部搞定动手制作美食，提升操作能力；用心服务每一位顾客，体验经营的乐趣产品内容忙碌的一天，从点单开始冰淇淋、披萨、饮料、蛋糕、甜甜圈…所有经典都在菜单里，快翻开看看转动机器，烘焙甜品咖啡机、面包机、搅拌机、榨汁机、糖果机…超多机器等你来体验DIY制作，打造特色美食三明治里放蔬菜还是培根做心形饼干还是小熊饼干一切口味和造型任你DIY打扫餐桌，保持干净收拾剩余餐具，把桌子擦干净…多亏了你，餐厅越来越干净招唿顾客，让顾客满意又来了一波客人，赶紧安排座位，别让他们等太久了赚取金币，获得奖励用厨艺赚取金币，就能解锁海量道具，烘焙更多甜品产品特色模拟餐厅经营流程，让宝宝了解餐厅运作。既能学习甜品制作，也能体验经营乐趣。操作简单，轻松提升宝宝动手能力。小伴龙里的儿歌，巧虎里的故事，熊猫博士系列益智小游戏，宝宝巴士全都有欢迎联系微信宝宝巴士微博@宝宝巴士官网http//www.bbybus.com邮箱cn@bbybus.com更新内容#宝宝巴士2019年春季新品预告#宝宝巴士匠心打造4款精品APP宝宝巴士科学岛宝宝巴士艺术乐园宝宝巴士百变职业宝宝巴士习惯班，将陆续上线科学、艺术、社会、健康4大领域，助力宝宝快乐成长一键下载即可免费拥有成长所需的早教互动，敬请期待搜索宝宝巴士，就可以下载所有APP、儿歌、动画、视频了哦~欢迎加入宝宝巴士官方Q群288190979，一起为孩子做更多更好的产品。"}
{"label": "12", "label_des": "魔幻", "sentence": "无限火力之新职业降临神枪降世，致命一击；双职业强势来袭，打造无限竞技新体验。更有夏日狂欢盛典，登录领取小黄鸭足迹、夏日时装限时上架、夏季定制称号新登场，多重福利，让你清凉一整夏。这是你暑期不能错过的全新版本电影级3DMMO动作手游《永恒纪元》，拥有华丽转职、智能挂机、全地图PK爆神装、自由交易等开放式玩法，迅速获得5000万玩家的喜爱 游戏介绍在勇士们的共同努力下，散落在中土大陆的魔戒全部被寻回，中土大陆渐渐恢复了往日的平静。但是，生长在圣约亚特皇宫前的圣树却没有一点复苏的痕迹。失去圣树的光芒，中土大陆上的精灵会越来越虚弱，直至失去力量……马上成为魔戒勇士，一同闯关杀怪、组队战斗，踏上拯救大陆的征途 《永恒纪元》以精美的地图场景、恢弘的欧式建筑，中世纪经典的魔幻题材为基础，全面构筑起史诗般西方魔幻世界。狩猎BOSS，装备超高爆率；4V4团战，重新定义自由竞技；原创天神下凡，极限逆转战局；装备进阶，流光羽翼战力狂升。来这里，即刻开创属于你的纪元更新内容1、新福利副本湮灭遗迹，每次版本更新当天开启，可获得大量经验，助您快速飞升；2、新副本神路对决，全新多人竞技玩法，组队刷怪召唤专属BOSS，抢占海量珍稀道具；3、新套装神路套装，全新可成长型装备，自带神路专属技能，战力更上一层楼；4、其他优化，提高游戏体验性能；"}
{"label": "96", "label_des": "理财", "sentence": "华夏直销银行是华夏银行依托互联网，推出的纯线上化的网络金融服务平台，客户无需来到银行网点，即可随时随地畅享轻松、便捷和专业的金融服务。,,修复已知缺陷。"}
{"label": "70", "label_des": "工具", "sentence": "朝夕，给时光以生命，而不是给生命以时光。朝夕是一款智能的时间助理。希望通过语音识别、自然语言处理、人工智能和推荐算法帮助用户快速管理日程，并通过社交方式实现多人时间协调。相比于『日历』工具，我们更喜欢称之为『时间引擎』既不妄想『管理』时间，也不奢求『管理』自己。我们希望朝夕能在不经意间让用户做好安排，让蓬勃的生命力贯穿你所历经的时间，最终让所有『追逐光阴的人』从中受益朝夕提供的功能极速添加长按添加按钮即可语音添加日程，识别出语音中的时间、地点、参与人和主题，省去繁琐的输入过程。多种视图日历中提供日程、月、周和日视图，可以按照使用习惯选择默认视图。连接你我通过通讯录和微信关系，为您推荐好友。添加好友后，可以邀请他参加日程，让对方也能收到日历的日程提醒。极速识别在日历添加页面一口气输入主题，实时识别主题中的时间、地点和参与人信息，并且支持离线操作极速同步支持同步本地日历，并且提供云存储服务，即使更换手机也不用担心日程丢失。网站链接https//www.sortime.com微信公众号朝夕日历更新内容感谢用户对我们的鼓励与支持接下来，我们将会逐步更新功能，让pp变得更轻，更智能。欢迎您加我的微信liushijiepm，给产品提意见请各位用户关注我们的微信公众号朝夕日历。客服『小朝』会及时为您服务本版更新1.修复了部分Bug"}
{"label": "26", "label_des": "即时通讯", "sentence": "打电话的小软件,,修复部分小错误，提升整体稳定性。"}
{"label": "16", "label_des": "射击游戏", "sentence": "《据点守卫》是一款由虚幻4引擎打造的第三人称射击游戏，真实的还原了地形场景、丰富了地图元素、精心挑选了枪械配件、弹药物资装备和多种载具等，力求打造最具个性特色的军事演习游戏。目前单局最多可容纳100人同时进行实战演习，每一局都是实战，为玩家打造最最真实最有震撼力的实战演习体验更新内容无"}
{"label": "13", "label_des": "仙侠", "sentence": "玩家交流QQ群br/一群664906587已满br/二群685555798br/br/道友请留步这是一个绝对不一样的玄幻单机手游《武炼巅峰》修仙掌门人你就是小说中的大boss在这里，你将开山立派，招收根骨上佳的弟子，经营你的门派，打造修真界第一门派。是道门正宗还是魔道至尊一切都取决于掌门你的决定。这里快乐修仙就是第一要务。和所有玩家比较一番，看谁的门派最快飞升仙界。我可是要成为飞升仙界吃鸡的男人br/游戏特色br/&middot;挑选立派仙山、招收根骨上佳的弟子、处理门派内外事务。br/&middot;自创门派功法，并设定功法修炼方向。br/&middot;根据弟子的性格与能力，合理安排门派内各个职位。br/&middot;炼制仙品法宝与珍稀灵药，让弟子修炼更进一步。br/&middot;与其他门派合力击败强大妖兽夺取宝物。br/&middot;门派之间关系时刻变化，和睦友善还是相互斗争，都取决于掌门制定的对外策略。br/&middot;海中漩涡中有不少相互吞噬的鲲，挑战它们的时候小心别被吞掉。br/更新内容修复了一些BUG。"}
{"label": "17", "label_des": "休闲益智", "sentence": "熊出没爱消除是一款以热门动画为主题的趣味消除类手游，游戏画面高清、玩法简单有趣，玩家可携手熊大二熊，与光头强展开斗智斗勇的消除大战。熊出没爱消除唯美的场景，绝对100神还原原着熊出没爱消除官方介绍《熊出没之熊心归来》超人气热播动画电影，推出消除游戏啦超畅爽的消除效果，更多变的消除，2016年三消休闲大作《熊大爱消除》等你来挑战千万玩家的选择，不玩你就OUT啦熊出没爱消除游戏特色国民级手游滑动手指，拨弄水果，轻松、好玩、不累老少咸宜，任何人都可以畅游其中哟逗笑剧情，和熊大、熊二一起保卫森林清新可爱的水果，劲爆畅爽的消除，沉浸其中欲罢不能颠覆性玩法90个独具创新的有趣关卡，定期保质更新新颖的消除模式，经典的4连5连，神奇百变的田字6连，颠覆你的想象创新的障碍关卡，植树种草，抵御沙尘，赶走偷猎者，营救小动物保卫大森林浓浓的山野风光，美妙的大自然，呆萌的水果，搞笑的熊二，犯傻的光头强，快来玩吧。年度大作，会飞的消除游戏，2016不玩你就OUT啦"}
{"label": "9", "label_des": "政务", "sentence": "山大地纬软件股份有限公司开发的智慧城市社保APP，提供参保信息查询、社保缴费、政策咨询以及便民服务等便捷功能，让您不用再去社保大厅，随时随地就能业务办理、查就业、查政策、查询您的社保账户情况，缴纳社保费用。"}
{"label": "17", "label_des": "休闲益智", "sentence": "植物战僵尸王2是一款塔防类的手机游戏。植物战僵尸王2经典游戏，全新玩法多个未知领域等你去探索还有新增的超华丽植物登场带给你不同的，还有强大的boss等你去打败。快来试试看吧植物战僵尸王2简介植物大战僵尸完美改造，一样的植物，不一样的玩法,boss级僵尸，给你操作快感.故事发生在和平繁荣的地球上，突然有一天恐怖的僵尸入侵农场，植物军团跟随象征希望的向日葵大大全世界抗战，植物军团再接再厉研发出13种全能力精英植物壮士，配备最新植物科技，海陆空全方位战略性封锁战线，最新挑战性塔防游戏，将所有僵尸阻挡在入侵的道路上共计44道攻防关卡，张牙舞爪的敌人，超萌植物娱乐彩蛋，更有推倒守关boss僵尸王全新玩法其乐无穷。植物战僵尸王2特色1、新增特殊礼包送钻石僵尸,增加游戏可玩性，为玩家提供更多的游戏元素2、包体，使游戏运行更流畅，相应3、增加和游戏计费，为玩家提供更加稳定更加多元的付费选择4、游戏界面，关卡背景，增加视觉感"}
{"label": "8", "label_des": "公共交通", "sentence": "小黄车来啦~ofo共享单车是全新的城市代步工具，人称小黄车，为您解决一公里的难题。抱怨，新单车屡买屡丢苦恼，茫茫车海找不到座驾着急，想用车时，TA却不在身边小黄车让你,随时随地有车骑绿色出行低碳环保，城市绿色出行，畅享新生活。无桩共享无桩设计，随时随地停靠，方便快捷。海量车源单车车源充足，24小时服务，随时有车，说走咱就走操作简易一键输入，轻松开锁，1元/小时，经济实惠，钱包君不流泪。轻巧时尚车辆轻巧，时尚复古的车身设计，优良的性能，愉悦出行。放心可靠我们为每一位规范用车的用户提供意外险，让您的出行更加安心。意见反馈客服电话40015075079002100微信ofobike邮箱support@ofo.so更新内容小黄人们大家好最是一年春好处，快骑上小黄车追寻春天的脚步。为了方便各位小黄人们用车，工程师们也一直在努力更新迭代，本期我们开放了ofo商城，并优化了报修流程，快来更新体验吧。"}
{"label": "88", "label_des": "菜谱", "sentence": "霸屏天下，是一家专门提供菜谱、美食制作的应用平台，为您提供简单实用菜谱大全，详细的美食制作指南，可以跟着一起学的美食视频，各地特色小吃，以及生活百科等。"}
{"label": "47", "label_des": "短视频", "sentence": "\"无论什么时间、地点、人物，随时打开SEEU时刻，右滑唤醒相机，记录你或他的原创精彩，发现分享更大的世界●酷到炸裂的效果，燃到爆的音乐，我们的短视频不一样●同城动态实时更新，不能错过身边的美好●集结当下超火爆，超新鲜，超有料的话题，紧跟时代的潮流●全新的动态圈风格，全新的发布体验●独特的解密玩法，让你的作品更有价值●与TA随心聊，结识有趣的新朋友,15秒酷炫特效短视频交友社区,V4.1.4.0更新说明1."}
{"label": "11", "label_des": "薅羊毛", "sentence": "全民开启偷红包模式。偷红包每天好友发放红包送不停，并有应用红包和签到红包让你偷红包不间断。在娱乐中赚取零花钱，感紧邀请好友一起偷红包吧更新内容修复已知bug"}
{"label": "18", "label_des": "动作类", "sentence": "走位和箭法是击败对手的关键"}
{"label": "53", "label_des": "中小学", "sentence": "星火英专，英语专业四、八级考生的备考好伴侣。这里有考场原音或外教录音等配套听力音频。这里有星火英语名师团精心录制的题型和技巧精讲视频。这里有你需要的专四、专八备考资源。星火英专功能简介字幕听力考场原音、外教录音、同步字幕，四级,八级听力因此简单易懂，英专学生的听力好帮手。名师视频名师团队荣耀呈现，逐题讲解真题，方法与解析并重，助您事半功倍。备考资讯提供英语专业四级,八级考试资讯以及社区活动。常用词汇依据英语专业考试大纲，完整呈现核心词汇，释义精准、简练。图书提供英语专业四级,八级考试试卷、词汇、专项等图书在线购买及相关服务。对于产品如有任何疑问和建议，请联系我们1、星火英语客服电话40062318602、官方微信公众号星火英语专四专八3、官方微博星火英语专四专八4、官方网站www.sprke.cn5、官方用户服务交流QQ群378393177专四；514725092专八更新内容1.修复注册登录2.修复已知bug"}
{"label": "70", "label_des": "工具", "sentence": "Mple是Android平台上的一款非常方便的MP3播放器。胜在直观便捷，易于操作具有良好的播放音乐效果，书签功能，AB重复，而且还会调节播放速度。软件功能－通过专辑，播放列表，和文件夹浏览－均衡器EQ设置－左右音量平衡控制－可调节播放速度0.25倍至5.00倍加快或减慢音频，相同音高－先进书签无限数量的自定义书签；专辑自动书签；播放列表自动书签；文件夹自动书签；每个书签能恢复播放的位置－重复－AB重复－皮肤－支持MP3、OGG、WAV格式更稳定、更优质，邀您一起。"}
{"label": "24", "label_des": "辅助工具", "sentence": "网易游戏App是为网易游戏玩家而生的游戏神器，集礼包福利、工具助手、攻略活动及社交为一体。升级打怪需要火力支持求交往约小伙伴们一起玩，你不是一个人在战斗；升级不顺、装备难提升到游戏圈提问，各路大神带你飞；游戏中谁是真女神人气榜让你即时了解近期游戏红人。匹配游戏好友网易游戏App拥有强大的数据系统，自动识别游戏经历、地理位置等信息为你推荐志同道合的游戏好友，匹配后可加对方为好友，私信密聊共同探索游戏世界。互通游戏数据作为你的游戏死党，只需要登录即可查看角色在游戏内的排行榜，属性等基本信息，实时掌握游戏动态。专属游戏攻略根据你的游戏等级进度，自动推送匹配升级攻略，更有游戏大神的私人指导，助你快速走上高玩征程加入游戏圈子全新游戏圈功能登场买大翅膀换新装备再也不用担心跟三次元朋友解释啦人品爆发的装备可以赤果果发图炫耀请圈内大神估值吸引妹子围观勇敢的少年快来计入游戏圈吧~登上人气宝座通过真人认证，参与游戏人气榜竞逐只需要上传你的真实头像及生活照，通过验证后即可成为人气榜一员，加好友送鲜花，登上榜单前列，成为每周网易游戏人气王吧更新内容增强私信聊天安全性"}
{"label": "17", "label_des": "休闲益智", "sentence": "一款惊险刺激的闯关游戏，没有腿的人只能玩锤子，就是这么虐心。用锤子砸入岩石之中，这样你就能前进，如果角度不对，你可以就要掉下去。特色1、没有腿的人，只能靠锤子前行；2、操作很简单，但是很虐虐虐心；3、号称将直播界个大主播虐了个痛苦。"}
{"label": "20", "label_des": "棋牌中心", "sentence": "熊猫四川麻将是一款休闲类棋牌游戏。当地称之为血战到底。因玩法易上手，耐玩性和趣味性都不错，所以在全国各地都比较流行。时尚简约的棋牌画面，真人实时对战玩法，陪伴您快乐每一天玩法全的地方四川麻将玩法不能吃，是的不能吃，可碰可杠，可胡牌。杠到底爽。再也不用担心没对手了是的，直接上网上玩麻将，不用跑很远、到处找人来凑局，只需点开APP，轻松来一场血战到底没有硝烟的娱乐战场随时随地开始战斗，血战到底官方网站http//www.ixinli.com/更新内容1、兼容安卓8.02、增加游戏玩法3、修改已知bug"}
{"label": "70", "label_des": "工具", "sentence": "\"「91桌面V10.0」造动X计划敲好玩的桌面美化APP，畅享铁血战士、中国新说唱、张一山、宋祖儿、油爆叽丁、蘑菇点点、秋田君、汤圆酱等众多知名IP主题，还有更多版权形象神秘企划中==特色亮点==1."}
{"label": "95", "label_des": "借贷", "sentence": "产品介绍钱站官方版是行业领先的线上借款咨询服务平台，由凡普金科于2015年推出。我们的使命，是让每一个普通人都享有简单、公平的互联网金融信息服务。并服务于每一个平凡普通的借款人，通过科技的手段帮助借款人在线获取借款咨询服务；并以专业的科学技术、风险控制和客户服务，为用户提供最便捷可靠的借款咨询信息服务。关于我们凡普金科企业发展上海有限公司自2013年9月在北京成立以来，依靠大数据的量化风控体系，保持快速发展趋势，已拥有一支标准化、专业化、国际化的团队，致力于技术改变金融，使用户获得更加公平、高效和透明的互联网金融信息服务。专注于为用户提供基于互联网技术的金融信息服务。钱站官网www.iqinzhn.com客服电话4008128018周一至周日9002100官方微信钱站爱钱进更新内容1.小哥哥们优化了代码，让安装包身轻如燕2.全新的注册页设计，让操作更流畅"}
{"label": "43", "label_des": "影视娱乐", "sentence": "实时数据、多维情报、走势分析、赛果预测，专业的足篮高手带你轻松玩转各大联赛，真懂球的老铁们快来7M抱团玩耍吧即时比分足篮比分实时更新，赛事动态一手掌握。专家推介赛前专家指点迷津，深度剖析比赛奥秘。情报分析通过交锋往绩、数据走势等多维度解读。赛事资料涵盖全球105个国家上千个联赛的历史资料库。专栏讲波广东体育频道名嘴陈宁进驻，畅聊赛事心经。更新内容修复已知bug"}
{"label": "48", "label_des": "音乐", "sentence": "《Loner》是一款主打孤独感横版音乐游戏。您将驾驶一架老式双翼飞机，独自穿越层层障碍，寻找亮光希望。带上耳机，简洁的画面将为您呈现Loner独有的孤独感沉浸式体验。您可以通过左右摇杆或者是重力感应来控制飞机通过障碍。同时，您可以通过寻找剧情碎片来重拾记忆。更新内容优化体验，增强稳定性。"}
{"label": "106", "label_des": "电商", "sentence": "极具可玩性的情趣社区商城两性生活的好助手全场上千款正品商品，趣味让生活更任性正品保障放心购，摇身一变老司机~两性，从情趣开始，欢爱让夜晚不单调新人优惠万千情趣，等你一探究竟，优惠多多福利多多；情趣商城各类情趣用品、情趣内衣、成人玩具、成人用品任你选择；隐私安全pp启动安全密码si密性好，你的世界你做主；安全配送网上购物快递到家，拒绝尴尬让你尽情买安心购；high圈各类主题社区圈子，等待你的加入；专享客服在线咨询，微信详聊，实时解决你的困扰；定金支付支持在线、定金支付，有保障的购物；超高性价比情趣用品，探寻你和TA的情趣蜜境。我们为您提供专业的夫妻情趣生活网购服务~你还在等什么更多资讯添加官方微信quwngpp4.2.3用户"}
{"label": "70", "label_des": "工具", "sentence": "解决手机卡顿问题，保护手机电池，提升手机续航时长，深度清理应用缓存垃圾，优化手机内存空间，提升手机运行速度，保护手机拒绝卡慢超小安装包，一键手机加速。是清理内存解决卡顿的必备利器  功能特色 手机管家V3.9.018版本，新增生活助理及流量监控功能，实用工具更强大。生活助理为您分忧，贴心更甜蜜。一键手机加速更加准确便捷，一步到位解决手机卡慢问题。 1.手机加速清理无用进程，降低内存使用，清除卡顿，一键提高手机运行速度 2.电池优化电池状态优化，监测手机续航时长，调整电量最适输出状态，一键优化更长寿3.垃圾清理 极速清理手机垃圾，手机更干净，让手机像新的一样快 4.微信专清专业微信缓存垃圾清理,聊天更顺畅，一键释放更多空间5.实用工具全能工具，为手机加上层层保护，手机质量分蹭蹭蹭上涨 6.深度清理更深层次清理缓存或垃圾文件，将埋藏在手机深处的无用垃圾清理干净 7.颜值更帅全新设计、简洁界面，适应各种高中低端手机，让您手机运行不再卡顿  ==========联系方式==========官网www.ngogo.cn官方微信yzmnger官方QQ364704708官方微博安狗狗管家更新内容1.优化强力加速功能，加入内存智能加速模块2.提升流畅度，加速手机多功能并行使用"}
{"label": "28", "label_des": "论坛圈子", "sentence": "观赏鱼和水族爱好者的家园南美水族论坛,南美水族,南美论坛,南美,观赏鱼,热带鱼,fish,水族,水草,海水鱼,水族硬件,鱼友,水晶虾,深绿,椒草,苔藓,龙鱼,埃及,神仙,鼠鱼,慈鲷,短鲷,斗鱼,灯鱼,罗汉,多肉,空风,爬虫,龟更新内容稳定性改进和错误修正。"}
{"label": "95", "label_des": "借贷", "sentence": "福利活动1、新用户注册领888元投标红包；2、邀请好友达标得188元邀请红包；3、邀请好友出借达标有奖。宜贷网yidi.com是已经运营满四周年的网贷平台，为借贷双方实现直接借贷提供信息搜集、信息公布、资信评估、信息交互、借贷撮合等服务。平台由上海易贷网金融信息服务有限公司运营，于2014年获得软银中国资本SBCVC注资，现交易总额已超800亿。平台特点1.银行存管拥抱监管，资金隔离，稳步前行，出借更放心；2.小额分散点对点出借模式，小额且分散；3.专业风控专业的风险管控体系，过硬的IT技术实力。产品特点1.产品多样项目包含车易贷、房易贷等多种类型；2.期限丰富项目期限1月60月，短、中、长期标的任您选择；3.资金灵活急需资金，可低频债权转让。联系我们官方网站www.yidi.com客服热线4000018018微信公众号yidicom更新内容1、修复已知问题2、优化相关机型的适配"}
{"label": "46", "label_des": "视频", "sentence": "鹰网通是一款监控软件，配套ipc、Dvr等前端监控设备，通过设备的序列号以云方式登录，将实时的监控画面显示的移动设备上并对设备进行预览操作,实时监控，远程回放,提升链接的稳定性"}
{"label": "70", "label_des": "工具", "sentence": "一线员工和合作伙伴进行客户服务和互联网营销的工具,,修复部分小错误，提升整体稳定性。"}
{"label": "70", "label_des": "工具", "sentence": "打开秀米，你手机里的照片立马变成一个故事，一个动画，一个游戏，易如反掌。选择一个有趣的秀，发挥你的创造力，定制你的照片，再分享给朋友，让他们不仅用眼睛，也用手指来分享你的秀。打开秀米，还能看到世界各地人们制作的秀，新奇和美好尽在其中。原来生活可以这样秀。"}
{"label": "91", "label_des": "运动健身", "sentence": "招商信诺人寿保险官方APP提供专业高效的保单智能管理服务，可快速查询保单详情、保障责任及相关权益，随时随地进行保单信息变更、保单借还款、领取生存类保险金、领取保单红利等。另外，还提供在线智能投保、医疗服务及健康管理等服务功能。北斗智保智能投保智能测算，精准分析，快速提供专业的投保建议及适合的保险产品，为自己和家人带来专业健康保障。健康管理关心你，不是说说而已。健康测评，帮助你了解你的健康风险；运动计步奖励，每一步都为你的健康投资。更新内容感谢支持完美人生本次我们做了如下更新1.招商信诺综合团体医疗保险A款保单客户也可在线申请理赔、快速查询保单详情啦2.为高端医疗团险客户提供更便捷的在线咨询服务，招商信诺客服随时随地为您服务。3.更多功能体验优化，等你来发现"}
{"label": "17", "label_des": "休闲益智", "sentence": "考验你眼力的时候到了睁大你的眼睛去找差异跟时间条赛跑，挑战你的观察力大幅高效地提高你的观察能力与眼力，让你在玩的同时大脑潜能得到激发•3种难度可供挑战，满足你的不同需求快来找出差异•时间限制超刺激玩法•手机和平板电脑的高清图片此游戏免费下载，无需任何网络连接，随时随地拿起手机即可享受更稳定、更优质，邀您一起。"}
{"label": "53", "label_des": "中小学", "sentence": "新浪升学帮是新浪教育面向K12阶段学生及家长推出的大数据升学择校服务平台。汇集海量高校及专业数据，输入高考成绩，即可一键智能获取定制志愿填报方案。更新内容优化UI修复部分bug"}
{"label": "49", "label_des": "直播", "sentence": "人人是一个火爆校园的高颜值网红美女视频交友直播平台，同城交友约会聊天，明星艺人在线直播，724全天候美女为您表演高清视频直播、美女主播、在读校花、萌妹子、美女模特、在校美女、小鲜肉、附近到同城、国内到海外，应有尽有，总有你得菜全民直播随时随地拿出手机就能和心仪美女面对面；美女主播清新校园风、萝莉萌妹子、火辣舞女郎、惊艳时装秀，校内与校外总有一款让你心动；明星大咖网红明星演唱会、生日会、粉丝见面现场直播，精彩不间断；直播交友多人交友，人人影视，此刻心情，自在表达；同城美女在线发现心动女神，附近主播无限探索直播新玩法；特色礼物银河系暴强礼品商城，爱TA就把整个银河系送给TA；红包福利红包人人果超多福利，直播间礼物领不停。节日期间深夜秀场、午夜直播、制服空姐福利来袭开启人人，随心所欲享受直播，随时随地交友聊天更新内容新增一元首充超值礼包优化星光PK时长优化修复解决部分已知bug"}
{"label": "82", "label_des": "电子产品", "sentence": "VeeRVR移动版，通过手机端选片收藏，手机和头显端例如Oculus、Vive、小米VR、Dydrem,Pico,StemVR等都能观看的方式，让你随时随地收获完美的沉浸式体验。VeeR主要提供两大功能探索和观看发现全球优质内容，同时支持手机360，Crdbord两种模式观看VR/360视频和图片上传和分享从手机端上传VR/360视频以及图片，一键分享各大社交网络VeeR快速使用指南在首页上发现算法推荐，小编精选，个人关注的个性化VR/360内容在探索页面发现人气排行，推荐播单，热门话题和各类分类VR/360内容在消息栏中与全球各国大咖和粉丝互动，参加精彩活动在个人页面上传你的VR大作，并支持内容收藏，下载和本地播放VeeR为你提供创造优质VR内容所需的一切，包括平台，工具，支持和相关知识。我们的产品线包括VeeRVR有趣的环球VR/360内容发现和分享社区VeeR编辑器功能强大的VR/360视频图片编辑器我们的愿景是让分享VR更简单。更新内容1、experience互动剧支持倒计时2、bug修复"}
{"label": "17", "label_des": "休闲益智", "sentence": "嘿，亲爱的小医生，天气多变，糖糖家族的很多朋友都生病了，这真让人担心呀。不过幸运的是，我们的糖糖新开了一家医院可以帮助大家恢复健康。这里有先进的医疗设备和舒适的环境，可以为病人提供优质的医疗服务。可是现在糖糖特别需要像你这样的专业医生来帮助她治疗病人，赶紧来帮忙吧，病人们都会很感激你的哦游戏特色30种以上的医疗工具8个不同的角色和14个小故事海量的医用小物件给糖糖护士换装，百变造型任你搭收集爱心，升级医院，让它越来越漂亮关于我们LibiiGame一直致力于为孩子们打造寓教于乐并充满想象力的互动性游戏，而今已拥有超过四亿的下载量并且仍与日俱增。我们将不懈努力为他们创造出更多丰富有趣的内容。更多产品资讯，请访问官方网站www.libii.cn欢迎关注我们的官方微信公众号libiigame如需帮助，或者有任何想法、建议，请随时联系我们，邮箱地址WeCare@libii.com"}
{"label": "54", "label_des": "职考", "sentence": "微试验APP，一款让您随时随地学习、复习、练习的题库APP，无论您上工地，还是坐车，只要你能拿出手机，就能够复习，学习考点，是不是很方便。上班前练一练，吃饭前练一练，睡觉前练一练，充分利用一切可以用的碎片时间，您就把考点掌握了，助您考试轻松拿证。更新内容科目包含目前《公共基础》、《道路工程》、《桥梁隧道》，《交通工程》....软件功能章节练习模拟考试错题重练单题解析历年真题收藏笔记软件题型单选题、多选题、判断题、综合题使用体验试验检测考试的驾考宝典增加错题重练分页功能。"}
{"label": "116", "label_des": "经营", "sentence": "1、央视市场研究访问程序手机客户端2、我司会不定期在程序端发布问卷，使用者登陆后即可进行回答3、问卷题型包括单选题、多选题、时间题、数字题、文字题、图片题、条码扫描题等等；4、使用者同时可以在程序中给我们留言以帮助我们更好改进。...展开,,修复了一些BUG。"}
{"label": "70", "label_des": "工具", "sentence": "豹赢彩票页面美观大方，内容功能强大为您提供专业的CP冷然，分析，走势，分析资讯类信息，提供专业玩法，支持福彩，体彩，快三，时时彩等多彩种资讯服务是千万彩民的中奖福地。准确及时，美观易用的贴心软件，及时为您更新出开奖数据。通过对时下双色球等热门彩种的历史开奖信息分析，进行预测，提高了用户的中奖概率。为用户提供详细的历史数据参照，操作简单，轻松上手，是款实用的软件。开奖提供各彩种的当天中奖详情，方便便捷。走势提供JJ彩票，500彩票，全民彩票中奖走势查询。后续会陆续推出更多快开彩种。数字6图标事实更新，帮您时时掌控号码走势，专家在线资讯。在线客服贴心客服全天在线，随时为您服务让您放心开奖及时推送，为您提供专业开奖预测，还有百度彩票内部计划推荐，让您网易彩票投注购买有的放矢,不再迷茫为您提供专业的缩水分析,来彩彩票开奖同步,专家分析预测功能;专业的彩迅平台,让您远离彩票投注站也能实时知晓开奖信息,时时分析您的走势图,让您天天中奖不是梦,,提升了稳定性。"}
{"label": "22", "label_des": "策略", "sentence": "游戏特色超大地图，300座城池完美还原三国地形赤壁、巫峡、虎牢、江夏、合肥、长安，三国名城系数登场。丰富的地理变化，与补给线概念相结合，让你每一次国战体验都完全不同。精美人物，特性突出精心打造三国人物原画，赵云七进七出、周瑜文武双全、刘备仁义无双、典韦忠心护主，每个三国英雄都个性鲜明，栩栩如生自由搭配，策略丰富三国英雄尽归麾下，自由搭配不受限制，特色技能策略百变，周瑜配诸葛，关羽配曹操，打造心目中完美的英雄阵容。,经典三国志，让策略塔防主导游戏,《极品三国》以三国乱世为背景，摒弃了纯数据比拼，让策略主导游戏，让战斗变得更加刺激有趣。招募诸多三国名将，率领麾下大军参与国战，攻城略地，平定三国乱世。"}
{"label": "18", "label_des": "动作类", "sentence": "经典轨迹射手进入了一个新的时代随着发布了移动版本2.50，更多新玩法和功能解锁。盯准电，拆弹远可爱可以是致命的◇即使是最熟练的玩家竞技场，决斗，和公会战提供的PvP挑战。◇多种方式附魔和升级。成本小到你的角色供电。◇探索神秘的城池，和遥远的世界。挑战怪物和世界老大黑暗龙。◇收集面具，头发，西装套，以及武器看起来上电冷却器。方式无耻号来显示你的时尚精神。◇团结你的同伴打败会馆的老板，并获得巨大的回报。◇赢得跨服务器战斗，成为所有射手王◇找到你的唯一嫁给他/她◇播放随时随地，在线和离线您可以调整最准确的角度，给你的对手一个关键的机会现在就开始你的冒险，并与世界各地的好友保持联系特征超过300个，不断更新的可爱服装等几十个史诗武器多种地牢，进一步提高自己的拍摄技巧独特的社会功能，比如我们创新的结婚对真正的玩家实时PvP和加入名人堂加入公会与您的朋友打败狡猾的老板协会在线和离线模式加入DDTnk移动社区https//www.fcebook.com/ddtnkmobile客户支持http//cs.proficientcity.com/Bugfixed.BUG。"}
{"label": "71", "label_des": "亲子儿童", "sentence": "《阳阳海盗英语》是专为48岁儿童设计的英语启蒙课程。根据创新的教学理念开发，打破传统英语教学模式，通过海盗寻宝的趣味探险游戏让孩子在游戏中学习英语爱上英语，帮助家长和孩子轻松高效地进行英语早教。内容和特点每单元以一个小朋友熟悉的场景为单位，包含自然，植物，动物，运动，食品，玩具，水果等等，一共23个单元。每单元还分为基础词汇和进阶词汇，学习超过800个常用的英语单词，熟悉单词的拼写、发音、还有词义。完整学习所有单元以后小朋友就能轻松掌握超过800个常用单词。把枯燥的英语单词练习变成孩子喜爱的海盗寻宝趣味游戏，寓教于乐，通过玩游戏的过程，让孩子在潜移默化中学会超过800个常用单词。完成任务还能开启宝藏，进一步加深孩子的学习兴趣，告别填鸭式教学。关注支持客服热线4000637365周一到周五9点至19点微信客服littledmpp公司官网www.xuexue365.com微信公众号littledm更新内容1.修复已知问题。"}
{"label": "70", "label_des": "工具", "sentence": "还在为跟别人头像一样而烦恼吗您想要头像免费加V吗想要头像加字吗想要头像上免费添加各种饰品吗头像设计师，一款简单好玩的头像制作软件，能让你的魅力值upupup,在朋友圈、QQ群更受青睐，时尚的个性头像制作，潮人必备提供海量头像装饰贴纸，强迫症数字、VIP标志、超萌贴纸、萌趣恶搞表情等等；还可自定义添加文字哦提供QQ微信等多种应用头像组合模板；提供多种个性化背景和炫彩边框，为出彩的头像更添一道闪光；支持头像预览功能，随意调节头像大小和位置，适配微信头像、QQ头像等，一键换头像，十分方便。轻轻松松制作头像，让你的各类应用头像别具一格心动不如行动，赶快来把它纳入囊中吧如果您喜欢我们的app,请给我们一个可爱萌萌哒的评价联络EMAILfengchemarketer@126.com"}
{"label": "20", "label_des": "棋牌中心", "sentence": "无需注册，一键登录海量玩家，多种赛事游戏画面精美，节奏快，玩法简单，娱乐性强。明星排行、聊天交友、免费游戏币一应俱全喜欢游戏的朋友们，拉上好友来一决高下吧联系我们客服电话4006800885客服邮箱support@gg.com,强烈推荐赢取海量奖品,上线春节砸蛋活动客户端界面优化，修改已知bug无需注册，一键登录海量玩家，多种赛事游戏画面精美，节奏快，玩法简单，娱乐性强。明星排行、聊天交友、免费游戏币一应俱全喜欢游戏的朋友们，拉上好友来一决高下吧"}
{"label": "16", "label_des": "射击游戏", "sentence": "《猪猪侠之未来英雄》是一款有趣的猪猪侠射击游戏。正版3D猪猪侠手游来啦这一次，多年后的猪猪侠变身大反派，穿越时空来到现在，与五灵守卫者们展开一场大战，结局会怎样快来守护世界吧★游戏特色★创新的玩法，加入更多冒险元素，乐趣多多电影级特效，给您游戏快乐的同时，享受大片级的视觉效果手游中唯一的QTE玩法，给您不一样的爽快感小伙伴们齐登场，电影级配音及搞笑内容，让你的游戏过程欢乐不断"}
{"label": "28", "label_des": "论坛圈子", "sentence": "舟山大舟网络科技股份有限公司是一家新媒体公司，为品牌提供精准目标用户的互动营销和活动策划执行。旗下大舟山网站是舟山地区具有影响力的网络服务品牌，为112万舟山人提供生活信息、消费指导、电子商务等实用服务。更新内容小视频优化增加滤镜、美颜、倒计时，快来拍摄美好生活；看视频，上下滑动更顺手，就是要你看得爽新增认证系统支持特殊身份标识，结识更多共同爱好的朋友，获得更多粉丝新增护眼模式开启护眼模式，夜间阅读更舒适新增个人名片增加个人分享名片，让小伙伴们快速关注你优化圈子表情放大表情图标，表情形象更生动"}
{"label": "53", "label_des": "中小学", "sentence": "如何纠正孩子写字是困扰千万妈妈的难题。没关系，有麦田写字王麦田写字王是针对312岁儿童在练字和绘画训练过程个性化反馈的产品，基于麦田练字&绘画智能训练云分析服务，实现儿童的汉字、英文字母、数字的描红与简笔绘画、涂色等课程的过程性评测机制与结果性反馈功能。通过智能手写输入设备麦田智绘神笔与麦田写字王配套使用，更能还原真实书写体验。帮助儿童养成自主书写、绘画的习惯并享受学习的乐趣，协助家长轻松掌握儿童的学习过程，就在麦田儿童智能描绘、绘画训练系统软件。「IWTS」，麦田智能书写训练系统，智能纠错，大数据分析定制私人书写建议。「麦田定制练习课程」，名师策划，科学设计，通过游戏与教学相结合，让孩子易学就会。「不止于汉字」，数字、英文字母、简笔画都可以。「还原真实书写体验」，通过真笔、真纸，不仅会写字，还能写好字。需配合麦田智绘神笔更多应用「麦田认字」专为310岁儿童设计的认字启蒙课程，包含所有认字基础学习，让孩子通过趣味的场景游戏爱上认字「麦田英语」专为310岁儿童设计的英语课程,通过英语单词、句型、对话、自然拼法、26个英文字母大小写的数学培养，为儿童英语会话、书写能力做准备「麦田思维」专为36岁儿童设计的思维课程，通过进阶式课程提高幼儿解决问题能力，增进幼儿的学习挑战性，丰富幼儿的思维模式「麦田数学」专为36岁儿童设计的数学启蒙课程，包含所有数学基础学习，开发孩子对数字的认知，丰富数学概念,让孩子通过趣味的场景游戏爱上数学关注支持微信服务号麦田家长通麦田官网www.mytin.com.cn客服电话4008521661欢迎联系我们，提出宝贵建议，共同为孩子提供更优质的教育服务更新内容优化体验，增强稳定性。"}
{"label": "85", "label_des": "医疗服务", "sentence": "掌上舟医是舟山市人民医院以移动互联网、云计算、物联网、大数据等特点智慧化信息服务。掌上舟医旨在医院现有服务基础上，通过手机挂号、取报告单、科室医生、智能分诊、医院导航、健康资讯、健康百科等多种简化患者就医流程功能，减少就医等候时间，改善患者就医体验，提高医疗服务质量。主要功能1、手机挂号掌上预约挂号，短信凭证高效就诊；2、取报告单在家也能取报告单，无需往返医院查询、取单；3、智能导诊哪里不适点哪里,模拟医生问诊,推荐相关科室,帮您针对性挂号；4、科室医生随时随地掌握医生班次，轻松高效就医；此外还有医院导航、健康百科等实用功能，为您的健康保驾护航，提供专业便捷的移动医疗信息服务。声明掌上舟医是舟山市人民医院与杭州卓健信息科技有限公司联合研发更新内容优化新机型适配优化"}
{"label": "111", "label_des": "购物咨询", "sentence": "乡村有约，只卖农特产。挖掘具乡土特色的风情的特产食品，带你回溯特产最初的风味，品味特产独有的文化情怀，来一次心灵的旅行，让乡村农食品与舌尖来一次约会。,乡村有约，只卖农特产。,修复部分用户微信支付功能和分享功能"}
{"label": "17", "label_des": "休闲益智", "sentence": "这是一款消灭星星3的休闲益智消除类游戏，开心消消乐的玩法简单具有新意，海底泡泡龙消除，画面清新可爱，轻松点击即可带来无限乐趣，还有超多连消特效。玩家需要开动脑筋多次尝试，精心设计每一步，有时也需要一点小运气。游戏虽然简单，但想要玩出很高的分数还是要耗费不少脑细胞的，寻找连在一起的同色泡泡，每次消除的泡泡越多，得分越高。游戏结束时如果剩余泡泡小于10个，还会有额外的金币奖励哦泡泡小于10个，还会有额外的金币奖励哦,结合消灭星星3全新消除玩法，酷,修改BUG客户端icon换新面貌~"}
{"label": "70", "label_des": "工具", "sentence": "请柬是一款既傻瓜又专业的能自己制作电子请柬，电子邀请函的APP应用，同时也支持一键委托制作服务。海量的模板让你简单成为电子请柬制作专家，婚礼喜帖、生日请帖、开业宴请、升学喜事请柬、宝宝满月请帖、乔迁、派对、商务、年会、活动等只要现实生活中能用到请帖、邀请函的地方都可以使用我们的应用专业傻瓜式的制作，想怎么用就怎么用，还很简单，两分种你自己就可以创建好，一键分享还能获取统计留言信息，得到宾客的反馈，即美观大方，又环保省钱还可以实时统计，一举多得。电子请柬内含文字、音乐、地图、视频等多媒体化展现形式，多样化的传递您的信息，零距离与你的亲朋好友互动分享你的喜悦与真诚的邀请，实时得到最真诚的反馈。稿笑视频更可以让大家互动参与整个宴请活动中，将发现的好玩的有趣的做成视频电子相册、搞笑恶搞视频与大家分享整个过程中的乐趣与美好，发现生活点滴并为之记录与分享，期待您的到来。简单好用，分分钟完成是我们的宗旨，专业敬业，所以更好，我们也将一直努力让我们的电子请柬做的更好，没有最好，只有更好，我们一直在努力。你的安装使用是对我们最大的支持，欢迎与我们互动，给我们提意见，做好请柬，成就您的宴请活动。更新内容版本号2.038.0M更新日期20190306主要日志　　1.完善邀请函、乔迁、开业、同学会、生日等请柬内容；　　2.完善请柬邀请函视频内容；　　3.完善请柬图片裁剪功能；　　4.修复批量上传图片问题；　　5.完善安全权限等内容；　　6.修改多个BUG错误内容；"}
{"label": "53", "label_des": "中小学", "sentence": "有效提升教学质量及整体教育水平,完全免费的家校互动平台。,稳定性改进和错误修正。"}
{"label": "60", "label_des": "艺术", "sentence": "自学吉他音乐无压力，让爱吉他爱音乐的你轻松入门吉他自学助手是专门为吉他爱好者开发的一款吉他自学类软件，希望为爱音乐、爱吉他的你提供切实的帮助。产品功能1、实用吉他教材包含民谣吉他、古典吉他、电吉他、贝司吉他、尤克里里等主流吉他教材，特别适合自学吉他的初学者。除了基础的吉他教材，还增加众多其他音乐教材，例如音乐理论、音乐乐理、吉他考级、流行音乐吉他谱等。2、专业吉他资讯包含各类吉他干货知识点、精彩的吉他演奏及吉他教学视频，也可以随时掌握音乐行业动态和吉他实用技巧，学习娱乐两不误。3、火热吉他论坛晒晒心爱的吉他，秀秀美美的自拍，想认识更多喜爱音乐的小伙伴，想找个吉他界的老司机带带路，OK，来论坛发帖，有你想要的。4、专业购琴社群想买吉他不知道从何处下手网店怕买到假货实体店怕被宰没问题，来吉他社群吧社群都是有购琴经历的真实用户，能提供给你很多实用的建议。重要的是，吉他社群内买琴，都是一级代理价。除了购琴之外，也可以交流各种干货技巧、吉他谱求助、拜师学艺等。更新内容新增吉他团购模块，品牌吉他团购出厂价。"}
{"label": "115", "label_des": "女性", "sentence": "天天拼货团一手女装服装批发APP，专为服装店主提供拿货服务的快时尚女装批发网，一手货源，一起拼更低价。2018秋冬新款快时尚女装首发上新中，天天有货，随时拿货，及时发货，所有衣服一件代发。没有中间商赚差价的女装批发pp，省时、省心、更省钱。件件都是精品爆款，超300+专业买手团队每天前往一级批发市场严选品质爆款，广州十三行、沙河、杭州四季青、意法、深圳南油、东大门等源头女装批发市场海量货源直采，让店主在家也能轻松进好货拿一手货源上天天拼货团就是有范一手货源低价拿直接对接源头工厂、档口一级批发市场，同款式同品牌价格低于各地批发市场3050，1件也发货，真正0门槛拿货，服装店主、阿里网店店店主批发进货首选。细节实拍、视频直播每件衣服都有细节实拍，每日10点还有短视频实时直播，材质款式质量看得见足不出户轻松拿货超300位买手团队遍布全球为你精选球好货，仓库直连快递到家一起带货赚更多钱女装,男装,童装,鞋包配饰一应俱全。十三行快时尚,沙河低价跑量,南油品质货源、四季青性价比之王联系我们官方微信公众号天天拼货团微信idnhuowng官方全国服务热线4007708288上天天拼货团，拿一手好货更新内容1.新增包邮信息；2.新增运费账单；3.优化分享功能，适配新微信"}
{"label": "26", "label_des": "即时通讯", "sentence": "贝聊，超过5万幼儿园及机构、1000万用户信赖的幼儿园家长工作平台，让家长与幼儿园轻松聊起来，千万家长在此分享育儿经。曾获新浪教育创新APP、腾讯教育年度人气APP，多次登上AppStore热搜榜。====家长都用贝聊干什么====『看宝宝动态』美图、视频、考勤、食谱…在园情况一看就知道『刷亲子内容』儿歌、故事、文章刷不停，还有好多好玩的短视频『收新通知』随时接收幼儿园通知，一键确认，重要的事忘不了『聊育儿话题』和老师1v1交流，和同龄家长畅聊育儿酸甜苦辣『学养娃干货』专家支招、达人分享，每天都能Get育儿新知识====有用的还有这么多====考勤通知宝宝入园/离园打卡都有照片提醒育儿社区海量育儿话题，辣妈宝爸都在聊在线缴费支付宝/微信就能交学费时光相册成长美图都在这，想娃就点开看看有奖活动陪着宝宝一起玩，奖品送到家积分商城每天登陆赚积分，随时领福利===== 欢迎联系我们 =====关注贝聊微信公众号beiliopp或微博@贝聊官博贝聊官网www.ibeilio.com客服电话02085671820更新内容1.推荐新版内容流，全新的展现方式，精彩内容停不下来2.一些体验优化和若干bug修复"}
{"label": "91", "label_des": "运动健身", "sentence": "腹肌锻炼视频如何最好的6块腹肌锻炼。锻炼在家里或健身房。按照常规规定的专家,你将能够得到一个月6块腹肌。...了一些BUG。"}
{"label": "78", "label_des": "行车辅助", "sentence": "北斗导航致力于做国内方便实用的导航软件，它支持骑行，步行，驾车导航，自动定位当前位置，您只要输入目的地，他就可以带您过去。支持停车场查询功能，再也不用担心车停哪里了。支持加油站分布查询，加油也不再是。支持公交地铁查询，没车的朋友也可以下载使用哦。定位功能精确到10米以内，在国际上是独一无二的精准，感慨国家进步迅速了吧还在犹豫什么，赶紧下载装一个，以后开车出行方便多了哦。"}
{"label": "17", "label_des": "休闲益智", "sentence": "正版会说话汤姆猫授权汤姆猫应用产品集益智阅读儿歌搞笑的适合儿童和家长们一起开心参与看到孩子们多多听故事的欢乐是家长开心的宝宝下载早教绘本钢琴音乐爱会说话我的汤姆猫和孩子们一同成长一同快乐一款儿童小朋友们为之疯狂的汤姆猫产品快来下载啊产品特色一站式育儿早教服务，省时省心快乐启蒙；精选海量热门早教内容，好听好看又好玩；依据科学体系，明确学习重点，宝宝成长乐园；点击操作，简单操控，流畅切换，用户轻松掌握；安全免费，随心下载，持续更新，3.5亿家庭必备爱我的安吉拉以孩子的兴趣启蒙为出发点，从健康、语言、社会、科学、艺术五大领域关注幼儿成长，吸取蒙氏教育精髓，根据幼儿不同年龄段左右脑发育、敏感期特点和学习重点来设计产品，打造年龄+能力的多元化产品体系。让孩子在游戏中独立思考，自由学习，享受探索世界的乐趣。,会说话安吉拉益智阅读儿歌故事,修复重复闪退问题麻烦审核"}
{"label": "85", "label_des": "医疗服务", "sentence": "余杭医点通是杭州市余杭区卫生局与中国电信强强联手打造的便民就医应用，整合了智能分诊、预约挂号、队列提醒、报告查询、健康资讯、个人中心六大板块。1.智能分诊智能分诊可以增加用户对自身疾病的了解程度，减少求医时存在的盲目性。2.预约挂号提供网上及手机端的预约操作功能，实现分时段预约诊疗服务，用户可以选择科室名称、医生姓名、排班日期等方式进行预约提前7天。3.队列提醒提供就医排队叫号信息查询功能，用户还可通过注册本人的账户，然后绑定就医者的身份证来实时查看我的队列，并具有智能提醒功能。4.报告查询用户通过注册本人的账户，然后绑定就医者的身份证来查询各类报告的结果。方便用户及时获取在医院所做的检查或者检验报告，节省往返医院取报告单的时间。5.健康资讯提供基于浙江预约挂号平台中的健康顾问功能的健康科普知识的阅读及咨询。功能包括认识疾病、用药指南、健康知识、四季养生。6.个人中心用户可以在个人中心管理个人信息，进行电子健康档案信息查询，生活饮食习惯信息的自我维护，并可以对预约记录进行取消等管理，对就医记录进行满意度评价。更新内容1、解决计免中的定位问题2、解决注册时的手机号码校验"}
{"label": "70", "label_des": "工具", "sentence": "快速浏览+整理微信图片视频,,BUG修复。"}
{"label": "70", "label_des": "工具", "sentence": "我的录像仪APP是和WiFi版行车录像仪配合使用，通过手机APP连接WiFi版行车录像仪，实现对录像仪的在线管理，包括图像实时直播/拍照/回放/下载/设置等功能。●手机APP一键拍照；●录像不漏帧，1080p高清录制；●录像仪工作状态的语音提醒；●行车过程中监测汽车的碰撞信号，锁定视频单独分区循环覆盖；●可将拍摄的照片分享到交际平台。更新内容新增了读取WiFi密码功能优化界面操作逻辑和细腻度修复已知的bug"}
{"label": "95", "label_des": "借贷", "sentence": "我们是谁麻袋财富是中信产业基金控股的网络借贷信息中介服务平台，注册资本1.1亿元。致力于通过先进的信息技术手段和严格的风险控制体系，通过借贷信息撮合服务为投资人提供高效的资金回报，为借款人快速、专业解决资金需求，努力打造可信赖的网络借贷信息中介服务平台。我们做什么我们严格按照《网络借贷信息中介机构业务活动管理暂行办法》的规定，以互联网为主要渠道，为借款人与出借人实现直接借贷提供信息搜集、信息公布、资信评估、信息交互、借贷撮合等服务。我们已根据监管要求上线银行资金存管系统，出借人资金直接通过银行资金存管系统进入借款人账户。麻袋财富不经手不触碰客户资金。更新内容1、邀请好友邀请记录页面优化，提升用户体验2、体验优化优化基础服务，努力为你带来更好的体验"}
{"label": "70", "label_des": "工具", "sentence": "我加工单，一个智能的工单管理系统，致力于客户与商家的对接管理。我加工单是一个即时响应系统，突出对客户需求的快速反应。系统由客户关系管理CRM、二维码接口和即时系统组成。我加工单是一个会员服务系统，通过客户手机号可快速了解客户信息及客户服务记录，以便更好地服务客户；我加工单提供标准的传播工具接口，提供网页自动生产，二维码自动生产，以便商家向客户提供微信关注扫描；我加工单也是一个严谨的流程管理系统，系统提供自定义流程服务。用户可以依据企业内部工作流程自主设计工单流程并在我加工单登陆addit.cn后台配置工单模板。我加工单是一个即时响应系统，提供整套企业内部、企业客户之间即时沟通的桥梁。我加工单是一个智能化系统，提供工单模板自定义，数据统计自定义，数据分析模型自定义，客户互动表单自定义等功能。我加工单也是一个任务系统，在售后服务管理，运维管理，上门外勤服务，移动办公协作方面均可适用。适用场景运维服务、售后服务、社区服务。演示案例、App下载、问题反馈请关注微信公众号微信公众号我加科技,智能售后服务管理平台,修复已知bug，及其他细节优化；"}
{"label": "107", "label_des": "团购", "sentence": "三亿人都在用的购物APP,3亿人都在拼的购物App,本次更新优化了一些体验细节。近期更新个人中心的品牌特卖频道增加了大牌1元抢专区，快去抢购吧~"}
{"label": "96", "label_des": "理财", "sentence": "晋金所www.sxfe.com是山西省金融资产交易中心有限公司的简称，是山西省政府批准的国有互联网金融资产交易中心，由山西省人民政府金融工作办公室监管。在健全的风险管控体系基础上，晋金所致力于为中小企业和个人客户提供稳健、专业的投融资综合金融服务，实现财富增值。更新内容1.新增更换预留手机号码功能2.优化交易记录查询等页面3.修复某些已知问题4.优化用户体验"}
{"label": "70", "label_des": "工具", "sentence": "《远程控制专业版CrazyRemotePro》是一款远程控制的软件，其最大功能是直接用手机控制电脑，在手机上显示电脑界面，直接进行各种鼠标键盘操作。可以在手机上玩电脑游戏，看视频、上网等等。使用说明一、在电脑上装服务端，并设定登陆密码，密码至少为8位字符，并至少包含1个字母，并绑定gmail账号二、在手机上安装CrazyRemotePro三、电脑和手机同时连上网四、手机上使用电脑服务端设定的密码登陆，点手机软件上的搜索按钮可找到自己的电脑，连接上即可。"}
{"label": "21", "label_des": "经营养成", "sentence": "药不能停，有病得治欢迎光临，这里是喵星超脱力医院=￣ω￣=。由苹果年度精选游戏《决战喵星》原班人马打造。喜欢挂机游戏吗喜欢不劳而获吗喜欢贪小便宜吗喜欢被一群精神病人包围而显得自己很正常从而产生一种由衷的自豪感或者感慨终于找到组织两眼泪汪汪的大团圆结局吗这些我们都能给你。因为，你现在可以建造和经营精神病院啦在超脱力医院中，你就是精神病院院长，请倾尽所能打造能称霸银河系的精神病院吧让全宇宙的蛇精病都到你这里看病，并赚走他们兜里的钱,治愈你的国产手游厌恶症,此次版本更新，主要修复了一些游戏中的BUG1、修复了部分拼图碎片奖励无法领取的问题2、修复了有时药丸患者无法被治愈的问题"}
{"label": "70", "label_des": "工具", "sentence": "❤专业0秒抢红包外挂❤埋雷尾数❤红包外挂24小时不掉线解放双手，全天自动抢红包自动秒抢红包红包埋雷功能红包娱乐更方便海量红包社群尊享粉丝红包福利，天天都有红包拿功能全面升级1、提高手气、防封号2、加速抢红包3、锁屏自动抢红包4、自动回复感谢语红包外挂，从此红包一个不漏1、重磅加入埋雷避雷扫雷版本2、福利能自动跳转3、阅读内容，更精彩"}
{"label": "71", "label_des": "亲子儿童", "sentence": "宝宝涂色巴士是一款儿童益智涂色应用，图片种类繁多，你永远都不会感到厌倦。另外，图片按照主题分类，方便你轻松找到这一刻最想画的内容。想涂一个怪兽公主动物，什么你都能找得到。程序操作极其简单。你要做的仅仅是选择一张图片，然后自由的挥洒创意。各种颜色随意选取，还有三种不同的画笔铅笔、蜡笔、笔刷。你还可以添加各种形状和元素，并用两根手指调整大小。你可以添加圆月、心、星星、花朵，等等。另外，你也可以创建色彩绚丽的合成图案。完成之后，你可以保存作品。,色彩随心涂、创意自由画,修复bug优化应用"}
{"label": "16", "label_des": "射击游戏", "sentence": "当今最难度最高的的射击策略游戏。发射球球，三个或三个以上同色的球球会进行消除，没有时间限制，但是球球堆积的数量不能太多，否则触到边缘游戏会结束，消除球球数量越多分数越高哦据说90的人很难得到100分小伙伴们，快来挑战吧修改了部分机型界面匹配不正常的"}
{"label": "17", "label_des": "休闲益智", "sentence": "《捕鱼赢话费》是一款完全还原街机游戏厅的经典休闲捕鱼游戏，你可以找到街机捕鱼的快感和刺激捕鱼游戏精华尽在其中游戏特色1、多倍率选择+超级武器挑战特色鱼种2、真人对战，每日大奖成就你的王者姿态3、万人互动，与好友共同拯救海底世界4、海量金币免费送，助你成为巅峰捕鱼专家,真人对战，每日大奖成就王者姿态,真人对战，每日大奖成就王者姿态万人互动，与好友共同拯救海底世界海量金币免费送，助你成为巅峰捕鱼专家游戏性能画面优化"}
{"label": "53", "label_des": "中小学", "sentence": "考赢帮你报好志愿考赢,汇集众多高校招考专家经验,结合最全面的大数据分析采集,为学生高考志愿填报提供决策支持.v1.5，增加了部分新功能。"}
{"label": "70", "label_des": "工具", "sentence": "青丝绕指柔,华梳理云鬓，小魔仙公主马上就要跟王子见面了，皇宫里的侍女们忙着想要帮小魔仙公主打扮一个漂亮的发型，小朋友们快来一起帮忙吧首先我们先要帮小魔仙公主梳洗打扮，然后帮小魔仙选择一款漂亮发型，按照箭头的指引把头发盘起来，最后再挑选各种漂亮的发饰帮小魔仙公主戴上，这样一个美丽精致的发型就制作出来了。小魔仙公主终于跟王子见面了，王子特别喜欢公主的这款新发型，小朋友们作为发型设计师，是不是特别有成就感呢多种发型随心设计搭配。百款精致发饰自由挑选。美丽妆容挑战造型天赋。美丽故事情节甜蜜温馨。新版特性多种发型随心设计搭配。百款精致发饰自由挑选。美丽妆容挑战造型天赋。美丽故事情节甜蜜温馨。"}
{"label": "56", "label_des": "英语", "sentence": "常用英语,简单而实用，包含了较常用的基础英语口语与短语，随身携带的英语老师,打造一口流利英语。较具代表性的短话和句子,包括了日常生活中的常用短语和句子,包括商店,旅行,酒店,餐馆等不同大类.程序操作简便,界面直观,内容丰富,是学习口语的好帮手.完全离线使用，所有发音均采用原汁原味的标准读法，集日常生活用语于一体。1.按照日常生活进行分类，提供原场景的发音2.完全离线，无需联网3,简约的UI设计,清新自然.更新内容1.重新设计界面，重构代码2.支持4.0.3以上3.更优的交互,手势操作更便捷"}
{"label": "12", "label_des": "魔幻", "sentence": "这是一款24小时自动挂机RPG游戏。传承经典传奇故事背景与三大职业，搭配多人竞技，万人团战，极品炼狱，行会等特色玩法，还原传奇世界，杀光、抢光、掠光等热血战斗画面。杜绝微操，不管你在线还是离线，各种收集，不用点击，直接爽到爆，传奇归来，重塑经典。1、在线拆红包2、排名献礼3、首冲礼包4、VIP养成计划"}
{"label": "56", "label_des": "英语", "sentence": "科技让梦想成为现实盒子鱼知道，将传统的内容塞进Pad，一分也提高不了。我们还知道，技术的革命会让社会产生翻天覆地的变化。所以，我们根据移动互联网的巨大优势，开创了全新的英语教学方法，并创造出了超过10000课时的全新内容，实现了Pad班的常态化教学，在5年的教学实践中，盒子鱼成为了被全国名校当做教材使用的APP,让10000多所学校的学生成绩得到了巨大提高，更让他们能快乐成长，充满自信。改变上万所学校课堂盒子鱼发明了全新的英语教学方法、制作了涵盖中小学的全新的教材课程体系，在四年的教学实践中，改变了包括北京四中、人大附中、北大附中、清华附中、芳草地小学等全国名校在内的上万所学校的英语课堂和数百万学生的英语学习。告别填鸭教学传统教学是让学生通过书本和老师讲授来吸收语言，通过做题来操练语言。但是，教学的本质是互动，盒子鱼的互动课堂充分发挥了Pad等移动端在影像和互动上的绝对优势，让学生通过海量的图像、视频、声音的结合来吸收语言，通过人机互动、课堂互动来操练语言。对比组实验显示，效率高出8倍,智能学习系统,1、中小学课程新增名师小班课。2、上课、学习细节优化。"}
{"label": "111", "label_des": "购物咨询", "sentence": "淘集集全场一元起购物淘集集是一款品质更好，价格更低还能赚钱的APP，云集了百货、美妆、鞋包、食品、服饰、内衣、手机用品、母婴、家纺、电器、运动类、汽车内用物件等全方位生活必备用品，是不爱上街却爱淘宝的你最好的选择，每一件商品精挑细选，每一个价格都击穿你的想象底线。买的多赚得多全平台购物成功分享新用户即可获得红包，红包可提现，买的多赚得多，快来和你的朋友、家人、同事一起来购物赚钱吧~让身边的好友们一起越买钱包越鼓特色专区活动，为您省多多一元集市、十元五件、秒杀专区，厂家特卖，百款商品天天特价，天天有货满足各类人群需求赚赚购买分享最多可享受免单名品折扣网络正品好货，购实惠，购放心新用户更多优惠，详见APP聆听您的声音官方客服4006112666官方网址www.taojiji.com招商电话02166690601招商邮箱zhaoshang@taojiji.com,全场一元起买的多赚得多,首页浏览形式大改版，商品优惠一目了然现金红包支持分享到朋友圈了哦~作为土豪的你，还不赶快炫耀一把新客即领1元现金下单有机会再拿60元现金奖励还有额外现金红包不限量瓜分淘集集，买的多，赚的多支持微信/支付宝提现哦~"}
{"label": "56", "label_des": "英语", "sentence": "紧急更新12套星火英语对应的试题+1套官方样卷+5套模拟题+33套历年真题米考试，云考试备考学习与交流平台。包括四六级听力，46级阅读，托福听力阅读等本应用包含2006年06月2018年06月大学英语四级，六级真题听力，每套真题听力包括短对话，长对话，短文听力和复合式听写四项。每项均含有题目选项、音频、听力原文和沪江网校提供的权威详解，给你真实的考场体验。英语真题听力，可以反复听、反复练，熟悉听力考试常用场景，掌握考试高频听力词汇，探析实用解题技巧随时随地练习，随时随地提高，随时随地为你。的四六级考试助力本应用不仅内容充实，而且拥有良好的用户体验。不仅可以灵活设置显示字体，而且可以设置播放顺序，让你获得完美学习体验。四级听力应用，从学习者的角度出发，设置个性化功能，如字体，播放顺序等等，让每一个学习者获得完美的学习体验。四六级天天向上群547386604米考试论坛bbs.mikoshi.com米考试精品课www.mikoshi.com更新内容紧急更新1.UI界面全新改版，统一新界面。2.支持在线学习听力，听力音频不用下载。3.添加了免费获取米考试VIP会员功能。4.增加了VIP专区，开放了一些免费的课程。5.兼容所有机型的CPU手机。6.添加会员刷新功能，及时更新会员信息。7.修复单词不能背的BUG。8.修复听力原文重复的BUG。"}
{"label": "70", "label_des": "工具", "sentence": "是时候摆脱所有其他的壁纸应用程序。对Bckdrops说Hello~v3.0NewtbdesignNewAmoledCollectionvilbleforpurchse.MovedCollectionsfromdrwertomintb.RedesignedCollectioncovers.NewTopTgsinthenvdrwer.EnjoyingBckdropsDropusreviewWepprecitellthesupport."}
{"label": "106", "label_des": "电商", "sentence": "欧瑞莲APP涵盖了明星产品，事业机会，公司资讯等诸多版块，内容详尽殷实，界面美观时尚，提供了愉悦的购物1.可以自动适应不同的数字设备，满足不同人士的上网需求；2.产品分类清晰，容易搜索和购买；3.电子目录页感升级，清晰、易翻阅、快速下单；4.个性化客服，让你的订单管理更高效；5.美容资讯及视频版块，让更多人了解美容新知；6.社交分享功能，可以将电子目录、视频、文章、产品等分享到朋友圈、微博等；7.速度更快，给客户提供畅快的用户欧瑞莲APP3.0升级上线1.应用图标升级更新；2.界面及版块划分升级；3.搜索及分类更加详尽；4.更加稳定流畅。更新，并BUG"}
{"label": "28", "label_des": "论坛圈子", "sentence": "想看海量有趣话题，又想省流量下载4399群组手机客户端，明星、搞笑、八卦、交友，一下搞定~4399群组手机客户端，遇见游戏外的乐趣。更新内容1.话题推荐给小编，人人当伯乐；2.昵称同步更加迅速，改头换面；3.选图功能优化，使用更加贴心；4.评论草稿优化，提升用户体验；5.还有更多优化等你来发现"}
{"label": "18", "label_des": "动作类", "sentence": "新春佳节到，跑男伐木累春节乐不停《奔跑吧跑男小镇》闹新春，福利礼包欢乐相伴各路明星齐拜年，超帅大师兄威廉霸气助阵，实力跑酷尽显风采实力坐骑吉祥龙宝降临，超强冲刺开启萌霸模式，得分爽翻天新春送好礼，钻石礼包多买多送，新年发发发快来加入跑男伐木累，新的一年跑出彩更新内容提升了稳定性。"}
{"label": "71", "label_des": "亲子儿童", "sentence": "2013聪明可爱的熊猫来了他不仅可以在你触摸时做出反应，还可以重复你说的话不仅如此，他知识很丰富，可以教小朋友学习哦，是不是很厉害呢熊猫的好朋友土匪鸡是个顽皮的小家伙，它总是在恶作剧，但每次都惹出笑话。,,优化系统性能，体验更顺畅。"}
{"label": "17", "label_des": "休闲益智", "sentence": "每个孩子都有一个小小厨师梦《小小美食家》团队秉承多纳一贯的寓教于乐宗旨，为小朋友们设计了这款充满趣味的情景类英文学习游戏。小厨师们在厨房中可以利用手中的厨具对30多种食材施展美食魔法，创造出美味食物。在体验烹饪乐趣的同时，小朋友们能够潜移默化地学习到常见食物的英文名称，以及用餐时常见的英文口语句型。酷学多纳品牌>>新东方在线子品牌，隶属中国新东方教育集团；>>专注为28岁儿童和他们的家庭提供专业的教育App；>>我们研发互动教育App、动画片、幼儿教材、童书等；>>酷学多纳已经获得超过4000万儿童家庭的认可和喜爱酷学多纳新东方旗下儿童启蒙教育品牌纳粉福利官方微信多纳学英语在线答疑QQ群827057493安卓群欢迎提出宝贵建议，共同为孩子设计好产品,大显身手做料理，我是小小美食家,暑期大更新~更改了小小的bug的小小美食家重新出航征服宝贝们的食欲小手手迫不及待要做好吃的啦~"}
{"label": "70", "label_des": "工具", "sentence": "极光加速器是一款强大的手机加速工具，专门针对Android的手机用户设计。软件简单实用，带有内存占用和内存可用信息，让你随时知道手机的状况；只需要轻轻点击，即可让你的Android智能手机运行速度更快，告别顿卡。特点1、一键加速，简单易用2、通知栏可以随时看到手机运存信息3、带有软件白名单保护功能"}
{"label": "17", "label_des": "休闲益智", "sentence": "糖果小镇的繁华集市被女巫破坏成了废墟，作为糖果王国的一份子，更是集市的管理者，我们必须帮助宾果击败邪恶的女巫，重建集市丰富酷炫的场景你可以亲自设计每一个店铺，每一个家具。此外，每一个家具都有至少3套不同风格外观哟精心设计新关卡超过1500个精心设计的关卡等你来挑战，更有昼夜关卡，绿精灵辅助等全新关卡模式。结识更多新伙伴除了一直陪伴我们的魔法师宾果、可爱双马尾少女莉莉，还有高冷毒舌的贝拉，还有迷煳呆萌的贝琪。我们致力于为玩家提供极致的游戏体验，如果你有任何问题或者建议，欢迎联系我们官方粉丝QQ群182533869客服电话4008196667官方新浪微博@宾果消消消官方微信公众号宾果消消消更新内容稳定性改进和错误修正。"}
{"label": "37", "label_des": "技术", "sentence": "指南ROBLOX是一个简单的指南，以帮助您开始建筑结构ROBLOX工作室，网站上的信息，也惊人的教程慢慢地被开发此应用程序的特点是什么样的一个坏的评论之前，请考虑。谢谢。==特点==建筑节的详细信息。基本教程的一切新手教程很酷的东西专家教程惊人的主题详细的帮助和提问脚本信息，教程和数据...部分小错误，整体。"}
{"label": "13", "label_des": "仙侠", "sentence": "由国内顶尖H5手游研发团队打造，操作手感直逼MOBA的H5仙侠大作《纵剑仙界》震撼来袭游戏不仅有引人入胜的主线剧情、丰富而刺激的PVE和PVP玩法，更有霸气骑宠、绚丽羽翼、华丽时装。全屏的震动特效体验，让你领略次时代仙侠手游的顶峰。,纵剑四洲，仙界制霸,由国内顶尖研发团队打造，操作手感直逼MOBA的H5仙侠大作《纵剑仙界》震撼来袭游戏不仅有引人入胜的主线剧情、丰富而刺激的PVE和PVP玩法，更有霸气骑宠、绚丽羽翼、华丽时装。全屏的震动特效体验，让你领略次时代仙侠手游的顶峰。"}
{"label": "16", "label_des": "射击游戏", "sentence": "《特工使命》是一款roguelike类单机射击手游，游戏拥有数百种武器装备，每种装备都有独立的装备属性，玩家可以自由选择搭配，每局游戏都有不同的。玩家可以自由跳跃反击躲避敌人子弹，给对局中添加了更多的可操作性。"}
{"label": "111", "label_des": "购物咨询", "sentence": "惠花是惠今公司的官方移动客户端在这里，您可以秒查账单、快速还款，办申请分期、预约办理业务惠今为您的一切，服务到家做专业的零售金融服务运营商，快来约惠吧~惠花客户端1、实时查询账单，本月待还一目了然2、预约银行代扣&mp;在线还款双重还款方式3、预约办理惠e贷4、在线办理惠金贷1.1.2更新内容1、更换产品相关名称2、修复地图显示问题3、修复首页缓存问题4、修复通知功能问题5、修复试算功能问题1.2.0更新内容惠驾贷全面上线，在线预约办理驾校分期。1、新增惠驾贷相关功能2、改良首页功能显示问题3、更新试算功能问题4、改良部分功能问题1.2.1更新内容1、优化银行卡设置问题2、优化注册3、修复部分机型问题4、修复银行卡显示问题1.2.2更新内容会员专属二维码，线下办理业务更方便1.5.0更新内容1.整合实名认证绑卡界面2.现金贷资料补充调整3.现金贷因影像资料上传不合规而退回的可重新提交来不及解释了，快来体验吧更新内容1.6.8更新内容1、修复手机199号段不能注册的问题2、已知bug修复"}
{"label": "70", "label_des": "工具", "sentence": "TapTap为用户提供了便捷地发现、购买以及安装到智能手机的游戏社区平台。发现全球手游每日及时同步更新美国、日本、韩国和港台等地区GooglePlay和AppStore游戏排行榜和游戏应用，与全球玩家分享游戏的体验，再也不必花时间在寻找游戏上了；有态度的游戏交流社区在这里不仅有海量玩家发表游戏评价、攻略、见解，更可以实时地与玩家聚集在此共同发掘专属于您的高品质游戏；直连GooglePlay和AppStore，我们保证每款游戏都来自于正版官方渠道，帮助您解决无法下载、误下载盗版应用、无法联网对战的问题；这里有资深的游戏人，为您推荐时下热门游戏，提供游戏测评、攻略，让您更好地体验游戏的多种玩法。,TapTap发现好游戏,1.帖子更新草稿箱，发帖时可保存草稿；2.处理了部分崩溃和体验问题。"}
{"label": "105", "label_des": "二手", "sentence": "利用闲置资源转让、交换权益的app。提供话费充值，卡券兑换、回收，话费代付，汇总全网优惠券，折扣渠道信息，领券充值全攻略。"}
{"label": "19", "label_des": "体育竞技", "sentence": "一款模拟驾驶越野车的竞速游戏。游戏中可以设置图形质量，操作方式。由于整个地形比较庞大，车辆效果比较精细，所以配置较低的手机可能会卡顿。游戏中有40多个可供挑战的关卡，40成就奖励，20多个寻宝项目，5种独特的越野环境。,,BUG修复。"}
{"label": "36", "label_des": "小说", "sentence": "新一代的才子佳人，都在快爽小才华个个都是人才，说话又好听，进来你会超喜欢der大开眼界海量神仙内容锁住你的眼睛和耳朵，奇葩脑洞故事、灵魂尬唱、小苏嗓、神颜艺……，魔性到根本停不下来都是自己人一秒就get到专属标签，找到更多有共同兴趣的小伙伴，在圈子里玩梗互撩零障碍，确认过眼神，原来我们都是自己人你本来就有小才华你不玩你不燥，你的才华谁知道你下载你参与，会有粉丝pick你在快爽小才华，我们无限放大年轻人的自信和乐趣；在快爽小才华，我们每个人都能找到自己的闪光点；在快爽小才华，我们彼此吐槽又彼此欣赏，我们都是新一代的才子佳人更新内容2.1.1版本调整了一些小细节，帮助你更好的玩耍~"}
{"label": "31", "label_des": "社交工具", "sentence": "表情包一键搜索百万网友上传表情包，最潮表情应有尽有合法盗图斗图无敌看中表情包，一键收藏，只是别忘给发图者点赞哦自拍也能当表情自拍表情直接发布，享受别人的赞叹吧心仪女神直接聊撩碰到女神自拍表情无法自拔加好友直接开撩,发图狂魔不多说一张图让你火,全新2.0大不一样优化搜索"}
{"label": "56", "label_des": "英语", "sentence": "忘掉学习外语时找外教的烦恼吧忘掉外语课程的昂贵费用吧如何从哑巴英语人逆袭成为口语达人找一个母语者练习，随时随地提升口语能力。PopOn正在为全球160个国家的用户提供多种高效、可靠的语言服务社区。基于共享经济理念，为世界母语国家的教学者与中国学生搭建便捷通道。1.你想要帮助每天只要花几分钟跟外教坚持把英语练得熘熘熘。练口语，求翻译，学文化，找外教，留学生活，商务合作...都轻松实现一键唿叫母语者任何时候下订单，全球教师都能很快迎接，免去寻找外教的种种烦恼短视频文娱先看视频了解母语者的思维方式、文化特性以及个人魅力后，再与母语者通话一对一学习跟读服务、外语训练营跟着母语者练习口语，告别中式英语。上外教课不需要报课程，不需要预约体验，不需要先付费。训练就从今天开始关注你的教练体验TA的体验，领略世界各地的风景2.你也可以帮助别人你的语言技能就是你的财富，在闲暇的时间赚取外块。。提供志愿者服务帮助外国友人学习中文，了解中国文化申请成为语伴陪练中文的同时让你更深刻地感受中华文化的博大精深申请成为教练提供专业的语言教学服务，让美丽的中文传播到五湖四海。,一键连接欧美外教，打造地道口语,PopOnv5.2.0新版特性全面开放语伴功能，人人皆为语伴，无限次数唿叫，快来一键唿叫全球小伙伴吧优化一键匹配规则，每个人都有机会接受唿叫；全新的个人中心页面，语伴/教练界面更清晰；优化部分小问题，提升稳定性。联系我们官方网站http//gopopon.com/官方邮箱happytohelp@gopopon.com"}
{"label": "20", "label_des": "棋牌中心", "sentence": "什么...刨幺，你天天玩OMG,二人刨幺你肯定没玩过东北人最爱的纸牌游戏，免费赢取话费，Q币，绝对无上限游戏以赢取分数为首要目标，出完所有牌为最终目标。对家两两搭档,有轰有炸有顺子，老幺最大，出牌形式变化多样。大嘴颠覆传统，独创的新玩法，二人刨幺你肯定会爱死由两两搭档转为1家控制2家牌，与对家拼死PK，死磕到底如果你有高超的牌技，绝佳的自信，那就速速来挑战吧高端的游戏界面游戏画面高端霸气，风格简洁明了，动画效果绚丽，音效逼真复古。便捷的注册流程注册简单，成功就送游戏币手机注册，奖励更丰富快速的兑奖节奏话费、Q币随心兑换，边玩边赚贴心的保险箱功能大嘴刨幺提供特色保险箱功能，随时存取，贴心又安心"}
{"label": "70", "label_des": "工具", "sentence": "移动流量管家是面向浙江移动客户提供流量监控、话费充值、流量加油、业务办理等自助服务的客户端软件。您可以通过移动流量管家方便快捷的查话费、查流量、办业务，还能及时了解浙江移动优惠活动资讯，随时随地尽享浙江移动的贴心服务，方便触手可及。更新内容提升系统性能，优化用户体验"}
{"label": "107", "label_des": "团购", "sentence": "团会员手机pp是捷径系统用户定制版的会员专用pp。1购物平台用户可以在客户端购买有权益购买的商品，直接优购商品或者将商品加入购物车，批量选择要付款的商品，实现商品的一次性支付，避免多次操作，减少冗余动作，操作方便快捷。2预约课程会员用pp进行预约课程，在我的会员卡中选择要预约课程的会员卡，选择相应的私教课程或团教课程，团会员手机pp实现团教课程的在线选座，查看服务顾问并及时联系进而改善会员服务，在线评价课程，查看训练计划、测评记录，及对服务添加投诉、建议等内容有助于改善会所的服务。3问卷抽奖每个问卷同个用户只能做一次，做完商家提供的问卷后可以进行抽奖，有机会获得商家提供的奖品，用户也可以选择性地将抽奖内容分享至社交平台。4积分兑换商品用户可以用积分兑换商家的商品，该积分兑换订单不能取消，即商家发货后不能退货。5发布优购该类优购为用户自己发布的优购，性质同商家发布的优购，即在线购买商品，只是用户发布的优购不能选择合作商家。更新内容1.新增预售报名分享有礼2.新增商家注册3.适配全面屏4.优化UI"}
{"label": "36", "label_des": "小说", "sentence": "阅读古书，看见我们的文明。「古书之美」让大家便捷地欣赏那些难以现世的书籍，从中感受人类文明的进程。精选古书精选高质量古书，并持续增加中高清扫描古书内容均为高清扫描图片简约干净无广告，界面纯净，安静阅读离线下载提供数据包下载，支持离线阅读支持iPd用iPd来读古书，支持横屏更新内容新版功能新增专题页新增书籍分享新增「收藏」书籍功能新的标题字体微调了应用图标和开屏图片"}
{"label": "34", "label_des": "新闻", "sentence": "中关村在线，有温度的科技资讯客户端中关村在线拥有覆盖全球的科技资讯新闻平台，聚合全网科技资讯，国内外科技直播、数码产品评测。科技行业最强大达人阵容每天回复过千条科技问答，95以上专家解答率，满足你的各种日常数码相关问题。功能亮点个性头条每天更新丰富的原创科技类新闻资讯，及时科技资讯新闻报道，数码手机产品评测，并根据每个用户的不同兴趣进行专属内容推荐。查询报价中关村在线拥有强大的IT数码产品库，IT数码购买者优先选择的专业产品数据库。四大科技新闻门户网站和近百家新闻网络媒体均采用中关村在线的标准产品数据库。科技问答ZOL问答是最专业的IT问题解决平台,权威专家编辑团队在线为您解答所有IT问题。提供笔记本问答、手机问答、摄影问答、硬件问答及数码问答等。新奇视频科技资讯视频解读，新品辣品开箱试玩，热门产品抢先评测，每日为你带来大量科技视频。发烧论坛作为IT垂直门户拥有深度的发烧玩家，在论坛中交流经验，给数码产品爱好者提供了深度的IT数码产品评测信息。手机论坛、数码摄影论坛、笔记本电脑论坛、DIY硬件论坛一应俱全。更新内容7.0.7更新说明1、优化推送功能，提升推送消息到达。2、增加客户端活动页面，看2019苹果春季发布会直播，参与1元秒杀优惠活动"}
{"label": "24", "label_des": "辅助工具", "sentence": "GP助手，一键领取，领活动，更简单GPz助手是一款全面的手游礼包发放中心，提供免费的手机游戏礼包，任君采撷。全网手游一网打尽，每日上架热门游戏礼包。全面的手游福利，贴心的礼包助手。手游礼包大王实乃游戏通关，掌上娱乐必备良品。"}
{"label": "95", "label_des": "借贷", "sentence": "极贷管家贷款软件，支持小额现金贷款，信用卡极速借款借钱，额度灵活，借钱、网贷速度快，支持分期还款，倾力打造便捷式的信用卡、小额现金借款借钱平台产品功能1、批款快快至一分钟申请，审核通过，快至一小时放款2、额度灵活大额贷款可达50万，满足贷款需求，小额贷款轻松借，无需面签，综合年化率低于36；3、门槛低凭身份证、或信用卡即可借款，线上一键操作；4、搜索比价专业的贷款搜索比价服务，帮助贷款人迅速完成贷款；5、多种人群支持小白领、工薪族、个体工商户等各类贷款人群，贷款额度拿去花；资金来源马上消费金融有限公司，捷信消费金融有限公司更新内容1、产品申请流程优化2、快捷登录体验优化"}
{"label": "70", "label_des": "工具", "sentence": "全民乐购网是把一件商品平分成若干等份出售，每份1元，当一件商品所有等份售出后抽出一名幸运者，该幸运者即可获得此商品。全民乐购www.1ybc.com由内江市飞虎电子商务有限公司运营的购物网。在全民乐购网只需1元就有可能买到一件商品。规则1、每件商品参考市场价平分成相应等份，每份1元，1份对应1个乐购码。2、同一件商品可以购买多次或一次购买多份。3、当一件商品所有等份全部售出后计算出幸运乐购码，拥有幸运乐购码者即可获得此商品。4、幸运乐购码计算方式1商品的最后一个号码分配完毕后，将公示该分配时间点前本站全部商品的最后50个参与时间；2将这50个时间的数值进行求和得出数值A每个时间按时、分、秒、毫秒的顺序组合，如201525.362则为201525362；3为保证公平公正公开，还会等待一小段时间，取最近下一期国家发行的中国福利彩票老时时彩的开奖结果一个五位数值B；4数值A+数值B除以该商品总需人次得到的余数+原始数10000001，得到最终幸运乐购码，拥有该幸运号码者，直接获得该商品。1新增支付宝支付和微信支付2页面有较大改动"}
{"label": "70", "label_des": "工具", "sentence": "触摸屏幕，屏幕中将会有很多的彩色星星，很漂亮。给你带来视觉的享受。"}
{"label": "95", "label_des": "借贷", "sentence": "极速现金侠现金贷借钱花信用借款闪电到账极速现金侠APP优势极速现金侠闪电借款有钱花，闪电借款信用钱包白条借呗。一款快速贷款的专业手机匹配服务贷款软件，信用贷款操作简单，通过率高，只为给您提供靠谱的借点钱的闪电贷借款体验。只需注册账号，在线轻松提交信息，即可免去繁琐的线下申请流程，轻松解决缺钱难题。 1分钟完成申请5分钟极速放款支付宝随时提取产品功能 1、操作简单手机填写个人资料，无需绑卡，轻松贷款； 2、极速审核小额借款速度快，自动审核不等待； 3、手续费低比同行业平均手续费低； 4、自由还款支持微信还款、银行卡还款，可分期还款、延期还款、部分还款、全额还款； 5、安全保障不会向您索要多余的信息，承诺保护您的隐私安全；,极速现金侠分期贷闪电借款借钱花,V1.0.4版本说明极速现金侠借款闪电借钱马上借钱立即贷来钱快拿下钱包超级现金侠贷款极速现金侠贷款让你借无忧花无缺随心借随心花秒贷极速贷"}
{"label": "106", "label_des": "电商", "sentence": "应用介绍宝袋商城app上线啦全新的购物，优质的产品供应尽在宝袋商城app宝袋商城app主要经营家居用品已经数码3C在app首页搜索你想要的商品，一步直达，搜你所需还在忧心你的商品没有销售渠道吗快来申请加入宝袋还在担忧在网上买到假货，宝袋商城给你7天无理由退换货宝袋商城app是内蒙古扎赉特鼎润商贸有限公司旗下的一款购物商城app。"}
{"label": "14", "label_des": "卡牌", "sentence": "《宠物超进化》是一款休闲挂机类卡牌游戏。游戏中的精灵形象可爱、萌动，游戏画面精美却不乏趣味。玩家可以通过各式各样精灵组合搭配，培养进化从而构筑出自己的最强阵容，带着自己的精灵伙伴向着世界最强的精灵大师的这个目标前进。,轻松休闲的卡牌挂机游戏,《宠物超进化》是一款休闲挂机类卡牌游戏。游戏中的精灵形象可爱、萌动，游戏画面精美却不乏趣味。玩家可以通过各式各样精灵组合搭配，培养进化从而构筑出自己的最强阵容，带着自己的精灵伙伴向着世界最强的精灵大师的这个目标前进。"}
{"label": "54", "label_des": "职考", "sentence": "2019年很受基金从业资格考试用户欢迎的金融类学习APP百万基金考生选择，数十万用户热评，你想和他们一样快速通过考试，下载基金从业万题库吧基金从业新大纲免费题库基金从业万题库收录中国基金协会基金从业资格考试全部题库，基金从业历年真题及模拟题一题不落基金从业新大纲免费视频学习基金从业万题库视频课程，适用于全国2019基金从业资格证考试用户，离线下载更方便基金从业新大纲全天免费直播免费直播课由万题库大神讲师7X12小时轮循在线直播，完虐昂贵、低质的传统线下机构和欺诈性培训班基金从业万题库目前已上线法律法规职业道德与规范、证券投资基金基础知识、私募股权投资基金基础知识等科目。 万题库用户好评如潮基金从业资格证必过宝宝说下载量很高的软件，基金考试帮考助手；对于考基金从业证的同学来讲是个很好用的软件；考基金从业的移动课堂，没有之一；基金从业练题狗说比基金从业随身学天天直播广告有用多了；基金必过课程的质量比对啊课堂高了不是一个级别关注我们若您发现任何问题，有好的建议，欢迎和我们联系官方微信万题库和万题库基从资格考试新浪微博@万题库客服4000888566更新内容上次更新1、「查分」入口位置调整。「发现」页置顶位，查分更快速2、新增查分入口。点击相关启动页、消息，即刻进入查分页面，查分更便捷本次更新新增功能1「章节课」支持打包购买啦刷题更优惠~新增功能2「发现」页上线打卡圈，每天刷题打卡赢福利"}
{"label": "95", "label_des": "借贷", "sentence": "自动审批，快速放款无担保无抵押，全程手机申请借钱不求人，轻松申请，一步到位平台简介掌众金融是一家依托强大数据分析能力，为用户提供互联网消费金融服务的金融创新公司。贷鼠生活是掌众金融推出的互联网消费金融APP产品，致力于为年轻用户群体提供小额借贷服务。产品特色1.流程迅捷24小时在线申请，自动化、纯线上服务2.额度灵活轻松申请，期限灵活，为您真实减压3.超低门槛有身份证就能申请4.操作简单借、还款账单一目了然，贴心还款提醒5.信息保障正规平台，承诺隐私安全贷款秘籍1、资料填写全面，使用高清照片；2、如有信用卡，可大幅度提高通过率；3、填写联系人时，填写信用良好的朋友信息；4、当天手机运营商查询次数不要过多；联系我们微信公众号ToysWr资金来源于浦发更新内容1、简化贷款流程，借钱更便捷；2、贷款界面改版，操作体验棒棒的"}
{"label": "95", "label_des": "借贷", "sentence": "你我云贷是你我金融打造的一款在线秒批信用借款产品，0抵押0担保，身份证+芝麻分一键轻松借款，快至10分钟到账。国内首批利用大数据智能风控系统实现24小时全自动审核的金融科技服务平台。信用优质的用户可以更快速、便捷地享受信用变现，轻松解决短期小额现金周转问题。产品特点1、门槛低0抵押0担保，信用变现金2、易申请凭身份证+芝麻分一键轻松借款3、放款快24小时全自动审核，快至10分钟到账4、更方便你的在线钱包和移动ATM，随时随地，想借就借5、更灵活7天和15天两种借款期限，快速周转，随借随还6、更省心信用优质自动进入VIP通道，信用越好，审批越快7、更放心银行级防护体系，国际领先的系统加密及保护技术，全方位保障信息安全8、更贴心借钱不尴尬，免除人情债，足不出户不求人，动动手指就能借公司介绍你我云贷属于深圳市你我金融信息服务股份有限公司旗下产品。你我金融是派生集团子公司，专注于信用借款和投资理财，核心团队来自BAT百度、阿里、腾讯、平安、华为、深交所和招商银行等知名企业，拥有互联网+金融双重背景，实力雄厚；已服务超600万注册用户，值得信赖。客服热线4000683666更新内容更新内容1.修复fbric上部分机型出现的崩溃2.修复更新芝麻信用时出现的异常崩溃3.修复个人授权信息页界面刷新逻辑"}
{"label": "70", "label_des": "工具", "sentence": "CapTune音乐播放器提供了音质调整，支持DLNA。KeyFeatures–Integrationofplayerandequalizerinoneapp–SoundChecktosetpersonalequalizerbyA/Blisteningtests–Equalizerpresetsandeffects;createdbySennheiser,personalizedbyuser–Controlstoredandstreamedmusicandcreatemulti–sourceplaylists–IntegrationwithTIDALshighfidelitymusicstreamingavailabilityofservicesdependsonregion–SoundProfilessaveyourmusicandsettingsfordifferentlisteningsituations–Smartuserinterface–CompatiblewithwiredandwirelessBluetoothaswellasDLNAdevices–Colourdesignthemestomatchheadphonesandtaste,,Performanceoptimizationandbugfixes"}
{"label": "70", "label_des": "工具", "sentence": "个人所得税APP是由国家税务总局主办，为贯彻落实党中央、国务院提出的个人所得税综合与分类相结合的税制改革要求，为保障全国自然人纳税人能够及时享受税改红利，而推出的一款APP。 积极落实放管服改革要求；通过依托12366纳税服务平台，畅通政策咨询热线+多元化办税提醒的渠道，帮助纳税人交上明白税；让纳税人少跑马路、多跑网路；应用大数据、云计算技术，为自然人提供办税预填表、政策风险提示和税收优惠提醒等服务；及时响应自然人合理诉求，核实处理争议问题；帮助纳税人交上放心税。 主要功能 1.多种实名注册方式，使用更方便、更安全； 2.提供专项附加扣除信息填报，可选择填报子女教育，继续教育，大病医疗，住房贷款利息，住房租金，赡养老人等专项附加扣除；3.纳税人可选择年度申报时扣除，也可指定扣缴义务人在预扣预缴申报时扣除； 4.对发现身份信息有被冒用等情况下，可以直接发起申诉，由税务机关进行核实处理。,查询缴纳个人所得税的管理软件,1、优化了用户体验"}
{"label": "10", "label_des": "社区服务", "sentence": "易维讯APP三一重机倾力打造上海华兴荣誉出品通过易维讯，您可以1、足不出户，了解设备开工状况；2、随时随地，查看设备运行工况；3、一键创建服务订单，实时查看服务调度；4、保养需求一目了然，挖机配件轻松选购。易维讯也是一个开放式的设备市场应用平台1.不论您是不是三一设备用户皆可注册成易维讯APP用户；2.不论您需要什么品牌的设备，皆可通过易维讯APP发布租赁信息或者寻找需要租赁的设备；3.不论您是老板或是操作手，您都可以通过易维讯APP找到您需要的助手或喜欢的工作。,易维讯，三一挖机用户智能管家。,稳定性改进和错误修正。"}
{"label": "48", "label_des": "音乐", "sentence": "初音未来公主殿下驾临官方正版授权全球最优质音舞偶像Miku初音未来现已登陆《舞动青春》手游初音未来装扮优先上架，一键打造完美偶像更可施展创意和时尚品味，自由搭配自己心目中的完美公主殿下让最美Miku在时尚节奏中律动后续更有初音未来家族陆续登场，敬请期待更新内容1、游戏内新增5首歌曲2、游戏内功能优化3、游戏内BUG修复"}
{"label": "118", "label_des": "其他", "sentence": "乐乐抢红包神器是目前新推出的一款全自"}
{"label": "71", "label_des": "亲子儿童", "sentence": "当您的孩子在超市大吵大闹要买各种东西的时候，是不是感觉会很无奈别担心，小猪佩奇来帮助您，让您的宝宝和小猪佩奇一起根据购物清单购买需要的物品，享受超市购物的乐趣，并且帮助宝宝养成不乱买东西的好习惯，成为妈妈的购物好帮手~,和小猪佩奇一起逛超市吧,改善了应用运行环境。"}
{"label": "70", "label_des": "工具", "sentence": "这个版本是LG发布的3.0桌面软件，从LGOptimusL5抽取出来的，版本是v3.0.034注意必须要安装在文件夹Systempp下才不会导致插件崩溃。安装方法1.将下载的pk文件放入system/pp目录下要root2.权限为rwrr，可以利用Root文件管理器进行修改3.重启你的设备如果不起作用的话，可以进行以下操作4.到system/pp并在system/pp下安卓刚刚…...展开更稳定、更优质，邀您一起。"}
{"label": "17", "label_des": "休闲益智", "sentence": "加油啊，小马，希望你能在接下来的跑酷比赛中力拔头筹，今天的晚餐可是你最爱的冰淇淋和棒棒糖哟^^关注Libii官方微信公众号libiigme随时掌握时尚育儿资讯以及游戏动态^^英姿飒爽的公主带着她的小马再次出发，这次他们的目标依然直指马术冠军当然，赛前的准备工作依然必不可少，走进盥洗室，公主正在耐心的帮湿漉漉的小马梳理毛发，接着，她又为小马做了个别致的造型，看呐，在小马的背上，还有一个炫酷的纹身若隐若现，一切看上去真是威风极了而我们美丽的公主，也一改平日里娇贵柔弱的模样，换上了一套帅气的骑马装，和小马站在一起，那幅画面简直太美了~比赛前的训练必不可少，小马需要应对不同难度的训练挑战，不过相信在公主的帮助之下，一切都不成问题。比赛很快就要开始了，带上小马最爱的零食在终点等着它吧，这一切精彩都在公主小马冲冲冲游戏特色全套小马养成体系，培养个性化小马专业小马训练系统，拥有更出色赛马激情小马跑酷赛场，奔跑的马儿最帅每日登陆领取奖励，开宝箱收获惊喜关于我们LibiiGme一直致力于为孩子们打造寓教于乐并充满想象力的互动游戏，至今已拥有超过8亿的下载量并且仍与日俱增。我们将不懈努力创造出更多丰富有趣的内容。更新内容优化系统性能，体验更顺畅。"}
{"label": "56", "label_des": "英语", "sentence": "一款从说一口流利英语开始的软件,一款英语口语学习神器,稳定性改进和错误修正。"}
{"label": "70", "label_des": "工具", "sentence": "超级工程师软件为您提供多种实用的功能，主要功能包括安卓寻星精灵，微波天线计算，高度计算，指南针数字罗盘，手电筒，卫星电视频道表，水平仪，地图导航和路程计算。安卓寻星精灵支持GPS，WIFI和基站定位，根据经纬度计算天线方位角，仰角和极化角，同时可以使用内置的罗盘功能进行天线寻星。用户可以添加和删除或者初始化卫星列表，并可对计算结果进行保存。微波天线计算支持GPS定位，获取经纬度和海拔信息，根据经纬度可以计算两点的弧面距离和近端天线方位角，然后根据弧面距离和天线海拔计算近端天线仰角远端天线计算同前。同时还可保存当前的地理位置信息，并可随时调用保存数据进行计算。高度计算高度计算支持GPS定位，根据获取的经纬度信息及仰角信息计算出远端建筑物的高度。指南针为你提供高质量的方位角度，采用两种角度方式显示，方便用户使用，同时支持罗盘锁定和解锁功能。卫星电视频道表卫星电视频道表囊括了中国地区所有的卫星及其频道信息。可对卫星列表进行添加删除和编辑操作，支持全局频道查找和卫星内部频道模煳查找，同时支持全局查找后的频道筛选和卫星内部频道筛选。强大的查询功能非常适合用户快速查找频道信息。水平仪为用户提供水平仪功能，水平仪支持校准和消除校准功能，提高测量的精确度。地图导航支持GPS，WIFI和基站定位，为您提供专业的定位功能，同时还支持全国主要道路交通实时路况信息查询，方便用户出行使用。未来还将开发更强大的导航功能，敬请期待路程计算利用GPS定位信息，可以实时的计算出你行走的路程不是距离，程序可以后台运行，只需点击开始，后台运行或者退出软件，一样可以不断记录你行走的距离。基本信息作者来自互联网更新时间20130718版本1.5.0系统Android2.2.x以上语言中文更新内容版本1.5.0更新日志1.优化基站定位功能。2.修复路程计算导致系统卡顿bug3.修复gps定位不能关闭bug4.修复其它bug更新内容为您优化了体验细节。"}
{"label": "52", "label_des": "成人", "sentence": "一款非常专业的午夜福利软件。24小时精彩不停的手机软件，没有任何限制，精彩不延时，天天过足眼瘾。社区随心发，说出自己心中小秘密，帅哥美女想聊就撩。"}
{"label": "95", "label_des": "借贷", "sentence": "贷款，小额贷款；借钱，手机贷就找玖印钱包。急用钱，资金周转等借款需求不用愁，玖印钱包给您闪电借款体验。一站式手机贷款pp玖印钱包，小额贷款，借钱，借款，现金贷，现金借款，快速借款，简单借款，短期借款，极速借款等功能，是您身边的借款专家。快速申请只需3步快速贷款简单借钱审核迅速自动审核当天到账极速贷款还款方便到期提醒一键还款满意贷款额度灵活小额贷款额度随心花满足需求门槛超低手机申请快速放款容易借钱智能贷款大数据分析直接贷款随心服务联系方式公司官网www.jqyb91.com微信公众号玖印管家客服QQ3356815811更新内容修复bug～辛苦审核大大～"}
{"label": "70", "label_des": "工具", "sentence": "提供手机号入网激活、签到领流量，申领新卡、浏览头条资讯等功能，办理业务迅速，轻松享受一键办理。功能特性包括•连尚万能卡的入网激活不去营业厅也能快捷地完成手机号的入网激活，•签到领流量用户登录后，参与签到活动，领取额外赠送的流量，让用户以震撼低价购得流量套餐之外还能享受额外的特权流量。•申领新卡用户足不出户，轻松的动动手指即可选择靓号，申请超值的连尚万能卡套餐。Sim卡免费配送到家，首月还能享受免费体验的特惠活动。 头条资讯为已登录用户提供了种类丰富的资讯信息，包括视频、社会热点、娱乐新闻、科技资讯、财经新闻、汽车等等，以满足用户对各类资讯的需求。我们将持续地完善连尚万能上网的功能和体验，由衷地期待您的反馈官网mstersim.wifi.com「电信万能卡」微信公众号万能卡助手「联通万能卡」微信公众号万能卡服务更新内容解决了一些已知问题"}
{"label": "70", "label_des": "工具", "sentence": "工作忙，工作日需要加班，周末需要加班，节假日需要加班。加班这么长时间，加班费用你记得清吗根据加班族的需要，鲨鱼白卡是一款按工作日、周末、节假日分不同金额来记录加班费用的软件。鲨鱼白卡操作简单，一秒记录你的加班费用，添加加班卡之后，更能实时统计出你的加班总收入。记不清楚加班费用不用愁，打开鲨鱼白卡详情页看一看，加班费用、时长一目了然。,,优化体验，增强稳定性。"}
{"label": "17", "label_des": "休闲益智", "sentence": "内容概述小狮子多纳正在和朋友们玩躲猫猫的游戏，快来加入他们吧在不同的房间，将学习到房间名称、房间物品陈设的单词和及常用句型。不能错过的游戏1.卧室和儿童房，超过几十种有趣的互动和动画等宝贝去探索发现2.真实的生活场景还原，让孩子亲手参与打扫房间学分类，家务变得有趣3.标准的美语发音，真实有趣的音效，让孩子身临其境学习。4.考眼力，找找每个房间里小动物都藏在哪里适用年龄3~8岁儿童难度范围内容难度阶梯式分布，英语零起点和小学低年级水平孩子均适合酷学多纳品牌新东方在线子品牌，隶属中国新东方教育集团；专注为28岁儿童和他们的家庭提供专业的教育App；我们研发互动教育App、动画片、幼儿教材、童书等；酷学多纳已经获得超过1500万儿童家庭的认可和喜爱酷学多纳新东方旗下儿童启蒙教育品牌纳粉福利官方微信酷学多纳亲子课堂老师微信duon30在线答疑QQ群50945354安卓群儿童电台新东方多纳双语电台喜马拉雅欢迎提出宝贵建议，共同为孩子设计更优质的产品夏日特别更新咯视频通道大更新每周都有多部英语视频轮播哦玩儿游戏看视频假期又学又能玩儿修改了一个x小"}
{"label": "70", "label_des": "工具", "sentence": "种子搜索是一款磁力链接聚合搜索的浏览"}
{"label": "18", "label_des": "动作类", "sentence": "《天下》突破传统手游地图限制，带来真正的掌中大世界。超宏大地图，由社交到战斗，由任务到组队无缝衔接，告别读取进度条。不同场景氛围独特，区域间自然过渡，大荒美景任你遨游。真自由扶摇直上九万里轻功翱翔天地自由探索拒绝预设，四段个性化轻功自主释放；上天入地，多样化飞行坐骑任君挑选；游弋水中，与好友在水下嬉戏追逐。全自由世界邀你体验全景别远近高低各不同360°呈现大荒绝美景致360度零限制全细节视界，全程电影级画面表现力，随手截图均是顶级大片。首创轻功寻路，俯仰天地，这才是你的天下新社交莫愁前路无知己1000个指尖奔现的理由5人副本战斗，3v3竞技场，势力并肩作战，巴蜀演兵15V15实时PK，流光战场自由决战……百种玩法等你。万人同屏交友，实时语音社交，双人互动玩法，与6300万玩家在此结伴同游，共赴天下。,八年3D旗舰大作,全新门派全新门派翎羽小师妹问世，致命少女，绝不是是简单的萌妹子远程狙击点杀，陷阱机关无双，进可攻退可守，来去自如风真3D自由飞行无缝飞行模式，随时随地翱翔蓝空，可解锁多种酷炫个性动作，享受在云端睥睨众生的快感全新擂台战场擂台激情无限，干坤扭转瞬间；谋略智计无双，荣耀加冕为王画质升级六大极致黑科技，追求全新真实光影与无限清晰质感。裸眼可见的画质提升，还原本真大荒之美全明星新赛季全新天域副手首次投放唯一指定途径，更可代表服务器出征，争夺游戏内最高荣誉全新相册玩法同袍、情缘等合照功能上线，更有百余种专属成就等你解锁，记录大荒点滴开年全新风尚唯美国风时装坐骑，全新大荒潮流风尚。百变星光，只等你来体验全新定制捏脸全新次时代捏脸系统来袭，盛世美颜，千人千面，惊艳你的美"}
{"label": "19", "label_des": "体育竞技", "sentence": "2亿赛车粉丝狂飙精神的延续,3D竞技大作《全民暴力摩托3》画面清晰唯美,丰富的关卡玩法，超酷的关卡道具，让你体验到前所未有的刺激感创新的多人即时PK速度与激情的完美结合,身临其境的体验驾驶的快感和成就,3D赛车新玩法，竞速与PK完美,1.流畅度提升，界面过渡更加顺滑2.挑战五星难度提升，完美闯关需努力3.多人对战持续火热，让你的摩托飙起来4.按键灵敏优化，让指尖体验更畅快5.适配更多手机型号，优化游戏性能，拒绝卡顿"}
{"label": "116", "label_des": "经营", "sentence": "玫琳凯官方平台，了解公司动态助手,,稳定性改进和错误修正。"}
{"label": "76", "label_des": "汽车交易", "sentence": "车王认证二手车超市CARKING总投资规模超过十亿人民币，是国内超大型的二手车连锁经营企业，车王至今已在全国范围拥有22家店此数字还在不断增加中。总经营面积已超过20万平方米，提供3000多台在库车辆供消费者选择。大型的室内综合立体化展厅容纳了平均单店约300台左右的在售车辆，而与之配套的整备与售后服务中心可以同时进行120辆车以上的维修和美容作业。车王立足于创造诚信而令人喜悦的二手车服务平台，开创了很多的行业新风，实施品牌化战略管理，以&ldquo;更多放心、更多选择&rdquo;为服务宗旨，以产品标准化、管理流程化、发展规模化为企业经营理念，真正实现了认证车辆全程质量控制体系，为全国的消费者提供性价比极高、品质有保障的专业二手车产品及相关服务，成为引领汽车生活新时尚的创新者和改革者。我们承诺为客户提供高品质的二手车产品、便捷的购车体验，规范的二手车交易，和无忧的售后服务。让所有用户都能放心、安心、省心地买卖二手车,来车王，我用心，你放心。,1.图片修改"}
{"label": "46", "label_des": "视频", "sentence": "风靡全球的荒岛求生，原汁原味的纯正体"}
{"label": "36", "label_des": "小说", "sentence": "免费全本阅读书城是一款免费全本小说阅读软件。本软件为您提供丰富的小说资和内容，以及流畅的阅读体验。免费全本阅读书城具有如下特色1.汇聚海量精品图书，分类齐全、种类丰富文学经典，名人传记，励志故事、玄幻奇幻、言情武侠。。。满足你各式阅读需求。2.阅读器界面干净简洁，读书体验良好，支持字体切换，夜间模式等等；3.功能齐全、体验良好，支持图书收藏，缓存，切换字体，夜间模式，一键加入输入、书签收藏、自动记忆阅读位置等；如有任何问题，请联系cdyuexingkeji@163.com更新内容1.新增换源功能；2.功能设计样式优化；3.阅读器性能优化；4.稳定性优化；5.bug修改；"}
{"label": "28", "label_des": "论坛圈子", "sentence": "掌中广材是广联达软件股份有限公司的旗下的一款以提供建筑材料与设备相关信息为宗旨的移动端服务平台。1.完整及时的信息价提供全国众多城市历年来的信息价，你不再需要抱着一大摞信息价，你也不用愁找不到信息价书籍。2.轻松靠谱的市场价提供全国主要城市的各类材料的市场价，让你询价变得轻松更新内容优化体验，增强稳定性。"}
{"label": "106", "label_des": "电商", "sentence": "1、一网打尽网购隐藏优惠券，网购省钱一把手。2、通过淘天购把网购的钱变成固定资产，每天产生收益，天天赚钱一把手。3、福利多多、红包多多，从此网购可省钱也可赚钱。,淘天购省钱赚钱一把手,1.领取春节大礼包。2.增加了拼多多入口。3.优化了购物车功能。4.增加了订单找回功能。5.增加了每日签到功能。6.优化了首页商品。"}
{"label": "54", "label_des": "职考", "sentence": "2019年度受欢迎的医学类学习APP海量题库全民共享，课程免费下载，在线答疑，无偿用医考必备百通世纪覆盖医学培训领域的全部课程包括执业医师，助理医师，执业药师，医师资格，护士考试，护师，主管护师，主治医师，药师，主管药师，中药师，主管中药师，口腔中级，放射医学，卫生资格，乡村全科等专业。如果您不想把学习当成烦恼、负担，就赶快和小伙伴们一起吧精选试题百通世纪统计全国执业医师、执业药师、执业护士、卫生职称考试历年真题]、考试易错题]，百通名师团队整理编写的高频考题、新增知识点，为您在医考路上指点迷津。记录错题解析帮助您巩固易错知识点。刷题就是这么简单高清视频高清视频，多倍速播放，任意下载，同步学习资料，随时随地想学就学，不花一分钱即可学到所有课程这里有海量为梦想学习奋斗的人，百通世纪在线医学培训课堂期待您的加入执业药师考试免费题库，解决执业医师刷题听课两大需求，护士执业资格考试必备，主治医师总题库，助力您考试轻松过关百通世纪APP相关的问题，欢迎吐槽客服电话4000585123官方网站http//www.baitongshiji.com微信公众号baitongshiji,医考职称考试在线学习，通过率高,1.新增直播回放下载功能，优化播放体验。2.修复已知问题"}
{"label": "71", "label_des": "亲子儿童", "sentence": "宝宝养成好习惯亲子益智游戏是一款儿童教育早教益智游戏，可以有效促进儿童对颜色，形状，数学，动物，英文，绘画，音乐，地理，传统文化的认知，启发儿童的想象力，记忆力和创造力。《宝宝养成好习惯》可以选择式培养宝宝不好好吃饭宝宝总睡懒觉宝宝不肯蹲小马桶烦吧心力憔悴有木有耐心耗尽有木有发脾气有木有亲，宝宝很聪明很能干，看你会教不会教这是一本讲述习惯故事的游戏书，宝宝可以参与选择、自创故事结局、可以认识动物，可以与道具进行有趣互动，还可以玩穿衣服、刷牙的小游戏本产品以情境选择方式，结合儿童习惯培养要点，将故事、正反选择、正反对比、认知启蒙以及互动趣味性结合为一体的培养好习惯的互动游戏书。让儿童主动参与故事情境的发展和结局，孩子选择一种好习惯收获一种快乐的成就感，选择一种坏习惯就承担一种不良后果。教育的一个重要目的，就是教会孩子以后怎样去选择教会孩子选择，就教会了孩子一种思维和判断的能力，也就教会了他把握未来的能力。更新内容增加应用关卡，丰富应用内容。"}
{"label": "70", "label_des": "工具", "sentence": "小爱同学，是基于语音交互的人工智能助理。她可以帮助你便捷地查询天气情况、问时间和日期，高效省心让效率飞速提升。还可以随时找小爱聊天，度过闲暇时光。连接蓝牙设备，还可以远程操控，是手机必备的个人助理。联系我们每一次进步都离不开用户的关心和支持，期待你的意见和建议。小爱同学论坛MIUI论坛BUG反馈小爱同学模块上描述问题提交即可小爱同学QQ群小爱同学lite版反馈群QQ群号493682178,基于语音交互的人工智能助理,基础性能1.新增连续对话模式对小爱说进入连续对话模式，唤醒小爱后不用点击小球，也可进行连续对话啦。2.首页引导优化优化技能推荐列表，快来体验小爱的热门技能吧。小爱技能1.优质电台已到位想听什么节目让小爱帮你从喜马拉雅FM里找找呀。2.小爱帮你拨电话小爱同学正式升任你的电话小秘书3.小爱打开APP只用一句话，立刻帮你开应用。再也不用担心手机app太多找不着啦。"}
{"label": "8", "label_des": "公共交通", "sentence": "西宁智慧交通为西宁地区的广大车主和驾驶人提供互联网服务平台个人用户注册机动车/驾驶证/违法处理等业务预约、受理和办理交通安全信息查询、业务告知提醒、业务导办道路通行服务等全方位交通安全服务更新内容修复部分机型使用拍照功能时闪退的BUG"}
{"label": "101", "label_des": "影像剪辑", "sentence": "将多张照片快速整合到一张带有漂亮相框的图片中。将简单的设计与强大的编辑器融为一体，为您提供制作惊人照片可能需要的一切工具。功能多达100种不同布局多达100种不同背景图多达60多种彩色边框底纹多达30多种不同的滤镜自定义照片边框仅购买边框包后可用使用方便的用户界面令人惊叹的照片特效保存至相册通过电子邮件共享高分辨率导出"}
{"label": "16", "label_des": "射击游戏", "sentence": "经典的日系ARPG风格呈现，华丽的技能特效，零难度上手，全新超爽QTE，丰富的装备，给你前所未有的畅快游戏。邪恶势力的入侵，阴霾很快蔓延整个大陆，世界陷入无尽的绝望和混沌之中，接受命运召唤的英雄请接受考验吧…最强的打击感，没有之一。"}
{"label": "85", "label_des": "医疗服务", "sentence": "医生站是医学界推出专注于医者职业成长的学习型服务平台，主要提供医学资讯，专家直播，临床课程，考试题库等精品内容，医者可以低成本，高效率完成职业晋升；同时辅以调研答题、商城兑换、会员权益等服务，让学习过程中不失乐趣，帮助医生们持续精进。截止目前累计装机量已超180万。医生学习的加油站，陪伴这个时代最有梦想的医生亮点功能医学资讯临床实用、医学前沿、精彩病例、指南解读、医疗政策专家直播在线直播、课件分享、问答互动临床课程实用技巧，专业学术、疾病诊治考试题库综合练习、模拟考场、名师点题、考点精讲、考试指南医米商城医用书籍、实用物品、文化周边、优惠券、积分抽奖医米调研行业调研、工作调研、生活调研医米任务新手任务、日常任务、学习任务、特殊任务更新内容细节优化，体验更流畅，BUG修复"}
{"label": "12", "label_des": "魔幻", "sentence": "\"《魔神世界》是2018年推出的一款以西方世界为题材的手游，精美画质与震撼人心的特效，全新的操作机制，给你带来不一样的游戏世界。从神话到魔幻史诗级世纪传说现已开启，《魔神世界》是一个属于你的全新世界，放下工作的疲惫，生活的烦恼，在这里，穿上盔甲，拿起武器，六界八荒任你探索,魔神世界，开启暗黑魔幻新纪元,1"}
{"label": "88", "label_des": "菜谱", "sentence": "好逗，让世界爱上家的味道。学美食做法百万美食菜谱，天天新鲜时尚吃，做饭是一种享受。看美食头条美容、育儿、孕产、养生、厨房宝典的美食文章，服务品质生活所需。选一日三餐三餐搭配，丰富餐桌，好好吃顿饭。赏美食视频精品视频，遇见美食，发现精彩。了部分的细节"}
{"label": "49", "label_des": "直播", "sentence": "无聊寂寞时也许夜车直播是你最好的陪伴，来吧，在这里你会更受欢迎。美丽主播等你打动她的芳心优质主播还在上社交软件上认识对象吗这里有优质的主播，快来寻找跟你趣味相投的主播吧，支持一对一私聊。激情直播有游戏的直播平台海量主播汇集各路网红、模特、时尚、小清新主播，总有一种风格是你喜欢的游戏互动简单易懂的游戏，来点新玩法，直播不单调。弹幕礼物刷起来玩游戏获得礼物打赏还在为了得到主播青睐不断血拼打赏吗，想让她更加关注你，除了发弹幕、送礼物，玩游戏更有机会获得打赏豪礼，斗智斗勇，主播给你加油鼓气。"}
{"label": "30", "label_des": "情侣社交", "sentence": "缘份吧是在线同城交友、约会必备社交神器，缘份吧支持即时通讯功能，可以和帅哥、美女随时聊天。通过附近的人功能发现更多陌生人朋友，也是一款陌生人交友利器。缘份吧提供有缘广场功能，根据您的条件筛选帅哥美女，发现心仪的对象后，与T约会聊天、甚至恋爱、结婚哦。快来下载缘份吧更新内容优化聊天界面流畅"}
{"label": "4", "label_des": "同城服务", "sentence": "掌上星沙是一款面向智能手机用户的星沙本地客户端应用。1、特色内容，及时更新。及时向广大用户传递本地热点新闻，全力打造星沙本地权威的新闻及生活资讯服务平台；2、原汁原味的呈现给用户，随时随地浏览本地信息，并可登录报料；3、本地美景尽收眼底；4、商业活动、打折促销、房屋出租、招聘求职、征婚交友等资讯发布，商讯信息一览无余。5、随时随地找美食、酒店、休闲娱乐等商家提供商户电话、地址地图、客观点评等信息。更新内容1.展示文章详细页点击量2.部分UI优化3.扫码更新还有更多改进细节等待您的体验"}
{"label": "70", "label_des": "工具", "sentence": "1.流量软件可为QQ用户提供方便快捷的Q币充值，以及会员、超Q、黄钻等各种特权服务的开通，同时能够查询详细的账户信息，支持充值卡、QQ卡、话费、财付通等多种充值方式；2.在这里，你不仅能找到千种游戏充值商品，包括DNF，LOL，WOW，剑灵，刀塔传奇和秦时明月等，而且还能为他她充个Q币或话费更重要的是，不仅充值便宜而且还能获得积分和免单机会哦主要功能一触即充省去烦琐步骤，充值快速到帐；游戏充值DNF，LOL，刀塔传奇和秦时明月等，千种游戏任你充；3.能给自己手机充值话费及流量，也能给他人充值，支持移动、联通、电信的手机号；支持多种面额的充值，还有不同程度的优惠；更新内容BUG修复。"}
{"label": "94", "label_des": "股票", "sentence": "1、行情查询沪深证券、基金、港汇期货、全球重要股指行情一网打尽。2、在线交易提供快速买卖，及时抓住交易机会。3、支持沪港通、融资融券、转融券、基金、多金融产品、股转等功能，应有尽有。4、资讯大全统计上证A股大盘、板块、个股大单流入情况，提供晨会纪要、策略总结等。了。"}
{"label": "98", "label_des": "记账", "sentence": "现金在线，生活中的实用工具，专注于用户的现金记账。功能优势1.快速1分钟申请，审核通过当天放款，借钱就这么快。2.门槛低纯线上操作，三步轻松借款，借钱就这么简单。3.零手续费免费提供专业的贷款服务。4.额度高小额贷款轻松借，大额高至50万，轻松满足你的借钱需求。"}
{"label": "36", "label_des": "小说", "sentence": "黑岩阅读是黑岩网出品的原创精品小说追书神器，致力于为所有喜爱文学的人提供新锐便捷的网络阅读和写作平台。精品原创拯救书荒高品质高质量的原创网络小说，涵盖悬疑、社会、热血、都市、玄幻、游戏、仙侠、古言、武侠、同人等丰富题材的网络精品小说。界面简洁专注阅读精致排版，纯净无广告，支持听书、多种翻页、阅读模式等人性化设置，专注于读者更随心的阅读体验。丰富活动福利多多丰富的互动活动，福利多多，海量岩币参与即可领取。看爽文支持正版统统在这里微信公众号黑岩阅读官方网站http//www.heiyn.com/更新内容1.修复部分机型不能全屏显示bug~；2.适配安卓9.0系统，优化用户体验~3.优化了上一版本中存在的其他bug，增强了软件的稳定性~"}
{"label": "14", "label_des": "卡牌", "sentence": "极品飙车1.0]年少轻狂的年轻人总在三岔路口飙车，交通事故频频发生你如何去控制这一切，是一个悬念也许你才是最终的飙车之王,,更稳定、更优质，邀您一起体验。"}
{"label": "20", "label_des": "棋牌中心", "sentence": "顶尖游戏团队良心之作，山东人的游戏保皇游戏特点√解决了现在人手难凑问题。√随时随地登基玩一把√详细精准的地方规则√增加比赛场赢现金大奖√线上交牌友，线下一起打保皇游戏说明保皇起源于我国山东青岛，类似于够级而5个人玩，由2方玩家保皇派皇帝、侍卫与革命党三人进行对抗，目的是1方成员尽可能早出完牌。更新内容1.已知BUG修复，游戏运行更稳定2.优化产品体验，游戏更加加流畅"}
{"label": "56", "label_des": "英语", "sentence": "强大实用的英语翻译应用。全新领先的翻译引擎，让中英互译变得更加可靠有保证。能听会说的语音翻译，英语翻译也可以么么哒，乐趣无穷也。新增旅游攻略，想去美国的朋友可以涨知识咯。号外功能，翻译译文可以有美丽的女声读出来了，彻底告别哑巴英语。另外还专门提供了贴心的翻译历史纪录、译文一键复制、分享给好友的功能。界面设计简洁、优雅，体积小巧，只有2M+，但是功能很强大哦。赶快下载来试试吧~功能特点1.强大的中英互译2.能听会说的语音翻译3.涨知识的旅游攻略4.译文一键朗读播报5.贴心的翻译历史纪录、译文一键复制、分享6.界面设计优雅、简洁更新内容1.修复语音翻译可能出现的bug2.修复翻译可能出错的bug"}
{"label": "53", "label_des": "中小学", "sentence": "本书将高中人教版地理的所有相关地理知"}
{"label": "13", "label_des": "仙侠", "sentence": "10秒组队开团、坐骑野外狩猎上演绝地逃亡，新增了姻缘副本、送花表白等情缘羁绊，让你品尝到爱情的果实全自由化的PK对抗，极其激爽的战斗对决，将满足你对仙魔手游的所有幻想御剑、封神，渡情缘；诛仙、问道，统三界,首充得+10时装，领永久黄钻VIP,副本秘境，跨服PK，自由交易系统；仙盟组织，好友互助，私人家园系统；三生石上，相思树下，结拜情缘系统；自由度高，互动性强，拼策略不拼操作。新增装备狂化锁功能"}
{"label": "17", "label_des": "休闲益智", "sentence": "游戏特色玩的就是团战10支队伍激烈厮杀，好友开黑、好玩不累，再也不用担心聚会没游戏玩了~玩的就是创新领地争夺新模式，策略竞技，拒绝无脑杀，休闲手游也能玩出大道理要的就是皮肤选择一个虫虫，还你一百种炫酷的皮肤，各种丑萌搞怪皮肤，与众不同最时尚。要的就是热闹弹幕聊天、观战送花，吃瓜群众们搬起你们的凳子快来一起围观超神秀虫技吧~玩的就是围杀加速、甩尾、转圈、围杀，简单粗暴，一气呵成，满满的老司机套路。玩的就是刺激你长你碾压全场，我短我以小博大，最后一秒，也能逆袭，玩的就是心跳加速玩家Q群610458017客服QQ800084487,联网激斗贪吃蛇虫虫大作战,1.周年庆活动a.5月24至30日，登陆可领取周年庆限定头饰材料b.5月24至30日，18至24时可领取20气球奖励c.集齐5枚头饰碎片，可合成周年庆限定头饰2.死斗模式a.每周五、六、日12至24时开启b.黄金以上段位可参加死斗模式c.哪方长度最长的玩家先达到指定长度，哪方获胜具体请在死斗模式开启时间段，查看游戏内说明3.观战优化观战送礼物为游艇时，将发送全服红包前往发送红包的房间，发弹幕可获得气球和糖果奖励哟4.其他优化a.当邮件附件有道具时，隐藏删除邮件按钮b.商城宝箱特效优化c.为了大家的睡眠，在每日0~7时内，开始战斗，不会刷新今日zui佳"}
{"label": "70", "label_des": "工具", "sentence": "Foursquare为你探索你的城市提供了一个新的选择。看看你的朋友在那儿，知晓他们经常去的地方、旅游时发布自己的评价。优点1.超炫的可以记录你登陆地点的社交分享功能；2.注意电量，并不是总是支持后台服务；3.在Facebook和Twitter上分享登陆状态；4.可将遗漏的地点快速加入列表中；5.每周都会更新Fousquare里德人气之星。缺点GPS搜索地点是会造成长时间的延时；1.一些地方并没有植入系统中；2.公布用户的具体所在地，以及行程和安排会有现在的危险。,打响了LBS搭配SNS的第一枪，也是目前位置最好的LBS服务。可为生活提供方便。,提升了稳定性。"}
{"label": "84", "label_des": "养生保健", "sentence": "中医养生ndroid版，为您提供最新最专业的养生之道由养生专家，教你各个季节如何养生，提供中医养生特色精华主要内容中医养生发展史、中医养生常识、中医药常识、女性中医养生、男性中医养生、四季养生、中医养生方法、食疗妙方、偏方巧用、药膳养生、针灸推拿、中医美容、中医养生知识更新内容修复了一些BUG。"}
{"label": "16", "label_des": "射击游戏", "sentence": "踏上抓捕猴大王的可爱逗趣之旅，更顺畅。"}
{"label": "18", "label_des": "动作类", "sentence": "角川书店正版授权，纯正像素风冒险手游。世界大崩坏，勇者斗魔王重拾曾经的简单梦想，冒险精神无处不在，回到童年去冒险重新定义经典，超萌像素勇者闪亮登场，满足所有收集欲望；超级主城DIY，多种风格随心所建，缔造专属王国；勇者羁绊搭配，危急时刻施放合体技能扭转战局；梦回童年之路，经典剧情，身临其境，拯救不开心；激爽PVP战斗，对战角逐，攻城略地，谁将成为强勇者,像素风卡牌策略手游,更新内容1.新pvp跨服玩法王者之路2.新充值档位98元，觉醒矿场充值该档位后，30天内每天都可领取一定量的觉醒材料。3.新玩法女神降临"}
{"label": "56", "label_des": "英语", "sentence": "图样单词由世界记忆大师、《最强大脑》选手申一帆及其团队开发，是一款运用记忆法帮助用户真正轻松、高效记单词的软件。重新定义背单词软件我们尝试将最强大脑选手的记忆方法系统化，用编码和图像联想的方式有效的记住单词，基于遗忘曲线来制定每天学习和复习规律，创新出一种新的学习记忆方法。词汇包限时免费还不快来试试真正的图背单词纯手绘风插图，可爱生动的漫画风格，巧妙利用图像激发形象思维，达到图像记忆法的最优效果。TRepetition复习算法大数据跟踪记忆行为，精确的记录分析学习情况，结合艾宾浩斯遗忘曲线，智能安排复习计划，真正实现长期记忆单词。图样记忆最强大脑申一帆、罗茵强强联手，共同研发单词记忆法编码，合理拆分+趣味联想，高效记忆。用最强的大脑，传承最强的记忆方法，天才只是用了成为天才的方法，让学习变得简单，用天才的学习方法，学成天才。Flashcard的学习模式专为年轻人准备，界面清新优雅，行云流水般的学习体验，闪卡学习模式，5级记忆度辨识，记忆法学习分享，随时记录随时分享特色复读机模式利用碎片化学习时间，边听边记忆,图样单词，全脑记忆法背单词神器,1.修复了若干bug感谢您一直以来的支持，2018图样将继续伴你前行"}
{"label": "114", "label_des": "日程管理", "sentence": "具备日历/任务清单/提醒功能，但它更大的作用在于它的智能分析，根据该算法为用户提供个性化和针对的日程待办提醒活动建议，成为用户的专属个人提醒中心。，。"}
{"label": "48", "label_des": "音乐", "sentence": "铃声是一款功能强大的手机铃声应用，能轻松管理彩铃，体验高速下载音乐的乐趣。点击即可欣赏和更换您想要的铃声。海量曲库曲库拥有当下热歌潮曲，还囊括每个年代的经典歌曲，任你自由选择；极简操作铃声、短信、彩铃、闹铃轻松一键设置，一步到位；个性铃声女朋友，男朋友，闺蜜，兄弟，爸妈都可设置个性化铃声；个性化裁剪音乐裁剪新玩法，更快更方便地裁出你爱的精华部分，满足个性化需求；无广告绿色、快速下载、好评如潮，用起来贴心舒适的新锐铃声助手只有你想不到的铃声，没有你找不到的铃声，你想要的铃声，多乐铃声都有更新内容1.海量曲库，铃声应有尽有2.个性定制，彩铃美轮美奂3.一键设置，闹钟一步到位"}
{"label": "85", "label_des": "医疗服务", "sentence": "掌上长海是上海长海医院以移动互联网、云计算、物联网、大数据等特点智慧化信息革命。掌上长海旨在医院现有服务基础上，通过预约挂号、取报告单、科室医生、智能分诊、医院导航、健康资讯、健康百科等多种简化患者就医流程功能，减少就医等候时间，改善患者就医体验，提高医疗服务质量。主要功能1、手机挂号掌上预约挂号，短信凭证高效就诊；2、取报告单在家也能取报告单，无需往返医院查询、取单；3、健康档案随时随地记录健康档案，贴心健康小管家；4、结对医生手机咨询问诊更便捷；此外还有智能导诊、医院导航、科室医生等实用功能，为您的健康保驾护航，提供专业便捷的移动医疗信息服务。声明掌上长海是上海长海医院与杭州卓健信息科技有限公司联合研发更新内容优化预约挂号、注册、忘记密码功能"}
{"label": "22", "label_des": "策略", "sentence": "《王国保卫战前线KingdomRushFrontiers》是一款策略塔防游戏，玩家需要在游戏中，通过在地图上建造和升级炮塔或其他防御建筑物，来阻止敌人一波一波的进攻。而游戏丰富的主题场景，多种多样的小兵设计也是游戏的另一大亮点。续作在保留前作饱受好评的传统操作机制上，再次扩充了大量的全新内容，8种全新防御塔、9名全新英雄、包括巨蝎和暴怒猩猩在内的40种全新敌人，当然关卡的规模毫无疑问也将更上一层楼。更新内容提升体验，修复部分问题。"}
{"label": "70", "label_des": "工具", "sentence": "海信聚好看是一款海信官方推出的海信电视/盒子必备助手软件，主要功能如下遥控电视可以代替物理遥控器，支持多种控制方式同时支持语音操控电视；视频通话支持视频聊天功能，随时可以与家人免费畅聊；视频华数、爱奇艺、腾讯等网络视频可一键推送到电视端播放；直播可以在线收看各大央视卫视高清直播，并可以推送到电视进行播放；照片/视频投屏自拍靓照、精彩视频，轻轻一点就可以投屏到电视上与家人一起分享；应用可以自动获取电视端已安装应用，直接在手机端点击打开、更新、卸载；电视截屏可以随时截取电视正在播放的精彩画面。精彩视频，都在这里电视剧小女花不弃、知否知否应是绿肥红瘦、天衣无缝、大约是爱...劲爆综艺王牌对王牌、青春有你、演员的品格、奇葩说第5季...电影片库毒液.致命守护者、无名之辈、影、找到你...纪录片人间世2、聆听中国、生门、疯狂的消费时代...精彩美剧荒原第3季、西部世界第2季、绿箭侠5、权力的游戏...热播国漫三只松鼠之松鼠小镇、斗罗大陆、茶啊二中、雪鹰领主...联系我们QQ群458063387投诉建议4000856006,海信电视必备助手软件,央视卫视在线看独孤皇后热播中体验持续优化~"}
{"label": "76", "label_des": "汽车交易", "sentence": "查博士专注于车辆维修保养记录查询、二手车历史车况查询，通过输入VIN码，查博士可以通过一份车况历史报告，帮助用户了解查询车辆的维修保养记录、车辆档案记录等，综合判断此二手车的历史车况，事故车、火烧车、水泡车的情况。通过二手车历史记录查询、二手车维修保养记录查询，打造公开的二手车环境，更有助于对二手车车辆状况、价值的综合判断。软件特色本软件的特色查询品牌全面覆盖、高效查询、一秒查询、专家服务、专业解读、超时退款、报告有变、14天手动更新、60天定期自动更新软件功能介绍查博士是一款专注车况历史记录查询的应用，为广大二手车行业客户提供4S店维修保养记录、车辆档案记录等各项查询服务。目前查博士可查询107个主流车型的车况历史记录，且支持全国范围、24小时查询，报告平均查询时长低于5分钟。每份报告均经过系统的专业解读，简洁方便、不遗漏细节，更有具备丰富经验的解读专家免费为客户提供电话咨询服务。查博士致力于服务二手车行业，为二手车行业的健康、良性发展做出积极贡献,二手车汽车评估值估价出保险买卖,1、新增检测电子合同转发功能2、新增历史报告90天回购服务3、修复了一些bug"}
{"label": "70", "label_des": "工具", "sentence": "手机可以当直尺使用啦。打开应用，横屏。将手机上的直尺对准待测量的物品，在物品右边沿位置点击手机屏幕，会显示出物体的长度。现在支持毫米模式。更新内容修复了一些BUG。"}
{"label": "17", "label_des": "休闲益智", "sentence": "游戏介绍多种渔场，花样玩法，缤纷赛事，一炮成就高富帅1.特色弹头场，直接用弹头打弹头，一炮下去直接成为亿万土豪。2.狂暴分身N种道具，帮你无漏网之鱼3.缤纷竞技赛，每日千元礼品任性送，周周豪礼免费拿4.渔场排行榜，捕鱼就能上榜单，万元大奖等你来5.超高BOSS倍率，一炮成就高富帅6.幸运大转盘抽奖不停，金币小游戏拿到手软,最好玩最刺激的电玩街机捕鱼游戏,游戏介绍多种渔场，花样玩法，缤纷赛事，一炮成就高富帅1.特色弹头场，直接用弹头打弹头，一炮下去直接成为亿万土豪。2.狂暴分身N种道具，帮你无漏网之鱼3.缤纷竞技赛，每日千元礼品任性送，周周豪礼免费拿4.渔场排行榜，捕鱼就能上榜单，万元大奖等你来5.超高BOSS倍率，一炮成就高富帅6.幸运大转盘抽奖不停，金币小游戏拿到手软"}
{"label": "94", "label_des": "股票", "sentence": "太平洋证券股份有限公司是2004年在云南昆明注册成立的全国性综合类证券公司。2007年，公司整体变更为股份有限公司，并在上海证券交易所上市。公司致力于发展成为具有为客户提供多渠道的资本市场价值实现能力、成为以证券业务为核心的、具备一定国际竞争力的大型证券控股集团。太牛是太平洋证券推出的集股票行情、交易、理财、服务、业务办理、开户功能于一体的新一代互联网理财投资App，隆重推出了稳赢理财、热搜股票、自选股云同步，推荐好友等功能，使投资更简单，服务更贴心。更新内容1、调整国债逆回购交易时间延长至15302、优化程序优化和修复若干BUG"}
{"label": "71", "label_des": "亲子儿童", "sentence": "儿童游戏学字母是一款面向6岁以下儿童的亲子早教游戏，是根据教育部最新颁布的《36岁儿童学习与发展指南》，充分研究了36岁幼儿学习与发展的基本规律和特点，可激发孩子的学习兴趣，让你的孩子在娱乐中学到知识,游戏中融合了字母卡丁车宝宝可以帮助考拉控制卡丁车来吃字母一路闯关得分、字母连连看、字母歌、字母拖拖乐字母拼图、学单词测试模块等小游戏,高品质的图片和卡通动画效果、可爱的游戏画面、动听的宝宝童谣。通过玩游戏让小朋友在益智游戏中学习认识26个字母，教会宝宝字母发音,以及一些简单的单词,眼,手,脑一起动,从小培养小朋友的综合能力。在学习娱乐的过程还可以进行亲子互动，妙趣味横生，寓教于乐，锻炼逻辑思维，启蒙早教。更新内容兼容AndroidP及Android9.0系统"}
{"label": "70", "label_des": "工具", "sentence": "产品简介无忧行JegoTrip是中国移动为出境旅游用户推出的境外旅游攻略流量电话平台APP无忧行JegoTrip为中国移动出境旅游用户提供全线八折优惠的境外上网流量包，上网流量低至4元/天；经济实惠，方便快捷且信号稳定的境外电话通讯方式，高质量境外电话限时免费拨打；一次满足你境外旅游通讯，出行锦囊，出行工具三大需求产品特点特点一中国移动境外流量包即买即用，境外免费网络电话任打中国移动境外流量包覆盖258个国家/地区，无需换卡；境外电话39个热门方向限时免费拨打；特点二出国翻译随传随到，实时汇率一查就知语言翻译一说就懂，各国货币汇率随时查，境外旅行想买就买特点三旅游攻略随时查看，当地优惠一刷便知提供香港迪士尼/海洋公园优惠门票，澳门笨猪跳折扣套餐，日本环球影城电子门票等，境外旅游攻略、吃喝玩乐超低折扣一网打尽联系我们官网https//www.jegotrip.com微信公众号无忧行JegoTrip微信客服jegotripgirl微博@无忧行JegoTrip用户QQ交流群489145873说明无忧行团队已调整隐私协议及流程，符合当前欧盟GDPR隐私政策要求更新内容感谢使用无忧行App，我们不断为你预订旅途行程提供更好的体验。新用户礼包新用户专享好礼，下单即省￥200+；群聊我们开放了更多地区聊天室，可以愉快地讨论拉；其他搜索及导航功能变得更智能，使用体验变得更好了；"}
{"label": "17", "label_des": "休闲益智", "sentence": "是用小抄是魔术还是超能力那边的不良同学你到底是怎么作弊的为什么你有这么多厉害的特技却还要用来作弊啊我一定要把你抓住在不同的关卡中寻找不良同学作弊的证据有趣的超现实解密游戏,,1.修正一些错误2.增加新的考试内容"}
{"label": "59", "label_des": "成人教育", "sentence": "护士网是一家专注于护士职业的社区应用。情系护士，关爱护士。护士网关注于护士生活、护士工作、护士情感的垂直社区应用，主要为护士提供护士资格证考试、护士招聘、专科护理经验交流、护士出国信息、护士交友、护士心理健康咨询、执业医师考试、执业药师考试等方面的内容。应用定位中国首家护士生活综合社区发展目标做白衣天使最喜爱的社区应用,,BUG修复。"}
{"label": "8", "label_des": "公共交通", "sentence": "路桥通是一款为厦门市民提供路桥各项服务的应用，提供许多便民贴心的功能，并将部分现有的线下功能转移到线上，省去了现场办理的许多繁琐。路桥通为用户带来年费办理线上缴交路桥年费，方便快捷；交通路况可在地图上看到四桥一隧的拥堵程度，并且可以看到实况照片，提前了解路况，更合理地安排行程；路况直播可看到进出岛多个位置的实时路况直播视频，提前了解路况，避开拥堵，节省时间；出行参考提供近两日或近两周四桥一隧进出来车流量数据，制定更合理的行程；通行查询可查询我的车辆在四桥一隧的通行记录，进出岛记录一目了然。更多功能桥隧天气、路桥咨询、服务热线。,路桥通有年费办理，出行参考服务,1.优化年费补缴"}
{"label": "71", "label_des": "亲子儿童", "sentence": "这是一个属于小朋友的美丽小花园，有许多种花盆和花卉让小朋友选择，培养小朋友的搭配能力，培养小朋友的责任心，需要很有责任心才能把花朵照顾长大哦。游戏玩法1、启动游戏后进入游戏首页，点击右下角的向日葵进入小花园。2、进入花园后先从左边的花盆列表中选中一个花盆，小手按在花盆上然后拖动到花园中，松开手指花盆就安放好了。3、放好小花盆后点击右下角的背包按钮会弹出花种列表，在列表中选择花种下面数字不为0的花，手指按住拖动到花盆中就种植好了。4、根据提示给花盆中的花加水、除草、除虫、施肥，这样花朵就能健康成长了。5、花朵成熟了就可以收获到仓库中，点击右上角的商店按钮，进入商店。6、商店中可以购买化肥、花种。还可以出售你收获的花朵。7、通过耐心的经营，相信你的小花园里面肯定会长满漂亮的小花。8、如果金币不够了，每两分钟可以在右上角免费领取一次金币哦。,,1、适配android9.0系统。2、解决已发现的一些小bug。"}
{"label": "106", "label_des": "电商", "sentence": "近10亿网民都能用的综合性导购优惠返佣创业平台集电商优惠券信息收集和分享返佣功能于一身真正给用户省钱还能赚钱的超级APP全领域全覆盖合作伙伴几乎涵盖所有领域知名电商零门槛零风险真正的0投资，0成本，0囤货，0发货，创业首选超高购物返佣秒杀同类平台，百万大额优惠券每日海量更新,粉象生活猪事大吉，锦鲤成双,1.我的页面全新改版，信息呈现更清晰2.商学院更多素材等你来跟发，快速打爆朋友圈3.支持手机号搜索邀请人，帮你更好找到组织4.更多优化等你体验"}
{"label": "18", "label_des": "动作类", "sentence": "使用黑白美术风格呈现的游戏不多，而使用黑白美术风格呈现的横向卷轴解谜游戏恐怕用一只手数得完，《LIMBO》正是其中之一。本游戏有令人一眼难忘的特殊美术风格、简单的操作、精心设计的重重机关和谜题。然而，整个游戏主轴没有任何故事元素贯串，甚至没有出现任何对白，这个作法相当大胆。但是《LIMBO》将细节专注在解谜过程和画面呈现上，谜题巧妙的设计让你拍案叫绝，你会满足于解开每一道谜题的成就感；独特的美学则营造出引人入胜的气氛，激起你探索这个世界的欲望。尽管游戏结束后你会对突如其来的结局感到有些愕然，或是搞不懂游戏想要表达的意义何在，《LIMBO》仍然在美术表现和谜题设计上带来惊人的娱乐性。"}
{"label": "71", "label_des": "亲子儿童", "sentence": "下载宝宝巴士儿歌，来花花世界打造属于你的秘密花园吧开垦农场，浇水施肥，收获美丽的花朵，送给可爱的妙妙。体验四季变化，建造花海美景，超过70种不同颜色的花儿，让你的花园五彩缤纷。和奇奇妙妙一起，在宝宝巴士儿歌中探索更多乐趣产品特色1.增长知识，认识30多种常见花卉及其特性；2.色彩缤纷，超过70多种不同颜色的花儿；3.开垦、播种、浇水了解耕种的基本步骤；4.四季变化，不同季节需要不同的花儿；5.和奇奇妙妙大笨熊以及全新的小伙伴河马、刺猬、长颈鹿一起种花。欢迎联系微信宝宝巴士微博@宝宝巴士官网http//www.bbybus.com邮箱ser@bbybus.com更新内容1.修复一些小问题,提升使用体验；"}
{"label": "104", "label_des": "绘画", "sentence": "涂鸦您的想法，记录你的瞬间灵感。,,更稳定、更优质，邀您一起体验。"}
{"label": "102", "label_des": "摄影修图", "sentence": "全球超受欢迎的图片处理软件安卓装机必备大牌明星达人都爱的修图自拍法宝全新美图秀秀，GET潮流拍照修图变美技巧美图AI黑科技美图秀秀动漫化身，领取专属虚拟形象，打造自拍绘本集美图秀秀相册创建属于你自己的个性生活方式，遇见有趣的朋友，发现更大的世界。高级感滤镜各种风格轻松handle，手机拍照也能调出清透高级感全能修图编辑、边框、贴纸、马赛克...超多美化功能，给你想要的范儿动态相机超梦幻的动态贴纸，提升你的萌属性，秒变精致小仙女≧ω≦瘦脸瘦身手指一推，想瘦哪里瘦哪里完美比例推出来面部重塑神奇的捏脸术，哪里不满意捏哪里，仙女的颜360°无死角~自然美妆自然服帖的精致妆容，刚起床也能美美自拍一键美颜随身的自拍魔法棒，颜值每天都在线~夜拍模式专业级别相机降噪效果，搭配美颜补光灯，夜晚自拍也要美美美====联系方式====微信官方公众号meituxiuxiu微信客服号2962297160微博官方帐号@美图秀秀用户反馈地址support@meitu.com用户反馈QQ群156687927,创建我的美图相册,1.动漫化身绘本时代超仙超美新套装，照片秒变少女手绘~2.动态贴纸萌动春心把春天锁进照片，你比春色更撩人。2.视频拼图美图秀秀可以拼视频啦"}
{"label": "70", "label_des": "工具", "sentence": "《洋果子店ROSE洋菓子店ROSE~温馨悠闲重建记》是一款有趣的模拟经营类休闲娱乐游戏，你继承了双亲留下来的甜品屋，然而昔日的老铺如今已经变得残破不堪，小时候曾经梦想拥有一家属于自己的人气甜品屋，如今正是实现这个梦想的时候从农场里获取食材然后进行制作并贩卖，感兴趣的话就快来下载吧更新内容提升了稳定性。"}
{"label": "95", "label_des": "借贷", "sentence": "手机闪电贷款,快速申请下款快提供个人借款、企业贷款和信贷经理的匹配服务。一键贷款申请，10秒快速响应，致力于为个人消费者和微中小企业提供金融贷款的搜索、推荐和申请服务。本应用集合了各大银行及金融机构贷款产品信息，可以帮助用户快速挑选合适的贷款产品，您身边的贷款好帮手。贷款产品信息包含，小额贷款，贷款，手机贷款，抵押贷款，无抵押贷款，理财，借款，借钱，小额贷款计算器，借贷款，信用借款。更新内容更新加固版本"}
{"label": "36", "label_des": "小说", "sentence": "香网小说，专注于女性喜爱的言情小说阅读器包含穿越、宫廷、职场、霸道总裁、玄幻、明星同人各种题材影视原着《总裁误宠替身甜妻》《恶魔少爷别吻我》抢先体验优质原创小说及影视IP孵化基地，30万册海量言情好书看不停看书就能领奖励，畅销榜单不花钱读个遍大神作者基地签约网文大神我们签约超过1.5万优质作者，拈花拂柳《闪婚总裁契约妻》、芥末《天才小毒妃》等人气小说都已完结，看全本不用等。IP孵化原创IP孵化基地《恶魔少爷别吻我》已出第二季，街头少女与年轻总裁的爱情还在继续，手游作品已在研发中，很快就与大家见面；《总裁误宠替身甜妻》电视剧也已上线，苏颜兮与顾西城的爱情即将席卷这个夏天，我们正全力打造原生IP的影视化、游戏化等生态战略。畅销热书原创热门言情慢慢读讲述职场小白与外科医生一段哭笑不得的爱情的《蚀骨宠婚》、一个草包变身天才，享受当今的尊贵冷酷皇子独宠的《冷王盛宠，一品驭兽妃》都在连载中，不同类别的言情小说供你慢慢品读。小编期待和大家的亲密接触，享受纯粹的时光在线交流反馈QQ群566049349App测试小分队QQ群480183822香网小说微信公众号dxing5客服电话01056010634更新内容新版本功能介绍活动中秋国庆嗨不停，新书香豆免费赠优化消灭小BUG，阅读更顺畅"}
{"label": "46", "label_des": "视频", "sentence": "精彩内容，现在就要电视剧大集合都挺好、独孤皇后、逆流而上的你、青春斗、夜空中最闪亮的星…综艺强档王牌对王牌4、女儿们的男朋友、我和我的经纪人…电影片库大人物、白蛇缘起、小偷家族、摘金奇缘…纪录片航拍中国2、面孔20世纪传奇人物、人间世2…美剧强档继承之战、河谷镇第二季、权力的游戏、西部世界…同步泰剧星途叵测、一喵定情、天生绝配、美丽男孩、等你爱我、公主罗曼史…热播国漫武动干坤、斗罗大陆、雪鹰领主、星辰变…音乐《大事发声》第三季、2019VACINFINITY电音节…意见反馈如遇问题或建议，欢迎加入安卓交流群QQ632943108,腾讯视频倚天屠龙记全网独播,1.支持1080P2.支持会员开通3.支持观看历史记录4.支持联通王卡免流5.支持用户反馈，欢迎多体验"}
{"label": "70", "label_des": "工具", "sentence": "MIUI百变锁屏，现在作为独立应用单发了已经厌倦了千篇一律的解锁方式，向往MIUI的华丽但自己的机型还不支持现在，只要你是Android2.3的手机用户，就可以安装并百变锁屏的魅力。小米百变锁屏不仅仅保持了MIUI百变锁屏的样式，同时还继承了其功能，MIUI锁屏界面最实用的功能便是可以快速的进入通话或者短信界面，小米百变锁屏同样具备。小米百变锁屏具备了在线锁屏样式功能，你可以在线更新MIUI已经提供的所有锁屏样式，每天你都可以按照自己的心情更改锁屏主题。更稳定、更优质，邀您一起。"}
{"label": "9", "label_des": "政务", "sentence": "内蒙古纪委监委网站客户端是内蒙古纪委监委网站适应形势任务需要推出的新媒体平台，是党风廉政建设和反腐败工作信息发布、宣传教育、工作展示、互动交流、监督执纪的重要渠道。客户端聚焦党风廉政建设和反腐败中心工作任务，推出要闻、党风、审查调查、巡视巡察、专项工作、视频、时代风纪、理论视野等栏目，以文字、图片、图表、视频等多种形态呈现，发挥新技术、新媒体在党风廉政建设和反腐败工作中的作用，架起与人民群众沟通的桥梁。,内蒙古纪委监委推出的新媒体平台,提升了稳定性。"}
{"label": "17", "label_des": "休闲益智", "sentence": "游泳请当心比从前更饥饿的鲨鱼回来了快节奏的弱肉强食游戏风靡国外的真实模拟鲨鱼捕食，现已来到中国作为鲨鱼的终极生存挑战，畅游3D世界，在充满惊奇与危险的多样水下世界觅食。掠食各种鱼类、游泳者、渔夫，从幼仔成长到10吨的大白鲨与其它鲨鱼、潜水艇、以及更多奇奇怪怪的深海生物作战，获得高分完成多个任务，寻找宝物取得金币与宝石,用来升级你的鲨鱼或者购买特殊救生道具。逐渐解锁更多水下凶勐野兽灰鲭鲨、锤头鲨、虎鲨和无敌的大白鲨"}
{"label": "20", "label_des": "棋牌中心", "sentence": "牵手跑胡子是一款汇集全国字牌的棋牌也想，游戏的玩法比较简单，是逢年过节必备的娱乐项目，一起来玩玩吧。官方介绍跑胡子是中华民族古老的游戏，实战玩家遍布全国各省。男女老少皆喜好，是逢年过节，聚会必备娱乐项目。亦称字牌、纸牌，在我国某些地区也叫跑符子、跑胡纸、跑和字、二七十、煨胡子、棍棍、大贰等。更新内容无"}
{"label": "38", "label_des": "教辅", "sentence": "沪江网精选100篇优雅流畅、富含哲理的美文，集结成这款《晨读美文》精品应用。中英双语对照，配以优美朗诵，让你在欣赏美文的同时学习地道英语，领悟人生哲理。在线教育国民品牌沪江网，提供优质完善的在线教育服务，丰富多彩的课程涵盖各类学习服务，其中包括英语，日语，韩语，法语，各类方言及德法西泰小语种；大学CET考试，四级，六级，口语，听力，VOA，BEC，PETS，新概念，商务英语，考研，口译和出国留学相关的雅思，托福，SAT，GRE，同时也有完整的中小学教育，中考，高考课程。内容涵盖教育行业网校课堂，新东方，学而思，单词之美，拓词，词管家，乐词，金山词霸，百词斩，海词词典，扇贝单词，有道词典，不背单词，知米背单词，英语流利说，掌中英语，多邻国，有道口语大师，英语魔方秀，口语圈，听力口语教练，有道词典，金山词霸，海词词典，快快查汉语字典，新华字典，必应词典，百度翻译，欧路词典，汉语词典，作业神器，猿题库，学习宝，学霸君，作业帮，超级课程表，课程格子，我要当学霸等同类型应用。每天一篇晨读美文，跟随名家去领略自然之美、人间真情、励志之言、成功之道，发现英语的魅力，轻松阅读能力。功能、"}
{"label": "13", "label_des": "仙侠", "sentence": "神秘传奇是一款角色扮演类的手机游戏。神秘传奇该游戏带你3D卡通画面，战士、法师和游侠，三种类型供你选择，喜欢的玩家来感受下吧。带给你最棒的神秘传奇简介神秘传奇是一款MMORPG大型多人在线角色扮演游戏。游戏采用了卡通3D画面，场景和人物并非写实风格。游戏中怪物的人工智能有所，例如当你近战攻击时，怪物会想办法和你拉开距离。所以面对更高智商的怪物，玩家需要适时的调整战略战术。　　此外，游戏增加了一个新的组合攻击。玩家可以与队友们联合，释放伤害更大的组合攻击。游戏内购有所改善，使得任何在游戏中必须的物品都是不必购买的。神秘传奇特色　　本作的另一大亮点是增加了完善的宠物。宠物不仅是你用来炫耀的收藏品，也是战斗中的重要角色。它们拥有不同风格的独门绝技，也有相应的成就。玩家需要在战斗力和金币花费中衡量性价比，给宠物量身定制一套培养方案。　　进入游戏，我们需要建立一个新的角色来开始游戏，这里提供了高大威勐的战士，身手矫健的盗贼和精通魔法的巫师，玩家可以根据自己的理想来塑造初始角色的发型、脸型纹路等，此外你将从三只宠物中挑选其一来跟随你，宠物在战斗中也可发挥一些辅助技能。那么这是不是意味着在游戏中我们只能建立一个角色吗，游戏显然为此做了更多准备，玩家可通过购买新位置来建立新的角色，每个角色都拥有自己的存档。　　游戏以剧情任务引导玩家，通过各种不同的场景来展示主城，酒馆，荒野，森林等地图，玩家角色需要穿梭在不同的场景中寻找任务线索杀怪升级。不过游戏目前仅支持英语语言，本以为会对做任务造成一些麻烦，不过跑了两个地图之后发现游戏中的道路指向与任务指向基本一致，很多时候，不需要细看任务具体在说什么，遇怪杀怪遇到NPC就对话接任务或者交任务。　　这款游戏采取比较传统的RPG元素，你的角色需要武装起身上所有装备，当等级后也会获得新的技能点分配。　　地图采取两种，普通模式地图和精英模式地图，地图为非开放的格局，玩家角色只能沿着道路行进而无法自由穿梭丛林之中。"}
{"label": "96", "label_des": "理财", "sentence": "心系托付，一路广发，欢迎加入广发基金『千万客户大家庭』广发基金管理有限公司成立于2003年8月，是经中国证监会批准设立的专业基金管理公司，总部设在广州，公司注册资本金1.2688亿元人民币。公司及旗下子公司目前具有公募基金管理、投资顾问、专户理财、QDII、RQFII、QFII、受托管理保险资金投资管理人资格和社保境内投资管理人等业务资格，具备多种业务的综合资产管理能力与经验。截至2018年12月31日，公司管理181只开放式基金及多个特定客户资产管理投资组合、社保基金投资组合、养老基金投资组合，公司资产管理规模超过7200亿元，长期位居行业前列。广发钱袋子，千万用户的共同选择。现金管理即充即用，快速取现1秒到账覆盖银行广支持超过18家主流银行借记卡绑定安全至上资金闭环操作，更加安全。广发基金手机客户端涵盖公司旗下所有公募及高端理财产品。理财，就选专业的，通过广发基金App，可享受公司旗下所有产品0.1折费率起购买。财富增值，现在开始。心系托付，一路广发。公司网址www.gffunds.com.cn官方微信微信搜索广发基金或gffunds2003进行关注客服电话95105828更新内容1.在线资产证明，贴心服务简单快捷2.全新会员中心，更多权益等您发现3.专属养老账户，美好未来提前规划4.货基智能充取，快取额度轻松提升5.升级安全保护，设备保护理财无忧还有更多功能优化，敬请体验~"}
{"label": "18", "label_des": "动作类", "sentence": "孤胆车神维加斯是一款有趣好玩的动作冒险手游，游戏情节超还原电影剧情，游戏自由度很高，玩家在游戏中可以尽情的做自己想做的事，享受胡作非为的快感，带给玩家与众不同的游戏，感兴趣的小伙伴快来下载孤胆车神维加斯看看吧"}
{"label": "94", "label_des": "股票", "sentence": "金钱永不眠一个股票账户，一笔钱投资美股/港股/英股/A股；全球资产配置的一站式股票平台享受一流的投资实力雄厚美国盈透证券、小米、真格、华创等知名机构投资资产安全股票账户受美国证监会/新西兰金融市场管理局/新西兰证券交易所监管，客户资产隔离保护功能强大美股港股英股均支持融资融券，年化利率低廉线上开户炒股软件支持线上完成股票开户，无需线下验证超低佣金股票软件提供美股、港股、英股、A股超低佣金收费标准中文客服专业的普通话客服，全面覆盖美股港股英股交易时段为什么选择TigerTrde更快实时行情美股、港股、英股、A股免费实时行情，告别延迟，股票、炒股讯息直达更新财经资讯24小时滚动更新的美股港股英股财经资讯，实时掌握股票新风向更全决策信息炒股软件提供全面的美股港股财务信息和个股股票公告，丰富的技术分析指标更多投资机会股票软件投资日历、异动榜、TCTI量化榜，发现美股港股英股投资机会更优订单价格订单直达交易所，智能传递竭力订单成交价格注A股仅指深港通、沪港通。联系我们网址www.itiger.com新增个股今日资金增加中单新增个股详情页股东持股变化新增股票热门榜、股票异动榜增加伦敦股票社区发帖模块功能"}
{"label": "53", "label_des": "中小学", "sentence": "中考数学通，为你的中考数学科目提分加油。倒计时首页中考倒计，时刻为你提醒距离中考还有多少天知识点包含中考数学科目下的所有中考知识点详解，具体的有数与式、方程与不等式、函数与图像、三角形、多边形、圆等几个大的模块试题包含全国大部分省市几百套中考真题，带有详细的解析专题细化涵盖中考数学科目的专题练习题目，每一道题目都有详细的讲解分析文章专题精讲、公式定理、学习方法、解题技巧、课外阅读等文章不断为你的中考备考加分试题真题、模拟题目不断练习，错题自动分析收藏目前支持知识、题目、文章的收藏更新内容1、紧急修复已知的缺陷2、适配更多主流的屏幕3、试卷支持按地区筛选4、修复专题列表点击无效的问题，改成支持无限级展开5、完善应用的友好性6、修复其他已知缺陷"}
{"label": "70", "label_des": "工具", "sentence": "有效防范各种蹭网神器对自家网络的入侵，无需手机root和WIFI管理员密码，杜绝各种蹭网行为。防蹭网大师，让您出门有网络，回家有速度。跟其他防蹭网工具本质区别1.无需ROOT即可监控所有企图接入您家庭网络的无线设备2.无需路由器管理员权限即可从本网络中剔除指定无线设备信任操作和拒绝操作需手机ROOT主要功能1.防蹭网扫描全网，以便用户找到并阻止蹭网者2.智能测速自动匹配CDN，智能测试实时网速3.测延迟探测当前手机到热门服务器的延迟情况4.查看WiFi密码忘记密码的帮手，显示本机曾经连接过的无线密码，可以长按复制分享。更多详情请关注官网http//www.fcwds.com更新内容1.删除打赏功能"}
{"label": "95", "label_des": "借贷", "sentence": "信贷圈信贷经理轻松获客抢单助手平台帮助信贷员解决客户发掘、客户管理、同行交流等工作问题。我们致力于帮助信贷经理通过移动端获客甩单展业、同城交流及实现更好的订单管理，整合信贷圈的客户资源。我们的优势海量客户实时更新订单源源不断，任您挑选推送抢单优质客户推送给您独享，轻松获客协助审核客户资料初步筛选审核，真实靠谱产品优势一键抢单业内实时抢单，主动出击不再等待；海量客户千万在线申请客户，优质好单源源不断；精准匹配系统级意向用户匹配，获客成功率更高；快速筛选设置筛选条件，一键直击意向客户；风控体系专业云数据风控体系，解决后顾之忧；提单共赢更多机构和渠道，更多收益；客服热线4008055855更多精彩信贷资讯，关注信贷圈订阅号xindiqun2013更新内容好贷6年庆重磅来袭1.唿朋唤友领豪礼，邀请好友即可获得现.金、金.牌抢单券、通用红.包券、月卡等多重礼品，被邀请好友也会获得会员抢单券2.活动期间，百元金.牌单，抢一单送一单，机会失不再来3.豪赠专场全面升级，抢金.牌单赠金.牌单，抢5赠1，上不封顶4.信贷员充值大酬宾，充金.牌抽大奖，绝对中奖必须更新到5.3版本可享受全部活动福利"}
{"label": "41", "label_des": "杂志", "sentence": "GooglePly杂志让您随时随地的阅读你喜欢的杂志。在GooglePly中浏览数百种畅销的杂志。包罗万象的杂志供您订阅，包含从烹饪到科技、旅游、时尚、体育、摄影等各种杂志，应有尽有。想有一本杂志陪伴度过的悠闲假期的感觉吗GooglePly杂志能轻松的帮您找到喜欢的杂志。无论是订阅新鲜的资讯的还是过期的杂志，一律享有14天或30天的试用阅读期。您可以将Android平板电脑或手机界面调整为您比较舒服的阅读环境。更稳定、更优质，邀您一起。"}
{"label": "118", "label_des": "其他", "sentence": "《欢乐娃娃机》是一款连明星偶像都爱玩的线上直播抓娃娃机，抓到娃娃直邮到你家，无需排队，随时随地手机抓娃娃每日独家新品上架网红娃娃、动漫手办、潮流美妆、奢侈大牌、实用家电等等，近百种靓品轮番几千万MM已经下载的全新潮流应用APP，赶紧加入抓娃娃的大军吧，大家都在玩，不玩岂不OUT了"}
{"label": "9", "label_des": "政务", "sentence": "本软件免费下载使用，供兽药监管单位、兽药生产与经营企业相关用户查询兽药产品信息使用。版权单位是中国兽医药品检查所。开发及维护单位是江苏东大集成电路工程技术有限公司。1.增加部分功能；2.软件界面。"}
{"label": "70", "label_des": "工具", "sentence": "SamsungGear应用程序可将SamsungGear连接至移动设备。它还可管理和监控SamsungGear的功能以及通过GearApps安装的应用程序。使用SamsungGear应用程序安装和管理以下功能连接至移动设备以及从移动设备断开连接软件更新时钟设定应用程序下载及设定查找我的Gear通知类型及设定等在您的移动设备上安装SamsungGear应用程序，然后将SamsungGear与蓝牙连接配对，便可使用它的所有功能。SamsungGear应用程序不支持平板电脑。支持的设备因您所在的地区、运营商和设备品牌而异。※SamsungGear应用程序提供的设定和功能仅在SamsungGear已连接至您的移动设备时可用。如果SamsungGear与您的移动设备未正确连接，将无法正常使用功能。※支持分辨率1920×1080FHD，1280×720HD，960×540qHD，2560×1440WQHD，800×480WVGA，1280×800WXGA"}
{"label": "24", "label_des": "辅助工具", "sentence": "云游戏是一款专注于精品游戏的云平台，为您提供最新最全的精品热门游戏，集游戏下载、评论于一体，为您提供最新最全的精品热门游戏。一键下载安装，畅玩精选游戏，是游戏达人的必备首选。云游戏，让玩家快乐的游戏。更新内容更新内容1.新增版本更新提示；2.修复已知BUG，优化用户体验。"}
{"label": "70", "label_des": "工具", "sentence": "二维码扫码是一款免费的手机二维码扫描软件支持扫码辨真伪、价格查询，二维码生成、二维码样式编辑、记录管理等功能。扫码比价扫一扫商品条码，商品价格、真伪、详细信息便能显示，并能对比电商价格。扫码直接下载二维码下载页面中，扫码可直接下载，方便快捷。支持多种扫码类型支持文本、联系人、WiFi网络、短信、Email、url链接、火车票、地税发票等。生成二维码可编辑样式二维码图片编辑功能提供样式设置，嵌入图标、改变图案、背景、渐变和定位点颜色、添加标题等功能。扫码记录管理扫码生成详细扫码记录，可导出管理。我们的价格来自国内各大超市场、商城，也有参考互联网各商城，若商品价格有误请及时联系我们改价或删除，给您造成的影响深感抱歉，也可以将营业执照、以及需要修改的条码信息至邮箱wanghui@tongbu.com我们将及时为您处理。,扫一扫比价查真伪,本次更新适配全面屏"}
{"label": "53", "label_des": "中小学", "sentence": "疯狂大脑APP开启脑力革命免费视频教学,大脑资讯,精选大脑文章,全方位记忆力训练系统,世界记忆冠军教练亲自分享,启动你们不可思议的大脑潜能,打造你的强大脑还有多款大脑游戏等你来挑战大脑文章前沿大脑资讯，精选大脑文章，大脑使用技巧宝典等等。大脑课堂世界记忆冠军教练独家视频节目分享，全面详解记忆方法，公开最强大脑秘籍。脑力游戏多款脑力游戏，挑战你的大脑潜能大脑训练全方位打造你的超级记忆系统，你就是下一个世界记忆大师新浪微博@疯狂大脑APP官方网址www.crzybrin.cn联系我们info@crzybrin.cn更新内容1、更新支付宝支付"}
{"label": "17", "label_des": "休闲益智", "sentence": "「章鱼奶爸致命捕捉OctoddDdliestCtch」是YoungHorses开发的一款冒险类游戏。这是一款描述父亲视角、充满各种破坏和陷阱的游戏。在游戏中，玩家将控制一只装扮成人样的衣冠楚楚的章鱼度过他的日常生活。章鱼的出现总是伴随着各种与生活的抗争，因为他必须学会用他那些笨拙的无骨触角来完成人类世界的各种任务，同时又不能让他的家人知道他其实是一种头足纲动物的秘密。在这一备受关注的Octodd游戏的续集中，我们的头足纲类动物主人公深陷困境之中，一方面他的妻子对他越来越不信任，而另一方面他又必须面对一次灾难性的当地水族馆之旅你具备做父亲的天分吗你能控制好这只有名无实的章鱼奶爸，帮助他努力向他的家人隐瞒他是海洋生物的秘密同时又能保持他那乱成一团的触角不受伤害吗章鱼古怪的物理特性创造了各种各样令人捧腹的场景。感受章鱼蹩脚的临场发挥所带来的令人惊讶的效果，或者让章鱼去做些傻事，展现自己的幽默感。一次探索章鱼的世界、关系和背景故事的全新冒险之旅。收集并戴上各种隐藏的领带，打造全套章鱼服装风格。更新内容优化体验，增强稳定性。"}
{"label": "71", "label_des": "亲子儿童", "sentence": "一款专门为06岁儿童和宝爸宝妈定制的早教育儿APP，从此妈妈再也不用担心宝宝的学习了。精选识字和英语单词，唐诗，儿歌，成语故事，国学，绘画等常见课程。每一个字都有相应的图片以及真人发音，学习的同时，也认识了动物，水果，蔬菜，运动等各种东西，还有部分娱乐元素，让宝宝爱上学习。唐诗和儿歌部分，都配有相关的图画，伴着美妙的唐诗和儿歌旋律，宝宝一定会喜欢的。万千宝爸宝妈的选择，育儿的好帮手。,宝宝早教识字拼音英语唐诗儿歌,1.新增了拍照识植物，方便宝宝随时学习。2.新增了宝宝涂色的功能，开发宝宝的美术潜能。3.新增了儿童迷宫小游戏，益智游戏让宝宝更聪明。4.新增了谜语小游戏和宝宝找不同游戏，锻炼宝宝的脑力和眼力。5.新增了搜索功能，方便宝宝查找想要的课程。6.新增了学习课程的分享，轻松推荐课程给好友。7.修改了部分课程学习的界面，学习更轻松。8.新增了小猪佩奇最爱的快乐小鸡游戏。"}
{"label": "65", "label_des": "铁路", "sentence": "高铁管家，2亿出行用户的选择随时随地购买火车票，支持学生票、儿童票、残军票动车、高铁、特快、绿皮车在线买票、退票、改签不发愁还能一站式预订机票、汽车票、专车、酒店首页抢红包，优惠天天有188元新人红包0元领出行的正确打开方式•星报站朱一龙、韩寒、周冬雨……听大明星为你报站•延误宝高铁管家为晚点买单，延误1分钟瓜分1000元•车站VR720度全景导航，让你进站少走弯路•火车餐坐火车也能叫外卖再也不用吃泡面了•订机票航空公司直销票，新客下单享立减•汽车票全国长途汽车，景区大巴10元起•订专车伙力专车神准时，延误无偿等，喝水充电贼方便•订酒店精选酒店，新客首单享返现•高铁游坐着高铁，周边吃喝玩乐2小时全搞定有抢票神器，春运没在怕的•离线抢票手机关机也能抢，724小时为你自动抢票•离线出票提前预付票款，一旦抢到自动出票免排队•助力抢票邀请好友加速，可提高抢票成功率•提速宝抢票热门线路用提速宝加速，快人一步会员特权，为你而来1次专车免单，2次专车半价，2倍抢票加速5个/月延误宝，20个/月提速宝，9折酒店会员价开通会员卡享专属福利，还可以拥有私人定制皮肤诛仙手游，蜘蛛侠……特立独行的你，值得拥有总有一种方式联系我微信粉丝群开始招募了，产品汪和运营喵在群里恭候大驾进群请先加管家小姐姐微信gaotieguanjia12306官方微信公众号高铁管家gaotieguanjia官方微博@高铁管家APP官方QQ群716027868客服电话暂未开通，网上搜到的客服电话为诈骗电话，请不要相信"}
{"label": "40", "label_des": "搞笑", "sentence": "每天更新网上最流行的幽默笑话,内涵笑话,搞笑段子,并且可以看图片,欢迎支持刚刚去楼下看到两小破孩吵架，甲对乙说你信不信我打你爹乙说不信。然后甲果断的抽了自己俩嘴巴，转身走了。留下乙独自在风中凌乱……,幽默笑话,内涵笑话,搞笑段子,1.列表页面性能优化.2.评论全面屏兼容."}
{"label": "99", "label_des": "银行", "sentence": "宁夏银行手机银行是为智能手机用户定制的，集金融服务和生活服务于一体的手机客户端，突出安全、实惠、便捷的特点，是宁夏银行服务客户的重要载体。一、签约快捷、手续简便您只需自助注册手机银行或亲临我行营业网点签约手机银行，即可成为宁夏银行手机银行客户，享受丰富的金融和增值服务。二、个性菜单、自主选择我行手机银行菜单具有自定义功能，您可根据日常习惯和偏好，自主定制自己的首页常用功能。三、转账汇款、0手续费我行手机银行转账零手续费，实时转账实时到账，每日可享高达20万元的转账汇款额度。四、投资理财，丰富专享通过我行手机银行您可以轻松管理各项资金，定活互转、天天利理财、投资理财、基金投资、灵活分期、账单分期等多种理财方式，可实现您多样化的投资理财需求。五、约惠生活，普惠你我网点查询、网点预约、缴费充值以及积分换礼为您的生活提供便利。更新内容新增医保缴费功能、优化客户体验，提升易用性，赶快升级体验吧"}
{"label": "70", "label_des": "工具", "sentence": "锁屏壁纸提供了用户可以选择的在锁屏的时候展示各种酷炫的壁纸系列。壁纸图库在线更新，随时享受超酷的壁纸更稳定、更优质，邀您一起。"}
{"label": "26", "label_des": "即时通讯", "sentence": "QQHD乐在沟通.优化安卓平板用户移动聊天体验.多人视频、视频美颜、文件多端互传，不断创新满足沟通所需.致力于打造欢乐无限的沟通、娱乐与生活体验主要功能聊天消息随时随地收发好友和群消息，一触即达。语音通话两人、多人语音通话，高清畅聊。视频聊天亲朋好友，想念不如相见。文件传输手机、电脑多端互传，方便快捷。空间动态更快获知好友动态，分享生活留住感动。乐在沟通16年，聊天欢乐8亿人联系我们如在使用过程中遇到任何问题，请联系我们客服热线075583763333服务时间8002300更新内容稳定性改进和错误修正。"}
{"label": "71", "label_des": "亲子儿童", "sentence": "夜深了，还在为宝宝不肯乖乖上床睡觉而烦恼吗让宝宝巴士最有爱的睡前应用宝宝快睡觉来帮你，培养宝宝睡前好习惯6只性格各异的小怪物，让宝宝哄怪物宝宝睡觉，让它们伴宝宝进入甜蜜的梦乡~不管多精力旺盛，多粘人的宝宝，在小怪物们的陪伴下，一定能学会自己乖乖睡觉哦~夜深了，小怪物们要睡觉了听它们在说什么小煤球好冷啊快给我盖上被子吧多眼怪你能帮我关灯吗小耳朵请小声一点，我要睡觉了。贪吃怪给我一杯牛奶吧小顽皮帮我把玩具收起来，明天再玩。小雪球蚊子太多了，我睡不着小怪物们都睡了，你也该睡了。晚安，宝贝。宝宝巴士专注于移动智能早教产品研发，以蒙氏蒙特梭利教育作为理论依据，以五大领域作为划分的具体依据，根据学龄前儿童不同年龄段的敏感期特点和学习重点来设计产品，构建出年龄+能力的多元产品体系。丰富有趣的产品让孩子在游戏中独立思考，自由学习，享受探索世界的乐趣。搜索宝宝巴士大全，就可以下载宝宝巴士的所有早教APP了哦~▶联系我们用户交流QQ群59800848微信宝宝巴士微博@宝宝巴士官网http//www.bbybus.com邮箱ser@bbybus.com更新内容#宝宝巴士2019年春季新品预告#宝宝巴士匠心打造4款精品APP宝宝巴士科学岛宝宝巴士艺术乐园宝宝巴士百变职业宝宝巴士习惯班，将陆续上线科学、艺术、社会、健康4大领域，助力宝宝快乐成长一键下载即可免费拥有成长所需的早教互动，敬请期待搜索宝宝巴士，就可以下载所有APP、儿歌、动画、视频了哦~欢迎加入宝宝巴士官方Q群288190979，一起为孩子做更多更好的产品。"}
{"label": "35", "label_des": "漫画", "sentence": "波洞一下～向世界发射你的电波腾讯动漫画二次元内容互动社区，国漫日漫番剧声优同人coser一站式阅读看漫画，就上波洞星球海量精品漫画2万部正版漫画，囊括中国、日本、韩国、欧洲等多个地区漫画作品。登上日本电视台黄金档的中国动画《一人之下》、B站播放量过亿的国产动画《狐妖小红娘》……不论甜宠还是虐恋，穿越还是修仙，热血还是冒险，通通给双手奉上，快看漫画吧热门人气新番本季人气正版番剧，国漫、日番正版视频授权播放，1000+部经典番剧回顾。《DoubleDecker道格&基里尔》、《魔道祖师》、《我的英雄学院》、《轻羽飞扬》……人气剧集、片花、预告应有尽有，各种题材满足你的口味。创作大触云集1000+圈内大神入驻，黑天工作室、729声音工厂、起小点等顶级大神近距离接触，更有阿杰、山新、边江、小梦、小柔、小小白、河图、H萌、凉风……陪你嗨爆天，小膝盖献上圈子同好交友咻咻～小雷达躁起来和你同波段同爱好的小伙伴，一抓一大把随时随地分享动态，发帖、跟帖、关注，同好挽手一起走，母胎solo也不愁独乐乐不如众乐乐～QQ、微信、朋友圈、微博和伙伴们分享燃烧波洞星球更新内容波洞星愿季即将上线，300万份周边大开仓，人人有份赶紧来预约吧–––––1、看完漫画，解锁更多精彩的衍生内容2、借阅中的话别，购买享专属优惠3、开发小哥哥消灭了几个bug，做了好多贴心的优化"}
{"label": "7", "label_des": "家政", "sentence": "用于确定已定空间所需制冷量BTUs的计算器了。"}
{"label": "17", "label_des": "休闲益智", "sentence": "这是一款简单的休闲游戏，玩法简单，目的只有一个切水果游戏中会不断跳出各种水果西瓜、草莓、香蕉、石榴、苹果、凤梨等，在水果掉落之前疯狂的切切切个痛快而且切到炸弹也没有关系，游戏中会提供各种给力道具，帮助你得到意想不到的分数"}
{"label": "46", "label_des": "视频", "sentence": "想看的全都有，刷到的都喜欢海量有趣短视频+热播影剧综漫，你想看的全都有人工智能为你推荐量身打造的兴趣视频，越用越懂你短视频，有趣有料影视、搞笑、动漫、游戏、娱乐、音乐、乐活……百万高清短视频，一网打尽流行事&新鲜梗。为你推荐适合你口味的有趣视频，好看的、好玩的，都在这。热播影剧综漫，现在就看《大帅哥》时势造英雄，草根做大帅，张卫健爆笑回归，TVB年度口碑力作。《银魂》连载长达14年的日漫神作，每一作豆瓣评分都能达到豆瓣9分以上。《原来你还在这里》杨子姗韩东君虐虐情深，李兰迪胡先煦少年版太治愈《国家宝藏》第二季厉害了王菲、黎明、岳云鹏化身国宝守护人，带你探寻国宝的前世今生。更多的视频，等你来发现~我们渴望听到你的意见和想法，欢迎通过以下方式发出你的声音1.打开土豆客户端打开我的]进入客服与反馈]2.土豆官方QQ群4246221903.客服热线4008100580,年轻人喜欢的视频平台,1.首页精选频道上线啦，更多热剧与经典等你来发现，看片权益快来领2.优化搜索功能，新剧神剧由你搜"}
{"label": "23", "label_des": "MOBA", "sentence": "《光影对决》是由电魂网络倾情研发的二次元向漫改MOBA手游，以热血国漫为原型，打造美术质量高、玩法创新多、真实还原漫画形象的精品游戏。放置MOBA无论何时何地，只需3分钟参与关键战斗，即可体验一场MOBA实况比赛切换英雄跟据战场局势选择策略阵容不再担心英雄选错导致局势无法挽回，这是个支持单局内切换英雄的MOBA，优势换英雄碾压，劣势换英雄翻盘精灵天赋，技能专精九大精灵支持多种奇妙玩法，击飞、灼烧、护盾、减CD，加速、减速、打野、减伤害，你的精灵你做主。每个技能都有多种专精，打造专属成长路线，控制、奶妈、肉盾、输出自由切换。同名漫画，英雄待命同名漫画《光影对决》改编，进入游戏如同穿越二次元世界，还有数十名英雄构建足够深度的英雄池公平竞技，坚守底线坚持最纯粹的竞技体验，坚守MOBA游戏最后的底线，拒绝氪金加属性，平衡竞技,三分钟即可体验一场MOBA实况比赛,「冬日祭」非对称MOBA，扮演BOSS碾压一切战友招募，限定皮肤等你来拿全新装备，河道另类视野机制等你体验"}
{"label": "107", "label_des": "团购", "sentence": "美团外卖，送啥都快。送外卖，我们更专业美团外卖现已覆盖全国1500+所城市，在线门店数突破百万。轻松下单，便捷支付美食，水果，蔬菜，超市，鲜花，蛋糕，你所需的全都有，轻松一点，立享美好生活。支持微信支付、支付宝支付，下单更方便。从品类到速度，美团外卖袋鼠的神奇口袋里，你想要的通通满足优惠福利，乐享不停高温、雨天、雾霾天，假日、周末、宵夜想宅不出门动动手指，折扣优惠领不停。更有减免新玩法，轻轻一点，一大批好友红包等你来偷专业口碑，百样菜谱美团的品质，大众点评的品类，值得信赖。附近美食，无论是早午晚餐、下午茶、宵夜，还是中餐、西餐、家常菜、蛋糕店、小吃、快餐、海鲜、火锅、川菜、蛋糕、烤肉、水果、饮料、甜点。只要想得到，没有送不到超多种类，让外卖订餐更方便一些。功能介绍附近美食，全国各地特色美食简单订餐，手机下单快速方便催单退钱，催单退款方便省心品质外卖，品牌餐厅安全放心在线支付，在线支付优惠更多拼单分享接入小程序，给你和好友们更高效的拼单个人中心全新改版，尊享会员标识，页面风格更清新"}
{"label": "18", "label_des": "动作类", "sentence": "官方正版授权少林题材横版格斗游戏，让你重拾经典，重新寻回失去已久的童年。2016年超爽快带感的的格斗游戏，用你超酷的动作撕碎妖魔鬼怪，成为保卫地球的新一代勇士。"}
{"label": "85", "label_des": "医疗服务", "sentence": "试管婴儿是一款专门针对想要做试管婴儿的家庭制作的App，它全面的介绍了试管婴儿的全过程，现已经帮助70,000多个家庭迎来试管宝宝App内设置多个栏目，包含全面和专业的试管婴儿知识，同时提供了美国、日本、泰国等海外试管婴儿医院、试管婴儿专家信息与预约服务，播种网和疯狂造人14年品牌保证，助您解决不孕不育难题，成功怀孕1、播种网试管助手运用美国srt权威算法，提供方案、费用、成功率的测算，清晰了解到自身做试管婴儿的成功率以及费用2、科学全面地分析患者的身体状况排卵授精子宫问题等，为患者提供试管方案3、专业备孕怀孕知识，主要推送试管婴儿信息，能够帮助患者快速了解试管婴儿知识4、内置试管社区，汇集众多姐妹的试管婴儿成功案例，记录各个试管移植阶段流程5、权威海外试管，引进美国、日本、泰国等多家国际知名试管婴儿医院，支持在线咨询医生,3分钟内即可得到专业解答么么哒，如果你觉得好就给个好评吧官方网站http//www.bozhong.com/ivf更新内容试管婴儿V3.0.1更新说明修复BUG，提升APP稳定性"}
{"label": "95", "label_des": "借贷", "sentence": "借钱就上拍拍贷借款恋爱、购物、付房租、请吃饭、资金周转不用愁产品特色1、全面解决个人消费贷、企业经营贷、车房装修贷、出行旅游贷、学习进修贷，……等2、闪电借款极简借款流程，线上全自动化信审，快至1小时到账。3、额度灵活小额轻松借，大额高至20万4、门槛超低无抵押无担保，有身份证就能借。5、利率优惠日利率低至0.05，借10000每天最低只要5块钱息费。6、自主提额额度跟随信用状况变更，实时提额，快至30分钟出结果。7、安全保障银行级别加密方式，保障用户的信用信息安全。8、操作便捷借款进度实时查询，到期分期还款提醒，借还方便。借款用途网上购物、现金购物、代还信用卡、消费分期、教育培训、出国留学、婚庆装修、餐饮娱乐、医疗美容等生活消费。关于拍拍贷拍拍贷成立于2007年6月，并于2017年11月在纽交所成功上市。拍拍贷是一家网络信用借贷平台，也是一家由工商部门特批金融信息服务资质，得到政府认可的互联网金融平台，并多次受到CCTV、人民网等权威媒体报道。联系我们客服电话4001848888官方网站www.ppdi.com公众号ppdicom更新内容1、福利邀请好友，提额，免息等活动火热进行中2、优化借款流程优化，提升用户体验"}
{"label": "19", "label_des": "体育竞技", "sentence": "这是一款经典的驾驶模拟游戏，你可以学习驾驶不同类型的车辆，轿车、卡车或者公共汽车。内置多种真实环境城市、乡村道路、高速公路、沙漠地貌，山脉等，快来游戏特色超过10个的详细地形平滑和现实的汽车操控超过50级挑战详细的汽车内饰多人游戏模式、搭便车模式现实伤害真实的天气状况，真正的引擎声音添加了公路汽车排队模式，更加真实添加了全新加油站常规的流畅性，确保给你非凡的"}
{"label": "17", "label_des": "休闲益智", "sentence": "这是一款超好玩的游戏，游戏拥有超强的人工智能，高超的出牌技巧，为玩家提供了强劲的对手，让您在休闲之余既能有趣的打发时间，又能提升您的牌技，让您身心愉悦哈哈大笑。,一款休闲益智的好游戏,优化游戏的页面"}
{"label": "53", "label_des": "中小学", "sentence": "升学在线是一款免费为学生和家长提供生涯规划、心理励志、学习提分、大学报考四大版块相关服务的APP，旨在帮助广大学子更好的成长和升学APP特色四大核心功能资讯个性化信息，招生资讯，政策解析，精品文章课程学习提分系列，心理励志系列，生源规划系列，大学报考系列圈子学生家长圈，授课讲师圈，目标高校圈，新高考交流圈工具考点测评，心理测评，生涯测评，院校专业筛选四大版块内容生涯规划为学生提供科学的、系统的生涯规划解决方案，帮助学生和家长清晰定位，有的放矢的升学成长心理励志为学生、家长提供升学路上的心理健康服务，激发学习斗志，陪伴快乐成长学习提分全面细致的梳理考点，让学生得到课堂之外的加油包，轻松打怪升级大学报考全面、准确的大学及专业解读，让报考目标更清晰；报考技巧手把手教给你，志愿填报稳、准、高效「升学在线」简介平台型机构为学生、家长免费提供升学辅导产品；挂牌上市企业，国家高新技术企业与全国70的高中高校有合作29个省市5000多所主流高中、全国1000余所各类大学与平台有签约合作关系四款免费升学产品教本、课程、手册、APP,一款能帮你升学成长的APP,2.0全新改版，更多课程、更多专家、更多内容，帮助你升学成长"}
{"label": "56", "label_des": "英语", "sentence": "\"维词是国内首个高中生自主学习英语词汇应用，内容紧密结合高中教材，通过经济的语境讲解释义、用法和搭配，精选高考考点，自主学习，词汇检测，帮助高中生更轻松，更高效的进行个性化英语学习，让每个高中生英语提分更简单产品特色1、"}
{"label": "70", "label_des": "工具", "sentence": "ROOT大师是刷机大师团队潜心研究开发的绿色版免安装用于一键获取安卓手机root权限的神器,PC版本最新已经支持多达3000款安卓设备一键ROOT无论是旗舰机皇还是国产小众机型都能通过ROOT大师一键获取ROOT权限，无需繁琐的教程与攻略，让新手小白也可以享受一键ROOT的，同时亦可大大方便安卓达人玩机。"}
{"label": "17", "label_des": "休闲益智", "sentence": "时下，抢红包大热，特别是每逢节假日，给大家带来了友谊和欢乐。作为一个抢红包达人，一直期望将抢红包和游戏结合起来，由此，诞生了这个抢红包必玩的游戏全民抢红包；全民抢红包，规则简单，尽情发挥你精确的判断、敏捷的反应吧，海量红包任你抢，但要小心吆有些红包的守护者会随时准备与你针锋相对，舍身护红包小心被他们逮到哦，否则他至少让你付出100元红包的代价；全民抢红包，还提供了定时和无限时模式，红包达人们，尽情来挑战吧,判断力、反应力挑战的益智游戏,适配Android9.0优化了UI和游戏响应速度。"}
{"label": "71", "label_des": "亲子儿童", "sentence": "儒灵童致力于传承文化，让每一个孩子养成良好习惯。围绕孩子的习惯养成，形成学校、家庭、社会三方的共同合力，通过化的培养体系，实现孩子在学校的一周意识启蒙、在家庭的一月行为落实，在社会践行中的一季习惯养成，从而构建完整的德育生态。通过德育创新，将德育体系进行量化管理，带动家庭积极配合学校的教育，通过小手牵大手，破解园所教育的5+2=0的困局，做到真正意义上的家园共育。1.在线绘本、睡前故事模块新增搜索、收藏功能。2.已知，用户，。"}
{"label": "17", "label_des": "休闲益智", "sentence": "捕鱼快手是一款集传统捕鱼、多种玩法于一体的多人联网、实时对战的休闲手游，原味经典移植，真实还原捕鱼体验，震撼的视觉效果、劲爽的玩法令捕鱼更畅快、竞争更激烈,体验竞技快感，奖品金币送不停。,1.88版本更新公告①、新增瓜分超级大奖活动,上亿金币等您瓜分②、新增公会等级③、新增公会商店④、新增公会房间⑤、新增公会任务⑥、新增每日礼包⑦、开放50000倍"}
{"label": "54", "label_des": "职考", "sentence": "教师资格证，教师招聘考试的同学有福啦游戏化闯关，攻克每一个知识点，快乐学习还有免费直播课程，真题解析，名师讲解全面覆盖教师资格证考试各个科目幼语数外音体美，直接闯关攻克每一个知识点，笔试面试二合一，全面备考，教师资格证考试从此不再难19年，就用一起考教师口碑爆棚的教师资格证、教师招聘考试备考应用19年考生正在使用，在线刷题听课的网红考教师App19年，一起通关教师资格证考试笔试涵盖幼儿、小学、初中、高中综合素质+保教/教育/教育教学知识与能力+专业课，面试涵盖结构化+试讲+答辩。教师招聘考试笔试涵盖多省市教育综合知识+公共基础知识+专业课，面试涵盖说课+试讲。19年，不止游戏化学习19年全面改版升级，紧贴2019考试大纲，告别传统枯燥的学习方式，给你带来前所未有学习体验知识卡片速记考点+闯关游戏化通关客观题+词条背诵搞定主观题+名师直播课听干货+主观题及视频作业强化训练。考虫学习、执粉笔当老师必备19年，一起移动学习题库、直播课都支持离线使用，0流量消耗，移动学习更加给力更多考试资源，请关注新浪微博@一起考教师微信订阅号一起考教师更新内容更新说明1、优化拼团功能现在可以参加陌生人的拼团2、课程服务升级直接在App上打开或下载课程讲义及学霸笔记3、提升直播体验直播支持断线重连，也支持更换线路4、模考大赛流程优化比赛结束前意外退出考场，支持重进并保留之前作答记录"}
{"label": "70", "label_des": "工具", "sentence": "主要功能AI智能输入自适应输入场景，出词更智能；语音速记声纹区分角色技术首次在输入法登陆；AR表情通过人脸识别技术制作多种逗趣表情；智能输入法听你所言，懂你所想；智能语音输入支持轻声识别和语音修改，更快更精确；超大词库50万词库，输入流畅，选词准确；人工智能引擎智能整句输入算法加纠错算法，提高准确率；快捷搜索边聊边搜一步直达；经典+二次元双模式不同口味，自由选择；游戏键盘游戏短语、悬浮语音、和谐转换三大神器，助力上分、超神必备；特技皮肤好看好听更好玩儿，多种分类任你选择；懒人短语内置多个短语分类，并支持添加个人常用语；自动同步用户网络词、设置项、个性短语云端备份自动同步；超强中英混输中文、英文、数字、符号自由混输；离线语音没有网络也能语音输入；智能手写支持叠写。边写边出字，识别速度快；毛笔字效果；超多输入方式支持拼音、英文、笔画、五笔、语音、多媒体等多种输入方式；新增AI语音输入在线语音准确率领先行业15离线语音离线语音准确率领先行业35中英自由说中英混输高精准方言自由说方言输入免切换凌空手写AI黑科技，写意输入明星大拜年明星新春表情，快来pick爱豆同款懒人短语更新新春祝福，再也不愁拜年吉祥话啦打字更流畅"}
{"label": "17", "label_des": "休闲益智", "sentence": "一款动作冒险类游戏。蓝精灵的剧照12张这群可爱的蓝精灵们因为被格格巫追杀而逃出村庄，笨笨误将大家带进了禁地石窟，由于当时是蓝月，所以大伙都被传送到了进入了我们的世界，当今世界的纽约中央公园。在这里他们一方面要赶在格格巫和阿兹猫Azrel找到他们之前回到自己的蘑菇村庄，另一方面只有三个苹果那么高的他们掉进了大苹果纽约的中央公园。因此他们要在纽约这座大苹果之城展开冒险，同时蓝精灵们要在格格巫找到他们之前回到村庄里……天真无邪的蓝精灵与愤世嫉俗的都市人碰到一起将擦出怎样的火花蓝精灵们一直在逃避邪恶巫师格格巫的追捕，笨笨误将大家带进了禁地石窟，由于当时是蓝月，所以大伙都被传送到了当今世界的纽约中央公园内。在这里他们一方面要赶在格格巫和阿兹猫Azrel找到他们之前回到自己的蘑菇村庄，另一方面只有三个苹果高的他们也要在纽约这座大苹果之城展开冒险。更新内容为您优化了体验细节。"}
{"label": "11", "label_des": "薅羊毛", "sentence": "自购省钱分享赚钱通过新版苏宁推客APP购买商品，返佣1~50。不仅自己购买商品可以省钱，将商品通过微信、QQ、微博等社交平台进行分享推广，还可以赚取佣金。每日爆款专属优惠每日精选出当日爆款高佣商品，让你可以实现一键分享，简单赚钱。更有渠道专享优惠券、优惠商品等你来领，让优惠省钱变得更简单。锁粉30天让你赚更多的钱只要使用新版苏宁推客App分享商品链接，成功邀请好友下单，并完成购买，可锁定好友为自己的粉丝，并享受30天超长锁佣据目前的推客锁粉情况预估，每新增一名粉丝，每个月可增加10元额外收入。详细查看活动规则专属客服你的VIP贴心管家平台新增专属客服渠道，可通过苏宁推客APP客户端直接联系客服，随时发起咨询，专业的客服人员将予以解答，提供VIP优质服务。联系和反馈对于产品如有任何疑问和建议，请联系我们网站http//sums.suning.com客服QQ3588059528新浪微博http//weibo.com/suningtuike客服电话4008365365更新内容1.限时抢购，解锁更多抢购商品；2.专属好券，更多好券等你来领；3.修复已知问题；"}
{"label": "66", "label_des": "酒店", "sentence": "订酒店，用艺龙，省钱更省心AppStore精品推荐艺龙旅行网是中国在线旅行服务商中的标杆企业，凭借其周到的服务，优质的产品以及合理的价格，获得了上亿人的选择和称赞。专业的国内、国际酒店预订业务，24小时不间断的人工服务，随时随地为您的出行提供全方位的服务，用艺龙，艺路轻松。主要服务酒店1、国内酒店30万家酒店任你选，全国绝大多数城市任你行；五折酒店随你挑，酒店红包任你领，手机预定尽享更多优惠；客栈、民宿，经济、快捷，豪华高星，应有尽有，想住就住，在艺龙，总有一款酒店适合你。2、国际酒店20多万家酒店随你选，近200个国家和地区供你挑；折扣、满减优惠券让你感受实实在在的优惠；24小时不间断客户服务，随时解决您遇到的各种问题。3、短租公寓性价比高，手机预订更实惠；适合短租，长租更省；温馨舒适，给你家一般的感觉。,订酒店，用艺龙，省钱更省心,新客礼包新客尊享300元旅行大礼包会员特权会员订优享会酒店，可享会员折扣优惠，还有水果拼盘、欢迎饮品等多重权益低价机票航班列表页新增热门航班排行榜，低价舱位任你抢"}
{"label": "70", "label_des": "工具", "sentence": "安司密信AKeyCht是一款加密安全IM即时通讯应用，集文本消息加密、语音通话加密、视频加密、绝密会话、阅后即焚、远程销毁、消息已读未读回执、防窃听、防截屏、防拍照及群组黑板报，群评审，群投票等功能于一身，依靠高强度安全方案，全面、智能的保护用户的会话隐私。安全性与保密性安司密信加密方案，数据从源点到终点的传输过程中始终以密文的形式存在，保证加密的聊天数据信息不会被破解泄露。密钥由用户保管，进行最安全的防护。加密云盘，安全网络文件夹简洁，安全的免费网络存储云盘。所有数据都可以在手机和电脑不同终端同步，最重要的是文件先加密后再上传，存储安全。阅后即焚和截屏惩罚阅后即焚及其增强版NoShot防截屏，支持文本、语音、图片等多种内容；截屏惩罚开关开启，个人聊天截屏会清空所有信息，群聊会被退群。信息掌控，阅读回执轻松进入阅读回执聊天模式，已读未读已毁已焚情况，全部一目了然。群组中可以实时查看已读和未读的具体用户。联系我们杭州安司源科技有限公司电话4009219605邮箱support@key.me网站www.key.me安司密信为企业、政府机关提供私有化部署方案，欢迎拨打400热线咨询。更新内容新特性&优化1.安全加固2.增加接入第三方系统作为机器人的功能，用户可以关注/取消关注某机器人，关注该机器人后，可以作为联系人与其交流；3.投票和评审支持设置评审意见可见范围，增加评审指标和评分项；4.好友聊天界面左上角显示好友是否在线三种状态电脑在线、手机在线，不在线；5.会话列表界面新增通知的会话，同时去掉好友界面的通知栏，将好友和群组通知合并；6.语音通话UI调整，功能完善；7.个人信息界面修改为更为简洁的个人中心；8.优化top消息同步。"}
{"label": "70", "label_des": "工具", "sentence": "简介滴答是一款致力于帮助智能手表用户一键更换手表表盘的应用。通过滴答，用户可以在种类繁多的手表表盘中寻找自己喜欢的表盘，通过手机应用，将选择的表盘发送到和手机配对连接的手表上，立即开始享受新表盘带来的完美体验。未读短信、未接来电、天气信息，只需要一抬手，就可以在手表上掌握你关心的所有信息。滴答表盘，不只是看时间。联系我们QQ群1436463016QQ群2472459917官方网站http//www.foxdy.cn更新内容1.新增记步功能，支持带有记步功能的表盘2.新增表盘升级机制，表盘有新版本自动提示升级3.升级天气插件，重新设计天气界面，风格更清新4.修复我的表盘同步时会同步下非自己下载表盘的BUG5.优化表盘对于动画的绘制机制，动画更细腻6.修复多处BUG"}
{"label": "17", "label_des": "休闲益智", "sentence": "带领小瓶瓶从一张桌子跳到另一张看看你能一口气完成几个按住屏幕积蓄能量，松开即可让瓶子跳跃。小心不要跌落积攒宝石可以解锁更酷炫的瓶子。看看你有多厉害"}
{"label": "79", "label_des": "租房", "sentence": "链家集团旗下自如信息科技有限公司管家日常工作工具，包括每天的日程安排，消息管理，业务工作管理签约、续约、解约等，客户管理，房源管理等。,自如友家管家日常工作工具,版本更新房源、小区上传视频问题修复"}
{"label": "70", "label_des": "工具", "sentence": "介绍仅在卡成狗的小米5上开发测试通过，理论支持所有高通64位平台；肯定不支持其他平台。1、「温控拜拜」是一个安卓APP，目前支持干掉温控、解除CPU＋GPU频率限制、解除快充功率限制，解放手机SoC的真正性能，从太监变回真男人；从此告别旗舰机实际体验被千元机吊打的窘况。新版本增加恢复满血快充的能力。2、与改温控文件方式相比，优点是不需要第3方REC、无需解锁system、即时生效&还原、无需重启、不影响OTA升级使用MIUI官方ROOT时，内测/体验版福音，但需要授予本程序ROOT权限BL锁机型要先解锁BL；3、常规使用不会有明显耗电量增加，既然你已经感觉卡成狗了，相信干掉温控才是正确的事；软件目前是初期版本，小细节各方面请各位不要计较，有BUG请给我论坛发私信，但不需要跟我提建议。我有计划但能力、时间很有限，进度会很慢，只是早点发出来有个基础功能让大家先用上。使用相关1、运行pp，提示温控被干掉后即可退出软件，即时生效，不需要重启，不需要常驻后台；2、如果需要开机自动运行，请在MIUI中的安全中心自启动管理允许本pp自启。已知问题1、开机启动自动执行功能不一定好用；2、会造成热启动相机黑屏2~3秒，未找到原因；更新内容0.2.61、修复ndroidN平台小核被限制为最低频率的BUG0.2.5；2、修复非ndroidN平台可能FC的BUG0.2.5；3、修复恢复官方温控闪退的问题。0.2.51、支持ndroidN；2、支持小米的骁龙821机型温控关核的状态下cpu3恢复核心；0.2.41、修复部分ndroid环境错误判断root权限的问题0.2.3；2、尝试ctch所有异常，尽量避免不友好的FC0.2.3；0.2.31、增加恢复GPU频率，解除快充限制的功能；后者可以在日常使用状态下全程满血快充，约一小时内即可充满100；2、优化一些无感知的内部执行逻辑；3、完美支持supersu，以及systemless模式重写了root模块；4、修复一个控件属性造成的极少数环境FC问题；5、骁龙820/821修改一个调度参数，理论可以延长11.5小时续航时间，如果造成负面影响如卡顿请向我反馈；0.2.2优化多个用户交互逻辑，优化执行流程。0.2.1更新内容优化体验，增强稳定性。"}
{"label": "70", "label_des": "工具", "sentence": "1、快捷拨号<br>2、快捷发短信"}
{"label": "101", "label_des": "影像剪辑", "sentence": "关注&ldquo;巧影&rdquo;微信公众号，获取视频教程汇集很多大V精彩视频教程~还有抖音火爆视频和Vlog教程巧影和MIUI系统有深度合作，打开小米手机相册，点击任何一个视频，点击剪辑，高级选项，也可以下载巧影哦~巧影，一款专业视频编辑器，几千万视频编辑爱好者、vlogger选择巧影，更有不少抖音、微博、B站等网红自媒体首选巧影记者、微商、企业宣传人员、线上线下教育工作者...也选择了巧影因为专业，所以选择=====巧影独家特色功能=====功能齐全，玩家首选视频编辑功能齐全，最好用的视频编辑工具，满足新手入门到专业玩家,让你独一无二地表达自我混合视频，创意无限多重视频叠加，一键操作创意组合，效果惊艳多层支持，玩转视频支持多个视频、图片、音频、文字、效果等视频/音频层，玩转创意无限色度键，一键抠图特色背景抠像，创造性混合视频，实现抖音百万赞潮流素材，极速更新特效、贴纸、音效、转场、模版素材几千个，每周持续更新让你轻松伪装技术流玩美音频，随心创作支持多层混音、曲线调音、一键变声等，音频功能超级强大网红变音效果也能分分钟实现动画效果，轻松实现关键帧功能，轻松实现动画效果让你的文字、贴纸、视频、图片等,想怎么动就怎么动多倍变速，快慢自定视频支持多倍变速，快速慢速参数自选，迅速实现快慢播效果屏幕尺寸，多种选择支持916、169、11视频比例，竖屏横屏正方形，多种选择轻松适配超高分辨率输出支持最高4K分辨率、60帧fps输出，超高清电影画质一秒导出来这里可以发现更多酷炫功能和教程哦微信公众号&ldquo;巧影&rdquo;或者&ldquo;kinemster&rdquo;新浪微博@巧影更新内容修改Bug"}
{"label": "26", "label_des": "即时通讯", "sentence": "How是什么How是一个结合问答与购买的全新问答式消费平台，为用户提供个性化的多样消费解决方案。在how，永远都能看到不一样的问与答聚会中遇见前任怎么办，交往过12星座女的答主用《痴男怨女问沈爷》来解决；喜欢伦勃朗油画中的蕾丝想穿在身上，前时尚杂志主编总结10款同名单品专属推荐……不仅如此，你还能用视频、文章、图片、商品模板等各种方式展现你的生活经验，只要能解决问题。不止给你想要的在how上提问，你收到的是多元化的消费解决方案。或许是一份情感分析报告、详细的旅行规划……你会发现你的消费需求，远不止于物化的商品。在how上回答，你不止是一个推荐好物的人，也不单单是知识与经验的传播者……你更像一个专业的建议师，为真正有需求的人提供个性化的消费解决方案，你的角色将提升一个level。多一点的小设计想把好物以商品的形式推荐给别人在how上，你可以将自己设计的产品po在平台上回复给有需要的人，也可以直接将你在其他地方看见的好物分享到how上2.苦有一身经验却无法分享给真正有需要的人在how，我们会为你做相关的智能匹配，给你推荐你擅长领域的相关的问题How特色问题更生活、更场景更新内容大家如果有关于消费、购物、生活的好问题，欢迎下载how发问。如果有好的建议，欢迎给我们微信服务号搜索pphow或官方微博How官方微博积极留言。我们做了哪些巨大改动●how的用户端和好手端终于合并普通用户也可以直接回答问题成为救急的好心人,或通过简单的步骤申请成为我们的好手。●积极回答问题可以领取现金和权益的奖励，多重好物等你来领●回复方式不仅可以分享好物或长文解决方案，还能以纯文字、图片、视频的方式展现你的独有经验"}
{"label": "9", "label_des": "政务", "sentence": "河南地税移动办税,是河南地税官方指定"}
{"label": "26", "label_des": "即时通讯", "sentence": "弹一弹，跳一跳，斗兽棋等精品小游戏等你来玩。同时不只是小游戏，即时游戏是身边的人都在玩的语音社交软件。我们相信，最有趣的事情就是可以边聊边玩，这是不一样的社交体验。更新内容新版本可以和端外好友直接玩啦进入游戏详情页，通过微信，qq或者扫码等方式分享给好友，好友点开即可一起对战。这个夏天，一起找朋友畅快对战吧"}
{"label": "17", "label_des": "休闲益智", "sentence": "美食小镇的梦幻甜品店曾是名极一时的美食店，可口的冰淇淋，美味的蛋糕都让人迷恋不已，莉比也是这里的常客。然而好景不长，甜品店由于经营不善，慢慢地衰败了起来&hellip;&hellip;善良的莉比不忍看到这一切就此结束，向店长请求接手了这里，成为了这里的新主人开业一大早，店里就来了好多客人，这位公主点了一份巧克力味的双层蛋糕，那位王子对脆皮冰淇淋情有独钟，还有的客人想尝试一下抹茶味的华夫饼三明治。不过最受追捧的，莫过于莉比新推出的美人鱼奶昔了，香甜可口的奶昔配上五颜六色的棉花糖，心都要被它融化了呢日复一日，甜品店在莉比的经营下逐渐恢复了昔日的热闹，莉比的厨艺得到了大家的一致称颂。你看，大伙儿正在帮着莉比一起收拾后厨呢游戏特色8款甜品好吃停不下来可爱小游戏让你上瘾等级收获趣味剪报多多尝试收集隐藏菜谱和错误。"}
{"label": "28", "label_des": "论坛圈子", "sentence": "BTGme收银游戏社区平台手机版pp软件下载安装是一款功能强大、简单实用的手机互联网游戏交流社区平台，这款软件可以聚集大批同好网友，发现他们对游戏发表的评测，喜欢玩游戏的用户欢迎下载和错误。"}
{"label": "91", "label_des": "运动健身", "sentence": "人生没有白走的路，每一步都算数。步数宝，让你每天的运动步数不再浪费。既然要走，何不走出价值让运动成为习惯，享受健康人生,让运动成为习惯，享受健康人生,优化]全新界面改版，更简洁修复]修复遗留BUG"}
{"label": "96", "label_des": "理财", "sentence": "诺亚财富，2010年美国纽交所上市的综合金融服务管理集团，旗下公司获得中国证监会等相关金融牌照与资质，可为高净值客户及机构投资者提供资产配置方案，产品覆盖高端保险，类固收、股权等全品类私募及投资者教育服务。集团旗下理财APP微诺亚，提供集团全品类理财产品服务和每日宏观和策略分析，市场动态解读以及大咖演讲直播。截至2018年三季度末，诺亚控股已在上海、北京、广州、深圳等83个内地城市设立分公司，全球业务遍及中国香港、中国台北、温哥华、硅谷、纽约、墨尔本、新加坡，拥有高素质理财师1559人，为23万名高净值人士提供综合金融服务，可满足客户家族信托、税务规划等多元化财富管理需求。更新内容直播功能优化，体验更流畅"}
{"label": "18", "label_des": "动作类", "sentence": "《梦想三国》官方正版授权热血格斗游戏,,优化体验，增强稳定性。"}
{"label": "70", "label_des": "工具", "sentence": "CAD快速看图是一款支持天正全专业的CAD看图工具1、极速闪电启动速度，打开CAD图纸快人一步2、全面完整显示布局、图案填充、自动匹配所有字体乱码无处可寻3、高端业内支持天正建筑、天正给排水、天正暖通、天正电气的CAD看图产品4、科技内置云盘功能、轻松共享CAD图纸和标注5、服务专业团队为您提供即时CAD看图服务，让您无后顾之忧6、功能一键全屏，随意标注、照相录音…想怎么看就怎么看7、工具精确捕捉，距离尺寸随需量取,支持天正全系列的CAD看图工具,1、新增视点功能，可以保存当前查看的图纸位置和缩放状态，在移动图纸后，迅速切换回视点保存的图纸状态2、新增弧长功能，可以测量弧线的长度"}
{"label": "93", "label_des": "保险", "sentence": "PICC人民健康是人保健康推出的一款集诊前健康管理、诊中就医服务及诊后健康关爱为一体的综合性健康服务平台。个性化的健康管理方案、线上健康管家与线下专业医疗机构、内容丰富的健康资讯与健康商城，旨在为PICC客户开启健康生活新模式特点一专属的健康管家为您在线评估健康状况、提供个性化健康管理方案，帮您解决就医难题；特点二人性化的健康档案您可自行更新个人健康档案，系统将记录并通知管家，及时评估您的健康状况并提出专业的管理方案；特点三个性化的干预方案根据您的健康状况，我们将为您提供7X24小时无间断的健康干预方案，以防范或延缓疾病的发生；特点四贴心的就医服务全国500名在线医生、多个医师团队为您答疑解惑，精准的就医服务将为您缓解看病之忧。特点五量身定制的健康资讯我们精心准备了专业而丰富的健康资讯，您可根据个人需求自由选择。更新内容1、新增人保健康甜蜜无忧特定疾病保险产品；2、个险在线投保增加推荐人功能；3、团险板块二级菜单展示、权限优化；4、商城订单详情新增申请退款入口，用户可自主申请退款；5、个人中心在线客服未读消息增加红点提醒；6、好医护糖尿病照护尊享服务增加查看服务城市及医疗机构；7、其它问题修复及服务器性能提升，优化用户体验。"}
{"label": "70", "label_des": "工具", "sentence": "朗读者AR是一款专为<<朗读者>"}
{"label": "70", "label_des": "工具", "sentence": "免费的安卓线繁简转换工具，方便易用功能简介°快速准确的繁简转换°转换后可发送内容到whtspp,LINE,WeCht微讯,电邮，短讯或其他通讯软件°可把转换后的内容复制到剪贴簿，方便用户使用，。"}
{"label": "21", "label_des": "经营养成", "sentence": "莉比小公主邀请你参加梦幻城堡欢乐派对,,修复部分小错误，提升整体稳定性。"}
{"label": "45", "label_des": "兼职", "sentence": "蚂蚁兼职是校园无忧网研发的以为在校大学生找兼职为核心服务内容、集合大学生培训、活动、交友、创业等功能的手机应用，是广受大学生好评的校园无忧神器。各类贴合大学生实际兼职需求的分类搜索以及基于地理位置的系统搜索，操作方便快捷，让好工作无处遁形；极具特色的定制功能，让适合的工作主动找上门。身份认证信用机制、学生与企业的互评体系，肃清了大学生兼职行业乱象，规范大学生兼职市场，树立行业标杆，为大学生创立真实合法、安全可靠的兼职环境。校园无忧网更以12年的品牌，45家分公司的连锁经营，保证大学生工资绝对安全。该应用在丰富大学生社会阅历的同时，更提供大量好玩可乐的线下活动、优质实用的培训课程、有才有料有创意的创业策划与帮扶。在这里，您更可结识到一大帮志趣相投、爱生活、正青春的小伙伴。在这里，你的每一步成长都将被记录。在这里，你的每一个梦想都将被尊重和呵护。一大批无忧追梦人竭诚为您服务，助您成长快快下载安装，体验快乐无忧的校园生活吧更新内容1、优化界面设计；2、强化消息功能；3、新增附近工作；4、修复已知BUG。"}
{"label": "21", "label_des": "经营养成", "sentence": "全新正版敢达手游《敢达争锋对决》来袭本作是一款3D真实比例敢达手游，且拥有剧情模式，实时对战和挑战等多种对战系统，玩家可以通过机体和机师的收集、养成，在游戏中一手打造自己的无敌军团，在对战模式和竞技场中一展身手。《敢达争锋对决》在开发中的每一个场景、机体、影音特效光效等美术效果在力求还原原着的基础上精益求精，超爽快的机体战斗打击感和操纵感相信一定能满足众多粉丝的期待。敢达正版授权，真3D即时对战手游,正版敢达3D即时动作对战手游。,新增内容1、模拟战场新增单人模式模拟战场，该模式以探索地图和闯关为主，玩家需要在一个类棋盘的虚拟地图中，消耗行动力移动至奖励和宝箱位置以获取奖励，并在击破阻挡在必经道路上的敌人或障碍物之后进入下一关；2、新增主页动态背景《月球、地球》和《雷霆宙域》，并在设置中新增了相应的选项。优化部分1、战舰新增战舰攻击音效；2、战舰舰员头像增加类型标记；3、商城机体激活商店新增《逆A敢达》和《百式》机体碎片；4、概率UP补给新增了概率UP机体兑换水晶和概率UP机师兑换水晶；"}
{"label": "70", "label_des": "工具", "sentence": "图片被误删了，不要担心，有这款软件图片数据还是可以恢复的。如果你删除的时间距离操作此软件的时间越短，就越容易找回删除掉的图片。一款强大的找回图片的软件，软件快速搜索手机里的所有格式图片，不管大小，不管藏在何处，都会在扫瞄之下暴露无疑。专业安卓手机数据恢复工具，界面简洁、操作简单的安卓手机数据恢复工具，功能十分实用和强大，无需注册，极速扫描，即刻恢复免root无论是您平常使用手机相机拍的照片，还是手机截图，或是微信朋友圈QQ等APP的使用图片，都有几率可以恢复，数据恢复的成功率高。自动扫描设备上行的数据模块，轻松将要恢复的数据还原。图片数据恢复几率增加全面屏适配"}
{"label": "71", "label_des": "亲子儿童", "sentence": "《宝宝数学》是备受喜爱的早期基础数学应用程序，其提供了无与伦比的从幼儿园到小学中高年纪的数学教学内容活动、8种游戏教学场景，以及100多个引人入胜的数学游戏包含2到10岁数学学习的大部分内容，数字，分类，颜色，时钟，形状，加法，减法，乘法，除法，匹配，找规律等各种教学内容。而且所有内容都是免费的《宝宝数学》包括•8个童话教学场景，和白雪公主等童话故事里的人物一起学习，而且会频繁增添更多教学场景。•100多个精心打造的教学游戏，激励持续时间更长的学习。包含2到10岁数学学习的大部分内容，数字，分类，颜色，时钟，形状，加法，减法，乘法，除法，匹配，找规律等各种教学内容。，英语词典新华字典翻译儿歌曲讲故事育儿学习游戏成语巧虎十万个为什么唐诗三百首三字经拼音宝贝听听数学早教睡前故事汉语词典弟子规儿歌大全格林童话故事宝宝123儿童拼图悟空识字教育小学英语宋词诗词动画片古诗智慧幼教白雪公主一年级幼儿识字爱宝贝画画板朵拉百科音乐写字汉字幼儿园少儿家教动物世界认字汉语拼音童谣启蒙在学习.更新内容增加了更多教学游戏内容增加了更多游戏场景。"}
{"label": "106", "label_des": "电商", "sentence": "「8591宝物交易」是由全台湾大的游戏虚宝交易平台8591宝物交易网打造的一款为游戏玩家提供安全、快速的线上游戏虚宝交易的软件。在目前的版本中，你可以通过手机随时随地搜索浏览商品、购买点数卡、问与答等；支持《暗黑破坏神3》、《新枫之谷》、《天堂》、《名将列传》、《新仙剑传说》、《希望恋曲》等数百款线上游戏的在线浏览。更多功能正在陆续开发中，敬请期待「8591宝物交易」v1.0.0，主要功能有1、支持出售区所有商品浏览，包括商品详情、图片浏览、问与答、卖家数据；2、支持查看所有类型的商品行情；3、支持购买安全验证；4、支持点数卡购买；5、支持会员中心登入登出；6、支持查看交易中的商品、交易留言、买卖家联系数据；7、支持问与答提问、回复、补充回复；8、支持帐户余额查询；9、支持查看浏览记录；10、支持商品按价格排序；11、支持按关键字搜寻游戏；12、支持会员双向意见反馈，欢迎大家提建议，让我们进步；更新内容提升了稳定性。"}
{"label": "20", "label_des": "棋牌中心", "sentence": "首款为宜宾量身定制的手机棋牌大厅，集结多款宜宾热门的棋牌游戏，宜宾斗地主、宜宾麻将、马股、等多款经典游戏，还有各种实物奖励让你停不下来游戏特色绿色无负担下载一次畅玩多款游戏，无需重复下载，节约空间、净化桌面，还你手机小清新；地道川蜀风画面精美、专业川话配音、融入四川元素，让你川味棋牌室随时随地带身边；畅玩无障碍操作简单易上手，支持安卓多种机型，酣畅淋漓无障碍；永久免费永久免费下载、免费玩，破产补助帮助你原地满血复活、大杀四方；活动礼品多每日悬赏、趣味任务、创意活动，给你一个缤纷的棋牌江湖，奖品更是拿到手软；公平游戏拥有严格的防作弊体系，构建健康的游戏生态环境，提高您的竞技含金量。，部分。"}
{"label": "70", "label_des": "工具", "sentence": "快乐123发音快乐DOREMI是制作陶笛图形简谱的网站网址hppi123.com。陶笛非常容易入门，几乎5分钟就可以用6孔陶笛吹会《祝你生日快乐》。快乐123给大家提供了陶笛图形简谱，对于刚入门，甚至不懂乐理的业余音乐爱好者很有帮助，对着图形谱练习几首自己喜爱的曲谱，陶笛吹奏方法和乐感都自然地GET。快乐123的谱子可以完美地在iPd、Mc、PC、Android、iPhone等设备上全屏展示。收录的谱子有100多首经典曲谱，如天空之城故乡的原风景丽泉乡念故乡红河谷送别友谊地久天长月亮代表我的心美丽的神话星月神话义勇军进行曲祝你生日快乐……偶尔的闪退BUG了"}
{"label": "95", "label_des": "借贷", "sentence": "鹿邑农商银行APP是河南鹿邑农村商业银行股份有限公司旗下产品，以发展普惠金融，为满足广大用户贷款需求为己任，利用线上平台优势简化贷款申请流程，依托大数据风控技术，为用户提供简单、快速、轻松的借贷服务。平台特色1、操作简单，从此办理贷款方便快捷；2、额度灵活，三年授信期内随借随还，满足您的多样需求；3、风控严格，依托大数据技术确保用户信息真实有效，实时把控风险。更新内容1.5更稳当更流畅"}
{"label": "36", "label_des": "小说", "sentence": "鬼姐姐鬼故事脱胎于国内顶尖老牌恐怖灵异中文网论坛垂直社区，专业从事原创出版以及改编各类经典免费鬼故事小说、有声读物、恐怖音频、鬼畜制作、灵异动漫画、电台直播、影视图书，专注电子书阅读，小说更全，藏书更丰富，故事更精彩。恐怖小说,惊悚诡异爱看小说的书迷不要错过，鬼姐姐囊括各类全本完结热门小说、鬼故事书城、恐怖故事大全，优质书吧迥异的阅读体验，让您在千篇一律里，找到一份有趣的文学消遣。鬼姐姐精选推荐鬼吹灯全集、盗墓笔记、鬼语迷城、鬼谷子全集、鬼和枪、孤岛惊魂、鬼修女、荒村公寓、孤岛惊魂…鬼姐姐鬼故事侧重宣讲推理小说、悬疑小说、奇特、未知、穿越小说、历史架空小说、官场小说、传奇等风格鬼故事有声小说，也为您准备了其他影视大全类、言情小说、武侠小说、连载小说、乡村迷情、都市辣文、铁血军事、豪门总裁、校园纯爱、古言仙侠、宫斗幻想、影视原着以及相声评书，包您随时随地纵横书海书香云集，让您读书、听书、看小说、免费追书小说阅读全不耽误，鬼姐姐不同于凯叔讲故事，精选民间鬼故事，排行榜上的短篇长篇经典鬼故事全都有，不同于张震讲鬼故事，晓松奇谈，给你惊险刺激的别样感受。好看的鬼故事小说都在这儿更新内容1/智能搜索全面升级，搜书更方便2/新增大量书籍，热门小说抢先阅读3/全新界面设计，用户体验更佳4/修复部分用户反馈的细节使用问题"}
{"label": "79", "label_des": "租房", "sentence": "山大地纬软件股份有限公司开发的智慧城市社保APP，提供参保信息查询、社保缴费、政策咨询以及便民服务等便捷功能，让您不用再去社保大厅，在家就能查询您的社保账户情况，缴纳社保费用。,智慧城市，社保缴费查询,增加部分功能"}
{"label": "95", "label_des": "借贷", "sentence": "急速借钱，信用变钱花1.闪电贷款一键注册，30秒申请，快至3分钟就能极速借钱成功；2.额度灵活身份证进行网贷借钱借款，轻松到手50020万元；3.成功率高可同时申请多款产品，认真填写资料，成功率80以上；4.超低利息贷款利息全透明利息可比价，远低于贷款平均水平,小额现金贷款借钱就来普惠分期,界面简洁，产品多样"}
{"label": "31", "label_des": "社交工具", "sentence": "专业安全的微信定位助手"}
{"label": "34", "label_des": "新闻", "sentence": "直播江门新闻政务云平台是由江门日报和中国江门网开发的，集移动媒体+智慧政务+民生服务于一体的综合性手机客户端。直播江门将利用文字、图片、音视频等立体化传播手段，以新闻报道为核心产品、政务发布为主打栏目、舆论引导为根本任务、民生服务为特色功能，精心打造一个有竞争力、传播力、公信力、影响力的主流新媒体，为用户随时随地提供江门地区最权威、最快捷的新闻报道、政务信息和生活资讯，以及国内外热点新闻资讯。更新内容修改bug优化用户体验"}
{"label": "54", "label_des": "职考", "sentence": "考银行业基金业证券业从业资格证书上金囿学堂。考经济师、会计师、分析师上金囿学堂。看金融资讯，学金融实务上金囿学堂。听录播课直播课，做模考真题上金囿学堂。学好金融，上金囿学堂学员服务QQ群2166291988微信金囿学堂jinyouxuetng微博金囿学堂更新内容BUG修复。"}
{"label": "17", "label_des": "休闲益智", "sentence": "各种各样的人安卓版下载它是一款非常好玩有趣的休闲益智类游戏，它的玩法简单多样，烧脑力十足哦。这款游戏的玩法其实很简单的，在游戏开始前，玩家们可从游戏提供的十几位主角小人中进行选择，要注意的是不同的小人，其能力也有所不同哦。接下来，你要操控你所选择的角色进行闯关，只有通过不断的闯关，才能使得小人的能力得到提升，最终打败大BOSS，获得胜利哦。感兴趣的朋友们，快快加入我们吧。游戏特色1.游戏玩法简单多样，注重的策略的使用;2.游戏设置多种关卡，关卡难度层层递进;3.游戏画风简洁明快，画质设计十分精致。,,修复了一些BUG。"}
{"label": "16", "label_des": "射击游戏", "sentence": "腾讯独立防线是一款刺激的射击类手游，游戏画面精美、制作优秀，拥有多种模式，真实武器特性重现，给玩家最逼真的操作感受，腾讯独立防线超炫火爆刺激的真实枪战等你来腾讯独立防线介绍《独立防线》是腾讯魔方工作室群打造的首款第一人称视角射击手游。悬疑剧情，拟真手感，无限连杀，极简操作，更有数十种装备特性的策略组合，让您在独立防线上酣畅淋漓的战斗腾讯独立防线游戏特色独创的重型武器打造多件重型武器，无子弹上限，爽快连射，瞬间变身战场绞肉机丰富的敌军精英多种精英敌兵带来最强挑战，独特的弱点玩法搭配多样的攻击方式，够胆就来挑战吧酣畅的战斗写实的画面和精彩的语音带来更真实的战斗，拟真枪械手感和无限畅爽连杀看谁才是战争之王装备的策略搭配装备策略瞬息改变战场局势，战斗节奏唯你掌控"}
{"label": "70", "label_des": "工具", "sentence": "每个人的生命都是一个时间轴，从开始到终结，从过去到未来，从期望到实现。时光简记可以做到记录你的生辰，在生之时界面输入出生日期，时光简记就可以自动帮您计算出生天数，共生活了多少岁月，可精确到秒，是一个生命计时器。在死之钟界面选择自己期望的年龄，时光简记就可以帮您估算余生还可以陪伴父母多少次，可度过多少个周末，多少次的睡眠，多少局游戏以及可自定义自己认为有价值的项目。是一个生命倒计时。当然时光简记也可以记录您的心愿，心愿单完全匿名，你可以分享心愿到心愿银河，没有人知道你是谁，但大家会一块助您实现。时光点滴可记录你生活中精彩的回忆，生命中的美好时光，是一个很棒的图文编辑器。当您老了的时候，再回头看看自己一辈子的心愿和回忆，一定会有另一番收获。更新内容修复时光点滴图片无法加载的缺陷，优化用户体验时光简记是一款记录生辰、生之时光的生命计算器，还可以记录时光点滴"}
{"label": "17", "label_des": "休闲益智", "sentence": "特点↗令你上瘾的小游戏↗完全利用您的设备功能↗高质量图像以及各种主题楼层↗持续推出全新楼层↗免费★★玩法★★↗想办法打开电梯门,上行到下一楼层↗摇晃、点击、倾斜或滑动手机屏幕影像,以破解谜题↗你可以收集特定物品,再将它们派上用场↗1楼玩法提示点击绿色按钮，开启电梯门，然后点击电梯内的绿色向上箭头,前往下一楼层。↗2楼玩法提示挥击垃圾筒,把它移到旁边,然后点击藏在后面的绿色向上箭头。点击物品收集框内的按钮,再点击红色箭头上变灰的箭头,然后点击绿色按钮,打开电梯门。↗4楼玩法提示跟两个手指滑动并拢相反的动作是什么祝你通关成功解决用户反馈的部分BUG，运行更加流畅"}
{"label": "91", "label_des": "运动健身", "sentence": "约呗是一款为迎合国家全民健身而开发的APP，提倡全民健身，全民环保，走进自然。给公众一个结交相同爱好群体的平台约呗是一款为迎合国家全民健身而开发的APP，提倡全民健身，全民环保，走进自然。给公众一个结交相同爱好群体的平台更新内容1.修复已知BUG"}
{"label": "70", "label_des": "工具", "sentence": "91Porn是一款视频播放器软件。此款APP有着强大的功能，自动扫描手机内存储的所有视频、方便您的视频整理、查找、与播放软件支持高清视频解码播放，让你看到1080P高清电影。1、可以播放任何解码视频2、可以收藏自己喜欢的影片3、更人性化的分类查看4、自动扫描手机内存储的所有视频、方便您的视频整理、查找、与播放"}
{"label": "18", "label_des": "动作类", "sentence": "超级外星狗派对大作战是目前非常火爆的一款io对战类手游，某天，外星狗降临地球，与人类展开一场魔性鬼畜画风的战斗。。。这款游戏魔性画风犹如人类一败涂地和香肠派对，需要你有很好的控制力和平衡力，操控自己的角色，和其余玩家在一个平台上对决。将对手抓住然后扔下去，就是这么暴力爽快，快节奏的方式来一场疯狂的party派对大乱斗吧，感受拳拳是肉的炫酷感，哟，你这个磨人的外星狗,纳尼这是什么鬼畜画风,为您优化了体验细节。"}
{"label": "61", "label_des": "语言(非英语)", "sentence": "ELer是一款整合日语优秀资源的App，快，质量高。JPLTN5N1水平均可使用。功能原汁原味日语新闻；包含视频，音频，文字，图片您可以随便下载，同时划词翻译，实时添加假名，自定义文字转语音，让你最最简单，方便，直接，高效的快速的日语广播；支持下载，同时可以将音频转化成文字，实时显示，准确率高达98以上日语课程；讲解详细，入门佳品强大的工具箱内置播放器，高亮文本，笔记本，假名添加器，翻译，语音转文字，文字转语音，图片转文字，五十音；感谢您支持这款应用。使用中有任何和建议，您可以通过邮件联系我们直接点击软件的反馈功能即可发邮件给我们。Emailsupport@easylearner.appApp官方网址https//www.easylearner.app"}
{"label": "94", "label_des": "股票", "sentence": "财达证券手机综合业务软件财达财日昇"}
{"label": "80", "label_des": "买房", "sentence": "懂房帝APP是一款集新房、二手房、租房于一体的新时代智慧找房工具，专注新房、二手房、租房领域的互联网创新服务。懂房帝数据库与新房开发商及二手房经纪公司内网接通，为购房者提供一手房源信息。懂房帝研发的专属定制功能，基于数据沉淀及算法，给予用户定制化选房服务，辅助用户购房决策。真全网真房源三重鉴真+假一奖千打假奖励机制懂房帝摒弃经纪人录入、数据抓取等市场惯用方式，开创了经纪公司内网房源接入模式，集合了各城市头部经纪公司内网房源。在经纪公司保真和懂房帝验真的双重保障下，懂房帝发起鉴房行动，邀请用户共同参与真房源建设，一旦发现假房源，举报一套，立奖千元。全全线入驻一线开发商+头部经纪公司全线入驻懂房帝房源覆盖新房、二手房、租房。新房房源覆盖一线开发商及市场全部新房房源，二手房和租房房源全部接入经纪公司内网，我爱我家、中原、麦田、21世纪、蘑菇租房等头部公司房源全线入驻懂房帝。定五重专属定制涵盖新闻／专题／榜单／小区／房源懂房帝专属定制功能实现了新闻、专题、榜单、小区、房源的五重定制。用户只需简单几步输入购房需求，便可生成定制化选房报告，让您的选房更加便捷高效。,真实房价资讯买房租房平台,小懂自恋日常之我又升级啦1其实就扩个张而已。我们已经默默低调的攻占了重庆，南昌，南宁，成都，南京，武汉，青岛，佛山，珠海，太原，厦门，福州，西安，郑州，无锡，河北等城市，以上城市将在短期内陆续上线。2懂异能觉醒。想知道和您需求相似用户，都看了哪些房子，pass了哪些，最终选中了哪一套么重磅推出族群行为分析算法，根据相似需求用户历史行为，为您生成找房路径，帮您轻松找到最理想房源。3懂事不黏人的懂秘秘已上线。如果您对新房感兴趣，懂秘秘将从收集需求到后续服务全程跟踪，她体贴周到事无巨细，她招之即来挥之即去，快去新房频道体验吧，打电话或微聊都能召唤懂秘秘哦～"}
{"label": "75", "label_des": "汽车咨询", "sentence": "秦皇岛市人力资源社会保障公共服务平台，是由秦皇岛市人社局负责运营维护，面向广大人民群众提供社会保险、人事人才、劳动关系等各项人社业务服务的平台。欢迎您下载使用。,秦皇岛人社,更新升级了电子社保卡功能。"}
{"label": "71", "label_des": "亲子儿童", "sentence": "功能专属儿童宝宝的中文世界1、交通工具卡牌种类飞机、卡车、汽车、火车、公交车、摩托车等等2、卡牌介绍每张卡牌都是由精美的图画、汉语、拼音和英语单词组成3、应用功能包括学习识图功能和拼图游戏学习功能。4、学习功能打开应用，可以通过各种各样的卡牌进行学习，画面直观优美，很孩子非常喜欢。5、拼图游戏功能打开应用，可以通过拼图的形式把学习到的卡牌进行游戏，非常有乐趣，锻炼孩子大脑思考能力和动手能力。,专属你的中文世界,修复了部分界面上错误的说明文字统一了部分界面上的指示图标"}
{"label": "48", "label_des": "音乐", "sentence": "千万正版高品质乐库收录千万量级的正版高品质音乐，让你畅享听觉盛宴。全新发现页，寻回最初遇见音乐的喜悦精选推荐的音乐杂志和专栏，带你发现更多好音乐。智能推荐帮你轻松发现音乐提供猜你喜欢、新歌首发、歌单广场、排行榜等多种推荐方式，让你更轻松地发现喜欢的音乐。融入社交让音乐更多惊喜互动可以点歌给QQ/微信好友，述说你的音乐故事，可以将音乐分享到朋友圈、微博、空间，表达你的音乐心情，还可以聆听好友分享，邂逅音乐惊喜。1.「分享」支持将歌曲、专辑、歌单等内容，分享为音乐卡片；并了评论的分享样式2.「搜索」单曲搜索页也支持全部播放3.「视频」可以设置WiFi下也不自动播放视频了4.「关注」支持一键播放所有已关注歌手的新歌了5.适配折叠屏"}
{"label": "17", "label_des": "休闲益智", "sentence": "这是一场灾难埃德鲨鱼在海滩上睡着了，他会去超市迟到。如果你不帮他，他不会有足够的时间做他的购物。小心拖动物品到他的购物车之间的过道上抢，你可以尽可能多的硬币。只选择需要的项目，他在超市有很多的玩具和糖果，但你绝不能放弃一个心血来潮。为了得到高分，你必须只买埃德需要。显示如何成长起来的，你可以...,,更稳定、更优质，邀您一起体验。"}
{"label": "19", "label_des": "体育竞技", "sentence": "公路极速2是一款赛车游戏，游戏通过重力感应来控制赛车左右闪避障碍物。与市面上很多赛车游戏不同，它是2D的，很多无法运行3D游戏的手机也可以很轻松的运行它，而且，乐趣一点也不低。游戏提供了3种不同性能的赛车供玩家选择。另外，玩家还可以通过左下角的改装按钮来提升赛车各子系统的性能。更新内容提升了稳定性。"}
{"label": "113", "label_des": "办公", "sentence": "使用保险大咖的保险师签单率平均提升5.7倍，每月轻松多签10单保险大咖打造专业智能的移动展业平台，让保险师轻松卖保险有海量营销文章、营销海报、大咖课堂、朋友圈助手、谁看我客户挖掘系统、智能规划书等实用工具；保险大咖更提供30多家保险公司800多款险种的详细信息查询及配套营销素材中国平安、中国人寿、中国太平洋保险、太平保险、泰康人寿、新华保险、富德生命、天安保险、百年人寿、保险岛、保宝网、零零网、i云保、聚米、快保、掌中保代理人保险师都在用。特色功能智能规划书使用智能规划书一键生成保险方案，一份专业的保险规划书，让客户看到你的专业。险种大全提供30多家保险公司800多款险种的详细信息查询及配套营销素材。保险条款、营销文章、海报应有尽有。精选课堂每天听大咖课堂，跟着保险专家学习保险技能，提高签单效率。展业素材海量保险营销文章，精美展业海报、动画实时更新，获客早晚安心语自动提醒，传满朋友圈。客户挖掘系统客户看了您的微信朋友圈，保险大咖及时发送通知提醒您，一秒锁定微信准客户，促成签单。保险大咖致力于为全国700多万保险人提供全方位服务。数百万保险师的选择更新内容修复朋友圈一键分享失败的问题"}
{"label": "17", "label_des": "休闲益智", "sentence": "一款趣味的搭桥休闲小游戏，游戏中玩家将会通过不断利用各种不同的方式来进行搭桥，让小球跟星星能够顺利的走在一起，超多精美的游戏地图场景等待着玩家的挑战，如果利用一根根木棍来完成一次次看似不可能完成的任务，这需要玩家发动自己的知识来进行游戏，游戏的内容上略带一点物理学知识，让每一位玩家都能在游戏中开动自己的脑筋。,,提高游戏流畅性"}
{"label": "36", "label_des": "小说", "sentence": "有声小说电台节目知识文学，3亿用户的选择懒人听书是一款移动有声阅读应用，提供免费听书、听电台、听新闻等有声数字收听服务，懒人听书深受广大用户喜爱的移动有声阅读应用，3亿注册用户，3千万月活跃用户，是有声阅读领域的佼佼者产品特性1.海量资源8000多正版书籍、无数主播节目，每日更新。2.上传节目所有用户都是懒人主播，可自由上传随时收听。3.下载收听所有书籍、节目免费下载。4.交流社区与主播和同好听友即时互动交流。5.云端同步支持iOS、Android、Web等多平台数据同步。6.使用简便去除多余的功能，老人小孩可以快速上手。7.睡眠模式睡眠模式支持定时关闭、定集关闭。8.文本同步边听边看，绘声绘色。联系方式官方网站http//lrts.me新浪微博@懒人听书微博或http//weibo.com/lnrentingshu微信帐号懒人听书或lzymnon联系邮箱service@lzyudio.com更新内容1.优化评论模块的使用体验，参与讨论更加方便。2.其他细节优化。"}
{"label": "17", "label_des": "休闲益智", "sentence": "你是TFBOYS家族的四叶草吗猜歌TFBOYS作为一款四叶草必备游戏，收集了TFBOYS出道至今各种原创，翻唱，成名歌曲等，你通过听TFBOYS歌曲，看TFBOYS歌词，猜出歌名就可过关，简单容易上手，又具有一定的挑战，边听喜欢的歌曲，边玩有自己偶像的游戏，乐趣无穷啊如果你是一名真正的四叶草，通关那是必需的考验啦为了TFBOYS，为了十年之约，加油吧，TFBOYS四叶草，一起来玩猜歌TFBOYS吧，更顺畅。"}
{"label": "25", "label_des": "约会社交", "sentence": "单身男士的必备交友神器，喜欢她，就约她。找对象、找恋人，一个人生活太孤独，两个人一起才快乐，独自在异乡漂泊，不如找个知心人一起生活，在这里，不怕圈子小朋友少，不论长相与学历，全民大众交友、同城相亲、线下约会，真正帮你摆脱单身烦恼青春不再孤单，缘分不再等待，这里为7000后单身男女提供新的交友互动场所，寻找你的TA一起来约会。满足你在百合、世纪佳缘、遇见、珍爱、找对象、想恋爱、热恋、缘来、求约会、陌陌、花田、牵手婚恋的所有需求自动匹配根据您的资料，推荐匹配异性会员丰富上亿单身男女，在线寻找有缘人成功率高成功恋爱秀，分享大众朴实的爱情红娘服务您身边的贴身婚恋专家，相亲就靠她,,提升体验，修复部分问题。"}
{"label": "16", "label_des": "射击游戏", "sentence": "全民奥特曼是一款射击类的游戏。全民奥特曼游戏中有4微强大的奥特曼任你选择。正版奥特曼飞机大战，一触即发操作十分简单，只需拖动奥特曼在手机屏幕中上下左右移动躲避怪兽发射来的子弹并摧毁他们就可以了。来玩全民奥特曼简介《全民奥特曼》由日方正版授权的国产手游正式登陆平台。游戏剧情是经典的&ldquo;幸福就是猫吃鱼，我吃肉，奥特曼打小怪兽&rdquo;。不过，这次《全民奥特曼》不是格斗手游，不是ARPG，也不是动作+跑酷，更不是满大街到处有的卡牌类，而是&hellip;&hellip;传说中的打飞机。《全民奥特曼》操作十分简单，玩家只需拖动奥特曼在在屏幕中上下左右移动，来躲避怪兽发来的子弹并摧毁他们即可，不过这也十分考验玩家手指灵活度和反应灵敏度。尤其在后六个关卡中，难度增加，玩家还需要借助必杀、护盾等道具才能顺利通关。全民奥特曼特色　《全民奥特曼》游戏共有12个关卡，玩家每过一个关卡都会面临一个强大的BOSS，包括帝伽茹古、罗贝拉格、塔玛等经典BOSS。同时，游戏在难度设置上也颇为用心，前六关相对简单，玩家只要手速灵活，就能毫无压力玩下去。在后六关上，游戏难度，除了需要玩家反应快灵敏、手速灵活外，还需要合理利用保险和必杀道具，挑战难度迅速上升为五星。　　随着挑战不断升级，奥特曼也在不断得到强化，从最初的梦比优斯奥特曼到最强的银河奥特曼，作战能力直线上升，再加上各种辅助武器做装备，战斗系数直接爆表。尤其是银河奥特曼的跟踪子弹，集威力、打击能力和安全性于一体，形成的弹幕覆盖全面且威力巨大。"}
{"label": "95", "label_des": "借贷", "sentence": "信用金卡现金借款，急用钱分期借款借钱花就选信用金卡借款APP信用金卡分期借款现金借钱花信用卡借款分期借呗，急用钱专业借贷信用金卡服务宗旨贷款，小额贷款，分期贷款，信用贷款，极速贷款，你想贷的我们都能贷；借钱，现金借款，简单借款，快速借款，分期借钱，你想借的我们都能借。产品优点快贷款小额贷款极速审核，当天审核当天放款易贷款现金借款仅需身份手机号就能借钱好贷款手机贷款简单借款，上百家权威合作机构安全贷大额贷款超安全，私人信息不外泄，避免骚扰短信现金贷短期借款超简单，智能推送贷款口子分期贷分期贷款超灵活，分期灵活还款简单爱分期,借呗,来分期,新浪有还,新浪有借,招联好期贷,微粒贷,安逸花，向钱贷等，为你精选推荐。,信用金卡分期借呗现金借款闪电贷,V1.1.4版本说明信用金卡，信用金卡APP，信用金卡借款，卡牛信用管家白条借呗有钱花现金贷分期乐极速信用钱包还呗卡贷省呗1.首页视野信用金卡极速借款、大额分类，满足不同借贷需求2.产品详情信用分期闪电借款，分期乐，多种借款额度供你选择"}
{"label": "70", "label_des": "工具", "sentence": "总天数计算过去某日到今天的天数如恋爱在一起多少天倒计时计算距离未来某日的天数如距离高考还有多少天纪念日计算到每年的某日的天数如生日，结婚纪念日免费无广告，不需要任何权限，不用担心广告骚扰，个人信息泄露,,提升了稳定性。"}
{"label": "28", "label_des": "论坛圈子", "sentence": "腕表之家是中国访问量领先的钟表类网站。我们收录有76个腕表品牌，近50000款腕表，致力提供全面准确的腕表报价。同时腕表之家还有非常活跃的表友论坛，这里是发烧级表友的集结地，来腕表之家找组织是你的不二之选。,爱表就上腕表之家,已知bug调整"}
{"label": "85", "label_des": "医疗服务", "sentence": "是基于互联网大数据时代下应运而生的一款软件，供用户下载注册。用户可以在软件上通过观看健康课程以及导师直播去了解知识，并且还可以和导师以及医生进行互动，在线解答。是基于互联网大数据时代下应运而生的一款软件，供用户免费下载注册。用户可以在软件上通过观看健康课程以及导师直播去了解知识，并且还可以和导师以及医生进行互动，在线解答。"}
{"label": "70", "label_des": "工具", "sentence": "产品简介无忧行JegoTrip是中国移动为出境旅游用户推出的境外旅游攻略流量电话平台APP无忧行JegoTrip为中国移动出境旅游用户提供全线八折优惠的境外上网流量包，上网流量低至4元/天；经济实惠，方便快捷且信号稳定的境外电话通讯方式，高质量境外电话限时免费拨打；一次满足你境外旅游通讯，出行锦囊，出行工具三大需求产品特点特点一中国移动境外流量包即买即用，境外免费网络电话任打中国移动境外流量包覆盖258个国家/地区，无需换卡；境外电话39个热门方向限时免费拨打；特点二出国翻译随传随到，实时汇率一查就知语言翻译一说就懂，各国货币汇率随时查，境外旅行想买就买特点三旅游攻略随时查看，当地优惠一刷便知提供香港迪士尼/海洋公园优惠门票，澳门笨猪跳折扣套餐，日本环球影城电子门票等，境外旅游攻略、吃喝玩乐超低折扣一网打尽联系我们官网https//www.jegotrip.com微信公众号无忧行JegoTrip微信客服jegotripgirl微博@无忧行JegoTrip用户QQ交流群489145873说明无忧行团队已调整隐私协议及流程，符合当前欧盟GDPR隐私政策要求更新内容感谢使用无忧行App，我们不断为你预订旅途行程提供更好的体验。新用户礼包新用户专享好礼，下单即省￥200+；群聊我们开放了更多地区聊天室，可以愉快地讨论拉；其他搜索及导航功能变得更智能，使用体验变得更好了；"}
{"label": "113", "label_des": "办公", "sentence": "超级车店专注于为汽车美容&维修店打造全新的运营管理工具，提供了车店最需要的众多实用功能，只需要通过手机就可以轻松掌控车店的运营和管理，提高内部效率，优化顾客的服务体验，并最终带来车店利润的大幅提升。更新内容5.1.3更新文案1、修复语音播报问题2、接车单增加手动推送微信报价单功能3、支持经销商品牌展示4、切换车店支持搜索"}
{"label": "21", "label_des": "经营养成", "sentence": "一款有趣的模拟驾驶类休闲娱乐游戏，游戏采用了逼真的3D画面，并且力争最大程度的还原出开车的真实感受，游戏里玩家的视角被固定在车位上，并且可以对各种部件进行独立操控，感兴趣的话就不要错过赶紧来下载吧"}
{"label": "95", "label_des": "借贷", "sentence": "包找钱致力于为金融用户提供全方位、多服务的借款信息获取服务，业务涵盖极速贷款、小额贷款、大额贷款、信用卡等借贷服务，并根据个人资料、现金借款需求与贷款产品智能精准匹配，综合比较推荐额度高、放款快、费率低的贷款产品，打造快速、简单的一站式借款信息获取平台。平台特色极速贷款当天申请，当天即可闪电放款。产品丰富由贷款机构和金融机构提供丰富的借贷产品，50050000元额度随心贷，月利率低至0.3，还款期限高至36个月。简单便捷全程线上操作，一键申请，随时随地，想贷就贷。门槛超低0抵押0担保，人人都能申请。安全保障信息保密，安全有保障。信用卡直连银行，通过率高，安全可靠，并支持办卡进度查询。更新内容修复已知的问题"}
{"label": "22", "label_des": "策略", "sentence": "\"《三国罗曼史》是由《将神》团队倾情奉献的一款动漫风实时战棋手游，以三国历史为剧情蓝本，加以重新设计的角色形象，带你从独特的视角感受三国，体验只属于三国的爱恨情仇。而战斗方面则由不同的阵型搭配策略，加上实时的局面把握和操作走位，带来一个千变万化考验智慧的实时战棋玩法。华丽的卡牌原画、豪华的CV阵容、逗趣可爱的3D黏土形象，将陪您一起踏上追寻爱与理想的浪漫之旅。,,更新日志1、新增武器5星进化系统"}
{"label": "62", "label_des": "旅游资讯", "sentence": "全球布局30分站，探索小众旅游线路，打造目的地深度旅游体验资深旅游达人带队，纯玩无购物，确保旅游品质，好评率达99.7注册用户突破500万，为旅行者打造约伴、游记、互动问答的专属社区海量原创线路随时随地预定周边游、国内游、出境游、摄影游、亲子游、自驾游、户外游、同城会、定制游；限时特惠全新上线，每月推出超值爆款限时秒杀，超值抢不停；遇见旅途分享开启游记新玩法，像朋友圈一样发布旅途中的所见所感，和会玩的人一起在这里分享旅行；遇见短视频功能，随手上传高清短视频，足不出户也能看遍全世界；图片添加自定义标签，参与热门话题讨论，了解热门目的地信息，随时随地发现全球有趣的人和事；全新社区功能重磅推出视频专区，专业视频编辑团队，为您精选全球优质旅游视频，喂饱你的眼睛；超过50万个旅游达人、摄影达人入驻，海量原创旅行摄影，大片刷不停；即时消息聊天订单消息、出团通知一手掌握，随时查看，确保每一次出行都准确无误；游侠运动排行榜实时更新，与好友、户外运动达人一起PK，全国游侠总排名等你来挑战。,真正的旅行，个性化主题旅游线路,修复bug和页面优化。"}
{"label": "53", "label_des": "中小学", "sentence": "智学教育是以学校教育、家长监督为主导，创建一个科学、和谐、高效、智慧的家校互动平台，能有效的减轻老师负担，提高家长深度参与学生教育；同时与教务、教学、资源库、题库等智学教育云平台深入整合，构建智慧教育体系，将家庭教育和学校教学有机结合，形成统一的教育合力，使教育能量最大化。是促进学生健康学习成长的数字化校园综合管理软件。,一款致力于家校互动的教育软件,1.活动圈添加时内容文字上限改为2000字；2.选课功能优化；"}
{"label": "34", "label_des": "新闻", "sentence": "淘头条，会赚钱的新闻头条，看头条新闻视频赚金币红包，邀请好友更有惊喜送不停淘头条，就是你自己的今日头条，提供今日热点新闻，急速获取你想要的头条新闻；为你提供优质的头条视频新闻内容，精品小说、娱乐八卦、搞笑视频、内涵段子精彩不断，淘头条，你的手机头条。淘头条集合热点推荐、国际、社会、娱乐、时尚等海量新闻看点和优质视频内容。在阅读资讯的同时，还有丰富的奖励活动、红包福利，帮您在养成良好阅读习惯的同时获取丰厚的奖励。产品特色优质内容推荐我们通过先进的内容引擎和聚合技术，汇集各大平台的内容，推荐给您所有感兴趣的新闻。海量精彩资讯每日更新海量新闻资讯，国家大事随时了解，身边小事及时知道。精彩视频内容网罗各类高清视频有趣有料，每天为你量身推荐好视频。阅读新闻赚钱边看新闻边获得阅读奖励，红包福利收不停，娱乐精神双丰收。惊喜邀请福利邀请好友看新闻，金币奖励天天领，惊喜好礼送不停。QQ粉丝群955490089微信公众号淘头条感谢所有支持淘头条的朋友们,头条赚钱新闻红包1元就能提现,1、新界面更简洁，阅读视频更流畅；2、增加多种奖励，得金币更容易；3、阅读加速，让提现更快。"}
{"label": "106", "label_des": "电商", "sentence": "※品牌简介国际妈咪成立于2009年，总部位于德国法兰克福。香港国际妈咪易购有限公司INTERNATIONALMOMMYEGOLIMITED位于香港新界元朗雄伟工业大厦13F，拥有香港自营仓储，并支持用户自提。德国DeyiInternationnalLogistics&TradeGmbH位于法兰克福机场旁，拥有德国自营仓储，并支持用户自提。※产品优势国际妈咪驻扎欧洲及香港，搜罗全世界顶尖优质的宝宝用品，这里的产品90以上为海外制造，用户有多种国际直邮配送选择自贸仓、德意中外运、万国邮政等等，用户收到的产品都为高品质产品。※自营国际物流国际妈咪拥有自营欧洲高效配送物流德意中外运，在欧洲有着较高的责任口碑，为用户解决各种物流问题，得到了用户的一致好评。※明德任责品牌代表了海外华人对中华人文文化发展与落到实处的期待，应国际妈咪海外团队要求，上海公司于感恩节当天于上海和平饭店发布《明德任责》精品童装品牌，为团队向用户表达文化的品牌。致力于海外文化弘扬中华文化传承，明德任责代表了对人不对事的责任态度。※联系我们客服电话4000061777官方微博http//weibo.com/guojimami官方网址www.guojimami.com,海外直邮的奶粉母婴商城,客户端更新啦※国际妈咪海外直邮与世界宝宝品质同步；※MOMMY圈分享更新，赢取更多好礼；※整体性能优化，已知BUG修复；使用中的问题和建议，请前往我的投诉建议告诉我们哦"}
{"label": "20", "label_des": "棋牌中心", "sentence": "版本2.1.9和错误。"}
{"label": "23", "label_des": "MOBA", "sentence": "一剑钟情，生死与共《那一剑江湖》3D唯美古风MMO群战手游。打破职业束缚，剑、拳、弓，三大职业随心切换，体验全职激战快感自创流派，技能策划搭配，必杀技随意组合，单挑群P、帮战阵营战，类MOBA操作百人同屏PK帮派式抱团社交，兄弟携手捍卫帮派荣耀海量炫美时装，逗趣表情花式互撩传承端游品质，真3D旗舰画质通缉、历练、钓鱼、采集……海量经典玩法焕新呈现，共谱MMO华丽东方世界,3D唯美古风MMO群战手游,修复版本bug，"}
{"label": "10", "label_des": "社区服务", "sentence": "实惠APP美好社区生活，尽在实惠APP实惠APP为您提供物业服务、房屋服务、金融服务、到家服务等多项便民服务，作为一站式的社区生活服务平台，让您足不出社区就能享受到便捷贴心的社区服务体验。掌上有实惠，服务进万家物业服务提供物业缴费、物业报修、物业反馈、物业通知等基础服务，让您的社区生活更智能更便捷。房屋服务提供房屋买卖、租售、装修一条龙的房屋服务，大品牌背书，专业化操作，交易安全可靠，让您放心、无忧。便民服务提供金融服务、到家服务、充值缴费服务、商品服务等全方位社区服务，让您在家坐享各类便民服务。更新内容优化报事报修支持填写港澳台手机号码优化解决部分机型全屏适配问题"}
{"label": "17", "label_des": "休闲益智", "sentence": "速算24点是一种益智游戏，速算24点是把4个整数一般是正整数通过加减乘除以及括号运算，使最后的计算结果是24的一个数学游戏，速算24点可以考验人的智力和数学敏感性，它能在游戏中提高心算能力。玩法简介1、24点把4个整数通过加减乘除以及括号运算得到结果24。2、加减法1位数，2位数，3位数和4位数4种模式，对给出的一排数字进行加减计算，得出结果。3、乘除法2位数，3位数，4位数和5位数4种模式，完成数字乘除，得出正确答案。,,优化界面，增加玩法"}
{"label": "24", "label_des": "辅助工具", "sentence": "时尚潮流的萌妹帅哥在这里喊你来玩斗兽棋，连连看，五子棋，俄罗斯方块，黄金矿工，跳一跳，猫狗大战，疯狂兔子，缘分聊天，教室大战，狼人快跑，终极篮球，谁是卧底，狼人杀，K歌，嗨麦，闲聊，相亲，真心话大冒险，各种聊天约玩语音社交小游戏。快乐大本营的经典游戏狼人杀，谁是卧底；王牌对王牌各个综艺大咖在玩的经典同桌小游戏开心斗起来，时尚美女主播在玩的快手小游戏app，不玩你就OUT了。1.双人语音趣味小游戏斗兽棋，连连看，五子棋，俄罗斯方块，黄金矿工等新游戏，边玩边和Ta谈谈未来。这么多会玩的双人小游戏，空闲时间约上同桌玩一玩，玩一局你就知道多么刺激。2.多人社交语音畅聊游戏和更多有趣的人一起玩狼人杀，谁是卧底，真心话大冒险，嗨歌，闲聊，相亲，算命，情感咨询，生日/婚礼/纪念日/节日派对。3.寻找感兴趣的家族，一起分享快乐特色兴趣家族带你一起嗨，加入家族与更多家人探索美好，和家族里的萌妹鲜肉一起探索精彩世界。4.随时了解你关注的Ta好友在线功能让你随时了解Ta的动态，每时每刻可以偶遇去Ta的游戏房间一起语音畅玩。官方QQ群632083662；官方邮箱support@orangelab.cn；微信公众号快玩小游戏吧,与萌妹一起聊天约玩小游戏,1.新增游戏情侣CP功能，赶快去婚礼房结婚吧2.界面优化"}
{"label": "13", "label_des": "仙侠", "sentence": "《鬼语迷城》是一款3D国漫风格现代玄幻题材的探险类手游，以历险故事为背景，沿用经典人设，讲述一行人历经万险寻求古城，穿过沙漠和雪山，进入神秘世界的匪夷所思故事。在探险的基础上，开创未来机车、旷世奇缘等全新玩法带你开启神秘世界之旅。自古以来，只有寻龙者才能找到千年龙脉所在地。在这里，你将被训练成真正的寻龙传人，穿过沙漠和雪山，在亘古的遗迹中寻找入口，还有无尽的秘密，等你来解锁奇迹特色玩法★千年秘密，拨开重重迷雾，找到龙穴之所在。巨大的秘密正在等着你解锁★独闯险境，单挑个人副本奇兵破阵探险境，丰富的个人副本，充分发掘你的探险潜能，在庞大的世界中探险，发掘绝品装备。★组队历险，破解多重机关机关重重，必然更加凶险。需要机智的你，带领多人寻龙团，破解重重机关，绝地逃生，取得珍贵套装★高手对决，比农药更过瘾跨服匹配天梯系统，可以进行5V5或10V10实时对战，通过击杀对方阵营的玩家或NPC，可获得相应的积分和奖励，并提升段位和排名。,无人逃生，第五人格，探险解谜,1、背饰升星系统开放；2、镇魔塔调整为每周刷新，并优化调整玩法产出材料；3、龙脉争夺、邪灵围剿、公会BOSS活动奖励优化；4、神庙BOSS宝箱开启增加次数限制；5、公会联赛玩法优化，场内商店购买增加冷却时间，以及战场内临时战力显示优化；6、帝陵争霸匹配要求的活跃人数降低为15人。"}
{"label": "44", "label_des": "求职", "sentence": "入职拿高奖励，天天领工资，介绍工友入职还有钱拿；覆盖全国知名大厂，5000万工友都在用，蓝领求职首选入职拿奖励入职拿高奖励，找工作除了拿工资还能赚钱直送到大厂覆盖全国300+城市，10万+大厂工资天天领干一天，拿一天工资天天领每周都开心带人有钱拿介绍入职拿奖金，帮助别人还赚钱福利超级多发红包、拿积分、兑礼品，现金想提就提全国大厂一网打尽，每天大量岗位发布，普工、技工、快递员......,想做哪行做哪行；小时工、长期工、入职奖励......，想选哪个就选哪个；日本、德国、英国......,想去哪里去哪行；全部免费，按时发薪，就近入职先看评论再报名，找工作不求人不被骗一键求职，即刻推荐，找工作更简单红包积分样样有，高额奖励想拿就拿产品特色拿奖励入职拿额外奖励，求职还可以赚钱天天领工资天天领，预支工资，下周到账带人奖介绍工友入职拿奖金，帮助别人还能赚钱大厂多全国10w+家名企大厂，想进那个进那个不受骗5000工友都在用，大品牌值得信赖官方网站www.youlnw.com企业客服4008777816微信公众号优蓝招聘、优蓝求职微信小程序优蓝招聘更新内容1、新增满天薪快捷打卡功能，打卡天天领工资2、新增我的钱包功能，支持线上快速提现3、新增补贴倒计时功能，贴心提醒安全有保障4、优化pp注册登录界面整体视觉效果5、修复pp已知BUG"}
{"label": "53", "label_des": "中小学", "sentence": "这是一款专门为孩子学习中国汉字专业订制的汉字启蒙应用，有形象的动画视频配上汉字，再加上纯正的汉语发音，让孩子更容易理解和掌握每个汉字的意思和书写规格，应用中有四种学习方法，不但使孩子容易记住还有很大的趣味和娱乐性~让孩子在快乐中学习不断进步~更新内容升级支持1080P屏幕的手机"}
{"label": "70", "label_des": "工具", "sentence": "用户识别卡SIM卡管理v1.0用户识别卡管理v1.0，方便对SIM卡联系人管理。功能介绍SIM卡新建联系人；SIM卡修改联系人；SIM卡删除联系人；SIM卡联系人全部导入手机；SIM卡选择部分联系人导入手机；手机联系人全部导入SIM卡；手机联系人部分导入SIM卡。"}
{"label": "18", "label_des": "动作类", "sentence": "让小球在3D世界里滚动并抵达目标地点一定要小心翼翼地通过各个舞台，否则只有死路一条用手指滑动屏幕并倾斜舞台来让小球滚动。小心不要倾斜过头了如果小球掉了游戏就结束了,,修复部分小错误，提升整体稳定性。"}
{"label": "17", "label_des": "休闲益智", "sentence": "和宠物们做朋友也是很开心的事情呢~,,更稳定、更优质，邀您一起体验。"}
{"label": "70", "label_des": "工具", "sentence": "世界领先的图像恢复技术，只需两步恢复丢失的照片。1.在Android设备上扫描删除和丢失的图片和视频。2.选择并恢复已擦除的图像和影片。特点世界领先的图像重建技术，已经实现了92％以上的照片恢复率。无需Root手机，高质量取消删除文件。免费下载，扫描和预览。从手机的内部存储器，外部存储器和存储卡中查找并保存照片。文件格式JPEG，PNG，TIFF，GIF，BMP，JPG，TIF，3GP，MP4。支持厂商三星，HTC，索尼，谷歌，摩托罗拉，中兴，LG，联想，华为，Vivo，OPPO，Nubia，Mi，魅族，Coolpad，Gionee。,找回误删除照片或图片,支持安卓9.0"}
{"label": "113", "label_des": "办公", "sentence": "钉钉是中国领先的智能移动办公平台,由阿里巴巴集团开发,免费提供给所有企业,用于商务沟通和工作协同。帮助企业降低沟通与管理成本，提升办公效率，让数千万企业一步完成数字化转型。现在下载，邀请同事上钉钉，瓜分1万现金红包钉钉可以帮你做什么移动办公大润发、中国联通、Intel中国、我爱我家、复星集团、银泰集团、中国铁建、浙江省政府、深圳交警、湖北省公安厅等各行各业超过700万家优秀企业和组织都在用钉钉。智能办公应用考勤、签到、审批、智能人事、公告、请假、报销、出差等OA功能，满足企业日常办公需求，同时全面支持接入企业自定义应用，让工作更简单。钉盘企业云盘商务往来文件、项目文件等均可一键保存到钉盘，统一沉淀和管理企业工作成果，员工可以随时查阅，操作简单，协作更高效。钉钉智连生态赋能行业共建硬件生态，为企业提供更高效的办公环境，智能前台+打印+会议室+通讯中心。钉钉服务提供免费上门服务，帮你培训全员，并为期一个月的跟进服务，掌握智能移动办公方式。钉钉安全钉钉依托阿里巴巴集团十多年攻防安全技术沉淀，使用银行级别加密技术方案对企业数据进行加密保护。更新内容考勤更智能设置打卡小闹钟，工作再忙也不会忘记打卡出勤日报自动发送，团队效率好助手审批更智能审批人可以编辑审批单了，例如采购经理审批时可以按需更新实际采购金额或数量审批单信息可以指定触达对象，更好保护信息隐私、人事经理可以放心输入薪酬绩效等敏感信息简单直接的图形化设置，审批路径一目了然"}
{"label": "46", "label_des": "视频", "sentence": "高清免费全网最新绝无广告拒绝套路播盒APP是一款集影视剧、动漫、综艺、电视台直播等于一体的在线高清免费视频APP，视频涵盖全球互联网最新最热最全，不仅包括爱奇艺、搜狐、优酷、腾讯视频等所有影视剧，线下影院热播电影，最重要是还没有臭长乏味的广告和VIP限制，给用户真正的免费和畅快的影视播盒绝对是影视App界的一股清流，用户唯一的选择和追剧的正确打开方式界面清爽、简洁、干净、大气，没有乱七八糟的推荐和烦人的弹窗，一切站在用户的角度提高使用，使您在使用的过程中真正的感到舒心愉悦，忍不住要好评和推荐给亲朋好友播盒APP真的做到秒杀市面上一切的影视APP，从此您的手机里只需要安装播盒APP这一款影视剧应用就完全OK啦，出差、地铁、聚会、无聊时都可以随时打开播盒APP在线免费高清影视剧带来的快感和喜悦不用开通VIP也不用等待烦人的广告，更不用去电影院看当季热播电影，播盒APP统统都有还等什么呢应用体积非常小，启动超快，赶快下载开启正确的追剧模式吧"}
{"label": "19", "label_des": "体育竞技", "sentence": "《模拟篮球》是一款耐玩的篮球游戏。你可以通过和电脑的大量对战来增加自己的收入来提高命中率,游戏有着很棒的画风和画质,物理引擎优越稳定,是一款爱不释手的篮球游戏。更新日志修复了已知的bug.提高了系统的稳定性.修复了双同样的国家PK时候的记录出错的问题.更新内容1.添加了全新的生涯模式,游戏内容更加多元化,不再是单一的游戏模式了2.引入了新的成就系统,玩法更酷炫3.修复了用户提出的不稳定的bug,提高了稳定性"}
{"label": "81", "label_des": "装修家居", "sentence": "SweetHome是一款针对智能门锁的APP用户端，当客人拜访但主人不在家时，在SweetHome上可以远程直接帮客人打开门锁或者是分享通过临时密钥开门，SweetHome也同样会即可通知您。SweetHome是您居家安全的护卫使者更新内容修复部分机型适配问题。"}
{"label": "17", "label_des": "休闲益智", "sentence": "考验你智商的时候到了和错误。"}
{"label": "53", "label_des": "中小学", "sentence": "青果错题本基于错题的个性化教学管理软件，帮助中学生轻松管理错题，快速提高成绩。在考试中你是否遇到过这种情况相似的题目一错再错，自己做过了、老师讲过了，可还是会错为什么呢归根结底在于你没有对错题反思总结，没有掌握这道题的知识点你需要一个能够帮你查漏补缺、强化复习的错题本青果错题本专为中学生设计，拍照上传即能轻松管理错题，还有基于知识点详解的丰富学习资源支持强化复习；操作便捷、省时省力、功能强大、效果显着。据统计，使用青果错题本强化复习后，学生对错题掌握正确率在5070左右。更新内容完成系统优化"}
{"label": "56", "label_des": "英语", "sentence": "专为3到6岁儿童设计制作的英语启蒙识字卡片软件，培养激发儿童对英语的兴趣。应用内精选了丰富精美的图片素材，用水平滚动的翻阅效果，用辅以了真人语音。真正把儿童视觉、听觉、触觉结合起来，最大限度地使儿童无意识的学习记忆单词。,,1、增加对安卓8.1及9.0的适配，避免崩溃。2、修复了几处语音音质问题。"}
{"label": "19", "label_des": "体育竞技", "sentence": "《赛车狂飙大逃亡》是一款街道赛车类的竞速手游，经典的竞速模式，让你轻松上手，新颖的道具使用，让你爱不释手，游戏玩法很简单，左右摇动你的手机进行赛车左右移动，在有限的时间超越对手，成为冠军，顺利进入下一关。将获得不菲的奖励哟每个关卡都有不同冒险历程等着你哦让我们一起来进行赛车竞速大作战吧"}
{"label": "113", "label_des": "办公", "sentence": "自由工作，今目标今目标，超过300万家企业在使用的企业工作平台。横跨企业融合沟通、网络化办公、基础管理、业务协作和跨企业协作等几大应用领域特点1、平台已部署20+企业应用，可独立使用，亦可组合2、每个应用都经企业特性设计，实用、适用、易用3、支持桌面端和移动端4、开通即用，可创建、加入多家企业，快速搭建企业工作平台，办公更高效主要功能1、企业通讯录企业/团队组织架构一目了然，随时随地快速找人2、友好企业跨企业/团队的业务协作、沟通，让合作变得更轻松3、沟通随时随地进行单聊、多聊、群聊会话；文字、语音、图片、文件、地理位置共享4、工作工作频道，包含个人工作流汇总，待办事宜及快速发起业务，让工作真正聚焦5、企业群创建企业内部/跨企业群，实时在线沟通、掌握合作商机6、广播通知一键发布企业内部通知，企业消息、公告轻松掌握7、消息漫游永久保留跨平台聊天信息，随时随地查询，重要信息永不丢失8、企业圈随时随地发布公司新闻、产品动态、营销活动9、考勤支持外勤轨迹，随时查看团队成员轨迹10、企业应用集合满足企业日常办公需求更新内容8.7.8新版特性1.提升文件传输稳定性；2.消息撤回支持重新编辑"}
{"label": "20", "label_des": "棋牌中心", "sentence": "麻将大师是基于一个典型的中国游戏免费麻将游戏。也称为上海麻将，麻将台北，兄弟，麻将步道，或上海麻将游戏的目的是消除在最快的时间内所有的游戏牌，而试图达到的最高得分。每个瓦片上有一个图象，总共有43倍不同的图像。瓷砖必须选择并与同一图象的其他块匹配。每当你匹配两个瓷砖，他们都消失了，当所有的瓷砖都消失了游戏就结束了。"}
{"label": "95", "label_des": "借贷", "sentence": "现金快贷官方版，1分钟快速申请，快贷20万。手机贷款，闪电借款，拍拍贷，宜人贷，向钱贷，小赢卡贷，团贷网，融360，闪银，360借条，卡卡贷，快贷，人人贷，及贷，下钱块、用钱宝，省呗，快贷，借呗，花呗，还呗，玖富万卡，我来贷，平安普惠，2345贷款王，立即贷、手机借款、手机快贷、即刻贷，数百家贷款结构一站式申请。无论您是，快贷，信用贷款、小额贷款、消费贷款、资金周转；还是，教育分期、旅游分期、医美分期、数码分期，各种资金需求都能得到满足。大数据智能匹配，全国上百家合作机构，千万信贷经理为您服务，一站式借钱贷款服务。产品特色1.操作简单，30秒完成。2.审核快，根据您的资质快速匹配，快至24小时放款。3.费率低，大数据派单为您挑选优质的资金渠道。4.服务好，专业机构客户经理为您全程服务。合作机构给你花、闪电借款、拍拍贷、宜人借款、用钱宝、你我贷、及贷、现金巴士、2345贷款王、钱站、卡卡贷、闪银、我来贷、向钱贷、融360、360借条、闪贷、曹操贷、省呗、闪电周转、现金借款、捷信金融、马上消费、玖富万卡、平安普惠、小赢卡贷、及贷、江湖救急、玖富叮当、中原消费金融、还呗、借呗。更新内容1.优化用户体验2.修复部分错误"}
{"label": "102", "label_des": "摄影修图", "sentence": "繁华飘落的季节，有你陪在我身边，触碰那粉红色的挂件，轻轻摇曳激荡着我们的心田，这是属于你和我的浪漫，就像满天飞舞的花瓣，微乐动态壁纸带我们回到那纯真的年代，那懵懂的爱微乐，最受欢迎最精致的手机动态壁纸，海量，动漫、个性、浪漫动态壁纸自由选择，每天更有惊喜更新壁纸内容合作请联系bd@vlifepper.com修改了部分"}
{"label": "70", "label_des": "工具", "sentence": "看看社保是一款覆盖人群多、地域广、使用量大的智慧社保认证软件，主要包含异地采集、社保认证、认证查询、认证通知、智慧出行、免费发布、日常应用等便民功能。社保认证通过证件识别、人脸生存认证等核心识别技术，提供一套完整的社保信息验证流程。该软件采用了智能人脸识别模式,具有远程验证、异地验证等优点。更好的为老百姓提供安全、便利、稳定的智慧社保解决方案。,看看社保,便民利民.,1.头条界面改头换面,内容更丰富.2.修复了某些机型的权限问题."}
{"label": "5", "label_des": "快递物流", "sentence": "拉货、搬家、运东西、让货物打车出行更便捷同城货运送货，一键叫车、即时送达。同城拉货、同城运东西、配送，手握货拉拉，全城在线面包车、货车供您选择，30元即可帮您送货到家。源自香港，服务到位30秒配对，10分钟候命，5星级物流货运服务。随传随到，响应及时。提供装卸、搬货、运输等多种服务，线上和现金多种付款方式任您选择。拉货就找货拉拉，拉货搬家速运运东西，一键下单物流服务－建材运送－食品配送－上门搬家－电器家私运输－宠物出游－婚纱照包车－展览物资运送－想拉什么拉什么，想拉多远拉多远　亮点－统一低价，不再被坑，省钱－30秒配对，10分钟候命，省时－认证司机，贴心拉货，省心－实时定位，运筹帷幄，省力－预约下单，马上去玩，省功夫更新内容1、首页支持下拉选择更多车型2、收货地城市列表增加全国所有城市3、左侧菜单栏UI布局优化"}
{"label": "20", "label_des": "棋牌中心", "sentence": "心悦吉林麻将，游戏特色1、地道吉林省扑克+麻将合集，约局不受限，想玩啥就玩啥2、智能录像回放+GPS精准测距双重防作弊；3、免房号进入，无需输入房号，群内一键进入房间；4、全新3D画面，稳定流畅，健康配色，减少视觉疲劳；5、稳定不掉线，多家运营商线路，双重防护体系实力保证。更新内容1.修复已知问题2.修复部分机型游戏语音问题。"}
{"label": "83", "label_des": "问诊挂号", "sentence": "用户一网通，无需新注册，使用已有的阳光官网账户即可登录使用APP。保单好管家，保单查询、变更、续期交费，APP一站搞定。健康小助手，三甲医院挂号绿色通道，在线健康测试，助您培养健康生活方式。活动早知道，阳光客户线上线下活动早知道，随时随地在线报名。新版本发布。"}
{"label": "17", "label_des": "休闲益智", "sentence": "游戏茶餐厅是国内玩家推崇的最火爆的电视精品游戏大厅，我们集海内外不同游戏菜系，努力为玩家精心烹饪最可口的高品质电视游戏佳肴游戏茶餐厅正式开张迎客啦速速下载，更多惊喜等您细细品味更新内容稳定性改进和错误修正。"}
{"label": "70", "label_des": "工具", "sentence": "流量咪为你打造的专属流量营业厅，随时随地享受流量生活。流量咪是流量咪团队为用户精心打造的一款方便快捷的流量充值平台。为您提供高效、优质、纯净的流量充值服务。产品特色流量咪App为用户提供话费，流量，咪卡流量充值服务。支持微信、支付宝快速支付。轻松办理4G套餐、流量加油包等业务，优惠不断，活动不断。咪卡与中国移动、中国电信和中国联通合作推出的全国4G纯流量充值卡。手机、Pd、WiFi等设备上均可使用。0月租，随时充值随时使用，无其他费用。流量币用户可使用流量币对咪卡流量和手机流量进行充值。通过参加流量咪官方活动，悬赏内容，每日签到，流量圈打赏和充值购买等方式获得流量币。玩转流量币可以免费换取等更多流量。流量咪商城商城内商品可以通过流量币兑换或者直接购买。多种终端配件选购，为你精打细算、畅享移动wifi。===怎么反馈使用===QQ反馈群492165354微博@流量咪微信公众号liulingmi30流量咪官网http//www.30mifi.com1.开机界面，流量圈页面2.已知3.新增电信咪卡批量购买功能4.新增电信咪卡代购功能"}
{"label": "13", "label_des": "仙侠", "sentence": "《逍遥诀》手游是一款国风唐韵玄幻手游巨作，同名影视剧正版授权，数十万字复刻原着剧情；人气偶像吴倩倾情代言，剧中主角共书盛唐奇缘；匠心还原剧中场景，像素级11打造盛唐建筑；四象生八卦，八卦玩法玩转烧脑阴阳搭配；盛唐名士鼎力相助，招贤纳士共创盛唐辉煌。,撒糖虐恋同名剧手游,《逍遥诀》是一款由腾讯独家代理的国风唐韵玄幻巨作。作为腾讯视频数亿级独播大剧《盛唐幻夜》的官方合作手游，耗时两年，采用唯美3D次时代画面深度打造了极致还原的人物、建筑、服装等游戏要素，并通过数十万字的人物对白和全程高品质的配音还原原着剧情，力求为你呈现一个完整且有温度的盛唐世界。人气偶像吴倩倾情代言，在游戏里化身叶远安与你共赴奇缘，御剑齐飞，游遍山河，拜访名士，一起寻找九星天珠的力量。还等什么百万玩家邀你一起逍遥游盛唐，玩个痛快"}
{"label": "83", "label_des": "问诊挂号", "sentence": "南京妇幼客户端，全心全意为您服务预约挂号按时间点预约号，避免长时间院内等待产科转卡准妈妈的福音，动动手指完成建卡预约医生咨询向科室医生提问，让就医更加方便快捷医检报告医检报告实时推送，检查结果及时掌握费用清单门诊住院费用清单，及时了解费用信息更多功能正在开发中，敬请期待......,南京妇幼官方客户端,开通预约挂号、当日挂号的支付宝支付功能"}
{"label": "28", "label_des": "论坛圈子", "sentence": "近 1000 万知识付费用户选择了知识星球。在知识星球里，创作者可以亲密连接自己无限多的粉丝。凯文凯利提出过「一千位铁杆粉丝」的观点任何从事创作或艺术的人，只要能获得一千位铁杆粉丝，就足够生计无忧，自由创作。知识星球是内容创作者连接铁杆粉丝，运营高品质社群，实现知识变现的工具。在这里，每个人都可以与气味相投的意见领袖分享见解。在知识星球里，你可以 聚集你的铁杆粉丝一起更深度、亲密地交流。 持续提供高质量专业内容。 群策群力让知识发生裂变。下载知识星球，构建属于你的粉丝圈子、付费群，将获得 更直接的知识变现。 更自主的管理方式。 更长效的信息沉淀。加入知识星球，购买你所喜爱的 KOL意见领袖的星球，你将获得 更接近源头的知识资讯； 更富有价值的人际网络； 更亲近意见领袖的机会； 更快速高效的个人成长。知识星球解决的问题有 内容创作者的粉丝管理工具； 保障隐私情况下和粉丝近距离深度亲密交流； 有门槛能产生更高质量的交流； 可以做内容沉淀，所有文件都长期保存；联系我们公众号搜索「知识星球」，或在知识星球加入「星球学院」。官网https//www.zsxq.com更新内容知识星球v3.24.0版本新特性1.支持分享长图到微博；2.支持设置身份标识知识号；3.星主和合伙人每周可以收到合伙人贡献排名；4.编辑星球资料后可以预览效果了；5.优化合伙人加入星球的通知；6.优化创建星球流程；7.修正已知问题，提升性能和稳定性。"}
{"label": "84", "label_des": "养生保健", "sentence": "中草药宝典，让大家全面的了解我们的中药知识和中药文化1、九大类别上千种常见的中草药知识全面了解2、中药文化，带领我们去听听以前的经典的中药故事和传说3、中药鉴别，了解鉴别中药的真假方法4、收藏功能，对喜欢的中草药一键收藏更新内容1、修复Andorid8.0的闪退问题2、修复其他已知的问题"}
{"label": "70", "label_des": "工具", "sentence": "中国产品质量追溯查询是一款专为广大消费者提供产品安全服务的追溯软件，国内具有权威性的第三方追溯服务平台，保证商品追溯信息的真实性，完全免费。客户只要用手机扫描一下二维码，就能即刻查询到商品从生产直至销售各环节的信息记录。本软件查询流量小，使用方便，是您购物时必不可少的一款应用软件，让您的消费更安全更放心。敬请下载，赶快体验愉快消费之旅吧,中国追溯让您的消费更安全更放心,修改已知bug，提高用户体验"}
{"label": "87", "label_des": "美妆美业", "sentence": "1.你有过在外请人修眉，但是并不满意的经历吗2.你是不是看了半天达人的视频，却怎么也没有学会3.你是不是看到明星美丽的眉形会羡慕，却不知道如何画成这样4.你是不是每天早上要花很长的时间画眉，又要急急忙忙赶去工作画眉的三大问题学不会， 画不好， 画的慢， ======核心是没有掌握科学的方法======画眉神器美妆科学家独创画眉新方法线上虚拟试眉找到适合眉形线下画眉神器套装速成简单三步完成专业级画眉效果试眉软件+画眉套装=快速帮你实现美丽以前需要花大价钱请高级化妆师来给出建议，现在APP免费提供以前修眉不知道修眉师会修成什么样子，现在可以拿着虚拟试眉的照片沟通以前画眉要练习很多遍，现在用画眉神器很快学会以前要早起10分钟画眉，现在用画眉神器1分钟搞定更新内容修复部分机型闪退，化妆失败的bug"}
{"label": "46", "label_des": "视频", "sentence": "新版上线，正义来临二次元党最强根据地，向人类伸张正义的时刻到了萌点相投约约约•天下同好从此团聚，找到自己圈子简直太容易•发现附近团聊~身边组织等着你加盟•个人时间线诞生~让好友了解你的一言一行聚合放送刷刷刷•弹幕发射开始~版聊什么的最开心了•可自定义片单~把自己最爱的合集秀给伙伴看•动画相关延伸内容不断更新~还有各种神秘新分类待你探索猫团NPC求关注•请加入官方QQ群392120258•请关注官方微博@猫团科技，随时了解新热动态1、解决了某些手机团聊时候出现的闪退2、解决了部分手机在切换sd的时候无法读取到sd卡上已下载的视频的"}
{"label": "18", "label_des": "动作类", "sentence": "「绝望3洞穴逃生Hopeless3」是一款暗黑风格的冒险类动作手游，游戏中你将和小伙伴们一起深入地心展开惊心动魄的冒险。游戏的玩法延续了前作，玩家需要在怪物现身后迅速作出反应，消灭这些可怕的怪兽。但是要注意，黑暗之中到来的还有可能是小伙伴，不要射击他们哦。更新内容更稳定、更优质，邀您一起体验。"}
{"label": "70", "label_des": "工具", "sentence": "山东移动客户端是中国移动山东有限公司官方推出的，专为山东用户打造的掌上营业厅，无论何时何地，24小时随时打开山东移动可享新增娱乐专区直播海看影视海量内容为你优选；全球通专享国漫礼包购机特惠生日特权；蜂蜜乐园赚蜂蜜秒豪礼兑话费；语音助手全新体验升级畅销游戏邀你玩；为了让您获得更好的用户体验，山东移动客户端会不定期推出精彩活动及流量优惠，建议打开手机设置通知山东移动允许通知，确保第一时间体验更好的掌上服务。另外，您指尖的小星星对我们很重要，记得给我们五星好评哦。联系方式使用中如果有任何问题可通过以下路径联系我们①山东移动我的右上角设置意见反馈。②山东移动我的智能客服，在线为您答疑。,您的掌上营业厅,新增娱乐专区直播海看影视海量内容为你优选优化全球通专享国漫礼包购机特惠生日特权蜂蜜乐园赚蜂蜜秒豪礼兑话费语音助手全新体验升级畅销游戏邀你玩更多贴心细节，等你发现。"}
{"label": "24", "label_des": "辅助工具", "sentence": "浙天OA办公软件更新内容无"}
{"label": "53", "label_des": "中小学", "sentence": "2000万妈妈的选择权威幼儿心理教育学家编写，熟悉儿童大脑构造和发展，专注儿童大脑开发和智力发展经验证，儿童专注力观察力以及逻辑思考能力显着提升，是儿童逻辑思维启蒙发展的必备软件简介麦田英语专为310岁儿童设计的英语启蒙课程，通过英语单词、句型、对话、自然拼法、26个英文字母大小写的数学培养，注重生活化口语教学，为儿童英语会话、书写能力做准备内容课程包含1.单词268个2.句式144个3.英语对话256个4.字母书写26个5.自然拼读26个6.儿歌36首我是英语小达人，我爱英语，我喜欢在生活中用英文讲话，这样是不是很酷呢小朋友，快快加入吧更多应用「麦田认字」专为310岁儿童设计的认字启蒙课程，包含所有认字基础学习，让孩子通过趣味的场景游戏爱上认字「麦田数学」专为36岁儿童设计的数学启蒙课程，包含所有数学基础学习，开发孩子对数字的认知，丰富数学概念,让孩子通过趣味的场景游戏爱上数学关注支持微信公众号爱宝麦田麦田官网www.mytian.com.cn反馈邮箱service@mytian.com.cn欢迎联系我们，提出宝贵建议，共同为孩子提供更优质的教育服务,每天十分钟轻松学英语,1.新增分享功能，和宝宝一起分享学习成果；2.新增趣味视频动画导入，激发学习兴趣；3.修复部分bug，体验更好；"}
{"label": "85", "label_des": "医疗服务", "sentence": "烟台市毓璜顶医院官方APP是烟台毓璜顶医院官方推出的手机应用软件，旨在医院现有服务基础上简化就医流程，减少就医等候时间，方便患者就医，改善患者就医体验，提高患者就医满意度。客户端主要功能预约挂号提供本院全部科室普通门诊和专家门诊的预约功能，患者只需一部手机，即可完成预约挂号。当天挂号提供本院全部科室普通门诊和专家门诊的挂号功能，患者可以通过客户端实时挂当天的门诊号，还可以随时随地查看排队叫号信息。手机支付支持患者在线支付挂号费、诊疗费、药费、检查费等，减少了患者排队等候时间，大大提高了就医效率。居民健康卡充值客户端支持患者在线给居民健康卡充值，节约了患者排队充值的时间，更加方便患者。报告记录查询患者可以通过客户端轻松查阅自己的检验检查报告单，免去了用户往返医院带来的不便。声明烟台市毓璜顶医院官方APP由烟台毓璜顶医院与苏州智康信息科技有限公司联合研发。,烟台毓璜顶医院官方客户端,1.增加患者身份证真实性的校验功能2.修复bug"}
{"label": "71", "label_des": "亲子儿童", "sentence": "妈妈网为您提供最新的信息和资讯行业资讯、供求商机、展会展览功能全面，是各行业的手机交流平台。以便捷的浏览方式、强大的应用功能，最新的资讯信息，时时刻刻的为您，让您爱不释手"}
{"label": "96", "label_des": "理财", "sentence": "专业网络借贷信息中介平台，投资年化收益8.8~13.8笔笔投资可刮奖，加息券、红包领不停资金银行存管，全程为您资金保驾护航注册即得58元红包和1.8加息券新手专享15年化新手体验标首投送2.8加息券和88元红包笔笔投资可刮奖，加息券、现金红包、抵扣红包领不停邀请好友理财投资，就可获得8元红包奖励，上不封顶每月满就送满额奖励，排名前十还有排名奖，高达988元现金红包。股票波动、基金风险，安全稳健，投资理财，就选城城理财。全程风控，优质项目5道风控层层筛选，收益稳健银行存管，全程为您资金保驾护航信息安全保障，多重安全防护。法务安全保障，合法公开。风控管理保障，全面控制风险。核心团队成员行业来自银行、基金、互联网、股票，专业护航，安全保障宝付、连连快捷支付，手机电脑均可投资，安全便捷50倍银行收益，比股票赚钱，100倍银行服务，比银行贴心联系我们]客服热线4006789017官方微信服务号zycclc123微信搜索城城理财QQ官方群234227675更新内容1、新增产品类型惠消费惠消费是借款人在城城理财网络借贷中介平台上申请发布的用于买车、旅游、装修等消费用途的融资项目。借款人须提供个人信息、相关资产信息、借款用途和还款来源等资料，签订借款协议，并由企业担保以降低融资方违约风险。本产品由第三方机构筛选优质业务进行输送和保付，或由浙优资本线下项目团队开发优质业务，严格进行风险把控，全力保障出借人的资金安全。2、部分功能优化"}
{"label": "98", "label_des": "记账", "sentence": "快速记账会管钱1.极速记账快捷记一笔，记账更快捷2.语音记账简单说句话，自动就记账3.拍照记账拍照就记账，点滴汇生活6.实用分类合理多分类，标准性记录7.报表清晰多数据图表，直观更贴心更多功能正在路上1.自动记账绑定卡牛，刷新一键入账2.币种记账货币随心变，贴合各币需求3.可设预算监控消费，家庭收支平衡4.情景账本汽车、旅游、生意、人情等5.数据备份支持本地备份云备份，三端同步更新内容优化体验，增强稳定性。"}
{"label": "70", "label_des": "工具", "sentence": "刷机助手官网http//www.shujizhushou.cn是国内一款安卓智能手机一键刷机软件，致力于为安卓手机用户提供简单便捷的刷机服务。刷机助手安卓手机端一键刷机工具，相对于其他刷机工具，刷机助手的特色在哪里呢一键刷机，不是PC端，而是在手机上就能完成哦☆打开刷机助手系统自动匹配您的机型或者你可在个性设置中选择机型☆下载喜欢的ROM、刷机包刷机助手中现在已经支持600多款手机、近7000款刷机包供您选择☆一键刷机刷机有风险，注意看提示哦就是这么简单，3分钟，就能完成你全程刷机的工序更新内容1、优化下载功能2、修复BUG3、界面调整4、支持更多机型一键刷机功能5、关注刷机助手官网http//www.shujizhushou.cn"}
{"label": "70", "label_des": "工具", "sentence": "多彩便签，方便您的生活。除了具备自由选择字体大小、便签背景颜色等基本功能以外，我们还提供以下强大的功能。1、便签支持直接发送到手机桌面，可以方便用户查看信息。2、便签可以直接分享到微博，qq空间和直接通过短信发送。3、提供便签提醒功能，不怕错过重要的事情。4、支持清单模式，方便用户管理各种事项。5、拥有备份至sd卡的功能，确保资料不会丢失。6、文件夹模式，可以帮助用户分类管理各种事项。7、在便签上有电话号码的时候。长按可以拨号。更新内容1.修复已知bug2.提高稳定性"}
{"label": "70", "label_des": "工具", "sentence": "CC校内通APP是一款功能全面的家校互动管理软件，结合了线下上千所合作校区的实地教学管理经验，精心设计并研发的符合当下学校及培训机构发展的一款APP。该软件旨在通过线上线下结合的方式更好地达到家校共育，让学校管理工作更高效，让家长育儿更轻松。教师能通过CC校内通做什么发布班级通知及校区活动及时与家长互动留言上课实时点名、考勤管理便捷的课堂评价布置作业支持图片、语音、视频在线批阅作业考试管理、班级学情分析发布班级照片及视频、制作学生档案学生请假一键审批教务人员课间巡堂管理运营人员实时查看运营分析为什么CC校内通深受广大家长青睐安全到校提醒，给工作中的您带来一份安心随时查看孩子课程表、了解学习内容每节课后查看孩子课堂评价，了解上课表现与教师互动留言，在线沟通闲暇浏览孩子班级快照，班级视频查看每日作业，监督孩子完成，并查看作业成绩查看孩子每次考试成绩单，了解孩子近期学习成果系统自动生成错题集，重新组卷随时再战定期学情分析报告，给您准确的家庭指导添加家庭中其他成员，让全家一起关注孩子成长在线请假和缴费，足不出户，轻松搞定,CC校内通让家校互动更便捷,1、智能巡堂功能改版2、作业点评流程优化3、增加助教端请假审批功能4、点名及考勤管理增加请假状态标识5、增加学生档案资料修改功能6、增加校区负责人和教务C聊功能7、班级圈数据显示优化"}
{"label": "17", "label_des": "休闲益智", "sentence": "至尊电玩捕鱼不一样的体验,是经典休闲手游电玩,这是一款具有丰富的捕鱼场景，设计了全新的世界观和全新的画面视觉体验，至尊电玩捕鱼让玩家在游戏的过程中身临其境的感受捕鱼的乐趣。同时你还可以感受到进入大海的感觉，是捕鱼电玩游戏玩法的大变革版本，永不落空的子弹，海底深处的BOSS，直入深海10000米的快感这些新玩点，更加惊险、刺激，同时充满猎奇的氛围。至尊电玩捕鱼给玩家带来休闲、探索、挑战三合一的全新体验。这是一款完全免费的绿色游戏哦，捕鱼电玩游戏爱好者都在玩的游戏哦,捕鱼不一样的体验爽快,为您优化了体验细节。"}
{"label": "17", "label_des": "休闲益智", "sentence": "经典趣味的逃脱闯关游戏。br/古老的民间益智华容道单机游戏。br/&ldquo;智力游戏界的三个不可思议&rdquo;之一。br/br/马路大堵车啦快帮我们顺利通过路口吧br/我们要做的就是把阻挡马路的其他车都挪开，br/使得其他车都停在停车格内，让TAXI顺利过去。br/br/游戏玩法br/1.水平方向停靠的车辆，只能水平移动br/2.垂直方向停靠的车牌，只能垂直移动br/3.把其他车辆都移到停车格位内，不占用车道br/br/高达两千关卡的趣味华容道闯关游戏br/游戏难度从易到难，慢慢上手超容易。br/趣味解谜，休闲益智，和魔方、独立钻石棋一起挑战智力游戏了一些BUG。"}
{"label": "25", "label_des": "约会社交", "sentence": "与你喜欢的T快速相遇你还在为不知道谁喜欢你而烦恼吗快使用查看谁喜欢过我不用左右滑动，可以立即和喜欢你的TA迅速配对。你想增加在附近人的曝光度快使用超级曝光让你的曝光率提高10倍，让你的曝光度瞬间MAX。VIP五大权限会员尊贵标识昵称升级红色，专属身份标识让您魅力值爆棚~超级喜欢喜欢更有份量，让T立刻看到你无限反悔强力反悔，瞬间找回错过的T无限喜欢突破限制，喜欢就无限滑漫游定位位置漫游，与更多朋友sy嗨探探是一款集附近人、聊天、交友、社交于一身的APP。探探的功能完善，用户真实，无骚扰，可屏蔽手机联系人同事，老板，朋友交友随心随意。如果你喜欢探探，别忘了给我们打分和评论哦~如果你有意见和建议，欢迎联系我们官方网站tntnpp.com客服邮箱support@tntnpp.com微信公众号tntnp1新浪微博@探探更新内容今天原本是个平凡的日子直到我发现探探竟然更新版本了这感觉怎么说呢我的天空星星都亮了这一版本和之前有什么不同呢优化程序猿贴心的修复了bug我惊了，这是什么神仙操作呢探探的程序员是会变魔术吗表面上看不出任何不同用起来却如此不一样更快了更爽了别拦我我要立刻去更新了"}
{"label": "70", "label_des": "工具", "sentence": "智能遥控是针对本公司智能家居硬件产品在全屋智能场景中的通用版控制客户端，是用户控制和管理智能设备的操作平台。可以方便的将家庭中的智能硬件设备按照房间分类、操控。支持设置家庭管理员与普通成员，实现家庭权限管理。同时采用模块化的功能设计，可灵活增加不同设备和面板；可以在本公司提供的模版库中选择通用组件，快速搭建个性化控制面板，轻松实现设备接入。不同产品接入同一客户端，实现联动控制，操作方便；免去品牌厂商客户端开发投入，更快实现产品智能化。"}
{"label": "70", "label_des": "工具", "sentence": "大公鸡七星彩主要功能推送及时推送，及时收到开奖号码；奖表全完整的奖表数据,要多长有多长，支持搜索；画规奖表模板、颜色、各种工具应有尽有，画规神器；云规智能云规，叹为观止长条局王、至尊、福星高照、一夜谈、808，你能想到的都有；统计对长条进行深度统计，一眼掌握准确的长条；彩圈七星彩专业达人都在这里；大师可以长期跟踪，并关注名间高手；有料达人荐号，互动交流；解梦冥冥之中，自有天意；筛选筛选王，优化组合，最小投入，最大回报,梦想扬帆起航,V7.2.5本次版本更新解决部分手机不兼容问题修复部分已知bug，优化交互体验"}
{"label": "70", "label_des": "工具", "sentence": "可能是史上最漂亮的计时类应用，包含世界时钟、闹钟、秒表和计时器，锤子科技smrtisn出品。注意如果您正在使用MIUI，请前往安全中心授权管理自启动管理中将锤子时钟后的开关打开，并前往设置其他应用管理中选择锤子时钟，将自定义通知中的显在通知栏中显示和在锁屏上显示的开关打开。这样做尚不能避免闹钟启动延误，但是可以避免闹钟失灵和闹钟和计时器的弹窗不正常显示的问题。更新内容新增多语言支持，可在设置关于界面语言中设置新增重复闹钟可以选择在法定节假日时关闭"}
{"label": "70", "label_des": "工具", "sentence": "全能小确幸喜气洋洋抢红包助手全能红包2018全能的免一费抢红包软件，全面解放双手，千万红包错不过；再也不用担心错过一个亿；全能红包是以红包为基础衍生的免一费抢红包软件，让您快速抢红包的应用；让你每天都在淋红包雨，每时每刻抢红包、随时随地捡红包；喜气洋洋过大年，抢红包就用全能红包，自动抢红包的红包助手；有红包就不错过红包提醒，关键词屏蔽，自动回复等，更多功能就在抢红包助手全能红包；全能红包祝您新春快乐功能更新说明全自动抢红包后台自动秒抢；全面支持扣扣、V信等六大渠道抢红包；语言红包提醒；红包来了语言震动；抢红包自动回复；红包屏蔽功能设置；一键开启抢红包；游戏红包秒抢、红包精灵等等；整点红包社交红包达人整点红包功能震撼上线，每天整点，答题分百万英雄红包；整点红包不限抢；完成达人成就，派派同城显示排名，成为城市达人；个性功能定制星座运势、天气攻略、娃娃取名、微信分身、微信多开、一键转发、夺宝、wifi钥匙、手机赚钱等等功能。,红包助手，抢红包，红包神器,版本更新1.仅支持Android4.4版本机型2.新增邀请功能3.优化了页面逻辑结构；优化了部分字体的显示问题；4.优化了页面的UI视觉效果和交互效果；优化了应用的稳定性；"}
{"label": "95", "label_des": "借贷", "sentence": "上海乔融金融信息服务有限公司是国内专注于医疗行业消费金融的互联网金融信息服务平台;凭借丰厚的医疗行业从业经验以解决医美场景化金融需求为出发点,借助fintech科技的力量打造专业的一站式医疗消费金融平台.医分期新的界面更美观流畅我的分期信息,触手可及首页一键申请,轻松分期［功能要点］1.线上申请,快速便捷;2.finch科技助力审核,10min授信;审核状态详情实时可查3.随时随地手机还款;还款无忧,打造更便捷的全流程体验,,1.优化进件体验2.优化h5页面"}
{"label": "53", "label_des": "中小学", "sentence": "爱学堂，首创中小学全教材动漫课程，将课堂的知识用动画的方式来讲解拥有从一年级至高三年级，所有科目同版本同教材的海量动漫教学视频知识换种方式学，让孩子更易吸收，让学习更加高效爱学堂，也是教育部在线教育研究中心基础教育频道的研究交流和成果应用平台，未来的学习就是这种方式产品特色细分版本包含人教版，北师版，鲁教版...等22个版本的课程；同步教材所有动画课程的结构都同步课本的章节；精选习题知识点视频后紧跟精选例题及例题解析，随学随练；皇冠会员每天1块钱，本年级所有科目全部课程免费学；离线缓存缓存到本地，随时随地没网离线也能学。联系我们官方微博爱学堂在线微信公众号爱学堂用户QQ群480235743更新内容1.优化一些性能问题。"}
{"label": "91", "label_des": "运动健身", "sentence": "100领运动红包的骑行专业必备软件，国内专业骑行app社区和工具，记录骑行数据及进行数据分析，户外路书，骑记分享，随时随地发布约伴，实时分享位置，即时群聊。1.骑行数据记录用户骑行里程、轨迹、配速等相关信息。2.路书制作发现你的精彩旅程，与更多骑友分享3.一键分享可以一键将运动记录分享到微信、微博、QQ空间。4.红包功能每日完成指标可以获得红包，当积累到一定的金额可以提现。,骑行领现金红包,1.优化了运动轨迹2.修复了bug3.共享骑行更多福利哦"}
{"label": "48", "label_des": "音乐", "sentence": "配音可以让文字一秒变成语音，丰富的发音人选择，海量背景音乐，自由的声音调整，让你轻松合成语音。本产品适用于商场店铺广告促销配音、地摊叫卖录音制作、英语听力音频制作、有声朗读等多种场景。　　核心功能　　1、智能语音合成核心技术由百度智能语音开放平台和云知声开放平台提供。　　2、导出MP3文件生成的MP3文件可以拷贝到U盘或者内存卡里面播放。　　3、蓝牙播放可连接蓝牙音箱播放，无需导出文件也可使用。　　4、海量背景音乐支持添加背景音，个性化定制背景音乐。　　产品特点　　1、操作简单，中英文随意切换，多种发音人选择。　　2、海量背景音乐，与您的广告完美搭配。　　3、同步导出MP3和歌词文件，多平台分享至好友。　　4、支持蓝牙音箱播放，无需导出文件。5、自定义调节，设置你想要的声音。　　适用场景　　1、广告配音商场广告促销、地摊叫卖、企业宣传、影视配音等。　　2、英语读物制作各类英语配音，英语听力音频制作等。　　3、有声阅读小说、杂志、课本、童话，打造属于你的个性化听书APP。　　4、广播类学校、企业、车站、机场、商场的广播播音。联系我们　　客服QQ2787069743　　特别感谢　　感谢百度智能语音开放平台和云知声开放平台提供语音合成服务。"}
{"label": "111", "label_des": "购物咨询", "sentence": "返还网11年专注于购物返利，网购省钱的APP，全网大额优惠券，2000万购物达人公认首选省钱利器，为用户省钱过亿。返还用户可享返还翻倍+券后再返+极速到账+返还金额全显示下载福利新人专享注册即送10元可提现红包，更有超多爆款0元抢商品网购必备返还工具通过返还网去淘宝网/天猫/京东/唯品会/一号店等800家商城购物，至高返利80领优惠券海量商家千万级优惠券、内部券、打折券，先领券再购物商品特卖严格筛选品牌商家，每天精选货真价实且物美价廉的商品查历史价展示商品历史价格，识别虚假打折促销，低价购物真聪明值得信赖返还网权威官方pp，实时监控淘宝/天猫/京东等各大商城历史价格走势，每天上线服装/居家/美食等真实打折的商品。返还网通过返利模式，在淘宝/天猫/京东/拼多多/唯品会/淘粉吧等特价的基础上，进一步提供金额可观的返利，真正实现历史低价。客服电话4000053000返还网站www.fnhun.com返还微信fnhunwng返还微博@返还网更新内容1.商品详情页加载更流畅2.搜索结果增加个性化推荐3.在个人中心可解绑淘宝账号重新授权4.首页内容支持动图展示"}
{"label": "13", "label_des": "仙侠", "sentence": "这是一款国风仙侠战斗手游，精致的国风画面效果，畅快的战斗刷怪快感，多变的萌宠造型，华丽的百变羽翼，炫酷的神兵特技，并且拥有离线挂机的功能，让忙碌的你更好的利用碎片时间，全地图的BOSS争夺，大量携带神装的BOSS全地图给予玩家争夺，自由公平的交易系统，BOSS掉落的装备可以市场交易获得元宝，助你修仙之路一骑绝尘。,唯美中国风修仙战斗手游,新增内容1、商城增加育神珠妖的购买，六转后可以购买，帮助更快升级；2、新增32大跨服玩法诸天争霸，跨服世界等级610级开启，32服争霸、全新地图、新战斗机制、丰厚奖励；3、新增装备觉醒系统，装备打造套装后可分别对三类套装进行觉醒，提升装备的基础、强化、洗炼、套装属性；4、新增洗炼精琢功能，当装备5条附加属性均洗到红色品质后开启；5、新增外观预览框框，让你获取外观更直观哦；6、新增跨服进度榜日常跨服页签，让你了解跨服进度更加省心；优化内容1、深渊boss血量优化，boss血量会随游戏时期变化；2、半月仙宫血量调整，增大后期仙宫典狱长血量，让更多玩家可以参与击杀；3、boss之家AI优化，一层boss不开启寻怪，避免前期低战力玩家被boss伤害；二层及以上boss增大全图寻怪范围，轻松挂机无压力；4、boss之家boss位置调整，根据统计玩家常用行走路径排布怪物，助力智能挂机打怪；5、新增16层仙炼塔，加大经验丹和蟠桃的奖励投放，助力后期玩家迅速提升战力和等级；6、圣域武道增加星源石产出，福利更加丰厚；7、经验感悟新增十次感悟按钮，方便玩家更快感悟；8、增大本性别套装石掉落的比例，帮助玩家更快收集套装。"}
{"label": "34", "label_des": "新闻", "sentence": "大宜宾官方APP，提供宜宾新闻资讯、吃喝玩乐美食推荐、公交查询、房屋租售、招聘求职、同城交友等丰富功能的手机客户端。大宜宾花了2年时间打造了全宜宾影响力自媒体平台，总用户数已经超过50万，现在我们将投入全部精力为宜宾市民打造一款功能更加全面的APP。再过2年，宜宾将会有超过100万人在大宜宾APP上查看宜宾本地新闻资讯、爆料八卦、分享宜宾本地美食、查找宜宾招聘信息，参与宜宾同城交友活动，下载大宜宾APP帮你快速发现一个更加精彩的生活方式。在宜宾，吃喝玩乐购，高质量的生活方式离不开大宜宾APP联系我们官方网站http//www.dyibin.cn微信公众号大宜宾客服电话08318228116更新内容新增支持支持用户编辑自己的帖子减少私信骚扰设置哪些人可以给我发私信新增家居服务版块修复返回APP重新启动的问题新增其他一些小功能"}
{"label": "70", "label_des": "工具", "sentence": "飞利浦电视智能遥控器是一款智能电视应用，通过使用它，您可以替换您的普通遥控器，获得更多观看电视的美好体验。目前飞利浦智能遥控器可以被安装在iphone/ipd/ipod设备上。通过使用飞利浦智能遥控器，您可以1.浏览家庭局域网中支持DLNA的设备，比如安装有windows7的PC，将PC上共享的音频、视频、照片等媒体内容通过飞利浦智能遥控器播放到您的飞利浦电视上。也可以把您手机或者平板电脑上的多媒体内容通过互联易享功能播放到您的飞利浦电视上。2.替换您的普通遥控器。实现用您的手机、平板电脑控制您的电视。可以切换电视频道，控制音量大小，快速切换到指定的应用上等。3.模拟无线鼠标。通过模拟无线鼠标，飞利浦智能遥控器让您能够使用更多的智能应用，同时不受传统有线鼠标的羁绊，让您观赏电视更自在。4.模拟无线键盘。使用遥控器输入文字太累没问题现在就可以使用飞利浦智能遥控器的模拟键盘功能，直接使用手机、平板电脑，开始进行文字输入。更多其它功能，等您来挖掘更新内容优化体验，增强稳定性。"}
{"label": "48", "label_des": "音乐", "sentence": "我的音质特别好，无损独一家；我的内容特别棒，给你海量精致歌单，还有炫酷智能推荐。我的主页特漂亮，尊贵VIP，美美的头像装扮，优先抢票特别福利，还能免广告哦我的性能特别棒，内存小速度快，能让音乐飞起来。我的性格很温柔，我的音乐很贴心，我的服务很周到。这个世界太纷扰了，我只想安安静静地做个音乐App。主要功能无损音乐海量超高品质无损音乐榜单收藏动听榜单每日更新，流行金曲不再错过精品歌单集结千万用户打造歌单发源地，随时淘到好音乐搜索升级本地音乐，智能推荐，想听什么都给你歌词显示逐字歌词，桌面歌词，字字句句更贴心音乐圈听音乐聊心情，我和你只有不到一首歌的距离全新蜜语闺蜜手机直播台，随时蜜语，随时有你，我在蜜语等你增值服务个性头像，尊贵标识，音乐世界更精彩彩铃铃声铃声彩铃轻松设，让你的生活更多彩流量包月流量不限，听歌更畅快中国联通，广东移动，江苏电信用户适用用户眼中的多米这次更新之后好用多了，也可以听上一首歌了，界面更加清晰舒服，希望再接再厉支持多米可能多米更加注重个性，版面也比较文艺，所以我一直很偏爱她来自我是一个蜜柑从大学开始起用的多米，一直到今天都没有换过别的播放器了，那个时候在学校里的广播台做播音员，在节目里用的歌曲都是来自多米。多米里的歌都很小众，很时候广播，都很赞，简直不能更棒了来自一只花椰菜下载多米，真的收获很多开心。它会让你多了许多朋友，不用出门也可以释放快乐真心的赞来自月不湾一首歌唱给不同的人听，一群人讲不同的故事，在多米的不仅仅是音乐来自快乐木鱼你用过之后又会怎么说，我很期待哟~联系方式如果您有任何问题或者意见反馈，请邮件kf@duomi.com，QQ1379519580，或者拨打电话4000123532想要加入多米的大家庭，请加QQ群149526845,多米音乐不再一个人听音乐,性能优化及bug修复"}
{"label": "19", "label_des": "体育竞技", "sentence": "破解特性游戏破解为无限钞票。滑板派对SktePrty破解版是一款以滑板为主题的策略类的休闲益智游戏。丰富的游戏关卡设计，为你的游戏增添趣味和挑战；合理的道具搭配，能够更好的发挥其能力；游戏中设定了多种模式的玩法，让玩家感受游戏的乐趣。喜欢的玩家赶紧带着你的小伙伴一起下载体验吧更新内容各种各样的bug修复和改进。更新内容稳定性改进和错误修正。"}
{"label": "45", "label_des": "兼职", "sentence": "赚钱帮你赚钱的手机兼职赚钱APP，看头条文章赚零钱，玩手机兼职做赚钱任务，学生赚钱、宝妈赚钱都在用爱上兼职，轻松赚斗米，米赚,分享海.淘新闻与每日.赚点头条资讯，酷划,趣头条,就可以赚钱，帮帮赚钱网赚兼职，众人帮你找到全新赚钱方式，丰富的赚钱类型和海量任务，都在爱上兼职。一元提现赚钱全新版本降低提现门槛，1元、5元、10元任意提现，门槛超低等你来赚钱新手任务赚钱新手任务专为新人定制，帮帮传授赚钱秘笈，帮你轻松赚取2元红包。文章分享赚钱分享头条文章到微信、朋友圈、QQ等社交，好友点击阅读后就可得到现金奖励。他读你赚，坐享红包奖励。邀请好友赚钱邀请好友一起加入爱上兼职赚钱，注册后输入邀请码，好友和你都可获得现金奖励，追高可获得1000+现金奖励，还不赶快加入爱上兼职赚钱。签到任务赚钱坚持签到打卡，也可额外赚钱，助你实现每天1小时，月赚上千元的赚钱小目标。爱上兼职手机赚钱软件，随时随地找到合适的兼职。我们是一款大学生、宝妈、上班族兼职必备pp，让您赚钱无忧求职、找工作、应聘时享受到贴心服务和多重保障，赚钱真的很靠谱手机赚钱软件让在校学生随时求职，兼职赚钱一手抓更新内容1.修复已知Bug2.提升系统稳定性，提升用户体验"}
{"label": "17", "label_des": "休闲益智", "sentence": "AppStore累计103次游戏推荐，CndinVideoGmeAwrds最佳跨平台游戏，Kongregte最佳新游戏奖，全球百万玩家五星好评。br/制作团队br/这是一群来自美国的顶尖游戏制作团队带来的模拟经营佳作。制作人DiHung是来自华尔街的投行精英，擅长货币化和度量驱动的游戏设计，你可以发现《商店英雄》的交易系统是完全自由开放的，钻石和金币可以实现自由交易，只要你拥有智慧不用氪金也可以赚的盆满钵满。游戏的艺术总监ChrisHui是一名艺术家，曾就职于迪士尼，也在NCSOFT和Kbmr这样的世界级游戏公司担任艺术岗位，《商店英雄》的美术设计正是基于迪士尼卡通风的一次艺术创作。当然，《商店英雄》的其他制作人员均是来自各自领域的顶级精英，凤凰时代，Kbm、Crowdstr,Glu,Lepfrog等等。br/br/游戏特色br/br/1.美式经典迪士尼卡通风奇幻冒险br/这不是一款传统的模拟经营游戏，而是一个充满冒险的经典迪士尼卡通风奇幻世界，由迪士尼艺术大师倾力打造。游戏中不仅仅是商店经营，你还可以打造和熔炼装备，武装自己的英雄战队，建立城市，发展自己的商业帝国，还可以在酒馆中里和你的英雄谈天说地，进入地宫打败BOSS，开启宝箱，获得传奇奖励。br/br/2.魔性经营乐趣肝到停不下来br/游戏的要素丰富，你不用担心在游戏中无所事事，也不用担心像其他模拟经营游戏那样卡在制作时间上无谓的等待，游戏的节奏堪称&ldquo;时间杀手&rdquo;，在游戏中你拥有非常的装备制作线路可以选择，并且可以通过升级制作台，投资和建设以及员工培训实现一秒升级。总之，游戏的要素环环相扣，让你肝到停不下来，如果你是一个休闲玩家也完全不用担心，时间不是这款游戏成功的唯一标准，你同样可以找到自己的乐趣所在。br/br/3.完全开放的自由交易生态br/游戏的交易屋绝对是你所见过的最自由的交易体系，在这里钻石和金币可以自由转换，氪金不再是唯一选择，就像现实世界的股票交易所一样，这里是一个完全自由的市场，你可以巧妙的利用时间和供需差，低买高卖积累自己的财富。br/br/4.RPG英雄养成和策略br/游戏中拥有丰富的英雄和技能，不同的技能和装备搭配可以产生神奇的效果，这对于你进行地宫冒险和5VP排位战将很有帮助，巧妙的进行排兵布阵和装备搭配，可以令你事半功倍。br/br/5.城市为核心的社交发展体系br/你可以和你的朋友一起建造城市，形成商店联盟。城市至关重要，不仅仅是你和朋友们一起社交聊天的场所，它的发展直接影响到你的商店经营，投资城市会获得丰厚的回报，同时可以解锁更多的英雄和商店员工。总之，这不是一个人的游戏，它需要你和朋友们一起探索经营的乐趣。br/br/《商店英雄》官方交流QQ群757065923br/官方贴吧&nbsp;商店英雄吧&nbsp;br/官方微信&nbsp;商店英雄手游微信号ShopHeroesXSJbr/官方微博商店英雄dttype=bbcodenolinkhref=https//weibo.com/u/6569595765https//weibo.com/u/6569595765/更新内容提升了稳定性。"}
{"label": "117", "label_des": "收款", "sentence": "乐惠管家现已登陆Android平台，支持语音播报功能，只需收听播报即可确认到账，让您收款更便利。功能列表1.订阅门店或收款台的收款消息2.关闭和打开语音播报3.通知中心显示到账金额4.任意金额的语音播报5.微信或账号密码登录乐惠科技作为腾讯微信支付、支付宝的全国合作伙伴，专注致力于为生活服务类商户提供安全、专业、快捷的移动支付、O2O营销解决方案以及增值服务。目前已累计拥有超数十万家商户伙伴，业务范围覆盖全国大部分重点城市。服务热线4008786703更新内容修正部分机型和系统无法播报的问题"}
{"label": "25", "label_des": "约会社交", "sentence": "摇一摇交友，让社交回归简单纯粹的初衷一款小巧实用的交友神器，无论是等公交、挤地铁、外出旅行，打开摇一摇交友，快速发掘附近单身俊男靓女，轻松脱单找对象，扩大朋友圈智能匹配好友推荐，配对合适度高，三观一致才能携手长久.应用亮点准确匹配推荐算法感人，匹配程度经得起考验照片认证正版认证照片，颜值即是正义上线提醒实时上线提醒，关注TA的每分每秒真情守护留住人才能俘获心以下人群请务必关注摇一摇交友社交圈子窄爱宅在家的宅男宅女，可以用它结识好友扩大圈子上下班奔波在地铁&巴士的公车族，可以用它结识对面心仪朋友，公交必备良器课业相对轻松的学生党，可以用它拜托单身汪称唿，你也可以秀恩爱热爱外出旅行的驴友们，可以用它找到和你一块在路上的灵魂旅者摇一摇交友，让你我的缘分轻松碰撞,让你我的缘分轻松碰撞,1.新增相册动态装扮2.优化已知问题"}
{"label": "22", "label_des": "策略", "sentence": "《猎场》电视剧官方正版手游强势来袭，原作情节完美还原超自由模拟经营世界，让您体验店铺经营、融资并购、猎头招聘。高拟真的经济体系，完全模拟真实商战，制霸全球硝烟四起，身临其境体验真实的猎场更新内容版本内容A地产规划功能B新手引导流程优化C创业园美术资源替换D商会互动玩法优化E运营活动限时充值F运营活动限时冲榜I新增福利礼包H新增季卡"}
{"label": "92", "label_des": "支付", "sentence": "1、多样灵活支持多种收银方式，包括"}
{"label": "70", "label_des": "工具", "sentence": "超级清理加速SuperClener，一个对安卓手机进行专业垃圾诊断，深入创新分析，并将选择权留给用户。轻松扫描出好几G垃圾，让手机焕发新生。当手机变成一种生活方式，很多人都离不开它，随着长时间使用。你是否经历了卡顿，性能下降和手机空间不足来试一下超级清理加速SuperClener，一个专业而独特的系统清理器，可以深度清理您的手机垃圾该应用程序扫描无用的应用垃圾，系统缓存，卸载残留和应用缓存文件，无用安装包以释放手机存储空间。超级清理加速SuperClener对手机垃圾进行了深入的创新分析，并为用户提供了什么要删除的选项以及什么不是。选择永远是你的选择因此，让安卓手机处于完美状态，同时使应用程序加载更快专业垃圾诊断机制我们的签名分析系统可以彻底识别，到达和清理手机垃圾。经过许可，超级清理加速SuperClener会扫描手机大部分应用的每个功能，如在微信中的朋友圈，发语音，文字消息，表情，图片，视频，公共帐号，游戏中心，表情商店等。并检测这些功能创建垃圾文件夹的位置。这种独特的检测机制有助于更准确地分析垃圾，因为它直接解决问题的根源。更新内容1全新清理逻辑，深度分析垃圾路径，清理更彻底。2优化无用安装包扫描方式，全面提升扫描速度。3深度适配微信qq，轻轻松松扫描出好几G垃圾。4谨慎清理文件管理清晰，主要分布在如美图秀秀般照相功能产生的图片，照片，再如壁纸音乐视频表情图标文件图片等，容易产生大文件。"}
{"label": "51", "label_des": "K歌", "sentence": "全名K歌达人让你成为超强麦霸，唱出天籁好声音。名师专业指导，科学的学习唱歌技巧。想唱就唱，要唱的响亮一起来学唱歌。"}
{"label": "34", "label_des": "新闻", "sentence": "新华网客户端是新华网股份有限公司主办的以短视频形态为主的平台型客户端和移动门户。客户端聚合了新华社、新华网的权威资讯和原创优质内容，同时面向全行业整合多家内容机构入驻。客户端大量使用人工智能、大数据等前沿应用技术，将技术与内容生产紧密结合。在权威资讯基础上，推出知视、数聚、政情、新华号等特色内容板块，形成热点新闻看荐读，科普百科看知视，网上问政有政情，海量信息新华号的全新内容生态。创新形态展示领导人报道，悬窗式开机设计、竖屏海报式呈现、卡片式学习数据库，增强沉浸感，构建全新的移动学习聚合平台。聚合PGC和UGC资源，引入外部优质内容生产者，推出新华号媒体平台，引进1000+政企机构、媒体机构及自媒体入驻。充分应用大数据、云计算、机器学习、知识计算、深度神经网络、情感计算等技术，构建基于大数据挖掘的智能指挥系统，实现策、采、编、发全链条的移动超编联动技术体系。采用融合价值观及正能量算法的智能推荐技术，实现品质内容的精准推送。采用基于深度神经网络的新一代AI智能语音合成引擎，实现任意文字快速转换为语音，合成效果达到国内领先水平。,引领品质阅读,丰富内容展示形式。修复已知问题，优化用户体验。"}
{"label": "70", "label_des": "工具", "sentence": "ADPMobileSolutions是一整套的手机应用员工自助系统，她可以帮助您在任何时间、任何地方连线到您公司的应用资料。该系统颠覆性地提供了一套易用工具，用来帮助组织通过手提设备724小时的发布工资信息、考勤、福利信息和其他人事信息。她利用ADP每天使用的安全并牢固的世界级技术将这些信息服务给全球近570,000家客户。注释当您登陆进系统时，您可能看不到下面列出的所有功能。您只能查看那些您公司认为适合在手提设备上展示的信息。如您有任何问题，请联系您公司的人力资源管理部门或ADP的客服。主要功能包括•查看工资单•请假•考勤管理o上下班打卡o时间表管理o迟到及缺勤管理•联系同事•查看公司新闻及其他更多…用户的反馈•她是巨大的突破•这是无与伦比的创新•这真是非常兴奋，你们给HR部门提供了极具价值的东西可以和员工共享安全性•系统中所有的数据处理都会经ADP的安全服务器保护•所有在手机和服务器之间的数据传输均已加密•使用用户名和密码或者PIN代码进行保护•在线用户长时间不使用便会自动退出•多次猜测密码便会锁定账户•手机中的离线信息均已加密更多如您想了解更多，请登录www.dp.com/gomobile。©2016ADP,Inc.版权所有.更新内容为您优化了体验细节。"}
{"label": "18", "label_des": "动作类", "sentence": "「僵尸猎手ZombieCatchers」是一款关于外星人与僵尸的闯关游戏，外星人对地球的僵尸可谓是情有独钟，一心想要把它们制成可口的冰沙，而执着无脑的僵尸竟然也学会了逃跑。在这里，僵尸最怕的武器并不是高科技炮弹，而是一柄小小的鱼叉。感兴趣的玩家快下载试试,,修复了一些BUG。"}
{"label": "70", "label_des": "工具", "sentence": "先锋影音是一款全能视频播放软件，支持主流资源播放，它可以让你在移动设备上播放几乎所有的多媒体格式，无需转码快速播放。先锋影音可以运行在几乎所有的安卓设备上，凭借强大的视频解码器，使原本只能在PC上播放的多媒体文件在手机中可以流畅播放。先锋影音完美支持手势,使用起来非常方便先锋影音支持目前几乎所有视频格式AVI,MKV,WMV,MPG,FLV,MP4,3GP,VOB等等，让你能完美享受欣赏视频带来的乐趣。功能特点1.全盘扫描能够自动扫描SD卡上支持的所有视频资源，无需转码快速播放。2.历史记录自动保存历史记录,支持断点续播,切换出去,或者下次播放跳转到上次播放退出时候3.文件浏览可以手动定位视频文件，点击一键播放4.更多选项在使用过程中有任何问题可以反馈给我们，我们会一一解答,一款基于视频格式的解码播放器,更新信息。"}
{"label": "18", "label_des": "动作类", "sentence": "流畅手感爽快射击，涂鸦世界等你一展身"}
{"label": "70", "label_des": "工具", "sentence": "棒棒糖助手可以免费领取棒棒糖，用户只需提交邀请链接即可秒领棒棒糖用户提交后可每天自动领取5个棒棒糖和30个龙蛋代点为您每天领取5个棒棒糖和30个龙蛋攻略各种文图教程等着你来学习视频视频攻略，让你踏上王者之路字体为你生成彩色字体昵称更新内容提升了稳定性。"}
{"label": "70", "label_des": "工具", "sentence": "沪江小D词典最好用的多语种词典，覆盖英语、日语、韩语、法语、德语、西班牙语等各语种免费查词利器权威背书，全面收录柯林斯外研社《新世纪英汉大词典》特色介绍•柯林斯权威词典，专业可靠，轻而不凡；•多语种全能查词，方寸之间，尽在掌握；•快捷划词，一键点击生词，轻松查释义；•极简风格，全新手势操作，灵动于指尖；•全文翻译，多个语种互译，随时全球通；•超强离线词库，无需网络，弹指间即现；•生词云端同步，全面照料，复习不断档。主要功能•多语种英、日、法、韩、德、西多语种词典，发音纯正，释义详尽；•权威词典收录柯林斯权威词典，内容专业，学得更好；•翻译功能支持英、日、法、韩等多语种整句翻译；•离线查词拥有强大的离线词库，离线查词，即查即现，流量省在每一刻；•有声有色提供海量有声例句，生动而直观；•生词本强大的生词本，云端同步，让您随时随地积累外语词汇。沪江小D词典，好用的多语种词典更新内容本次更新开学啦~小D君修订了常用词汇，并偷偷放到了你的小书包里近期更新1.新增了一波常用日语惯用语2.全新读句上榜勋章体系，口语练习完全停不下来3.大神读词榜上线，和各路大神PK读词上榜4.读词勋章系统升级"}
{"label": "34", "label_des": "新闻", "sentence": "全天候网罗明星娱乐资讯、捕捉明星动态，让你在追星路上保持领先。更是新增了约板块，申购明星时间，行使粉丝权利，与你明星共成长，明星时间增值的同时更能共享收益，让每一位都成为炫酷的粉丝plus粉丝网APP，一键打开与明星偶像互动的新大门主要功能看汇集娱乐八卦，明星动态，爱豆行程，精彩娱乐资讯尽在掌握，实时掌握申购的明星动态。约申购明星时间，享受专属福利，粉丝网把每一位粉丝的权利放大，与明星共同成长，共享收益。圈明星饭团集结地，死忠铁粉儿大本营，让追星族之间彼此发现更多共同爱好，这里你能找到更多共同语言的朋友。我个人资料及资产管理，如果想时间申购到自己喜欢明星的时间，行使粉丝的权利，一定要提前充好值哦艺人胡夏、黄汐源、陈哲远、徐浩、童可可、王青、亨得利、穆婷婷更多明星，敬请期待……对于产品有任何疑问和建议，请联系我们新浪微博粉丝网官方微博微信公众号粉丝网iFensi官网http//www.ifensi.com/更新内容该版本主要优化1.增加直播模块；2.修复已知bug；"}
{"label": "48", "label_des": "音乐", "sentence": "无限畅享数百万首歌曲和您的整个音乐资料库，并且全无广告干扰。AppleMusic与iTunes资料库无缝对接，给您的个人音乐收藏带来一次大规模升级。现在就开始试用，可随时取消。心动特色在线播放AppleMusic音乐目录中的数百万首歌曲。节省蜂窝数据流量，随时随地欣赏音乐。您只需把喜爱的音乐下载到智能手机上。创建自己的专属播放列表，或者聆听AppleMusic根据您的收听记录为您创建的歌单。系统每天都会根据您喜爱的音乐为您提供新的个性化推荐。供应情况和功能可能因国家/地区而异。试用期过后，会员资格会自动续期。更新内容为您优化了体验细节。"}
{"label": "97", "label_des": "彩票", "sentence": "重庆时时彩是一款国内重庆时时彩,新疆时时彩，快三系列等专业在线购彩，据具有速度快、准确率高、易懂特点。是一款不可多得的分析APP。,重庆时时彩，一款专业购彩平台,修复网络错误问题。增强稳定性"}
{"label": "19", "label_des": "体育竞技", "sentence": "&quot;单机狂野赛车是一个新的令人兴奋的驾驶游戏。成为一名警察，追你的敌人。产品特点直升机驱动交通简单的控制美丽的3D图形好玩&quot;更新内容BUG修复。"}
{"label": "36", "label_des": "小说", "sentence": "彭于晏主演电影《悟空传》同名小说。这是一群人，用一生寻找答案的故事。他们也许弱小，但他们始终不放弃希望。这个天地我来过，我奋战过，我深爱过，我不在乎结局。五百年前的齐天大圣，五百年后戴上金箍，踏上了西游之路。前尘尽忘，他挥棒指向曾经并肩作战的兄弟；曾经英俊潇洒的天蓬元帅，转世成为一只猪妖。爱人远在天上，就算终有一天相见，也不忍相认；金蝉子和如来打赌证法，用自己的轮回宿命，来赌世人不屈的反抗之心；小白龙誓死不嫁入天庭，情愿化作一匹白马，用一生沉默为代价，陪伴在爱人左右……总有一天，天宫会再次燃起大火，诸神的权威会再次接受挑战。因为有这样一群人，他们宁肯死，也不肯输。,彭于晏主演电影悟空传同名小说,精致排版，更加轻量，为您打造优秀阅读体验"}
{"label": "53", "label_des": "中小学", "sentence": "向上网有趣的小学在线学习课堂，家长辅导的好帮手向上网APP是一款为小学生提供在线学习型产品，支持在线做小学语文、数学、英语、科学四科作业。下载向上网APP，轻松提高学习成绩学习更有趣游戏式的学习体验，同学伴读，好友PK，丰富的学习奖品，激发孩子的学习兴趣学习更有效及时反馈作业成绩，错题强化练习，更有老师针对性讲解，提分更容易家长更省力家校连接帮你及时了解学校通知、作业通知和孩子表现，学习报告帮你了解孩子近期的学习效果，辅导工具口语评测、错题强化、家长学堂等帮你摆脱孩子教不了的困境。官方网站www.up360.com官方微信向上网客服电话057196360更新内容1.新增10余项优化，学习更流畅；2.新增在线客服，有问题找老师；3.修复已知BUG；"}
{"label": "70", "label_des": "工具", "sentence": "智能、实用、无广告的屏幕亮度调节器是一款能改变屏幕亮度的APP，可以调节超低亮度，具有护眼模式，颜色调节，震动提示，摇摇恢复亮度等多种功能。屏幕亮度调节器可以降低屏幕亮度，阅读、玩耍更舒适;过滤蓝光&#40;护眼模式，保护视力;清晰模式&#x2F;护眼模式自由切换;APP特色1.傻瓜操作，简单方便。2.无广告，简洁稳定。3.多个亮度档位，总有一种适合你。4.省电，护眼，夜间必备。5.功能齐全，适配最新Android8.1版本。"}
{"label": "81", "label_des": "装修家居", "sentence": "通过技术和人文的结合，提供优质智慧家庭解决方案。无论何时何地，通过该app轻松实现对家中灯光、插座、开关、红外、温度、湿度、电器等设备的集中控制和联动，支持用户自己定制多种智慧应用的组合，让您的智能设备不只是一个个单点的设备，而是一个可以联动的有机体，真正带给你舒适、有趣、智慧、环保的生活体验，您的智慧生活从此开始……1、智能开关控制2、远程视频监控3、智能插座控制4、温湿度状态显示5、红外报警6、彩色灯带控制7、支持多种智能设备的复合逻辑的自定义8、支持外网远程访问和控制,舒适、有趣、环保的智慧生活,支持相关新设备奇点开关模块、窗帘电机智控器；安卓版本大于8.0，支持Google自定义铃声推送；情景模式支持极速模式和稳定模式；感应器类设备，历史数据显示问题修复、摄像头动态的历史修复；修复账号下智能页智能太多时，UI绘制慢的问题等问题."}
{"label": "71", "label_des": "亲子儿童", "sentence": "每天10分钟，识字有效率，上学更自信。全球超过3000万家庭的宝宝正在使用铁皮人儿童应用特色功能想象识字将汉字变成有趣的图形和动画，结合游戏加深记忆。1&#43;1学习法1天学习&#43;1天复习，效果事半功倍。有趣故事在故事剧情中，强化记忆，提高宝宝的兴趣。专业朗读国家级播音员配音，发音更准确，故事更耐听。微信复习通过微信推送孩子的学习进度，并给出复习课程，让家长帮助孩子巩固。合理规划由简到难，每天10分钟，每天学习6个汉字。丰富内容故事背景萌萌星是一个充满阳光和美丽的地方，小鸡叫叫和朋友们生活在这里。一天，叫叫和朋友们救了来自叽里咕噜星球的小王子咕噜，他们获得了魔卡的神奇力量，一起踏上星球冒险之旅……九大主题萌萌星球、回到侏罗纪、童话星球、美丽的地球、海洋探险、美丽的农场、微观世界、气象大冒险、梦幻星球。科学知识在儿童故事和儿童游戏中，孩子们能在恐龙星球认识各种恐龙，学会分辨食肉龙和食草龙；在童话星球，帮助各种童话人物，学会爱和勇敢；在地球，学习地震火山等科学知识……视听盛宴270张精美字卡、90个完全不同的小游戏、54个原创动画片。关于铁皮人铁皮人科技是一家专注于儿童产品研发和服务的科技公司，已获联想之星等多家知名机构千万级投资。团队深耕于儿童领域十余年，创作了500余册儿童读物，全球发行量超过2000万；开发超过100款高品质儿童游戏，并推出数款儿童智能玩具，全球用户超过2600万。联系我们官方微信铁皮人官方微博铁皮人科技官方QQ群146691576客服电话4008099011转1官方网站tinman.cn"}
{"label": "49", "label_des": "直播", "sentence": "您的小可爱已上线，在这里，与她不期而遇，聊聊天，说说爱。玩的开放精彩，每时每刻邻家主播甜美可人，羞涩靓丽附近同城有惊喜，更有惊艳,视觉的新鲜体验,1.UI界面全新优化；2.优化图片加载速率；3.个人详情页内容优化；4.新增榜单功能界面；5.修复部分机型出现黑屏问题；6.服务器升级；7.修复部分机型闪退BUG；"}
{"label": "105", "label_des": "二手", "sentence": "二手车评估报价，认准公平价功能介绍估值输入车型、上牌时间、行驶里程数、地域即可获得车辆市场行情价格卖车公平价优先7家收车平台，您提交一次卖车信息，7大平台共同竞价，价格满意再成交。让您省时、省心、更能卖出高价钱。汇集质保好车公平价独有大数据搜索引擎技术，每天抓取10万车源信息，筛选保留1万质保好车。您只需下载公平价APP即可获得网络车源信息、比价、找降价车、预约看车、验车、成交后过户等一站式全部搞定。VIP买车公平价VIP买车服务专为小白用户量身打造，不知道买什么车你只需提交买车需求，即可获得公平价专业买车顾问为您服务。帮您挑车、陪同看车、成交过户，直到买到心仪车辆，保证满意。核心优势1、估值准、使用车主多，用户认可度高；估值准确率达95；超过1000多万车主认准公平价进行交易2、做的早、专业，率先在行业用大数据做估值，拥有专利的二手车评估算法模型；3、数据体量大，对接网络二手车交易平台、拍卖平台和主流二手车经销商的成交数据。每天获取超过1万二手车真实交易数据，累计分析超过3000万的二手车交易数据。,二手车评估报价，认准公平价,新增省内所有城市的车辆估值及异地车源发布功能，择优价卖车；新增每日车源的提醒，获取车源信息；优化部分用户体验；"}
{"label": "46", "label_des": "视频", "sentence": "世界真热闹，热点有的聊。看新闻事件尽"}
{"label": "78", "label_des": "行车辅助", "sentence": "1、免费的在线驾车导航。2、查询周边道路的实时路况。3、河北省本地区路况看板。4、河北联通注册用户可以一键唿入，进行目的地下发的人工导航服务。备注一键导航应用软件的一键唿入功能，仅适用于河北联通的手机用户。,,更稳定、更优质，邀您一起体验。"}
{"label": "49", "label_des": "直播", "sentence": "喵喵直播，一个高颜值美女视频直播交友APP。真人网红在线视频聊天交友，这里有众多俊男靓女为你倾情演绎。喵喵直播间聚集国内视频直播的优秀主播，是能歌、能侃、能喊的各路有才青年聚集地。高颜值主播都在玩。全民实时互动，弹幕聊天根本停不下来。喵喵直播，让你夜晚不在无聊。形式多样的聊天交友互动让你在美女秀场直播间畅所欲言，你还可以和心仪女主播开启一对一的私聊互动，好玩有趣的不仅仅是直播间，私下的秘密畅聊更有趣，有些话就想悄悄对你说各类型美女主播应有尽有美女直播主播类别明确区分，明星，新秀，好声音，女神，萌系，轻轻松松让你找到心仪的美女主播，迅速与美女聊天交友，不在迷茫在美女视频直播间。礼物丰富多彩，新奇有趣美女视频直播间里应有尽有，趣味礼物，高档礼物，浪漫礼物，活动礼物，一定有你想送美女直播主播的礼物，送礼动画效果酷炫，赏心悦目。同城交友，恋爱零距离开启同城定位，高能雷达即刻搜索正在发帖的单身异性，一言不合就私信。轻松交友，兴趣约会，同城聊天，让你知道兴趣交友可以如此简单。这里，比快手更有意思，比秒拍更好看，比陌陌更实用，不止是映客、花椒、熊猫TV这么简单,,5.0.2版本更新内容优化滑动切换直播间的交互我们根据用户反馈减少了误操作的可能性，赶紧试用一下吧~其他bug修复和细节优化。"}
{"label": "70", "label_des": "工具", "sentence": "百万好名字，个个有出处。软件介绍]周易生辰八字取名起名字、宝宝起名软件、宝宝取名软件、宝宝解名、测名、重名查询、诗词起名、改名、起名打分、诗经起名、楚辞起名、周易起名、八字起名，应有尽有。有人赞我起名大师、起名大全、起名宝典、起名神器，也有我夸我取名大师、取名大全、取名神器、取名字典。主要功能]1.在唐诗宋词元曲、四书五经、诗经楚辞、易经、二十四史、传记游记中起名取名，有出处、意境好、音韵美。当之无愧的起名大师、取名神器、起名大全、取名宝典。2.周易生辰八字取名起名字、五行八字、三才五格、五行喜用神、周易起名，符合五行平衡学说的起名软件。3.普及起名知识，如何选择字形、字音、字义、音调，成为最好的取名大师、起名神器、取名大全、起名宝典。4.从名家作品中取名，例如孔子、孟子、庄子、屈原、李白、孟浩然等，名家成为起名大师、取名大师。5.从名着中起名，名作成为起名字典、取名宝典、起名字典，这才是最好的起名软件、取名软件。6.根据你喜欢的汉字、辈份起名取名，康熙字典解名测名。,百万好名字，个个有出处,1.增加十万好名；2.修复一些潜在的bug。"}
{"label": "70", "label_des": "工具", "sentence": "天气预报大师是一款精准、免费的天气预报软件，采用中国气象数据网、中央天气、墨迹天气预报等权威机构的气象预报数据；覆盖全中国天气，包含中国5500多个的城市和地区，还能够为您实时预报日本、法国、美国等国际天气预报。我们给您呈现一款最美天气预报软件，不输天气预报苹果版，我们的天气预报免费版比别人家的天气预报专业版更好。天气预报大师拥有24小时实时天气预报、15日天气预报、PM2.5、雾霾、钓鱼天气预报等功能；天气预报大师的标记位置功能，可以天天预报远方亲友位置的天气情况，为远方的牵挂带去一份温暖。实时天气信息天气预报大师会根据当前位置信息，实时获取最新天气预报和空气质量污染指数；24小时天气预报天气预报大师可以轻松查阅24小时内的气象变化，提早预防早晚温差过大；15日天气预报天气预报大师为您带来未来15日的天气预报，风向，温度，空气质量预报都可以查看；空气质量预报天气预报大师十分关注您所在地的空气质量，能够预报未来5天空气质量，还有您所在地的全国空气质量排名；语音播报天气天气预报大师的天气语音播报可以让您在起床时就听到当天的天气，做好准备再出门，更踏实。,权威预报未来15日天气,1.优化启动页面；2.优化天气预报数据源。"}
{"label": "71", "label_des": "亲子儿童", "sentence": "宝宝小画板，专为亲子互动设计的，儿童版你画我猜。专属宝宝的涂鸦画板，激发宝宝的绘画兴趣，尽情挥洒想象力；打造完美亲子互动空间，让家长走进宝宝的内心世界。产品特色亲子模式邀请爸爸妈妈一起参加，全家动员欢乐多；海量画板丰富图案随心挑，让宝宝畅玩无限；趣味儿歌激萌动画，快乐儿歌，宝宝边画边唱；操作简单简易作画，点击上色，宝宝轻松掌握搜索宝宝巴士大全就可以下载宝宝巴士的所有早教APP了哦~联系我们微信宝宝巴士微博@宝宝巴士邮箱cn@bbybus.com更新内容不放过任何可以提升体验的地方，优化细节，让游戏体验更上一层楼贴心的小bug修复，提升稳定性和流畅度，畅玩无压力搜索宝宝巴士，就可以下载宝宝巴士的所有早教APP了哦~欢迎加入宝宝巴士官方Q群288190979，一起为孩子做更多更好的产品。"}
{"label": "28", "label_des": "论坛圈子", "sentence": "圈圈百田圈圈是最年轻的兴趣交流社区，汇集了95后、00后在此进行交友、萌妹爆照、聊天和话题分享，它同时还是百田旗下奥比岛、奥拉星、奥奇传说、龙斗士、奥雅之光、奥奇战记的官方论坛。95后和00后在这里可以找到与自己兴趣相投的伙伴，用同龄人间最独特的语言和视角进行分享和交流。他们在这里讨论内容从洛克王国、赛尔号、创世兵魂等儿童游戏的玩法，延伸到了动漫、小说、明星资讯等领域的娱乐话题，现已成为中国最大的95后、00后交流社区。更新内容优化系统性能，体验更顺畅。"}
{"label": "96", "label_des": "理财", "sentence": "现货宝是国内现有一款集开户、交易、走势、视频直播、行情资讯等功能为一体的现货投资APP，提供一站式贵金属资讯服务，拥有现货宝，实时资讯全都有。在线开户三步轻松完成在线开户，一分钟投身国际金融市场，财富一触即发；实时喊单国内资深金牌分析师在线免费喊单，及时提示买卖点，大大提升交易胜率； 视频直播每天近22H不间断视频直播，专家实时在线答疑、互动解盘； 行情走势对接交易所行情接口，提供现货长江油、银、铜等实时数据； 一键跟单订阅老师跟单，喊单一键推送，不错过任何一笔赚钱交易； 资讯阅览即时资讯数据推送，提供更好更专业的优质服务；安全正规了解国内外市场规则，精准规划，可靠安心。原油外汇贵金属现货宝行情独特优势原油、贵金属、石油、黄金、白银、外汇、沥青、天通金、纸白银、铂金和铜铝镍、伦敦金等各大交易市场的即时报价随时查看；每日金融资讯、财经数据、市场指数信息实时跟踪；业务范围国泰君安股票操盘大宗商品交易投资银天下华夏基金私募开户口袋贵金属理财资讯东方贷款现货黄金现货白银现货石油现货沥青,不开户也能分析的必备工具,1、K线图新增BOLL、MACD、KDJ、RSI指标2、K线图新增指标参数设置3、增加了外汇酒类交易 4、视觉及交易体验优化"}
{"label": "71", "label_des": "亲子儿童", "sentence": "儿童看图识字介绍儿童看图"}
{"label": "20", "label_des": "棋牌中心", "sentence": "酷蛙斗地主doudizhu简称ddz是一款集欢乐斗地主、癞子斗地主、斗地主比赛等玩法于一身的手机桌游，同时增加了官职系统，公会系统，好友约战等功能，玩法多样，是平时打发闲暇时光，旅途必备手游。游戏特色1.官职系统，让你升官发大财，钻石拿来，官职越高，官职俸禄越多，快去升官吧，让更多人来膜拜你；2.约战系统，零秒来约战，让远在千里的朋友也能跟自己面对面斗地主，享受斗智斗勇的乐趣；3.百万大奖池，一秒变富豪丰富刺激的奖池玩法，让你分分钟变富豪；4.道具乐翻天，赢到你手软新道具，新玩法，处处充满惊喜的斗地主；5.精彩活动，定期举办各种免费活动，简单有趣，参与感强。游戏中遇到任何问题，欢迎随时联系我们微信公众号酷蛙斗地主客服邮箱qilecs@tchgame.com免费客服热线4006801212,,酷蛙斗地主doudizhu简称ddz是一款集欢乐斗地主、癞子斗地主、斗地主比赛等玩法于一身的扑克棋牌类的斗地主游戏，同时新加了升官系统，公会系统，好友约战功能，新鲜多样的玩法，比单机更好玩，乐趣更多"}
{"label": "35", "label_des": "漫画", "sentence": "每日更新的连载漫画只在LINEWebtoonLINEWebtoon将每日更新50篇以上各种类型题材的免费连载漫画，现在就让LINEWebtoon陪您走到哪看到哪～主要功能]每日更新每日定期更新7~10篇作品供使用者免费观看。类型题材包罗万象漫画类型包含生活/搞笑/奇幻/历史/爱情/剧情/惊悚等各种题材。供读者离线使用使用者能下载喜欢的作品后进行离线观看。每篇漫画最多可储存30日更新通知的功能新漫画或喜欢的作品更新连载时，可设定让系统主动发送通知提醒。分享&留言功能使用者可将喜欢的作品分享到SNSfcebook/twitter/LINE上，系统也提供留言功能。自动滑动卷轴观看的功能轻点画面的下方即可开启自动卷轴向下的观看模式。使用APP时若有任何疑难杂症，请立即到NAVER的客服中心留言告诉我们。若仅在评论上留言，我们可能无法正确地解决您的问题。更稳定、更优质，邀您一起。"}
{"label": "25", "label_des": "约会社交", "sentence": "同城单身约是一款非常高效的手机社交app，今日用明日之后摆脱单身，你可以在这里更快速地在拥挤城市找寻到婚恋对象，看到喜欢的她/他，快手出击、在线聊天拉近彼此的距离，快速地找到你心目中的她/他。软件还有更多特点方便轻轻松松在线约会交友找对象真实实名认证开启真诚寻爱之旅,让你轻松在线寻爱,找到属于你的刺激战场恋爱同城单身男女在线寻爱,不用百度一下就能智能定位,找到适合你的有缘人,大胆约见你的珍爱,让附近约会更轻松、更简单、更方便约会寂陌陌生人在线寻爱,附近妹子,在线热聊拼多多,让你的生活不再孤单寂寞放肆个性在线热聊,大胆约会交友不做宅男宅女，勇敢寻爱同城交友，戴上耳机来首音乐,就今夜,恋爱约会,两性热聊,探探身边缘分吧,同城约附近单身美女,1.优化附近匹配算法，让匹配更精确2.修复添加头像时偶现闪退的bug3.重新设计了icon，优化了icon显示效果，提升体验"}
{"label": "18", "label_des": "动作类", "sentence": "小伙伴们，快来和蒸盒号的船员们一起冒险吧《美食大冒险之美食保卫战》是由《美食大冒险》IP正版授权横板格斗动作冒险游戏。游戏还原动画剧情及场景，真人配音，原汁原味。和蒸盒号的船员们一起探索这个新世界吧，无数的财宝，精彩的战斗，刺激的冒险在等着你。游戏每个角色都有3个技能，强力酷炫。游戏内有两种游戏模式供玩家选择,并伴有丰富的任务和成就系统,使玩家可以根据自己的喜好选择相应的玩法。和蒸盒号的船员们一起探索这个新世界吧，无数的财宝，精彩的战斗，刺激的冒险在等着你。亲爱的小船员们，赶紧行动起来，一起出发吧能量瓶，强力护盾，秒杀飞弹，让你的探险之旅所向披靡收集金币跟宝石，召唤强大的探险小伙伴尽情的参与蒸盒号的冒险熟悉的人物配音，酷炫的特效画面，这个百玩不厌,快来和蒸盒号的船员们一起冒险吧,提交版权授权资料。1、清新明朗的3D画面，精致可爱的游戏角色游戏100还原动画场景及角色，真人配音，诚意十足。游戏场景明朗精细，让你完全沉浸在蒸盒号的冒险中2、精心设计的关卡内容，酷炫无敌的连招技能每个角色三种独有技能，还有强力大招，爽快连击酷炫技能精心设计的关卡内容丰富，充满挑战3、多选择的养成路线，多样的奖励任务多路线的养成方式，多种玩法自由选择。每日任务、成就奖励多多。"}
{"label": "17", "label_des": "休闲益智", "sentence": "一款拥有魔法般色彩的泡泡龙消除游戏,游戏将带你走进一个奇幻的世界中,这里将期待你的探索,小伙伴们一起来探索吧。欢乐之旅由一段美丽的故事带你进入。前所未有的体验，带给你神奇的魔法之旅。游戏特色精美的画面，有趣的故事情节超过六十个关卡、收集更多星星解锁更多有趣的项目更新内容为您优化了体验细节。"}
{"label": "58", "label_des": "高等教育", "sentence": "新学期，盘它没有Flag的新学期是不完整的高能训练营火热进行中，助你开学get新技能20个训练营上线，名师带队，全勤返学费，还有丰富奖品哦身边的小伙伴都在用的社群学习平台你想学的课这里全都有英日韩法德西小语种等102种语言、职场技能、考研考证、公考IT培训、设计摄影配音绘画音乐、小学中学精品课、应有尽有名师大咖实力坐镇大咖朱伟&葛旭、考研神嘴张雪峰、明星私教Bingo、网红名师黄雅莉&山下智博、全国语文名师史金霞强势入驻送你免费入门课CC君贴心地为每个零基础学员准备了免费的入门以及限时免费的进阶课程，超多课程优惠券等你来领超强的学习工具了解18年教育行业的专研和打磨，在线学习的体验不输于传统教室播放讲义、双向视频、举手发言、课后回放、离线缓存、倍速播放，让你真真正正把知识学完、学好、学到赶紧下载cctalk，开启你的学习开挂之旅吧有问题欢迎来撩官方微信微信搜索CCtalk服务号官网网址www.cctalk.com商务合作zhaozhe@hujiang.com欢迎各类机构/网师入驻，一起掘金在线教育,专业的在线学习平台,春眠不觉晓，版本更新鸟。说到新功能，莎莎都夸好本次更新功能如下1、课程群新增打卡入口，课后打卡作业更方便2、好课排行榜上线，助你选课力upup"}
{"label": "8", "label_des": "公共交通", "sentence": "熊猫出行是一款为大家提供公交信息查询、实时公交信息查询与定制班车服务的App。公交查询服务为您提供周边公交查询、公交线路查询、站点查询、换乘查询等公交相关信息。实时公交查询服务为您提供准确的公交车实时位置信息，合理规划行程。定制班车服务您可以创建属于自己的上、下班班车路线。熊猫出行还将为您提供演唱会专线、旅游专线、特色活动专线等丰富多彩的定制服务，在不久的将来即将与大家见面公交信息查询功能1、周边公交根据您的位置，自动展示周边公交线路信息。2、实时公交全面了解公交车实时位置信息，让您合理规划行程。3、线路查询包含全国350余个城市的公交线路信息、站点信息。4、换乘查询只需输入目的地，我们为您提供最合理的换乘方案。换乘少、速度快、步行少等多种方案任您挑选。定制班车功能1、定制班车根据您的乘车需求，为您量身打造专属班车。一人一座，专属直达。2、快捷出行点对点直达，为您制定方便快捷的班车路线。3、贴心服务App预订车票，在线支付，到站提醒，让您出行无忧。4、豪华配置提供wifi、靠垫、雨伞、饮料、充电器和各类杂志等任性配置。更新内容本次更新优化用户体验"}
{"label": "33", "label_des": "微博博客", "sentence": "少数派sspai.com是一个帮你发现优质App和数字产品、学习有效方法，从而大大提高效率和生活品质的内容平台。能一步完成的，绝不用两步你可以在少数派找到最详尽的App、设备、系统的使用技巧、提升效率的方法以及适合实践这些方法的教程。我们致力于帮助你用好那些数字工具，简化机械重复的步骤，从而提升使用效率。用挑剔的眼光评测产品数字产品选择之多，使得「挑选好工具」成为了成本。少数派帮你以挑剔的眼光详解评测各类软硬件产品，帮你找到适合自己的工具，享受数字产品带来的乐趣与便利。好玩实用内容专题根据你可能会感兴趣的话题，或日常经历的生活场景，少数派整理出各种内容专题。无论是iOS11的使用技巧、手机摄影App、旅行计划App、如何学习英语、甚至是选择互联网手机套餐……统统都收藏起来。精准定位的付费订阅教程写作、投资、出境游、高级应用教程、理财阶段性操作指南、效率方法等等……十数名专业作者手把手教你提升效率与生活品质。如果你在使用过程中遇到任何问题，请通过App内「我反馈和帮助」向我们反馈。如果有其他建议，请发邮件至feedback@sspai.com。,高品质数字消费指南,增加评论插图功能修复推送等其他bug"}
{"label": "115", "label_des": "女性", "sentence": "▶优势手帐界里的扛把子▶优势女生必备的精品应用▶优势独创手帐内容可打印...▶荣誉主流应用市场公认的精品应用▶荣誉3000万女生共同选择的日记本手帐是什么女神都在用的精品应用手帐本是女生喜欢的一种记录生活的方式，与传统日记不一样，内容和使用方法可更加丰富...多彩手帐就是让你更加快捷的记录生活，精心打造手帐周边的各种好玩功能...Color改版功能全新界面，改变风格本次2017年6月份的改版，让你体验全新的color感受另外的一种不一样的生活方式精品打印，随意打印记录的内容随时打印成手帐书，精美包装任你挑你喜欢的图片内容，可打印成各种精美卡片lomo卡/明信片等，随意你挑选在线PDF预览自创算法，在线生成PDF手帐，打印前可预览语音说话写手帐直接说话，识别文字写手帐，记录自己的生活又好玩、又快捷、又方便，让你变得更懒离线记录，离线下载没有网吗别担心，没有网也可以玩手帐哟麻麻再也不用担心没网也不能记录了更新内容修复了字体使用期间遇到的一些问题"}
{"label": "56", "label_des": "英语", "sentence": "AppStore教育榜单热门英语听力口语学习应用，你值得拥有。经典美剧老友记、绝望主妇等几十部美剧听力口语一网打尽，所有听力均提供中英对照双语字幕。妈妈这回真的放心的笑了。更有数十部电影、动画片等听力口语资源。新概念英语帮你一步一步脱离字幕看美剧专为托福、雅思考生设计的可可听力口语资源专为爱新闻的你准备的BBC、VOA等朗易思听听力口语资源你值得拥有~增加了更多学习内容"}
{"label": "59", "label_des": "成人教育", "sentence": "明日学院是明日科技倾力打造的在线实用IT技能学习平台，主要为学习者提供海量、优质的课程、文档、源码等开发资源。各种资源实用、新颖，贴近实际开发。用户可以根据自身的学习程度，自主安排学习内容。我们的宗旨是为编程学习者提供一站式服务，帮助编程学习者走向成功。明日学院还提供了社区服务和配套学习服务支持，我们将竭诚为您服务。,明日学院APP应用,1.修复小米8手机有屏幕黑条的问题2.修复课程目录定位问题"}
{"label": "77", "label_des": "日常养车", "sentence": "365钱包现代生活少不了现代生活飞速发展，汽车越来越多了，然而每个车都离不开加油、保养、维修等等一系列的花销，如何记录和跟踪着了花销也是一门学问。365钱包不但可以知道用车花销，还能准确计算实际油耗，通过油耗变化了解车况、油品的变化，以更好地用车。同时还可以记录维修、罚款、报销等花销，记录一切有关于您爱车的消费，并做好跟踪统计，让你对您的爱车有一个更加充分的了解，并根据实际情况进行消费调整。365天，天天有记录，天天都有好心情。车，改变了生活。让我们用心记录爱车不一样的365美好的生活。"}
{"label": "99", "label_des": "银行", "sentence": "上海华瑞银行官方投资打造的移动互联网金融平台。1、收益率高、安全性强，主要提供有基金、债券、金融证券等理财产品；2、结合我行的移动互联网金融平台特点，实现一键分享，微信、QQ、微博三大社交用户体系全覆盖；3、您手边的移动金融服务，随时可用；4、在分享传播不断流转，通过大数据分析，创新性的八大安全认证方式，给用户提供贴身拟合的服务，成为朋友圈里最贴近您的银行理财产品；更新内容解决oppo新手机ndroid9.0适配"}
{"label": "54", "label_des": "职考", "sentence": "产品背景完美志愿，《中国教育报》评选的志愿填报APP金榜榜首免费查询历年大学录取数据全面开放，登录即可免费查询数据精准同步官方考试院招生、录取数据，2600多所大学尽在其中社会认可新东方战略合作伙伴，百度、360等做知名搜索引擎的就业数据提供方主要功能智能推荐志愿综合多维意向筛选候选大学，帮你精准报志愿志愿表把关四大维度科学把关志愿表，定制专家级志愿方案精准录取概率百万次模拟各省录取过程，综合分析录取可能性真实就业资料毕业考生真实就业数据，就业钱景一目了然权威个性测评国际权威测评帮你找准定位，全面匹配合适的专业联系我们高考志愿填报Q群822688235完美志愿客服微信gokownmei更新内容优化手动填志愿功能新增备选专业选择入口，填报志愿更方便；优化院校详情页院校详情页再优化，页面浏览更清晰；"}
{"label": "84", "label_des": "养生保健", "sentence": "汁家以馨臻健康法倡导的七项健康生活原则为基础，用户通过汁家APP，可在饮食、运动、睡眠、情绪管理四大核心维度，获得针对慢性病康复的全面解决方案。馨臻健康法认为慢性疾病是不良生活方式的结果，病因在于情绪、饮食和睡眠等多方面的错误。汁家提供的解决方案中，提倡以自然的方式吃有生命的食物，并全方位检视和改变生活方式，从根本上消除疾病产生的基础。2013年2017年，经过四年累计百万汁友的践行，进一步验证了馨臻健康法在慢性疾病预防和康复中所起到的重要作用。V2.6新增功能血压、体重支持曲线数据横屏显示当日运动步数自动记录28天高血压风险等级测评及干预方案上线修复部分已知Bug更新内容V2.6新增功能血压、体重支持曲线数据横屏显示当日运动步数自动记录28天高血压风险等级测评及干预方案上线修复部分已知Bug"}
{"label": "10", "label_des": "社区服务", "sentence": "\"最专业的智慧物联网应用软件，打造智慧城市生活。l"}
{"label": "95", "label_des": "借贷", "sentence": "额度高，门款低，审核快，无抵押，手机完成整个流程，轻松搞定资金周转产品亮点兴业消费金融推荐，安全合规靠谱零门槛无抵押，额度最高50000元；最快当天到账，借钱无需等待；千元日息最低3毛；减少还款成本24小时在线审核，随时解决贷款需求。关于我们荔枝闪贷是新浪集团旗下公司新浪普惠联合兴业消费金融推出的一款纯互联网小贷产品，通过大数据风控模型，为互联网用户提供无抵押无担保的小额贷款，从申请审核到放款还钱，全部线上完成温馨提示本应用需要获取您的定位功能权限，为了提供更精准方便的城市服务以及针对不同城市区域的客户服务。联系我们官方网站www.lizhishndi.com官方微信搜索lizhishndi客服热线4008291788更新内容更新内容部分体验优化"}
{"label": "70", "label_des": "工具", "sentence": "Androidでの入力が断然ラクにな"}
{"label": "10", "label_des": "社区服务", "sentence": "彩之云是由深圳市彩生活服务集团倾力打造，深圳市彩生活网络服务有限公司开发和运营的社区服务平台。包揽吃、住、行、玩、游、购，为广大彩生活社区业主提供全方位智慧社区服务。社区玩起来]邻里社交，广场舞，约起来在线缴费、投诉报修，社区生活更智能周边服务、会员卡券、特供商品家庭保险、特色旅游您的生活，由我全包，从此无忧福利不间断]丰富福利活动，天天不重样饭票发发发，礼品送送送更新内容5.0.2更新1.首页常用应用按照使用频率排序；2.最近使用应用按照最近使用的时间倒序排序；3.增加App调查问卷；4.优化社区通知模块；5.优化客户经理模块。"}
{"label": "95", "label_des": "借贷", "sentence": "乐金所专为80后投资者打造的安全、专业、便捷、稳定的移动互联网金融信息中介平台。动动手指，资金出借，信息浏览，随时随地轻松完成；银行直联，资金流向一手掌握；多彩贝壳街，品质商品任性选，贝壳兑换全免费。让你足不出户即可享受高品质的互联网金融信息服务。安全防护乐金所积极响应监管要求，携徽商银行，正式全面实现资金银行存管。平台资金与用户资金完全隔离，投资人资金安全更多保障。银行存管分账管理投资更透明HTTPS加密传输保障信息安全独立密风控投资风险控制体系详尽信息披露交易全程可视化福利多多注册即送18888元体验金+888元投资红包贝壳街签到、抽奖，超百种商品任你兑好友同投资，邀请奖励无上限平台资质中国互联网金融协会首批会员前海股权交易中心挂牌企业代码668688用户资金徽商银行直联存管安徽省市长协会重点联系单位2016安徽十大影响力互联网金融平台联系我们如有问题或意见，欢迎随时与我们联系客服电话4008003626乐金所官网www.lejinsuo.com微信服务号lejinsuo中文搜索乐金所官方微博http//weibo.com/lejinsuo中文搜索乐金所更新内容1.修复了出借详情页的数据显示问题；2.扩展了标的详情页的借款人披露信息；3.优化了数据接口。"}
{"label": "46", "label_des": "视频", "sentence": "安利播库是安利中国面向营销人员和优惠顾客推出的新媒体视频库，全面覆盖企业动态发展、缤纷品牌、人物故事、知识课堂、安利时空、公益活动等视频，贴心设计令你离线、在线均可观看，还可随时与伙伴分享经典瞬间，拥有丰富而轻松的视听体验，是营销人员了解安利、提升自我、发展事业的最佳伙伴。更新内容优化体验，增强稳定性。"}
{"label": "107", "label_des": "团购", "sentence": "官方一元云购商城官方APP，1元云购商城是一种全新的购物方式。潮流的数码产品，生活用品，低价尝试，惊喜回报，是娱乐和购物一体化的一个全新的购物商城。一元夺宝，1元买手机，1元买电脑，1元买汽车，在这里都可能实现一元一个机会，一元一个惊喜，一元一个梦想。云购商城把惊喜带回家更新内容更新1.图片优化,清晰、加载快2.功能优化,前所未有的新体验3.界面优化,全新的视觉设计4.购物车优化，方便夺宝5.修复支付方式，方便支付6.全新升级"}
{"label": "71", "label_des": "亲子儿童", "sentence": "儿童教育，认识蔬菜水果，有声读物，早教，阅读教育，故事读物，智力开发。宝宝识蔬菜水果工具是一款儿童认识所有常见交通工具的教学软件。采用交互式学习方式，由可爱的卡通卡片和小朋友进行互动，场景漂亮可爱。帮助宝宝在玩耍中学习。并且通过考试游戏和记忆游戏的模式增加学习的娱乐。,,1，增加更多精彩内容。2，优化用户体验。"}
{"label": "70", "label_des": "工具", "sentence": "智能守护3是一款专注关爱应用，能轻松"}
{"label": "23", "label_des": "MOBA", "sentence": "《300大作战》体验服是一款原创二次元5V5公平对战手游，可以提前体验《300大作战》的新英雄、新玩法等游戏内容作为一款MOBA类游戏，《300大作战》特色明显，创新内容丰富，目标为广大用户提供最好玩的二次元MOBA产品。特色一三路推塔，十人激战5VS经典地图，三路推塔，最经典的公平对战体验。10位玩家的英雄选择，丰富策略搭配，组建最强阵容，一起追求超神特色二节奏快速，想玩就玩最优化的移动MOBA游戏，10秒急速匹配，10分钟畅爽竞技对战、随时拿起手机释放洪荒之力。特色三永恒战场，永恒神器神器进场，完美开局，战斗伊始Crry全场。随时随地，变换装备，带给你最爽的游戏乐趣。特色四特色英雄，精美画风高冷御姐、呆萌萝莉、筋肉狂人、可爱正太...海量各具特色的二次元英雄，超一流画师精心绘制，选出你最爱的英雄，一起征战特色五多重操作，不同体验常规摇杆操作，适合大部分玩家。进阶点触操作，献给追求极致微操的骨灰玩家。更新内容修复部分小错误，提升整体稳定性。"}
{"label": "28", "label_des": "论坛圈子", "sentence": "泰安生活消费类社交应用泰安网tin.com是泰安生活消费社交平台，泰安网、泰安论坛的手机客户端，本地用户数量超过100万，每天有超过30万的同城用户在泰安圈讨论本地热点新闻、爆料八卦、分享身边美食、晒出生活美图、参与线上线下聚会，下载泰安签帮助你快速找到泰安共同兴趣爱好的圈子。泰安网正式版震撼来袭，你不得不玩的四大理由随时随地发现身边感兴趣的人，给TA打招唿；为吃喝玩乐衣食住行等刚需消费，提供全面的消费经验分享；足不出户，一键了解泰安事，泰安新闻一手掌握；美食、二手车、查询违章、天气、车票等热门功能；了解泰安，从泰安网开始官方网站http//www.tin.com微信公众号泰安网合作热线05388888560更新内容界面优化首页、本地圈、发现窗界面丰富，更多内容供您探索新增@人功能快速提醒好友加入互动新增账号切换再也不用为有多个账号烦恼，全部为您保存，一键切换新增群组功能加入群组，一起讨论大家感兴趣的内容吧其他更新支持手动调节详情页的字体大小、加入黑名单的用户无法打赏等"}
{"label": "8", "label_des": "公共交通", "sentence": "唐山行是唐山市公共交通总公司重点打造，杭州小步科技提供技术支持的便民应用客户端，为唐山市民提供绿色出行、公交云卡、新闻资讯等便民服务。便捷的公交查询服务、灵活的购票方式、舒适的体验和全面迅捷的信息资讯，成为唐山市民生活出行中必不可少的一部分。更新内容1、订单功能上线啦，可在我的订单中查看2、程序员哥哥努力修复了bug3、性能优化，提升用户体验"}
{"label": "72", "label_des": "母婴", "sentence": "孕期伴侣是一款妈妈从备孕、怀孕、孕期、到宝宝新生阶段全程陪伴工具。孕期伴侣孕育专家为准妈妈和新手妈妈提供科学的孕育指南和丰富的育儿知识和在线指导。陪你度过一个快乐孕期。宝宝健康，妈妈才放心个性化定制基于大数据，实现个性化内容的推送，根据宝宝所处阶段每天提供妈妈们需要的备孕知识，孕期知识，育儿知识。孕育知识学不停，科学孕育要学习。智能工具为准妈妈倾心打造的妈妈体重监测、胎儿估重、胎动计数器、产检提醒、看懂B超单等管理孕期健康工具；为产后妈妈提供疫苗提醒、宝宝成长记录、能力发育测评、早教课堂等宝宝健康管理工具。孕育百科提供孕育必知的孕育指南、胎儿3D图、胎教音乐、孕期营养食谱、产后恢复、母乳喂养；宝宝感冒、宝宝腹泻、宝宝洗澡、宝宝睡眠等280个育儿视频讲；百名专家在线解答孕育疑问妈妈的帮加入各种有趣的帮，每天有聊不完的话题。与妈妈们一起聊情感生活、一起交流备孕、怀孕、坐月子、育儿等孕育经验；还有同城、同预产期、同龄宝宝群等着你一起海聊；提醒管理孕期任务提醒，孕期体重记录提醒、产检时间提醒、孕28后每日数胎动提醒、宝宝成长记录提醒、宝宝接种疫苗提醒等重要事项提醒；更新内容优化使用体验，操作更加便捷修复一些已知问题，使用更流畅"}
{"label": "94", "label_des": "股票", "sentence": "查数据看研报，找股票投资线索萝卜投研是通联数据旗下，国内首个基于大数据和机器学习的手机股票选股软件。投资线索帮你及时把握证券投资机会，正确选股票；智能金融搜索引擎可以帮助证券投资者一站式获取行业数据、研报、公告、新闻、财务、产业链等丰富信息；以医药股为例，除公告、研报、新闻外，搜索结果还包含产品链、股权结构、主营构成、主要药品销售额和市场份额、新药的研发进度、药品的批鉴发数据、同业公司对比、历史估值变化等丰富信息；丰富的投研数据各行业、各品类、各维度数据完全覆盖；支持数据的查询、订阅、对比、提醒等丰富功能；全市场券商、基金研报包含了主流券商、基金公司的研究报告宏观、行业、个股研报；支持PDF全文阅读；融合了AI技术的智能研报提供针对个股的盈利指标预测、主营业务收入预测、同业公司对比、券商一致预期等深度分析数据；深度关系图谱查股权，查关系。企业股权结构、实际控制人、投资圈、核心谱系，四度关系深度挖掘全面的个股研究工具提供新闻、财务数据、财务分析、财务指标、公告事件、PE/PBbnd、同业对比、分析师预期、个股研报等丰富的证券投研信息更新内容724快讯全天候的财经快讯，让你提前一步发现投资线索。E早读根据你的自选股，专属定制你自己的个人早报，提早知道公告，资讯，研报和相关投资线索。个性化资讯基于用户行为数据和兴趣模型进行推荐，使用越频繁，萝卜越懂你。"}
{"label": "16", "label_des": "射击游戏", "sentence": "&quot;一款刺激的动作冒险类游戏.愤怒的坦克机器人攻击城市。控制战斗机器人坦克和打击攻击。机器不会停止，直到你这样做。真正的战争即将开始，你拥有最强大的武器在你的手。完成任务，获得盟友谁将帮助你在你的神圣使命。特点动作包装3D射手与RPG元素。2种不同的战斗模式与自己的特点。大吨位的敌人的地图。&quot;"}
{"label": "54", "label_des": "职考", "sentence": "学考网直播APP，是南昌传爱网络科技有限公司自主研发,一款专注职业教学培训的APP，从事培训多年的网红老师，致力教你快速通过证书考试。产品简介学考网开展的培训有学历提升、二级建造师、初级会计师、教师资格证、证券从业资格证、银行从业资格证、期货从业资格证、基金从业资格证、在职研究生、人力资源师和心理咨询师等在线学习。产品功能特色1.聘请国内从事多年教育，有丰富的考证经验的教师精编录制授课视频2.经验丰富的老师为你在线直播讲解及定制直播讲解，让学习更高效。3.注册即送学考币，学考币当钱使，学费自己赚，在学习过程中就可轻松赚学考币~4.考试真题题量丰富、视频、直播公开课、在线听课、模拟试卷、报考资讯，涵盖各种考试大纲，答案解析详实一一俱全。5.学员可以使用手机看录制视频，支持离线下载。6.高清移动课堂，清晰真实，教师同步，学习更直观，不用每天赶着去上课，在家里就能学。学考网教学服务专业的教学体验，从根本上解决学习拖延症，帮助督促完成学习计划智能评估助你，实时显示做题报告、评估能力、预测考试分数、让你通过无忧。来学考网老师帮你量身定制的个性化学习方案，快速学习有方法。更新内容1、修复已知bug2、优化用户体验"}
{"label": "118", "label_des": "其他", "sentence": "应用介绍广西移动和掌桂是中囯移动广西分公司量身为广西移动客户打造的集通信服务、生活服务、娱乐等功能于一体的广西移动官方APP。查询办理话费、流量、余额、账单等随时查，流量包、大流量套餐、宽带等一键办理。话费秒充微信、支付宝、银行卡一键充值缴费。便捷服务排队预约、预约诊疗、掌上公交、交电费、洗车服务等生活服务应有尽有。更新内容优化了充值话费的支付体验。"}
{"label": "49", "label_des": "直播", "sentence": "真人视频直播交友社区漫漫长夜无心睡眠烦恼寂寞占据内心同城无处交友人生苦短何必压抑快来释放你的天性在这里你都可以得到满足最美主播优质美女，不美不要钱交友互动线上视频，线下约会实时直播房间秒开，精彩不延时高清画质拒绝模煳，画质高清豪华礼物语言不能言，礼物传达爱私信聊天公聊不尽兴，私聊乐开怀天街小雨润如酥，草色遥看近却无。最是一年春好处，关注9158不迷路。本次更新趣聊视频畅聊卡全新上线聊天，邀请朋友，注册都送卡拿卡拿到手软，免费畅聊嗨不停已知,用户大幅好看又好玩的直播，尽在9158，有颜有料更懂你"}
{"label": "70", "label_des": "工具", "sentence": "做了一个Free世界时间app，适用于非苹果机，出国旅游的好帮手。非常欢迎各位下载，对你们的亲友国际旅行有用。当然更欢迎意见，请尽管私信我。可打开playstore,然后选择app，然后输入汉字世界时间，搜寻后，我的app现在排在第20白色底，一圈时点特点是中文地名和城市名有按五大洲列表的各地现在当地时间，同时看到各地时间，一目了然.有钟表形式的自动闪现的各地现在当地时间，闪现的图片有一定的愉悦感。安装后，不用连网所以不消耗任何流量，也不涉及用户手机所以安全而省电。不带任何广告。,,提升体验，修复部分问题。"}
{"label": "14", "label_des": "卡牌", "sentence": "《骑战三国》是一款三国题材的策略卡牌游戏。游戏中融入武将收集、军团战、名城争夺、草船借箭等玩法,经典完美传承，三国策略卡牌情怀再续开局就送白马银枪赵子龙，助主公战吕布，统三国，谁敢与争锋更有超过上百的三国群英，丰富的武将阵容搭配，数十种合体大招组合，狂拽炫酷，酣畅战斗更有三国美人齐聚，翘首待与主公合体，貂蝉小姐姐约你来战一吕二赵三典韦，四关五马六张飞，尽可收归麾下，助主公攻城掠地占名城,骑战三国是一款三国策略H5游戏。,新增1、多人玩法北伐匈奴北伐匈奴是一个多人的玩法，本服所有玩家可以在活动期间共同参与。通过击杀匈奴敌军，可以摧毁匈奴的据点，逐步推进。每个据点被摧毁，参与北伐的玩家都可以获得奖励。另外，参与战斗场数达到一定次数也可以获得奖励。2、养成玩法武道系统武道系统必须激活指定的羁绊后才开启。开启后，必须是进阶35级的武将身上才能看到入口。提升武将的武道需要消耗武道丹，武道丹可以在炼炉的转换功能中使用进阶丹转换。3、称号系统玩家在游戏中完成一定的成绩，或者部分排行榜夺得榜首，可以获得对应的称号。称号除了外观，还可获得属性加成，属性是可以叠加的，对全队生效。4、帝王特权占领三个国都的三王，分别可以行使一项特权，皇帝则可以行使所有特权。优化调整1、攻城掠地收益提高分封地策划的关怀效果加倍紫色和蓝色城区分等级，并整体提高收益城池单位收益时间由10分钟改为30分钟，保护时间由15分钟改为31分钟2、世界boss等级上限提升3、优化高等级的全民boss技能，避免单场战斗打了几分钟还没打完的情况4、炼炉新增命星和法宝重生功能5、加快后备武将出场速度"}
{"label": "10", "label_des": "社区服务", "sentence": "小区生活必备软件，你的邻居都在用,叮咚买菜，29分钟生鲜到家,修复已知的bug"}
{"label": "12", "label_des": "魔幻", "sentence": "温馨提示在游戏开始时部分机型会出现需要googleplay服务的提示框，这时只需按返回键将该对话框关掉即可正常进行游戏。《撞头赛车DriveAhead》是一款凶残至极的休闲游戏。玩家要驾驶各式赛车与对手对抗，目标是撞击到对方赛车手头部不管你是直接用轮子撵对方，还是用场地的机关电锯把对方头部切成两半，只要系统判定一方的头部受伤，游戏就分出胜负了。你能打败怪物卡车和越野卡丁车吗，喜欢就快来下载吧,目标是撞击到对方赛车手头部,修复部分小错误，提升整体稳定性."}
{"label": "70", "label_des": "工具", "sentence": "《降低亮度ScreenFilter》能将萤幕亮度降的非常低,很适合夜晚使用手机的时候。能减少眼睛疲劳,又能省电。Pro/进阶版额外功能定时启动与关闭开机时可选择自动执行可以自订状态栏按键Android4.1以上状态栏按键最多可以加入三个增加与减少亮度按键+5,5,+10,10亮度快速切换按键@0,@10,@20,...,@90,@100其它功能按键停止,暂停,重置注小米2S的使用者请至应用程序→降低亮度→显示浮动资讯框→开启，软体才能正常执行。更新内容更稳定、更优质，邀您一起体验。"}
{"label": "17", "label_des": "休闲益智", "sentence": "锻炼大脑，提高幽默感了。"}
{"label": "70", "label_des": "工具", "sentence": "全球最好的面对面极速互传神器茄子快传"}
{"label": "70", "label_des": "工具", "sentence": "Android本机应用程序AppLocker将帮助您锁定您不想在未经您许可的情况下访问您的应用程序。该应用程序具有模式锁定和密码锁定功能。您可以单独锁定每个应用程序。现在，您可以在未经您的许可的情况下限制您的应用程序访问。它将帮助您防止初学者或childern的数据丢失。支付宝不再提供密码保护图案保护没关系pplocker提供安全的加密锁定，让你的支付宝继续安全下去支持密码和图案2种保护，密码我们建议越长越好图案支持自定义行和列和错误。"}
{"label": "95", "label_des": "借贷", "sentence": "小白借款针对年轻人的借款pp,给你花呗。产品亮点1.极速借款一分钟提交，5分钟借款审核。2.借款门槛超低仅需身份证即可借款，黑户都可借款。3.借款额度灵活借款额度按需选择。4.借款利率低借款利率全行业最低。更新内容1.bug修复；"}
{"label": "78", "label_des": "行车辅助", "sentence": "XUI车载桌面，安卓导航专用，拥有极速桌面、海量主题、动态屏保等特点。使用XUI车载桌面，一秒变豪车，提供了运动模式多彩仪表盘，全景动态天气背景等，只需一秒钟就能让你的导航更加惊艳。应用特色1.极速桌面采用3屏风格化设计，针对车机硬件优化2.自定义应用可自定义常用应用的摆放位置，图标样式3.海量主题不同的车，不同的性格，海量主题供用户下载4.动感屏保根据实时车速显示动态效果，多种样式提升驾驶舱科技感小编点评车机上最炫酷的桌面软件，秒变豪车平台介绍XUI车载桌面是专为车载场景设计的桌面，适配主流安卓车机系统。更新内容1、增加桌面显示时间2、修复其他已知问题"}
{"label": "11", "label_des": "薅羊毛", "sentence": "\"泡泡赚是一款让你享受玩手机的同时还能赚钱的智能应用，用手点点，下下软件，轻轻松松赚到钱。首次注册，即送5元，心动不如行动，赶快加入吧"}
{"label": "17", "label_des": "休闲益智", "sentence": "《大头儿子钓鱼》是一款专为所有年龄段人的锻炼大脑反应能力而开发的简单和有趣的儿童益智游戏玩家可以尽情享受游戏，快速找到鱼，并点击屏幕来抓住它&nbsp;游戏特色&nbsp;适合家庭，朋友，和孩子们一家大小一起玩的游戏；&nbsp;漂亮可爱的游戏画面，有趣和丰富的各种鱼儿；&nbsp;放松的音乐，会让你感觉很轻松愉快，获得愉快的休闲时间；&nbsp;提高孩子的记忆能力，集中注意力的能力，和提高敏捷反应能力更新内容全面更新游戏关卡设计，带来更多挑战乐趣；删除不友好的广告，带来更流畅的游戏体验。"}
{"label": "102", "label_des": "摄影修图", "sentence": "魔图是一款好玩易用的图片美化工具，致力于提供手机上图片拍摄、美化和分享的一站式图片服务。＝＝＝＝＝主要功能＝＝＝＝＝美化编辑可任意裁剪、旋转图片,更可随意调整图片亮度、对比度、饱和度，您的照片您做主。拼图拼图模式模版拼图、自由拼图、影楼拼图和图片拼接四大拼图模式，助您建筑个性图片墙。特效相机重磅打造特效相机,经典特效实时使用,拍出美照艺术范儿。如果您喜欢我们的软件，请给我们打五星哦有问题也可以随时联系我们photowonder@doglobl.com更新内容修复已知BUG；"}
{"label": "115", "label_des": "女性", "sentence": "你的AI化妆助手化妆也可以黑科技。用一秒上妆的AR试妆找到适合自己的妆容。试妆整体妆容、彩妆单品、发色、美瞳都可以在这里一键体验。新增肌肤测试功能，实时掌握护肤状态。秒妆魔镜妆容一秒到脸上，从日常妆到派对妆，百种妆容可选。AI与AR的科技结合，真实追踪面部轮廓，不论形状、颜色、质地，都能展现真实上妆效果。即使旋转面部，妆容也如此贴服。进阶美妆单品试色，20+品牌彩妆在线试色，即试即买。YSL、雅诗兰黛、MAC、植村秀、美宝莲、玛丽黛佳…再也不用排队去专柜试色，买彩妆从此变得省心省力。更可以换眉形，换发色，尝试不同腮红和眼线形状，多种美妆探索模式全面打开，只等你探索。图片上妆再也不用担心素颜发照片的尴尬，一键为素颜照片上个妆。美肌日志AR科技为护肤加分，定期检测肌肤状态，护肤品效果检测小帮手。热门活动进行中超多圣诞季妆容灵感春节长辈喜欢的妆容必备指南2019妆容流行趋势了解更多美妆资讯关注玩美彩妆微信公众号更新内容更新修复bug，程序猿葛格棒棒哒。功能优化，使用感提升棒棒哒。"}
{"label": "71", "label_des": "亲子儿童", "sentence": "为宝宝展示了神奇美丽的海底世界,,优化体验，增强稳定性。"}
{"label": "75", "label_des": "汽车咨询", "sentence": "无论您身在何处，都可以通过手上的全新版本林肯之道APP1，尊享林肯服务。车辆控制通过手机发动车辆或开启车门。2车辆定位在任何地方，都可以轻松寻找车辆。车辆警示接收车辆状态警示并了解如何让爱车恢复至良好状态。目的地查询发送目的地至车载导航。停车及加油快速搜索停车位或加油站。3选择并设定您优先选择的的林肯中心，轻松预约服务、查看服务时间，或直接联络林肯中心，获得更多帮助。林肯首席顾问联系林肯首席顾问，尊享一对一的专属服务。林肯金融轻松查看您的林肯金融账户。1林肯之道APP兼容各个手机平台，现已支持下载，下载可能会产生一定的数据流量及资费。2本服务仅适用于搭载林肯互联功能的车型。3本服务目前仅在部分城市提供。,智在为你，自在畅行,1.已优化的林肯之道APP为您带来更便捷的用户体验。"}
{"label": "56", "label_des": "英语", "sentence": "巧口大声说英语通过互动多样的练习方式让您360度地浸泡在地道美式英语环境之中，它不但给予您无穷的乐趣，也能使您的口语水平得到突飞勐进的提升。在巧口大声说英语中您可以通过点击、聆听、观察以及重要的开口说的方式来系统的学习英语。巧口大声说英语独有先进的语音识别技术，可以即时帮助您纠正每个单词发音中的可能存在的错误。更新内容此次新本更新内容主要内容/功能如下1.新增卡密状态查询功能；2.新的卡密充值及管理员激活流程及页面设计；3.超级拼词北美外教版增加视频类课程；4.少儿预备课程及口语训练1A7B增加学前测试和学后测试；5.部分Bug修复及兼容性提高；"}
{"label": "11", "label_des": "薅羊毛", "sentence": "中青看点是一款看新闻、涨知识还能赚零钱的APP。由中国青年网潜心打造，这里有最热的资讯信息，最涨知识的实用资讯，最犀利的评论互动，最丰富的任务赢礼品，来这里让您的阅读更有价值。懂你的新闻推荐全国主流中央媒体内容源，立场更权威。国内权威的大数据推荐算法，越用越懂你。多维度文章榜单今日、7日、30日统计算法,不容错过精彩好文全部掌握在手。精彩视频内容网罗各类精彩视频，新闻段子、热门时事、搞笑短剧、娱乐新闻，你想看的都有。活动送不停看新闻，赢好礼每天活动送不停，还有3次机会抢10个888元红包等奖励让阅读变得更有价值，邀请好友一起看，会有更多惊喜更新内容更新说明新增看点小游戏，休闲益智玩的嗨新增幸运大转盘，海量青豆大放送限时福利进行中，天天都有红包领优化体验，修复BUG"}
{"label": "94", "label_des": "股票", "sentence": "on.cc东网Money18为东方报业集团实时报价财经网。on.cc东网Money18推出Android应用程式，为Android用户免费提供即时股票报价服务，让您随时随地查看港股，窝轮及牛熊证即时价格，配合即时走势图表，即时财经新闻，股票推介，18好路数，人气股榜等股市资讯，助您全面掌握市场动向。特别推出自选组合报价功能，让您同一时间可查阅多只心水股票的即时价格，十分方便。"}
{"label": "94", "label_des": "股票", "sentence": "佣金低低佣金炒股；速度快3分钟闪电开户；优惠大送三个月Level2十档行情；服务优724小时专业服务，300多家网点遍布全国。,7X24小时全天候开户,修复部分小错误，提升整体稳定性。"}
{"label": "36", "label_des": "小说", "sentence": "哪里可以搜到全本的精品免费小说来泡泡读书。没有限免和礼包的套路，真正的免费畅读。长腿大胸妹有。狂拽霸道总裁有。热门的网络小说基本都能找到，界面清晰，功能完备。陪你度过阅读时光的好装备,海量免费小说，阅读随心所欲,稳定性改进和错误修正。"}
{"label": "70", "label_des": "工具", "sentence": "协通XT800远程控制移动版是免费的远程控制软件，通过XT800，您只需几秒钟时间，即可安全地远程控制任何已授权的电脑或服务器，无需对方响应。采用自主研发P2P远程控制协议，具有超强的内网穿透力。主要功能1、移动办公几秒钟即可远程控制家里或办公室的电脑，进行远程桌面、邮件查收、文档编辑、资料下载等；2、远程协助迅速为客户进行远程协助，提供软件安装、修改配置和排除系统故障等售后服务工作；3、远程运维随时连接服务器，查看服务器运行状态，随时修改配置和重启，确保服务器时刻保持正常运作。4、无需注册登录和任何设置；操作简单，无需对方响应，模拟鼠标、键盘输入，被控端支持协通XT800任何PC版本。5、内置两个远程控制核心引擎，可同时支持P2P远程协议和VNC标准协议，在被控端电脑安装任意的VNC标准协议软件均可支持，例如RelVNC、UltrVNC、TightVNC、AppleRemoteDesktop等。关键字协通、XT800、远程控制、远程协助、远程运维、远程访问、远程连接、远程桌面、远程文件管理、远程监控、FTP、远程访问手机、远程连接手机、远程共享、VNC、RDC、RemoteControl、RemoteDesktop/RDP、多达、dod同类产品有TemViewer、Splshtop、PocketCloudRemoteRDP、向日葵远程控制、51mypc以上描述中存在违反广告法的内容，自动用代替更新内容功能新增新增添加备注名功能新增ID标识，可作为电脑端的白名单添加"}
{"label": "28", "label_des": "论坛圈子", "sentence": "米饭公社社区服务资源共享荣盛旅行度假智能缴费米饭公社基于荣盛地产的小区业主，为业主提供小区管家、二手物品交换、技能资源共享等服务。线上手机端pp与线下服务相结合，提供邻里社交，为小区生活提供更多便利。1.社区缴费一键覆盖，线上缴纳所有物业欠费；2.物业活动投诉公告同时进行，随时掌握小区动态；3.技能和资源共享，寻找小区里隐藏的才子佳人；4.小区社交独一处，让彼此更近一步，从这里开始。5.一处置地，多处居住，旅行再也不用担心家里房子闲置啦更多细节等待你的体验，欢迎进入更新内容更新内容1、荣盛币页面改版2、我的订单展示优化3、其他细节改造"}
{"label": "70", "label_des": "工具", "sentence": "使用方法请长按『菜单键』唿出语音助手。MIUI的语音助手是和国际上中文语音技术最好的科大讯飞进行深度合作，科大讯飞在语音技术上积累了十几年，是国际上知名的语音技术公司。对于中文语音的识别率能够达到90以上，应用领域语义理解正确率85以上。MIUI语音助手提供了二十项的语音指令操作。特色功能快速打开应用，只要记得应用的名称，对着语音助手说打开某应用就可以啦如果没有安装这个应用，还可以提醒你去应用超市下载的。语音控制直接收听在线音乐，想听什么歌曲，无论手机上有没有，都可以一句话轻松搞定天气预报，直接询问语音助手天气情况，就可以快速得到结果直接将某个联系人的联系方式发送给另外一个人也是一句话搞定，大大操作效率。不用再联系人中翻来覆去的查找某个人了如果不想使用语音助手可以在设置的按键中关闭长按菜单键激活语音助手。"}
{"label": "44", "label_des": "求职", "sentence": "大街招聘神器，让好工作主动找你当别人在苦苦搜索工作，你只要一键设置，就可以坐等HR发来邀约；当别人在四处打探公司内幕，你只要一键查询，公司薪水八卦全部曝光；当别人为错过机会而懊恼，你只要一键制定，就能随时随地接收投递反馈。实时机会实时接收最热的招聘职位、校招计划、面经攻略私人定制随心订阅职位，高效推送符合你心意的优质机会一键投递快捷投递简历、报名宣讲会，不错过任何好机会实时消息随时随地接收投递反馈和HR留言，及时掌握进度公司内幕几百万家公司的员工点评、薪水爆料，无价之宝更新内容1.优化消息处理2.优化通知跳转3.修复部分BUG"}
{"label": "36", "label_des": "小说", "sentence": "海量人气小说小安带你一起读书城免费专区千万免费小说等你阅读~近期热门精选1.《欢乐颂》《全职高手》《总裁在上》原着小说有声书，热剧、动漫原着听起来；2.惊悚片《巨齿鲨》美国作家史蒂夫艾尔顿的同名小说改编；4.热门影视剧《香蜜沉沉烬如霜》《木槿花西月锦绣》原着小说；5.网文大神《劫修传》作者真邪新作《非我无道》热门连载；6.拥有漫画、手游等衍生品的火爆IP《百炼成神》《天价宠妻》原着小说、有声书；7.《百炼成神》《斗破苍穹》高清漫画尽在其中。海量小说书城1.覆盖超人气的网络小说，涵盖都市言情、霸道总裁、玄幻修仙、青春校园、历史军事、官场权势、职场竞技、耽美同人、惊悚悬疑和名人传记等类型；2.各类榜单，分类精细；男频女频，为您推荐优质阅读体验1.一键听书，多种特色方言，解放你疲惫的眼睛，满足你挑剔的耳朵；2.优化阅读体验，仿真3D翻页，WiFi传书，眼保健操，离线下载，夜间模式几十种细节体验呵护你；3.支持多种排版布局实现个性化阅读，无网络多格式文本阅读，支持TXT、EPUB、UMD等30多种文本格式其他特色栏目1.游戏中心，阅读游戏两不误~赶紧来一发2.热门资讯栏目，定义您的兴趣阅读,热门免费小说追书阅读器,更新说明整体样式优化，使用更舒心提高版本稳定性及已知问题修复"}
{"label": "59", "label_des": "成人教育", "sentence": "行动在线商学院是行动教育旗下的企业家在线学习平台，致力于通过随时、随地、随需的在线商学教育，帮助1000万企业家成功。行动在线商学院课程秉持大道至简、实效实战的原则，力求每一门课都紧扣企业经营管理的基本规律，同时又兼具可落地实操的工具和方法，有效帮助企业家提升管理能力，促进企业快速发展。,帮助1000万企业家成功,1.完善免费预约体验课程流程2.新增互动课堂倒计时提示3.修复已知bug"}
{"label": "22", "label_des": "策略", "sentence": "《战争与文明》是由经典IP大作《文明》系列制作人、传奇开发者Bryan Reynolds倾力打造的史诗策略手游。融合了《文明》、《帝国时代》、《国家的崛起》等经典单机系列玩法，延续了时代和文明的划分，并重新了奇迹建筑等经典元素，风靡海外154国八大人类史诗文明，横跨千年时代发展。拿破仑、西楚霸王、埃及艳后等英雄再临；诸葛弩兵、近卫骑士、花郎射手等精兵重现开创50V50超规模军团大战。更快的节奏，更有使命感的城镇经营，更加真实的战争战斗，化身文明领主，开疆扩土,风靡全球154国史诗策略战争手游,1、上调了城塞储存战术兵力上限2、提升了等级上限，现在的等级上限为1000级3、优化了兵力训练和移除判断等功能4、修复了澳洲歌剧院升级过程中人口异常增加问题等BUG5、于登录界面添加了文广电子标签"}
{"label": "95", "label_des": "借贷", "sentence": "代帮主是为优质的信用卡客户保持良好的信用,而提供的低息、高效信用卡代偿以及信用卡借款服务。纯线上申请，方便快捷，无需任何纸质资料、依托大数据风控建立的决策引擎审批系统，高速审批放款、全程安全加密，保障用户信息安全。更新内容1、用户体验优化。2、bug优化。"}
{"label": "83", "label_des": "问诊挂号", "sentence": "健康绍兴是一款智慧医院手机应用，缓解传统就医时间繁杂，依托医院信息化建设，将服务的触角延伸到院内、院外与患者相关的几乎每一个角落。======主要功能======1.报告查询随时随地可以查询报告，无需排队查询；2.智能导诊哪里不适点哪里,模拟医生问诊,推荐相关科室,帮您针对性挂号；3.云问诊手机端直接向医生发起问诊；4.家庭医生预签约提供线上家庭医生预签约服务；5.医保移动结算手机端医保支付医药费；6.放射影像查询随时随地可以查询影像，无需排队查询；7.预约挂号页面增加备注提示，掌上挂号更便民；8.互联网医院线上问诊，慢病续方配药申请。======声明======健康绍兴是绍兴市卫生局与杭州卓健信息科技有限公司联合研发更新内容本次更新优化报告查询"}
{"label": "8", "label_des": "公共交通", "sentence": "东莞通是专注于服务东莞地区的公共交通出行APP，专业为您解决公共交通出行难题。东莞通不仅具有公交查询、实时公交、换乘规划功能，还融入了东莞通卡余额查询、空中充值、圈存和网点查询等专属功能，真正为您打造东莞一体化的公共交通出行神器。更新内容1、优化APP首页展示，新增交通信息、优惠信息展示；2、调整优化实时公交模块功能；3、优化东莞通卡充值功能，新增金融标准卡充值功能；4、优化出租车功能，新增线路规划等；5、优化扫码乘车功能。"}
{"label": "28", "label_des": "论坛圈子", "sentence": "1.拥有基本的聊天、建群信息交流功能"}
{"label": "18", "label_des": "动作类", "sentence": "《欢乐跑酷》是一款突破经典的防守飞行射击类精品手机游戏。继承了经典飞行射击类游戏的简单爽快的操作体验，丰富性关卡。以超萌超Q的卡通风格呈现出超精美游戏画面，为玩家带来飞翔的激爽感觉。超流畅的手感、超华丽的弹幕、超爽快BOSS战，都将带给玩家最佳游戏体验更新内容优化系统性能，体验更顺畅。"}
{"label": "28", "label_des": "论坛圈子", "sentence": "星小班是一个专属粉丝之间的快乐联盟，这里有铁杆的粉丝与您一同为偶像加油偶像板报快捷知晓TA的动态，网罗媒体报道、谍报粉丝前线独家让你一站即查阅偶像班每一个明星都有不为人知的心酸史，他们勤勉、坚强、上进我们以TA们为师，每位铁杆真爱粉都将成为你的同班同学更新内容新增抢占热评。让您的评论不再被埋没；新增继续加热。转评和抢热评现在都能继续加热；新增快速处理。处理验证码和重登账号更加方便。"}
{"label": "17", "label_des": "休闲益智", "sentence": "我们的公主宝贝励志要当一名医生，于是跟妈妈去超市买了一个医药箱，当公主宝贝可爱的泰迪娃娃受伤之后，请看她是怎么样利用医药箱来为我们的泰迪治病的吧"}
{"label": "17", "label_des": "休闲益智", "sentence": "糖果小镇的繁华集市被女巫破坏成了废墟，作为糖果王国的一份子，更是集市的管理者，我们必须帮助宾果击败邪恶的女巫，重建集市丰富酷炫的场景你可以亲自设计每一个店铺，每一个家具。此外，每一个家具都有至少3套不同风格外观哟精心设计新关卡超过1500个精心设计的关卡等你来挑战，更有昼夜关卡，绿精灵辅助等全新关卡模式。结识更多新伙伴除了一直陪伴我们的魔法师宾果、可爱双马尾少女莉莉，还有高冷毒舌的贝拉，还有迷煳呆萌的贝琪。我们致力于为玩家提供极致的游戏体验，如果你有任何问题或者建议，欢迎联系我们官方粉丝QQ群182533869客服电话4008196667官方新浪微博@宾果消消消官方微信公众号宾果消消消更新内容稳定性改进和错误修正。"}
{"label": "106", "label_des": "电商", "sentence": "5000万人都在用的超省钱购物APP，领取淘宝大额优惠券再下单，比直接淘宝下单便宜90省钱利器复制淘宝商品标题到折买搜索，大部分淘宝商品都能在折买领到大额优惠券，这种大额券是在淘宝里领不到的无券的商品从折买搜索后下单，还能拿0.55元每单的补贴赚钱平台折买合伙人资格限时免费开放，0投入、在家也能月赚数万，邀请合伙人加入成为你的下家，下家或下家的下家每下一笔订单你都有高达150元的收入，享受永久分成一劳永逸全网收录千万张淘宝、京东、拼多多等大额优惠券全收录，享独家优惠、品质保证、正品售后保证联系我们官方网站图片]www.zhemi.com官方微信折买zhemipp官方微博@折买折买客户端我的意见反馈更新内容提升体验，修复部分问题。"}
{"label": "111", "label_des": "购物咨询", "sentence": "三月女王节大驾光临注册就送88元大礼包本期更新三2月20日至3月1日，女王的好鲜生，生鲜爆品满168减38；月3月1日至3月11日，女王盛宴鲜品周，专场满199减100；女3月7日至3月11日，女王节高潮，专场2件8折3件7折；王3月5日至3月15日，时怡商品清凉上市，山楂块&脆冬枣买1赠1；节支付方式新增招商银行一网通银行卡支付。,三月女王节注册就送88元大礼,三月女王节大驾光临注册就送88元大礼包本期更新三2月20日至3月1日，女王的好鲜生，生鲜爆品满168减38；月3月1日至3月11日，女王盛宴鲜品周，专场满199减100；女3月7日至3月11日，女王节高潮，专场2件8折3件7折；王3月5日至3月15日，时怡商品清凉上市，山楂块&脆冬枣买1赠1；节支付方式新增招商银行一网通银行卡支付。"}
{"label": "25", "label_des": "约会社交", "sentence": "\"一分钟约到附近单身女人私密聊天约会工作环境接触异性少，朋友圈小，性格内向，上网不方便等等，再也不是问题，单身男女附近找对象恋爱相亲神器，比陌陌探探豆豆比邻高效的同城附近找对象和相亲平台语聊提醒实时提醒异性约会邀请，一秒也不错过你的缘分智能推荐根据您的条件向您推荐合适的异性,使成功率显着提升同城邀约基于位置，推荐身边美女，方便快速见面线下见面见面之前约定地点，安全放心动态更新关注她的动态，及时了解她的一举一动打招唿见面聊天约会帮你一键打招唿，快速搭讪使用简单，一键注册登录，同城相亲，附近约会，迅速恋爱，大数据分析推荐让你不放过任何一个邂逅美女的机会全新改版，更多新功能等你发现"}
{"label": "94", "label_des": "股票", "sentence": "大同证券安卓版新增融资融券功能，是大同证券全新打造的一款专业化的掌上金融终端，提供最及时的沪深行情和专业丰富的财经资讯，及延迟港股行情，精准展示价格、排行、k线、f10个股雷达，主动推送当日要点及热门信息，可快速下单、撤单，使您在第一时间掌握先机"}
[truncated: 3,737,433 more chars]
