# Supplementary material for: Chinese text classification by combining Chinese-BERTology-wwm and GCN
Source: PeerJ Comput Sci. 2023 Aug 17;9:e1544. doi: 10.7717/peerj-cs.1544 (PMC10495955; doi:10.7717/peerj-cs.1544)
Supplement: Supplemental Information 1 [file peerj-cs-09-1544-s001.zip › code and data/data/Toutiao-S/test_5.txt]

4  老外恶搞：上一秒波一下美女，下一秒变成大汉，看路人神反应
3  豆瓣8.3，一部让直男看完直接泪奔的伟大电影
0  上联：暖日和风送春雨，如何对下联？
2  造价工程师证怎么考？
4  《LOL》荣获体育艾美奖！点名S7总决赛鸟巢直播设计
4  Huni表示：Mlxg很强但Peanut能力更全面KZ会夺得MSI冠军，如何评价Huni这番话？
2  东港第一小学应抒志同学环保作品——兔子拔萝卜的新故事
2  全国职业教育“奥林匹克”开赛  福州三学子摘金
3  因退出《伊朗核协议》而犯了众怒的美国会被世界孤立吗？
3  美国退出伊核协议对国际油价有何影响？
2  澳洲读本科必须上预科么
0  甘肃省作家李萍散文集《这一世花开》出版发行
0  上联：一口二口三口，品出山山美味；如何对下联？
1  马克思的影响从未离开——法国再掀马克思主义研究热潮
3  一周内第3起！又一名印度少女被性侵后再遭火烧
0  上联，月色淡淡映千山，如何对下联？
3  对中国虎视眈眈的国家，至今仍强占我国的领土，网友评：就是欠打
2  献出一份爱  温暖一颗心——秀延小学爱心捐赠活动纪实
0  上联：老翁田野锄杂草，如何对下联？
3  乌克兰直呼心痛难忍，该区域禁航至10月份，全部居民被迫紧急撤离
1  不管牛市熊市，学会这样炒股都能稳赚钱！
1  果然，马云不会让余额宝“限购”太久！终于出大招了
2  校长应该具备的的三大经营理念
0  三国时期吕布的战斗力和现代武器相比较，你认为他属于哪种？
4  有哪些历史游戏，领土扩张，创造盛世之类的游戏？
0  家中麒麟送子摆件，助你喜得麟儿
4  DNF：肥宅上线马哥白送一套夏日  三分钟后才知道事情并不简单
4  DNF：天选之人再次出号剑魂，居然3300不给讲价的机会？
0  当今社会读书的益处在哪？
2  河南省解放军信息工程大学的录取分数线和录取要求？
1  杭州先锋电子技术股份有限公司2017年年度股东大会决议
4  守望先锋发售慈善主题皮肤“粉红天使”，携玩家共同对抗乳腺癌！
3  有仇必报，以色列被疑攻击叙利亚战斗英雄，报复行动或将继续
3  美国政府为什么对单个企业也要制裁？
4  王者荣耀：谁的坐骑最值钱？最后一个在淘宝能买到！
0  雨落青荷琴声起，下联怎么对？
2  古代科举制度相当于高考，状元、举人、秀才和大学生比哪个知识更渊博？
3  印度穷人很多，为什么没有起来武装闹革命？
1  我交了十六年养老金，但医疗保险金一年都没交过。请问，到了退休年龄，不交医保，行不行？
2  教师招聘考试教综知识点（12）
2  事业单位面试热点话题-“减负”应该怎么“减”？
4  我们该如何正确购买到喜欢的游戏？
4  幼儿手指游戏：五只小鸟要回家，快乐的律动，让孩子一起学习吧
0  上联：长江珠江潘长江，如何对下联？
2  伟长考试三科解析来了！语文没作文，数学适中，英语到底难在哪？
3  普京再次当选俄罗斯总统，俄罗斯会不会从此进入良性循环？
3  俄罗斯经济弱国土大，为什么不出卖或出租给别国一部分国土？
1  女子存银行1000万被冻结  银行：2099年过来取！这是为什么呢？
3  法国发明智能垃圾桶，招招手它就会靠近，改变扔垃圾方式
3  匈牙利总统授权欧尔班组建新政府
4  英雄联盟RW招聘选手要求王者段位，粉丝纷纷调侃钻石AD老贼，你怎么看？
4  中国网游历史上最重要的十款游戏是哪些，入选的理由是什么？
3  92岁英国女王把步行走出了高级感……如此保持年轻，你也能做到！
3  美国到底是衰退还是变得更强大了？
2  幼儿园里超前教育的危害，等孩子上二年级才真正爆发
3  差距24岁的法国总统夫妇，他们是真爱，还是做样子？
1  「飞笛潜伏」圣农发展潜伏收益率高达到26.06%
1  炒股最痛苦的是什么？
3  一名中国公民在巴布亚新几内亚涉嫌非法务工及行贿被捕
4  艾克斯奥特曼哥莫拉装甲形态捷徳奥特曼动画片奇趣玩具
2  中考分数逆袭的同学们，其实是有共同点的，提高百十分不是事儿！
3  准新娘婚前遭巨鳄“断臂”  5天后照样完婚
0  鬼谷子识人术：成大事者必经六项考验，90%倒在了第四关
4  绝地求生索泰杯4am遭遇sss！官方公开带节奏：4AM清理门户？
0  端午节，快乐何妨
0  出上联：诗无情无味，如何接下对？
4  “世界杯年”又来了，这一次足球游戏能火多久
4  绝地求生：刺激战场沙漠地图怎么样才能更容易吃到鸡呢？
2  中学生读《论语》，该用什么书？
1  除了种养，还有些什么好项目可以在农村创业致富？
1  地方国企首季“开门红”  培育新动能补短板渐成主打
4  dnf复仇者带嗜血套怎么样？
2  最后一个月的冲刺，高考拼的不是实力，是意志！
2  东莞市2018年全国职业教育活动周开幕
3  夏威夷火山国家公园部分开放
1  笑谈A股龙虎榜：成都帮翘板广博股份  小鳄鱼卖出兴业股份871万
1  EOS  WTZ（王团长）竞选团队向全宇宙介绍自己！
4  王者荣耀里扁鹊出什么装厉害点？
3  普京新座驾换俄罗斯国产车，未来打算出口中国，外观不输劳斯莱斯
4  《COS·秀》俄罗斯美妞Cosplay全职高手叶修，种族优势无与伦比
3  彭博社：美国将在6月11日取消互联网中立原则
0  上联：泰山黄山赵本山，如何对下联？
2  初级会计实务重要考点串讲，考前提分大杀器
2  面试上了中公的英语教招讲师，这份工作值得去吗？
2  上课时学生手机响个不停，老师一怒之下把手机摔了，家长拿发票让老师赔，大家怎么看待这种事？
3  美国打伊拉克为什么没有拿走一滴石油呢？
4  辣评｜巅峰仍在KPL，巅峰赛是职业选手最佳练兵地
2  2018扬州小学排名新鲜出炉！快看看有没有你心仪的！
1  存款到期自动转存还是原来约定的利率吗？
3  张本智和为什么有这么大的争议？
3  航班降落时逃生门飞脱  机舱留下大缺口继续滑行
3  夏威夷火山突破口9个  岩浆喷射达23层楼高
1  5月8日研报精选：多领域产能投放
1  5.12黄金冲高回落是空头反转还是多头蓄力？下周黄金走势分析
4  5月5日，4AM天命杯积分排名再次垫底，线上线下差距怎么这么大？
1  吉利收购奔驰之后，现在旗下一共有哪些车？
3  2018年美国中期选举，你认为特朗普会下台吗？
2  大三上学期快结束了，怎样规划考研？
1  凌妡：特朗普唱出新形势，黄金下周操作策略！
2  重庆一学校班主任收了学生学费后跑路了  学校：以后会加强管理
4  一句话形容吃鸡技术差？
0  邀请函丨多媒体城墙实景演出  这场大唐迎宾盛礼你不看看？
4  玩游戏对手机有什么影响吗？
2  我班的“一帆风顺”
1  中琛源2017年营收15.08亿元  净赚9479万元
2  观点丨中国工程院院士丁烈云：成果转化要冲出“死亡之谷”
3  “911”恐怖袭击事件时，美国为什么没有击落飞机？
0  农村老话“人穷断六亲”，“六亲”指哪些人？
1  海外随笔  无论新旧能源，低成本是王道
0  中国哪里的木雕工艺品最好？
4  《王者荣耀》KPL联赛最强的选手阵容，你们认为应该都有谁？
3  德国铁娘子要步梅姨后尘吗？
2  山西省最好的五所大学应该怎么挑选？
0  水浒最有智慧的3人，离开宋江后，或得道，或称王，或逍遥于江湖
3  男子在餐车就餐遭拒绝，扬言要曝光乘务员，你怎么看？
0  下联：荷叶无意添夏绿，如何对上联？
4  DNF玩家上线后被朋友送了个五一称号，结果钱滚钱一发不可收拾
2  世界各国都是怎么培养孩子的艺术范？《学艺家》
4  绝地求生：蓝洞更新再祭大手笔，动物载具上线，变换新近战动作
1  主力吸筹码副图源码分享，吸筹加仓建仓等
3  8岁女孩突然不能走路说话  疑因每天吃鱼罐头致汞中毒
4  BA黑凤梨  3-1  XQ，团结一致成功复仇，BA黑凤梨勇夺六连胜
0  玉笛吹来美人风，如何赐句？
0  飞花令“路”——蓬山此去无多路，青鸟殷勤为探看
0  上联:梅笑枝头报春早，如何对下联？
4  梦幻西游：109级大爷看144级玩家不顺眼，野外单挑，109让5回合！
3  菲律宾莱特岛附近海域5.6级地震  震源深10公里
2  巨野县各中小学“四狠抓”努力打造美丽校园
3  美国夏威夷火山持续喷发  中领馆提醒注意安全
3  为什么世界各国周六都休息，它是如何形成的？
3  应该如何评价前利比亚总统卡扎菲的第五个儿子穆塔西姆？
0  单论书法，宋徽宗能称得上是千古一人吗？
4  英雄联盟这么多年，你最喜爱的英雄是哪个？
3  汉城改首尔，那韩国会改名吗？
2  青岛啤酒，做1578个梦想的“赞助商”
2  确保2018年高考各项工作安全平稳有序实施
2  努力打造成城市音乐新名片
2  23岁的聋哑人还能进聋哑学校学手语吗？
1  树熊金融集团(08226)扭亏为盈  一季度股东应占溢利1133.5万港元
2  男生学应用数学专业怎么样？985大学应用数学专业排名情况是怎样的？
3  英国曾助美绑架卡扎菲政敌  梅姨“毫无保留”致歉
2  考研撞上国考应如何选择？那些你所不知道的事！
1  句容华阳街道以园区建设催生“人才高地”
4  可能是炉石史上最大规模的削弱，这十张卡统治天梯的日子到头了！
0  原创上联：月落星稀天将晓，如何对下联？
0  战国时益阳县平民归宿之地被发现
3  特朗普突然承认付钱给艳星，律师团队换人备战弹劾，特朗普遭弹劾的可能性有多大？
4  穿越火线：本期体验服测试，你参加了吗？
2  中考在即，一模期中卷没办法找到自己的不足，还能有别的办法吗？
4  王者荣耀：花木兰为什么要捡百里玄策，捡队友是一种习惯，铠哭了
0  怎样理解古斯塔夫库尔贝的作品？
4  决赛圈刷在房区不敢冲楼？这个主播教你怎么吃鸡！
0  在中国兵器发展史上，剑并不是最具杀伤力的，为什么中国却那么喜欢剑？
3  想从名古屋去白川乡高山平汤，是买北陆周游券还是升龙券呢？
0  山西有哪些名人？
2  「幼升小」广外外校2018年幼升小游园活动时间：5.19
4  DNF给魔兽版本提前练一个职业，有什么职业推荐？
1  新三板分层调整工作启动百余家企业入选创新层
0  上联：龙在天上呼风雨，如何对下联？
4  张大仙公布三个月的新女友？莫急！事情又有了新反转，快来吃瓜咯
1  知情人士：中国监管当局拟要求金控公司必须持牌经营
1  A股为何不实行T+0交易制度？
4  游戏测试：谁能猜出这杯王者咖啡由什么英雄组成的，猜对有惊喜哦
4  从零开始的《影之诗》世界（一）进入游戏
4  我把你当兄弟，你却把我当复活卡？！
1  央行：“封杀”代查个人征信APP
0  上联：公鸡打架头对头，下联怎么对？
4  LOL有钱的大佬看过来！蓝色精萃商店限时开放
4  《王者荣耀》中你见过最美的COSPLAY是谁的？
0  上联：老子骑牛读书，下联怎么对？
4  绝地求生主动驱赶玩家：跳伞不给降落伞，很多老玩家都哭了
3  “妇女培训和儿童教育”  约旦首笔中国企业捐助来自马云
3  全世界敢于和美国对着干的国家是会越来越多，还是越来越少？
4  远古时代，LOL王者前十有你认识的吗？
3  “美国去死！”  伊朗议员怒烧美国国旗
3  美国到底是衰退还是变得更强大了？
4  《全战：三国》有望参展  E3展PC游戏发布会时间公布
1  监管部门曝光4批次食品抽检不合格  京东淘宝等网店有售
1  中央七台的《致富经》栏目报道的创业故事是真实的吗？
2  好就业的专业是什么？
2  农村男孩初中毕业不想继续上学，学什么技术好？
4  你对RockStar的GTA6有什么期待？
1  电庄股份2017年营收249万元  业绩亏损637万元
2  网络教育和成人教育相比，哪个好？
0  为什么要多读书？
0  如何用“秋草平莎过雨新，轻沙走马路无尘”为题，创作一首诗？
1  90后平均持有4张保单  成为保险消费主力军
4  春秋到了战国为何战争由争霸转变为吞并？
4  DNF：红眼一觉被动妙用，猴破天际百分之二十伤害！
1  庞氏骗局是什么？为什么金融行业有这么多的庞氏骗局
4  针对部分手机机型负优化？腾讯游戏官方愤怒辟谣
3  去日本吃什么好？
2  德阳市孝泉民族小学校开展“世界红十字日”宣传活动
4  连音社翻唱袁娅维《说散就散》，超级好听~
4  如何看待德云色笑笑发布离婚声明？
0  上联：莫愁湖畔常留影，仄平平仄平平仄，如何对下联？
3  美国参议员麦凯恩说他的葬礼上不请特朗普，大家怎么看？
3  韩国20人整容后集体得上败血症，对于这个问题你怎么看？
3  泰国的男女比例为什么严重失衡？
4  手游飞车a车要多少钱？
0  上联：天高任鸟飞，下联如何对？
0  上联：在下不才，怎么对下联？
4  一个账号体验所有角色？《剑网3：指尖江湖》评测
1  东北证券股份有限公司2018年4月经营情况公告
2  上课时学生手机响个不停，老师一怒之下把手机摔了，家长拿发票让老师赔，大家怎么看待这种事？
1  「方正固收·利率」货币政策的现实及未来——2018年1季度货币政策执行报告的几个信号
0  水浒中这两位“最好”人物，一人心肠最好，一人归宿最好
1  锰酸锂产能加速扩张  市场价格回落
1  5.12周评：恒指周线收官区间震荡，下周行情分析及建议！
1  宏辉果蔬股份有限公司
0  「原创诗词」七绝四首/农家百事无闲日，远过明堂理万机
0  中国历史上有哪些称得上「道貌岸然」的名人？
2  助力教师从业资格证考试（二）
1  他3年前花1500万元约饭股神巴菲特  如今被立案调查
2  黑龙江省多举措严查校园贷  严禁任何人或组织进校宣传
0  《平凡的世界》里，如果田晓霞不牺牲，能和少平结婚吗？
1  北京空港科技园区股份有限公司关于召开2018年第一次临时股东大会的提示性公告
2  第五届全国大学生基础医学创新论坛在长举行
2  如何高考减压  可以学学这些秘籍？
0  上句：藕入泥中玉管通地理，下句怎么对好呢？
1  重庆秦安机电股份有限公司控股股东一致行动人增持股份进展公告
1  揭秘：谁在破坏中国股市的“游戏规则”？
4  ios横版游戏ios有什么横版过关游戏？
3  在日本，穷人的生活是怎样的？
2  祝贺你成为光荣的福建师大人！
1  东源物流2017年营收1.12亿元  业绩亏损214万元
3  美国打伊拉克为什么没有拿走一滴石油呢？
4  王者荣耀：铠皇开局买这件装备，站撸一切，完全不怂！
2  大学生应不应该谈恋爱，以及应该持有怎样的恋爱观？
1  技巧；股票长线投资技巧
1  秋林集团：深挖品牌价值  黄金业务表现亮眼
1  国际油价续创三年半新高  各国能源股频频上涨
2  军训进行时！“青春建功新时代  迷彩岁月绽芳华”演说大赛暨北京师范大学“思享杯”决赛举行！
4  “不破不立”区块链游戏2.0时代｜GCC系列沙龙上海站报名开启
3  英王室公布萌照：夏洛特公主亲吻弟弟额头超温馨
2  有哪些适用于初中预习的软件？
1  A股诡异量能暗含重大信号！资金逆市加仓这类股望迎井喷
3  旅德大熊猫在柏林动物园啃竹子  津津有味
1  蓝筹股连续异动  MSCI行情来了
2  吉大历史学金景芳教授究竟有多牛？
1  环保税首个征期，河北哪些行业纳税最多
1  为什么一旦股票出现“双炮过河”形态，必定是大牛股？
0  劝人的境界
2  初中各结构英语短语，三年可用！
4  第五人格：玩家意外发现空中涂鸦，看到杰克的公主抱发现不对劲！
2  有哪些发音特别好听的单词？
3  为什么日本的房屋比中国更抗地震？看完这篇文章你就知道了
2  在大学当学生干部，真的很必要吗？
1  中国芯片第一股从88跌至6元，10转30重组成功，下周有望超永和智控
2  成绩差的学生是该读高中还是读职校？
1  一斤两块五的青菜人都买的吃，为什么两块五的股票没人买呢？
0  侯耀华是相声大师吗？
2  2018广东省考面试：教学机器人战胜特级名师，人类教师何去何从？
0  中国风太极服饰，穿出品味
4  玩csgo的时候，怎样提高竞技水平？
0  上联：长江珠江潘长江，如何对下联？
2  上课时学生手机响个不停，老师一怒之下把手机摔了，家长拿发票让老师赔，大家怎么看待这种事？
3  他们是总统，晚年却是穷死的
2  上课时学生手机响个不停，老师一怒之下把手机摔了，家长拿发票让老师赔，大家怎么看待这种事？
4  DNF：图鉴满了没灵魂？教你三招，可以快速获得大量灵魂！
2  杨振宁说：把中学生送到美国读书非常危险，你怎么评价？
2  杨振宁曾说“中国的中小学的确比美国中小学做得更好”，那中国高等教育做的怎么样？
0  这素描画到出神入化，过瘾！
4  绝地求生历史上竞争最激烈的赛事，网友：133支队伍角逐巅峰！
3  马哈蒂尔都92岁了，为什么还能胜出当选马来西亚新总理？
3  伊朗爆发大规模游行，如果伊朗政府动用武力镇压，美国会军事干预吗？
0  笑傲江湖中的剑术高手，林平之垫底，岳不群第三，第一是武林传奇
3  美国建国不过两百年，为什么会成为世界强国？
2  如果留学生想申请加拿大魁北克经验类移民项目，需要符合什么样的条件？
3  牛津热词：Peoplekind
2  山东2018年59.2万人参加高考  考生数居全国第3
1  悟空问答「财经」领域有哪些值得关注的答主？
3  白冰冰送别母亲  悲叹母亲节将至妈妈却已不在
4  《荒野行动》更新第一人称和子弹下坠，向《绝地求生》靠齐？
3  为什么联合国不加强改革，联合世界人民的力量压制美国霸权？
1  中国股市血一般的教训：股票试盘前四大定律，看懂不是一般人！
2  厦门一中苏宁峰：荣获“大国良师杰出贡献奖”
3  世界上命最大的3个人，其中1名空姐万米高空坠落竟然生还
3  如果特朗普遭弹劾下台，谁会来接替他当总统？
1  下周大盘进入主升行情
1  四月外储低于预期  短期波动不改稳定趋势
0  上联：飞叶一片知秋意，求下联？
4  王者荣耀：控制最强的不是东皇太一，能将敌人冰封遭团灭的才厉害
0  上联：红灯绿酒成云烟，如何对下联？
0  老人儿子去世后儿媳改嫁，女儿给养老送终，遗产该怎么继承？
4  LOL：ADC又要被削了  拳头的平衡改动你们满意吗？
4  《中土世界：战争之影》DLC“魔多荒漠”今日上市
0  梵高为什么要割掉左耳？
1  悟空问答「财经」领域有哪些值得关注的答主？
3  普京为何要同意印度加入安理会常任理事国？
0  方舟子说象棋源自印度，中国古代没有大象，你认为这种说法怎么样？
2  想要提升孩子成绩，保持这四个好习惯，比熬夜学习更有效
0  上联：一山遮日月，如何对下联？
0  10幅名家精品画作下的韶山：韶山山水溢清气，故居钟灵毓伟人！
4  如何看待MSI季中赛RNG对阵FW，不上扬言要打爆闪电狼的前队友karsa？
1  猪价什么时候开始上涨？
1  想要投资3个月以内的期限的金融产品，哪个平台收益比较高？
0  上联：一夜春风去，怎么对下联？
0  下联：三春柳影舞清风，如何对上联？
2  明明一本线才400多分，为什么有那么多学生还考不起一本？
4  《王者荣耀》主播张大仙公布新恋情后再否认：只是工作关系！
3  对非法入境“零容忍”！美国司法部长警告拆散偷渡家庭
1  减税“放大招”，企业享红利！汕尾实施深化增值税改革三项措施
0  上联：春江花月入旧梦，如何对下联？
2  小学生写作文“吐槽”父母沉迷手机
0  人到中年，当我们回首往事的时候，敢说不后悔的有几个呢？
1  廖英强被证监会处罚1.2亿，你怎么看？
4  Steam周销量第二：《大不列颠王座》可能是想法最多的‘全战’游戏
3  夏威夷赤红火山熔岩吞噬汽车  钢筋铁骨一秒融化
0  没看过这几本书，你能说自己看过小说？
0  一代名相——范仲淹
3  印度人真的用手擦屁股然后再洗了吗？
1  我的复盘：两大妖股特停后，下面该如何办
0  遂宁一中赋
0  上联:  残阳不语逐鸿雁，如何对下联？
0  林徽因什么理由拒绝了徐志摩而选择梁思成为终身伴侣？
3  若干年后，地球上人口能否达到1000亿？那时这个世界会变成什么样？
1  赢金女神：5.12-5.13黄金分析  原油分析  黄金原油还会涨吗？
1  广州牵引力教育实力雄厚，IT培训机构的佼佼者
4  《守望先锋》锤妹厉害不可怕，谁不会用谁尴尬！
2  普通孩子怎么才能拿到中考高分？只要坚信这10个字
2  离高考还有30天，不愿意努力怎么办？
0  上联：无钱可断酒，求下联：……
4  这就是跳一跳人民币玩家跟普通玩家的区别
2  多大小区必须要建幼儿园，平顶山有规矩了！你家小区合规么？
1  美国4月PPI月晚间呈现  现货黄金技术分析
4  王者荣耀：这个李白太强竟被对手举报！下一秒韩跑跑想摔手机！
3  世界上最具有凝聚力的国家是哪个国家？
1  积极履行央企责任  中国人寿发布多项公益举措
2  初中辍学打工的人，现在过得怎么样了？说出来你都不敢信
3  欧洲为什么要维护伊核协议，美国的话都不听了吗？
3  “911”恐怖袭击事件时，美国为什么没有击落飞机？
0  时光深处即将逝去的记忆——润和老师国画最新力作《远去的时光》
2  高考后的3个“优质”选择，免费上大学，前景还好！
1  小米估值再次缩水  从这方面看出小米和vivo的差别
1  什么样的人适合炒股？
1  预计总投资560亿，番禺招商开启“加速度”
1  就监管加密货币的问题  CFTC与SEC需密切合作
2  青岛：2020年中小学生每天上体育课  市运会破纪录老师可奖10万
4  王者荣耀：新英雄即将登陆国服，输出爆炸，无需兵线轻松拆塔！
3  告急！数十艘军舰围攻俄后院，普京：72小时全部撤离，否则全部击毁！
2  假如我们全中国都是衡水中学的教育模式，这是教育的一大进步还是教育的倒退？
1  为什么有些人越忙越穷，有些人天天逛却是富翁？
4  在英雄联盟中，谁的技能可以规避掉巴德的大招？
3  普京第四次就任俄罗斯总统，你怎么看？
1  天降横财——银行账户多有个0，答案会怎么样，说出来不敢相信！
1  一位老股民带血的悔悟：假如当初不炒股，现在的结局将会怎样？
4  易混词组第25讲：为什么游戏结束时是game  over，不是game  end？
2  教师证面试项目及评分标准揭晓来啦！
3  国穷民富的柬埔寨「柬埔寨街景随拍」
3  美国建国不过两百年，为什么会成为世界强国？
4  绝地求生：你这扔的不是手雷啊，扔的是洲际导弹啊！
1  中国股市含血的教训：炒股只看一根大均线，100%把握超跌反弹机会
2  小学数学计算公式奇妙记忆法，帮孩子放书包，保管6年次次考满分！
2  「学族」不夸张的说，在线教育将以无法取代的优势进入每个家庭！
3  情有独钟！美男子40年共吃3万个巨无霸汉堡
0  大学退休教授跨界追梦：将哲学命题搬上画布
4  少年泰坦：第一支由少年超级英雄组成的英雄团队
2  如何正确理解需求和痛点？
0  译五代·牛希济《生查子》相爱的人是一颗桃核，因为人在心里！
0  贾平凹在《朗读者》畅谈大秦岭里的家乡
3  加州野生熊冬眠后闯入民宅  饱餐一顿后自觉离开
2  上课时学生手机响个不停，老师一怒之下把手机摔了，家长拿发票让老师赔，大家怎么看待这种事？
2  为什么高薪的国企，留不住大学生了？
3  多国抛售美债，准备进行对美国的联合打击，美国总统特朗普将如何应对？
3  去海外到底有多挣钱？世行：中国“海漂”一年寄回家640亿美元！
2  「职教之窗」杭州中职生都有哪些“牛人师傅”？烹饪大师、国赛“总教头”、企业创始人
2  小记——一封迟来的信
1  20180510基金公司机构持仓股点评：华宇软件300271汉得信息300170
4  《刺激战场》什么枪最好？
1  宝妈创业开鞋店好吗？加盟迪欧摩尼女鞋好吗？
4  小狗UZI在得到LPL冠军后，会不会状态下滑，你怎么看？
2  重庆重要教育资讯午后直通车
4  欧美有哪些网游很火？
2  面对生活和梦想我们该怎么选择？
3  杜特尔特是个怎样的总统？
4  MSI越南队上演游击战Soaz回归首秀险背锅
2  如何快速学习一种技能或者一个领域的知识？
0  红宝石与蓝宝石谁更有价值？
4  最爱玩的《旅行青蛙》游戏，玩家老手也看不懂中日版本的不同
2  上课时学生手机响个不停，老师一怒之下把手机摔了，家长拿发票让老师赔，大家怎么看待这种事？
3  中国政府和印尼政府联合声明
1  宋清辉：外资券商“抢滩”对中国券商业意义重大
3  当总统有多危险？看看奥巴马这安保就知道了！
1  3股公告突现利好  明日有望爆发
3  盘点8个谷歌地球上不让你看的地方，这都是什么地方？
0  《水浒传》里的高俅，历史原型是谁？
4  大美女甄姬也不放在眼里？只因为后宫里有这些绝代佳人！
3  越南的人均收入高吗？最低工资是多少？
3  法国总统为何要钟情于一个比自己大24岁的老师？
0  王氏图腾释义与起源
1  炒股为什么总是亏钱，如果你不懂止损解套，学会放弃吧！
1  450亿债务危机背后：盾安质押江南化工1.58亿股求自保
3  普京宣誓就职开启第四个总统任期
3  如果日本国土滑向海沟沉没，要求中国人民收留，作为中国人你会接受日本人吗？
2  高性价比课程背后藏"阴阳合同“承诺退款却无道歉
0  你见过的最奇葩的假文物是什么样的？
4  王者荣耀：震惊，重做露娜体验服再次开测，裙底竟然全面曝光……
1  中国动力电池格局之争，谁能改变宁德时代一家独大？
3  特朗普会为中期选举撕毁伊核协议吗？
4  韦神为何稳居虎牙一哥宝座，原因不服不行
4  影游联动巨制《巴清传》不删档测试预约开启
4  王者荣耀：玩打野位开局被队友抢双buff？别急着6分投！有救
3  美国打伊拉克为什么没有拿走一滴石油呢？
4  王者荣耀巅峰战的玩家都不显示名字，为什么还能被队友知道是谁？
4  我是买《绝地求生大逃杀》还是《守望先锋》比较好？
0  怎么写好散文？
0  见字如见人，多用这样的字帖练字，写出的字让人念念不忘
4  lol里如何克制上单奎因？
0  “开放的西美”西安美术学院2018届硕士研究生毕业作品展开幕
0  上联：一夜风光去。如何对下联？
1  最“鬼”主力诞生，庄家百亿砸出钻石坑，18年第一妖王横空出世
0  “同心协力，做强茯茶产业链”论坛在西咸新区煜盛茗茶业公司开幕
2  中考630分学霸亲述：最后2个月开始努力，高分不是说说而已！
2  2017年全国教育经费总投入达42557亿元
4  如何评价《王者荣耀》KPL  estarpro战队的双边选手诺言跟橘子？
2  山西省吕梁市有哪些高校？
0  为什么2001年的人民文学奖颁给了食指和海子？
0  对联：清风一片天，明月万里眠。如何对上联或下联？
2  从古至今有哪些惊艳到你的文章或者句子？
2  「积分入学」南沙区2018年积分入学申请指南与问答
4  DNF如果技能没CD，哪个职业技能最厉害？
1  赚钱真的很简单只要有手机、电脑就可以实现
4  平民玩家最高能达到什么段位？
0  河口，让人神往的不止是百年文物
3  中国和波黑5月29日起互免签证
0  上联：泰山黄山赵本山，如何对下联？
4  机械键盘差距有这么大吗？这样的机械键盘我真的服气！
4  为什么现在没有人玩CS了？
1  巴菲特：中国经济找到了秘诀  就像我们几个世纪前一样
4  绝地求生决赛圈的时候，步枪消音器和补偿器你更愿意用哪个？
2  为“高考状元”“升学率”禁令叫好：畸形攀比是公平的最大阻碍
0  上联：茶香壶外飘，下联怎么对？
3  为什么没有直接证据的情况下，英法美德就谴责俄罗斯暗杀特工的行为？
1  中石化新疆煤制天然气外输管道（临湘段）正式开工
3  伊朗为什么宁愿接受制裁也不同意修改伊核协议？
3  巴勒斯坦决定重启东耶路撒冷市政府
4  英雄联盟里机器人和锤石辅助，你更喜欢哪一个？
4  在LOL混了七个赛季的青铜段位是什么体验？
3  全球第一个黑人共和国，日人均消费不足1元，至今未与中国建交
4  你可能听都没听过，盘点腾讯代理却翻车结束的moba网游
1  精益达2017年营收8121万元  净赚80万元
2  跨学科是什么
0  13图带您看看考古现场到底是怎么样的？
1  一斤两块五的青菜人都买的吃，为什么两块五的股票没人买呢？
4  《第五人格》游戏更新后有的玩家表示想弃坑了，为什么？
2  电气好找工作吗？好找不？
3  美国退出伊朗核协议会产生哪些后果？
0  北京后海的酒吧街，酒吧里面是什么样的？
3  外媒揭秘西班牙埃塔组织：至少杀害829人  敲诈勒索近万人
1  世界人口重心大转移，这里将是未来经济的关键增长极？
1  刚完成业绩对赌就亏4亿多！到底是什么拖累了游久游戏……
2  变态体罚学生舔同学屁股！美其名曰：古有卧薪尝胆，今有舔股思过
1  短线震荡反复  巩固中期大底
1  抽贷风波化解？江南化工：杭州银行扣划2.1亿元资金已归还
4  主流游戏台式电脑配置推荐，四千出头带显示器
2  会计证代替品是什么？
2  如火如荼！遂平一小观摩学习义务教育均衡创建经验
1  未来10年中东将在增加12吉瓦风力发电量
1  高送转概念股强势爆发，华锋股份10天9板！周一抓住该股反弹机会
0  原创上联：月落星稀天将晓，如何对下联？
4  DNF奶妈玩家不走寻常路，赚取工资新套路，网友：真是防不胜防啊
0  上联：杯中藏美酒，如何对下联？
3  特朗普退“伊核群”  撕掉美欧裂痕最后遮羞布
1  密尔克卫环保违法三曝停产停用  交通事故致两人死亡
0  罗格斯大学到底怎么样？
3  夫妻俩懒得照顾孩子，将他们锁在肮脏房间，3个孩子饿得吃墙皮
2  高中老师可以考取的含金量高的资格证有哪些？
2  我很非常努力，平时的考试成绩也可以，可为什么一到竞赛就考不好？
3  为什么欧美的首富都是犹太人？
2  落实“防重严快稳”“5字决”  “三个切实”实现龙江“平安高考”
4  有什么吼着要凉却一直没凉的游戏？
0  墨汁里可以加酒吗？
1  发行CDR三大疑问怎么看
1  这98股盘中强势突破半年均线，中长线或走强？
3  英国欧盟要分手至今啥没搞成，特蕾莎·梅被逼无奈求新办法
0  醉吟古今月！怎么对？
3  中国人到非洲国家喜欢做什么事？真相让人大喊“刺激”！
0  上联：蜜蜂采花花不语，下联怎么对？
1  涉嫌信披违规  凯迪生态被立案调查
4  如果RNG夺得MSI冠军，老玩家的你会重新连接英雄联盟吗，为什么？
1  妖股华锋股份又双叒特停了  谁会成为替补龙头（附股）？
1  华纳音乐宣布售出75%Spotify股票，价值约为4亿美元
1  你的短期目标是什么？
1  纽约黄金期价11日比前一交易日下跌1.6美元
0  红领巾阅读推广：建一千个图书角  让阅读成为信仰
1  个人对于8日大盘预测
2  瞒着家长，偷偷“修改志愿”，你太幼稚了！
3  朴槿令为亲姐姐朴槿惠声援得到结果了吗？
1  金融证券资本市场十八论之二：永不恐惧  150035189
0  对联：清风一片天，明月万里眠。如何对上联或下联？
2  「阿漫讲」为什么毕业论文指导老师只让学生看书不告诉学生怎么写
2  冬奥服饰设计在北京服装学院启动研究
0  鲁迅先生，不仅擅长绘画、篆刻、装帧等，书法还非常时髦！
0  中国古代的几本奇书，除了天才和疯子外，99%的人悟不透
0  上联：只恐夜深花睡去，如何对下联？
4  炉石传说：偷偷摸摸上传说，偷鸡龙牧上分攻略
2  青春靓北影  “耀动青春·青年之声”首届全国青少年微视频大赛颁奖
2  跪着看完哈佛学生的一周，发现我连做学渣都不配
3  战败后日本外相让女儿施美人计离间英美  她生下了后来的日本首相
3  美国退出伊核协定之后为什么会有“西方将不再存在”的说法？
2  衡中“绝密”演讲：考前30天怎样再提30分？你只需做到这8条！
2  2018年全国参加普通高校招生考试学生975万
0  上联：黄河自天降；求下联
3  美国“退群”俄罗斯获益？俄方：欧洲将和我们更亲近
0  唐诗宋词起名｜2018新生宝宝取个有诗意的名字
1  第三届丝博会渭南将展示“三地一中心”发展和“五大产业”成果（组图）
4  梦幻西游：高魔心须弥画魂卖几十块？真相是这样，网友直呼太套路
2  马克思主义的物质范畴是什么意思？
3  投票事件过后，联想今后的日子该怎样走？
1  《老子》中投资的战略与战术
4  气场十足！美女主播阿冷亮相武汉斗鱼嘉年华
3  马来西亚大选：92岁马哈蒂尔宣誓就任新总理
2  湖南一高校用技术手段禁止学生半夜玩游戏，你怎么看？
3  美国申请成为北约联军“大西洋指挥部”所在地
0  上联：花非花雾非雾，夜半来天明去，如何对下联？
4  游戏里常见的SSR是什么单词的缩写？
3  当摄影师帮难民儿童P上梦想，孩子的笑竟令人心酸
2  开具发票的税金该怎么做会计处理呢？
0  上联：泰山黄山赵本山，如何对下联？
2  浙江这个地方的大学排名是什么样的？
2  美国有信息技术管理专业的名校——晓宏留学
0  上联：山野孤兰唯月赏，下联该怎么对？
2  旧谈，那些消失在中国教育史上的大学！
3  为什么国际社会没有要求印度、巴基斯坦、以色列弃核，并对他们实施制裁？
1  熊熙羽：5.8黄金承压步履蹒跚，依托1310依旧回踩进多
4  《第五人格共研服》账号租赁，快到没朋友！
4  刺激战场：游戏中还有比这绝望的事么，落地成盒已经算很仁慈了
0  上联：一赞一赞连一赞，赞赞相连，连连赞。如何对下联？
4  刺激战场决赛圈空投砸脸，该不该捡？
2  教学机器人战胜特级名师，人类教师何去何从
1  一位股市天才的肺腑独白：学会这些选股绝技，想亏钱都难
0  下联：饱暖思淫欲。请赐上联？
4  DNF5.11周赛4进2，剑魂vs魔道有哪些精彩操作？
0  一夫妇连生10胎都是女孩，春节对联写着。上联是，家有千金不算富，请答出下联？
0  上联：月色松梅雪做伴，如何对下联？
4  5月12日MSI季中赛RNG败给FW，是谁的锅？
4  《炉石传说》中，有哪些十分恶心的卡组？
3  开挂的印度在五年后人口将超过中国，但为何印度不实行计划生育？
4  EDG厂长隔空喊话喷子：不会退役！怎么输的，夏季赛怎么赢回来！
4  绝地求生：这些地方是打野玩家的福音，出高级枪支，不亚于学校
4  如何看待狼人杀这个游戏？
0  上联：不冷不热五月天，如何对下联？
2  语文阅读答题“套路”：学会这几点，考试提分快准狠
4  王者荣耀：S11赛季上分英雄推荐官方数据提供一战士篇
4  队友一直以为我是王者，竟然是因为这个惩戒
4  在看lpl比赛的时候发现弹幕经常说xx怎么不出水银，对于输出位，水银该什么时候出？
4  斗地主：拿着飞机+2个炸弹+QQQ本以为无敌天下，没想到却一败涂地
0  农民重修房子发现一口“大缸”，清理出200余件文物全部上缴！
4  性感热裤双枪劳拉并不会回归《古墓丽影：暗影》
1  这11道黄金分割的实盘操作知识弄不懂，你一定会亏钱的
2  想在钢琴上面有所长进，应该做些什么？
2  恩阳区花丛小学举行女生青春期健康教育及安全教育讲座
4  游戏史上的今天：《最终幻想战略版：狮子战争》发售
2  衡阳师院学生在CSSCI来源期刊上独立发表学术论文
4  DNF玩家：我愿意拿出所有多余的史诗，换取这个做梦都想要的史诗
2  教育部：严禁宣传“高考状元”“升学率”  一旦发现严处
3  日本投降的真正原因是什么？
1  海南信息安全基地三亚开园  36家企业入驻
1  技巧；股票买卖有哪些技巧？
1  凯迪生态环境科技股份有限公司关于重大资产重组召开投资者说明会的通知
2  校园组决出四强，海事这是要冲四连冠了？
4  2018财年第四季度EA收入15.8亿美元，《战地》系列玩家人数超5400万
2  江安县夕佳山中学举行2018年新团员入团仪式
0  上联：天涯海角风流浪，如何对下联？
0  秦以法治国一统天下，汉以道治国安定天下，而宋以儒治国而灭，为什么？
2  北邮在线：高中生学什么技术好？
3  俄罗斯核攻击能力多强？美专家：可造成美国9800万人伤亡
4  DNF：视为卑鄙危险的剧毒，在我面前却善良地如同孩子一样—毒王
2  只有在学校才有想学习的劲头，到家里就没了，该怎么办？
4  丧心病狂的队友多可怕？孤影被队友gank至死！下一秒孤影笑出了声
0  上联：泰山黄山赵本山，如何对下联？
1  周留万：5.12黄金走势预测下周黄金操作策略
0  南怀瑾：当你达到这种境界的时候，功名富贵就会来追你！
3  季莫申科目前民调支持率最高，她有机会成为下一任乌克兰总统吗，你怎么看？
3  伊以“叙利亚战争”骤然升级  德黑兰怒斥：袭击毫无根据！
1  财经观察：阿根廷比索汇率初步稳定但风险仍存
2  教师算不算公务员？
1  宝鹰股份放弃收购澳洲HM公司
1  政策落地互联网医疗迎发展新机遇  六股值得关注
4  梦幻西游：那个16技能卖61万被2500人收藏的童子，半年都没动静？
4  英国游戏周销量：《战神》战胜《大金刚》蝉联冠军
3  男子河中玩自拍不慎滑倒跌落50米瀑布  生命垂危
0  方舟子说象棋源自印度，中国古代没有大象，你认为这种说法怎么样？
2  国学基地被指暴力改造“问题学生”：电棍打  不让睡觉
4  ps4古墓丽影  克劳馥版
1  看完网贷备案全程，再也不怕被坑了！
3  回看“5.12汶川特大地震”十年交通之路（四）
3  俄罗斯为什么不直接弃用美元？
2  所有政策！天府新区公益性幼儿园/幼升小/小升初/初升高……政策解读大礼包！
2  新一线城市出炉，这13座城市很受考研人喜欢！
2  郑州中学附属小学石楠路校区师德演讲比赛盛大举行！
3  印度和巴基斯坦为什么会仇视？难道仅仅是因为英国人的小手段吗？
2  工作四年后，考公务员还来得及吗？
1  京东新财报持续盈利的背后：平台化转型  一体化开放赋能成效显著
0  下联：荷叶无意添夏绿，如何对上联？
1  那些投资公司、天使投资，他们的原始资金是从哪里来的？
2  作为一个管理者，应该怎么面对几个专门和上级对着干的刺头？
3  中国在此地挖矿会加速日本沉没？日本：求放一马
0  贾平凹：新的一年，学会拒绝
2  理科女生想从事技术研究方面的工作，高考可以报哪些专业？
0  为何民国能人、才子辈出，许多诗人、国学大师都诞生其中？
3  各国领导人罕见尴尬照片：奥巴马很“调皮”，普京很有绅士风度
4  DOTA2往昔充值43.75万元175000级小本神豪回顾  遇见了你会怎么做
1  见到巴菲特后女儿要我帮她做首富「十年100倍」28
1  中国股市排名第一的选股公式，成功率已达100%,堪称人间极品！
1  创业者为何最抵触回购条款？5分钟带你搞懂「回购权」
4  DNF平民刷狗眼的方式出来了，三天刷230个狗眼，大号一个月就毕业
2  如何评价朱婷通过面试成为北师大研究生？
0  《布赫诗词》书法展笔会在呼举行
2  2018年，编程正式进入高考！关乎孩子未来的又一大必修课如何学？
2  一年级学生的作业应该留多少？
1  假如你有二十万用来创业，最想做什么行业？
4  王者荣耀：为什么高端局都不要射手？KPL赛事中可“一窥全豹”！
4  dnf体验服新出的极限升级大挑战是什么活动？又透露出什么信息？
4  《逆战》秘境试练团队配合竟然如此重要？
1  第三届丝博会开幕  西安再次引发世人聚焦
4  王者荣耀铠皇暴力出装介绍  一刀秒人超强发力
0  这些都是我国的国宝级文物，至今下落不明，也许就在你家
3  药价过高民怨沸腾，川普公布“美国患者第一”新蓝图拟降低药价
0  上联：成王败寇。（求下联）？
1  走进中科院……我市21家企事业单位代表现场感受科技的力量！
4  双人组队有技巧，让你在百人中脱颖而出
3  像委内瑞拉这样的国家和人民，是怎么混成连饭都吃不起的，根本原因是什么，如何挽救？
4  LOL，老WE微笑到底有多强？
2  如何养成良好的学习习惯与作息时间？
2  没有伞的孩子，只能努力奔跑！趁没高考，一定要给孩子看看
0  上联：只恐夜深花睡去，如何对下联？
0  下联：荷叶无意添夏绿，如何对上联？
2  背书很少能写好高考文综吗？
3  俄罗斯：如今的俄罗斯越来越像罗曼诺夫王朝？普京成为“新沙皇”
1  川君访谈：增强智能联合创始人薛传艺，想搞四川话音频产业基地
1  各种类型的深圳外资公司注册条件以及优势
4  《绝地求生》悄然更新涂鸦  网友直言是更新后唯一好感
4  《穿越火线》挑战模式巨人城废墟：两水两黄的你，还在玩CF嘛？
0  《红楼梦》：身为国公夫人，邢夫人为何那么不招人待见？
1  为什么很多在工厂上班的人，甘愿每月拿着几千元的固定工资？
0  为什么少林寺没有参加两次华山论剑？
4  4AM“选点”太固定被摸透？网友一语中的：刷的圈才是最固定吧？
0  十首温庭筠诗词：千万恨，恨极在天涯
0  少年强，则国强，我们一起习武，强壮身体，开发智慧
2  嵩山少林寺武僧团学生吃住条件怎么样？
1  期货外盘在哪可以配资？
3  德州扑克｜Gordon  Vayo起诉扑克之星，要求退还被扣押的奖金
3  征服欧洲的成吉思汗是否能算成中国人的骄傲？
1  人一生要学会优化自己的圈子，因为圏子决定未来！
0  湖南16个项目入选2018年度“中华优秀传统艺术传承发展计划”
1  今日54只A股封板  家用电器行业涨幅最大
0  为什么说“中华”、“中国”、“华夏”、“中原”最初都指的是关中地区？
0  中国古代十句最美丽的谎言，以及十句凄美的回复
3  一美国总统卸任前，他竟特赦了同母异父弟，将其“犯罪档案”吊销
4  绝地求生新版本大数据分析：M16输的最惨，M4地位难撼动
2  英语学习方法汇总—主题阅读（三）《超越哈佛  （徐火辉）》
1  真不是差钱的事：2017中国研发投入近1.8万亿！
2  考生注意！倒计时一个月  今年高考有这些新变化→
0  茶叶的分类？
2  本科的学士学位证有什么作用？
3  日本7年没办法解决的问题，泰国一出手就摆平了
0  宜春市妇联开展《红色家书》诵读活动：历史的温度，感恩伟大母
2  山西省长治市有哪些高校？
1  现在有一万元的本金，准备用来炒股，该怎么开始？
4  Fami通评分：《卡里古拉：Overdose》33分
1  不同年龄阶段的母亲，分别适合哪种保险？
3  有那么热吗？英男子为乘凉坐车窗上半身探出车外
4  300英雄狗年会有活动吗？
0  上联，月色淡淡映千山，如何对下联？
0  读书，就是给精神和生命化妆
3  朝鲜5日零时起  启用新平壤时间  与韩国统一时区
4  罗扇扑流萤《凤囚凰》手游唯美场景曝光
4  三国杀为什么逐渐消失在人们的视野里了？
2  怎样才能掌握火候呢？
0  这只是什么鸟？
4  DNF玩家动不动打赌直播吃奇怪的东西，网友表示骗吃骗喝
3  阿富汗发生6.5级地震  暂无人员伤亡报告
3  时间旅行的证据！这些98年前的照片是普京穿越时空拍摄的吗？
0  有哪些话听懂了是骂人，听不懂了是夸人？
2  成都大学好考吗？
1  上市近3月消失1900亿！股价疯狂下跌至41.8%！8万小散都傻眼了！
3  安倍：中日韩领导人就合作促使朝鲜采取无核化具体行动达成一致
4  《狂怒》新作将在今日公开首个预告片
1  快讯：宝色股份(300402)急速拉升，成交大幅放量
1  中小企业坏账率日益增加，商业保理能否解忧
2  考场半命题作文补题与构思六大技巧
2  石家庄市矿区中学举行高三30天励志活动暨二模拓展活动
3  美国宣布对委内瑞拉实施新制裁
2  上课时学生手机响个不停，老师一怒之下把手机摔了，家长拿发票让老师赔，大家怎么看待这种事？
1  机构向中小创转移  小盘绩优股迎来机构密集调研
2  托福冲分的四大法则
0  首届吉林省艺术节6月6日启动
2  男女比例100:1，被称为中国最奇葩大学，但却是男生的梦中天堂！
3  中国游客重回韩国血拼扫货，销售额猛增45%，你怎么看？
0  康生和郭沫若的书法，各自有什么特点？
1  险资一季度钟情医药股  中国平安被大幅减持
4  DSL斗鱼超级联赛总观看人数突破1.1亿！打造中国电竞赛事专业品牌
1  6565黑马牛股
3  十字军的起源与教皇乌尔班的宗教会议
4  个人心得：发家致富！日常龙币收集计划
3  日机密封：若出现冲突  或放缓在伊朗工作节奏
1  浙江百强企业盾安集团爆450亿债务危机
0  广西钦州坭兴陶产业专场推介会在深圳举行
2  古曲新唱——创新作文教学设计示例
0  情牵悟空夜未眠，对下联吧？
4  《彩虹岛》双路E5多开，挂机类游戏工作室赚钱项目
0  “心有猛虎，细嗅蔷薇”是什么意思？
4  王者荣耀S11哪些食草型打野好用？强推橘右京！他们仨也不弱！
4  在宿舍熬夜打游戏的那些人，后来怎么样了？
1  如果把广东江苏山东浙江的大型国企所产生的GDP去掉，排列顺序会怎样？
3  赤裸裸的避战！乔书亚欲登陆美国迎战米勒，维尔德要等到明年了
3  丈夫大肠癌病逝前捧妻脸说：找到像我一样爱你的人
1  信用卡使用123……！
0  我有个上联，请大家指教：中华上下五千年。请个下联？
0  上联：一夜春风去，怎么对下联？
2  全国各地高考难度一样吗？
3  利比亚难民后后悔推翻卡扎菲吗？
2  2018年广东省无线电测向锦标赛在乐昌举行
4  《寻仙》手游：攻守兼备  罗刹力士PK全解析
1  中国人寿保险公司怎么样？
4  怎样评价玩王者荣耀不买皮肤的男生？
4  网易《明日之后》内测资格抢不到，游戏评分直接降到2.5，你怎么看？
2  江西省文科470分能上什么大学？
0  上联:苦菜花迎春花山菊花三花竞放，如何对下联？
0  常去天庭打小报告的灶王爷是什么来历？为什么有的地方拜的是灶王奶奶？
4  DNF：小贝奇！我竟然看哭了！
0  上联：泰山黄山赵本山，如何对下联？
3  中国砸巨资美国坐不住  白宫邀百位商业领袖讨论AI
4  为什么从来没有一个游戏手游端游高度还原按照端游的路线走？
4  水草造景资深玩家打造绚丽多彩的荷兰草缸
3  凯特王妃妈妈有多厉害，能让两个女儿都嫁入豪门？
3  特朗普被美国国会提名2019年参选若贝尔和平奖的候选人，特朗普能当选吗？
2  如何才能加入普通大学的学生乐团呢？
1  一篇文章告诉你，炒股亏钱的根本原因
4  怎么才能果断退游，改变反复安装卸载王者荣耀？
4  斗鱼黄金联赛46支战队争夺65万奖金，最终花落谁家？
0  传统国画山水想学的朋友点进来
3  印度网友：我们印度每个村都可以用上电了，你们中国可以吗？
3  为什么特朗普宣布退出伊朗核协议，这样做对美国有什么好处？有助于世界和平吗？
0  如何玩赚翡翠赌石？
1  洪灏：没有看到资金流出香港  货币供应仍处历史高位
1  中环系统2017年营收7085万元  净赚349万元
1  莞新三板企业发起“爱的图书馆”公益项目
1  如何低吸龙头股获利？一短线天才坚决用此法，从不被套轻松赚！
4  王者荣耀：露娜重塑变丑？别傻了，一个更强的露娜要来了
0  上联：泰山黄山赵本山，如何对下联？
0  出联：山里人，水里人，山山水水人中人，如何接联？
2  明天起，公办小学开始网上登记，这份权威报名指南，你值得拥有！
4  全民枪战好玩吗？
2  初中毕业，可以上什么技校？
2  英国留学含金量最大的五大证书！
3  超级赌徒竟拿家人当赌注，输掉赌局后妻子改嫁儿子改性
1  一万存一年和两个五千存一年  收益有区别吗？
4  5月13日KPL中JC以高达15击杀数目零封Hero久竞，公孙离超神，你怎么看？
0  上联：春尽红颜老，老有所依。如何对下联？
3  投票事件过后，联想今后的日子该怎样走？
1  房贷需要银行流水，要达到什么程度才行？
2  职教攻坚成果显  迎接八方宾客来
0  上联：醉吟古今月，下联怎么对？
2  孩子户藉在上海在江苏上小学，快小升初了，是该回上海，还是在江苏读完初中回去好？
0  上联：江中鱼东游西藏，下联怎么对？
1  北大医药股份有限公司第八届监事会第十四次会议决议公告
0  初学诗词，如何不让自己所写的诗词沦为打油诗？
1  通用汽车亚太总部将搬至韩国  并获救助金
1  美元加息周期下，阿根廷一周加息3次，国内会加息吗？
4  当前版本后期团战最强的三个英雄，第一个秒人只需要0.5秒！
4  魔兽世界8.0：福利来了！新佩佩道具和钓鱼新成就获取方式在这
0  上联:十里荷塘风光好。求下联？
4  王者荣耀：长见识！劣势梦泪出奇一招对面直接投降！张大仙：厉害
4  《王者荣耀》张大仙最新曝出脱单，距与灰灰分手不过数月，你怎么看？
2  贝贝城的幼儿园的活动器械都有哪些？
3  2018年美国中期选举，你认为特朗普会下台吗？
0  入宫的元春到底怎么死的？是被谁害死的？
1  湛江GDP主要由什么行业贡献？
2  今日戴上“燕尾帽”，从此救死又扶伤
2  面对各种不幸，爸爸对她说：“God  Had  to  Be  Fair.”
2  你觉得中国的高等教育做的怎么样？？
3  美国建国不过两百年，为什么会成为世界强国？
1  比特币交易税制解绑，迈阿币Mmcoin成为币圈发展成绩的强势后继者
3  沙特新王储究竟是谁？
3  “夹缝男孩”郑海洋和他的同学们
1  义乌又有大动作！总投资超50亿，将与全球500强企业合作
3  普京犯二了？发布总统令给俄罗斯定下了一个不可能实现的经济目标
1  广东茂名，2018年第一季度茂名市经济简报，茂名各县市区GDP排名
1  股市今年是抄创业板还是主板？
4  DNF你还在搬格兰迪吗，这个图随便一件装备顶你十天格兰迪
0  《安提戈涅》：舞台时空自由的范本
1  如何快速捕捉翻倍牛股，有没有什么技巧？
4  王者荣耀  诸葛亮专属击败特效爆料  粉色的爱心比武陵仙君好看多
0  上联：泰山黄山赵本山，如何对下联？
3  利比亚难民后后悔推翻卡扎菲吗？
4  又一“末日生存”类游戏上线Steam，仅62元
0  上联：一人一碗一双筷，怎么接下联？
3  这里被称为“网红海”,远看五颜六色的，走近一看，还有这种操作？
2  2018年高考后，还有哪些英国预科课程来得及申请？
3  针对俄罗斯？美国计划拨款2.5亿美元军援乌克兰
3  为什么有的国家总理比总统权力还大？
4  山东新华：揭秘——火爆的电子竞技专业有哪些就业方向
3  日本人能大致看懂中文吗？
3  美使出妙招，盟友成棋子，伊朗反应超预期，金一南将军点出玄机
0  为什么电影《倩女幽魂》中燕赤霞一个道士却拿着金刚经？
3  特朗普政府矢言冲刺  AI  产业，损失就业也在所不惜
3  叙利亚还有一场硬仗要打，土耳其一直暗中观察，一越界就发起攻击
2  方法｜30000单词量，你其实只需要背200个词，这才叫词根！收藏
4  手游横行的今天，端游还有出路吗？
3  1968年，美国总统约翰逊为什么要“停止轰炸”越南？
0  鲁迅除了“汉字不灭中国必亡”以外，有哪些过激的言论？
0  上联：鸦鹊枝头谈福祸，下联怎么对？
1  人民币中间价下调59点  为1月24日以来新低
2  “家风润万家”——沙区启动第二个家庭教育日活动
4  这个人和李泽言一起开黑吃鸡！居然还要对他说抱歉？
4  《古墓丽影：暗影》新料：RPG元素重  可定制劳拉
0  上联：醉吟古今月，下联怎么对？
2  东海县实验小学举行“希望风帆”广播操比赛
0  从零带你认识普洱生茶
3  意大利女子骑摩托车不幸遇难  罗马“路坑”成祸首
1  青岛海能生物董事长程玉山到访帝瑞集团参观交流
1  福达合金材料股份有限公司  首次公开发行股票网下初步配售结果及网上中签结果公告
0  上联：乱云飞渡。怎么对下联？
1  你不知道的头脑思维投资技巧
0  上联：野花无主为谁开，如何对下联？
0  求分享好笑的段子？
1  余额宝因为钱太多，所以要白送人？原来是另有隐情！
1  如何捕捉涨停，老股民抓涨停铁律的选股标准是什么？
0  收藏艺术品必须要懂的几方面看了就知道了
3  作为俄罗斯总统，普京上台以来有哪些失误？
2  和同桌发生过哪些难忘的事？
0  优美诗歌分享（一）
0  「文学文化」描述性文章怎么写法？
4  LOL民间大神自制复仇者联盟系列皮肤：只要官方你敢出我就敢买
0  江西安福：汉唐风韵”青春“再现
4  LOL拳头想在游戏引进Dota的装备！还推出装备燃烧血量打伤？
1  5月9日重点城市钢材行情汇总
4  王者荣耀KPL：保级赛败者组提前开赛?AG梦泪是否会离去？
1  MSCI新兴市场风口爆发，相关龙头股将扛起冲锋大旗！（附股）
4  六军之战想拿第一？这篇细节盘点不容错过！
4  《大手子突出重围》第四期：TWS侦探“母体踏球”技惊四座
4  公司需要每个月招聘10个以上主播，刚入行没有什么经验，没有资源，该从什么渠道找呢？
4  绝地求生：改版后的手雷取消了冲击波位移，还有必要带那么多么？
3  蓬佩奥再访朝为“特金会”铺路：构建“成功峰会的框架”
3  美国退出伊核协议后，还会有其他协议国相继退出吗？
4  当妹子吃鸡遇上绅士小哥哥……展开了感人肺腑的吃鸡三生三世
0  好事流芳千古；求下句？
4  LOL  Uzi和微笑谁在LPL的成就最高？
0  上联：泰山黄山赵本山，如何对下联？
2  仪征实验中学师生回访友好学校——韩国真光中学
4  时光：你和前夫复婚，那我怎么办！笑笑瞬间一脸疑惑：你真是奇怪
3  如果日本对于岛屿沉没没有对策且会消失，日本领海会成为公海吗？
0  「今日头条」刘刚山水画气魄雄浑又沉静
3  美国加州本月9日通过法案要求新建住房必须加装太阳能发电板
0  上联，隐居山林红楼梦，求下联？
0  王阳明《客座私祝贴》
0  微信上那些「茶叶女」都是怎么行骗的？
0  上联：半床明月增寂寞，下联怎么对？
2  孩子读高二，每次回家就玩电脑游戏，怎么办？
0  如何用一个成语表达你现在的状态？
0  上联：田在心上思故乡，求下联？
1  各地一季度GDP出炉！湖北排名上升至全国第七
1  廖英强被证监会处罚1.2亿，你怎么看？
4  行走荷尔蒙《梦间集天鹅座》曦月登场
4  我的世界微动画合集
0  秦钟和宝玉到底是什么关系？
2  老师看过来，课堂上这四种现象您有吗？千万要避免
4  qq飞车手游：半年存了8万科技点，改a车针尖够不够？
4  《绝地求生》新皮肤曝光：除了背包皮肤之外，竟然还有反伤甲？
2  考研率最高的三个专业
4  KT新人Ucal：赢夏季赛冠军前绝不休假
1  重庆居民投资选择  理财产品上升股票房产下降
0  上联：妙笔生花花生米，下联如何对？
4  即将五杀时最怕什么？队友抢头？不！网友：感谢鲁班送上的火箭！
4  王者荣耀S11赛季哪个打野英雄最厉害？
1  「股市猎豹」初灵信息300250  泰禾光电603656
4  QQ飞车手游荣耀之光怎么获得  QQ飞车手游荣耀之光获得攻略
4  LOL姿态直播透露RNG拒签原因：理由非常奇葩，这辈子没遇到过！
4  地下城最强  装备
0  现在包包或者香包刺绣定制市场怎么样？服装刺绣私人定制有人喜欢吗？
2  理科生大学学什么专业将来可以进YG或者SM工作？
4  为什么剑仙不如张大仙火？
4  重排今年LPL最佳阵容：IG只有一人上榜，RNG三人入选！
3  梅德韦杰夫对普京来说有多重要？
4  WF.D再次上演让二追三，QGhappy松了一口气
4  剑豪我的本命英雄，你的本命英雄是哪个呢？
3  为什么很多女孩喜欢嫁非洲黑人？
2  作为一个学生家长，你希望你的学生进入一个班主任要求严的班级吗？
1  美国版94？还是多虑了？一文读懂SEC听证会
4  古典吉他独奏游戏《巫师3  :狂猎》音乐《The  Vagabond》
1  什么现象是金融危机爆发的前兆？
1  购买的股票下跌了，应该补仓吗？
3  美国将恢复对伊朗制裁  德媒：伊朗对华原油出口或受牵连
2  高中毕业干什么好？
3  俄罗斯莫斯科红场将举行第二次世界大战胜利73周年纪念活动
3  如果美国打伊朗，最快可以多久解决战斗？
1  在人民银行个人征信查询机上打印的报告字迹模糊看不清怎么办？
2  谁该为“鸿鹄”背锅？
1  银行6月底将关闭第三方支付，支付宝和微信里面的钱该怎样提现？
0  我有个上联，请大家指教：中华上下五千年。请个下联？
0  上联：雷電雲雾都有雨，求下联？
3  直击马云与各国政要，心情非常的轻松，只有最后一个是苦笑！
3  乌克兰面积人口资源都不差，为什么经济发展不起来？
1  直击：今天，投资者提问陈德军，申通为什么落后了？
2  艺考生美术集训色彩怎么画的？
1  财经早餐5.8：抖音下载量达4580万次
3  美伊战争风险大增  伊朗军方“欢迎”美决定  但美决心为何不好下
4  迷你世界：召唤上古神兽九天金乌鸟教学，会吐火的神兽！
3  星巴克再涉“种族歧视”事件  回应称厕所将对公众开放
4  炉石传说两大下水道职业谁更强？
3  如果日本国土滑向海沟沉没，要求中国人民收留，作为中国人你会接受日本人吗？
0  母亲节，如何写一首诗或一篇短文歌颂母亲？
3  以色列不顾海牙公约，使用新型碎骨蝴蝶弹，还用燃烧弹炮击医疗点
0  20世纪最伟大的超现实主义画家，萨尔瓦多·达利画作欣赏
0  桃花勿忘我，清对联？
2  美食霸屏！职高学生烹饪大比拼，“吃货”直呼“好安逸！”
1  在股市中，如何用乖离率选股？
0  姚川树书法作品欣赏！
2  自考和成考有什么区别？哪个认可度更高？
1  2018年，谁才是最幸福的投资者，是你吗？
2  美洛杉矶一中学开设机器人课程  华裔学生兴奋参与
1  有哪些不被看好的行业正在崛起？
3  拳王泰森童年时被当成精神病？抓进管教所，被强制喂药
2  这5个大学专业的毕业生难谋出路，考研后却身价翻倍，很是现实！
0  沁县为何被称之为曲艺之乡？
2  《这就是街舞》人气选手袋鼠与小学生斗舞
2  养花怎么养？
1  「每日币讯」BTC回调金针探底，金融高管fen'f'n布局区块链
2  老师学习回来分享啦
4  梦幻西游手游最新囤货一条龙攻略
0  上联，月色淡淡映千山，如何对下联？
4  8日游戏热点回顾：深度报道：沉迷网游“全民吃鸡”的背后
3  一群哈士奇跟客人拍照，会抢位摆POSS，怀疑是假二哈
1  元初食品2017年营收5.5亿元  净赚189万元
3  普京4.0时代开启  接下来会发生的事都在这90秒里
4  绝地求生韦神：从乌克兰带回的攻楼技巧！韦神1V4轻松灭队！
3  父亲狠心将3岁孩子扔下5楼，路人却纷纷称赞，直呼大爱
3  阿富汗发生6.4级地震  震源深度120千米
3  世界上最具有凝聚力的国家是哪个国家？
3  特朗普的演讲，巴黎不开心了！
0  上联:石榴花蕾点点红，下联怎么对？
3  如何看待70%的美国人掏不出1000美元钱？
4  cf手游生存特训：当这车冲出来的时候，我的内心是绝望的
1  贵州西部现货5.8日盘评
0  中国历史上，向中原地区输血最多的是哪个民族？
4  王者荣耀：这四名英雄必被ban！荣耀王者到底有多讨厌他们？
4  德云色西卡：我当年玩冒险岛一个月赚2万，这个套路只有老玩家才懂
4  你认为kpl赛场上最帅的职业选手是谁？
2  “新父母智慧学堂”公益巡讲再次走进南京江宁
0  隽秀古雅  个性鲜明  刘家乐国画艺术
0  方舟子说象棋源自印度，中国古代没有大象，你认为这种说法怎么样？
4  5月11日MSI季中赛，KZ战队仅用23分钟完胜RNG，如何评价本场比赛？
2  这类证，大学生千万别考！后悔都来不及
1  同样是缺货，为什么MLCC狂涨铝电解电容就没涨上来？
2  18年山东高考生580分能上211大学吗？
4  绝地求生刺激战场无限复活模式玩法大全
1  如果有一半的股民退出股市，A股会怎么样？
3  称霸印度洋！印国防部长很自信，遭遇自家媒体打脸尴尬了
1  分析师：欧元、澳元、纽元及黄金最新操作策略
1  新趋势性公司群正在诞生
1  买了城镇居民医疗保险，生孩子住院能报销吗？
2  大学在校生有什么好的创业项目？
2  我的教育理想
1  5月8号A股延续昨天反弹走势，接下来该如何把握后期方向？
2  孩子考90分和考100分的区别是什么？考90分的孩子应该被鼓励还是挨骂？
4  你玩过剧情最好的RPG游戏是什么？
3  废除“伊核协议”  将影响油价+房市+股市的走向！
3  8位美国妈妈的案例：在不同的州生孩子的费用差别有多大？
0  你见过最狂的一句诗词是什么？
1  10万元理财一年能挣多少？怎样理财才能收益高？
2  洋蜜蜂：去法国读语言学校可以打工吗
2  很简单，花5分钟，你就能辨别出国内外“野鸡大学”
4  《终结者2》跨界盘点  携手十大品牌开拓吃鸡战场
1  2018年新款创业者助力器，了解一下
4  《梦幻西游》手游：富可敌国！平民玩家赚钱技巧大盘点
1  承载千亿级特色产业梦想  军民融合为“孝感造”注入新动能
2  2018年上杭一中保送资格生成绩出炉，快看看有没有你熟悉的孩子？
0  超级链接的博物馆：93项活动亮相北京518博物馆日
0  灯湖茶话——品茶诗
2  今年福建公务员计划招考3554人  考录比约为32∶1
3  “第一夫人”发布公益计划  抄袭米歇尔·奥巴马？
4  王者荣耀：5月巅峰赛主播排行  张大仙、嗨式和骚白没进前五
3  印度排灯节
4  《绝地求生》新配件首曝：总共3个握把，其中2个都会增加后坐力！
4  AG超玩会5月11日比赛中输给RNG.M，赛后梦泪说“不能做到最好，又有什么用”，满是自责和愧疚感，对此你怎么看？
1  再罚经销商  茅台新官延续市场严管策略
1  银行在什么情况下柜台全开？
1  吴昉晨：5.12黄金原油一周回顾  下周操作策略
2  考生迟到2分钟被拒进入高考考场应该吗？
3  全球最贫穷的十个国家，九个都在非洲
4  天天炫斗游戏视频网络手游
1  为什么很多汽车企业在柳州建厂？柳州制造汽车有什么优势？
4  刺激战场橙子：真正的超级跳，学会之后上房顶再也不是难事！
3  美国这个世界警察的角色做的称职吗？
3  澳大利亚成立首个空间机构  关注空间科学商业价值
2  教育部要求：今年高考，严禁宣传“高考状元”……唐山人速看！
2  实盟虚拟现实专委会VR设计实训班开班
2  2018年重庆普通高考招生信息整理
2  大学生应不应该谈恋爱，以及应该持有怎样的恋爱观？
0  昂起头  挺起胸膛  做一个威武不能屈的中国人
4  我会不会是游戏里第一个点出这件装备的人
4  你们有什么玩刺激战场的小秘诀吗？
2  大连多家海水浴场现“人狗同浴”，你怎么看？
4  你们知道三国中谁最有钱吗？
2  渔家香卷、黄金贵妃鱼的专业配方及做法是什么？
1  休渔期开始供应减少  烟台海产品价格稳中有涨
0  《悟空传》中两个孙悟空分别是谁？代表了怎样的形象？
2  纯干货：近几年公务员面试的考情政策以及考情分析
2  今年新区6所普通高中计划招生840人
2  「成人篇」每日一句，提高英语不是事儿！
3  以色列干的？加沙地带发生大爆炸  6名武装分子被炸死
0  诗词赏析｜青松岭
4  MSI小组赛第二日小虎完美发挥带领RNG获胜：谁说我是混子型中单
2  武汉发布中考试行方案：非计分科目以等级赋分形式纳入中考成绩
2  武汉大学和湖北大学哪个好？
2  班主任一直体罚学生怎么办？
3  21岁空姐深夜乘网约车遇害，同年纪女大学生应当提起警！
2  上虞“新十条”招引高校毕业生
4  “斗鱼一姐”冯提莫与张韶涵同台，网友：网红与明星的差距
3  德国南部两列火车相撞  造成至少2死14伤
1  BIP125：交易信号的添加
2  透过注册会计师证书看到自己的明天，给自己拼一个不一样的未来！
1  应纳税所得额不足50万按照15%还是10%缴纳企业所得税？
3  俄罗斯的火星男孩现在怎么样了？
3  美国各州的GDP和人均GDP的地区差异有多大？
2  家庭教育进社区——成功家庭教育之慢与雅
4  MLXG：想和KZ小花生较量一下，peanut：想成为下一个4396吗？
2  孩子的成绩时好时坏？根本原因其实是这样的……
2  初中语文该怎样学习？
1  日本国家负债余额再创新高  人均负债逾859万日元
2  她坚守偏远小学32年：乡亲把孩子交给我，就是责任！
0  如何看图写诗，写出你对爱情的体会意境？
1  如何快速提升信用卡额度？
4  王者荣耀：小浪浪马可波罗瞬息之间换装团灭，网友：完全没看清！
1  怎样投资股票无风险？
3  柏林墙存在的10316天里，东西德国是怎样的？
3  约旦河西岸发生两起巴勒斯坦人驾车冲撞以军士兵事件
3  西方社会到底能不能容忍说谎？
0  上联：双肩挑世俗，怎么对下联？
4  绝地求生：世界邀请赛中国区预选公平性遭质疑  LOL小楼微博开撕
3  美国废除伊核协定，为什么会有这么大的影响？
4  一个响指你们就没了《堡垒之夜》再次削弱灭霸
1  巴菲特股东大会的中国情结
4  DNF：奶爸的行为真的是太污了！奶妈：我不想跟他呆一起了
3  美国大动作！委内瑞拉货币彻底消亡，国民拿鸡蛋香蕉换一次理发？
2  莱芜一中：展宝信等201名同学你已体检合格，准备起飞
1  仅0.53%！上海银行业一季度不良率创近四年新低
2  宜春学院
0  《红楼梦》里最成功的丫鬟，虽然是奴才，但拥有接近主子般的地位
4  魔术教学：斗地主必赢招式揭秘！原来别人都是这么赢钱的
4  600程序员彰显“王者荣耀”  成都上百位IT男抢当“最强特种兵”
3  俄伊正式启动“石油换商品”计划
4  DNF奶妈放技能时的对白是什么，  你觉得哪个最好？
4  DNF：每次毕业都是猝不及防，铁马星辰三天齐了两套
4  你认为DNF鬼剑士太刀哪把最帅？
0  北京国贸大酒店端午粽香传情  情系紫禁之巅
4  八倍镜还能这样用？虎牙吃鸡比赛，导播竟用倍镜瞄准女主持下身！
2  如果全国取消补习班，你支持吗？为什么？
1  为什么有钱人理财能10倍100倍增长，而我们理财原地踏步10年不动呢？
3  刚果（金）新增4例埃博拉疑似病例  累计确诊病例11例
0  上联：泰山黄山赵本山，如何对下联？
4  有什么唯美剧情的手机单机游戏？
0  从《水浒传》宋江的忠义看人性的善恶
0  莲池大师｜对于祖师的机锋转语和开示，不许随便说！说了撵出去！
1  德国3月进出口额同比下降
2  河南暂缓将生物地理纳入中考招生考试科目
3  保加利亚阅兵，士兵居然敢“鄙视”总统！请问谁是老大？
0  茅台酒瓶的两颗珠子是水晶吗？
3  戴安娜曾感到委屈，查尔斯和卡米拉没人理，她和异性好友引来争议
2  事业单位公共基础知识重点备考：二十四节气
3  锐参考｜"你让朝鲜怎么看？！“特朗普宣布”退群"后，美国内“炸翻”了
1  生意社：本周鸡蛋价格震荡整理（5.7-5.11）
4  斗鱼被迫晚上市到底是不是虎牙等搞得鬼？
2  已经证明了哥德巴赫猜想，为什么数学家置之不理呢？
1  光线传媒一季度电影收入腰斩  年报数据打架
4  《绝地求生》等吃鸡游戏开局前为什么要等一分钟？
0  好树鸣幽鸟，求下联
1  你知道在银行怎样存钱利息最高吗？
3  伊朗多次怒怼美军，世界警察为何数十年没动手？
1  2018外汇储备将保持怎样的走势？有哪些影响因素？
4  实现1+1大于2的绝佳组合！使用起来绝对会被惊艳到的3个搭配
0  狂草：临祝允明《赤壁赋》老辣纵逸！
4  Uzi杯开幕准备进行中，或成新电竞黄埔？
0  诗词欣赏：自夏口至鹦鹉洲夕望岳阳寄源中丞
0  品的是茶文化心境
2  学习的时候，会对无关学习的环境和想法特别敏感，害怕影响学习怎么办？
0  中国旧社会真的有“吃绝户”这种事情发生吗？
4  如何看待5月11日MSIRNG对战KZ的双方表现？
1  上海欲打造全球最优金融科技生态圈  新媒：应关注初创企业
2  大学禁止叫外卖：只不过动了校方的蛋糕
4  魔兽世界：8.0玛格汉兽人剧情  小吼信仰了圣光  伊瑞尔被腐化
1  地量反复，把握两极机遇
4  为什么王者荣耀里打野到头来经济还是最低？
3  泰国人妖是对穷人的摧残，为什么政府不禁止，还大肆宣传？
1  中国股市史上最全选股公式集锦，成功率极高，堪称绝世佳品！
0  为什么不能用食指指人？
2  中国各大抢人大作战：820万的应届生成为了香饽饽
1  2018年“创客中国”四川省创新创业大赛暨首届“创客天府”创新创业大赛全面启动
1  存款加息，但各大银行勒紧裤腰带的现状缓解了吗？
4  DNF红眼除了圣耀，还有哪把武器适合做毕业武器？
2  客观分析，纸上谈兵的赵括真的没有能力吗？
2  激发青少年科技创新活力  重庆颁发第11届“市长奖”
4  那些游戏里花样百出的彩蛋，都是制作人满满的爱啊
4  刺激战场：想学“BUG”的同学看过来！都在这里了！
0  第十届亚洲艺术博览会第三届和平艺术盛典展品大赏
0  经常读书和不读书会有什么区别？
1  文旅产业：下一个亿万级“超级独角兽”正在崛起
4  王者荣耀：盘点4位最强势法师，带你上分王者
4  DOTA2新闻：7.15版本更新辅助噩梦  其他赛事近况  专访LGD泰迪野人
4  火影手游里面的邪神飞段真的可以杀队友吗？
0  上联：荷塘月色美，求下联？
1  A股为何不实行T+0交易制度？
2  即使英语不好的你，出国点餐只要学会两个词，让你吃遍所有美食
3  特朗普用“美国优先”的方式降低了美国的失业率，其他国家是否可以复制这种方式？
1  下次的牛市什么时候到来？
2  随着新版职业资格证书的来临，旧版证书是否仍然有效？
2  小学、初中、高中的数学越来越难
3  来自领国的软妹子
4  为什么亚索克制纳尔？
3  这次玩真的了，伊朗数枚导弹升空，痛扁美国“小弟”
0  寻找当代最美诗词｜扬州慢&金缕曲&永遇乐
2  西安对标的城市是成都和杭州，为什么不是大郑州？
2  高考在即，如何调整好心态？
1  2018-05-12乐哥观市：下周股市商品见阶段高点
0  为什么《百年孤独》开篇是公认的经典？
4  绝地求生雨林地图再次开放测试，离登入正式服不远！
4  怎么看待打游戏喜欢甩锅的人？
3  中国游客被弃日本机场，妈妈拿尿不湿和奶粉都被干扰你是怎么看的？
3  加拿大Express  Entry第89次邀请分数线441，邀请人数3500人
1  肯特催化2017年营收3.05亿元  净赚2861万元
2  25岁的女生，准备辞职考研，若顺利读完研究生已经28岁，值得吗？
0  上联:  残阳不语逐鸿雁，如何对下联？
4  迷你世界星星家园：通天柱简单做，还有这招蜂蜜黑科技
1  创扬医药2017年营收1.25亿元  净赚1573万元
0  上联：公鸡打架头对头，下联怎么对？
3  不甘寂寞！沙特强硬警告伊朗，若重启核计划将进行不计代价报复
0  上联：半真半假半明月，如何出下联？
2  19翻硕考研复习资料-应用文写作范文（欢迎辞）
1  96年入市老股民：技术分析没你想的那么不堪！
3  9岁女孩阻止插队事件反转，打人女子并未怀孕，你怎么看？
3  英国伦敦波特菲尔德公园举行的第5届波兰艺术节
0  怎么做好茶叶的出口？
3  加沙地带冲突致1名巴勒斯坦人死亡
3  数百万巴基斯坦公民的个人信息正在各大社交媒体平台被出售
3  梅根老爸没见过哈利王子  婚礼前上网恶补王室新闻
3  美国法院判伊朗赔付9·11遇难者家属逾60亿美元，你怎么看？
3  如何评价斯诺登？
1  陈瀚谦：美元施压，黄金避险消散依然看空布局
0  大开元寺最美99样器物（1）｜《盛世开元》石牌楼
1  如何成为一名专业的证券投资者？
2  以梦为马，不负韶华｜距高考30天——Linda呈上高考小贴士
2  上课时学生手机响个不停，老师一怒之下把手机摔了，家长拿发票让老师赔，大家怎么看待这种事？
4  Steam漫威游戏大盘点，山寨味十足，比DC出品low了一个档次
4  魔兽世界：盘点那些资料片结束后仍然奋斗在工作岗位的BOSS们！
3  为什么在美国精英职场上，中国人比不上印度人？
0  方舟子说象棋源自印度，中国古代没有大象，你认为这种说法怎么样？
3  怎么理解狄拉克海？
4  部分守望先锋外挂停止更新
1  罚没1.29亿元，让“黑股评家”闭嘴
0  《红楼梦》里尤三姐自刎后，柳湘莲最后去了哪里？
1  终于有人把K线的秘密说透彻了，A股分红首破万亿
0  上联：品茶品味品人生，如何对下联？
2  东莞部分儿童小升初要做亲子鉴定？教育办：造假太多
4  “我有手枪抓我”：男子发挑衅视频被拘
2  四川：龙马潭区玉带河学校开展毕业班学生心理健康辅导活动
0  《水浒传》中的西门庆，如果放在现代社会会怎样？
2  一年级下册，语文考试的复习重点是什么
4  王者荣耀：出电刀最强的坦克  吕布只排第四  第一直接站撸
2  考生基础薄弱如何应对2018年二建考试？
0  为什么说考古学家最不愿意看到的东西是矿泉水瓶子？
3  夏威夷火山爆发熔岩肆虐，居民房屋就建在喷发口上，学者不做评论
3  阿富汗、塔吉克斯坦边境地区附近发生6.8级左右地震
1  中国芯片第一龙头崛起，遭机构千亿抢筹，5月有望赶超华锋股份
0  综合消息：多国举办活动纪念马克思诞辰２００周年
4  王者荣耀：性价比最高的三件装备全是量身定做的，射手不崛起都难
3  投票事件过后，联想今后的日子该怎样走？
2  两套一年级数学第五六单元测验卷，比你想的难，阶段测试尤为重要
4  这游戏曾是steam排行榜第1,如今就算过气，仍有无数玩家看直播赛事
3  你认为马克思的理论有不足之处吗？
2  国家公务员考试申论写作  你得会点“套路”
1  冠福控股股份有限公司关于公司及全资子公司为全资子公司提供担保的公告
0  蒋博宇油画作品
1  宁波联合：2017年年度股东大会决议公告
1  有什么投资五万左右，可以一个人做的生意？
0  你家里面挂的字画有哪些？
3  征服欧洲的成吉思汗是否能算成中国人的骄傲？
0  上联，我有玉兰盛贵妃。欢迎下联？
2  张家界一中举办庆“五四”青年节校园迷你马拉松活动
3  为什么中国人喜欢移民美国，美国有什么好的？
3  为什么韩国现任总统文在寅比朴瑾惠李明博更受韩国广大人民尊重啊？
3  世界上当哪国总统最危险？
3  为什么约旦首笔中国企业捐助来自马云？
0  下联:乌云有心雨润地，如何对上联？
0  松涛奏琴风长起，如何对下联？
3  为什么华裔二代至三代之后长相就已经跟中国人不太一样了？是因为饮食吗？
0  《西游记》中镇元子和太上老君相比，谁的实力更强呢？
2  近年高考有什么好发展好就业的专业？
0  上联：泰山黄山赵本山，如何对下联？
1  微交易中没有基础的投资新人如何提高胜率？
4  现在的AG超玩会照这个趋势下去，会不会创造15连败的记录？
0  上联：梨花带雨朦胧月，如何对下句？
1  股票和股票基金有什么区别？
1  揭秘币圈“小马哥”：如何发现“比特大陆”级的区块链项目
1  东北经济企稳释放积极信号  工业回暖新兴产业发展加速
1  石三论金：黄金趋弱震荡试压，原油调整低多
0  家里的床头不能放哪些东西？
2  美国博士留学保证金如何准备？
3  那个在法庭上向朴槿惠深鞠躬的前青瓦台秘书已经出狱了
4  杨幂倾情代言《乱世王者》创新微电影H5打造指尖谋略新体验
1  西安软件园：打造数字产业聚集地
1  大圆节能2017年营收6719万元  业绩亏损125万元
4  DNF：肝满85史诗碎片后，不要乱点，这4件史诗才值得一点
3  朴槿惠被送往医院接受治疗
4  DNF红眼先升荒古还是海伯伦？
0  世间尤物｜总能走到一处
4  萌新FGO英灵推荐攻略——saber篇
4  LOL：越南土匪型打野一脉相传，EVS击败SUP晋级MSI正赛！
2  有人提出，应该取消中小学教师职称，教师职级晋升应参照公务员职级并轨，你怎么看？
2  名校机构云集！第二届青岛国际教育展引爆全城
3  美国强大的根本原因是什么？
4  官方统计9000场比赛决赛圈刷新点，网友：这地方也可以？
0  上联：半床明月增寂寞，下联怎么对？
4  这6件《梦幻西游》手游中的极品装备  也就武器算个全服第一
2  中国自主招生网2018年华北电力大学自主招生考前密训班火热报名中
2  孩子中学读私立还是公立？看完这篇再抉择
2  儿子，别怕  我们一起慢慢来
0  方舟子说象棋源自印度，中国古代没有大象，你认为这种说法怎么样？
1  国源碳氢油  引爆能源市场发展新机遇
4  《刺激战场》又一惊天BUG，即使倒地爬行也比你跑得快
2  学音乐有多费钱？
0  三家店村拾遗篇之殷家大院砖雕
2  怎样才能让一个学霸女生喜欢你？
2  高考物理电学实验复习：测定电池的电动势和内电阻
1  睿意德新三板退市谋A股IPO  张家鹏深度垂直布局再提速
2  广元有几所高中？学校怎么样？
2  肖申克的救赎九句经典台词
0  鲁迅为什么会说：“汉字不灭，中国必亡”
2  通川区金山小学召开教育系统突出问题专项治理动员大会
3  起底全能神教主：将情妇塑造成“神”，逃往美国，留下重臣当替死鬼
0  你们见过最霸气的一句诗是什么？
2  上课时学生手机响个不停，老师一怒之下把手机摔了，家长拿发票让老师赔，大家怎么看待这种事？
4  王者荣耀星海之霸多少钱  新皮肤星海之霸价格
0  下联：落樱如雪惜春残，如何对上联？
2  1500个成语接龙，环环相扣，头尾相连，看一遍都能记住，想忘都难
0  东野圭吾对他笔下的唐泽雪穗是怀着什么样的感情呢？
1  邮政银行是国有银行吗？
0  上联：山水相依，独醉红尘万里，如何对下联？
3  迁址前夜的耶路撒冷美国驻以色列大使馆
0  《晨夏》笔起
3  特朗普即将提前宣布伊核协议的最终决定，这个决定究竟是什么？
2  家长们注意！河北公办普通高校本科学费标准要调整
3  3D打印的房子，成本只需要70000元，你会买吗？
2  27岁女生考虑转行，应该选择学习哪一门职业技能？
0  上联：三娘教子泪花流，下联怎么对？
4  《拳皇》系列谁的波动是无懈可击的？
4  吃鸡游戏键盘推荐，唯有机械式的手感不可辜负
1  元亨光电2017年营收4.83亿元  净赚4910万元
2  赣州市将建立长效机制做好控辍保学工作
1  大咖驾到：农产品的一波牛市已在路上
2  付云皓的“奥数天才坠落”之争告诉我们什么？“成功人生”是由自己来标刻的
1  故宫院长单霁翔说时机成熟将免费开放故宫，那你支持收费还是免费？
0  「綦江」5月15日，相约綦江第一届苗族踩山节！
3  “战争总统”奥巴马为什么能获得诺贝尔和平奖？
1  对于股市，你认为5月份会是怎样的走势？
2  如果高考交白卷，会怎么样？这不止是“交白卷”的问题！
4  《王者荣耀》新英雄“米莱狄”堪称拆塔狂魔  六分钟单人上高地
3  乌克兰前总理亚采纽克当初为什么下台，他现在还好吗？
0  峻字后面加一个什么字好听？
1  浙江诚意药业股份有限公司
1  石家庄科林电气股份有限公司
0  乾隆爷在承德游春出一上联：近看黄花，一点、两点、三点，一如金丁钉地；如何对下联？
2  汕头大学陈映林：走精细化办学之路，培养高质量国际化人才
4  梦幻牛人装备第2期：天科专属神器比无级别都要好用
3  2018年美国中期选举，你认为特朗普会下台吗？
0  上联：一口二口三口，品出山山美味；如何对下联？
1  有限合伙协议
0  《红楼梦》里作者为什么要写那么多像黛玉的女子
2  北川中学，你们还好吗？
2  以青春的名义，向五四敬礼！（20180506）
3  美以重兵压境！伊朗选择强硬到底，中国该怎么选？
3  欧洲媒体近日爆料，称俄罗斯干预了去年的英国选举，会对特里莎梅政府有什么影响？
2  万亿健身市场的“诱惑与无奈”
4  DNF：2000个公会贡献币兑换一套时装？这外观还是蛮帅的！
4  大型国战手游《龙战四方》，官职系统介绍，武侠类型的国战手游！
4  某宝的代练也不能信，DNF一商人屯的价值七千元装备全被盗走
0  上联：雾罩天地成一色，下联如何接？
1  中国“先进制造”出路在哪里，要注重哪些细节？
1  用科技助力生态，陕西秦草自然生态科技有限公司亮相丝博会
4  拥有一座小岛？网易游戏未曝光新游倒计时
2  毕节老师悬崖路护送学生31年！他上了搬出大山的第一堂课
3  她被称最美毒枭，22岁被判死刑，因家人走上不归路！
0  上联：上班为下班，如何对下联？
3  简讯：特朗普宣布美国将退出伊核协议
4  E-sports  international  club预发行奥运电竞数字货币
3  如何在日本找一份中文媒体的实习或工作？
1  中金网0509资讯早读：境外零售物业投资大幅反弹
3  日本战败后，裕仁说出投降原因，并不是屈于原子弹！
4  RNG不敌FW引起热议！网友：别拿EDG说事！
4  MSI：麻辣香锅化身瞎子不拿峡谷先锋？娃娃微博道出真因
3  就任全国人大常委会委员长后首次出访：栗战书访问非洲三国
3  同一个“罗斯”不一样的国度，白俄罗斯将中文译名改为“白罗斯”
2  广西26名学生教室斗殴  到底为什么校园打架现象那么频繁发生呢？
2  老师收了学生手机，学生以跳楼威胁老师，但手没有扶好栏杆摔下去死亡是谁的责任？
2  作为一个学生家长，你希望你的学生进入一个班主任要求严的班级吗？
4  袁娅维演唱《说散就散》，音乐突然停止，这唱功打九分都嫌少
0  如何看待田门弟子“退师事件”曝光？
1  甘肃日报报业集团与中国银行甘肃省分行签订战略合作协议
2  考生迟到2分钟被拒进入高考考场应该吗？
2  上课时学生手机响个不停，老师一怒之下把手机摔了，家长拿发票让老师赔，大家怎么看待这种事？
4  刺激战场决赛圈空投砸脸，该不该捡？
1  巴菲特称加密货币不会有好下场：依赖别人用更高的价钱接盘
1  一斤两块五的青菜人都买的吃，为什么两块五的股票没人买呢？
3  普京的6大“霸气”语录，一句比一句精辟，难怪那么多人崇拜他！
0  如何理解儒释道同根的观点？
4  绝地求生：RNG吃鸡战队虎牙首秀弹幕狂刷：XDD来了没？
3  把投弹按钮当起落架放  菜鸟飞行员忙中出错酿大祸  把机场炸成火海
4  如何看待绝地求生好汉杯4AM战队成绩倒数第一再次垫底这件事？
1  石油、能源等板块继续领涨，会否带来近期的整体反弹？（附盈亏）
1  抢权行情开始，这些公司马上高送转高分红（名单）
1  在大超市开游乐场怎么样？投资多少钱？
2  会计培训可以采用双师课堂模式吗？
4  我是买《绝地求生大逃杀》还是《守望先锋》比较好？
4  Iboy最近排位被喷挂机，玩家戏称复刻UZI成长经历？
2  天津市最牛的职业是什么？
1  一位交易高手的临终忠告：庄家建仓结束的标志，悟透胜读十年书！
3  投票事件过后，联想今后的日子该怎样走？
3  越南国土面积比云南还小，为何要分成58个省？
0  上联：泰山黄山赵本山，如何对下联？
2  县区丨东安：扎实推进阳光体育  有效增强学生体质
4  Switch支持“云存档”游戏并不多？任天堂官网曝信息
4  霸气关羽开局就嘲讽孙尚香，在连送三人头后立马怂了  你的霸气呢
2  谁有好一点的免联考MBA院校，求推荐？
0  豫剧陈派弟子关小凤，登舞台，在现陈派代表剧目风华
2  在阜阳，随迁子女入学需要哪些手续？
1  24小时内比特币暴跌10%  这两大事件或为背后“元凶”
3  美国真的强大到可以在全球进行经济掠夺了吗？
0  掌握易经卦爻的阴阳变化之道，加以运用就可以预测吉凶祸福了！
2  作为一个高三学生，在距高考最后的一个月里应该怎样才能更有效地提升成绩？
2  对于2019届考研，今年的考研会有哪些趋势
1  2017年度企业所得税为核定征收的企业，所得税年度报表是否在2018年3月31日？
3  如果特朗普退出《伊朗核协议》，欧盟有远离美国的想法吗？
1  中国股市带血的教训：被套只能坐以待毙？一招解套技巧轻松摆脱
3  俄罗斯少年发明会飞的巨斧，普京都竖起大拇指
0  道德经第九章
0  上联：写字男，难写字，男写难字，如何对下联？
3  假如日本沉没，日本冲绳人迀移中国你会接爱吗？
3  普京与西方硬碰硬说明，他只是一个战术高手，远不是一个战略高手
0  民国时期，人文学科大师辈出的原因是什么？
1  地方城投融资受阻  县级平台下半年恐难熬
0  微信上那些「茶叶女」都是怎么行骗的？
1  中国货币政策将如何走向？央行这个最新报告定调
0  颇有才华的董小宛，她最后的结局如何？
1  西藏高争民爆股份有限公司关于使用部分闲置自有资金购买短期理财产品的公告
3  卡斯特罗生平遭到六百多次暗杀，何以躲过？古巴情报局长揭秘真相
1  【龙虎榜】环能科技5月9日成交明细
3  如果日本对于岛屿沉没没有对策且会消失，日本领海会成为公海吗？
2  幼儿园主要是教孩子学习哪些，小学又是学习哪些知识，幼小衔接主要有什么问题要注意？
2  如何写好美文？
0  上联：江中鱼东游西藏，下联怎么对？
0  上联：慢步青山闻啼鸟，怎么对下联？
0  下联：荷叶无意添夏绿，如何对上联？
4  画个火柴人，去探险！第1章节  漠寒解说
0  衣带渐宽终不悔，下句如何对？
1  买了太平人寿保险，得了病花了20万，保险公司说没有动大手术拒赔怎么办？
2  青春不散场  梦想正启航——临沭一中隆重举行高2018届学生毕业典礼
3  投票事件过后，联想今后的日子该怎样走？
4  王者荣耀：游戏中做到这五点，就能轻松上王者！
1  蓝光资金剪影  百亿融资计划背后的规模跃进
4  搞笑王者荣耀：妲己为了坑我闪现都用上了，可怜的哪吒飞一半坠机
2  开封市东南学区思想品德学科全体教师在化建中学开展集体教研活动
2  重大利好！海城区秋季新生报名不用现场排队报名，直接网上预约
3  终于明白法国总统时刻把比自己大24岁的妻子带在身边的原因了
0  上联：月下清贫花富贵，如何对下联？
4  如何看待RNG输给FW，如果是EDG去打Msi会不会更好？
1  大盘回踩只为清洗浮筹  后市谁将成反弹先锋
2  二建考试中常见的计算题-深圳建筑工程类培训课
0  上联：田在心上思故乡，求下联？
0  原创上联：月落星稀天将晓，如何对下联？
1  潘刚32岁，出任伊利集团总裁是怎么做到的？
4  《炉石传说》借账号给同学玩，然后被封了三个月，该怎么办？
4  刘和刚现场要唱《拉住妈妈的手》王为念：你和你爹关系不好了吗？
4  国服DNF什么时候会出悲叹之塔？
2  几百块钱考个教师资格证，高薪稳定又体面工作不再愁
4  《坦克世界》还能走多久呢？
3  美酝酿暂停对土军售  土外交部长称必将反击
2  注意啦，南昌红谷滩新区公开招聘中小学、幼儿教师306名
4  王者荣耀：你信不信我用小锤锤来锤你胸口啊
4  Uzi一天直播的礼物超过30万！LOL网友：这么赚钱还打什么职业
4  王者荣耀新赛季仅有两个月不到，这样的做法背后有什么原因呢？
4  RNG：路途艰险  必将全力以赴
0  “勇”字怎样才能写的漂亮？
0  这位无人不知的“大老虎”享年49岁  书法欣赏
4  诡镇奇谈卡牌版独立剧本“深渊守卫者”活动放出
3  差距24岁的法国总统夫妇，他们是真爱，还是做样子？
2  19考研：细数那些985国家级特色专业
1  盘面出现亏钱效应，退潮期来临——明日关注这只医药补涨总龙头！
1  2018春季纺博会迎来“时尚周”
1  按目前趋势，是留房子好还是留现金好？
3  白俄罗斯为什么要改名叫“白罗斯”？
1  股价异动：湘邮科技(600476)急速拉升，成交量放大
2  河北昌黎汇文第二中学有哪些有名校友？
4  《绝地求生》：哪把枪用过以后再也不想捡了？玩家投票556步枪
0  西游记的人生智慧：第一章，石破天惊美猴王，居安思危寻神师！
1  5.8午间深股通资金净流入4.68亿，抢筹前50支个股如下
0  “温饱思淫欲”主要是说女性还是男性？
4  EA首席财务官确认《圣歌》将于2019年3月正式上市
2  重磅！温州新组建城区十大教育集团，19中成南浦实验中学分校！
4  为什么这几款外国游戏在中国怎么都火不起来？！
0  笔水洒在手上了，怎么清洗？
2  这几个习惯不培养好，孩子几乎不可能会学习好！
3  大消息！特朗普宣布“退群”！
0  有哪本书让你看后觉得相见恨晚？
0  查升《行书七律诗》欣赏，高清大图
4  LOL主持人余霜晒与选手合照，大师兄你的手放哪里了？
4  DNF哪个职业控制最稳？
3  飞机为什么要空中放油后才能迫降？
3  盘点世界各国美丽公主：西班牙的最漂亮，摩洛哥的最性感
1  印花税大免！国家宣布大消息！个税不用缴了？！以后能省一大笔钱
1  冰雪世界等六大项目开建——郑州国际文创园2018年产业项目出炉
0  假如你有机会穿越到古代，可以带三十公斤的东西，你会选择带什么？
2  东南大学:  一个王牌专业变“最难考专业”!  每年招生不足100人!
4  绝地求生：蓝洞成功干掉三级头后要出终极防具？这个装备有点皮！
3  暗箭难防！以色列再使“下三滥手段”？叙军多名指挥官“惨死”？
0  上联：长江珠江潘长江，如何对下联？
2  两年27家击剑馆落地生根  击剑为何在杭州大热？
3  美国退出伊核协议，谁才是最大赢家？
2  目前西安落户最方便的政策是什么，都有什么要求？
4  《第五人格》曝重大更新，两位小姐姐登场，玩家早已按耐不住了
1  丰众建科2017年营收4932万元  净赚407万元
3  联合国将要搬家，或将来东亚大国？网友：傀儡该撤了！
4  明日之后：出现两个不同的版本  姿势不对难怪玩不了
0  至今也无法解释的考古遗迹，难道是外星人的作品？（一）
1  中国的14个沿海开放城市，哪个发展最好？哪个最不好？
4  天龙八部手游：华山论剑特殊战法就在这里！
4  《Dota2》Ti8勇士令状更新！总奖金飙升
1  委内瑞拉与组建青年银行支持石油币  同时鼓励大学建立矿场
4  uzi虎牙首播人气突破700万人气，虎牙花1.5亿签约亏不亏？
0  24位孝子用行动告诉你，孝不只是说说而已
3  澳大利亚从2019年开始禁止现金交易超过10,000美元
0  北师大20多位专家学者为什么反对于丹？
2  2018监理工程师避免失分的答题技巧和策略
2  抓住细节理解题，高考阅读已经对了一大半
0  相声有哪四门艺术？
1  乐驼网财经早餐(5月8日）
4  孩子沉迷《堡垒之夜》？英国卫报：游戏并没有错
1  炒股票看成交量有用吗？
3  为什么很多女孩喜欢嫁非洲黑人？
3  以色列总理轰炸之后首次发声，不会容忍任何在叙伊朗力量
1  深交所询问乐视网：是否已经资不抵债？会不会暂停上市？
3  夏威夷火山流熔岩数十年，人们还愿在此定居，你怎么看？
0  一夜春风去！怎么对？
4  DOTA回忆录：那个“开挂”的幽鬼王
1  【重磅】90岁巴菲特接受提问挑战，这里是十大核心问答精编
2  让公众爱上历史：历史学者该如何推动公共历史教育
1  中国股市最笨的方法，一条均线玩转股市，追涨不追高！（附公式）
2  2018初中物理中考总复习模拟考试
2  如何快速掌握教资面试技巧？
1  机票退改签问题规范进展  多平台要求标准与航企一致
3  英国有哪些发明创造？
0  一夫妇连生10胎都是女孩，春节对联写着。上联是，家有千金不算富，请答出下联？
0  广东以“州”为名的四个城市，你知道是哪四个吗？
2  参公人员如何才能够顺利拥有公务员编制？
3  印度这些年都为了自己“大国梦”做了哪些举动？
3  英国19岁女子遭生父强奸自杀  死前留铁证告发生父
3  中方代表团下周访美？中美谈判将进入阶段“进行时”
4  《阴阳师》阴阳寮招人都需要海报了？现在大佬的操作怎么可怕吗？
1  资管新规“冲击”信托业  零售端规模收缩或难免
1  深圳证监局“挥刀”私募新三板  重拳出击违法违规
0  中华传统文化如何实证？
2  寨卢小学多措并举积极开展防溺水安全宣传教育活动
0  上联：深山藏古寺，如何对下联？
4  如何看待腾讯的吃鸡游戏？
2  六盘水市第一实验中学艺、体考试时间的通知
3  卖菜男子收到8万元的电费账单，申诉无门，最后竟选择了这样做……
0  上联：春风执笔谁研墨，怎么对下联？
3  从黑暗森林法则、丛林法则到恐怖核平衡，人类的未来在哪里？
2  不良心理暗示超可怕！千万不要对孩子说这3个字！｜家教
1  “雷声滚滚”，暴雷、违约，现在的资金环境还好吗？
3  如果联合国总部离开美国的话，最好搬到哪个国家？此国成最好选择
2  赤水市文化中学开展禁毒宣传教育活动
4  第一张图的的成就谁人不爱？一个成就亮瞎一片
1  交通部官网1个月内发7篇评论直指网约车乱象，行业协会出招
2  欢乐交易  收获满满
0  “颂”与“容”的前世今生
4  土耳其战队韩援称：因为有UZI，RNG才有一成概率能赢KZ！
4  小哥哥，吃鸡吗？我萝莉音  变声器了解下？
1  老北京纸箱厂变身体育传媒文创园  南中轴周边再添文化元素
2  考生注意！倒计时一个月  今年高考有这些新变化！
1  芝加哥期货交易所(CBOT)玉米期货下跌逾1%
1  湘西州工商局与建设银行签约合作  政银携手服务经济发展
1  2018年，如何申请休闲农业政策补贴？
3  调查表明五成年轻人喜欢听古典音乐
4  在极地大乱斗中，这几招足以制裁剑圣爸爸了！
0  我觉得范曾写字和田英章一个水平，你们怎么看？
0  周轶演说神奇普洱茶119
1  期货交易中，关键压力位支撑位的突破，具备何条件才能确认有效？
1  延安市市长：紧抓“一带一路”机遇  提高延安对外开放水平
0  江东京剧团：三个男人一折戏  南通票界开先河
2  2019年US  News美国研究生教育心理学专业排名
3  投票事件过后，联想今后的日子该怎样走？
0  （诗歌）弱水三千  只取一瓢水月禅心
3  大战将至？“退群”刚刚开始，一国就发动空袭造成两人死亡
3  霍金感恩礼拜仪式将对公众开放  千张门票待抽取
0  方舟子说象棋源自印度，中国古代没有大象，你认为这种说法怎么样？
3  陷贪腐丑闻！菲律宾旅游部长辞职
3  美国退群后，又提出了对伊朗核设施侵入式检查的要求，伊朗如何回应？
3  V神回应“疯狂”、“财阀”治理指控
0  出句：月下诗魂冷，如何对句？
2  免雅思考试｜2018，要你轻松进入新西兰名校！
1  追踪各国燃煤电厂的兴衰：印度篇
2  高考改革应把握的几个原则
3  美国总统特朗普上任后，到处搅动世界风云，他的目的是什么？
3  机场蹲地连线老婆生产！女儿出生瞬间  美国大兵一秒痛哭
2  大学生毕业前有哪些道理要提前知道？
4  DNF加满星星弹的召唤秒伤，我能说强无敌吗？
2  高考绝对算得上是人生历程中为数不多的最重要的转折点
4  宠溺眼神收集器《校花的贴身高手》纯美校花撩人
1  如果离开保本保收益，我们该如何理财？
0  聊斋志异原文+译文——新郑讼（新郑狱）
0  古代时刻表是怎样的，古时的午时三刻到底是11:45还是12：45？
3  美国宣布退出伊核协议掀波澜  伊朗将如何“破局”
1  燕塘乳业首家智能工厂投产  年产最高达25万吨
3  百余吨欧洲鳗苗被走私到中国？最后目的地原是这里
0  蔡澜｜人一定要以貌取人，从这几类人脸上就可以看出深浅好坏
2  揭秘英国贵族摇篮，传承哈罗百年精英教育，认准小狮就对啦！
1  牛金升：早间恒指黄金原油白银铜行情分析操作建议
3  又一风口出现，这次瞄准了“单身狗”！
4  虎牙龙神为比赛调整状态停播，遭12级粉丝指责，你是在消费关注度
3  菲律宾人口1.03亿，经济总量相当于中国哪个市？
3  中国驻世贸组织代表呼吁启动上诉机构成员遴选程序
3  靠自己才是硬道理  普京为俄美关系做出硬汉般回答
4  再创纪录  史艾经典《最终幻想11》16周年纪念活动
1  蓝盾股份及三子公司获高新技术企业认定  享15%税率优惠
3  特朗普被美国国会提名2019年参选若贝尔和平奖的候选人，特朗普能当选吗？
3  美国到底为什么那么害怕全球化？
0  启功体书法可谓名满天下，同样他笔下的竹子也充满清雅的书卷之气
2  爱上读书，获益终生——记慧子老师第18期日新讲坛
2  哪些事物或者概念，中学英语教的是一个词（短语），在美英留学用的却是另一个词语？
1  5月5日美股低开高走，大涨将近400个点，对下周一A股走势有什么影响？
3  19岁大学生挑战生吞鼻涕虫  感染脑膜炎致四肢瘫痪一生尽毁
3  美国退群后，又提出了对伊朗核设施侵入式检查的要求，伊朗如何回应？
3  特朗普“心凉谷底”!  盟友叛变，这国又宣布将和中国最“亲密”!
0  上联：双肩挑世俗，怎么对下联？
2  “宿舍最好”的6所985大学!  传说中:  奢华而又内涵!
1  黄金，行情分析，套单解套，操作建议，纳兰金颖
1  月收入2万以上是一种怎样的体验？
3  总理未大规模让步  法铁罢工至少持续到5月底
3  法总统告诫美国：退出伊核协议或引发战争
1  光大银行信用卡的独门秘笈是什么？
4  刺激战场：有人很细心的用三辆车堵桥，枪一响敌人反倒自己炸了锅
3  中国高校领跑新兴经济体大学排行榜  北大清华前两名
0  寻找蓝色风
0  卢俊义+林冲对决武松+鲁智深，哪组赢？
3  如何看待美国隔三差五便发生的枪击事件？
1  5月8日大盘大涨，未来是否有可能冲击3200点高位？
1  刘强东：我就想融100万，把哥几个的工资发了！
3  这3名烈士，我们不会忘记
4  想换手机，iPhoneX和三星S9+选择哪个更合适？
1  同一个人有同一家银行的两张卡，在柜台将一张卡里的50万取出存入另一张，银行会以大额取现没预约而拒绝吗？
1  广西桂林三花酒的利润大吗？
0  上联：田在心上思故乡，求下联？
2  医学生考研应该提前多久呢？有人说考研战线不能长，多久比较合适呢？
0  上联：千里黄河水涛涛，下联如何对？
0  上联：双肩挑世俗，怎么对下联？
3  美国“活跃枪手”袭击案攀升  过去两年致近千人死伤
4  绝地求生刺激战场：背包空间使用技巧，不用考虑背包装满！
4  荒野行动已经自暴自弃了吗？
3  高冷的西班牙莱蒂齐亚王妃与英国亲民的凯特王妃，谁更有魅力呢
3  印度16女孩被强奸后活活烧死！
0  特别想家，怎么样可以围绕乡愁，写一首诗词？
1  北部湾港2018年4月港口吞吐量同比增长18.7%
2  你对学校家长群的马屁精家长有什么看法？
0  曹雪芹墓地石碑和玉器被村民发现，上交给国家，被奖励一面锦旗
0  护生画集/忏悔
4  S11赛季《王者荣耀》的高端局现在都禁什么英雄？
0  秦以法治国一统天下，汉以道治国安定天下，而宋以儒治国而灭，为什么？
2  大学新生应征入伍报名时间比拿到录取通知书时间早怎么办？
3  特朗普以商人思维治国，与一般政治家的理念有什么不同？
1  潍坊网警巡查执法：投资理财者必知的防骗策略
3  「津云  ·  环球」104岁的他飞去瑞士，只为做这件事……
3  来看看皇室“熊孩子”调皮的时刻！威廉王子这恶作剧笑死我啦！
3  牛仔骑手竞技场惨遭公牛压身甩出不幸去世
2  专科毕业以后还有没有必要去读全日制的本科？
1  哪家铜矿酸性废水回用做的好一些？
1  药明康德上市涨停！你离下一个独角兽有多远？
0  游江：蛰伏十年后，在古镇俯瞰众生
3  为什么《红海行动》最后要着重拍一下去世队员的出生地？
1  分化信号出现  这些股将继续走强！
2  去工厂当学徒，学数控加工是否有出路？
0  盛唐诗人—王之涣最美的三首诗，征服了李白、慈禧，每首都是经典
4  dnf5月10日更新内容提前曝光  dnf5月10日更新内容汇总
0  上句：泠泠清清雪，如何对下句？
4  如何看待五五开黑节明星赛Gemini  ban掉了安琪拉后，西部胖胖教练却依旧认真的在BP？
2  网警防骗小课堂之八：提供“考试答案”千万别信
4  DNF：怎么能躲过背包检测？万恶的四等一，何时能凑齐？
4  觉醒新人类《SD敢达强袭战线》机师推荐
1  5.08WTI原油上破70美元整数关口  创三年半新高
1  韩阳辉：5.8黄金突破前弱势整理不变
1  株洲天桥起重机股份有限公司
4  如何评价MSI季中赛RNG对战EVS时的表现？
0  泰安在哪能买到真的泰山石？
1  兴业银行与蒙牛联合推出“萌牛卡”
0  上联：泰山黄山赵本山，如何对下联？
1  股市第一天条是什么？这才是散户亏钱根本
2  初中毕业学厨师可以去哪里学？
0  上联：一人一碗一双筷，怎么接下联？
1  “积极废人”真的积极吗？
2  在“大类招生”的背景下，考生该如何填报志愿？
3  投票事件过后，联想今后的日子该怎样走？
4  DNF玩家称：未转职的鬼剑士升级超大陆还是开拓？我这不是白划了
0  有哪些关于自己家乡的事，是你从网上或者其他人的口中知道的？
4  《战神4》逆天挑战无伤视频攻略合集  逆天难度怎么无伤？
3  才打一个回合就怂了！以色列反常表态曝光，伊朗会吃哑巴亏吗
4  王者荣耀：有这3个表现，你的队友肯定是代练，尤其是第3个！
4  吃鸡遇到“超暖队友”是种什么体验？别人家的队友从没让你失望过
1  刘金鎽：5.9黄金v型反转多头无力回天！晚间重点关注千三支撑
0  农村俗语“宁往北走一千，不往南挪一砖”，古代南北方的经济实力相差到底有多大？
4  微信游戏“霸屏时代”结束，小程序广告取代分享
1  基金看市：市场已进入底部区域  看好成长风格
2  湟源县高级中学首届法律知识辩论赛圆满落幕
1  数字货币市场冰火两重天  “现货”热  ICO冷
3  又一个反美斗士，和父亲同住平民公寓的总统，银行存款为零
0  上联：秋风卷落相思叶，如何对下联？
1  从80万到如今的560亿美金，滴滴创始人程维是如何做到的？
2  考不上双一流大学怎么办？这些大学值得选择！
1  聂易铭：5.9国际现货黄金凌晨美盘参考操作建议
4  王者荣耀：最让人感到恶心的四个技能，最后一个导致大量玩家退游
1  A股IPO停滞不前  中小房企转战赴港上市
0  如果让你当皇帝，你会选择秦二世、汉献帝、宋钦宗、崇祯帝、光绪帝中的谁？
4  39这是比雕鸟吗  还能搭人我的天  方舟生存进化  爱尼玛热游
0  方舟子说象棋源自印度，中国古代没有大象，你认为这种说法怎么样？
2  以爱的名义
1  开盘：两市低开沪指微跌0.04%  海南板块领跌
4  我的世界：火焰山上有一只末影龙出现
2  河北省的教育情况跟其他省有什么不一样？如果有不一样，差距很大吗？
3  安哥拉罗安达一华人遇害  中使馆敦促警方尽快破案
1  即将纳入MSCI  市场陷入风格博弈
2  不忘初心，牢记使命，新龙青年“各显神通”！
3  委内瑞拉的惨状给我们带来哪些启示？
4  DNF奶妈装备天价为什么有这么多人玩？
1  十万块存银行每年能领到多少呢？
2  武汉大学和浙江大学，哪个实力更强？
0  潮州的单枞茶属于乌龙茶还是红茶呢？
3  血液含稀有抗体  澳男子连续捐血60年救240万婴儿
2  一级建造师和二建，哪个证更有分量？
3  战事扩大！沙特正式空袭伊朗，伊军势必进行强势反击！
0  福州连江琯头镇门边村：寻李拔石刻看“海阔天空”
4  《荒野行动》全息瞄准镜是什么？
1  中国牙膏四大天王集体沦陷，连年亏损遭外资收购，国产牙膏怎么了
2  2018高考英语完形填空解题技巧！附：全国卷2000-2017完形填空！
0  近代文明和封建文明的最大差别是什么？
1  上市公司信披违规应加大处罚力度
2  教育界的三大谎言，你中招了么？
4  DNF史上曾经出现过的神级物品  若是现在再出一个得卖5000块
1  晨看新疆｜塔河油田累产油气当量突破亿吨，乌市小伙飞车惊魂
2  快讯丨北师大宣城学校开工啦！
4  王者荣耀：怎样提高缺蓝英雄的续航能力
3  阿富汗北部发生6.2级强震  已致两名小孩受伤
2  散文阅读要注重的三个方面的积累
1  4月份CPI今日公布  同比涨幅或跌回“1时代”
4  英雄联盟季中冠军赛-数据利好  RNG有望横扫EVS
3  为什么说普京掌管的俄罗斯是烂摊子？
2  邓州市花洲实验小学学区举行“经典照亮人生”诵读比赛
4  穿越火线刮刮卡多少钱能出英雄？
0  52岁大叔坚持古法做夏布，国人不喜欢，外国人竟转手10倍卖出
1  升级后的支付宝自动购入博时基金，怎么转为中欧基金？
2  雷朝滋：以教育信息化支撑和引领教育现代化
0  「赏读」行孝不能等
4  ChinaJoy  2018：游戏不只是娱乐  功能游戏未来初现
1  牡丹联友2017年营收7790万元  净赚126万元
0  陈喆（琼瑶）诉余征（于正）等侵害著作权纠纷案
0  中国旧社会真的有“吃绝户”这种事情发生吗？
0  农村老话“人穷断六亲”，“六亲”指哪些人？
3  你20分钟欢愉，它一辈子的烙印！泰国骑大象背后黑暗你知道多少？
1  如何办理信用卡？
1  国内油价年内第6次上调  机构预测下轮仍涨
3  二战中，日本政府对日本民众的洗脑有多厉害？
3  新不列颠岛地区发生6.0级地震  震源深度30千米
3  同为大国，为何英国可以灭亡莫卧儿帝国，却不能灭亡清王朝？
4  腾讯为了《绝地求生》国服煞费苦心殊不知蓝洞早已过河拆桥
0  刘建国刘子宽父子书画印作品展
0  如果林冲做了梁山老大，梁山的命运会怎么样？
2  中国艺术研究院方李莉研究员来我校作学术报告
3  美国恢复对伊制裁  伊朗称将暂时留在伊核协议中
3  马哈蒂尔宣誓就任马来西亚总理  政坛老将东山再起
1  马太效应富者越富，贫者越贫
1  金砖汇通：原油一日游，皆因退伊核
3  以色列对美国有多重要？
1  中资控股ARM带不来核心技术，中国股民却给日本软银接盘
1  伊利股票不到10天跌了16.8%，大家高兴吗
0  上联：一池芍药胜牡丹，如何对下联？
1  试看南向通道的战略布局之三：南向通道的竞合朋友圈（上）
0  厚积薄发真正的意义是什么？
2  儿子学习不好，到底该不该很介意？
2  中国50所“师范大学排名”!  前15所师范类的“战狼”!
2  英语新题型有几种？在英语一和英语二中有什么区别？
3  美国人的核心价值观是什么？
1  “中科金一号”1.5亿元资管计划违约  四川信托忙撇清关系
4  如何玩黑色沙漠手游桌面版/电脑版？
1  可以挖波场，狗狗币
0  我们来自何方？中国人的起源
1  亚洲最大的火柴厂：副总统是股东，辉煌了整整100年才倒闭！
1  中国柿子产业协同创新共同体在河北保定成立
0  上联：忐忑心中分上下，如何对下联？
2  90后新生代游资小鳄鱼是怎么成长起来的？
3  杜特尔特坚定提前下台？再次重申下台条件！
4  电刀普朗克制霸赛场  R7上单船长新玩法梦回S3
3  俄罗斯如果分裂几个国家，人民会比现在过好吗？
0  千古识人术，看人一看一个准！
1  刘建位：如何像巴菲特一样选股
1  成都投资商铺去哪里比较好？
0  上联：纸上谈兵领军百万；如何接下联？
1  减税降负再放大招！国务院常务会议再推7项减税措施
2  教育工作者们会怎么看待张雪峰老师的授课方式？
3  突发！马来西亚92岁再执政，万亿海外地产重创，国内买房是王道
2  西部计划怎样报名，报名流程是怎样的？
1  威星智能：股票异动  不存在未披露信息
2  你现在不屑一顾的这一职业，未来肯定让你“高攀不起”，很难考上
0  如果有一次复活的机会，你想让谁复活？
2  内江电大到广元、绵阳、自贡电大学习调研
0  如何看待高阳公主和辩机这一段禅门公案？
4  LOL原来打败KZ的秘密武器是这个！冷门中单也能carry全场！
2  高一学生家长的困惑：学高中物理做题难道不管用吗？
1  主力潜伏源码副图，无未来
2  男生学应用数学专业怎么样？985大学应用数学专业排名情况是怎样的？
2  这所985大学原本是“老牌”名校，能与北大争锋，现在却元气大伤
4  在MSI小组赛首日，RNG对战KZ时Letme的表现如何？
2  莒县碁山二小节假日德育作业彰显人文特色
4  斗地主：拿着3个炸的好牌，却败得一塌糊涂，让人无法接受
3  伊朗总统：将与中俄等国就伊核协议进行谈判
1  短线炒股怎样做到高胜率，有什么技巧？
0  上联：泰山黄山赵本山，如何对下联？
2  读者：你发了这么多英语网课广告，让我选择哪个好？
2  西安小升初招生重点：公办民办初中分别如何招生？做到公民同招！
3  特朗普宣布退出伊朗核协议，这会对世界造成哪些影响？
0  我有个上联，请大家指教：中华上下五千年。请个下联？
4  你们认为李白的媳妇是谁？
1  贝特瑞2017年营收29.67亿元  净赚3.36亿元
1  企业如何激励员工的积极性？
0  文化俗语“见过鬼的怕黑”为什么会这么说呢？
1  银亿股份有限公司关于全资子公司
0  方舟子说象棋源自印度，中国古代没有大象，你认为这种说法怎么样？
2  女儿说她边搞对象边学习不误事，而且学习更努力，我该相信她吗？
4  有什么好玩的手机游戏？
4  《我的世界》：你以为末地才是玩家害怕的地方？其实这4个才是！
3  自称是中国人的印度人：不与印度人联系封闭村子  爱学习中国文化
2  从盲从中走出，不再简单重复教书，做一个有人生职业规划的老师
0  四川省内江市资中县状元街，历史文化底蕴深厚
1  泰达宏利创金灵活配置混合型证券投资基金更新招募说明书摘要
0  张正中  新紫砂概念先行者
0  出句：邀日月星辰入句，如何对句？
0  哈尔滨  原侵华日军兵营旧址一
4  王者荣耀：峡谷里最能秀的3个英雄，经济落后也能1打3！
0  上联：醉吟古今月，下联怎么对？
1  5.9复盘：新光药业7天6板妖，美力科技与世名科技谁会走更远
3  李克强与三代日本友人重温“条约”精神
4  阴阳师：这几位式神迟早会得到加强，抽到了就先练着！
2  高中班主任：这三类孩子学习虽然不出色，但将来一定可以非常优秀
4  魔兽世界争霸艾泽拉斯：全新T1套装回归，部落的丑哭，联盟10分！
4  王者荣耀花木兰啪啪沉默杀教学  轻剑重剑轻松一推五
4  DNF节日套装礼盒的主打物品都是什么？有必要全部购买吗？
4  日本妻子为沉迷  FGO  的丈夫制作真正的「符文石」
3  中国人为什么不喜欢去印度旅游？
4  LOL前职业选手笑笑和慧慧结婚三个月不到就离了，大家有什么想说的？
0  这场当代艺术展，如同一场“陌生风景”里的奇遇记
0  艺术在进化过程中有什么用？
1  海富通FOF镀金未果  仓促建仓择时失败业绩陷泥潭
0  王献之书法精选名帖，学习书法必备
0  为什么独生子女不能全额继承父母遗产？
3  越南披露国有资产出售计划  能源行业受外资青睐
3  美国比较有名的自媒体有哪几个？
1  今年来创业板走势为何明显强于上证指数？一文告诉你答案
0  赏冀蓦工笔花鸟画—体味精微细致之美
2  中考﹑高考英语语法谓语天天见
4  对于网易游戏的《第五人格》新版本中的屠夫，你有什么看法？
3  2018年美国中期选举，你认为特朗普会下台吗？
3  走近战地记者：即使满脸鲜血也要拿起相机
1  江苏宏图高科技股份有限公司
2  广东各高校2018年生活费排行榜公布，看看你学校排第几档？
2  名牌大学毕业后考上公务员，发现同批进入的男生都是三本人员，很委屈，怎么调整？
2  武汉东湖学院的毕业证书国家承认吗？
0  上联：雨后观山色。求对下联？
1  为什么银行喜欢给欠款的人提升信用卡额度？
2  本科双非人力可以考哪些学校专业？
3  动不动就有刺杀普京的新闻，普京的保镖多吗？
0  旧时光中的四合院
1  股东如果出资瑕疵，他将承担什么责任？
0  上联：雷電雲雾都有雨，求下联？
2  四川省级示范高中名单公布，成都这些进步飞快的学校入围！
0  白茶怎么喝？每天2分钟，四个动作带你喝懂白茶！
1  第一创业证券股份有限公司2018年4月主要财务信息公告
3  普京成功连任，却突遭26个城市联合示威反抗！这是为何？
0  金庸的小说中，你最喜欢哪位男主角？
4  海外网友热议RNG翻盘FNC：小虎打得真屎，Rekkles太害怕UZI了！
4  恶魔城风独游新作《血迹：夜之仪式》5.24日发售
0  书法欣赏｜霸气！岳飞行草《大江流》
0  上联：泰山黄山赵本山，如何对下联？
1  互联网宝宝收益率下跌  第三方支付系优势明显
2  全国普通高等院校名单
3  普京任命梅德韦杰夫为俄罗斯新政府总理
4  梦幻西游：买卖须弥凤凰，乌鸦站在猪腚上，谁也别嫌谁黑！
2  爱笑的老师，颜值高的老师更受欢迎，看看这些特点你的老师有吗？
1  一万块钱如何投资能每天收入二三百元？
4  季中赛RNG对阵KZ  上单矛与盾的较量
1  大西安装备制造业借助“一带一路”率先“走出去”
4  steam下载绝地求生中断后是否要重新下载？
1  谈谈保险为什么是“骗人”的——近因原则
0  文化中谚语“记吃不记打”，这句话怎么理解？
2  不高考也可以提升学历
4  《英雄联盟》烬这个英雄，怎么出装伤害最高？
1  追高套三年，抄底富一生！富士康要来！恐慌中或有抄底机会！
4  春光无限好，求下联？
0  银川西塔有怎样的故事？
3  武汉如果要发展成为国际大都市，现在最缺的是什么？
3  美国退伊核协议  伊朗最高领袖怒斥特朗普：该死！
2  花样三日游，学生党浪在塞班！来解压咯~
0  魏晋南北朝有什么好玩的故事？
1  廖英强被证监会处罚1.2亿，你怎么看？
4  你玩《刺激战场》会有的三大幻觉是什么？
1  信用卡额度26000元，可以一次性刷5150元吗？
0  上联：摘梅惊雪落，如何对下联？
0  精选套装文房四宝，顺手好用又不贵，书友必备之选
3  比利时“安乐死”2万只滞留机场的小鸡
0  燕赵文化瑰宝闪亮文博会  传统文化在交流融合中焕发新生机
3  女子留8年头发长6米，老公由支喜欢厌烦，夫妻生活也变得不和谐
0  下联：两岸清风拂绿柳，你能对出上联吗？
2  厉害！今年福建10所本科高校将“组团过生日”！快来给母校打call！
0  上联：风卷连城墙欲倒，如何对下联？
1  5月9日股市震荡  5月10日大盘会暴跌吗？
3  内蒙古人是如何看待蒙古国的？
0  上联：微雨蒙蒙芳草渡，如何对下联？
3  2018年美国中期选举，你认为特朗普会下台吗？
3  为什么日本有很多老人会为了坐牢而去犯罪
2  上课时学生手机响个不停，老师一怒之下把手机摔了，家长拿发票让老师赔，大家怎么看待这种事？
3  特朗普正式宣布退出《伊核协议》，伊朗会因此而害怕吗？
4  至高之拳是谁的皮肤？
0  举目四海五州亲！怎么对？
3  非洲生活如此落后，为什么还有女孩嫁到非洲？
3  普京提出到2024年时俄应跻身世界五大经济体
0  一夜春风去！怎么对？
4  奇迹暖暖星光冠冕岁月金杯搭配高分，光冠冕岁月金杯高分搭配攻略
0  上联：穷山恶水出刁民，如何对下联？
2  中国（教育部）留学服务中心山东师范大学出国留学培训基地成立
3  太像了！伊万卡和川普英国外相“兄弟”合照被人认错父女照
2  武汉市中考志愿填报结束，共有6.32万人填报志愿
3  假如美国解体了，俄罗斯会干什么？
3  尼尔森报告  亚裔购买力  7年剧增257%
2  小学生作业有如此逆天的“深度”，让批改中的老师陷入了沉思！
2  大学前VS大学后，看看你都有哪些变化！
0  原创上联：月落星稀天将晓，如何对下联？
3  注册了美国公司如何报税？
1  股票增发和股票回购是正好相反的两种操作吗？
4  国内游戏行业为什么要出海
0  上联是：柳映池塘鱼上树，如何对下联？
2  为什么教师工资不高，每年去考教师的人还这么多？
4  任天堂在线服务即将上线，里面包含的NES游戏逐个给你介绍
4  另类吃鸡游戏——堡垒之夜——手游版可以玩了
1  港元拆息涨幅大！港行纷纷调高存款利率
0  “诗礼夫子”Hold住年轻人，儒学传承有人气
3  纠结七天的日本行程，关西进出该不该去东京？
0  出句：绣花少女依窗坐，请对下联！
4  手游刺激战场和王者荣耀，你更喜欢哪一个？
2  2018年NGTC钻石鉴定和分级课程招生啦！
4  绝地求生：陈赫鹿晗率电竞队伍参赛，第四季吃鸡大奖赛你支持谁？
4  送二十多岁的男生什么生日礼物比较好？
3  「界面早报」特朗普金正恩6月12日在新加坡会晤  滴滴悬赏百万寻疑凶司机
4  《凤囚凰》同名手游今日开启删档测试
3  特朗普把美国带入光明还是地狱？
2  本人某985一大二学生，不想再读下去了，该怎么办？
0  岳飞是宋高宗下旨赐死的，为什么有人说是秦桧架空了宋高宗擅杀的岳飞？
0  诗歌有什么分类？
2  2018秋招在即！你还不懂该怎么网申？
4  为什么《上古卷轴5：天际》里有杀鸡偿命的设计？
1  小心被忽悠，一文分清虚拟货币、数字货币、加密货币和代币
1  「财经数据」人民币中间价创三个半月新低  IMF预计今年中国GDP增速6.6%
1  进入安徽，多点Dmall加速联合零售商
1  上市公司被顶格惩罚，股价持续低迷，受损的股民怎么办
2  想和全球中小学生PK英文水平吗？MAP考试了解一下！
4  《大掌门2》红色弟子重现江湖  乱世武林斗争升级
4  第五人格：背对她就会暴露位置？新监管者红蝶追人简直无解
2  省教院专业解读｜四川省2018年高考志愿这样填！
3  23岁读完4000本书！日本首富孙正义的9  个成功之道
2  儿子6岁，刚上一年级，每天作业要做到23:30，儿子疲惫不堪，小学需要这样刻苦吗？
2  年少成名，到底是不是一件好事呢？
0  农家藏康熙五彩圣旨，专家称已出现风化迹象，建议上交，遭到拒绝
4  王者荣耀：官方公布装备购买率数据，榜首无悬念，辅助装备很尴尬
1  股民：停牌半年心里没慌过，没想到重组优质资产，准备拿到2020年
3  如何注册国际商标？
0  深圳哪些区比较繁荣？
2  小学阶段应掌握的造句技巧，原来造句如此简单！
2  骄傲！淮安这些学校的85个孩子被省里“点名”了，有你认识的吗？
4  EVS上单Stark：MSI上除了KZ和RNG，我认为我们可以打败其他战队！
2  普特英语的考试小助手上线啦！
2  少儿在线英语一对一哪家好？怎么选择最适合孩子的？
2  老师在课堂不讲重点知识，要求学生去辅导班学，你怎么看？
2  江西师范大学、江西科技师范大学到底是什么样的大学？
1  每天早上都有一大群老人，在邮政银行门口等开门，他们是在干嘛呢
3  普京专车有多牛？动力强劲超过步战车  装甲防护堪比坦克
4  刺激战场：什么手机玩游戏最好？苹果、华为都不靠谱  只有它最完美
2  教育部规定严禁宣传“高考状元”、“升学率”，一旦发现严肃处理，你如何看待这件事？
1  纸媒玩完了？一篇价值千万的文章，选强势股一招，出手涨停大牛股
0  十二首描写读书的古诗词，与智者对话，让心胸豁达
0  松涛奏琴风长起，如何对下联？
2  名牌大学毕业后考上公务员，发现同批进入的男生都是三本人员，很委屈，怎么调整？
1  独辟融资蹊径：重庆两大地方AMC相继发行债务融资工具
1  本周个股跌幅榜出炉，第一名跌幅41%
4  《第五人格》中园丁的母亲是谁？又有着怎样的家庭故事？
3  突发快讯：澳大利亚发生大规模枪击案-造成包括儿童在内7人死亡
1  镇江对小贷公司严格实施“扶优限劣”措施
0  为什么好多人都说儒家思想祸害中国？
4  狂妄警察吹嘘自己枪法一流，神枪手用13秒32枪的成绩让他闭嘴
3  各国领导人打电话照片：奥巴马脚踩着办公桌，普京眼边带泪水！
0  古代的一夫多妻制带来了怎样的影响？
3  好久没希拉里的消息了，一露面就怼中国，新西兰总理都看不下去了
3  为什么中国游客又开始去韩国排队购物了？
2  加拿大西安大略大学精算专业大二学生留学如何选择国家及专业？
3  利比亚难民后后悔推翻卡扎菲吗？
3  怎样对待患有“天才病”的儿童？
0  上联：老子骑牛读书，下联怎么对？
2  哪个牌子的笔记本电脑比较好？
0  为什么天安门城楼上门洞是5个，城楼上的门却是9扇？看完长知识了
1  姚安县兑现年度企业发展奖励金191万元
3  非洲一座监狱下面发现钻石矿，囚犯为挖钻石刑满都不走
2  你有哪些在外地求学/工作不会轻易向别人提起的心酸生活？
3  如何看待网友父母伊朗遭遇车祸，中国平安却要求国内家属先提供材料这一事？
0  87版陈晓旭真实的生活照，平平淡淡才是真，不语不笑能留人
4  梯子游戏有什么技巧规律？
3  更多韩国人选择“无塑料生活”  为环保出力
1  纳斯达克CEO：数字货币可能对经济有用，监管不确定是主要担忧
2  零基础只看动漫就能速成掌握日语中高级？
3  如果大部分国家都不用美元，美国会怎样？
4  Huni表示：Mlxg很强但Peanut能力更全面KZ会夺得MSI冠军，如何评价Huni这番话？
1  永清环保：将深入对接地方环境需求
3  印度穷人很多，为什么没有起来武装闹革命？
4  「学技术」WFD.笑煮老夫子神级大招出装铭文推荐
3  夏威夷火山一夜间喷发，熔岩涌入居民区，万人撤离，景区关闭
3  去巴基斯坦旅游，安全吗？
0  水彩肖像及静物作品，风格很独特吧？
4  5月6号亚索第一次在MSI登场，KBM苦战54分钟击败DW，怎么评价本局比赛？
0  纪念汶川大地震10周年《镜子背后的女人》在杭首发
3  朝鲜弃核定日子  特朗普点赞
2  常德市桃源县泥窝潭乡中学举行庆“五四”文艺汇演
0  高清逐字放大！米芾《论草书帖》（下）
3  为什么会有人愿意花天价买Supreme的一件T恤？
1  对话中国延安  “一带一路”  新经济发展论坛
1  大鱼吃小鱼愈演愈烈  中小联合办公企业还有机会吗？
2  国外院校考试季临近  如何做到不挂科顺利通过？
3  世界气象组织称未来数月可能发生弱拉尼娜现象，拉尼娜是咋回事？
2  成都七中9名学生再被清华大学提前锁定，究竟为何？
3  男子在餐车就餐遭拒绝，扬言要曝光乘务员，你怎么看？
2  基地用戒尺电棍“管孩子”  传统文化变棒打学生？
4  那些沉迷游戏的男人该怎么办？你们讨厌玩游戏的男人吗？
0  文学的光｜刺杀骑士团长究竟在刺杀什么？——村上春树作品译者林少华见面会
0  上联：今日头条大舞台，下联如何对？
1  A股中的生物科技股有哪些？
2  撤下来还是挂上去？特雷莎·梅照片在母校牛津引争议
0  上联：草木有情知春意，如何对下联？
4  《魔兽世界》里有哪些很难获得，且奇丑无比的坐骑？
4  LOL：王者局16分钟终结比赛，职业ADC韦鲁斯超神5杀
3  我想注册个美国公司可以吗？
1  曾15年霸占牙膏第一的两面针牙膏是如何淡出市场的？
3  当年孟加拉为何要脱离巴基斯坦独立？
1  注意了：理财产品将由银行的亲儿子来发行，巨变已经开始！
1  股海擒龙：「指数接近重要压力位，反弹高度有限」
1  余大春5.8黄金原油操作建议
4  《永恒之柱2》Steam首日特别好评  高质量超预期
2  升学说名校游——郑州市宇华实验学校西校区，预约报名中……
3  纪念马克思诞辰200周年活动在德国特里尔举行
0  是“潘金莲”还是“潘银莲”
2  工作四年后，考公务员还来得及吗？
3  日本自民党又一派系力挺安倍  称会竭尽全力
4  王者荣耀：4名热门英雄降5000金币，网友：第4个太美了一定要买！
4  UZI虎牙测试直播？弹幕刷爆直播间，疑似暴露MSI套路？
1  理财不再保本保收益，所谓的“结构性产品”能稳赚不赔吗？
4  Dnf武器怎么上13？
3  纪梵希去世了：他是赫本的最爱，说自己的一生很幸福
3  媒体：中粮国际正增加巴西大豆采购力度
1  如果西安成为直辖市，宝鸡会成为省会吗？
3  黑人究竟带给我们什么？
1  蓝筹股连续异动  MSCI行情来了
1  涨停股揭秘：新股市场回暖4月上市新股平均8连板  锋龙股份封涨停
2  “5.12”震后迁徙：111名北川学生的山东求学生涯
1  继“新光药业”后，又一医药新龙头高歌猛进，或能复制盘龙药业
3  美国参议员麦凯恩说他的葬礼上不请特朗普，大家怎么看？
0  上联：春山花灯路，下联如何对？
3  日本副首相坚称“性骚扰不是罪”
3  展现强硬！不再顾及俄罗斯，以色列一举措引发世界聚焦
3  美国第一夫人再次剽窃，美国真快被他们家玩坏了！
1  外媒：美商务部长期待中美贸易谈判获进展  缩小双方分歧
3  世界上当哪国总统最危险？
2  博山六中：校际社团交流促提升
4  我的世界钻石大陆33：时运钻石镐收菜，究竟有多么夸张？
1  为什么外国车企不和吉利，比亚迪搞合资？
0  上联：笔墨别开山水韵，如何对下联？
1  受人热捧的招商银行信用卡，到底有什么样的魔力
2  黑龙江省旅游委在齐齐哈尔组织举办导游培训班
1  午评：沪指涨0.91%盘面分化  军工股保险股走强
1  上海自贸区成立央地融合发展平台，当天签约项目240亿元
2  2018年这几个岗位更适合女生就业
2  上课时学生手机响个不停，老师一怒之下把手机摔了，家长拿发票让老师赔，大家怎么看待这种事？
3  智库报告：中美应通过建设性途径处理经贸摩擦
2  童心结  京津冀艺术教育交流展示在津举行
1  冯仑将现身“名师名家讲学堂”  畅谈优秀组织顶层设计
1  协鑫集成科技股份有限公司关于筹划重大事项进展暨股票复牌的公告
1  信用查询平台正式上线  私募合规发展再升级
0  什么样的钢笔用来画钢笔画比较好用？
0  “酒干倘卖无”是什么意思？
4  打了很多年的lol，没有或只有一个五杀是什么体验？
3  92岁反华政客上台刚想出手，发现中方今非昔比，喃喃自语很失落
4  《第五人格》最强监管者：蜘蛛技能及其克制方法介绍
0  羞月拨弦花弄影，金风玉露喜相逢。以此为题如何作诗一首？
3  曾横跨欧亚非的帝国，落魄后GDP没湖南省多，但矿储仍居世界首位
0  微雨蒙蒙芳草渡，另一联怎么对？
1  原油EIA有什么方法操作？
2  阳山碧桂园小学“贤文化”初显
1  银行传统保本理财产品仅少量有售
1  妖王华锋遭三度加仓！主力最新动向已曝出，后期走势已成定局
1  国家对国企下岗职工有新的优惠政策吗？
4  射手核心装备是什么？做出这件装备伤害笋干爆炸！韩跑跑：涨姿势
0  上联：一夜春风去，怎么对下联？
0  上联。山西山东太行山。下联？
2  宜宾江安四中召开高一、高二半期成绩分析会
3  巴铁直升机客串了电吹风后，乌克兰的做法更是令人拍案叫绝
3  如果俄罗斯被挤出常任理事国，世界会怎么样？
3  美国的垃圾或正在泛滥成灾，推手竟是这些猪肉猪蹄与水果？
3  中国企业家第一人！马云又做了件大好事：超有爱
0  举目四海五州亲！怎么对？
1  中国就没有市值1万亿的公司吗？
4  《万象物语》黯月的旅程初级攻略  黯月的旅程初级阵容一览
2  关于错读“鸿鹄”，北大校长写了一封道歉信！
3  为什么英国反俄罗斯？
1  掌玩互娱2017年营收2058万元  业绩亏损3575万元
0  洮砚与敦煌
2  公示｜第二批教改示范校486所名单出炉
3  迪拜“公主”为自由落跑，王室成员也有心酸
1  「BTC收割机5月6」BTC，EOS、ETH、BCH行情速递
4  超级玛丽挑战全新场景，比楼房还大的炮弹怎么破？
1  早报：利群16亿元收购乐天72家门店，ST保千里高管被调查
4  如果你喜欢《我的世界》，但是你妈妈又说《迷你世界》好，你会怎么办？
3  投票事件过后，联想今后的日子该怎样走？
2  错题本重要吗，那是不是每科都要准备，怎么准备最好？
0  潮汕的哪个地方潮汕话比较正宗？
1  乘风破浪会有时，反弹行情待你拾
4  DNF：虚拟号收入可以上万？玩家评论：还搬什么砖啊！
3  为什么以色列只抢巴勒斯坦的土地，而不去抢其他国家的？
4  游戏手机是不是真的有必要？黑鲨来告诉你
2  甘肃省特岗教师考试培训学习的教育机构哪一家成功率高？
4  游戏外设见多了，可你见到过「加强开挂」的  VT鼠标吗？
0  悄然而至的五月初夏
0  上联：风惊蝶恋花，下联怎么对？
1  奶茶加盟  老港铺奶茶加盟连锁店上榜原因
4  LOL：Uzi和微笑谁在LPL的成就最高？
0  上联：为人民服务，下联如何对？
2  这12所“211”大学的特色专业很强势，学生毕业以后很抢手！
2  二本院校的毕业生一般奋斗多少年才可以月薪过万？
2  英语原生态-学英语，到底学什么
3  伊朗总统鲁哈尼：即便美国退出  伊朗也将继续遵守伊核协议
2  文科生的强大之处在哪？
0  谁能够代表当今中国的诗词水准？
3  阿富汗喀布尔传出数次爆炸声  尚无组织宣称负责
4  如果王者荣耀有羊刀，哪些英雄最适合出，其中一个将无敌
1  新手该如何运用MACD选股技巧捕抓涨停牛股？
4  今年的征兵广告，竟走起了《王者荣耀》画风？
1  巴菲特股东大会，最不容错过的十大看点
2  实外西区公布2018年艺术体育特长生简章
0  上联：月圆月缺月无眠，怎么对下联？
3  国际·一周看天下
4  绝地求生刺激战场预瞄方法有哪些  预瞄方法操作技巧解析
0  上联：风吹水面层层浪，如何对下联？
1  现在有一万元的本金，准备用来炒股，该怎么开始？
1  2018的退休工资会涨吗？
2  2018年汕头市妇女联合会属下幼儿园（托儿所）公开招聘24人公告
1  有遗嘱，孙子女竟然不能继承祖父母的遗产，99%的当事人不知道
1  联飞翔2017年营收2.85亿元  净赚2623万元
3  看这一组大人物的不小心的一面
4  酷爱玩网络游戏的丁俊晖对他的斯诺克生涯有何影响？
4  dnf红眼要什么准备才可以打魔结？
4  5月11日MSI季中冠军赛RNG输给KZ，麻辣香锅全局3600伤害，你怎么看？
3  政府鼓励，小龙虾估计很快就会俘获德国吃货的心
4  梦幻西游：玩梦幻7年了，第一次遇到商人摆错价格，1级玛瑙9万6收
3  投票事件过后，联想今后的日子该怎样走？
3  美国为什么没有去暗杀斯诺登？
2  今夏，我们重新定义短期支教
3  2018年美国中期选举，你认为特朗普会下台吗？
2  中央美术学院国际预科考试时间
0  上联：诗无意境终难雅，怎么对下联？
2  第十届海南书香节暨2018年书香海南阅读季启动
3  破10项纪录  “最高最快”过山车运营首日出故障
2  她为何与孩子势如水火？
2  语文的基础知识怎么提高？
2  各类所谓的实验学校究竟“实验”了哪些教育教学理论？取得哪些值得推广的“实验”成果？
1  三种状况的股票不能买
1  5月10日操作计划与策略
1  朝天门地标“朝天扬帆”封顶，它可以作为重庆的标志性建筑吗？
0  上联，秋深满山多秀色。下联？
0  上联：春风执笔谁研墨，怎么对下联？
2  孩子很喜欢打篮球，甚至占据了学习的时间，该怎么办？
0  上联：泰山黄山赵本山，如何对下联？
3  特朗普突然承认付钱给艳星，律师团队换人备战弹劾，特朗普遭弹劾的可能性有多大？
2  毕业三年，女生之间的差距是如何拉开的？
3  越南机场安检时发现一乘客裤腿有异常，逼迫下接受检查
2  新乡都有哪些大学？
0  上联：眼生贪，贪生念，念生思，思生痴痴痴望月楼。你怎么对下联？
0  书法配唐诗真的是绝配
4  许昕3:1强势逆转弗朗西斯卡为国兵拿到世乒赛冠军，怎么评价本场比赛？
3  披上婚纱，把自己嫁给国家，她开创了英国的黄金时代
4  5月11号进行的英雄联盟MSI小组赛诞生了哪些亮点？
4  LOL-MSI：春之虎帝归来三线发力RNG胜EVS  而KZ却翻车FNC
1  工行信用卡星级在哪里看？
1  一位良心操盘手的退役赠言：炒股指标靠谱吗？值得散户深读十遍！
2  小学必背古诗词15首
0  从哪些方面来鉴别红茶的优劣？
3  日本对台态度突然转冷？台媒：蔡当局惶惶不可终日
3  英国大叔捐精没被选上，一怒之下2年内让40多个女人怀孕生子
2  银川重点教育新闻今日概览
0  商河老粗布土吗？光一个五色混搭就美出了彩虹样！
4  天了噜，《荒野行动》新版本出来后又被玩家玩坏了！
4  《瘟疫公司：进化》僵尸病毒怎么玩？你不知道的攻略
0  爱好写诗的你，最近有什么作品吗？
3  濒危动物中最可爱的十大物种  沙猫排名第9
2  很苦恼，我药剂专业，上不了大专，就是中专升大专，但专升本有药学专业，该如何抉择？
0  上联：一池芍药胜牡丹，如何对下联？
2  有学生身体不舒服，家长打电话让老师给这个学生买药吃，该去买吗？
1  如何判断自己是否能创业
1  什么原因导致余额宝七日年化收益率持续走低？
2  名师带你攻克中考古诗文鉴赏题，大吉大利，今晚吃鸡！
0  我有个上联，请大家指教：中华上下五千年。请个下联？
3  美国到底是衰退还是变得更强大了？
1  点进来给自己科普一点信用卡知识
0  如果让你穿越回古代，你将如何让古人认知我们现在的时代及科学？
4  CF手游：女玩家不简单，能量核心就两个，这次真的是气到我啊
0  湖湘工匠丨黄彪：“薄施淡染”总相宜
1  沙特石油涨价后进口量减少，中国自俄罗斯和伊朗石油进口量暴增
3  利比亚至今混战，卡扎菲众多女保镖去向成谜，结果超出预知
3  各国领导人开会时打瞌睡：奥巴马仰头就睡了，默克尔的画面最美？
0  为什么犹太人折腾了几千年却屡屡被灭？
2  电子信息工程与电子信息科学与技术，哪个更适合女生学？
3  川普先生的“美国优先”原则是否能给美国带来焕然一新的国际环境？
1  美媒：中国正在悄然制定全球标准！
4  《DNF》玩家感叹：90版本以来安图恩卢克几乎没落下过，肝不动了
0  大艺博Free.计划——易平凡「心念流光」个展本周六开幕
0  都叫蒙古，但外蒙古和内蒙古发展差距不止一点，蒙古国人后悔不？
4  《魔域》新资料片奇思妙想  键盘侠也能进化成音乐家？
0  《宋史》“岁暮，狱不成，桧手书小纸付狱，即报飞死”秦桧的小纸条是圣旨还是假传圣旨？
0  繁荣发展21世纪马克思主义美学
2  杨振宁说：把中学生送到美国读书非常危险，你怎么评价？
1  股市里真正能赚钱的高手，是如何养股票的？
3  掳尸勒赎？验尸官要拿到钱才给死亡证明
0  《笑傲江湖》为什么会花那么多的篇幅写林平之？
4  MSI季中赛RNG对战KZ时战败，是谁的锅？
2  云大附属会展学校小学招生火热进行中，9月等你来做同桌哟~
1  利群收购乐天购物72家门店15处房产
2  国家公务员考试判断推理模块之图形推理多笔画
1  纯碱行业有望进入长景气周期
2  女教师建议学校：不能让老教师以中级或初级职称退休，请尊重他们
0  中国旧社会真的有“吃绝户”这种事情发生吗？
0  母亲节该怎么过？
3  日本将竞标新隆高铁项目  拟提供面部识别技术
0  上联:月照雪山遍地白，下联如何接？
2  镜头下：全球第一贵族学院
1  西电捷通在16个国家完成800项专利布局
4  饥饿鲨世界：新鲨鱼滑齿龙在海底的生存能力是有多强大？
0  朱标如果不死，会是朱棣的对手吗？
3  如果特朗普遭弹劾下台，谁来接替当总统？
4  为什么在网吧打游戏的女生，几乎都是颜值比较高的？
3  为什么飞机从南到北、从北到南飞的多，从东向西、从西向东却几乎没有？
1  2018年如何挑选银行理财产品？
2  上课时学生手机响个不停，老师一怒之下把手机摔了，家长拿发票让老师赔，大家怎么看待这种事？
4  《全职高手》电视剧动漫人物对比—兴欣篇，论杨洋与叶修的兼容性
2  考研学生用纸条遮住共享单车二维码，称自己很辛苦希望路人体谅。你怎么看？
0  上联：半夜风声惊旧梦，下联如何对？
3  日本发明“透明厕所”  你敢用吗？
0  上联：荒地三千，不如良田一亩，如何对下联？
0  云横东岭松挺立；有什么好的下联呢？
4  怎么看待《仙剑奇侠传1》中林月如这个人？
2  儿子6岁，刚上一年级，每天作业要做到23:30，儿子疲惫不堪，小学需要这样刻苦吗？
2  未来，这些专业将诞生大量“高富帅”和“白富美”！
0  纯手工做攒边活
1  黄河金三角·韩城旅游专场推介会在西安举行
2  胶州北京路小学开展“心理健康教育活动月”活动
1  今日2只A股跌停  国防军工行业跌幅最大
1  东亚纵财：黄金K线走势图分析技巧
4  全能型冒险家再登场  骑牛打手枪活动分析
2  毕业论文答辩现场的那些奇葩事儿，想想都忍不住要笑
4  廖化的能力到底怎么样，关羽战死后，他是如何逃回去的？
4  为什么现在没有人玩CS了？
2  英国大学如何确保学生满意？
1  刚刚，又一个国家大崩盘
1  除了微商，还有没有更好的副业可做？
2  浙江大学第三届海洋科技文化节在舟山校区开幕
1  房价如此之高但还是有人买，为什么？
4  玩刺激战场走火入魔是什么状态？
1  周一比谁跑得快！等跌回4.8再介入，当心游资小刀割肉、不疼不痒！
0  一夜春风去！怎么对？
4  这款国产游戏上架Steam，玩家看后纷纷点赞！表示这要梦回1999
0  上联：浙江江浙，三塔寺前三座塔，塔塔塔，如何对下联？
0  上联：梅岭看梅枝枝秀，如何对下联？
2  高考冲刺32天，文综各科应如何备考才能赢得漂亮？
2  如何将信息技术应用到数学教学中？
1  东水食品2017年营收2.85亿元  净赚2021万元
4  盘点下吃鸡游戏中那些令人火冒三丈的行为，你中枪没有？
1  不知利率  秘鲁人金融知识匮乏
0  繁茂苍古，榕怀天下！——王金海作品！
4  王者荣耀：李白是玩家眼中最帅气的刺客，没了晕眩真是加强吗？
2  教师怎样才能做到因材施教？
3  如果奥巴马再次竞选总统与特朗普PK，结果会怎样？
1  汽车之家财报前瞻：关注SaaS平台业务扩充  打造轻资产媒体平台
3  制裁豁免“大限将至”，特朗普真要撕毁伊核协议吗？
1  动态│普陀将用三年时间打造上海“四大品牌”特色承载区！
1  信管家开户：期货交易在于“势”
1  互联网创业寻找合伙人的五大要素
3  假如美国宣布成为永久中立国家，并且也实际做到了中立，世界会发生怎么样的变化？
1  634股获买入评级  40只股或涨超50%
1  二十年之后的农村会是什么样？
2  高考报考重要吗？
4  《王者荣耀》夏侯惇全肉还是出一件暗影战斧？
3  印度又搞小动作，要派50艘军舰紧盯中国  专家：是一个级别吗？
4  DNF哪些是下水道职业？
1  利群商业集团股份有限公司关于召开2018年第二次临时股东大会的通知
1  35岁总负债150万左右，如今不断逾期，该怎么办？
4  《王者荣耀》中你最喜欢的女英雄是谁？
3  美国媒体警告  美对华贸易政策将严重影响地方经济
4  因为游戏，在里面浪费了多少青春？你充了多少钱？
2  云南高中生因举报成年男子涉嫌猥亵被劝退？官方：未处分
1  另类逼空确认反弹，剑指3200点以上
1  亮丽成绩单  靠的是奋斗
3  商务部部长钟山与日本经产大臣世耕弘成双边会见
3  这里因狼群成灾每年损失上千万，政府鼓励杀死一只狼可得2000元
2  郑州中小学生机器人大战开幕
3  金属和人一样也会”打盹“
0  上联：荒地三千，不如良田一亩，如何对下联？
3  特朗普为什么可以随意废除此前美国政府达成的各种协议？
1  “孟非的小面”关门，相比其他餐饮差在哪里？
1  特朗普宣布退出伊核协议  国际原油价格升至70美元
2  “应试教育”VS“素质教育”
0  烟锁池塘柳的下联是什么？
2  北大清华自主招生初审湖北学生表现亮眼，华师一36人过关位列前十
3  炸弹恐吓频传  英国曼彻斯特学校和法院紧急疏散
2  转变三个不学习的孩子，老师只用了一个小办法
3  1米多长胖猫网上走红  可能成为下一个世界最大猫
4  steam是否毁灭了中国游戏市场？
3  特朗普即将提前宣布伊核协议的最终决定，这个决定究竟是什么？
1  客户薛先生：年龄超标，无担保人，无共借人
3  也门萨那市郊遭遇空袭
0  最婉约的7首宋词，美得令人心醉，一醉便难醒
4  合金弹头之无敌合金弹头无声小游戏  小牛解说益智小游戏
4  在王者打到王者跟在英雄打到王者，哪一个更难，为什么？
4  DNF：体验服红神技能黑化，直接丑出天际
1  万元创业好项目，暴利冷门小生意
2  资本主义的本质是什么？
3  世界上哪个国家与美国友好？哪个国家讨厌美国？
2  新疆某学校期末翻开双胞胎们的考试卷发现，不但字迹相似，连分数、错题都几乎一样。这有什么科学根据吗？
4  缺一个好教练，面对着大问题，但4AM乐观就行了
2  不是学习的料怎么办？
4  “不破不立”区块链游戏2.0时代，GCC系列沙龙上海站报名开启
1  “绿色呼吸”牛蒡茶全球合作战略做实，10国大使即将正式签购
0  上联：一山遮日月，如何对下联？
4  [单机游戏]60秒：全球首通！泰德单人通关沙皇难度
4  你认为在吃鸡游戏中加入“3级鞋”怎么样？
0  如果用一个词来形容《朝花夕拾》，你会用什么？
2  宝鸡市第十四届少儿书信文化活动启动
2  这个专业被误解太深，本科就业“尴尬”，考研成主流选择
2  大庆组织收看全国及全省高考安全电视电话会议
4  魔兽世界“瓦里安·乌瑞恩”cosplay：为了联盟！
2  名校榜单：京城驾校
1  钱放网商銀行安全吗？
2  你中学时期“非主流”吗？是什么样的？
3  日本人每年消耗250亿双一次性筷子，这回还想跟中国买，中国说不
1  业绩差百亿，泸州老窖追洋河有点难
1  七年之痒的婚姻，为你摆下烛光晚餐，解释我买的奇葩股票
2  100以内加减法的整理和复习，加深学生对加减法的计算熟练程度！
2  马上到毕业季了，该如何准备？
1  月入5000，如何通过理财最快赚到30万？
4  万代南梦宫财报：在西方市场表现强势，盈利大增
1  宋清辉：背景雄厚外资控股券商入华具有积极意义
4  Faker迎来自己22岁生日  他还会在职业赛场继续战斗
0  孤馆无眠儿望月，下联是什么？
2  作为一名文科高中生，想获得更多知识，提高自己的见识，该看些什么书？该怎么做？
2  “大数据”时代下的在线开放课程应用推广与教学质量提升
2  2019中财管理科学与工程专业考研招生目录及参考书
4  送二十多岁的男生什么生日礼物比较好？
3  特朗普退出了伊核协议，特朗普所有的举措肯定是一大的战略，他到底想如何改变世界呢？
3  英国女王同意哈里王子与梅根·马克尔的婚姻，同意书细节甜蜜曝光
0  上联：河南河北隔河不隔心，如何对下联？
4  绝地求生：BUG里有剧透，暗示僵尸模式即将上线，网友直呼吓人
2  校长如何应对变革的压力？光有信念、勇气还不够！「汪正贵专栏」
0  中国诗词大会的评委代表什么样的文化水准呢？
0  侯耀华是相声大师吗？
1  10年老股民的经验之谈，没有人能逃过这些铁的定律
3  印度高种姓人也不吃牛肉吗？
2  谁是最佳演员？2018，石室天府国际部英语话剧节，精彩来袭！
0  这个骗子骗了日本人20年，丑闻曝光后日本急忙修改教科书
4  有没有好玩的小容量的游戏推荐？
3  美国为什么不在沙持推行民主？
3  最喜欢瑞典组合ABBA,  神秘普京的音乐情结透露了多少秘密？
1  港股异动︱剑虹集团控股(01557)暴涨七成后回吐14%
0  网文20余年里，这10部经典的网络小说，你还记得几部呢？
1  李保芳掌舵茅台集团：冲千亿，非酒板块需发力
3  朴槿惠被送往医院接受治疗
4  魔哒爆笑趣味游戏实况解说
4  如果RNG夺得MSI冠军，老玩家的你会重新连接英雄联盟吗，为什么？
3  美国害怕什么？
0  林冲在野猪林差点被杀，换成武松结果又会怎样？
0  三位国宝级大师力作，能够融入孩子世界的中国传统连环画绘本！
4  DNF：远古异界即将合并，大小商机袭来，交你如何发家致富
0  首联:  酒中不语真君子，颔联怎么对？
3  壕都在哪儿？报告称中国私人财富增长率高达198%几近翻番
0  双林诗词群雅集《六十四》母亲节专刊
0  怎样解释三星堆文化的存在？
2  烟草公司和公务员都被录用怎么办？很多农村大学生都会选错！
4  《绝地求生》跳伞成瘾？玩破千场只吃到一次鸡的坚持！
4  绝地求生刺激战最新幸运舔包  新老用户都可参与
4  如何看待“小伙苦战195分钟获胜，后台没有战绩，找客服理论无果以跳楼相逼“这件事？
2  施柯：新东方紧跟高考改革趋势  满足学生各层需求
2  全国有哪些高中一本升学率能达到90%以上，有哪些值得学习的经验？
0  松溪文化之竹贤傩舞——庙会上的非遗
2  大仇得报！传说中逼疯老外的中文考试，到底厉害在哪？
4  玩第五人格用什么手柄？
3  美国为什么会向巴基斯坦这个南亚小国低头？
4  刺激战场容易被玩家忽视的小细节，或将决定你能不能吃鸡
3  印度厕所为什么不分男女？
0  武松在飞云浦杀掉四人后，可轻松脱身，为何还要“血溅鸳鸯楼”？
2  探求“问”的学问
3  法航罢工不止  法财长：别指望政府出面收拾残局
4  “王者荣耀”果汁店玩家凭段位打折  倔强青铜只有白开水惨哭
3  荷兰首次将区块链写入国家议程，中国或最快于明年完成国家标准
3  如何看待美国总统连续撕毁美国签署的国际协议的举动？
4  电竞得艾美奖了，这世界是怎么了？
4  《特战英雄》5月11日更新  新模式暗影复仇
4  MSIrng刚输两把  网友就规划出了rng全队的游泳回国路线
3  美国建国不过两百年，为什么会成为世界强国？
0  上联：弹古筝唱民歌，雅俗共赏。如何对下联？
4  为什么淘宝上有卖王者荣耀皮肤，而且皮肤还比官方卖的便宜？
1  长盛轴承：预计2018年整体产能增长  30%-40%
0  上联：鸦鹊枝头谈福祸，下联怎么对？
1  陕煤3大矿紧跟市场，上调煤价至46元/吨
3  这座中国城市黑人数量排名第一，号称小非洲，你知道是哪里吗？
0  上联：弹古筝唱民歌，雅俗共赏。如何对下联？
2  2019国家公务员考试报名如何办理减免考试费用手续？
4  斗鱼张大仙发雪藏3月女友，后又反悔说被盗号？前女友：大V难被盗
0  洛可可时代的清流—伊丽莎白·勒布伦作品鉴赏
1  市场权衡伊核协议事件  国际油价走出“V”型行情
2  「龙江职教故事」齐齐哈尔市建华高级职业中学校长罗长英
3  美国总统特朗普有没有资格获得诺贝尔和平奖？
4  王者荣耀：制作用心销量惨淡的4款皮肤，除了本命都没人买！
1  牧原食品股份有限公司第二届董事会第七十七次会议决议公告
0  上联：黄山黄河黄皮肤黄土高原。怎么对下联？
0  “闻道洪河坼”“是岁江南旱”，自然灾害的文学书写是作家观照世态人心的镜像
0  《西游记》中，是谁在四处散播吃了唐僧肉就可以长生不老的传言？
3  非洲为什么没有熊？
2  高情商的十大表现，你有几个？
3  综合消息：国际社会高度关注美国宣布将退出伊核协议
3  5.8外汇、黄金市场前瞻分析：特朗普叕搞事，美伊危局凌晨揭晓
4  开心消消乐：分享一个开心消消乐暴力软件！
4  韩国3大网红终极对决COS《守望先锋》D.va谁更美
2  教育部：严禁宣传高考状元  一旦发现将严肃处理
3  普京名句：洗衣粉
0  心机深的人都有哪些特征？
0  南川人看过来，2018年南川区第十一届读书月活动正在邀你回家看书
1  联想被踢出恒生指数意味着什么？
1  *ST天业非标年报引发监管层立案调查
2  福州市幼儿园招生方案确定  6月30日至7月2日报名
0  古人笔记中有什么可怕的故事？
0  开封有十个中国、世界之最，毛泽东视察黄河感叹：这就是悬河啊！
1  玖四看盘分析｜牛市还是熊市，今日见分晓？
1  谁比我惨？炒股亏百万
0  上联：有情芍药含春泪，下联如何对？
0  有哪些和鲛人有关的诗词？
2  科目三考试时要注意哪些细节？
3  伊核毁约：特朗普撕掉“美国契约”的遮羞布
1  安信地板新品推荐，安信地板最新报价
0  方舟子说象棋源自印度，中国古代没有大象，你认为这种说法怎么样？
2  孩子小初升被要求做亲子鉴定，学生家长：坚决不同意！
1  西南地区春耕时节，规模空前的牛市，交易现场非常壮观
3  丑闻之前  美国政要在水门大厦里的奢华生活
3  伊核协议是什么内容？美国退出协议是否有违契约精神？
1  分析南非五大行业
0  上联：今日头条通四诲，下联如何对？
2  初级会计考试有原题吗？
3  哈里王子与梅根·马克尔的皇室关系
4  身为一个国服最强赵云，走位好操作还得骚！对面武则天被玩坏了！
3  千万用户个资遭窃也没关系，半数脸书用户持续使用中
1  贸易清单欺人太甚！下周将如何应对？（附周末消息汇总及操作策略
0  上联：泰山黄山赵本山，如何对下联？
4  王者荣耀刺客英雄清野之后该怎么做？四种打法大盘点
3  乌克兰前总统尤先科的脸为什么中毒了？他的脸现在好了吗？
3  特朗普宣布可以不与伊朗一战！但必须满足这两个条件
3  生菜暗藏病菌，加拿大5省受感染
4  王者荣耀：这些套路拿去能虐到对面怀疑人生！
3  印度是雅利安人种，德国也是雅利安人种，两者之间有亲缘关系吗？
4  虽然我错过了拯救世界的机会，但是我没有错过它！
1  炒股学费交给了谁？
3  特朗普为什么可以单方面退出核协议？
0  为何民国能人、才子辈出，许多诗人、国学大师都诞生其中？
4  CF玩家：3500入手朋友号，登录手游懵了！这装备
0  陈年普洱茶发霉了还能喝吗？
0  上联：荒地三千，不如良田一亩，如何对下联？
4  王者荣耀KPL：QGhappy遭遇三连败，卫冕冠军的统治力哪里去了？
0  上联：朝秦暮楚终有失；如何对下联？
3  特朗普只是一个商人，更是一个政治素人，美国如此发达的国家为什么会选其当总统？
4  中国这2个地方号称“死亡区”  来者有去无回  至今没人敢去
1  今日涨停，明天继续关注
0  汉献帝还健在，刘备为什么就能称帝呢？
4  被天美削了72次的英雄宫本武藏，为何如今依旧走在战士前列？
1  “希腊现象”背后，蕴藏着怎样的投资密码？
3  外交部：在华外企应尊重中国人民民族感情
3  为何美国为首的西方国家不允许伊朗研发核武器，但对以色列拥核却视而不见？
0  上联：蜜蜂采花花不语，下联怎么对？
0  你觉得李白的《蜀道难》想表达什么？
2  华南理工大学三年内建成广州国际校区  打造中国“智谷”
2  社旗县饶良镇中心学校雷锋营成立
1  理财产品不保本不用怕  银行存款利率也能超过5%
1  比中国武器还要卖得好，以色列靠先进技术和高品质成第五
0  张三丰如果到天龙里武功是什么水平？
0  上联:“羡慕嫉妒恨”，如何对下联？
4  在淘宝APP里可以玩旅行的青蛙了，但小心别被马云套路了
0  上联：楚门坎门沈家门三门临海，如何对下联？
1  今日46只A股封板  非银金融行业涨幅最大
4  360发布全新游戏手机N7，低至1699元的价格动心了么？
2  贵阳小升初家长注意啦，三年后进入好高中的关键在这！
3  利比亚难民后后悔推翻卡扎菲吗？
2  事业单位干货：公基备考之考点解析
3  2018年美国中期选举，你认为特朗普会下台吗？
4  刺激战场全军出击这几个机制引部分玩家卸游，荒野行动渔翁得利
4  理性分析rng小虎拿凯瑞英雄还是混子英雄好？传统四保一能走多远？
4  绝地求生：人民网连发两篇攻略暗示上线  网友：等你太久了国服！
1  中国品牌日将至  中国该如何构建自己的品牌强国路线？
2  贵州财经大学商务学院“脱口而出”英语配音大赛
2  245分文科能上什么学校？山西？
0  质量过硬的完本小说，被网友奉为经典，含金量高(N刷系列）
0  史书里有哪些已被现代考古发现推翻的记载？
4  当i7+1050ti遇上大屏，吾空Z17带来性价比的电竞乐趣
4  厉害了！腾讯将在牛津大学开电竞课
2  招聘教师650名！你到雄安工作机会来啦！
4  堡垒之夜：PVE每日任务：摧毁任务地点大全
3  世界上最矮的人  并且活了70来岁
0  翡翠赌石界最权威的“天工奖”作品是如何诞生的？
4  DNF：时空裂缝许愿技巧，千万不要反向许愿  有事实为证！
0  对联：足不出户知天下？
2  经常听人说起五院四系，其实指的就是这9所实力强悍大学法律学科
2  2019年国家公务员考试考什么？有哪些科目？
3  阿富汗首都发生爆炸
4  王者荣耀三大最强上单，梦琪仅排第三，第一守塔无人挡！
3  美国到处制造动乱，招致了一些国家的反对，你是否认为美国已成为世界公敌？
3  特朗普又双叒叕退群了！西方国家：我们不团！
3  面对国土广袤、资源丰富、实力较弱的邻国加拿大，美国为啥没“歪心思”？
1  浙江安邦公司贷款涉嫌造假  担保人举报却被银行起诉
3  联合国还能坚持多久？
2  西安小升初电脑摇号加面试，要不要报面试培训班？
2  郑州一外卖小哥趁休息时间看考研书籍，却遭路人质疑“你还考研呢？”，你支持这位小哥吗？
1  假如你有二十万用来创业，最想做什么行业？
1  无人货架火了半年就遇冷？
1  美股小跌  静待特朗普发言
0  你最欣赏的一幅油画作品是哪张，原因是什么？
3  外交部：对美方退出伊核协议表示遗憾
0  上联：山静水流开画景，如何对下联？
2  上课时学生手机响个不停，老师一怒之下把手机摔了，家长拿发票让老师赔，大家怎么看待这种事？
1  一亩玉米的产量可以达到四千斤吗？
3  黑匣子是什么？
4  微软新工作室正在筹建中  准备制作全新IP的3A大作
4  王者荣耀：还在打后期？教你10分钟推水晶
2  你想过没有，大学到底是什么？我们为什么要上大学？
3  跟着中国才有希望：非洲工人要求每日结薪，如今却存款建房
1  请让市场决定是否发展某种高新科技产品
1  加密货币市值比特币占比仅为36.25%
2  四川南充：这所专任教师1000余名的大学，培养众多医学骄子
4  如何多快好省地制作一个游戏原型
0  三星堆文化与埃及文化有何关联？
0  《这，就是街舞》有达到宣传街舞文化的效果吗？
1  农村家里有房，还有20多万存款算不算有钱？
1  农村适合开什么店面？
4  球球大作战：遇到一个大手，围着刺竟把他给转晕了
1  中国巨石股份有限公司
3  如果美国打伊朗，最快可以多久解决战斗？
2  跨越百年的“对话”——江西师大开展纪念马克思诞辰200周年活动
2  出国读大学好还是在国内读完大学再出国好？
1  瑞幸咖啡完成525家门店小目标  发布“无限场景”品牌战略
3  禁酒却催生贩酒黑帮  历史在美国当下又浮出水面
0  杨过的人物形象是否受武松人物形象的影响？
1  未来房子如葱？马云现在又拐弯来圆谎了，是真的吗？
2  歪果仁研究了一下中国英语听力题，发现里面藏着这么多风流韵事！
1  一旦个股出现“N字涨停走势”形态值得重点关注——爆发型！
2  这所全国重点大学“日渐没落”？只是个二本院校？
0  日语为什么会有中国文字？
2  在县城开家儿童益智体验馆投资多少钱？
2  Babson  College和UCL我应该去哪个学校？
3  4岁女童举起双手，对着长焦镜头“投降”：出生在这是她最大罪过
0  生命不息，奋斗不止，致敬当年的海漂青年
3  此国是中国的铁哥们，放弃美国200亿援助，称：为了中国不后悔
4  LOL世界第一打野输出仅仅2800？同样是被套路，实力远不如Mlxg！
2  研究生读得好，人生就像开了挂！一位复旦大学教授的透彻分析
0  战友情深，会深到什么程度？
4  梦幻西游：史上第一物理系，空号239万，总价高达1000万！
2  上课时学生手机响个不停，老师一怒之下把手机摔了，家长拿发票让老师赔，大家怎么看待这种事？
0  鲁迅到底该不该退出中学课本？
4  美好的游戏场景  出自插画达人之笔  精彩不容错过
3  如果日本国土滑向海沟沉没，要求中国人民收留，作为中国人你会接受日本人吗？
3  美国撕毁伊核协议，特朗普叫嚣伊朗不谈判，后果很严重！
4  「热点」出海1年传说对决日活用户已达8000万，走红速度令人惊叹
3  差距24岁的法国总统夫妇，他们是真爱，还是做样子？
4  荒岛行动电脑版怎么操作？
2  父母不努力会拖累孩子！人生起点已不同，只能选择当富二代的爹
4  如何做到在躺下来的20分钟内睡着？
2  公务员申论小题作答“核心技术”：找寻要点
1  时隔十年再看世界上最幸福的国家是如何在金融和房地产中玩火自焚
1  散养户一头猪能挣多少钱？
3  5月9日举行红场阅兵，海量装备曝光，作战机器人登场
