# Supplementary material for: Chinese text classification by combining Chinese-BERTology-wwm and GCN
Source: PeerJ Comput Sci. 2023 Aug 17;9:e1544. doi: 10.7717/peerj-cs.1544 (PMC10495955; doi:10.7717/peerj-cs.1544)
Supplement: Supplemental Information 1 [file peerj-cs-09-1544-s001.zip › code and data/data/Toutiao-S/train_5.txt]

1  自营艾灸店前景怎么样？
1  氛围活跃资金再度入场  主力积极布局8大板块
4  什么手机吃鸡效果最好？
4  《泰坦之旅》《太空海盗和僵尸2》售价不到百元
0  文征明罕见狂草书法，与祝允明难分伯仲
2  美大学教授翻译NBA球星中文外号，登哥外号简直亮瞎眼！
0  天津为什么是腊月二十三过小年？
1  新三板公司募资“闹剧”后续：裕源大通被纳入失信被执行人名单
3  特朗普退出伊朗核协议会带来多大混乱？
2  北京昌平区的小学教育怎么样？
2  高校毕业生在我市就业创业  可享受购房补助和租房补贴
0  上联：红梅吐蕊吻飞雪，如何对下联？
3  这对夫妻，不顾孩子的生命在野生动物园下车拍照，被猎豹围攻
2  母亲节，乐迪教育携手阳光贝贝幼儿园“视”爱超人妈妈
2  网警防骗小课堂之八：提供“考试答案”千万别信
2  消防工程师历年真题我们不卖，免费送！
4  优秀的游戏现在的朋友都不知道，只能玩到《王者荣耀》
0  读一读这两幅对联，了悟人生真谛
3  2018年美国中期选举，你认为特朗普会下台吗？
0  缅怀致敬——汶川大地震10周年
1  投资小蜜共享电单车靠谱吗？
4  王者荣耀：新版李白VS旧版李白，新版李白完胜，玩家却表示要退游
4  告诉你为什么大多数女孩子玩王者荣耀不如男孩子，别不服
4  你认为英雄联盟LPL这些年的最强中单是谁？
4  活久见，这些生物居然都是《武林外传官方手游》中的坐骑
2  中国首推英语“国标”：能否“一统天下”？
2  2018年九江市教育工作有哪些变化，您想知道的全在这！
1  我有8张信用卡，平时都准时还款，为什么办车贷银行审核不通过？
3  法国游客怀抱婴儿在野生动物园下车  被猎豹围攻险送命
3  买一辆奔驰G级的美国人在社会中属于什么水平？
2  铜仁职业技术学院召开黔东傩文化教育传承与保护学术研讨会
2  凉州区中小学生运动会举行
1  炒股票靠运气还是技术？
2  《大山深处播火人》在全省教育界引发热议  用奉献作春泥孕育成长的花蕾
3  澳大利亚一小镇发生枪击案  致包括儿童在内7人死亡
4  天龙八部手游：天命玄凤霸榜当之无愧！
3  普京新任期内外政策如何布局
3  种族歧视还是针对闹事劳工？“不说荷兰语不可进酒吧”引议论
0  老版连环画：《我当上了学习小组长》陶琦  绘，1961年版
2  撤并乡村小规模学校还需精准发力
3  利比亚难民后后悔推翻卡扎菲吗？
0  上联：仙山升明月，下联怎么对？
0  王家训仕女画，典雅风情跃然纸上
1  背离时代趋势，忽视客户需求，下场就如“阿喀琉斯之踝”
4  dnf武极首饰搭配启明星小魂链和骨戒怎样？
3  为什么很多女孩喜欢嫁非洲黑人？
1  福利丨新形势下科技型企业的财税应对策略
0  贵州遵义一块石头形似“猿人”头像
2  临考前再过一遍教师资格面试流程（图文版）
2  中考数学二次函数平移百日打卡行动，每日一练第61天
0  首届“小十月文学奖”颁奖仪式在郑州举行
4  大仙推荐的五排速推流上分套路怎么样，值得模仿吗？
3  跟着俄罗斯的有哪个国家混得好？
0  绘画技巧干货-素描速写的实际含义和作用
3  针对伊核协议为什么美国可以在对方无过错的情况下单方面退出，难道协议对美国无约束吗？
0  杨过的人物形象是否受武松人物形象的影响？
0  上联：周公难解红楼梦，下联怎么对？
1  深圳市和科达精密清洗设备股份有限公司关于部分高级管理人员股份减持进展公告
3  印度新德里贫民不得不住在收容所
3  作为俄罗斯总统，普京上台以来有哪些失误？
3  现任第一夫人抄袭前任，梅拉尼娅·特朗普终究只是一个花瓶
1  7月1号支付宝和银行取消直联，余利宝余额宝的钱怎么免费转出？
0  上联：父爱母慈家和睦，下联如何对？
3  如果发生危机，你是要房子还是要美元？
3  醉茫空姐脏话警告「安全带不紧」旅客：生命危及
4  解谜游戏：遇到骗人的魔术师了，该怎么教训他
0  从古到今，谁对中华民族的功绩最大？
2  重庆一学校让学生转发招生简章，转发量挂钩操行分，对此你怎么看？
2  小升初六下语文基础知识要点，共四部分，基础知识不能丢分！
1  广州白云山医药集团股份有限公司关于公司及子公司通过高新技术企业重新认定的公告
2  北大校庆盛事，我们去拜访了被遗忘的九妹
3  不要怀疑哈里王子的眼光，梅根的旧照被翻出，曾经是那么的美丽！
1  福利！福利！空前福利！您有一份“5.18理财狂欢趴”请柬待收
2  考广西大学的法律硕士，有哪些参考书目？
4  qq飞车:青山、锦年、彦尔等飞车6巨头板车秀，是时候刚细节了
2  普通大学与985、211的区别有多大?
0  上联：泰山黄山赵本山，如何对下联？
0  上联:人生不易风风雨雨，怎么对下联？
1  六成散户离场  中国股市见底了吗？
0  上联：水泥，有什么下联？
4  绝地求生新版最强的一把步枪，你猜是谁？
4  压枪不稳，这些配件，你了解多少？
4  明世隐如果只打辅助到底怎么出装？
0  鲁迅先生的艺术审美怎么样？
1  35岁了，混了十年到现在也没有什么积蓄，想放弃工作去创业，可行吗？
1  股市乱谈：没有牛熊，你啥都不是！
0  如何用一个成语表达你现在的状态？
3  伊朗回应特朗普退出核协议：暂不退出  已做好重启铀浓缩活动准备
3  美国和俄罗斯比较，哪个较正义点？
0  上联：一夜春风去，怎么对下联？
1  白马蓝筹股的价格突然下跌，原因有哪些？
2  中国留学生的“保底神校”——伊利诺伊大学香槟分校
0  日军侵华新罪证！伪满皇宫博物院馆藏中国首份“伯力审判录音档案”
4  第五人格：画质感人，每一个人格都是真实的我
0  「家谱国际」中国人的“第五大发明”正在丢失（值得反思！）
4  什么将成为未来的主流游戏引擎？
0  “天下兴亡，匹夫有责”的出处
1  从龙头新股表现，预判次新股板块日内涨跌！
4  像腾讯学习？绝地求生内购将添加降落伞皮肤，售价2.5美元
0  你读过最孤独的句子是什么？
4  堡垒之夜：PVE每日任务：摧毁任务地点大全
2  武汉大学和浙江大学，哪个实力更强？
1  九鼎投资在PE业务方面做的好不好？
3  外国3岁男童公园内遭豹子叼走被找到时仅剩头骨
2  大学生晒与母亲今昔对比照：愿彼此芳华依旧
0  极简之风，传递潮流生活艺术
3  叙利亚战争持续几年来，已经是民不聊生，那叙利亚交战双方的粮食来源在哪？
2  上课时学生手机响个不停，老师一怒之下把手机摔了，家长拿发票让老师赔，大家怎么看待这种事？
2  孩子的教育，家长应该做些什么？
1  富士康工业互联网公司获证监会IPO批文
2  山东文化产业职业学院青岛新校区奠基  填补莱西高校空白
4  王者荣耀：和粉丝单挑，他为了买限定皮肤，吃了一个星期的泡面
1  货币基金是不是都保本？买基金如何省手续费？
3  特朗普为什么可以单方面退出核协议？
2  高考神校：衡水中学考生全封闭备战高考，多人合吃一碗饭
4  LDL八强赛次日：Tyloo逆转ME  UP涉险晋级
0  上联：江湖河流海洋深，如何对下联？
3  美国历届总统下台后人身安全有保障吗？
4  复盘《龙之谷手游》全球发行  盛大游戏全球化战略步入新拐点
4  如何评价DNF中的五种A套和升级之后的B套？
3  为什么伊朗不怕美国？
2  郑州大学与中国科学技术大学，哪个更强？
3  特斯拉CEO马斯克：洛杉矶三维隧道几个月后可免费试乘
2  邓州市城区七小校区举行毕业班期中表彰暨迎毕业监测誓师会
0  超写实主义画作存在的意义是什么？
2  高考，能上重点大学，可是因触犯底线，他竟然跪下了
0  上联：荷塘月色美，求下联？
4  王者荣耀：一帮人死追鬼谷子，惹怒了铠，结果五杀···
1  余额宝升级，新增两只货币基金，对于用户来说有什么影响？
2  教育部：中职学校应至少配1名专业水准职业指导教师
3  世界杯阅兵之沙特：首秀即巅峰  12年后回归（上）
1  赖小民时代：万亿华融的扩张之路
3  美国制裁世界，为什么世界不能制裁美国呢？
3  如果日本国土滑向海沟沉没，要求中国人民收留，作为中国人你会接受日本人吗？
4  魔兽世界里哪个职业的宝宝最实用？
4  英雄联盟，为什么UZI吃三路资源就没事，我打个野怪都要被打野发问号质疑？
1  美国印20万亿美元还债会有什么结果？
3  二战结束后为什么俄罗斯没有吞并波兰，而是退回到1914年的边界？
4  怎么样评价马可波罗这个英雄？
3  普京第四次就任俄罗斯总统，你怎么看？
3  普京举办曲棍球晚会，亲自上阵比赛很热血，网友：其他总统学不来
1  11名闽商登胡润慈善榜  数量居中国大陆第三位
3  夏威夷火山不稳  撤离居民回家救毛小孩
4  王者荣耀五五开黑节“梦泪阿珂切不动对面鲁班七号!难道刺客真的不行了吗？大家怎么看？
1  CAR-T龙头「斯丹赛生物」完成1.8亿元B轮融资
2  猜字谜：谢安复职，夕阳西下几时回（打一成语）语文课本上的题！
3  投票事件过后，联想今后的日子该怎样走？
0  四尺对开竖式的书法作品写什么好？
4  王者荣耀：削了近百次的初版宫本有多强？只有S2老玩家体验过
3  如果没有欧盟和北约的支持，美国能称霸吗？
3  涉嫌施暴女性  美国纽约州“女权捍卫者”辞职
0  方舟子说象棋源自印度，中国古代没有大象，你认为这种说法怎么样？
1  深市大宗解读：机构1.31亿抛沃尔核材  新天科技14.79%折价成交
4  绝地求生：空投箱中的这个补给将全图刷新，新枪SLR将取代SKS地位！
4  来感受一下雷蛇游戏手机的系统UI
0  上联：忐忑心中分上下，如何对下联？
1  5月8日事件驱动早参：“入摩”钟声渐近，行情转好
2  有哪些存在感极低的名校：叔叔阿姨，美国真的不只有哈佛和斯坦福
2  今年黑龙江省20余所高校新增30多个专业  大数据技术机器人工程成热门
1  “税延险”怎么保？有规矩！
3  如果美国跟以色列也直接介入叙利亚战争，俄罗斯跟伊朗会怎样？
4  RNG还是要靠小狗uzi啊，劣势翻盘拿下宝贵一分，一带四uzi真的累
1  今日恒指早盘实盘交易进场点位策略
2  如何学好小学数学，特别是五年级数学？
0  举目四海五州亲！怎么对？
3  以色列袭击伊朗核设施，作为乱局的点火者，以色列想全面战争吗？
0  上联：猫生猫，鼠生鼠，猫鼠同窝，请对下联？
4  COS界冉冉升起的巨星—sneaky，网友：能够拥有这姿色的男生不多
2  娃一定不能错过的英文儿歌，排名第一的就是它
1  今日底部放量个股一览（2018.5.11）
4  dnf拍卖行惊现增幅礼包，是bug还是商机前兆
1  五万人的“朝圣”之旅，十大要点看巴菲特股东大会
2  孩子为什么有时候不听父母的话，却听老师的呢？
3  美国建国不过两百年，为什么会成为世界强国？
3  拐杖爷爷伸右脚“神助功”  持枪嫌犯被绊倒遭警方逮捕
0  众鸟高飞尽，孤云独去闲  李白16首五绝，飘逸隽秀，你会背几个
3  特朗普退出或废除了不少协议，美国现任总统可以随意不承认上届政府对外签定的条约吗？
2  汶川城市应急体验中心今落成  150多种应急课程等你体验
2  HR面试中的提问潜台词，知道这些找工作都不发愁了！
3  英国送奶工50多年仅缺勤一天，获邀见女王
1  环保政策在持续施压
0  穷人与富人的区别是什么？
0  上联：酒醉心明装糊涂，如何对下联？
3  以色列女性强制服兵役，沙滩美女扛枪晒太阳，已成独特风景线
0  上联：一轮红月天上挂，如何对下联？
0  猪八戒有三十六变，那么他师傅是谁，答案终于被人说出
2  马来西亚学历认证
4  CF生存特训：落入圈套不听指挥，一箭双雕陷入僵局
2  《瓦尔特保卫萨拉热窝》里的“劳费尔行动计划”是个什么计划？
3  特朗普又开玩笑啦
1  河南20家创投产业基金拟设立，3家基金总额近剩余17家的2倍
2  母亲节活动｜赢5100元大奖！让孩子变身英语小达人！
4  如果可以，让你从DNF的NPC中选择一个带来现实，你会选谁？
3  假如日本沉没，日本冲绳人迀移中国你会接爱吗？
0  山旅朔州，第二站，平鲁区——“朔北雄城，塞外天险”
4  FIFA和实况究竟哪个更好？
4  DNF“”奶妈不花一分钱，智力4000+,卢克团队随便进！
4  现在GTX  1070Ti显卡到底值不值得买
2  「天空殷蓝」两个美国语言老师的差距，让我认识到怎样做个好老师
4  EDG《火力全开》S3EP1：看EDG众将评价打野Haro选手
4  王者荣耀主播张大仙被坑的连败也不骂人，是套路还是性格？
2  致快乐大本营：如果给一个期限，我希望是一万年
1  金兴机械2017年营收6677万元  净赚1071万元
2  一个资深高考监考老师对2018年高考考生的交代
1  中国可以完全由自己来生产每年所消费的大豆吗？
4  你要来条吗？优衣库和暴雪合作推出T恤
1  月缴1000，60岁后月领近3000  税延养老保险了解一下
0  上联：草木有情知春意，如何对下联？
3  180508  在国外也要看食材  林大厨纽约偶遇“王Pasta”
2  天天被老师教育，学生家长纷纷退群，老师称：孩子该恨的是父母！
3  英国女王宣布一决定，所有人都为她拍手叫好
2  北大清华公布自主招生初审名单  绍兴30名学生上榜
1  中国股市重磅消息A股风格又要大变天？
4  如果只有你知道离僵尸病毒爆发还有三天，而你有两千万美元，你会怎样做？
2  2019年US  News美国研究生生物与农业工程排名
3  为什么世界各国要把黄金存放美国？
0  上联：蜜蜂采花花不语，下联怎么对？
2  河北文科600分报考免费师范生，报哪所学校（教育部直属六所）最合适？
4  游戏｜《恋与制作人》新剧情探索
0  上联：煮酒清贫熬岁月，下联怎么对？
2  新的一线城市排名出来了，考研学子们，对你的目标院校有影响吗
1  中国股市血一般经验：谨记这些K线形态，再忙也要花几分钟学习！
0  冀豫游学丨殷墟、响堂山石窟里的沧桑文明（6月1日—6月3日）
0  母亲节，如何写一首诗或一篇短文歌颂母亲？
1  中草药茶麸洗头
1  马云放大招，余额宝终于不限时不限购了；京东“618”玩法被曝光
3  伊万卡会成为美国第一位女总统吗？
1  富道集团(03848)向浩森小额贷款增资3200万元持股8%股权
0  奶奶是慈禧，伯父是光绪，哥哥是溥仪，活到了2015才逝去
4  荒野行动：这两位隐藏在厕所的玩家，比赛之后果断加好友
1  苹果发布财报，大中华区营收833.5亿！你贡献多少？
0  古代进士举人秀才，相当于现在什么层次的人？
1  险被3千万工程款拖垮  他握麻省剑桥技术“问诊”青岛地铁腾讯大厦  收入700万
1  任正非，柳传志，宗庆后都在40多岁后才创业成功，怎么看40多岁后的创业现象？
0  上联：风花雪月抒情意，如何对下联？
1  你觉得什么是暴利行业？
4  在一局排位中，如果射手拿了红还收个鸟，我该怎么办？
3  同是特种部队，为何俄军不断被围攻，美军从未被伏击？
2  “轻松备考·12355与你同行”中高考减压阳光行动进行时
4  CF生存特训：决赛圈敌人的火箭筒装八倍镜了吗？这么远打来
2  考研规划为什么很重要！我见过的最透彻的分析
4  绝地求生：绝地求生10个G的重大更新！玩家发现里面全是游戏BUG！
3  韩国穷人的悲惨生活与韩剧里的反差
0  读懂《围城》读懂钱锺书
4  月球人难逃娘化《300英雄》库丘林萌化斯卡哈皮肤！
3  越南为什么要取消户籍制度？
2  教师招聘丨这些关于教育学的高频考点你都知道么~
1  南通三建2017年营收207.59亿元  净赚13.21亿元
1  面对消息面利空的刺激，我们真没必要恐慌
2  高中毕业干什么好工作有前途？
4  王者荣耀：王者中的“大发明家”，第一位召唤流英雄将统治S12！
0  如何评价上海唯一的书法名师钱沛云的硬笔书法？
2  手头有5万大学学费，如果小米上市了，我是选择买5万小米股票还是选择去上大学？
0  上联:  残阳不语逐鸿雁，如何对下联？
3  如果美国各个州独立了，世界格局会发生什么变化？
0  听说这是很多藏族人的“梦中情人”，了解一下！
4  Steam里面传说的“山羊桥球车猫枪”  你知道这些是什么吗？
3  意一华人手机被抢不敢报案  被发现非法入境遭起诉
1  成都高新区将建成全国信息安全产业核心集聚区
3  印度有什么硬伤，导致它成不了一流大国？
4  《战锤：全面战争2》霸气古墓王携亡灵大军来袭
3  曾经的草原英雄——高加索，如今流落民间当马骑？
2  考证拿高薪！这7大含金量资格证，你拥有几个？
1  提前还贷为何要交违约金？提前还贷注意五大问题
4  斗鱼绝地求生黄金大奖赛淘汰赛结束，55支队伍重组精英赛中较量
3  美退出伊核协议  伊朗将如何应对
1  通过炒股来发家致富靠谱吗？
0  厚重高山-吴天有
1  紫光云全国总部落户天津
1  如何选择一家靠谱的交易平台？
1  富阎产业合作园区项目推介会在西安举行  签约金额达183亿元
4  我的世界  归家梦境洞穴探险解密之旅
2  现在的孩子为什么动不动就自杀跳楼呢？
0  出句：梁间小燕喳喳语，请对下联！
0  孙悟空为什么敢叫玉皇大帝为玉帝老儿呢？
1  “游戏直播第一股”虎牙在纽交所上市，估值约为30亿美元
1  5万元存在农商银行，定期三年利息有多少？
1  我国创新医疗器械审批制度改革进入快车道
1  中航信托违反反洗钱法多项规定  央行南昌罚款45万元
3  柬埔寨3号公路改扩建工程动工
3  外参｜中日韩首脑会谈，发言各有弦外之音
3  纽约“带薪安全法”上路  保护家暴性侵受害人
0  荸荠怎样巧去皮？
4  王者荣耀五个VIP8队友  我们一定能赢？
4  6399:《冰汽时代》最高难度通关心得分享
3  美宣布将退出伊核协议  俄外交部：美国公然违反国际规则
1  生意社：本周磷酸市场小幅盘整（5.07-5.12）
4  王者荣耀女角色去衣器就是美化王者荣耀角色的一款应用
4  《三国杀》荀攸卖血流収益与打法探讨
3  特朗普前第一夫人和希拉里谁更胜一筹？
1  *ST宜化：拟10.4亿元转让新疆宜化80.1%股权  明起停牌
0  破甲锥，甲士的噩梦
1  为何所有币都给暴跌了呢
2  10年前，6个汶川灾区的孩子来太原一实验就读，现在你们都好吗？
2  2018年泰安市各县市区高中招生计划表
3  在欧洲找一个钱多事少离家近的工作有多难？
3  如何看待法国总统马克龙表示法国将会承认巴勒斯坦为主权国家？
3  搜救犬休息一下吧，脏活累活都让搜救机器人来替你做
0  有没有一首诗词，文章，让你泪流满面？
2  厉害了！清华2018年自主招生初审名单公布，乐清15名学霸入围！
3  为什么英国食物这么难吃？
1  值得收藏｜5月份国内期货交易所各品种手续费及保证金标准
0  你觉得上海人容易相处吗？
4  斗鱼黄金大奖赛海选赛收官战正式落幕  KING战队强势逆袭
2  现在我们的网民是不是已经丧失了独立思考的能力了？
3  曼谷街头公交车起火事故后续进展
3  伊拉克放“诱饵”  抓获“伊斯兰国”4名头目
0  上联：“富士山上看山，四面八方尽是樱花”，如何对下联？
4  王者荣耀：团战精神皮肤即将上线、马可波罗与米莱狄一起登场！
2  对于现在孩子的学业负担加重，你怎么看？
4  MSI选手投票，UZI人气高，仅半天时间就弄炸了服务器，你怎么看这件事？
2  大学毕业证书丢了怎么办？
4  《拳皇99》打完最终boss古利查力度如何才能挑战八神？
4  MSI：KZ想打败RNG，没有大家想象的那么简单
1  花38亿买981个微信公众号？瀚叶股份：估值合理
3  泰国的“表叔”是谁？
4  王者荣耀：没有大招加持就是废柴的英雄，你了解几个？
3  少女被轮奸还活活烧死，法律何在
4  绝地求生：海归解说脱脱签约VSPN  欲成为绝地求生顶梁柱
1  理财其实很简单，只需记住这几点
3  美国海豹突击队是如何训练的？
1  网贷逾期后，既不催收也联系不到客服，却遭遇一天200元催收费
2  120周年校庆上读错字  北大校长发道歉信
4  游戏手机又杀入一家厂家，华硕ROG电竞手机来了
3  5月12日国际护士节来了，祝广大护士节日快乐
4  古普象棋：敢死炮实战，双车压马，提车锁炮
2  教师资格学科知识小学语文阅读理解知识点，考生必看！
3  利比亚难民后后悔推翻卡扎菲吗？
3  16岁印度女孩遭遇轮奸后，被嫌犯和村民活活烧死
4  花木兰吃了红buff肉就脱衣服！那苏烈吃了红buff肉会怎样呢？
1  九尊能源2017年营收1765万元  业绩亏损1890万元
0  上联：逝一人生一人不多不少，有什么下联？
2  音乐学学渣考研有多大的希望？
0  上联：叹人生苦短，今宵难眠。下联怎么对？
2  求知路上，我们只争朝夕
1  凤金理财：黄金多空展开拉锯战，下周迎来中线时机？
3  从美国要退出伊核协义再到提出要撤销联合国五常否决权。背后有何深层动机？
0  山水画，花鸟画哪种适合初学者？
3  特朗普这样政治素人能当上美国总统，是社会进步还是退步？
3  你是怎样看普京第四次就任俄罗斯总统的？
2  唱响核心价值观  德育教育创佳绩—经开区教育局荣获渭南市中小学微电影制作优秀组织奖
3  菲美举行“肩并肩”联合军演遭菲总统和民众口诛笔伐
2  产业园区变“空城”？或许可以看看华夏幸福的解决之道
3  中国游客疑在越南遇高价宰客  争执并引发群殴
2  少花冤枉钱，如何让孩子上兴趣班的效果更好？
0  上联：雪压梅香诗词尽，下联怎么对？
3  默克尔：美国退出伊核协议破坏国际信任  德国将继续合作
2  美国中小学教育那么差，为什么能获得那么多诺贝尔奖？
4  他雄才伟略，死法却留下笑柄：掉粪坑淹死
0  笔水洒在手上了，怎么清洗？
3  这款武器，威力仅次于原子弹，被称为无声杀手
1  大盘有望再起升势  短线爆品具备四大逻辑
4  硬件级辅助，只有巴掌大，手机电脑都能用的键盘
0  祖坟是指哪一代先人的坟墓？
2  这个高考志愿很好看，快来点金评判！
2  高二了的学生，很想考个好大学，但是学不进去，该怎么办？
1  换帅对茅台股价有影响吗？
4  正宫亚丝娜不再闪光——《刀剑神域：序列之争》
0  上联：雷電雲雾都有雨，求下联？
0  我国五大剧种中，到底哪个戏更受欢迎？
2  学生拓展培训师考证
3  美酝酿暂停对土军售
1  聆听巴菲特和芒格：2018伯克希尔股东大会回顾
2  我的学生们（一）
3  韩国平昌冬奥会受冷落，也是朴槿惠惹的祸吗？
2  在平顶山当个高中老师，月收入大概是多少？
1  是什么让你放弃朝九晚五的工作，选择没日没夜的创业？
1  5月4日上证指数重回3100点，是否可以确认A股开启牛市？
3  服装搭配：才华和衣品并存的法国新第一夫人
3  俄罗斯害怕北约吗？
0  出一联：春雨岸边柳初绿，你会如何对？
3  普京颁布新“五月命令”  规划未来6年发展蓝图
1  机会！特朗普或按下战争按钮，油价突破70美元！附油服11个股名单
1  民间借贷史上最严法规，P2P或将迎来第二个春天！
0  方舟子说象棋源自印度，中国古代没有大象，你认为这种说法怎么样？
2  安徽省教育厅：多管齐下预防中小学生沉迷网络
4  dnf为什么不制裁旭旭？
4  九鼎之战S1赛季关键词：稳定刷分点
0  《红楼梦》贾琏和王熙凤如何从恩爱夫妻到反目成仇？
0  上联：悲欢离合全是故事，怎么接下联？
4  MSI季中赛11日赛程，RNG对决FNC，Uzi会不会再打哭欧成？
0  珍藏：李正敏秦腔《白玉钿》店遇唱段，绝版录音（带唱词）
1  诚德设备突发故障再上不锈头条，今日金汇封盘，又有涨价的理由了
3  来自泰国的“求助”  中国吃货们要沸腾了
4  荒野行动：国际服新地图骷髅岛
4  第五人格：最废是幸运儿？没有缺点就是我的优点！我坐稳了！
2  独具特色的“名校跑团”助力东马~共400名选手！
4  放开我，我还要猴！DNF精奶改版猴戏思路
0  写作入门书籍推荐？
2  刚毕业的大专生，去流水线，当学徒，还是去做销售？
4  LOL教练父亲去世发微博被嘲讽，网友表示又一个网络孝子诞生
1  陕西首张增量配电电力业务许可证颁发
1  龙虎榜游资一览
2  如何鉴定一篇论文是篇好论文？
4  hero久竞铁了心要弄死QGhappy，将其挤出东部季后赛区你怎么看？
3  美国的国际“人缘”为何越混越差？
3  特朗普宣布美国退出伊核协议有什么后果？
1  虎牙上市，市值最高达34美元，腾讯成第二大股东
0  历史上真的有夏雨荷吗？
1  日本最大券商野村证券挖角国内大佬  申请在华设立外资控股券商！
4  LPL赛事官方感谢EDG帮助RNG，网友：是厂长研究MSI的结果共享了吗
2  公务员面试如何准备？
2  本今天派号，昨晚就派完，凌晨5点来青宫艺幼排队的家长懵了
4  有惊无险rng签证已过今日出征，网友：希望早调好时差
1  专家给出三大理由证明这个牛市仍未结束
4  王者荣耀玩家找代练冲段位，发现有异样，登进去一看整个人哭了！
1  超市联名信用卡哪家好？交通银行承包了！
3  伊朗已流出25亿美元用于购买加密货币
1  A股三大指数全天弱势震荡，尾盘拉升，5月10日行情如何分析？
0  为什么电影《倩女幽魂》中燕赤霞一个道士却拿着金刚经？
3  悠仁：日本明仁天皇孙辈唯一男丁堪称“独苗”，将来可能继位
1  技巧；股票买卖有哪些方法呢？
3  美国建国不过两百年，为什么会成为世界强国？
0  上联：公鸡打架头对头，下联怎么对？
2  作为医学生，经历或老师讲述过的有意思的病例有哪些？
3  如果美国各个州独立了，世界格局会发生什么变化？
3  怎么看待德国、法国表态“不考虑美国，将继续执行原有的伊核协议”？
4  王者荣耀：官方一下子推荐了7套阵容，用这些阵容赢了还有福利
2  浓情五月  感恩母爱——九江经开区中心幼儿园开展母亲节主题活动
1  巴菲特：中国有很多机会  芒格已经找到“猎物”了
4  英雄联盟喜欢玩辅助的是什么样的人？
3  李克强总理在日本主流媒体发表署名文章
3  如何看待美国总统连续撕毁美国签署的国际协议的举动？
0  上联：齐鲁大地古韵长，下联怎么对？
1  网贷不还也能构成诈骗罪？最终要赔偿哪些钱？
0  上联：流沙河波涛汹涌，如何对下联？
4  王者荣耀：鲁班搞笑视频
3  普京正式开始第四个总统任期，他能把俄罗斯带向新的繁荣吗？
0  上联：江上荡舟经风雨，怎么接下联？
1  理财——财务自由的必然过程
3  这里是世界上最大的飞机坟场，拥有4400多架退役飞机
3  东京大学将已故名家真迹当垃圾处理  全因校方工作懈怠
1  农地经营权抵押试点或将延期
1  2017年西藏自治区新三板企业净利润Top10
1  OVM-DSI合力进军风电领域
3  为什么印度对女性很歧视？
0  下联：一帘微雨诉情殇，上联如何对？
2  本人某985一大二学生，不想再读下去了，该怎么办？
2  新野县一初中举行“标准化入团仪式”集中示范观摩活动
1  中国最厉害的国企是什么？
3  如何看待黛安娜王妃的遗嘱信托？
2  邗江区美琪、蒋王的600多位学生与家长都参与了这个活动，你去了
0  上联：泰山黄山赵本山，如何对下联？
2  艺考是只有成绩不好的学生选择的道路吗？
3  特朗普会为“茅坑国家”言论向拉美人民道歉吗？
1  世界多国将存美国黄金运回家后，印度央行时隔9年首次增持黄金
3  中国游客入境泰国必须带着这个；你们经历过不合理的入境条例吗？
0  假如你有机会穿越到古代，可以带三十公斤的东西，你会选择带什么？
2  这些盐城“牛娃”，通过高校自主招生初审！有北大、清华等名校
0  原创上联：夕阳美好近黄昏，下联如何对？
4  守望先锋天使慈善皮肤“粉红天使”  支持乳腺癌研究
4  《王者荣耀》5月8号更新，四位英雄金币降价了，值不值得购买？
3  如果斯诺登回国，他会得到什么样的下场？
0  上联：柳随风动不争东西南北；怎么对下联？
3  投票事件过后，联想今后的日子该怎样走？
4  如果AG超玩会降级了粉丝们希望梦泪转会吗？
4  “坦克荣耀”肉到恰到好处才最好！王者荣耀防装效益分析
0  庆祝潮州手拉朱泥壶获国家地理标志产品保护
3  对于坚果3你怎么看？
2  华东理工大学与北京理工大学哪个更好？
3  俄罗斯有哪些美食？
1  鸿立光电2017年营收5293万元  业绩亏损124万元
4  《英雄联盟》的两元一抽活动如何？
1  巴菲特：美国人生活会越来越好  比洛克菲勒都要过得好
0  上联：昏灯掩明月，欲哭无泪，如何对下联？
1  华维节水2017年营收1.45亿元  净赚2286万元
0  在中国的历史上，你认为谁最伟大？
0  中国地区99家博物馆免费开放
2  重磅！四川省2018年高考方案公布，全面取消特长生等加分项目
3  为什么1975年印度吞并锡金没有遭到国际社会的谴责呢？
2  考生迟到2分钟被拒进入高考考场应该吗？
3  如何评价美国总统顾问凯莉安·康威？
0  孩子启蒙教育要从一本好书开始，抓住阅读黄金时期，助于未来成长
3  19岁女大生被强拖AV片场
4  如何看待大司马在鱼乐盛典的表现？
1  数字营销服务商“优艺尚互动”完成Pre-A科金控股领投
4  四大名捕IP改编手游《四大名捕震关东》，水墨风的横版格斗游戏！
2  双一流建设B类大学中哪些最有可能会被提升为A类大学？
4  游戏公司如何对待土豪？
2  考研英语的网课，有什么值得推荐的吗？
1  5月9日  涨停抢鲜报
4  黑鲨  VS  红魔——游戏手机显示效果大比拼
3  投票事件过后，联想今后的日子该怎样走？
4  幻影社新作《夏日假期》，与你的「VR女友」一起去海边……
0  杨顶天和张三丰谁厉害？
2  河南：因办学条件极不平衡等因素  暂缓将生物、地理纳入中招考试
4  猎魂觉醒  首部年度资料片今日开启  东方的力量即将席卷艾兰特大陆
1  你敢不敢把所有钱放进余额宝？
2  2018西安市14区2县44所民办初中面谈地点重磅公布！含面谈流程！
3  越南将泰国水果转口出口到中国，这对三国关贸有何挑战？
0  华夏民族有何来历？
2  曲阜师范大学了解下
4  能带货的《旅行青蛙》，阿里的目的可不是做游戏大佬
0  上联：桃花问柳何时绿，有哪些下联？
1  今日财经数据前瞻：关注中国4月贸易情况  基本金属或延续震荡偏弱
4  「哆哆猫」我的世界方块方舟多人生存
0  为什么清东陵，清西陵几乎都开放，而明十三陵却只开放定陵和长陵？
0  方舟子说象棋源自印度，中国古代没有大象，你认为这种说法怎么样？
1  北京大北农科技集团股份有限公司关于筹划员工持股计划的提示性公告
1  什么时候是买入指数基金的好时候？
0  喝茶听吆喝聊民俗  感受津味儿文化
1  力争2020年境内上市公司达30家！惠州多部门联手“引路护航”
3  美国到处制造动乱，招致了一些国家的反对，你是否认为美国已成为世界公敌？
2  如果你的孩子在学校受同学欺凌，作为父母你应该怎么做？
2  初三了，我的语文阅读理解和作文很差怎么办？
0  依蒙小诗之《无题》五言诗原创新韵！欢迎你看图写诗！
0  上联：微雨蒙蒙芳草渡，如何对下联？
3  大地震让这个国家死伤惨重，中国无私予以援助，结果让中国人寒心
3  美国和俄罗斯比较，哪个较正义点？
4  ESPN：新的OWL席位价格将上升到三到六千万美元
3  中国菜畅销海外，却为何没有走进中东？
1  39家小贷公司2017年共实现营业收入14.72亿元
1  云南白药(000538)  利好背景下，后期走势或稳中有升
1  伟锋教你抓涨停
3  面对劲敌伊朗、伊拉克，沙特要如何避免沦为鱼肉？
0  上联：疏通竹径闲迎月，如何对下联？
0  上联：酷日如炉云似火，烈石焚山，如何对下联？
4  KZ战队接受采访  Pray明言：RNG是最大的冠军竞争者
1  进国企与考公务员，哪个好？
0  有没有收藏家会收购陨石？
4  大家在用射手玩王者时，拿下对面一塔后是如何扩大优势的？
1  怎样获得邀请回答开通收益？
0  “天下第一大帮”这个周末在大理将举行“丐帮大会”
0  日本人使用木材已有数百年历史，在极简美学中，仍不忘舒适的坚持
0  上联：秋风卷落相思叶，如何对下联？
1  重大发现！三个带智能涨停次新哪个好！
4  有什么好玩的电脑游戏？
0  上联：不冷不热五月天。如何对下联？
1  “上海制造”加快落实人才高峰工程
0  上联：月圆月缺月无眠，怎么对下联？
4  为什么有些斗鱼的主播们这么喜欢拿观众当傻子一样耍？
3  投票事件过后，联想今后的日子该怎样走？
0  上联：公鸡打架头对头，下联怎么对？
4  ios什么游戏可以退款？
3  以色列人民生活幸福吗？
0  初学书法一般从什么体的什么贴入手？
3  俄罗斯的人口为什么越来越少？
2  2018安徽省考行测备考:行测资料分析如何划重点？
0  对联，烟锁池塘柳？
2  托管班逐渐扩大而培训班缩水！
3  马哈蒂尔：元首愿立即特赦安华
4  王者荣耀：5大绝版皮肤，可遇不可求，有一半就是骨灰级老玩家
2  写感恩大自然，多运用古诗词结合对社会的感受，随意写出自己的想法？
3  拒绝公开民主党备忘录,  你觉得特朗普是不是掉进对手的坑里了？
1  买碗牛肉面都不够刷的信用卡，你用过吗？
0  上联：清水出芙蓉，下联怎么对？
0  萱草的鉴赏养护：“慈母倚堂门，不见萱草花”
4  海博伦齐了之后就是任性，英雄王随便增幅，3连成的姿势了解一下
0  上联：半船山水半船月，下联怎么对？
4  推荐一款画面极其清新，玩法也很有意思的策略游戏
2  恕我直言：你根本不懂“中考”！
3  明天，中美将分别宣布一个“大消息”！外媒五味杂陈
3  最近迪拜王室的一位“公主”跑了迪拜王室的生活究竟是怎样的呢？
0  1980年的2角钱硬币，现在值多少钱？
4  绝地求生空投降落房顶怎么办  爆炸跳绝技技巧指南
2  如何像外国人一样学理解英语/学习英语？
3  出动F35隐形战机？躲开俄方防空系统，摧毁伊朗三个军事基地
2  如何学习ACCA  F2？看看学霸的全套学习计划
1  罗牛山回复深交所：海南赛马娱乐文化小镇项目具备可行性
3  投票事件过后，联想今后的日子该怎样走？
0  《东方红》诞生与传唱背后的扑朔迷离
0  上联：晨光漫步捕雀影，怎么对下联？
4  绝地求生：全民QSL下周开赛，4AM状态低迷恐止步小组赛！
2  专升本的问题？
0  今年“5.18国际博物馆日”北京将推90余项活动
1  期货人生：5.14  铁矿大阳线后蓄势震荡，沪镍夜盘向上短线流畅
4  如何看待绝地求生好汉杯4AM战队成绩倒数第一再次垫底这件事？
1  数字货币行情怎样？
0  上联：公鸡打架头对头，下联怎么对？
2  北大校长“鸿鹄”，百度总裁“前瞻布局”，需沉淀是中华文化美德
3  一只喜欢撩狗的小浣熊成为诊所助手后……把狗狗们服侍得爽翻啦！
0  福建茶文化成“瓦莱塔绿节”最大亮点
3  印度有哪些世界五百强企业？
3  如何看待美国出动预警机和毒贩斗智斗勇？
0  在律诗创作的过程中，该怎样写起句？
2  资深英语老师整理：57个英语阅读理解的小技巧，成绩最少上涨15分
3  美国退出伊核协议，它的企图是什么？
3  美国参议员麦凯恩说他的葬礼上不请特朗普，大家怎么看？
0  雍正继位的时候，手握重兵的老十四为何按兵不动？
0  下联：柳叶眉下送秋波，上联如何对？
3  泰国人妖是对穷人的摧残，为什么政府不禁止，还大肆宣传？
1  国家对国企下岗职工有新的优惠政策吗？
4  梦幻西游：灵能须弥吸血鬼直播打书，结果双特殊技能竟一本未掉！
1  亚洲加密货币市场交易简讯：表现最好的是比特币现金
2  小学数学最值问题：关键是按照题目的要求，求出最大值或最小值
3  有哪些国家有能力替代美国成为世界警察？
0  上联:三寸笔杆通天地。怎么对下联？
2  上课时学生手机响个不停，老师一怒之下把手机摔了，家长拿发票让老师赔，大家怎么看待这种事？
2  初二学生最近学习成绩越来越不理想了，做家长的怎么办才好？
1  贵人鸟股份有限公司关于控股股东进行股票质押的公告
1  厉害了我的国！国产北斗导航地图5月上线：向美国的GPS说再见！
0  文原创，冬鹅冬季思夏景。下？
1  炸酱面怎么做？
4  DNF十周年奖励投票开始了，你们想要什么呢？史诗还是强化卷
0  上联：半床明月增寂寞，下联怎么对？
2  学习英语时，如何用复述故事的方法训练听说能力？
0  有哪些关于“走自己的路”的名言或者古诗词？
0  一夫妇连生10胎都是女孩，春节对联写着。上联是，家有千金不算富，请答出下联？
0  富有文化底蕴的中式书房装饰搭配技巧有哪些？
1  12家上市惠企首季净赚12.22亿  营业收入共计337.46亿
0  康生和郭沫若的书法，各自有什么特点？
2  高校帅哥美女T台走秀演绎时尚青春
2  恶劣环境下，西南联大何以培养出众多优秀人才？
0  上联：月底花间一壶酒，如何对对联？
4  在没有开瓶器的时候，教你用火秒开红酒木塞，赶快保存一下吧！
0  诗词｜十首宋词，冠绝古今！
0  上联：龙在天上呼风雨，如何对下联？
3  多国部队联合行动  尼日利亚逾千名人质获救
2  如何在亏损中学习、进步、成功？
2  不要以“爱”的名义逼迫孩子，家长这样做，孩子会更加优秀！
1  如何追踪个股的庄家踪迹和60分钟线买入卖出实战技巧图解
3  电线短路  1000℃大火席卷宇宙飞船  3名宇航员在2分钟内化为灰烬
4  穿越火线V3有什么武器推荐？
3  各国领导人会见朴槿惠：普京动作很绅士、安倍被“冷处理”
4  5月11日MSI季中赛，KZ战队完美运营37分钟碾压RNG，如何评价本场比赛？
1  中国有哪些奢侈品？
4  《迷你世界》好不好玩？
4  对比金币麻将，房卡麻将开发优势在哪里？
0  上联：井小却可吞日月，下联如何对？
0  喝海青茶——伴您清凉一夏，健康每一天
0  上联：千古人物浪淘尽。求下联？
3  差距24岁的法国总统夫妇，他们是真爱，还是做样子？
3  第七届中德媒体对话在柏林举行
3  普京之后俄罗斯会不会再度分裂？
0  韩国文学广场：坛子轶事—杂诗
0  上联：山野孤兰唯月赏，下联该怎么对？
3  以色列总理：支持特朗普“退伊核协议”决定
2  驻马店市第十一小开展“国防教育进校园”专题教育活动
2  已经过了学习语言的黄金时期，还能学好英语吗？
2  高考有没有必要取消英语？
2  如何理解在读全日制普通高校的非应届毕业生不能用已取得的学历学位作为条件应聘？
2  2018年CFA考试带哪些文具？
4  闪电狼BP占尽优势  RNG再尝败绩
4  游戏的文艺复兴会在最近兴起么？
1  欧股周一收涨  但法国财长一句话致法航暴跌10%
3  未来，可以用比特币在世界的某个角落买一片属于你自己的乐土
2  潜能生的转化策略
2  青岛西海岸的“隐形校园”亮相  将古典与时尚相结合
1  龙头被关小黑屋后，接力的是它！
1  融钰集团现金流4年跌仍“任性”重组
4  钢铁军团：拯救大兵困难精英战场攻略，五星就是这样打出来的
4  经典横版格斗手游《斗魂觉醒》自由交易无限连招
1  分析师：晶圆代工订单或流向大陆，台积电面临大挑战
1  《秋风词晚间分析》回调都是买点，无需害怕！
0  将人生、艺术、禅修有机统一起——弘一大师书法欣赏
1  锦囊｜对于初创公司，不思考这些，未来好不了！
2  生涯规划到底怎么做
4  王者荣耀  如果天美在排位出一种禁装备的模式那上分是不是会更难
3  美酝酿暂停对土军售  土外交部长称必将反击
0  如何用下图写一首诗词？
3  东芝事件：震惊全球的苏联间谍案
3  怎么看待德国、法国表态“不考虑美国，将继续执行原有的伊核协议”？
1  南宁糖业(000911)大幅拉升，暂报7.31元
2  青年代表丨青春飞扬，绽放光彩，用爱点亮心灵之灯
3  通讯：中国高铁为世界提供可持续发展解决方案
4  《绝地求生》新版本中，更新后有哪些既奇葩还有特色的涂鸦？
3  柬红十字会年度募捐创新高达1800万美元
3  夏威夷居民在自家花园里看火山喷发
2  名牌大学毕业后考上公务员，发现同批进入的男生都是三本人员，很委屈，怎么调整？
1  “蒜你狠”威风不再？上海：大蒜价格跌至十年最低
2  非师范生该如何考教师资格证？
3  全美最小小镇居民仅一人  自己当镇长给自己缴税
3  伊朗的这份核协议到底该不该修改，你怎么看？
0  上联：一夜春风去，怎么对下联？
0  微屏玉指书佳句，下局怎么接？
0  醉翁之意不在人生之“不如意”
0  《陈智慧个人彩票收藏展（民俗文化）》5月将在京举办
3  施政能力遭外界起疑，缅甸政经改革现隐忧
4  合金弹头：玩家可以用多少种枪，具体有哪些？
3  缅甸木姐发生武装袭击  至少19人死亡
3  有哪些国家有能力替代美国成为世界警察？
4  《绝地求生》游戏中的枪械都有哪些外号？
3  国际锐评：中日韩加速自贸区谈判  让特朗普很焦急
1  深圳奥林巴斯停产  代工专用镜头或成新业务
0  人的聪明富贵福报，相貌漂亮俊美，来自哪几种布施？
4  如何用一根牙签开起酒瓶盖，看完你会觉得很神奇
0  不忘初心，是坚守
1  甘肃省将加快发展工业旅游培育产业新动能
1  他三次创业10万起家，只有偏执狂才能成功！
3  普京开始新一届总统任期  承诺提高民众收入
4  dnf未转职大神通关卢克，面板比大多数玩家都高！
1  如何查询信用卡POS交易是不是本地落地商户？
2  毕淑敏：对于教育，我给家长这四个建议
2  学习英语时，如何用复述故事的方法训练听说能力？
1  美元指数涨势放缓  国际黄金止跌或破位
4  王者荣耀中，三国英雄为什么没有马超？
1  一斤两块五的青菜人都买的吃，为什么两块五的股票没人买呢？
1  中国股市里最赚钱的一种人：是从来不买这8类股票的！
4  5.56步枪后坐力增强，现在主播都用这把枪：威力大，好压枪
4  《绝地求生》韦神亲授操作：爆炸大跳！如何前往没有楼梯的房顶？
4  影之诗国服无限超越法卡组怎么样  影之诗国服无限超越法卡组详解
2  长洲教育大家谈第二期主题公告
1  2018中国品牌价值评价榜发布，老板电器跻身轻工业前十，厨电第一
0  上联：公鸡打架头对头，下联怎么对？
0  你印象最深刻的书是哪一本？为什么？
1  什么是期货基金？
1  信用卡怎么做才能不被封卡降额？
2  为什么铁路系统招很多大专生，招很少本科生？
0  古代游牧民为了茶叶不惜动武，茶叶是中原之物，他们用来做这些
0  上联：江中鱼东游西藏，下联怎么对？
1  长沙机场媒体广告：用减法做出少而“金”
2  「点赞」山西特色，国家水平，我市这个县的农村幼儿教育不得了
0  “茶博士”是茶叶领域的最高学位吗？
0  上联：日本东出，光照九州四国，下联应该怎么对？
4  游戏王历代最终boss的神秘力量吐槽：弱智只在一瞬间
4  张大仙在如鸡界，万人抢小房子，无解
2  广西大学和中南大学相比，哪个好？
0  天安门为什么是五个洞？
1  一季度佛山外贸进出口总值930亿元  对非洲出口增长
4  王者荣耀：孙尚香团战精神皮肤即将上线，李元芳夏日皮肤凉了！
4  风暴英雄为什么不火？
1  江晨解盘：5.8「外汇」欧美盘日内短线交易策略
3  普京要求俄在2024年前成为全球五大经济体之一
4  被誉为DNF最强武器都有哪些？
2  你在辅导孩子数学作业时，孩子说你跟老师讲的不一样，你是怎样回答的？
2  从哪些方面可以看出一个老师是好老师？
3  如何评价俄罗斯现任总统普京？
4  Steam测试版新增6个国内节点：包括青岛
4  火影忍者手游里有几种方法可以得到忍者？
0  古代进士举人秀才，相当于现在什么层次的人？
3  韩国20人整容后集体得上败血症，对于这个问题你怎么看？
0  方舟子说象棋源自印度，中国古代没有大象，你认为这种说法怎么样？
2  2018青岛高中招生咨询会  来看最全招生信息
1  数字货币时涨时跌，是投资还是赌博？
0  一夜春风去！怎么对？
4  绝地求生：玩家三局跳伞后发现不对劲，网友：倒霉喝凉水都塞牙
2  孩子就要幼儿园升小学了，这七方面你必须要注意！
0  职场跳槽，是找好下一家再辞职，还是辞职再找下一家？
1  他年薪四十万，为什么只开别克丰田？
2  关于研究生推免的9大问题
3  哪个国家可能会成为下一个超级大国？
3  你遇到的最奇葩签证拒签理由是什么？
3  纪实：泰国男孩入寺为僧全过程
4  神武3  既以背影赢天下  99万兽  请善待！
4  牧羊人之心黑山羊幼崽获取攻略黑山羊幼崽获取攻略
0  上联：月底花间一壶酒，如何对对联？
3  女子78岁任守身如玉，只因提出的一条要求无人答应
3  中东的“中”字是什么意思？
3  最牛，他有867个子女，且优秀
3  绝地求生：内部员工工资曝光  已经超过韩国最高工资限额！
1  洋局解盘：5.6-5.7黄金，原油下周走势及解套「周评」
3  如果美国各个州独立组建独立国家联合体，世界格局会是什么样？
4  关于奥特曼的好玩的手机游戏有什么推荐吗？
1  新规革了券商的命？真不能请客吃饭了？｜券业行家
3  马克龙偕64岁爱妻抵达印度访问  全程甜蜜牵手超恩爱
4  方舟生存进化
2  人民日报：这类证书，大学生千万别再考，严重影响就业！
2  琅琊路小学荣获滁州市鼓号队比赛一等奖
4  DNF：奶妈奶百分比这么弱！6000智力奶妈居然等于3800的寂静奶？
4  绝地求生：4AM战队ZCUP痛失冠军  万年老二果真是韦神的锅？
2  这张合影火了！我妈妈的妈妈的妈妈
2  韩国留学：韩世大学奖学金详解
0  畅世博书法对联：汉瓦秦砖世之所宝，汤盘孔鼎识者宜珍
4  常用英雄哪套铭文好？来这里看看，肯定有一款适合你
2  现在开始备战2019国考，申论要怎么准备？
0  天津国际设计周启动
3  快讯：叙利亚首都大马士革遭袭
3  加拿大议员发起呼吁加政府设立南京大屠杀国家纪念日签名请愿行动
4  王者荣耀：如果再来一次，就算给我100块我也不会去买这英雄
2  原民办教师也是劳动者
4  荒野大镖客为什么没有出pc版2会出吗？
3  假设你买彩票中奖51亿，你会怎么分配？
4  王者荣耀：露娜党是哭还是笑？她重做了，但她变强了
3  特朗普为何称美国不想再当世界警察，只想管好自己？
1  如何判断股市消息面，并运用盈利呢？
1  「推荐项目」载货电梯设备采购投标邀请公告
1  对话螺纹：缺口之争  日线结构“强势”价格确在转弱
1  如何构建一张创业公司的资本结构表？
0  草书作品：唐诗两首，仿祝允明笔意，怎么样？
4  mix2s玩游戏老断触，刺激战场画质开到最高还会有点卡是怎么回事？
0  上联：巧逢春景添月色，求下联？
0  王圆：创新文化自信的传播之路
3  肥胖夫妻连续压坏两辆车悬架  被出租车公司拉黑后称受到歧视
4  LOL玩家五人开黑刷胜率，比赛开始后看到对面数据，十个人都懵了
0  在暮春与初夏之间
0  上联：泰山黄山赵本山，如何对下联？
1  为什么要创业？
4  现在手机端有什么好玩的游戏？
2  艺考生想要文化课400分+，这些低级错误现在就得改！
1  美元升值影响有限但需警惕  央行或会跟随美联储加息
2  英国留学，一年制硕士学历是否被承认？
1  利好！湖南出台20条政策  推动经济发展提质增效
1  宁德市“重金”吸引企业落户  总部入驻宁德最高可奖千万元
4  地下城与勇士2018劳动节地下城第三阶段  列车追击战来了
0  安文化研究：银墨相伴  百安相随
4  绝地求生：三级头进了空投箱，98K再度强势卷土重来！
3  差距24岁的法国总统夫妇，他们是真爱，还是做样子？
1  怎样利用涨停板来寻找黑马股？如果你不懂这些，将与牛股无缘！
0  上联:春暖夏热秋凉冬冷，四季更替；如何接下联？
4  《荒野行动》有哪些不为人知的小知识？
2  职业教育机构哪家好？
2  东北人说方言的时候真的以为自己说的是标准普通话吗？
2  厦门民办小学女教师戒尺体罚女生，学校：已和解，教师被辞退
4  《王者荣耀》鲁班铂金上钻石的无脑操作套路是什么？
4  贝贝翻唱歌曲《花火》原唱汪峰都服  唱出了感情  听痴了观众！
2  名牌大学毕业后考上公务员，发现同批进入的男生都是三本人员，很委屈，怎么调整？
1  如何能在短期内赚取大量的财富，实现财务自由？
2  考生迟到2分钟被拒进入高考考场应该吗？
0  画月上联：身入红楼梦难醒，怎么对下联？
0  上联：春风润绿坪中草；如何接下联？
2  高考“白卷”考生10年后考取大专  后悔浪费高考机会
3  美国或将退出伊核协议  鲁哈尼：伊朗已备好应对预案
4  用平板吃鸡是怎样的体验，看看华为M5怎么说
1  盘点  中国最美的四个富豪老婆
3  卸磨杀驴！美国向贪图金钱的投靠者开刀！叙叛国者遭严惩结果很惨
0  中国人物故事之他是战乱时著名的思想家、哲学家庄周（或庄子）
3  美国法院判伊朗赔付9·11遇难者家属逾60亿美元，你怎么看？
3  美国退出伊朗核协议会产生哪些后果？
0  上联：朝歌高拱，演绎古今，生旦小丑扬国粹。如何对下联？
3  中东地区形势复杂  外交部提醒中国公民暂勿前往以叙边境
0  上联：日照西湖映断桥，如何对下联？
1  房住不炒？部分银行房贷利率上调的原因没这么简单
0  上联，绿竹引清风，如何对下联？
1  怎么评价百度理财产品，和余额宝相比有什么优劣势？
4  精品推荐｜应用下载利器重磅更新，给你最新最全的应用
4  王者荣耀kpl有哪些帅哥美女？
0  素描静物  画画课程
4  武林外传：原来佟湘玉的夫君不是莫小宝，而是他！
3  特朗普排出战机抵达南海  中美军事较量已经升级！
3  英国送奶工50多年仅缺勤一天，获邀见女王
0  上联：五粮香天下，怎么对下联？
2  在深圳学化妆怎么样，怎么选学校？
1  信用卡全额还款也会影响提额！
2  干货丨中考化学专题复习7-9，知识要总结，化学轻松学！
1  怎么注册一家融资租赁公司
0  方舟子说象棋源自印度，中国古代没有大象，你认为这种说法怎么样？
0  能写一手好字是什么感受？
1  信用卡卡奴不为人知的痛
0  上联：泰山黄山赵本山，如何对下联？
4  斗鱼绝地求生黄金大奖赛：首创TPP、FPP双模式！
0  上联：半床明月增寂寞，下联怎么对？
3  纽约7旬华裔老人出门迷路  当地警员将其安全送回家
3  百万土耳其民众网上留言“够了”  敦促埃尔多安下台
2  学理科好还是学工科好？
3  简讯：马来西亚反对党60年来首次赢得大选
0  艺术家用铅笔画一幅画，画了整整10个月，让他一举成名
1  独角兽光环失灵  平安好医生上市第二天就破发  或步阿里健康后尘？
3  阿富汗、塔吉克斯坦边境地区附近发生6.8级左右地震
4  英雄联盟：六年青春记忆玩来的账号，你愿意500块钱就卖掉吗？
0  上联：大漠无水沙做浪，下联怎么对？
4  绝地求生：韦神口中的超强战队FaZe  Clan到底有多可怕
1  散户炒股亏钱的原因竟然是这个！
1  股市究竟应该如何去学？
2  公司HR准备面试前的几点小建议
1  特斯拉CEO马斯克霉运不断，继市值缩水后，又遭美国批评！
4  王者荣耀梦泪没有什么英雄是国服，但为什么大家都尊称他为梦老师？
4  《王者荣耀》净化到底该怎么用？
0  两个呆到底念啥？生僻字丨槑
0  上联：良书惠播九州，下联如何对？
1  卓创资讯：用数据驱动服务创新
1  散户应该怎么在股市上永久不衰长期发展？
4  8.11版本抢先看：ADC符文、装备以及数值一系列改动
1  不相关企业之间调拨资产该如何做账务处理？
3  你认为马克思的理论有不足之处吗？
4  我的世界史蒂夫捡空投能捡到什么装备
4  王者荣耀：玩家公认最后悔买的三位英雄，最后一位还不如超级兵！
0  词二首  谒金门/西江月·相约北溪（正韵/新韵）
1  乐视网问询函：或触发净资产为负导致暂停上市？
0  在收藏历史中获得可持续发展
1  今日资讯｜第十五届中国国际五金电器博览会在浙江永康开幕
2  学生托管机构怎样保证市场中发展得越来越好？
0  黎山老母是何方神圣，三个菩萨都对她如此尊敬？
4  堡垒之夜：PVE每日任务：摧毁任务地点大全
0  王绩：斗酒学士，不为五斗米折腰，却为五斗酒上朝
1  博敏电子股份有限公司为全资子公司银行授信提供担保的公告
3  大橘看到网友怀里的宠物猫，一脸羡慕：如果有家，谁愿意流浪？
2  中考数学基础强化12：二元一次方程组习题（解析版）
3  韩国人对中国的认知很肤浅除了西方偏向报道，这些也是主要原因！
2  汇川区：留守儿童关爱与禁毒教育同步开展
0  编织琴弦上的梦  清流——“大提琴之乡”
3  塞雷诺将向菲最高法院提出上诉  律师登拉：我们还有希望
2  依法治考  海南部署2018普通高校招生考试安全工作
2  这才是下半年公务员考试时间安排，错过等一年！
0  上联：泰山黄山赵本山，如何对下联？
3  外媒追问马哈蒂尔选前对华尖锐放话，外交部说了一句意味深长的话
0  还记得她吗？鲁迅曾为其用笔当武器，抒写经典名篇！
0  《水浒传》中被所有人忽视的重要人物
1  ABS原始权益人检查要点或年内出台
0  滑县庙会的会本哪里能买到？
4  王者荣耀:现版本里最肉的战士是哪个，是赵云还是凯还是？
2  清华北大公布两份学生名单，浙江255名学霸入围！受青睐的学校是
3  特朗普是历任美国总统中最大的天才还是最大的蠢货？
4  为泛娱乐聚光-“第三届WCO狼人杀·中国公开赛”正式启动
0  日语、韩语和汉语是什么关系，是从汉语衍生来的吗？
2  中国首推英语“国标”，将来也许取代四六级！
2  教资语文“常用的修辞手法”跟踪练习
2  孩子读高二，每次回家就玩电脑游戏，怎么办？
2  java发展前景如何？
4  龙井茶用多少度水泡比较好？
4  《闪电侠》导演最新作品《游戏之夜》口碑良好，DC电影能复兴吗？
2  名校毕业生从事什么工作才不算“坠落”
1  亏得多！温氏、正邦、牧原等4月生猪销售数据出炉，今年养猪究竟有多难赚？
2  “中国十大名校”的词条发生这些之后  被封了！
2  昆明理工大学真的已经超越云南大学了吗？
0  广东人早茶为何能从早晨吃到下午？
2  汉语拼音和英文字母为何都有26个字母？
0  《立  夏》山林子自然道德智慧诗
1  市场大跌时，基金应该终止定投吗？
3  在国际上，谁是中国人的骄傲？
4  王者荣耀：5.20情人节真爱至上可能返场，冰封战神又没戏了！
3  地球上有那么多大型陨石坑都是空的，陨石都去哪里了？
4  游戏世界：早期一款空战游戏，大小仅有6兆却精美无比快来看看吧
3  如果美国印制美元还清所以有的国债，影响大不大？
2  为什么好多高中成绩平平的同学出国后都进入了世界顶尖大学？
4  《奥特曼格斗版》游戏解说
0  梦醒淑女归，扬州十口井。如何接下句？
0  上联，日月潭边谈日月，探索宇宙。求下联？
4  《决战平安京》妖琴师惠比寿削弱  酒吞童子鬼使白等4位式神增强
2  百战程序员：JavaSE专题讲解之深入浅出正则表达式
1  特力惠2017年营收1.7亿元  业绩亏损1373万元
4  《仙剑》系列的游戏在哪里可以玩？
1  证监会：2017年上市公司业绩改善  净利润达3.36万亿元
1  手机APP“直连央行征信”不靠谱  易被盗用信息
2  如果别的孩子向自己孩子吐口水，你会怎么办？老师的做法没毛病
2  上课时学生手机响个不停，老师一怒之下把手机摔了，家长拿发票让老师赔，大家怎么看待这种事？
0  合肥是北方城市吗？
1  由可再生能源电力配额看新能源发展空间
2  采桑子  ·  教师
0  上联：泰山黄山赵本山，如何对下联？
0  十二、鸡形拳
3  又一国家向叙利亚发难，使用美制武器，冒充美国攻击叙军
1  HTC第一季度净利润7.1亿美元  全靠向谷歌出售业务
0  仁义礼智信  德治天下平
3  预警｜美国、缅甸、阿富汗、智利、墨西哥、阿根廷、坦桑尼亚、索马里
0  举目四海五州亲！怎么对？
1  财经观察：隔海相望的更广泛利益伙伴
1  老龄化带动国债发行  日本国家负债余额再创新高
0  「木叶盏」吉州黑釉的佼佼者
4  王者荣耀铂金段位，该怎么打？
2  女生适合学什么技术？
2  一篇文章帮你省去澳洲“隐形学费”
1  【龙虎榜】5月8日机构2628万主封沃格光电
1  一个故事告诉你，是“谁”在为中国股市埋单
2  焦作这所学校招聘33人，想当老师的赶紧看，福利待遇超赞！
0  以色列风俗禁忌
0  有没有一本小说让你看了以后彻底书荒了？
0  上联：泰山黄山赵本山，如何对下联？
3  平平淡淡一辈子，去世后她捐出了800多万美金巨款
2  男生初中毕业，要不要学技术？
4  绝地求生：因为一次更新，吃鸡玩家被分为了四类，你属于哪一类？
4  复仇者联盟3的精髓
4  9999元？！360手机官方上架了一款神秘机型
4  如何看待DNF盗版手游泛滥成灾，正版手游却迟迟不出？
4  拳头日本队Dara选手遭到不公待遇致歉：非常的抱歉，我们没做好！
0  寥寥数笔的墨色，创造了一个净妙的空间——国画《枇杷》
0  上联：蜜蜂采花花不语，下联怎么对？
0  浙江省书协会员，开化县书协副主席叶怀明老师作品赏析
3  东北大妈不习惯“非洲饮食”，在非洲本地种植“中国蔬菜”
1  独家：近期会有一次大的震荡？
1  民盛金科控股股份有限公司关于重大资产重组停牌进展公告
0  上联：楚门坎门沈家门三门临海，如何对下联？
0  为什么一定要做个善良的人？
4  钟馗的神钩，你需要了解一下
0  文原创，谁唬《水浒传》英雄。偕音联。下联？
2  描写夏天的好词、好句、好段，孩子作文肯定用得上！
0  上联：推窗怯问春归处，如何对下联？
3  如果特朗普遭弹劾下台，谁来接替当总统？
1  这些龙头股请收好！明天可能继续涨停！
3  默克尔与普京通电话表示将力争维持伊核协议
3  乌克兰又出大事！军队刚刚传出一则爆炸性消息，损失惨重
4  你玩过剧情最好的RPG游戏是什么？
3  为什么印度的厕所不分男女？
3  敬业！英国最勤恳送奶员30年风雨无阻一日未休
1  怎样在一只股票上做T+0？
4  传火吗，少年？《黑暗之魂》的COSPLAY欣赏
0  上联：泰山黄山赵本山，如何对下联？
2  如何看待当今大学生？
2  19考研：这样的复习才最适合你
4  狗吹大军继续扩张？欧洲兔子队ad：uzi是几乎不可能战胜的对手
3  伊朗、加拿大和澳大利亚相比，哪个国家更强？
2  World  Congress  on  Marxism  begins  in  China
1  个人银行征信出现问题，怎么消除不良记录，不良记录要保持多长时间？
4  刺激战场为什么不能杀队友？
1  「2018年05月09日」迅解区块链早间快讯
0  上联：大漠无水沙做浪，下联怎么对？
3  针对伊朗空袭正式开始！伊军方誓言报复，局势随时升级
3  俄罗斯说区块链是他们的，福布斯笑了笑，一巴掌呼他脸上！
0  「国画技法赏析」溥儒之《观音大士》
1  快乐奶茶，奈妳的茶滋味
1  伊核协议变数推高国际油价
3  印度能够复制中国奇迹，超过日本成为世界第三大经济体吗？
2  符合这些条件，警校或普通大学毕业，你可以直接成为武警警官
1  如何提高建筑钢构件的耐火极限？
2  澧县2018年度创新创业大赛选手培训开班
2  开放式实验教学，培养设计界大学生“鲁班”！
3  阿富汗首都连遭4起爆炸袭击
4  郁闷，一个上午都“困在陷阱里”出不来：有没高手，能帮忙破解？
3  韩国拟在2023年从美国手中收回战时指挥权
1  8小时56个问题  一文读懂巴菲特和芒格对种种投资问题的神回应
3  美国退出伊朗核协议，重启全面制裁，世界经济又增大变数
3  俄义务兵津贴有多少怎么花
2  极限挑战，致敬高考！你会感谢那个曾经奋斗的自己
0  大禹治理的最后一条大江，三过家门而不入的故事就发生在这个村！
1  尚劲松：汇金学院（基础）-K线图经典图解
4  崩坏3无限结晶bug处理结果公布  利用bug刷结晶的玩家遭到封禁处理
1  5月7日哪些股能大涨呢？
4  骚男最经典操作：钻石局3V7逆风翻盘，粉丝直言那一刻我哭了
4  本来玩《迷你世界》，可是现在爱玩《我的世界》了，我错了吗？
1  航道之争｜喻会蛟反击了，圆通宣布调整“A网”价格！
1  环保头条｜首个征期顺利结束，环保税“绿色效益”初步显现
3  李克强参观丰田汽车北海道厂区
1  浦发银行助力药明康德中概股回归
2  学习韩语怎样快速入门？
3  投票事件过后，联想今后的日子该怎样走？
2  中国最低调的一所大学，有实力，不张扬！
1  32创业失败，欠百万债务，如今工资4000，怎么翻身？
0  「牡丹盛会」大型歌舞剧《敦煌韵》相约临夏  书写文化惠民新篇章
2  安徽合肥：严禁校外培训机构聘用在职中小学教师
4  区块链游戏该如何创新发展？
0  赵朴初的行书“贞刚自有质，事业无无穷年”
0  《西游记》中黑熊精为什么认识孙悟空，观音菩萨为什么选他做后山看守？
0  方舟子说象棋源自印度，中国古代没有大象，你认为这种说法怎么样？
1  绿城水务首批“零跑腿”清单发布，14项水务业务上网即可办理
1  升级后的余额宝还值得我们投资吗？
3  你是怎样看普京第四次就任俄罗斯总统的？
4  开放世界生存游戏《流放者柯南》正式发售  支持简中
4  笑笑前妻聊天记录完整版观看  德云色笑笑离婚事件迎反转！
4  DNF：工作室猖獗，可以看出来这是个很有梦想的工作室！
2  人民日报：100句高中语文必背古诗文，你能答对多少？
1  B2B电商死伤一片，被称为“最完美场景”的供应链金融，更如空中楼阁
0  “无心则善，无欲则刚，无爱则真”怎么理解？
4  《战神4》｜史上最成功转型作火爆回归  奎爷喊你充信仰啦！
1  集训营大纲：把真正的实战高手作为唯一导向
3  美国参议员麦凯恩说他的葬礼上不请特朗普，大家怎么看？
3  没有到过美国，但听闻美国经常发生校园枪击事件，美国到底安全吗？
1  持牌政策轮番轰炸，牌照化时代正式来临！
1  成品油年内“四连涨”落实  市场油价将继续上探
4  你聚义我买单《蜀门手游》掷千金敬蜀友一杯酒
3  跟着俄罗斯的有哪个国家混得好？
1  财政部连发2条减税通知！与财务人息息相关
0  全国现在只有三个博物院：故宫博物院、河南博物院、南京博物院，其他的叫博物馆，这是为什么？
3  哪些国家有希望在二十年后成为超级大国？
4  韩国小姐姐Cos《王之袭击》卢娜  古灵精怪超可爱
1  金融对外开放加速迈进，银行该如何把握新机遇？
1  贵州燃气还能买吗？
4  陈子豪吃鸡遇卖挂广场：遁地、闪现、隔墙打头还有苍老师？
4  《绝地求生》蓝洞再次被玩家讨伐，网友调侃一个三级头引发的战争
0  见字如见人！聪明人练这样的字帖，能给人念念不忘的感觉
1  人工智能未来看中国，让智能制造中国造
4  王者荣耀：论蹲草丛我只服这个，妲己只能靠边站，一局蹲20人头
0  《宫娥与玉兰花》：“史上最贵”马蒂斯作品为何不再“野兽”？
1  永安行10转4股派7元  股权登记日为5月15日
2  「呈贡警事」实力普法，一图看懂《境外非政府组织境内活动管理法》
4  作弊是作弊者的通行证  游戏外挂的前世今生
4  CS哪个版本好玩？
1  一季度江门第二产业快速增长
0  郭靖为什么不把九阴真经或者降龙十八掌教给襄阳的守军呢？
4  AG超玩会打野梦泪巅峰时期喜欢使用哪些英雄打野，怎么出装和搭配铭文？
0  书法的真功夫体现在楷书吗？
1  中国经济十强城市来了，你家的家乡排第几？
1  马克思诞辰二百周年纪念
0  方舟子说象棋源自印度，中国古代没有大象，你认为这种说法怎么样？
1  轻型客车增幅最大！宇通前4月销售各类客车1.3万辆
1  美国国际贸易委员会337调查面面观（一）：它从哪里来
4  今晚有场战神吃鸡宴，98K压枪你会吗？
2  一个孩子的觉悟
0  下联：饱暖思淫欲。请赐上联？
0  出句：月下诗魂冷，如何对句？
0  中国古代各时期玉勒子
3  日本人能够赢得白人尊重的原因？
1  涨三不追，跌四不压
3  女子海边发现怪物，怪物样子奇特，谁都叫不出它的名字
3  特朗普8日将宣布是否退出伊核协议  中东战云密布
1  市值排名前20的数字货币  只有IOTA上涨
3  村民们绑起蟒蛇后，看到蟒蛇吐出的东西，男孩难过不已
3  特朗普正式宣布退出《伊核协议》，伊朗会因此而害怕吗？
0  上联：品茶品味品人生，如何对下联？
3  3名外国人喝醉在长春街头撒野，被长春警察迅速制服，你怎么看？
0  一夜春风去！怎么对？
2  无锡市教育局出台意见  严管在职教师有偿补课
4  我的世界：下界独有的4种方块，有一种新手都当垃圾高手却当宝贝
2  在大学，每月生活费1500是一种怎样的体验？
2  西南交通大学的法学专业怎么样？
3  特朗普退出了伊核协议，特朗普所有的举措肯定是一大的战略，他到底想如何改变世界呢？
2  一个学校的好和差是因为生源还是师资？
2  在小学阶段有早恋过吗？
3  投票事件过后，联想今后的日子该怎样走？
4  《拳皇》系列谁的波动是无懈可击的？
3  特朗普也知道怕？退出伊核协议之后伊朗画风大改，疯狂采购军备！
0  是不是科学无法解释的都是迷信？
0  贾平凹为什么写了一本令人废解的《废都》？
2  据说这十大专业涨薪很快，你上榜了没？
1  钱越来越不值钱，怎么做才能保值？
0  上联：花下独赏月，怎么对下联？
2  想学电子信息类专业，山东大学和西安电子科技大学该选哪所？
0  有恩不报非君子，求对子？
1  山东2018“投资者教育进校园”活动在济南启动
1  上调公开市场操作利率配合降准或成常态
3  印度：最高法院否认对印度储备银行的限制进行临时禁令
2  开封示范区第七学区换岗促教  教改擦出新火花
1  你知道银行为什么喜欢你用信用卡吗？
0  五福临门是指哪“五福”？有什么典故与出处吗？
1  利好背景下：华友钴业主力动向曝光，后期走势已定
3  男子称来自6491年，外国人太多穿越情结，都是科幻片惹的祸
2  言语理解题遇到表意侧重不明的文段怎么办？
0  上联：风吹干了相思忆，如何对下联？
2  美国舞蹈专业可申请学校
1  近期虚拟货币新币老币共同回暖，沃特金此时上线有无发展机会？
0  我活着一个标致性的牌子
0  这样的草根书者有几许大书法家能比？
2  2018教师工资：各省市教师工资差别达3000元！
2  国企跟事业单位、公务员有什么区别？
4  索泰杯：孤存轮换，韦神仅杀一人！导播却用八倍镜表白女解说？
0  方舟子说象棋源自印度，中国古代没有大象，你认为这种说法怎么样？
4  对于北美的高中生参加电竞比赛可以拿奖学金，你怎么看？
0  台湾文化走笔：点亮传统之光的鹿港灯笼铺
3  大使馆的车有什么“特权”？
4  决战平安京：一拳超人重临平安京！网友：茨木强无敌！
4  偶遇一个提莫，这是谁？原来是冯提莫，怪不得叫提莫了，太可爱了
1  中国股市最赚钱的一种人：都是这样控制仓位的
0  上联：才子窗前挥墨笔，求下联，佳作？
2  语文课本里的那些插图，你还能认出几个？
0  高于一本线，去了黑大亏吗？
1  一个老股民的自白：炒股牢记这十条铁律，赢的是你输的是别人
4  KZ上单Khan称MSI夺冠有八成胜算，小花生表示能理解RNG状态不好
2  邓州市城区四小北校区举行期中考试总结暨表彰大会
3  土耳其对库尔德人动武后占领的土地怎么处理呢？
0  上联：泰山黄山赵本山，如何对下联？
2  资阳区：核心素养促资阳小学语文教学发展
0  高古玉的价值
2  2018江苏事业单位统考面试如何答好演讲类题目
1  中银基金揽获基金20年“金基金”Top基金公司大奖
3  为何美国欠中国这么多钱，却不多印些钞票还债？
4  两副牌：俗话说得好，关键时刻看队友？
1  期货交易：苹果期货再创新高，减产预期推高期价！
4  腾讯手游攻城略地先抓用户资源不谈收益
2  江苏专转本成功经验，专科：江苏财经职业技术学院到南京工程学院
1  「新时代宏观」信用收缩下的“负债荒”
4  王者荣耀:kpl限定皮肤疑似露娜未来科技，庞统被重新提上日程
2  少年联盟！携手共成长！
2  激情相聚母校  共话当年实小
3  女警办案看100部虐童片  精神受创求偿800万
3  为什么民用客机发生事故时乘客要待在飞机上而不是跳伞？
1  美国证监会（SEC）的宣布将决定币市生死？
1  聚焦第二十四届兰洽会  兰州市将举办16项重点活动
2  新北江实验学校2018“小升初”面谈结果出炉  你被录取了吗？
4  把射击游戏玩成大神是啥体验？一个人打整个学校，硬是没找到对手
2  学习马克思斗争精神：主义真，同志以奋斗不止
4  游戏手机加功能就更耗电？游戏实测告诉你红魔、黑鲨真实续航
1  恒生指数涨1.36%报30402点  腾讯控股涨2.79%
0  在文化产业面临瓶颈的社会环境下，你有什么好的运营建议吗？
2  中国自主招生网2018年北京林业大学自主招生考前密训班火热报名中
1  岭南生态文旅股份有限公司关于预留授予股票期权第二个行权期符合行权条件暨可行权的公告
1  绝大部分耐磨管道订购商都知道了，你竟然还不知道这个厂家？
0  美不分年代，把这戴头上脖子怎么受得了呢，明·  孝靖皇后凤冠
4  王者荣耀：当英雄加上微笑之后，大乔、狂铁不忍直视！
0  上联：泰山黄山赵本山，如何对下联？
2  了不起！保定仨“00后”在河北省机器人竞赛中斩获大奖
0  古代战争中阵型真的有那么重要吗？
0  上联：梅花落砚香薰字，如何对下联？
1  塑钢阳光房企业如何实现差异化发展？
3  叙媒：以色列为叙反政府武装提供军火
0  上路：老子看联不点赞，如何对下联？
4  LOL小学：牛头和大虫子拔河比赛，把维克兹当绳子拉
1  光伏工程项目，该怎么找投资？
2  多个城市掀“抢人大战”  留人并非靠撒钱就能实现
3  美国参议员麦凯恩说他的葬礼上不请特朗普，大家怎么看？
0  清源山龟山岩寺后山巨石现三张“脸”  咋回事？
2  “大手拉小手、积极献爱心”帮扶贫困生活动纪实
3  拒绝碰瓷！这个中国人看了很舒服的实力排名，我们别拿来当好事！
3  如果美国打伊朗，最快可以多久解决战斗？
0  上联：野花无主为谁开，如何对下联？
1  港股异动︱蒙牛乳业(02319)涨4.8%创新高  批准授出新一轮股权激励计划
0  上联：荒地三千，不如良田一亩，如何对下联？
4  《我的世界》：原来史蒂夫有这么多优点，玩了6年才发现！
4  《第五人格》暗改知多少，版本更新能拯救玩家的流失？来了解一下
2  海珠｜喜讯！江外钱鼓舞《珠水鼓韵》获市赛一等奖！
0  这三本超越《火爆天王》的都市小说，每一本都可以完虐《隐杀》！
2  央视特别聚焦这位90后“女神教授”、也是985高校副院长！
2  你认为去边远地区去支教去扶贫，最需要什么？
2  “衢州有礼·家乡最美”——浙报小记者采风行
1  不良率连续5年攀升，净利润增速一度垫底，华夏银行怎么了？
3  世界各国插头你见过哪些？这些插头形状你能区分是哪国的吗？
4  这年代你还玩端游？手游有兴趣了解一下吗？
3  大多数人认为刺杀美国肯尼迪总统的人最有可能是谁？
1  受欢迎的土豆粉加盟  巨有味土豆粉成就财富人生
1  百利电气：超导应用装置的研发能力及装备水平提升较快
0  上联：泰山黄山赵本山，如何对下联？
4  英雄联盟：活体大炮扭转战局！网友：可以举报UZI开透视挂了
2  女孩上初中之后成绩下降，如何才能提升成绩？
2  高三学生如何复习？
3  美国在叙利亚的军事行动为什么只进行了几个小时就匆匆结束？
0  有哪些象征历史进程的图片？
2  孩子上课看手机，结果手机被老师摔坏，第二天孩子妈的举动霸气了
3  俄罗斯怎么做才能免除西方和美国的制裁，服软可以吗？
0  上联:  残阳不语逐鸿雁，如何对下联？
1  个税递延型养老保险试点落地  开启个人养老新时代
2  在线教育的突破口：在线教育中“书香世家”的构想
0  鹿鼎记是金庸封笔之作，你认为书中武功厉害的高手有哪些？
1  江晨解盘：5.8美元强势突破93，黄金短线回撤，晚间操作思路
1  东河区规上工业增加值增速居全市第一
2  十年前很火的哈佛女孩刘亦婷现在怎么样了？
2  幼儿园宝宝必学的四大礼仪教育！老师家长收藏！
3  以色列人民生活幸福吗？
2  天外师生收听收看习近平总书记在马克思诞辰200周年大会上的讲话
2  教师通宵批改试卷猝死家中，其妻申请工伤或法院支持告诉我们什么
3  如何看待西方资本主义国家纷纷抢注我国传统的中医药？
0  上联：泰山黄山赵本山，如何对下联？
4  5月11号英雄联盟MSI，RNG遗憾输给了KZ，怎么评价本局比赛？
2  小学一年级（下）数学期末总复习（第二部分）
3  跟着俄罗斯的有哪个国家混得好？
4  求生欲下的超神级手速，了解一下！
1  这2天的暴跌，你慌了吗？
3  越南又出来惹是生非了，外交部霸气回应：抗议无效！
3  特朗普为什么可以随意废除此前美国政府达成的各种协议？
1  5月31日，格力电器就将迎来董事会换届的时刻，一切是否充满变数？
4  《荒野大镖客2》新情报：游戏早在2010年就开始开发
4  《王者荣耀》5月20日不返场任何限定皮肤，你怎么看？
4  如何看待明世隐这种“混子上分型”英雄在王者荣耀里的表现？
1  腾讯音乐启动IPO：250亿美元的新霸主
3  土耳其膨胀了，连吞叙利亚数千公里国土，已上这国的黑名单！
1  78只股票市值低于20亿元  低市值股生存困境凸显
0  风动枫动峰不动，如何对下联？
1  保险惠“三农”责任耀中原  升级农险新格局
2  初中毕业，可以上什么技校？
2  体育学生考体育研究生需要从什么时候开始准备？
2  9道智力题，十分钟内全答对的智商都在115以上！
2  数学“困难户”：从47分到中考115，只因吃透这份资料！全班争着抢！
0  有哪些优美的句子？
1  机票退改签问题规范进展：多平台要求标准与航企一致
4  绝地求生被玩家玩成奇迹暖暖  全新试衣镜上线gay里gay气美出天际
0  云南最神秘的姓氏，很多人没听过，他们居然是汉族
4  刺激战场：能送你M4-98卡的人，都是恩人离吃鸡不远了
0  枰中棋子因花乱，怎么对下联？
0  方舟子说象棋源自印度，中国古代没有大象，你认为这种说法怎么样？
3  贝克汉姆7岁女儿想踢球，小贝高兴，但贝嫂不同意，粉丝更不同意
2  为什么每年高考前都会下雨？
2  睢阳区胜利小学创新家校沟通模式召开网上家长会
1  朝闻佛山今日教育，晚知佛山明日未来
3  2018年美国中期选举，你认为特朗普会下台吗？
2  「教科局」潞城市进行2018年幼儿教师公开课展示活动
0  《倚天屠龙记》中，空见神僧有多厉害，是什么水平？
0  “天龙三兄弟”乔峰、虚竹和段誉联手能否击败石破天？
2  高中生怎样背书又快又熟又牢？快速背书的窍门！
3  亚洲一国，穷的连衣服都穿不上，经济维持却靠出口内衣内裤
0  月圆月缺月无眠，怎么对下联？
3  联合国总部为什么会选在美国，有可能会在别的国家么？
1  第四套人民币带证书的值多少钱？
0  女子好主日月晴，如何对下联或上联？
3  撤下来还是挂上去？特雷莎·梅照片在母校牛津引争议
3  你支持特朗普再度竞选总统吗？为什么？
0  有哪些寥寥几字可以让人潸然泪下的诗句？
1  伊之密（300415)：让中国装备技术与世界同步
4  骚白的李白遭质疑：“那打野不拿红，你拿？你告诉我！”
1  韶关市中小微企业的生存和发展现状如何？
0  孙悟空打死了六耳猕猴，唐僧交出了紫金钵盂，唐太宗泪奔！
2  2018年受欢迎的考研调剂二区院校！
3  金正恩时隔40天再访华，专家称或与美抬高无核化要价有关
2  「我要找对象」第359—364期  医科大学的看过来！
4  DNF三保一阵容中，你遇到过最“坑爹”的C是什么样的？
2  上课时学生手机响个不停，老师一怒之下把手机摔了，家长拿发票让老师赔，大家怎么看待这种事？
0  《木兰辞》中说“军书十二卷，卷卷有爷名”，为什么十二卷军书上，每卷都有她爹的名字？
2  赣南师范大学
0  上联是：柳映池塘鱼上树，如何对下联？
4  你最认真玩过的一款网游是什么？
2  为了孩子上学，多少妈妈主动放弃更高职位？
3  又一大国坟场？法媒：叙内战或演变为伊朗对抗以色列
4  把两个等级不同的安吉拉放在一起，究竟会发生什么？
4  王者荣耀S11赛季这些射手容易上分
2  小学语文一二低年级高阶看图写话训练题  7  篇
1  正平路桥建设股份有限公司2018年第二次临时股东大会决议公告
1  机票退改签规范进展：多平台明确执行与航企一致标准
1  自3月23日以来，A股持续在3100点附近震荡，股市何时能突破该区域？
0  方舟子说象棋源自印度，中国古代没有大象，你认为这种说法怎么样？
3  天然气烤炉有什么隐患？
4  第五人格：屠夫下版本将全面加强？幸运儿也将崛起？
0  上联：柳乱池塘水，下联怎么对？
1  生意社：受国际棕榈油影响  国内价格小幅回升（5.7-5.11）
4  绝地求生：兄弟，这次我买了最牛逼最新的隐身挂，太搞笑了！
3  特朗普为何称美国不想再当世界警察，只想管好自己？
3  如何评价5G标准会议上联想的投票？
1  在支付宝上申请浦发银行信用卡靠谱吗？
2  慈利县组织收看收听全国高考安全工作电视电话会议
4  刺激战场最受老外欢迎  中国手游在海外打下一片天
3  地球上的三个著名的未解之谜，一直困扰着科学家
4  绝地求鸡：柯南穿越刺激战场，推理流选手之间的脑力碰撞
2  福建省56名考生通过清华北大自招初审
4  我的世界神世之旅钻石大陆04：从海神手拿到，十万年邪魔海鲸腿骨
3  以色列已做好一切跨境攻打准备，正在寻求美国支持，叙伊危机来了
4  王者荣耀：荣耀王者51星教你如何打野抓人，逆风强势翻盘秘诀
2  有哪些心理学小技巧可以运用在生活中？
0  国家一级美术师赵连蔼老师原创六尺斗方国画观音和佛画像图画作品
0  中华书法艺术—纸上跃动的精灵，书法课程回顾
1  选择欧洲投资，其实也是对个人资产的合理配置……
1  美元升值影响有限但需警惕
0  上联：一夜春至风，如何对下联？
1  我国为什要大力发展纯电动汽车？
3  比尔盖茨拒绝特朗普当白宫的科学顾问，你怎么看？
4  《王者荣耀》排位机制详细解析  除了段位还得看它
0  上联：年难过，年难过，年年难过年年过，如何对下联？
0  藏传佛教画唐卡为什么价格极其昂贵？
1  刘茹恬：5.8黄金行情反反复复，抄底就现在先看1330！
4  DNF：90级魔界地图如何将金币收益最大化？戳进来你就知道了
1  股民为什么不能总买低价股？
4  资深游戏人龙宇加盟益玩游戏，强化发行业务核心竞争力
0  水浒最硬气的五大好汉，鲁智深只能排第二，第一无可争议！
0  ALLOVE与比利时安特卫普DIVA博物馆有何关系？
0  既能放假也能收获经济  三月三，壮乡不一般
3  特朗普正式宣布退出《伊核协议》，伊朗会因此而害怕吗？
0  上联：荷塘月色美，求下联？
0  上联：有节有香有骨；求下联
2  现在学习电商专业将来就业前景好吗？
3  利比亚难民后后悔推翻卡扎菲吗？
2  孩子的成长宝地，学校的重要性，你竟然不知道？
0  上联：人到暮年多彻悟，如何对下联？
0  潮州工夫茶—炙茶
1  互金晚报：来财街非法吸存案宣判，中电投先融又一资管产品违约
2  2018河南优秀美术类培训机构作品——郑州艺廊画室培训中心
4  暴雪报仇八年不晚！魔兽世界玩家因攻击服务器被跨国追捕！
0  你见过最狂的一句诗词是什么？
2  上班族高效备考2018造价工程师考试的三步攻略
4  王者荣耀所有皮肤总价钱是多少？
0  举目四海五州亲！怎么对？
4  在王者荣耀里面，比上单送一血还要可怕的事情有哪些？
4  王者荣耀：玩了一年的老上单最喜欢用的四个英雄，每个都能一打五
1  中兴又摊上事了？中兴官网及天猫旗舰店下架所有产品
0  上联：春风执笔谁研墨，怎么对下联？
0  竹子繁殖特别快，如何才能根除？
1  燕塘乳业首家智能工厂投产
4  王者荣耀：钻石局中这几个法师没人敢拿，如果碰到九成是大神！
4  RNG打野卡萨有意而为拉起国旗，你有什么看法？
3  波兰医院需要排队吗？
4  绝地求生黄金大奖赛，鹿晗，周杰伦，陈赫明星战队成绩突出
1  买了份基金，不加仓，就放在那里不管，会有什么结果？
4  王者荣耀真的很公平吗？
3  以色列抢了巴勒斯坦那么多土地，为什么还会得到世界各国的承认？
0  日本人为什么看上去总是很干净？
0  禪意山水賞析的感悟
3  普京授权核武器仅仅是威慑？此举更是联合国闻之胆怯！
3  假如日本沉没，日本冲绳人迀移中国你会接爱吗？
0  一夫妇连生10胎都是女孩，春节对联写着。上联是，家有千金不算富，请答出下联？
1  格蕾特2017年营收2.11亿元  净赚1867万元
3  普京就职典礼前  其最大政敌因非法集会再被捕
4  微信跳一跳：跨过金针菇这个坎，让你们看看1200分之后的世界
4  为什么网吧里面都是玩网游的，却很少看到玩单机游戏的？
0  茗茶起源知多少？
1  中国芯片并不落后！有一大类产品已百分之百国产
3  这个国家选举的结果  势必引起美国的高度警惕
3  世界旅游组织秘书长：中东地区旅游业呈现复苏势头
1  证监会集中打击严重扰乱市场信息传播秩序违法行为
2  人生随时可以重新开始
1  企业丨你有69项企业所得税优惠可享受！
2  你怎么看待父亲精神分裂，母亲下肢残疾的他高考却被清华录取？
0  方舟子说象棋源自印度，中国古代没有大象，你认为这种说法怎么样？
0  潍坊的方言魅力在哪里？
1  建筑行业从业人员的前景如何？
3  印度管理在全世界首屈一指，为何印度国内到处脏乱不堪？
4  今日RNG对阵FNC会上Mlxg还是卡萨？
4  做黄游算是  IT  业吗？-Anitama新声
2  「毕业季来临」高中毕业的你必须抓紧时间申请名校！
1  迅雷成为中国投资协会常务理事单位
4  王者荣耀：初夏活动上线，收集特饮兑换特效，夏日皮肤即将降临
1  赣能股份监事会主席坠楼  董秘称一切以公告为准
4  在英雄联盟5月8号更新的8.9版本里，有哪些比较重要的内容？
3  特朗普宣布美国退出伊核协议有什么后果？
0  上联：万龙聚首，下联怎么接？
0  红宝石的颜色有哪些？
3  以色列被德国纳粹几乎灭绝，现在以色列国内为何不反德？
4  漫画季中冠军赛：四大远古AD谁可称王？
2  知识｜人民日报推荐！135首语文教材必背古诗，建议收藏！
4  《巫师3》最新画面MOD发布  雾天下雨环境更真实
1  红杉诉币安曝传统VC失区块链掌控力，币交易所江湖酿血雨腥风
2  大学录取通知书中的银行卡可以在家转学费进去吗？
0  下联：晴野鹭鸶飞一只；求上联
3  日本教课书如何描述美国原子弹事件？编得差点就信了
4  男生的哪些行为会让女生觉得俗不可耐？
4  你最认真玩过的一款网游是什么？
0  初学诗词，如何不让自己所写的诗词沦为打油诗？
2  如何看待五十五岁以上的教师，有对这年龄段老师工作量等方面的优待照顾政策吗？
4  截止至2018春季赛季后赛，谁是lck第一adc？
3  美国刚对伊朗放狠话，俄罗斯就给小弟送温暖
4  dnf这是曾经的奶爸王者，如今却成了地下城的标配！
2  2018呼和浩特市区中考学生体质测试考场有19550名00后
2  2018广西公务员考试成绩查询和资格复审注意事项
3  想要打败以色列有多难？
2  河北公办普通高校本科学费标准要调整
2  温县一中举行第22届成人仪式暨高考30天冲刺大会
1  商品价值决定商品价格，价格是价值的货币表现
1  阿里云增长远超华尔街预期，2024年营收规模将达285亿美元
3  韩国“霸道二小姐”调查碰壁  矛头转向其母
2  苏州大学和江南大学谁的实力更强？
3  与生菜相关的大肠杆菌爆发蔓延至美国29个州
3  投票事件过后，联想今后的日子该怎样走？
4  王者荣耀体验服更新：李白的大招下调，苏烈定位更加明确
0  上联：江中鱼东游西藏，下联怎么对？
3  叙利亚一军事据点遭以色列导弹袭击  叙拦截2枚导弹
3  差距24岁的法国总统夫妇，他们是真爱，还是做样子？
0  上联：只恐夜深花睡去，如何对下联？
3  美国总统特朗普家族照片，你认识哪几位？
4  绝地求生新版本枪械后坐力大改，褒贬不一，这是什么原因？
2  在永州工商职业中专读书，老师扣学生手机，还要被退学吗？
3  macrom节日现场庆祝活动，世界玩商联盟体验圈现场报道
4  王者荣耀：王者峡谷世界杯阵容，韩信李白双边后卫
4  战地军火库  系列
1  信用卡提额五大妙招，分分钟一张大额信用卡！
3  如果小布什不发动第二次伊拉克战争会怎么样？
0  秦始皇陵为什么一直没有打开，打开以后对目前的中国会有什么帮助吗？
1  车险承保亏损榜第2名  国任财险连亏两年去年净利-2.7亿
2  宁县等11县明起接受省级义务教育督导评估
0  上联:一轮明月亮天下，下联怎么对？
3  因退出《伊朗核协议》而犯了众怒的美国会被世界孤立吗？
2  寓教于乐~江干区积极推进中小学安全教育体验场馆建设
1  以茅台酒现在的价格，你认为它还是用来喝的吗？
1  合阳县未来有什么发展？
0  上联：上班为下班，如何对下联？
2  你怎么看待网上出现“什么哥”与“什么妹”的称呼？
0  上联：泰山黄山赵本山，如何对下联？
0  山水摊开即为画，静等下联，大家请赐对？
3  特朗普只是一个商人，更是一个政治素人，美国如此发达的国家为什么会选其当总统？
1  巴菲特股东大会全纪录：十四大亮点不容错过
0  为什么用搜狗手写汉字时，有的字写不出来，而非得用拼音输入？
3  很多人可能不知道的，关于俄罗斯胜利日阅兵的一些小事情
2  上外贤达分数线，关于艺术留学美国海外学院概况
2  电气专业在电力系统的岗位介绍
1  大老板经商的十大方法，明亏暗赚
3  特朗普8日将宣布是否退出伊核协议  炮轰前国务卿克里与伊朗搞“影子外交”
3  和城府深的人能有合作伙伴关系吗？
4  我的世界：打倒末地塔
0  诸城恐龙化石在京城火了！北大学霸都成了“他们”的粉丝……
4  《DOTA2》GESC泰国站结束  北美战队VGJ.S夺冠
0  低音单簧管在管乐团存在的意义是什么？
3  普京签总统令：要求2024前，俄罗斯要成为全球5大经济体之一
4  措辞严厉！微信官方提醒开发者：小游戏拒绝“分享滥用”行为！
0  《周易》之“蛊卦”
2  上课时学生手机响个不停，老师一怒之下把手机摔了，家长拿发票让老师赔，大家怎么看待这种事？
0  古代的路由器
1  A股六线复盘流水日志—2018.5.8
3  为什么要结婚？
0  上联：百鸟朝凤，下联怎么对？
1  陈瀚谦：日线十字星，黄金多空1316争夺待破位
4  ESL宣布与英国约克大学合作开展选修课程
4  Faker游戏天赋究竟有多高？
4  绝地求生空投降落房顶怎么办  爆炸跳绝技技巧指南
3  投票事件过后，联想今后的日子该怎样走？
0  鹧鸪天记龙子湖漫步
0  上联：一人一碗一双筷，怎么接下联？
4  你以为他只是韦神带来的附属品吗？他还你一个爆炸的直播间
1  债市爆雷不断，违约已超130亿，“16中安消”暴跌40%
4  《第五人格》屠夫掌握这3个玩法，轻松一打四超神
2  10.4、考研初试若是跨专业考生，如何兼顾专业课和公共课呢？
1  潘刚32岁，出任伊利集团总裁是怎么做到的？
4  「直播中」GK  VS  JC：GK中野双核使用新人登场
3  意大利罗马市中心巴士再次起火  系2018年第10次
3  欧盟回应美退出伊核协议：任何一国都不能单方终结
3  委内瑞拉的惨状给我们带来哪些启示？
3  朝中社发布金正恩专机内部照片，配有专属办公桌等设备
0  上联：大雪艳红梅，下联怎么对？
4  SE下血本！《古墓丽影：暗影》预算超1亿美元
1  招商蛇口拟以85.5亿元收购招商漳州78%股权
2  「研备考」分析加压再发力｜县二模之后，局长召集各中学专题研究
3  印度领土只有中国1/3，是如何养活13亿人口的？
2  2018安徽机电职业技术学院招聘编外人员17人公告
1  湖北凯龙化工集团股份有限公司关于董事会换届选举公告
0  方舟子说象棋源自印度，中国古代没有大象，你认为这种说法怎么样？
4  荒野行动：稳！只要玩转这4个超好用的技巧，吃鸡再也不是梦！
0  上联，月色淡淡映千山，如何对下联？
3  星巴克再涉“种族歧视”事件  厕所将对公众开放
3  投票事件过后，联想今后的日子该怎样走？
3  美国建国不过两百年，为什么会成为世界强国？
1  巴菲特股东大会犀利吐槽：虚拟货币结果会很糟
0  上联:人生不易风风雨雨，怎么对下联？
1  厉害了，我的国
2  2019年US  News美国研究生金融（Finance）专业排名
3  印尼爪哇岛默拉皮火山喷发  机场停运居民已疏散
1  板块继续一日游式轮动，明日涨幅榜又该轮到谁？
0  现藏于台北故宫博物院的褚遂良《倪宽赞》欣赏
3  投票事件过后，联想今后的日子该怎样走？
4  王者荣耀：最常出现在铂金局的英雄，星耀是瓶颈，猴子在内
3  菲律宾旅游部长陷贪腐丑闻辞职
2  理科女生，语文，英语强项，数学和综合差，报考什么专业好？
2  一群穿着好看的小朋友，认真阅读的样子比玩耍时候更人见人爱
2  大学四年你都学到了什么？
3  联合国还能坚持多久？
2  拥抱大数据，挺进低龄市场，千万留学用户平台小站教育的进阶之路
4  《王者荣耀》主要玩猴子，要什么名字？
2  2018年造价工程师考试各科目特点，考生必备！
1  主持人被罚没1亿  因“抢帽子”操纵39股
4  Steam上面有没有跟暗黑破坏神相似的免费游戏？
2  如何提高疼痛学卫生职称中级（师）考试复习效率？
3  以色列抢了巴勒斯坦那么多土地，为什么还会得到世界各国的承认？
1  委内瑞拉通胀率全球最高，飙升137倍，靠股市和比特币来对冲赚钱
3  伊朗为恢复浓缩铀活动做准备  伊核协议还保得住吗？
4  KZ战队欧服排位战绩曝光：普遍段位铂金1，BDD选亚索放飞自我
3  比尔·盖茨展示了流感是如何杀死超过3000万人的
3  伊朗爆发大规模游行，如果伊朗政府动用武力镇压，美国会军事干预吗？
3  为什么中国人那么喜欢普京？
2  为什么河北总认为华北电力大学不属于河北？
3  售价15万人民币一盒的纯手工古巴雪茄，我工作一年也买不起！
0  出句：三杯浊酒吞离绪，怎么对另一句？
4  外媒热议FW战胜RNG！官方解说发推Maple是一个天才！
4  RNG被KZ战队完虐，MLXG、Letme究竟是谁的问题更大？
1  发现经济运行的轨迹：外贸进出口更加平衡
4  CF手游老兲：这个V3号的号主号不要了，可惜了这把红龙狙啊
0  民国最后一位才女，百岁尚能提笔！
4  王者荣耀S11赛季将于六月底结束  大逃杀定档暑期
3  女子嫁给非洲黑人，3年生下10个孩子，去医院检查医生大骂无知
3  意大利或在7月8日再度举行大选
0  “心上有日日上立”作为下联，应如何配其上联？
4  有没有必要买GTA5？
2  雅思考到生无可恋的同学，请选英国大学语言班
1  受惠于谷歌收购  HTC扭转连续11季度的亏损！
4  大疆精灵3se和晓哪个好？
1  P2P理财产品如何买：3招教你避过那些坑
0  上联：长江珠江潘长江，如何对下联？
4  王者荣耀：安格高地一打五  低调五杀
2  在职考研难吗？
0  上联：泰山黄山赵本山，如何对下联？
4  5月8号MSI比赛有两名韩援的SUP为什么会输给越南队伍EVOS？
0  唐僧四个徒弟中，唯一成佛的为什么只有孙悟空一人？
4  CF手游：角斗士生化跑酷，用上新武器手感就是不一样！
2  北京大学校长，是什么级别？
1  猪粪生产有机肥，万吨赚68万
2  南通“防灾减灾进学校”现场演练举行
1  末升段的转折量能加速！
4  DNF：5月10日游戏一周一次的例假，不要忘记购买二觉宠物
1  建食用菌厂地，能否占用基本农田？为什么？
4  日本PSN游戏销量周榜《战神4》依然屈居亚军
3  美国下一届大选特朗普会下课吗？
4  人类会不会是外星某种高级生物的试验品，或者说地球更像它们玩的一场游戏？
4  孤影挑战五人！作为巅峰赛中最强的男人，被这个五人小团队打败了
2  如何重新定义工作的意义？
4  LOL：皮肤售价火速下跌！官方此举大赞！
3  韩国执政党选出新党鞭  系总统亲密盟友
0  上联：秋水映月一船梦。如何对下联？
1  多因素支撑机构掘金港股结构性行情
0  日本最值得看的艺术展览大盘点！
1  众泰T800上市，全系标配上汽2.0T发动机
3  特朗普两个动作，让全法国和英国暴怒
4  龙珠超官方发布的六大强者战斗数值排名，蓝超贝吉特只排在第三位
4  王者荣耀：刺客打团时什么时候上场最好？
2  教育部等三部门专项督查校外培训机构，将暗访家长学生
4  王者荣耀：孙尚香团战精神皮肤上线时间，新皮肤售价多少？
3  战事持续升温！美国严阵以待！再次出击！
4  OMG澳洲邀请赛灵性转移阵地！网友：这是乾坤大挪移吧？
0  青龙戏白虎，江涛乐夜风。如何接句？
4  震惊整个饭圈的剑网3炜生素事件，了解一下？
1  养老保险里的个人账户有多少钱？有什么用？
0  六种装饰，流行趋势，六幅山水，留住你的心！
3  为什么苏联时代白俄和乌克兰在联合国享有独立席位？
2  中专真的不好吗？
2  MATRADE:CAEXPO  is  a  popular  trade  fair  in  Malaysian  exporters
4  王者荣耀巅峰赛，前5名中都有哪些大神？
3  周立波到低犯什么错了？
4  小本子再度归来  2018DOTA2勇士令状新添内容整理
1  艾格拉斯一股东因信披违规收深交所监管函
0  87版红楼梦剧组再聚首，“板儿”风华正茂，“黛玉”芳龄永继
1  *ST华泽被出具警示函
3  美国退出伊核协议，谁才是最大赢家？
4  和真队伍为什么不招个剑圣打野？
3  越南不闹了，印度也和中国聊起感情！短短数年为何变化这么大？
0  上联：不冷不热五月天。如何对下联？
1  美国宣布退出伊朗核协议并对其制裁后，石油市场大动荡
2  2018美高申请补录案例：不论何时，追求梦想都不会晚！
2  护考结束后你还需要注意这些！
3  在叙利亚美国和俄罗斯谁是正义的一方？
1  联想完成收购富士通  PC  业务51%，超越惠普及戴尔，重返全球第一
3  俄罗斯的人口为什么越来越少？
3  移民加拿大好还是澳大利亚好？
3  朵朵治病，还差20万元
1  别慌！特朗普最终确认退出核协议  但留有谈判余地或现转机
4  梦幻西游玩家直播召唤神兽  想要超级神羊的小伙伴看过来
1  从1亿到1万：中国式投资陷阱全梳理
2  如何成为高考语文作文“标题党”？
1  主力资金大幅流入，保险板块迎来机会
1  小米拟登陆港股  新三板雷军系公司何去何从？
3  韩国前总统朴槿惠真的很冤吗？
3  乌克兰美女泛滥，男女比例严重失调，如果你有机会认识她们，愿意交乌克兰女朋友吗？
4  为何斗鱼主播频频被挖？网友：毕竟某些平台毫无造星能力！
1  福晟国际2017年应占亏损较上年大幅增加
1  吃币or持币？罗永浩的炒币观
0  教你五部画好耳朵
1  怎么识別黄金真假？
1  9日凌晨特朗普将宣布伊朗核协议的决定，市场会抛弃美元追捧欧元等非美货币吗？
3  美国究竟发达到什么程度了？
2  高中生怎么教育？
1  药明康德成功登陆A股  华泰联合证券担任独家保荐机构
4  王者荣耀：团战最恶心的四个大招，有他们打团基本不会输！
1  河南除了宇通，双汇还有哪些厉害的企业？
2  我得了一种叫做“考研综合症”的病，怎么办？
0  上联：烟锁池塘柳？
3  因退出《伊朗核协议》而犯了众怒的美国会被世界孤立吗？
2  小学三年级（下）全部成语和词语注音和解释（高清版）
1  18年信用卡易下卡排名，其中有你的卡吗？
2  西安思源学院斩获全国大学生互联网软件设计大奖赛冠军
0  为何鲁迅写的“我家门前有两棵树，一棵是枣树另一棵也是枣树”会成为名句，而不是病句呢？
1  财政部：对按万分之五税率贴花资金账簿减半收印花税
2  教育部：严禁宣传“高考状元”，一旦发现严肃处理
4  「PTR」2018/5/7  更新日志：安娜增强，布丽吉塔削弱
2  初中毕业如何自学？
2  走进小学，感悟成长——九亭五幼开展幼小衔接活动
4  UZI上单薇恩惨被诺手单杀，小明德莱文杀穿下路带赢UZI！
0  上联：醉吟古今月，下联怎么对？
4  据说一周就可以做齐B套？韩服卢克困难模式概况简介
1  怎么补仓？你以前的方法都是错误的！
0  上联：叹人生苦短，今宵难眠。下联怎么对？
1  蚕食碧玉叶，如何对？
0  读什么书对写作有好处？
3  美国退群后，又提出了对伊朗核设施侵入式检查的要求，伊朗如何回应？
0  上联：醉吟古今月，下联怎么对？
0  举目四海五州亲！怎么对？
1  奇葩营销反获青睐，日清如何做中国市场的困斗兽，打响翻身战
3  英国在国际舞台和国内政治经济上的哪些行为让人发出了“不愧是老牌资本主义国家”的感叹？
4  《绝地求生》4X4小型地图回归  本月11日开启测试
0  上联：汉中桃李冠天下，如何对下联？
2  有什么适合初中生看的书？
0  中国古代有哪些匪夷所思的“奇技淫巧”？
0  理发店门前有一副对联，上联是“虽是毫毛技艺”，下联怎么对？
1  如何看待茅台更换董事长一事？
3  全球最成功的歌手却有着最失败的人生——迈克尔杰克逊！让人泪目
3  墨西哥普选临近  一周内已有五名政界人士被杀
1  「原油期货」如何办理开户业务——道成团队
3  英国男子发明「非塑料水瓶」，降解仅需三周
4  LOL东北大鹌鹑：后期拉克丝大招近乎0CD，高爆发高伤害，恐怖！
4  高手过招都是在分秒之间  这几个秒杀时刻让人热血澎湃
0  上联：泰山黄山赵本山，如何对下联？
2  8W赴美GC公费留学——Go  Campus
3  加拿大人口稀少，综合国力远不及美国，为什么美国从未侵略过加拿大？
0  哪些网络小说值得推荐？
1  2018微交易如何稳健盈利？
4  Rng为什么选巨魔？
1  阿里大文娱季度运营亏损35亿；《红海行动》将拍摄剧版
1  陈煦解盘：5.9黄金多日震荡，等待后期区间破位
1  首届“创领美好”创业大赛启动
2  网络空间安全，是一个什么样的学科？
1  中国股市：重磅利好，下周一大板块将大爆发！
0  方舟子说象棋源自印度，中国古代没有大象，你认为这种说法怎么样？
4  JAG官宣野王kakao重回LCK！
3  为什么亚洲很少有蒙古国的新闻？
4  怎样看待EDG、RW俱乐部仗义出手帮老对手RNG战队搞定去德国MSI签证难题呢？
3  一己私利与国际公义孰重孰轻
2  距中考还有40多天时间，但是不知道如何复习，怎么办？
2  关于考研学校：性价比极高的几所北方高校！
4  《王者荣耀》鲁班加强后，它的暴击伤害可以到达三万，你怎么看？
4  地下城与勇士新大陆搬砖图测试，快来爆18全属强卡和远古遗愿啊
2  常青藤商学院教育长王红兵老师深度分享：CEO的三项修炼
0  《红楼梦》中的袭人乖巧贤惠懂事，透过作者的笔墨，表达了作者什么的情感？
1  月工资4000  如何实现月收入2W
2  请注意，2019艺考时间表发布！
4  这几个英雄的技能配上闪现，秒天秒地毁世界，网友：我会牛魔大闪
0  传播阅读理念  宣扬读书风尚
1  20家券商资管规模达10.34万亿元
3  娶一位俄罗斯姑娘成本多大？
3  未满18岁禁止入内？这商场里卖的是啥！好奇心按捺不住了
1  庆元将打造绿色循环经济综合体  有何奇妙之处  ?
3  美国军队出现这些人  数量高达2万人  军方想解决一声长叹太困难
3  全球呼吸最困难的城市，被当地人称为“毒气室”，就在亚洲！
3  一个外国网友提问，我女友不喜欢特朗普，我应不应该分手？
2  温县一中举行第22届成人仪式暨高考30天冲刺大会
3  近期为何法国总统马克龙人气不断下跌？
3  一波一波的被制裁！普京是怎么把俄罗斯带入现在的社会？
2  大声朗读课文好处多，让孩子读出声音来
2  大田县举办第二届“孝道故里·十佳小孝星”颁奖晚会
2  语文课本里的那些插图，能认出10个算你牛！90后表示小意思
1  江苏铁科2017年营收2.97亿元  净赚9823万元
3  投票事件过后，联想今后的日子该怎样走？
2  清华大学、南京大学自主招生初审名单，宿迁这些尖子生入选！看看都谁家孩子！
0  琴声倚松共赏月，如何对下联？
2  学院经济管理系代表队在2018年全国财务管理决策大赛中喜获佳绩
1  小米的愿景和成长股的盈利持续性：落脚点都在物联网-策略周报
4  为什么现在没有人玩CS了？
1  “蒜你狠”威风不再？大蒜价格跌至十年最低
1  亨通光电：5G概念第一股，18年将一飞冲天
2  河南8名辅导员入选！“第十届全国高校辅导员年度人物”推选展示
4  恭喜RNG战胜FNC战队，粉丝的鼓励还是有用的，小虎终于爆发了
3  喷水枪对决AK47步枪，华人店主遭抢劫受重伤！危急关头，你需要的绝不只是武器
0  上联：东升旭日惊飞鸟，下联怎么对？
1  江苏徐能物供公司玻璃钢电缆桥架（地面）中标结果公告
4  世界上内存最小的游戏是什么？这游戏只有96k，你玩过吗？
4  《王者荣耀》里搅屎棍英雄都有谁？
2  遗传很重要，后天的努力同样重要，影响身高的三大因素！
3  调查发现  父母应该向成年子女收房租
1  央行征信中心挂牌十周年
3  假如你是普京，你有什么办法一招让美国“跪下”？
0  上联：世事识势，食诗是难实腹。下联怎么对？
4  王者荣耀新赛季，哪些英雄被加强，一刀变成一哥？
2  西湖大学形象标识征集首批投稿出炉，看看有没有喜欢的款式
1  慧科电子2017年营收636万元  业绩亏损381万元
4  《魔兽世界7.2》织雾武僧天赋加点，织雾武僧怎么加点？
1  现年45岁，欠债100万，人生还有希望吗？
3  安倍访问以色列，以色列用鞋子甜品招待安倍，对此你怎么看？
1  银行纷纷上调大额存单利率，部分银行较基准利率上浮达55%
1  日企业绩良好助推日经股指反弹
3  美国为何威胁要退出“伊核协议”？这背后是出于什么样的考虑？
0  上联，仙女下凡展歌喉。怎么对下联？
2  和老师相处的问题上，我们的孩子真的很玻璃心，家长要重视
2  河北2018年高校毕业生就业创业优惠政策有哪些？汇总
1  中国股市血亏老股民血泪教训：成交量永远“二不碰”，遇到立刻跑
0  2018“美之为美”中法国际友好交流书画展举办预展
1  买什么保险比较好？
2  安新县第十五届中小学生艺术节书画比赛圆满结束！
1  买卖点提升精髓：运用5日均线选股，句句经典，比股票书精湛
3  特朗普两个动作，让全法国和英国暴怒
1  基金定投适合什么人群？
3  92岁高龄的马哈蒂尔赢得第14届马来西亚大选意味着什么？
2  山西省长治市有哪些高校？
3  不留情面！特朗普内阁会议上痛斥国土安全部长：不能确保边境安全
0  上联：秋水映月一船梦。如何对下联？
0  方舟子说象棋源自印度，中国古代没有大象，你认为这种说法怎么样？
1  中国货币政策将如何走向？央行这个最新报告给出答案！
1  最有钱的3个河北人
3  特朗普退出伊核协议，油价疯狂过山车
4  DNF新装备栏预测：如果开放100级，新装备栏会是披风，还是头盔？
1  泰合系实控人王仁果失联：老东家华敏系抄底卷土重来
4  G2  CEO表示绝不退游：我们会一直支持CS:GO
1  1688联合中山灯饰产业实现首个“产地升级”
4  王者荣耀：韩跳跳不是逃跑第一的英雄了，他们跑起来三人都追不上
1  散户炒股学习巴菲特？比看100本股票书都要强百倍！
3  特朗普与奥巴马谁的执政能力强？
3  中俄大动作：邀中国进入国际空间站  无视美国！
2  上课时学生手机响个不停，老师一怒之下把手机摔了，家长拿发票让老师赔，大家怎么看待这种事？
0  博山刀（齐明刀）值钱吗？
2  中方县开展“传承红色基因  争做时代新人”主题教育活动
0  月圆月缺月无眠，怎么对下联？
1  外汇技术分析理论关键解析
1  GMO的加密货币挖矿业务开始运行：900比特币已经开采
1  企业，采购商寻求电子商务网络贸易信息的首选——雀搜
4  hero久竞铁了心要弄死QGhappy，将其挤出东部季后赛区你怎么看？
0  下联：白雾动情抱碧峰。怎么对上联？
1  从广场协议中我们能得到哪些启发？又能从股市中找到哪些机会？
4  虎牙直播迎来突破，网友：这比小狗复播更让人激动！
4  王者荣耀：5.9更新，露娜3款皮肤模型新旧对比，梦奇消耗质量回调
0  上联：泰山黄山赵本山，如何对下联？
2  陕西：今年底将基本消除66人以上超大班额
1  不是你不注重个人征信，而是你不知道他的好处！
3  美国小龙虾入侵德国，民众：公园里多的抓不完就是不会吃！
4  影游联动巨制《巴清传》不删档测试预约开启
4  《王者荣耀》里容易完成极限丝血却反杀的英雄有哪些？
3  马克龙为什么被称为是“富人总统”？
2  大家怎么看待半夜吸烟吃泡面的室友？
3  津反对党：拿女性做赌注，是满腔的政治热情，还是蛮劲的无处安放
2  河曲柳增义散文：难忘的记忆  印象中的引厚
1  FXTM：黄金多空双方展开拉锯战  美元大涨将终结这一局面？
0  外地人以为和顺是这样的，其实
4  MSI季中赛RNG对战KZ时表现的如何？
3  海平面上升，气候大会数据显示连法国也要受伤？看完总算知道了
2  河南考生586分报什么大学最好？
3  特朗普正式宣布退出《伊核协议》，伊朗会因此而害怕吗？
0  民间故事：称兄道弟，醉酒说出自己真实身份，却惹来灭族之祸
0  孙悟空和六耳猕猴竟然是一个人？唐僧白白挨了一顿毒打
4  5月11号MSI上，如何看待夺冠热门KZ对阵RNG的四TP？
0  菏泽市第二届领导干部临帖·创作展开幕
0  丰而为人：国色高手丹青奇才一一黄问芝
3  「新华简讯」阿富汗首都连遭4起爆炸袭击
4  《创造101》最新排名，谁是实至名归，谁的能力被低估？
2  影视留学｜美国影视制作硕士专业院校推荐
4  虎牙竟然称自己是最大游戏直播平台！这是哪里来的自信？
2  上课时学生手机响个不停，老师一怒之下把手机摔了，家长拿发票让老师赔，大家怎么看待这种事？
2  用机器人来盖教室，这个中国农村小学了不起！
3  加泰罗尼亚“独立”事件之警示
1  18年大蒜的市场行情怎么样，价格有没有可能提高？
4  弗利萨复活后战力提升终归是嘴炮，更狠的还属玩心机
3  怎么看待耶路撒冷将以特朗普名字命名美国使馆附近广场这件事？
1  银行圈都用什么微信头像？准到哭！
2  孩子上二年级了，学不好英语，有什么好的少儿英语学习方法吗？要不要去培训机构学？
0  画月上联：深居幽谷无俗事，下联怎么对？
3  宝宝在美国出生就有美国的身份证吗？
4  如何评价首个以职业选手命名的比赛uzi杯？
3  种族歧视还是针对闹事劳工？“不说荷兰语不可进酒吧”引议论
4  用了六年的台式电脑很卡，应该换硬盘还是换主机？如何解决这个问题？
2  我市推选出一季度五名“新时代好少年”
4  炉石传说：黑石山追忆，这1年龙骑士是传说，龙牧倒悄然崛起！
4  如何看待张大仙公布新女友，前女友灰灰表示“令人作呕”？
2  必做！2018初级会计职称考试《初级会计实务》最新考前模拟押题
4  LOL版本更新，盖伦加强成青铜局霸主，非办即抢成最强上单
1  需要关注的问题，虚拟货币是不是通缩经济？
3  亚洲最发达的国家，全国人口3/4是华人，满大街是汉字说中文
4  绝地求生：死亡回放，这个外挂真的不要脸
3  世界强国不少，为何美国如此强大？
3  投票事件过后，联想今后的日子该怎样走？
2  大学生活中你见过哪些让你反感的场景？
2  怎么看幼儿补课问题？
0  郭沫若：“人面杜鹃”何处是？欺世盗名太荒唐！
2  深圳南山公办中小学招聘99名教师
4  王者荣耀搞笑小动画：如何识别真假化妆品
3  默克尔说，欧洲必须把命运掌握在自己手中，再也不能依赖美国
0  沪剧作为上海的招牌戏曲，如何能在大上海扎根立足？
4  通过6224款Steam游戏的玩家评价，研究人士发现糟糕设计比Bug更让玩家反感
2  有哪些比较好的大专？
2  18年应届高中毕业生，现在可以报名参军么？何时可以开始报名？
3  受伤后的避风港  探访俄罗斯远东地区海豹康复中心
2  如果真的有如果，这个半命题后面你填什么？
2  重庆一小学体育老师罚学生赤脚跑操场脚底磨出泡  当地教委介入
2  燕山大学与巨鹿中学签订……
2  给青春期的孩子上哲学课，他说不闹的课堂学不会思辨
2  2018年二级建造师考试趋势及复习方法
1  致跨境电商新卖家-想赚钱，请做到  “多选品，少库存”
4  全球巡回赛RDGP已经启动了，谁能介绍一下怎么参与这次的比赛？
4  梦幻西游：刚买的打造号，刷波军火试水，没想到竟然出了大货
3  伊朗的战略目标到底是什么？
2  徐孟南《三人行》第四章：活动与测试
1  江阴银行陷萝卜章案风波  子公司被判赔偿恒丰8979万
0  洛阳民俗博物馆原来的国家特级文物三尊佛像和宝塔哪里去了？
1  到底攒够多少钱可以不用工作了？
2  明确目标，借力前行，会让你成功的更快「财富智慧听出来」
0  上联是“轻风细雨相思泪”，怎么对下联？
1  多措并举创新服务模式  西安航空基地着力打造一流营商环境
0  上联，秋深满山多秀色。下联？
2  教育，是生命感召生命的过程，是一个生命对另一个生命的影响！
2  2018年淄博市暨张店区职业教育活动周启动
2  围观亲亲校园：湖州市漾西小学来我校学习交流啦
3  快讯！韩媒：朴槿惠被送往医院
2  初中毕业能考大专吗？
4  王者荣耀狂铁胜率战士榜倒数第一！技能强，手短根本黏不住人！
2  原来押题还有这么多星啊！
4  DNF：罕见另类大佬，天选加深渊恶魔套卢克中竟然是个酱油？
4  高二不喜欢学习，所有总分成绩只有200分，以后该怎么办？
1  怎样在一年之内赚到15万元？
4  回忆经典游戏《幽城幻剑录》
4  如何看刺激战场中队友看见人从来不开枪，一直很佛？
0  如果让你穿越回古代，你将如何让古人认知我们现在的时代及科学？
2  学播音主持专业的人后来都怎么样了？
1  网贷平台「晴天助」获千万A轮融资
0  用交响乐写鲁迅，作曲家叶小纲完成心中夙愿
2  如何看待忻州一中两名学霸被保送至清华北大？
4  绝地求生：这些坏习惯注定让你难以吃鸡，第5个养成了就改不掉
0  上联：一夜风光去。如何对下联？
2  定边县第二中学召开安全警示教育大会
3  办理澳大利亚技术移民的流程是什么？
4  《魔兽》电影道具将被拍卖  法杖斧头匕首盾牌全有
0  你穿汉服的样子真的很美
1  中国股市的真相揭秘，为什么炒股散户亏的多？
1  有没有一种币叫刚需币
4  DNF新手如何判断卢克是否狂暴？
1  联想被踢出恒生指数意味着什么？
1  联想被踢出恒生指数意味着什么？
0  问东西南北，相逢何处，下联怎么对？
0  如何以《镜花水月》写七绝藏头诗？
0  一夜春风去！怎么对？
1  证劵投资如果不去公司上班，怎么自己接私活？
0  上联：泰山黄山赵本山，如何对下联？
2  幼升小家长必看，让孩子爱上国学
4  王者荣耀：S11赛季最废的四个打野，最后一个选了就可以六分投
3  如果日本对于岛屿沉没没有对策且会消失，日本领海会成为公海吗？
0  一夫妇连生10胎都是女孩，春节对联写着。上联是，家有千金不算富，请答出下联？
0  琴声倚松共赏月，如何对下联？
2  来看各武将是如何应对「期末考试」的
0  为何民国能人、才子辈出，许多诗人、国学大师都诞生其中？
0  如何理解“知其白守其黑为天下式，知其雄守其雌为天下溪，知其荣守其辱为天下谷”这句话？
0  晚看明月天上挂，如何对下联？
3  美国如果退出伊核协议，对伊朗国家会有什么影响？
1  巴菲特：中国最终会变成和美国一样强大的经济体
4  原IG打野Kakao解释离开原因：LPL生活太奢侈，是打野队员的坟墓
0  上联：今日头条通四诲，下联如何对？
1  阿里18Q1：收入增长61%，成本上涨110%，均创历史新高
1  职业羊毛党扰乱信用卡市场  亟需合力斩断灰色产业链
3  美国现在有几位前总统健在？
0  上联：微雨蒙蒙芳草渡，如何对下联？
3  中国和挪威签署体育交流合作执行计划
4  主播界公认的4大最美游戏女主播  MISS第一无可挑剔！
4  《DNF》玩家感叹；当了几个月的格蓝迪砖工，权当给别人当嫁妆了
4  王者荣耀赛季奖励的钻石，你们都用来干什么？
1  揭秘涨停板：6股封板！元器件板块掀涨停潮
3  湘潭大学流浪狗咬人事件怎么看法？
1  一个故事告诉你：究竟是“谁”在为中国股市买单？
3  如果日本国土滑向海沟沉没，要求中国人民收留，作为中国人你会接受日本人吗？
4  手游《绝地求生-刺激战场》迅速奔跑的外挂教程
3  专访：中非合作论坛约堡峰会成果正得到全面有效落实——访外交部非洲司司长戴兵
3  蒙古人为何没能同化俄罗斯人？200多年时间，俄罗斯依然是俄罗斯
1  鲁政委：年内降准空间有多大？
1  上海摩恩电气股份有限公司关于重大资产重组停牌进展公告
2  特岗教师新招4200人，特殊考生可加4分，三年后转正！
3  贾斯汀·比伯出门被拍，他把身材练得很好，气场越来越强大！
4  dota里面有没有你觉得你这辈子都操作不来的英雄？
2  大揭秘：特种部队“手势语”图解
2  沾化区第一实验小学：引导学生微笑面对学习生活  笑迎世界“微笑日”
1  柳州钢铁股份有限公司2017年年度股东大会决议公告
1  东亚纵财：黄金箱体运动，原油难破高点，日间走势解剖！
3  哪个国家可能会成为下一个超级大国？
4  大魔王系列03，从阴谋中脱颖而出——战法职业背景
1  广州达浩创业投资偷税1,017.99万元！市局：追缴并罚款509万元
2  常州新北龙城中学延迟开工  计划2020年9月招生
2  禁止中小学教师补课后，谁最开心？
1  宇通客车：受益政府59亿补贴  二季度销量有望大幅增长
4  少子化的两面，日本游戏店的机遇与隐患
4  英雄联盟：新英雄派克预告片曝光，比厄加特还要丑！
1  房贷利率又上涨了，这一次主要是首套房！刚需是等还是赶紧上车？
1  说特斯拉破产的人，你算老几？
0  秦始皇陵已被找到，探明是故宫的80倍，为什么专家迟迟不肯开挖？
2  公务员面试技巧，知识在于积累，你再不行动就晚了！
1  国家互联网信息办公室：2017年全年信息消费规模达4.5万亿元
4  今年或是LPL最有希望一年？Uzi夺冠后首播状态良好，欲冲击冠军！
3  普京新任期内外政策如何布局
1  为什么信用卡积分越来越不值钱了呢？银行一般都这么做……
1  任正非：华为的今天归结于这两大原则，四大要点！
2  学厨师去哪里学最好？
2  为什么那些在三、四线城市读大学的人更爱考公务员，戳中痛点！
2  研发和销售应该如何选择？
1  2018.5.12｜鸡蛋价格早报
0  一幅幅神话巨制  画出生命的涌动
2  高考试卷中的极化恒等式
4  在王者荣耀里面，比上单送一血还要可怕的事情有哪些？
0  领略中国红木文化魅力
1  “空壳”公司借款究竟给谁做了“嫁衣”
3  伊朗最终可能会妥协
1  网赚新手如何做到日赚300元？
1  新手投资的话买股票好还是买股票基金好？
1  现年45岁，欠债100万，人生还有希望吗？
4  《终结者2》跨界盘点  携手十大品牌开拓吃鸡战场
3  9岁女孩有5套豪宅，网上疯狂炫富，歧视：你们拼死拼活为自行车
1  谢其润，一个潮汕籍女孩23岁起执掌千亿大公司！
4  海底大猎杀  这么大的大白鲨一口得吃几只牛啊  暗墨解说
1  生意社：5月8日黄骅港煤炭库存162万吨
2  石家庄铁道四方学院怎么样？
2  饶河农场知青故事23｜追寻青春的记忆
3  发生了什么？日本上空战机轰鸣，安倍急着找美国商议
0  很多人不会写连笔字，通过这两个小窍门，连笔字越写越好看
0  云南“五墨彩画”最后的传承人
4  猴子第一次杀人被对面四人围攻，发怒后10连杀超神打哭对面
3  美国参议员麦凯恩说他的葬礼上不请特朗普，大家怎么看？
4  绝地求生步枪枪头盘点，枪口补偿器才是单排之王
2  自考助学班如何？
3  赞比亚严查政府车辆滥用现象  一华人因此被拘
0  看看5000多箱珍贵文物是怎样转移到台湾的
2  今幸人参皂苷：高考要来了，错题集准备好了吗？
1  苏州2017年上半年GDP总量超过了除广州、深圳外的13个副省级城市，苏州GDP总量为什么这么高？
1  唐山市政府发布重污染天气钢企限产停产通知
1  广发证券(01776)拟增发不超11.8亿股A股筹资不超150亿元
0  作为初代的孙女，纲手姬为何不姓千手？
3  中国富商澳赌场赢钱后扫货：拿下$19万奔富红酒，黑塑料袋装现金
4  2017年全球最赚钱游戏公司榜单：第一就是它，你猜到了？
1  汽车保险是不是继上一年越临近到期日买就越便宜？
0  汉字的读音、字形、意义（本义和演义）三者之间的关系是什么？
3  日媒：日韩首脑就推进双边关系达成一致
4  GTA5的可玩性是否处于目前沙盒游戏的顶端？
3  应该如何评价前利比亚总统卡扎菲的第五个儿子穆塔西姆？
2  中国民办高校的领航者
4  《绝地求生》高吃鸡率打法攻略  绝地求生怎么提高吃鸡率
4  怪猎世界销量突破790万套  成卡普空史上销量最高
0  《百年孤独》主要想表达什么？
2  招教和特岗教师有什么不同？
3  伊朗高官称不会发生战争，因为美国知道伊朗的军事实力
2  2018江苏苏州市公务员面试名单公示
1  股票中的突破形态
2  一张正方形的桌子砍掉一个角还有几个角？
0  《西游记》第一回  灵根育孕源流出  心性修持大道生（七）
3  国际观察：伊拉克议会选举  阿巴迪胜算几何
1  中国取消28项药品关税  印度药企：机会来了
1  庄家一般都是什么操盘思路？
3  为什么一个国家不能无限印钞票来让自己有钱，购买更多国外资源以及进行本国建设？
1  中信建投：行业快速增长阶段  药明康德估价为77元
2  上课时学生手机响个不停，老师一怒之下把手机摔了，家长拿发票让老师赔，大家怎么看待这种事？
0  上联：对好此联赢老婆。此联如何对？
0  上联：耳听为虚；请接下联？
2  你是怎样看待小高考的？
3  美军这次竟然开始帮助叙利亚？主动围剿该组织，目的很明显
1  为啥中国最赚钱的农业企业是它们？！（内附50强榜单）
0  室内设计：空间设计「极致新中式」重现禅城人文·传承岭南艺术
1  海上石油和天然气未来趋势展望
2  农村孩子是读完大学好，还是早早出去打工好，看完一目了然
1  老乡，别走！A股反弹了！
4  2018  MSI季中赛各大赛区大数据详解，LCK强悍的秘密都在这！
4  CF生存特训：最后时刻“大喷子”楼梯口完美操作，拿下“双杀”！
0  人过四十，三不动，三不换，三不碰，指的是什么？
0  一夜春风去！怎么对？
2  辽宁男孩考上大连某高校，父母办升学宴庆祝幅超过千米，网友批评太奢侈，你怎么看？
0  上联：雪后江山别有景，下联怎么对？
3  为什么越南人有那么多姓阮的？
0  上联：双肩挑世俗，怎么对下联？
0  微屏玉指书佳句，下局怎么接？
3  韩国称：中国发展正追赶韩国，认为韩国是宇宙大国！网友回复扎心
3  特朗普宣布退出伊核协议，失信的美国给中国发展腾出新的空间
1  一分钟看懂今晨青岛重要教育新闻
0  民间干支日时禁忌
0  对联：足不出户知天下？
0  上联：大地无声，黄土岂能埋笑貌，下联怎么对？
2  汉语探讨：“偕”是“动词”还是“副词”？
0  上联：泰山黄山赵本山，如何对下联？
4  吃鸡最认真的玩家，看了人家画的图，感觉我们根本不了解吃鸡！
1  钱启敏：前期放量反弹已经确定了突破有效
3  浅谈国际环境
3  黄坤明会见南非共产党高级干部考察团
2  科目四考试通过后，立马卸载了驾考宝典，顺手把教练也拉黑
0  书法家言恭达的书法艺术成就主要体现在哪些方面？
0  如果说你是一名职业画家，你想画什么风格的画呢？
4  梦幻西游这个鱼塘我承包了，竟然还有这操作？
4  你的群聊是否正在被小程序游戏毁灭？
0  上联：无锡山上山无锡，如何对下联？
4  王者荣耀｜铠的撩妹技术，简直是教科书级别的好吗？
2  GRE网考日期——2018
1  银行、证券、基金、保险哪个在未来更有潜力？
1  克明面业股份有限公司关于使用闲置募集资金购买理财产品的进展公告
0  在中国的历史上，你认为谁最伟大？
1  互联网有众牧宝养殖平台，三方获益，由人寿承保，靠谱吗？
1  超千亿并购！国内医药产业并购进入尾声，全球扫货热火朝天
1  京东集团发布2018年第一季度业绩  净利润15亿元  连续八个季度盈利
2  尊重人才背后的“人”才是社会进步
4  火影忍者手游：官方实锤高招S雷影19日上架，周年庆海量金币
1  东方碾磨2017年营收1.65亿元  业绩亏损260万元
0  李炳武书画作品精选，作品清秀淡雅，尤其花鸟画美感十足！
0  民间的传说，“酸儿辣女”是真的吗？
4  《葫芦娃》手游年收入超5亿元，国漫IP变现又多了一个案例
3  韩国网友热议：韩国人对中国的刻板印象和事实真相
3  英国现8米高“刀天使”，极具震撼力，10万把刀组成，寓意深远
0  怎样介定丑书呢？
0  上联：老子骑牛读书，下联怎么对？
0  上联：阎王邀我出绝联，怎么对下联？
2  这所学校的师生爱心爆棚，超赞！
0  书法的真功夫体现在楷书吗？
4  《彩虹六号：围攻》公布新赛季首批细节
4  DNF奶爸奶妈哪个吃香？
2  一个复读两年考上清华的学生和一个高三考上普通一本的学生，哪个更优秀？
3  童年时国灭投奔怒海，他伊战曾冲锋陷阵，后成美国首名越南裔将军
3  堪比大片  犯罪团伙利用秘密武器阻碍FBI救援人质
0  《颂恩词》诗歌  作者：葡萄架下的秋千
4  同是网易出品，为什么《终结者2》没人提？
3  如果特朗普“撕毁”伊朗核协议，这个世界将面对什么？
2  中考状元坦言：3年来这16张图我已熟记于心，语文文学常识没丢一分
3  美国建国不过两百年，为什么会成为世界强国？
0  夜十三诗赋选辑：大梦古今谁愿醒，五更酥雨又敲帘
0  读书：5部绝世佳作，本本蕴含大智慧，不是人人看得懂，参得透
0  要怎样学好平面设计？
4  王者荣耀  在满级满装备下哪个坦克最强  第一名打都打不死
0  淮南子——俶真训（译文）
1  联程旅游2017年营收7546万元  净赚491万元
1  Paypal公司CEO：数字支付将会取代信用卡
3  普京在刚上台时说要带领俄罗斯成为强国，就目前的形势来看，俄罗斯是否成为了强国？
4  LOL皮肤纪念币免费拿！MSI集卡你集齐了吗？
0  贾平凹为什么把西安叫做废都？
3  从日本经韩国回国能办韩国过境签吗？
4  五十岚孝司新作《血污  月之诅咒》宣布登陆Switch，5月24日发售
2  美国文书：写给招生官的“情书”
3  运载50吨，航程超过7700公里，比运20小一圈却落后了数年
0  唐代的曲江宴是什么样的？
2  方海光：互联网时代的智慧学习与教育大数据丨白丁会客厅
3  如果叙利亚、伊拉克、伊朗抱团打以色列，美国不插手能打赢吗？
1  余额宝自我救赎道路充满荆棘：银行催命符一符又一符，狗急跳墙了
1  2018年“创客中国”山西省创新创业大赛启动  奖金最高10万元
2  2018年5-8月雅思口语Part2  新题一览（第一弹）
3  去日本吃什么好？
0  唐朝开国名将是谁？
2  如何看待教育部规定严禁宣传“高考状元”、“升学率”，一旦发现严肃处理？
4  如何评价《刺客信条编年史：中国》？
4  你最喜爱哪款游戏？为什么？
0  耽美小说发展前景怎么样？
2  新乡医学院临床医学专业录取，这个学校怎么样啊？
1  重磅！大盘震荡，盘面出现新机会！股民：“它”终于来了！
1  宁夏嘉泽新能源股份有限公司关于上海证券交易所对公司
1  富士康IPO获准即将登陆A股
3  外交部提醒中国公民近期暂勿前往以色列与叙利亚边境等地区
4  网友趴出“第五人格”抄袭内容，其中牵扯太多事情了！
4  你为什么喜欢RNG？
0  顶尖的艺术作品是雅俗共赏还是知音难寻？
2  南阳市体育局精准扶贫“防溺水”安全教育走进寺湾镇小
4  星云激励计划第一季启动在即，千万奖金奖励区块链开发者
4  任天堂Switch会员9月上线  年费127元包含20款免费游戏
3  澳洲一男子60年来每周捐500-800毫升血浆  一共救了2400万名婴儿
3  亚洲鲤鱼已完全失控，一路吃光其它鱼类，鱼类泛滥有多恐怖？
0  上联：雷電雲雾都有雨，求下联？
3  河流始终是最好的隐喻  白鹭如一叶风帆  魂跟在后面
0  保定哪里有卖庙会会谱的？
3  如何做好一名准铲屎官？
4  提高吃鸡概率的最佳之选  4款热销游戏本推荐
0  上联：泰山黄山赵本山，如何对下联？
4  绝地求生：刺激战场沙漠地图怎么样才能更容易吃到鸡呢？
2  今年达罗捷派学院有什么暑期项目吗？
0  《水浒传》中宋江为什么不把扈三娘嫁给林冲？
2  重大消息！广西公务员笔试成绩已可以查询！赶紧查询！
2  用奥数来评价天才并不全面
4  《斗罗大陆》唐三成功打破封号斗罗，全因为小舞的神助攻？
1  余额宝部分开放升级，新基金有风险吗？
4  卡普空财报保证新财年有两款大作登场
3  耶鲁白人学生不满黑人学生在公共区域打盹报警
1  家庭投资该如何去建设方案？
4  DNF：搬砖党为你分享，游戏币比例回暖，魔刹石涨价，春天来了
2  怎样背书记忆的更加牢固？
3  从美国要退出伊核协义再到提出要撤销联合国五常否决权。背后有何深层动机？
1  手握美国国债1.2万亿美元，要是美国不还怎么办？
3  美国退出伊核协议是有好处的吗，这个好处是什么？
4  王者荣耀：论笑不露齿的重要性，这也太魔性了吧，让我先笑会……
1  东盟10国几乎全员参加首届中国国际进口博览会
0  上联：柳随风动不争东西南北；怎么对下联？
1  中欧班列深度解读-众说纷纭的“补贴”
2  这类证，大学生千万别考！后悔都来不及！
0  “这字能辟邪”，您喷对了，在传统文化中书法还真的有驱邪功用
2  超级有趣又好玩的英语笑话，不用担心怎么用英语讲段子了！
0  明清时期  中国科技发展为什么倒退
2  越丑越好！日本举办“失败婴儿摄影大赛”笑翻了
4  DNF：只有SS套大佬能秒安图恩BOSS吗？做好5点，散搭一样可以秒
3  在韩国旅游的32个人，现在会是什么心情呢？
4  现在王者荣耀做活动，金币降价5000买夏侯惇和达摩，哪个划算？
0  临武县宝玉石文化产业园19日开园  500个展位将亮相矿博会
2  大学生应不应该谈恋爱，以及应该持有怎样的恋爱观？
2  中国最伟大的科学家袁隆平，是哪所985或211毕业的？
4  DNF光怪陆离套装改版后怎么样  光怪陆离套装改版属性一览
3  “第一夫人”发布公益计划，抄袭米歇尔·奥巴马？
2  石鼓区：2700余名学生、家长变身文明使者
4  DNF：这3个职业能靠“颜值”进团，只要有一身漂亮的时装就够了！
1  浙江浙能电力股份有限公司签订战略框架协议公告
4  这些psv经典游戏不容错过！盘点值得回味的PSV独占游戏
3  中方同意在适当时候赴美磋商
2  那些自认为“读大学无用论”的人也该清醒了!
0  你听过最装的一句话是什么？
0  上联：江上荡舟经风雨，怎么接下联？
0  童鞋们，你们喜欢的毛笔现在又有新款式啦，最后一款超好用
1  你的短期目标是什么？
0  楷书写竖弯钩等笔画时，笔毫总拧巴起来，是什么原因？
1  辞职报告不批怎么办？
4  八位饰演貂蝉的女星，谁最不负闭月之称
1  大盘具备向上反弹的条件吗？
2  宣城要大力推进教师“县管校聘”，“无校籍”管理改革，最大难点是什么？
4  CF生存特训：开局拿“神枪”，16杀挺进决赛圈，3颗手雷炸哭对手
4  如果《我的世界》和《迷你世界》动用所有力量“开战”会怎样？
3  这些奇葩的人告诉你，什么叫“艺高人胆大”
2  220Ⅴ改380Ⅴ有什么方法？
4  有哪些游戏内存小又好玩？
3  看完朴槿惠的亲民照，再看看英拉的亲民照，你作何感想？
0  西游记收沙僧的时候，师徒四人都是坐葫芦过的河，没见白马，过了河以后白马又出现了？
1  泰州获国务院表彰  发行企业债享受“直通车”待遇
4  Adult  Swim  Games厂商特惠游戏盘点
3  特朗普面临暴风雨  法国要求其道歉
0  “范跑跑”之后这十年  中国道德观念经历巨大跃迁
0  上联：梦红楼，演三国，记西游，传水浒。下联怎么对？
3  大连棒棰岛一带的房子要追涨丹东市？得看朝鲜半岛北部是否靠谱
2  我只想问章莹颖的父母后不后悔把孩子送到美国？
0  为什么拉斐尔和梵高都死在37岁？
3  像委内瑞拉这样的国家和人民，是怎么混成连饭都吃不起的，根本原因是什么，如何挽救？
2  高考志愿该如何填报？让云瑞微课堂来告诉你
0  《和平友谊》亚太双城国际艺术节开幕盛典
3  #应许之地#以色列人是否对中国人十分友好？
3  以色列被指“目无尊长”？巴沙尔：强行威胁我们不把俄放在眼里
1  借条上写明以车抵押，为什么到期后不管用？
4  梦幻西游  坐骑成长完美129天宫卖42W高价
1  潘刚32岁，出任伊利集团总裁是怎么做到的？
4  虞姬：李白敢到我家来吗？李白：泉水杀，输入LLJ看得到什么？
0  稻草人的喜乐悲欢
0  古时的兵器重吗？历史学家称：绝不是你能拿起来的
1  快讯：沃华医药涨停  报于11.75元
3  为什么美国人一到18岁，马上会被父母赶出家门？
4  赵小臭：喉咙里有一颗乒乓球？大师段位女主播遭粉丝“叛变”！
1  半年违规催收1000余万次，网络借贷纠纷如何泄洪？
3  伊朗沙特为何势不两立？
1  青岛啤酒  600600厚积薄发的背后，形势乐观
3  肯尼亚一座大坝决堤至少32人死亡
3  普京为什么特赦叶利钦家族？
2  三本的学生一定会比211、985混的差吗？
4  植物大战僵尸2BOSS战422期玉米大战大鸟博士大海游戏解说
4  王者荣耀猴子皮肤哪个手感更好？
1  经过车检并交了强险的车可以把旧的标志去掉，换新标志吗？
4  DNF：站街增幅器简直无敌，玩家增幅15兵书成就奶妈崛起！
4  DNF：再出追忆时装活动，你最希望是哪一套？
3  你知道美国副总统的毕生心愿是什么吗？
4  毅力比人品更重要  这些东西更需要积累
4  玩家报复队友攻击《WOW》服务器  时隔八年获刑入狱
4  任天堂公布Nintendo  Switch  Online会员服务详情，五大服务开启
1  今晚，我来讲个租赁界的鬼故事
3  2018年美国中期选举，你认为特朗普会下台吗？
3  投票事件过后，联想今后的日子该怎样走？
2  1959年确定的首批16所全国重点大学都有哪些大学，现在排名怎么样？
1  海澜之家（600398)  18Q1报表验证复苏逻辑各项指标显著向好
1  用手机APP查询个人信用报告？要谨防潜藏风险
3  投票事件过后，联想今后的日子该怎样走？
1  新国潮趋势下，中国智造在年轻人的手中居然玩出这么多花样
0  “贫贱夫妻百事哀”的前一句，你知道是什么吗？
4  厂长千金来厂里找小伙，跟厂里的人说：没见过别人谈恋爱是不是！
4  5月6号uzi夺冠后直播首秀，如何看待小明使用德莱文带uzi的VN躺赢？
2  让职校生提前接受职业文化熏陶，湖北名师为中职生上专业课
1  杨月卉：5.12周评总结  多头逆境崛起，5.13黄金走势预测黄金解套
4  Uzi为MSI苦练这个英雄！只有傻子才会放给他
4  《武林外传官方手游》BT任务太凶险，只为比猪更强
3  关岛自古以来就是美国的领土吗？
1  英国的Crypto交易平台推出“第一受监管”以太坊期货
2  大祥区祥凤实验学校5.12“防震减灾”应急疏散逃生大演练
2  想在钢琴上面有所长进，应该做些什么？
0  《红楼梦》里薛蟠是如何出柜的？
0  上联：对牛弹琴牛尾舞，如何对下联？
3  刚刚，土耳其向美国隔空喊话：若禁售F35战机，必采取报复行动！
2  初级会计考试干货：第七章总结-第一波
1  第一批90后已当妈，这些淘宝店看一眼就让人母性大发
4  听说大表哥将脚踢《战神4》拿下年度最佳  网友们如何看待？
0  上联：微雨蒙蒙芳草渡，如何对下联？
1  五大视角解密PPP项目“出库”
0  《东游记》、《西游记》、《南游记》、《北游记》，都分别讲的是什么内容？
3  反对根本没用？6月下旬土耳其将收到首架F-35A战机
2  2018年山东一模理科535分，报什么大学好？
1  部分转债跑赢了95%  A股  巨额资金准备涌入套利
0  光域精美插画作品选
2  为什么很多广东人会说普通话，而北方人却很难学会讲广东话？
3  20余国外交官点赞汶川地震灾区建设新貌
0  上联：六木森森，松，柏，榆木，杨，槐，柳。怎么对下联？
3  20余国外交官点赞汶川地震灾区建设新貌
1  上海炒股冠军无偿奉献多年苦研的跟庄技巧  跟庄吃肉竟如此简单！
4  方舟生存进化  63  这龙跑的太快把自己摔死了
0  古诗词中最经典的送别词，虽仕途失意但温柔乡可慰
4  黑鲨、红魔的散热对决，不成熟的液冷PK稳定的风冷，结果扎心了
1  为什么说打麻将之前千万不能上厕所？
2  学生选择iPhone手机对吗？
0  上句：春江花月夜，下句如何对？
2  张家界市一中举办庆“五四”青年节校园迷你马拉松活动
2  广东文艺职业学院美术系2018届毕业生作品展
1  月缴1000，60岁后月领近3000！这种保险来了解一下
2  教育部新政策，艺术加入学生考核中
2  父母有这几个特征，孩子可能会越来越自卑！
1  股市中，怎么画压力线和支撑线，在上影线还是实体处？
3  印度一年有多少游客？
3  学厨师，有年龄方面的限制吗？
2  湖南大学的会计硕士专业怎么样？
2  英语最重要的就是结构，这些结构你都清楚吗
3  韩国政府力阻在日领馆前设劳工像  市民团体怒了！
0  上联：敲冰煮水，如何对下联？
3  从美国要退出伊核协义再到提出要撤销联合国五常否决权。背后有何深层动机？
0  七律·重游北京有感（新韵）
3  伊朗多次怒怼美军，世界警察为何数十年没动手？
3  美国中餐馆老板遭劫遇害  华人业主学射击自卫
1  一位炒股天才13年坚持只用一招，看透主力动向，未尝一败
1  投P2P本金加12%利息全打水漂  后来我开始研究贷款
0  上联：公鸡打架头对头，下联怎么对？
4  假如你是投资商，绝地求生里哪个城区的房子最值得购买？为什么？
2  今年高考增了5万人，对用同位法，或线差法报志愿有什么影响？
3  去泰国自由行，大概停留5天，需要带多少钱？
4  玩王者荣耀遇到最6的骂人是什么样的？
2  一考生贿赂主考官的岳父，却被当面耻辱，他报复手段令人拍案称奇
3  健身和健美有何区别，仅仅是体型差距？俄罗斯俩兄弟告诉你答案
3  为什么以色列只抢巴勒斯坦的土地，而不去抢其他国家的？
2  北大校长将“鸿鹄”错读为“honghao”，诚恳道歉
2  口语丨你最好……（做什么  /  怎么做）
2  蓟州区2018年初中招生工作实施方案（附招生范围）
4  刺激战场：双倍奔跑速度？他是VIP8吗？
2  终于出了！2018四川省特岗教师招聘公告已发布，4200人！
3  鱼龙混杂的法兰克福主火车站，夜晚出门需小心
2  如果遇到了一个很烂的数学老师怎么办？
4  复仇者联盟3，盘点一下死去的英雄，洛基最惨，钢铁侠差点挂掉
4  王者荣耀：我只是觉得他们吵闹，6分木兰，唤醒意志！
3  你是怎样看普京第四次就任俄罗斯总统的？
4  王者荣耀：你的手机玩王者荣耀卡，估计是你的手机商没交这笔钱吧
2  大学应开设职业生涯规划一课吗？
2  考前辅导与建议化学篇
2  关于北大校长，我选择原谅，并且有点困惑
0  上联：微雨蒙蒙芳草渡，如何对下联？
1  开美食广场，一方出钱及管理，一方出关系及资源，股份怎样划分合理？
3  铁丝网下的中缅边境市场，一块钱都是巨款
4  CF生存特训：手无寸铁之人交给我，秀恩爱迟早是要出事情的
1  伯虎品金：5.8早评  黄金震荡  原油暴跌  早间金油操作策略
2  合江县佛荫镇中学召开2018年初三体、实考考生培训会
3  投票事件过后，联想今后的日子该怎样走？
4  英雄联盟：LCK冠军出征MSI，官博晒出的东西透露去极强的求生欲！
0  上联：绿水小桥一壶酒；如何接下联？
0  一组写老师的对联，看着看着不禁潸然泪下……
0  上联：鸳鸯嬉戏，搅动一池春水，请对下联？
4  DNF：玩家20颗豆子买来荒古，打出14亿伤害，这次赚翻了
2  部分英国名校热门专业  已关闭2018秋季入学申请
4  《旅行青蛙》在淘宝挂牌，马云的不做游戏，打脸了！
2  「父母问答」如何化解青春期孩子的“逆反”情绪
3  巴勒斯坦国总统阿巴斯为涉反犹太言论致歉
0  厉害了我的国，中华文化博大精深，挂上旭日东升国画，感觉穿越了
3  普京：我从人民中走来，赴你二十年之约
3  有哪些国家有能力替代美国成为世界警察？
1  “娱乐大玩家”朱晔被立案调查  曾涉多宗知名交易
1  为什么现在三四线小城房价涨这么快，以后会降吗？
2  23岁，女，想研究生考加拿大的学校，可行吗？
1  生产与成本的衡量取舍
3  老美在叙利亚东部又惨遭伏击，创下最大伤亡纪录，想复仇找不到人
1  信用卡万一被盗刷后该如何证明自己的卡在身边，以便索赔？
1  双赤字恶化货币暴跌  新兴经济体国家或将迎来金融危机
1  中国股市里带血的教训：坑害散户的罪魁祸首，看到谨慎避开
2  英语习惯用语600句
0  上联：泰山黄山赵本山，如何对下联？
1  当代东方投资股份有限公司
1  450亿债务突然爆雷，浙江明星企业向省里告急！
1  沪市大宗解读：机构卖出两股贵州茅台6.05%折价成交
1  上市券商4月份业绩分化：净利润环比增长最高至7倍
1  新手炒币交易平台注册免费领5000ODE价值2500元（第三期）
4  量子链首席工程师徐小龙离职
4  我的世界。如何不添加任何模组召唤一个超级巨大的史莱姆？
3  中国最铁邻国：对边境不设防仅派驻60人，两国士兵日常互动如兄弟
2  中考语文必考古诗文情景式默写汇总！考试常考，一定要熟记！
3  美国退出伊核协议的叠加负效应：中东更动荡，朝鲜要“掂量”
2  银行秋季校园招聘和银行春季校园招聘的报考对象分别是什么？
3  俄罗斯总统普京非常重视健康，有哪些养生之道？
3  加班并不是件光荣的事
1  没激活的信用卡就像一颗“定时炸弹”，小心！
2  武汉“新中考”方案公开征求意见
3  马云公益基金会助推约旦网络教育
3  你认为马克思的理论有不足之处吗？
0  二月二龙头节，唐代诗人李商隐的《二月二日》欣赏
0  为什么说‘’养儿防老‘’不道德，我们应该怎么看这样的说法？
4  DNF：十年过去，你玩的第一个职业是否还在坚持？还记得是谁吗？
3  特朗普才宣布退出伊朗核协议，以军方声称发现“不正常伊朗活动”
0  中国传世名画～洛神赋图
2  如何思考“决策、行动“并取得更佳成效？
4  《COD15》开发人员参展E3  或将展示僵尸模式
1  餐饮品牌设计赏析：一度茶
2  西宁必知教育新闻加餐正此时
3  如果美国放弃霸权主义，世界将会怎样？
0  方舟子说象棋源自印度，中国古代没有大象，你认为这种说法怎么样？
0  老树着花无丑枝，如何对对联？
1  “税延险”怎么保？居民能够获得哪些更多的保障？
4  Steam上仅存的这几款EA经典游戏开启了史低价促销
4  王者套路：马可波罗+刘邦，将自由人体系玩到极致！
1  马云李开复巴菲特……这些创投圈大佬，背后竟有同一个身份
4  《超杀默示录》：不一样的三国世界
1  征信黑了会冻结银行卡吗？
3  投票事件过后，联想今后的日子该怎样走？
3  美国总统小布什最尴尬的两个时刻是什么？
3  价值1.7亿美元NANO被窃取
1  “世界杯+全球首歀”结合，五月风口上的产物，后市又是一妖！
4  刺激战场：玩家们最想跳的几个点，每次跳这里都是落地成盒
0  为什么故宫会有那么多乌鸦？说出来都怕你不敢相信
0  解读茶桌上的几种“叩指礼”，弄混了可就失礼了！
1  从明星企业家到墙倒众人推，期间到底发生了什么？
1  别开生面  亮点纷呈  “2018东北亚（跨境）电商名品博览会”将如期而至
4  绝地求生中最容易犯的几个错误  职业玩家孤存也犯过！
3  美国为什么要改变土耳其现政权？
0  当作家们没了立场，他们写的还是文学吗？
1  早盘30只主力悄然进场，下午必定掀起一波浪潮，散户：该不该进？
4  为什么现在没有人玩CS了？
4  世界麻将大赛：专业比赛果然处处是陷阱，更服女解说！
0  上联：三更挑水，担回两轮明月，下联是什么？
0  春风一夜至，槐花十里香。10首槐花诗词，歌尽满天槐花雪…
0  方舟子说象棋源自印度，中国古代没有大象，你认为这种说法怎么样？
2  扶贫必扶智  苏州捐资千万助力贵州铜仁职校建设
2  区妇联举办幸福家庭大讲堂  提升家庭教育水平  帮助孩子健康成长
4  DNF：有了家庭后还沉迷游戏会怎样？玩家用事实告诉了我们真相
4  《英雄联盟》中被大家称为世界第一adc的uzi和别人有什么不同呢？
4  玩腻了《龙之谷手游》？《风色世界》简约又不失乐趣，等你来战！
0  道教祭祀需要杀生吗？翊圣真君下降解说佛和道教祭祀，劝解官吏
2  张绍东：武汉大学新时期本科教育改革，一切以学生发展为中心
0  旧金山中国城举行“我们在华埠”艺展  体现女性视角
1  悍牛金融网｜欧央行宽松政策偃旗息鼓  希腊银行恐面临血亏！
0  如何把“多吃新鲜蔬菜”说的文艺一点？
2  2019年US  News美国研究生会计（Accounting）专业排名
3  差距24岁的法国总统夫妇，他们是真爱，还是做样子？
1  炒股，是一件有趣能赚钱的事情，又是一件折磨人且容易亏钱的事情
2  河南郑州：职教学生  展精彩技能
3  意大利大选卷土重来  这只欧洲黑天鹅真的要起飞了？
3  为什么国际社会没有要求印度、巴基斯坦、以色列弃核，并对他们实施制裁？
0  首届广东大学生方言文化创意大赛落幕
1  进口胡桃木价格多少？谁有报价？
2  焦虑的中国父母，正在废掉下一代
2  石大克拉玛依校区举办第八期丝路讲坛
4  英雄联盟MSI回顾  RNG  VS  闪电狼：策略执行上被完爆
1  想看X战警联手复仇者联盟？可惜迪士尼被人用3800亿先进截胡了
3  普京宣誓就职，俄罗斯荣光会重现吗？我们拭目以待
0  如何用古诗词传递相思之情？
3  特朗普为什么可以单方面退出核协议？
3  离婚APP开发的可行性——英国网上离婚的实行引发的思考
1  龙头战法——市场最强超短手法
1  中国该如何构建自己的品牌强国路线
2  如何选择多媒体教学系统
3  中东地区局势混乱，伊朗能熬过今年吗？
4  怎样在几天时间内把自己的农药技术提高到王者水平？
1  上海今年将降低药品、医疗器械产品注册费30%
3  特朗普的“印太战略”前景如何？
4  阴阳师出场自带威慑力的四个式神  敢正面攻击他们的玩家都是勇士
3  印度人被英国殖民200年，为何却一点都不恨英国？原因主要有三点
4  再牛逼的元身，也抵挡不住玩家的脸黑
2  现在我们的网民是不是已经丧失了独立思考的能力了？
0  上联：大酱含将非武将，下联如何对？
3  委内瑞拉的惨状给我们带来哪些启示？
3  美国或借“协议”出手遏制伊朗
3  惊险！加油途中遭遇劫车  11岁女孩情急之下开门跳车
4  现在地下城还能赚钱吗？
1  对破位交易入场方式的一点简单思考（5月11日的记录）
3  到印度街头走一走  就再也不会嫌弃中国脏了
3  2018年美国中期选举，你认为特朗普会下台吗？
3  索马里发生路边炸弹袭击致8名肯尼亚士兵死亡
2  2018广西公务员考试没有进入第一批面试名单，还有机会面试吗？
2  别被简单常见的单词Just误导了正确理解原本英语表达的意思
3  为什么国际社会没有要求印度、巴基斯坦、以色列弃核，并对他们实施制裁？
3  如果美国倒了，韩国和日本会跟随俄罗斯吗？
1  此地险被我国遗弃，面积大过五个日本，现发现石油百亿吨！
0  上联：好友三千，却无人聊天，如何对下联？
3  夏威夷火山  喷出粉红火山灰
3  巴西八旬老汉苦练芭蕾  身材柔美堪比少女
4  CF手游帅天：新年广场实用跳箱子教学！学会轻松拿第一
2  电影《天才枪手》改编的原案是什么样的？
1  如果跌破3000点，A股还能怎么走？
0  红楼梦里李纨为何能够嫁给贾珠？这两个女该就是最好的理由！
3  韩国和日本的差距在哪？
3  美国给伊朗下最后通牒！明摆着想要开战，何必拖到5月12日？
0  红楼梦宁国府五个东西走向的大门是天安门，荣国府大门呢？
1  “90后”创业群体成长加速
0  《三国演义》中，曹魏为什么不乘蜀汉夷陵兵败，联合孙吴消灭蜀汉政权？
0  推介｜「青衿·未来」当代青年艺术家主题联展
0  方舟子说象棋源自印度，中国古代没有大象，你认为这种说法怎么样？
1  药明康德上交所IPO上市；腾讯领投优必选……｜周刊
4  梦幻西游：9技能须弥童子打书，结果却因为高级防御苦不堪言！
1  短线天才花一万小时研究KDJ精髓，开盘就能知道当天是涨还是跌
2  “第一学科”公益跑开幕  给奔跑一个爱的理由
0  上联：流沙河波涛汹涌，如何对下联？
1  赵寅然：5.12黄金下周我将重点布局，资金翻倍机会不可多得！
1  “丝博会”苏企开门红  落实项目164个金额372亿元
3  韩国20人整容后集体得上败血症，对于这个问题你怎么看？
3  有些专家在电视节目上说的头头是道，假设给他一家企业，他是否就能够做到扭亏为盈，你怎么看？
1  中国各省2018年第一季度的GDP，目前来说，又是贵州增速最快！
3  特朗普不顾国内外反对退出伊朗核协议的主要原因是什么？
2  如何看待五十五岁以上的教师，有对这年龄段老师工作量等方面的优待照顾政策吗？
0  最美80后太极传人：生活皆太极  年轻美貌经历不俗  附太极日常功法
2  中行信用卡校园健康跑  助力520
0  《山海经》作者是谁，为什么脑洞这么大？
1  纺织服装行业：品牌服饰景气提升  龙头公司稳健向好
4  穿越火线70kg  队友：这才像70！孤身一人去A点  先四杀再拆包
1  信托经理如实说：转型不做地产之后，发现别的行业更是一地鸡毛
1  目前有35万存款，怎样在短期之内翻倍？
3  日年轻研究者：日科技竞争力下降
0  为什么那么多书法家指责二田的书法？
1  无智能  不营销！芒果动力开启AI智能营销新时代
0  上联：塞翁失马，焉知祸福，如何对下联？
0  林彪元帅书法手迹，潇洒遒劲、自然天成，还是有一定的功底的！
4  《史上最坑爹的游戏13》第二关怎么过？
0  松涛奏琴风长起，如何对下联？
2  刘强东的大佬朋友圈告诉你：为什么一定要考好学校？
3  印度人问：哪些国家在本世纪最有潜力成为世界超级大国？
1  鸿普森2017年营收1.49亿元  净赚326万元
1  买一只活鸭一般需要50元左右，为什么有些烤鸭却只卖19元呢？
3  巴基斯坦白沙瓦人质解救行动
1  “国民牙膏”跌落神坛：曾15年销量第一  今连亏12年
4  梦幻西游：4年没有上号，上号后发现召唤兽仓库欠了200多万梦幻币
0  上联：千山桃花笑；求下联
3  美国总统坐凯迪拉克  你知道俄罗斯总统坐什么车么？
2  马上高考了，如果没考上本科，该何去何从？
0  “自强不息”，以道而解，竟有此间深意？道家文化确实博大精深！
1  共享单车之后，共享汽车接棒
2  2018年江苏公务员面试中，考生进考场前该如何做好心理调适？
4  MSI赛事RNG小狗打出神级操作，网友：这种状态是要通向夺冠之路！
2  北京航空航天大学研究生院怎么样？
3  对于特朗普退出伊核协定，你有什么想法？
1  富燃科技2017年营收367万元  业绩亏损443万元
4  荒野行动：独家秘技！360度无死角作战，网友：带我飞！
0  上联：泰山黄山赵本山，如何对下联？
2  让孩子变聪明的方法，不是补课，不是增加作业量，而是阅读！
1  富士康深夜IPO批文未提及募资金额，募资规模缩水将是大概率事件
3  阿富汗首位女上将，她饱经磨难、功勋累累，曾数次与死亡擦肩而过
2  哈佛教育学院演讲：孩子在学校表现优异的根本原因是什么？
2  青春期孩子适合读的七本书，值得教师家长珍藏
3  李克强出席第六届中日韩工商峰会并致辞
3  伊朗总统说伊朗将暂时留在伊核协议中
3  阿拉斯加对美国有多重要？
1  下周（5.14-18）有望爆发的热点展望
4  王者荣耀：同样装备下这4个英雄，能打出比其他英雄高一倍的伤害
3  利比亚难民后后悔推翻卡扎菲吗？
3  俄号称“战斗民族”，美国被人叫“世界警察”，美国全世界搅事闹事，到底谁才是“战斗民族”？
2  爱因斯坦死前为何要销毁笔记？
3  「天下头条」美国务卿称或允许私营公司在朝投资  以色列开始庆祝新美国大使馆开馆
3  你是怎样看普京第四次就任俄罗斯总统的？
1  甘梓毅：5.9EIA前瞻，黄金原油过山车行情，今日如何把握？
3  继以色列后  此国坦克部队杀入：张口就要叙利亚三分之一领土
4  冷门武器该如何选择—冷门武器使用建议
3  在联合国没有授权的情况下，美国等国攻打叙利亚算不算侵略？
2  敢叫板四七九的学校，全四川恐怕也就只有这10所，泸州一所上榜了
2  名校教师直言：这份史上最经典的学习方法，清华北大学霸都在用！
4  迷你世界：防熊孩子教程！只要学会了谁都无法进入你的家园房子！
0  精挑细选10幅，绝美工笔山水素材！
2  「权威发布」黑龙江省2018年普通高校招生录取批次设置说明
2  自招初审通过率稳定！广西大学初审名单发布
1  六氟磷酸锂价格大幅下跌  相关上市公司承压明显（附影响股）
1  5月10日晚美股道琼斯指数大涨200点，大盘11日依旧震荡，5月14日A股会怎么走呢？
3  投票事件过后，联想今后的日子该怎样走？
3  英智库专家：欧盟七年预算案将遭遇多重挑战  德国的态度尚不明朗
4  高画质游戏和剧情游戏，你会选择哪个？
1  互联网黄金业务将暂停？中国大妈请淡定
4  对于有些拿迷你好看的图，来对比我的世界火柴盒，你怎么看？
4  阿里：腾讯整条命都是小学生给的，程序员：再充五万，你会更强
1  2018年A股百亿富豪：何享健成首富  贾跃亭退出榜单
0  上联：悲欢离合全是故事，怎么接下联？
1  中国股市带血般的经验：谨记这些K线形态，永远卖在最高点！
2  如何申请亚洲城市大学在职MBA？
2  攀枝花家政培训机构有哪些能免费学习？
0  上联：笑看红尘人不老，如何对下联？
3  神操作出现在巴勒斯坦，弹弓竟能击落无人机！
1  一月内频繁上榜大宗交易的个股统计｜5月8日
3  你是怎样看普京第四次就任俄罗斯总统的？
0  上联：弹古筝唱民歌，雅俗共赏。如何对下联？
4  刺激战场-卡bug8级头盔，学会这个bug吃鸡翻倍~
2  儿子6岁，刚上一年级，每天作业要做到23:30，儿子疲惫不堪，小学需要这样刻苦吗？
1  “国产奶粉第一品牌”亏得一塌糊涂，它家奶粉还能吃吗？
1  宜宾纸业股份有限公司
0  上联：田在心上思故乡，求下联？
4  牧羊人之心萝丝娜装备搭配攻略  希望能够帮助到大家
3  最有希望成为联合国下一个入常的国家是哪个？
2  2018年清华大学自主招生初审通过人数学校排名和各省人数
3  像普京一样去俄罗斯西伯利亚打猎钓鱼度假，需要花费多少钱？
3  美国防部被指中文能力不足  国会要求防长设法改善
1  制造业不崛起，贸易战不休，短线炒股23个技巧
0  李可染《杏花春雨江南》现身中国嘉德春拍
3  印度留学生抱怨：“中餐难吃还不好看”，遭外国网友集体嘲讽
3  美司法部长：携孩童非法入境  将遭与孩子强制分离
3  美国“退群”推中东再入泥潭
4  论单挑，对付花木兰哪个英雄最克制她？
0  上联：公鸡打架头对头，下联怎么对？
3  可悲的流亡者  张作霖统治下的东北为何会出现贩卖白俄少女热潮？
3  巴西这个小镇美女如云，却无人敢娶
4  我的世界勇征空岛15  冲击30的弓，一箭让你消失在宇宙的尽头
0  100题诗词名句填空，一起来试试！
3  日本远离中国飘向太平洋，地震火山活跃，将滑入马里亚纳海沟？
1  “新三板+”收评：做市指数全天下跌3.11点，沪指收盘小幅上扬
2  山西国宝文物“晋侯鸟尊”在学生手中别样展现
4  王者荣耀：鲁班+张良的套路真的恶心
4  王者荣耀：双Q大战勇者胜，这场比赛后东部排名乱成了一锅粥
2  考生迟到2分钟被拒进入高考考场应该吗？
1  这只个股短线有望涨停！大胆布局
4  你玩过最坑钱的游戏是什么呢，那个游戏让你一入坑，深似海，从次不回头？
2  兴义市坪东中心幼儿园组织全园教师学习潘玲玲先进事迹
4  绝地求生：PUBG中国邀请赛或存黑幕，解说小楼四问蓝洞：给个说法
1  人贫不语，水平不流。请赐句？
0  上联：醉吟古今月，下联怎么对？
3  缅甸爆发大规模冲突，冲突双方政府军和罗兴亚武装力量有何仇怨？
3  各国领导人的工资：安倍最少，普京个人财产最多，特朗普却不在乎
2  小升初：哈尔滨12所民办学校介绍以及开放日，欢迎家长去学校考察
3  新世界格局下，2018年普京还会选择第四任总统任期吗？
4  怎样评价957和the  shy？
4  王者荣耀：体系最强英雄——姜子牙
3  美国参议员麦凯恩说他的葬礼上不请特朗普，大家怎么看？
1  CDR管理办法征求意见  具体细则仍待明确
4  有哪些毁掉一个游戏的败笔？
2  家长应该如何开发孩子的全脑
4  王者荣耀新英雄裴擒虎如何？
0  高端大气的毛笔，笔头弹性十足，出墨均匀，书写特别流畅
0  上联：多情自古空余恨，还能怎样对下联？
2  2018国考四川测绘地理信息局拟录用人员公示
1  龙马潭区召开2018年民营经济发展暨第五届劳动模范表扬大会
0  古人写文章遇到不会的字怎么解决呢？
0  爱情诗词｜锦瑟
3  日本明明是发达国家，为什么白人崇拜仍然这么严重？
1  你见过信用卡逾期最久的是多长时间？现在怎么样了？
1  完美的交易
4  全民无MSI转播权，小智回应：你认为LOL的比赛还那么刺激吗？
1  资管新规打破刚性兑付  已有银行停售保本理财产品
3  欧洲为什么要维护伊核协议，美国的话都不听了吗？
2  台北与四川宜宾举行教育高峰论坛  共话教育发展
1  股市分析：华夏幸福2017年报！
3  进军欧洲？中东三国会议上透露，伊朗正寻求在地中海建立海军基地
1  公募基金今年忙着“吃药”  医药基金该怎么选
3  MH370失踪两天，为什么能打通失踪者的电话？
4  DNF：如果重选择你会转阿修罗吗？玩家：当年搬砖之王如今沦落了
1  巴菲特，一生成功投资的最大秘密
4  DNF体服更新！升级活动/百变拼图/回归活动
1  大连银行：全面推动业务转型  步入发展快车道
2  上课时学生手机响个不停，老师一怒之下把手机摔了，家长拿发票让老师赔，大家怎么看待这种事？
0  方舟子说象棋源自印度，中国古代没有大象，你认为这种说法怎么样？
4  KPL王者职业联赛中英雄出场率排行，看职业选手常用英雄有哪些？
2  “热血青春就现在”，三水青年这个青年节过得不一样
1  中科网络2017年营收6955万元  净赚388万元
4  王者荣耀中的金牌打野之类的有什么用？
4  英雄联盟KZ战队的上单khan赛后接受采访表示：“打RNG只用了三成功力”，你怎么看？
1  第二十届高交会11月深圳召开
0  古诗词中什么鸟最多？
4  DNF最强预言家：15年的朋友看过来！你绝对想不到的……
2  专科临床医学生，实习的时候应该去三甲医院好，还是去普通医院实习好？
1  「摘金大盗」再次到千三才是跌破契机！
2  上课时学生手机响个不停，老师一怒之下把手机摔了，家长拿发票让老师赔，大家怎么看待这种事？
1  调查显示，在东北各城市中  沈阳成海归创业首选城市
0  下联：爱在心里口难开；求上联
3  今天凌晨  特朗普又震翻了全世界！危机一触即发
4  王者荣耀：自带弱化的英雄，不仅Solo能力强，还能对团队做出贡献
2  顺德佛山19所特色高中创建学校亮相！来看看有你的学校吗？
2  园林学校举办农林技能竞赛
2  你觉得最无耻的话是什么？
3  世界上最神秘的人种——根本不知道从哪里来
4  LOL：提莫全新造型Beemo来袭，大批提莫队长正在赴死
4  「学技术」BA.小剑杨戬神准爆发出装铭文推荐
1  早盘分析请关注
1  现在什么生意比较好做？
4  一男子因对魔兽世界发起网络攻击  被判有期徒刑
0  上联：惜缘长怕君先去；求下联
1  降低征信负债，提高申卡申贷成功率！
0  「涵江历史名人」忠廉爱民的黄琏
4  刺激战场：你好  我来收快递了
2  教育部：中小学教材不得夹带教辅二维码
1  刘清嫣5.9金价走势不断回调，做单者迷失方向，5月主多获利稳健！
4  绝地求生：最难达成的几个成就
2  德州市经开区赵虎镇赵宅中心小学举办“讲普通话  写规范字”启动仪式
4  LOL-解说昊恺怒刚喷子：你还是多关心下你妈
0  云横东岭松挺立；有什么好的下联呢？
2  世界微笑日  江苏泰州晒巨幅人拼笑脸图案
4  RNG战队letme的支援能化解KZ战队khan的单带吗？
2  为什么我们一定要读书，读书有什么用？
4  绝地求生日服怎么进？绝地求生韩服怎么进？奇游教程详解
1  财务报表中值得注意的陷阱
3  韩总统府高官：朝美首脑会谈时间地点公布在即
4  DNF：看看钢铁直男是如何玩情人节告白游戏的，怪不得没有女朋友
3  华人资料及咨询中心获英内政部年度社区融合大奖
1  谁是江门上市公司的“业绩王”？
2  中小学收补习费，周一至周四下午多上一节课合理吗？
1  新零售现新玩法  安心店开启“心零售+公益”模式
1  中国航发动力股份有限公司第九届董事会第三次会议决议公告
4  发姐与嗨氏同样是千万收入的大主播，一顿饭就看出了差距！
2  日照一中：李雪梅老师谈高考历史备考
1  「BtcTrade每日资讯」比特币回调，山寨币全线回暖
2  教育部部长：不允许宣传“高考状元”!  网友：为部长点赞！
3  全球最危险6大犯罪集团，排第一位的战斗力凶悍，跟特种部队硬干
1  什么是坏账准备？坏账准备又该如何进行账务处理？
1  MACD十拿九稳的黄金战法：堪称千古绝唱，值得你一读再读！
3  英拉和哥哥他信均遭政变的的根本原因是什么？
3  星巴克再涉“种族歧视”事件  厕所将对公众开放
3  为什么澳洲监狱要把犯人和恶狗关在一起？
2  教育部正式发布我国首个英语能力测评标准！
3  美盟友组建多国部队渗透叙利亚，公开支持伊朗，美军很恼火
0  会昌：传统手艺焕发新活力
2  教师职称评审制与自然晋升制并行，你怎么看？
3  投票事件过后，联想今后的日子该怎样走？
3  麦凯恩明确表态：在我的葬礼上不希望看到特朗普
4  「全军出击：真人出击」之以多欺少
3  巴沙尔是个好总统吗？
4  2018年如果骑士夺不了冠军，詹姆斯去猛龙怎么样？
1  央行允许银行倒闭破产，那么储户的存款怎么办？
2  如何提高思考能力？
0  老兰溪人的记忆：金钟岭敲响金钟，老照片诉说它的百年变迁故事
1  投资界快讯｜绿云获得同创伟业1.8亿元B轮融资，迈入准独角兽行列
3  以色列会对伊朗核设施实施打击摧毁吗？
1  深交所对乐视网提出33问：要求说明是否会触发暂停上市
3  以伊新领域激烈角逐，伊朗连下三城赢得先手，以色列决策失误了
3  中等强国里，伊朗和加拿大、澳大利亚相比，谁更强？
3  差距24岁的法国总统夫妇，他们是真爱，还是做样子？
2  汉字和英语的优点和缺点分别是什么？
2  罕见好资料！初中几何这14种解法，孩子吃透了，中考不低于138分
0  为什么茶叶店或烟酒店没什么客人，但还能开下去不倒闭？
3  60年前的“飞碟”碎片重现英国  专家：热水缸做的
1  有100万存款的是普通人吗？
1  期货有声：5.6  为什么期货模拟盘做的好，而实盘就是一做就亏呢
3  为什么以美国为首的西方国家越来越没有契约精神，说的话签的协议随意曲解和退出？
2  有什么方法上课能不困？
2  事业单位  马鞍山含山县招聘政府工作人员5人
1  中国经济平稳运行  物价走势呈现两大特点
0  文化丨  著名作家沈嘉柯继《最美古诗词》后，再推新作
3  外国人买重疾险吗？
0  上联：老翁田野锄杂草，如何对下联？
0  墨言味：一种生活方式的取向  中国水墨九人展在京开幕
2  四川成都文科555分能读哪些学校？
1  荷兰壳牌同意出售加拿大自然资源公司，交易总价值达33亿美元！
1  药品营销专业怎么样？
3  美警察误将便利店顾客当小偷  持枪威逼其返还商品
3  你支持特朗普再度竞选总统吗？为什么？
3  叙利亚首都疑遭以军导弹袭击、难道是以色列动的手？
2  护理学校哪里好？
4  《王者荣耀》跟《英雄联盟》最大的不同点在英雄，还是场地？
0  只愿君心似我心，下句如何对？
3  中国人去巴基斯坦，真的有端着AK47的1米9大兵保护吗？
0  为何我们要学佛｜仁焕法师
2  高考最后一个月如何快速提分？
0  荐·书丨《苍蝇》人之脆弱，不如一只苍蝇
0  「书法问集」46、觉得范曾写字和田英章一个水平，你们怎么看
4  王者荣耀：打架不用自己动手的英雄，最后的保证你没见过
4  影之诗：萌新入坑指定卡组推荐，随从法卡组的攻略分享
4  王者荣耀怎么看双Q大战，以XQ拒绝横扫3:1复仇QGhappy？
3  巴伐利亚州两火车因调度失误严重撞击，造成2死14伤
2  名校推荐班说明会抢报中！
1  百余家拟上市企业  获“政策大礼包”
4  《战争机器》开发商：希望《怪物猎人世界》增加新怪
2  黑龙江高校文创项目亮相深圳文博会
0  上联：醉吟古今月，下联怎么对？
4  激战修罗四大护法！大话2免费版神秘Boss周常挑战
3  男子在餐车就餐遭拒绝，扬言要曝光乘务员，你怎么看？
1  纸种涨价幅度在每吨100-300不等，部分化工品种单月涨幅已近2成
0  上联：莫言老舍老，如何对下联？
1  黑马带你读财报3：利润表隐含着什么意思？
1  移动支付这些细节不注意，可能导致余额减少，很多人吃了哑巴亏
0  《西游记》孙悟空最大的不同是什么？
4  越是期待越玩不到！这些游戏今年内能玩上算我输
3  日本凭什么拿下印度高铁订单？
3  前竞选搭档成麦凯恩憾事？佩林：我受到沉重一击
2  长沙2018年初升高直升生名单公示  第二期
4  梦幻西游：文墨活动被削！玩家一下午获得3个月华露！
2  怎样才能更好的激励自己学习和成长？
0  中医有哪些流派？
1  什么是国债？为什么美国人可以欠那么多国债？
2  如何看待小学生每周去复旦旁听，自称听得懂“量子力学？
1  你觉得炒股好玩吗？
2  珠晖区学校建立结核病三级防控体系
2  王官学校：珍爱生命  远离溺水
2  参赛人数和设项不如以前  高校运动会热闹氛围不再
2  中山大学怎么样？和暨南大学哪个强？
0  下联：饱暖思淫欲。请赐上联？
0  文学｜36个古诗词中的文学典故  短而有趣！
4  英雄联盟RNG：MLXG不去打MSI，跑去卖麻辣香锅了？
4  《魔兽世界》里腐化艾泽拉斯的古神都是谁？
2  2018年广东高考不好好努力，上大学形势非常严峻
0  看懂十二生星座，让他更爱你
2  山西襄汾：举行成人礼仪式  培养学生感恩美德
2  普通人家的孩子能负担香港大学的开销吗？
0  身不修不可以齐其家
2  家长们该如何区分野鸡大学？
2  如何看待俞敏洪说北大今天在衰退，中国大学教育还处于失败阶段？
4  RNG战队发布备战海报，Letme直言“比起压线我更懂得牺牲”，你怎么看？
1  两市小幅低开沪指跌0.04%
2  “成长税月”趣味运动会开赛，小学生角逐“税收达人”
0  上联：泰山黄山赵本山，如何对下联？
2  高中生怎样度过关键的高二阶段？
3  美国攻打伊拉克后没有发现大规模杀伤性武器，谁来惩罚美国，联合国到底有没有作用？
4  王者荣耀：灰灰之后，张大仙再次天降女友，688村民表示不能接受
2  留学生在日本神户、札幌这些相对较小的城市求职困难吗？
4  任天堂新任CEO：要把智能手机游戏打造成10亿美元业务
0  历史上真实的武松怎么死的？
4  5月11号英雄联盟MSI，RNG遗憾输给了KZ，怎么评价本局比赛？
0  上联：下雨天留客，如何对下联？
4  我的世界：简单炫酷的穿衣方式
3  英国最勤奋的送奶员，30年没有休假，每天3点过起来送牛奶
1  南宁八菱科技股份有限公司
1  人民币的中间价、在岸价、离岸价有什么区别？
1  净利润暴增192倍，中国芯片最强龙头股全面爆发，18年将超万兴科技
1  长沙会成为中部老大吗？
0  对联:心花，烟花，昙花一现？
1  知名游资动向：欢乐海岸营业部出手它，或缔造下一个超级龙头妖股
4  迪兰RX  VEGA  56  X-Serial  战神评测：心中的“迷你”神卡回来了
3  非洲真的很热吗？
0  上联：暖日和风送春雨，如何对下联？
3  为什么印度人上厕所不用纸，都是用手，抠完再洗手？
1  亚洲前首富李嘉诚正式退休，由长子李泽钜接任，你感觉李氏集团还能辉煌吗？
0  黑风双煞横行江湖的时候，怎么不见洪七公出来惩奸除恶？细思极恐
0  上联：信步庭前看花落，下联有哪些？
1  银行定期存款/银行理财产品,搞不清楚你会吃大亏的
1  武新股份2017年营收4.13亿元  净赚1614万元
2  一个教师怎样才能使学生对自己所教的课产生兴趣？
2  为什么现在初中生的压力这么大呢？
4  你充过钱的游戏中，哪些游戏是你最后悔的？
2  2018年高考难度排行！这7个省份最难！
1  持有的股票一直不卖能等到牛市大涨吗，什么时候才能牛市大涨？
4  《街机三国志之吞食天地》里为什么要设计黄忠这样完全不平衡的角色？
3  中国减少大豆进口，扩大大豆种植面积，美国大豆再没机会！
3  时隔半年再现身，朴槿惠乘轮椅坐囚车全程垂头不语
2  语文老师坦言：吃透这10点阅读技巧及套路，阅读满分“手到擒来”！
0  为什么很多人明明看不懂西方艺术，却还能津津有味地在博物馆里呆很久？
0  上联：山水相依，独醉红尘万里，如何对下联？
4  Dota2:TI8绿本不朽珍藏一最值得购入的装备  特效比圣物还炫酷
0  如何练习硬笔书法？
3  伊拉克议会选举开始投票  系摆脱“伊斯兰国”后首次
1  下周机会与操作要点（附送精选强势股）
3  美国为何威胁要退出“伊核协议”？这背后是出于什么样的考虑？
4  名将有魂论《大掌门2》七武器如何养成
0  为什么现代舰艇所用的锚的形状，和传统印象中锚的形象不一样了？
1  陕西企业积极借力“一带一路”倡议  寻求发展新机遇
2  中俄高校在华联合共建乌拉尔学院
0  红极一时的《百家讲坛》为何风光不再？
1  美联储6月会议后金价或重新上涨  金矿股形成看涨背离
2  2018年职业教育活动周暨第十一届全国职业院校技能大赛开幕式举行
3  真实的美国到底有多么强大？
3  澳洲22岁男孩4.22秒解魔方  刷新世界纪录
4  连胜之后必连败，单排总是输？王者荣耀策划公开原因！你认吗？
1  港交所IPO新政步伐急  首家未盈利生物科技公司递交上市申请
0  北影版红楼梦罕见的幕后剧照，电影版史湘云比87版史湘云更漂亮
4  三大“烧钱”网络游戏排行榜，网友：在下万达公子“往死冲”！
3  美国退出伊核协定之后为什么会有“西方将不再存在”的说法？
2  杭州一高校教师35年坚持板书授课，每堂课都写满8块黑板，你怎么看这份坚持？
3  美国任期最短的总统是谁？
2  武威市凉州区将全部消除66人以上超大班额
0  我的字写的怎样？
2  2018大学生参加Java培训后好就业吗？
2  2018山东夏季高考时间和科目这么安排！4类考生可加分
1  后期策略独角兽再次冒头震撼来袭
3  普京表示如果中国禁止美国猪肉，俄罗斯将填补空缺
3  征服欧洲的成吉思汗是否能算成中国人的骄傲？
2  郑州大学凭实力入选“双一流”，你怎么看？
0  上联：泰山黄山赵本山，如何对下联？
2  小学语文必须掌握知识点（三）提分必备
3  以色列突然公布伊朗发展核武器的证据，有何用意？
0  沙河买卖买河沙，下联怎么对？
2  上课时学生手机响个不停，老师一怒之下把手机摔了，家长拿发票让老师赔，大家怎么看待这种事？
1  京东方A跌至4元，能否乌鸦变凤凰  散户：短期来看没戏了！
1  在没钱的情况下，如何做到全额度还款？
4  如果AG超玩会解散了，队员怎么办？
1  女老板自称赚钱路数广，陌生人还敢几十万往里投？结果亮了
0  金岳霖爱了林徽因一生，并终生未娶，你怎么看这种行为？
0  一饱眼福！当下日本最美的15歌展览！
0  《红楼梦一诗》君生日日说恩情，下句如何对？
3  如果日本国土滑向海沟沉没，要求中国人民收留，作为中国人你会接受日本人吗？
3  2018年05月08日上海本地餐饮新闻午报
2  2018山西（太原）大学生国际贸易商品展启幕
1  Shibor隔夜拆借利率连跌五日  5月份资金面压力缓解
0  「静庐原创」七律五首：风花雪月
4  王者荣耀里好玩的记录，你知道多少？
4  吃鸡游戏中，你被队友开枪打死或者开车撞死，接下来你会怎么做？
0  “花笑夕阳暮”下一句怎么接？
2  EXCEL每日一题：针对中国式成绩排名，你怎么解决
0  上联：泰山黄山赵本山，如何对下联？
4  打王者荣耀如果你选这三位英雄，即使残血也不用怕满血的脆皮！
0  曾冬：唐诗素描——常建《宿王昌龄隐居》
0  在中国的历史上，你认为谁最伟大？
2  高中数学公式汇总
0  上联：公公公园谈公事，有哪些合适的下联？
3  投票事件过后，联想今后的日子该怎样走？
4  DNF当初尊10什么操作？这个视频告诉你：都是水！
2  有什么好的适合初学者学习小语种的App或网站？
1  税延养老保险细则出炉，商业养老保险迎来春天｜新京报专栏
4  刺激战场狙神养成攻略，注意事项马上记好！
1  就差你了！河南七成企业已公示年报，6月30日截止报送
0  初学诗词，如何不让自己所写的诗词沦为打油诗？
1  主力资金强势买进这三十股，明日注定很奇妙，散户：值得入手吗？
1  外汇交易第十一周：交易信心收到打击了？没事，打击还会有的
1  废钢上涨动力不足，下跌预警要响？
0  上联：春江花开月明夜，下联怎么对？
4  如果用VR设备玩吃鸡游戏，是怎样一种体验？
2  崖壁求学路之变
4  刺激战场：“数据控”和萌新学会这招，保证每局游戏至少2个人头
1  根据剩余价值理论，利润来源于资本家剥削工人而创造的剩余价值，那亏损是谁创造的？
4  小智在直播中表示英雄联盟比赛没看头，你怎么看？
4  魔兽世界8.0武僧的可玩性怎么样？
2  即将面临中考，有什么好的学习方法吗？
1  杰西·利弗莫尔自杀的两个重要原因，你一定要知道
2  如何理解“人贫不语，水平不流”这句话？
2  汉语拼音和英文字母为何都有26个字母？
2  特岗教师招聘，特殊考生可加4分，可转正！
1  一位10年老股民的挥泪自诉：假如当初我没有进入中国股市？
0  上联，塞翁失马，焉知祸福？
2  大学生在校期间被禁止玩游戏，你们有过这种惨绝人寰的经历吗
1  上市银行涉房贷款合计逾24万亿元  开发贷刹车按揭贷减速
0  人死出殃讲解很多，你一定要谨慎！
4  城会玩  守望粉红天使皮肤秒变表白大会
1  矿业公司转行卖奶酪，广泽股份太“冒进”，结果净利大降……
0  金庸笔下十大高手排行榜，谁最厉害？
0  烧香为什么要烧三根呢？
2  学习马克思斗争精神：主义真  同志以奋斗不止
3  女子打急救电话遭接线员嘲笑：“你会死的”  送医后不久女子死亡
4  小米枪战搞笑吃鸡：化身洪七公华山论剑，单排12杀决战黄药师！
1  圈币市场暴跌的真相竟是他！币圈进入军阀争霸时代
2  德国教育才不是“让孩子输在起跑线”：立规矩是幼儿园的核心
2  如何评价六安市毛坦厂中学？
0  上联：泰山黄山赵本山，如何对下联？
3  全年法定带薪假日达28天！世界上假期最多的国家竟是它
4  手机上能玩侠盗猎车手吗？
3  世界上最具有凝聚力的国家是哪个国家？
1  山东龙大肉食品股份有限公司关于继续推进重大资产重组事项暨股票复牌的公告
1  无论你最后选择吊在那棵树上，不妨先看看这片森林的样子
0  「汉字心文化」：聆听台湾文字学家刘克雄教授讲座
1  标库商标叶晓群
3  历史趣闻：法国的门窗税
0  雨落青荷琴声起，下联怎么对？
4  武林外传：行走江湖全靠萌物？一代大侠不要面子的嘛！
3  美国宣布退出伊朗核协议  将对伊朗重启全面制裁
1  A股纳入MSCI在即  外资多渠道加紧布局
1  取3000万存款，银行会怎样对待？
0  小保姆初中二年级水平，苦练书法，十年时间入中书协成为书法家
2  示范引领  携手同行——雨城区一幼开展送教下乡活动
1  炒股会不会影响一个人的生活？炒股之人，无朋友无交流无快乐
3  叙利亚化武危机是莫须有的欲加之罪吗？
4  《莽荒纪》仙侣纪宁余薇降临《小米超神》，5月15日开启新版本
3  全球最穷国家：中国企业进驻后被要求日薪，改周薪又变月薪
3  为什么越来越多的人唾弃西方伪民主？
3  日本要来投资A股了，哪些股票会受日本喜爱？
1  数字货币老韭菜开始分为5梯队  你是第几梯队
2  千万不能这样叫孩子起床！否则毁掉的可不只是一天的状态！
0  上联：朝秦暮楚终有失；如何对下联？
3  为什么小国都喜欢自称为大国？
2  怎样看待学校替辅导班发招生卡片这件事？
1  今日早上10点数字货币行情非常好，部分币回涨
2  武汉大学和浙江大学，哪个实力更强？
3  为什么印度打不过巴基斯坦？
4  绝地求生刺激战场最奇葩的死亡方式你都试过吗？
3  愿望落空，盟友一点面子也不给，美军进退两难，欲寻求台阶下
4  英雄联盟：UZI首秀坎坷取胜，RNG战后状态依旧，熊猫祝其心态平衡
4  全军出击：遇到这种队友就别想吃鸡，枪神也只能送快递！
3  6岁女孩下身疼痛3年，发出臭味总被人嘲笑，医院拍片全家炸开锅
4  DNF荣誉治安官套，新手过度最佳选择！
2  你想知道高校非教师岗招聘都考一些什么内容吗？
4  当年的网吧五大天王，现在还剩几个，老玩家发现连客户端都没了
3  李明博23日将出庭受审  观众16日可抽签旁听
0  上联：双肩挑世俗，怎么对下联？
4  英雄联盟是不是已经凉了！看完揪心
2  孩子犯错后，优秀的家长应该有的3个关键表现
0  中国出土过哪些惊艳世界的文物？
1  前海开源沪港深大消费主题精选灵活配置混合型证券投资基金招募说明书（更新）摘要
2  以美育心，为孩子的全面发展奠基
1  2018打造“一带一路”信息港活动-深圳站成功举办
1  市场短期最强热点板块股：坚瑞沃能、三鑫医疗、真视通、华友钴业
4  你认为最经典的飞行射击游戏是什么？
1  港股异动︱超威动力(00951)预期上半年利润同比大幅下跌  股价下挫8%
0  我有个上联，请大家指教：中华上下五千年。请个下联？
3  12日热点新闻：「特稿」震后十年，见证我国“太空救援队”的惊人蜕变
0  方舟子说象棋源自印度，中国古代没有大象，你认为这种说法怎么样？
1  托管班如何经营？
1  马来西亚大选引发市场动荡  证交所重开要等下周
4  怎么看待RNG签证出现问题，顺位EDG去参加MSI？
0  古代打仗时，对方武将出城迎战单挑，为什么不直接用弓箭将其射翻了事？
2  活动丨全市各中小学校，“一彩一绣”进校园活动开始报名啦！
0  百道书单｜十年生死两茫茫，这些书真实再现了“5·12”汶川特大地震
2  第45届世界技能大赛住房城乡建设行业选拔赛在上海开赛
3  特朗普为什么可以随意废除此前美国政府达成的各种协议？
2  黑龙江大庆艺术生考学，艺考我们是专业的
1  蛰伏天猫3年后，Costco大陆首家店确定落户上海
1  美国、沙特联手推高油价后！中国放出终极大招
3  美以两国咄咄逼人，伊朗要拼死一搏：届时对谁都没好！
3  投票事件过后，联想今后的日子该怎样走？
1  德国3月进出口额同比下降
3  俄罗斯经济比较弱，为何综合国力如此强悍呢？
2  「书讯」山西经济地理
3  普京为什么特赦叶利钦家族？
4  王者荣耀夏侯惇全肉还是出一件暗影战斧？
3  菲总统痛批美国“怕死”  称“中国会保护我们”
2  福建省12名学霸拟保送清华北大
0  精美年画1
0  千古绝对！上联：心田种下相思种，下联堪称绝配！
4  暴雪的失策？盘点《魔兽世界》影响深远的BUG
4  DNF：旭旭宝宝为了这个主播，“豪刷”3000元礼物，逗乐网友
1  A股“入摩”进入倒计时！中国金融市场开放或步入新时代
3  花了钱就是大爷？印度“刁蛮任性”最终惹怒俄罗斯，被无情踢出局
4  闪电狼击败KZ战队，首轮五战全胜成最大boss
0  上联：蜜蜂采花花不语，下联怎么对？
1  交行金研中心鄂永健：一季度货币政策报告简评
0  为什么很多人明明看不懂西方艺术，却还能津津有味地在博物馆里呆很久？
3  美国以后计划殖民火星，如果我们跟不上节奏，火星提前被美国霸占了怎么办？
4  浦中说丨大吉大利，今晚吃鸡，不做“车鬼”，要做“车王”!
4  虎牙敲定5月11日上市美国，冠军AD八百万人气完美首秀，双喜临门
4  你会为了《逆水寒》而放弃《剑网三》吗？
3  美国总统特朗普重申支持拥枪  低头是为换取选票？
2  一个普通二本学校学生没钱、没资源、没关系，需要付出多大努力才能改变命运？
1  刷卡付款为什么要签字？正笔书写和胡乱写有什么区别？
4  MSI：RNG打野MLXG国际赛致敬哈皇Haro？峡谷先锋都不捡？
4  LOL：拳头是不是该把亚索删了呢？否则传统法师无法出场
1  为创新创业搭建沟通新平台，40名香港创业青年来扬考察！
1  加州  GDP  超过英国成全球第五大经济体，广东也超过了澳大利亚  |  好奇心小数据
1  南沙新能源汽车产业再落一子！将全力打造新能源产业生态集群
1  凌晨突发！富士康IPO批文来了，5大悬念待解！
1  你所知道的最厉害的90后是什么样的？
4  8日游戏精选：为什么说火麒麟毁了CF？
3  重庆的“穿楼轻轨”有多红？这个“洋媳妇”的波兰老家都震惊了
1  富士康IPO批文来了：5大悬念待解  市值能否超越5000亿
4  不推荐带闪现的5位英雄，女英雄只有她入榜，图3带上疾跑恶心到爆
3  意大利南部小镇枪击案造成2死3伤
3  大连一对夫妻携手做志愿者18年，为救助患儿曾义卖婚戒，你怎么看？
0  上联：天高任鸟飞，下联如何对？
2  考生注意！倒计时一个月  2018今年高考有这些新变化！
0  上联：沉鱼落雁千君醉，如何对下联？
4  《最终幻想15  PE》手机版的FF原来是这样子？反正是把我迷住了
2  内蒙古2018高考理科一模580分能报哪些学校？
1  实盘投资要多注意以下几点
0  一夫妇连生10胎都是女孩，春节对联写着。上联是，家有千金不算富，请答出下联？
4  狂铁出装推荐，能暴力收割也能坚如磐石
1  银行业金融机构资产达256万亿元
1  看看人家是咋炒股，分分钟进账百万！
4  《守望先锋》PTR新英雄布丽吉塔挨刀  安娜迎来加强
1  你见过信用卡逾期最久的是多长时间？现在怎么样了？
0  上联：鸦鹊枝头谈福祸，下联怎么对？
4  轮到这位中单崛起了！上分暴力，好多人还不知道！虐到对面说是挂
0  明代奇人王阳明到底有多牛？
4  荒野行动最被忽视的四把武器，其实都是神器，可能只是你不会用
0  下联：落樱如雪惜春残，如何对上联？
3  孟买比新德里发达，为什么印度的首都不是孟买？
4  DNF玩家：当初苦苦用20个红豆换来的武器，如今如此轻易就能得到
3  高调“退群”！特朗普又把世界震惊了，你知道这个决定酝酿了多久吗？
3  驱魔浪人在哪儿可以看？
1  创新驱动  引领高质量发展——对话河北天朔医疗用品股份有限公司董事长臧哲波
4  大司马：我有血怒谁敢靠近我？  谁能挡我？飞机：你是真的莽夫！
3  泰国这位迎宾小姐，突然在中国爆火！网友全在学她“微微一笑”
1  秦梓昕：5.12黄金本周总结，下周黄金走势分析及操作建议
4  为什么说布万加的修炼场是DNF老版本刷经验的神图？
0  红脸红心红屁股，日日红运。如何接句？
4  绝地求生：这个道具比吉利服还要阴险，杀不死用烟雾弹戏耍敌人！
3  印度一男子不顾劝阻要和熊自拍，被咬死，大家怎么看？
2  当前，数学未解之谜都有哪些？
1  中国股市里血一般的教训：短线永远不碰，晚了有你悔的！
2  如何理解“人贫不语，水平不流”这句话？
1  1996年的粮票值多少钱？
1  龚方雄：BAT回归将加速中国资本市场的机构化和国际化
2  西安教育何时了
3  中国小伙在加拿大丢自行车  警方公布嫌犯照片寻线索
0  孙悟空七十二变，猪八戒三十六变，那沙僧多少变？
3  印度男子追求16岁少女多年未果，跟踪少女到学校门口割下她的头颅
0  上联：砖连砖成墙，怎么接下联？
4  王者荣耀：为什么KPL上无人用铠，这些原因让人无可奈何！
4  《穿越火线》十周年庆典即将来临，它作为该庆典召唤神龙必需品！
0  你读过最孤独的句子是什么？
2  小学数学：1—6年级，吃透这份“知识清单”，数学不考100都难！
0  看破红尘后该怎样出家？
1  如何找到最好的品牌营销策划公司？
2  申请澳大利亚留学签证，必须准备保证金吗？
4  阿里巴巴把《旅行青蛙》嵌入淘宝，游戏与电商结合新模式你看好吗？
4  《王者荣耀》里有输出、有肉、有控制、有位移的最全能的英雄是谁？
3  普京是个怎么样的人？
3  美国目前在中东地区的战局如何？
0  上联：柳着金妆闲钓水，如何对下联？
4  英雄联盟LPL  BO5最后一场都会响起的音乐
2  最容易受委屈的“兄弟”985大学，好生源不断，实力差距很大
2  福建：民办学校与公办学校今年起同步招生
3  1941年泰国政府向美国宣战，美国政府为何拒绝？
3  感恩奋进  跑向新生  2018汶川马拉松圆满收官
0  爱在人间，人间有爱。如何接下句？
3  英媒：美国第一夫人梅拉尼娅再陷剽窃风波
3  你对“美国优先”怎么看？
2  考研话题丨盘点考研六大有前景专业
3  征服欧洲的成吉思汗是否能算成中国人的骄傲？
2  于朦胧：兜里揣着归属感就能浪迹天涯
1  美日韩打土豪分田地往事：携号转网真的能终结中移动一家独大吗？
2  分析一下，当今大专生的出路？
1  百年巨头奥林巴斯停产退出中国，日本制造难道集体衰落了吗？
0  《道德经》中的10句话，每一句都醒悟人生
4  《刺激战场》除了吉利服，还有什么衣服的隐蔽性高？
0  国风计划-硬笔书法入门（干货，不做标题党）：提和折的写法
2  如果多一些这样的校长，农村教师地位再不高？天理难容！
4  下载破百万，TapTap评分8.0！这款搞怪吃鸡手游为什么能脱颖而出
0  那些已经开棺的帝王遗体是怎么处置的？有这4种方式！
3  为什么美国人一到18岁，马上会被父母赶出家门？
3  特朗普“撤军说”将如何搅动叙利亚局势？
2  祁阳一中：健康教育融入班级篮球赛
4  快讯：QG  3-0  GK，Song、Fly边路东皇保Hurt刺痛GK的心
4  红魔游戏手机体验  这些与众不同让你掏腰包
1  “职业羊毛党”扰乱信用卡市场  亟需合力斩断灰色产业链
1  黄岩这项补贴申报昨日启动
3  特朗普正式宣布退出《伊核协议》，伊朗会因此而害怕吗？
4  iBoy：被扣了肯定不是因为别人喷我，当时刚好有事去拿东西！
2  新会高级技工学校与冈州职业技术学校，合并申报技师学院
3  叙中部几乎全部重归政府军  反对派撤离
4  王者荣耀：被削了无数次的男人，宫本武藏巅峰回顾
2  志愿填报术语解读｜录取分数线、录取批次和投档线，怎么区分？
4  DNF：手贱换了海博伦，本来是件好事，结果却让人大跌眼镜
2  为什么朱婷可以通过面试成为北师大研究生？原来女排里有学霸
0  上联:  ，儒非儒。道非道。自称老子。有什么下联可对？
2  高中数学易错题集锦，按类型分析错题原因，吃透一题，拿下一类题
2  掌握这5点，教师资格面试备课，既轻松又高效
1  睿意德新三板退市谋A股IPO张家鹏深度垂直布局再提速
4  RNG吃鸡分部虎牙带妹首播，反狙击95名水友，网友：XDD几时来？
4  这些绝望的瞬间任意一个都能让DNF玩家删客户端
2  2018年广东省无线电测向锦标赛在乐昌举行
3  那些当年被滞留在辐射禁区里的狗狗，后来怎么样了
4  几个小技巧，让你的微信跳一跳提升百分，排名不上升都难
0  这8句诗词看似潇洒，原来是古人在吹牛！
2  菲尔兹奖得主在浙大阐释数学之美：学数学就像学艺术
4  神经猫之父操刀腾讯互娱独代《女皇陛下》布局微信小游戏
4  LOL中你认为走A手感最好的ADC是哪个英雄？
3  中国轻松拿下“800亿桶”石油外加一座城！特朗普气得直跺脚！
4  手游吃鸡哪一款的体验最好？
3  杜特尔特在这一问题上，一改他对中国的友好态度
3  英法德为何极力反对美国退出《伊核协议》？专家：有比没有强！
4  RNG首日MSI战绩：快乐风男的单杀，让帝对阵龙珠一血的真正意义！
3  怎么看待普京第四人任期上台后提名梅德韦杰夫为总理？
4  堡垒之夜：PVE每日任务：摧毁任务地点大全
1  中国旅游集团“三轮驱动”融合发展，全球化布局提速
0  上联:鸟寻花径知春到，如何对下联？
0  以“我和诗词轩的故事”为主题，你可以写出什么样的诗词？
1  p2p理财到底有哪里吸引人呢
3  他是俄罗斯最强伯乐，普京和梅德韦杰夫都是他提拔的
4  《王者荣耀》鲁班铂金上钻石的无脑操作套路是什么？
4  《GTA5  OL》公布商业周新内容
2  韩国学生羡慕中国学生的校服，你怎么看？
2  俞敏洪：北大今天是衰退的  中国大学教育还处于失败阶段
2  科目三考试你绝不能忽略的9个问题，知道的人都通过考试了！
2  大学新生应征入伍报名时间比拿到录取通知书时间早怎么办？
1  重庆《银行零售业务创新之营销管理模式与互联网金融生态共建》邀请函
2  要想击溃孩子学习陋习，你该这么做
4  阴阳师：5个无可替代的R式神，再多SSR也得练，最后2个还未被削弱
1  真正的炒股高手是怎么样的？
2  给儿子的一封信
1  新闻早知道，沈阳教育晨报
4  为何现在市面上吃鸡手游这么多，玩刺激战场的仍然占多数？
2  地方镇沂州完小举行“传递微笑”主题活动
4  英雄联盟:怎么看uzi夺冠后在虎牙的首播并且上微博热搜？
0  古代最风骚的四大才女排行，李清照未上榜，谁排第一？
1  此轮调整要以时间为鉴！
1  金控公司须持牌？最后一块监管“真空地带”将被填平
1  莫千机：5.8鲍威尔演讲今日黄金原油走势及操作策略
1  央行最新公布的金融数据说明，我国二季度经济会很强劲？
3  日本和以色列为什么会在贫瘠的土地上建立起高度发达的国家？
2  当艺术生，你后悔吗？
3  耶路撒冷美新使馆路标有了  但特朗普不去了
2  脑洞大开！湖北一中学运动开幕式这样玩……
4  “共识世界”  –  基于区块链技术的游戏生态圈
4  中国的这个村：人均年收入21万，家家住别墅开豪车，农民纷纷效仿
3  为什么韩国是发达国家？
1  横盘整理建仓
3  这对牵着手出生的单羊膜双胞胎，现在已经2岁了
4  UZI季中赛出征海报公布  内有猛犬，来者必败！
3  为什么美国很发达，而同样制度的利比里亚却是全球最落后的国家？
0  上联：泰山黄山赵本山，如何对下联？
2  菏泽市第二届“慕清杯”国际足球邀请赛开赛
0  上联：蜜蜂采花花不语，下联怎么对？
1  美国欠我们那么多国债，如果不还我们怎么办？
2  真能提高记忆力？考生“进补”需谨慎
2  中小学招不到男老师  教师性别适度平衡为何难以实现
2  非师范生可以考教师资格证吗？
4  你第一次被魔兽世界震撼到是什么时候？
3  看各国领导人开潜艇的样子，谁最帅呢？
2  临沂高新区罗西小学开展“你也可以出力”主题班会
2  学习习惯不改正，孩子再努力也学不会！
0  上联：悠悠小溪唱欢歌，如何对下联？
2  上课时学生手机响个不停，老师一怒之下把手机摔了，家长拿发票让老师赔，大家怎么看待这种事？
3  如果特朗普遭弹劾下台，谁来接替当总统？
1  员工持股计划（有限公司期权）
4  《Dota2震中杯》决赛，老干爹两次翻盘Liquid，对此你怎么看？
0  小小知识点，为您讲述明式家具中的曲直相依
4  《火箭联盟》夏季更新计划公布  加入“通行证”系统
1  四川矿业的分布情况是什么？
3  文明简史：茶叶、税收与美国革命（2）
2  2012高考682弃港大重奖上清华，文科状元的背诵和数学学法很实用
4  AG超玩会VV微博说有的队友不愿训练，都去吃鸡去了，你怎么看？
1  强美元推升局部地区风险  人民币汇率仍以稳为主
4  《我的世界》分享：史蒂夫唯一听不到声音的生物，关于它的知识点
2  儿子6岁，刚上一年级，每天作业要做到23:30，儿子疲惫不堪，小学需要这样刻苦吗？
3  有哪些小国以前曾经是超级大国？
3  关键时刻遭遇抛弃！美警告不支持美国原则立场将会被惩罚
2  淮滨一中举行升旗仪式暨期中考试总结表彰大会
4  第五人格：厂长玩法技巧，轻松几分钟结束游戏
0  快来看，中国主流的神话系统
1  深天马A副总经理曾章和辞职
3  全球权力最大的5个国家，一票能改变世界，知道中国投了几次吗？
3  一周内第3起！又一名印度少女被强暴后再遭火烧
3  有哪些国家有能力替代美国成为世界警察？
4  王者荣耀S11最强的五大打野：玄策仅第二，第一后期1V5
3  凯妃与威廉的合影：见证了他们的甜蜜  也见证了威廉发际线的蜕变
4  玩打野打不出节奏？教你提高抓人成功率、带飞全场节奏！
4  为什么明知道打游戏是在浪费时间，还要去玩呢？
3  叮叮叮，万众瞩目的澳洲2018-19年度预算案出炉啦
2  德国高考英语题目太难？3万名考生上书抗议
0  无限相信书籍的力量，是我的教育信仰的真谛之
3  美国驻以色列大使馆搬家：新馆路标有了  特朗普不去了
1  独角兽or毒角兽？医院也疯狂
2  上课时学生手机响个不停，老师一怒之下把手机摔了，家长拿发票让老师赔，大家怎么看待这种事？
2  山西博物院“5·18国际博物馆日”活动出炉  等你来体验
3  安倍最想销毁的瞬间照，十分尴尬，颜面尽失
0  马礼堂养气功
4  OPPO  R15玩吃鸡游戏怎么样？
2  台大“民进党学生”闹场先找好录影的  称能领年中奖金
4  在宿舍熬夜打游戏的那些人，后来怎么样了？
4  MSI：RNG憾负TL惨遭两连败，这RNG总是出些很低级的失误
3  巴勒斯坦呼吁抵制美国在耶路撒冷开设大使馆
3  动物真能预测地震？反常行为与前震相关但并非能预测
2  防止学生沉迷网络须多管齐下
0  为什么富人爱喝茶，穷人爱喝酒？
3  去日本吃什么好？
4  东皇太一最怕哪些英雄？
4  S11赛季他居然成为最强辅助，非ban必选的，天美你削不削！
2  二本院校的毕业生一般奋斗多少年才可以月薪过万？
1  腾讯不是“愿景驱动型”公司
3  川普授Spokane教育者国家年度教师奖
1  “国六”即将实施，常用的“国三”“国四”会怎样处理呢？
0  扬州八怪真的长得很丑吗？
4  NO踩雷！YES种草！斗鱼新板块带你试水新游戏
4  《火影忍者》手游策划：决斗场完胜不难，只要你知道这些细节
4  5月9日KPL，GK张飞大招从JC四人手中拿下黑暗暴君将局势逆转，你怎么看？
3  川普先生的“美国优先”原则是否能给美国带来焕然一新的国际环境？
0  方舟子说象棋源自印度，中国古代没有大象，你认为这种说法怎么样？
3  最近有坐乌克兰航空的吗？安全吗？
2  长沙财经学校怎么样？
4  英雄联盟有哪些很富有哲理的台词？
3  历史上的俄罗斯就是个资本主义国家，为何一直无法融入西方阵营？
2  你的孩子是两面人吗？
4  英雄联盟Msi，RNG被KZ套路而惨败，Mlxg开局就被疯狂针对！
4  悟空问答「游戏」领域有哪些值得关注的答主？
4  如果可以让你在《英雄联盟》里，选一个做老婆，你会选谁？
3  以色列袭击伊朗核设施，作为乱局的点火者，以色列想全面战争吗？
3  李敦球：板门店再次改变半岛和世界历史走向
1  开小吃店是自己学技术还是加盟好？二十年老店主的忠告值得一看
1  向前解盘：5.9早评黄金原油行情走势附操作建议
3  五十多年前不到80万拍下的农场，如今卖了近10亿
4  黑马遇上老玩家，谁能拿到这场“游戏”的终极通关卡？
4  旭旭宝宝指着脸：来茜茜亲我一口，不然你今天走不出这个直播间！
4  DNF卢克翻金牌真的和频道有关系吗？
1  区块链信息  之每日一币  火币  HT
3  普京为什么特赦叶利钦家族？
1  通策医疗：突发重磅信号，下周抄底最佳时机出现
3  你支持特朗普再度竞选总统吗？为什么？
3  季莫申科是怎样成为乌克兰总理的？
0  重读历史之中华母亲节
0  普洱茶的泡法很简单，5大要点请牢记！
2  叶罗丽测试：选一位水手服少女，测你在学校有多少粉丝？
1  深圳推出新政：总部项目未达标准，土地将无偿收回！
0  上联：酒醉心明装糊涂，如何对下联？
4  王者荣耀：钟馗就该这么玩，记住这四点，分分钟让对面崩溃投降！
3  阿斯：揭露俄兴奋剂事件记者被禁止入境报道世界杯
3  印度在很多方面不如中国，但印度人总觉得中国不如他们，这是为什么？
4  《王者荣耀》单排打到王者的人有多厉害，都是什么人？
3  美退出伊核协议引法国不满：美不是“地球经济警察”
0  上联：一口二口三口，品出山山美味；如何对下联？
3  查尔斯王子爱过戴安娜吗？戴安娜死后，查尔斯的反应亮了！
0  一夜春风去！怎么对？
3  欧洲盟友全部反对，美国这个决定很尴尬，竟威胁称小心报复
2  儿子的语文成绩很差，怎么提高？
0  临死前仍在河门海口的唐诗人杜审言
0  马克思是如何评价伦勃朗的绘画的？
2  襄阳人，快看，你家变学区房没？
0  假如你有机会穿越到古代，可以带三十公斤的东西，你会选择带什么？
0  西安作家贾平凹，很多年前写的一本书《废都》，大家觉得这本书如何评价？
1  多款税延养老保险即将上市
0  名帖精读｜王羲之《丧乱帖》
0  下联：一帘微雨诉情殇，上联如何对？
0  《闺训千字文》：凡为女子，大理须明，孝顺父母，唯令是行！
0  上联：鸡啼三更天未明，如何接下联？
3  俄罗斯海参崴好玩吗？大概花多少钱？
4  如果RNG夺得MSI冠军，老玩家的你会重新连接英雄联盟吗，为什么？
1  个人征信APP可直联央行？已被央行″封杀″！
1  中国股市：下周回落中低吸的时间要领
4  CF生存特训：“无人机”测试！加特林能打爆无人机吗？大家猜猜看
0  五千年历史沉积的168句精华语，字字珠玑
4  《奥特曼》中的强大技能排名？
4  玩家在《星际争霸2》中重制《暗黑破坏神2》本周五开启测试
3  IATA呼吁保留希思罗机场夜间航班引关注
3  如何看待美国总统连续撕毁美国签署的国际协议的举动？
4  美国警察开枪射击嫌犯为什么不直接爆头，而是把身体打成筛子？
0  “一带一路”可成中日合作新机遇
2  美国是怎样进行爱国主义教育的？
0  上联：喜看红梅多结子，下联怎么对？
2  材料小硕、asm  pacific工艺工程师和澳洲qut材料博士（纳米材料力学模拟），该如何抉择？
2  “新西安人”子女高考须回原籍？！西安市教育局最新回应……
1  学会了这15条理财秘诀，想穷都难
4  DNF10年老玩家心中的部分职业强度排行
3  俄罗斯特种兵一夜暗杀50名叛军首领：叙叛军全城封锁  疯狂抓人
3  两名修女涉嫌向其照料的65名儿童施以酷刑被捕
0  一世春秋梦，可否赐句？
3  中东日益紧张局势下，金价是否还有上涨空间？
4  RNG不敌KZ的原因是RNG表现差还是KZ太强了？
3  甘地是印度国父级人物，为何会被刺杀？死前依然很有尊严
3  如果特朗普“撕毁”伊朗核协议，这个世界将面对什么？
0  吟诗作赋，诉说古人与酒的不解之缘
0  汉中洋县人都看看，这篇“洋州小赋”是如何描写家乡的！
3  万湖之国，美女是国宝，俄罗斯最想吞并的白俄罗斯是个怎样的国家
2  学校或老师有没有权利没收学生手机？
2  事业编制！公安局招聘500名工作人员！赶紧去报名！
4  上联:  三国魏蜀吴，如何对下联？
0  精读《唐诗三百首》045：王昌龄《闺怨》
2  志达/五育/令德/南海/三立/现代双语/新希望近年面试真题汇总
4  faker排位为什么只禁盖伦？
3  美国打伊拉克为什么没有拿走一滴石油呢？
0  周轶演说神奇普洱茶118
1  玉米面积反弹受政策抑制  价格底部仍有支撑
0  四川4所高校入选非遗传承“研培计划”
3  美国女高中生穿旗袍参加毕业舞会被批“文化挪用”，大家怎么看？
0  上联：花落两三片，怎么对下联？
1  「陆股通交易追踪」陆股通净流入27亿元  北上资金加仓贵州茅台
1  我国工资最高的5大职业  年均几十万很正常！
4  王者荣耀S11黄金白金段位英雄推荐
3  德外长：将竭尽全力保留伊核协议
3  世界各国的钱，你有收藏的吗？沙特的莫名喜感
0  上联：悲欢离合全是故事，怎么接下联？
3  朴槿惠值得同情吗？
1  复星医药：获准增发不超9678.81万股境外上市外资股
3  美国人如何看待死亡？
2  “汉语桥”中文比赛以色列赛区决赛落幕
2  孩子乱花钱？西方国家对孩子的金钱教育观，很值得家长们学习！
0  不会画画没关系，只要有光线就可以画下全世界
1  以前没有交过社保，现在55岁了可以一次性补缴吗？如何补缴？
0  原创，看图写诗时得一佳句：石山石头磊石室，请友给对联？
4  胜者为王《龙战四方》手游，王帮战玩法介绍，决一胜负谁才是王者
4  绝地求生：玩家触发新图Sanhok的唯一BUG,  凭借BUG他连吃了12把鸡
4  DNF：矿工们有福利了！网吧打团可以多得5个矿！
4  梦幻西游：你见过商人赔钱么？9.6万收玛瑙，玩家能卖到他破产？
1  中国不稀罕西方的适航证！C919不出口也能成功
3  加密交换工作者在谋杀？
3  刘宝莱：美国退出伊核协议的六大因素
1  2018年大蒜种植面积有2017年多吗？
4  DNF：史诗改版即将上线，千万别分解这些装备，不然后悔都来不及
3  又双叒退群了！特朗普这一波操作把小伙伴们都惊了
3  欧洲最奇葩的40年，居然3个教皇鼎立，老天爷等“麻将老四”上位
2  高中物理——学会这些足够当老师了！
3  如果有一天人类消失了，地球大概会变成这样……
2  对话俞敏洪：让青少年更加自在地挥洒青春
0  上联：一人一碗一双筷，怎么接下联？
2  传媒专业留学生就业难，新媒体或将是新出路
1  2018年5月8日银行间外汇市场人民币汇率中间价
1  蔡文胜已经超越了自己的偶像：巴菲特；所以开始投资比特币？
0  艺术是与内心的对话还是和别人对话？
1  深圳市远望谷信息技术股份有限公司关于部分股票期权注销完成的公告
3  前美国总统克林顿发动了哪些战争？
4  如何打造一款畅快吃鸡一条龙装备？这款电竞桌值得考虑
4  《我叫MT4》荣耀测试结束，趣味大数据首度曝光！
1  国内电解铝产量同比下滑，有望告别供大于求
2  上课时学生手机响个不停，老师一怒之下把手机摔了，家长拿发票让老师赔，大家怎么看待这种事？
4  采用时间收费的逆水寒还是会需要大量氪金吗？
2  .  Sandro  Botticelli
0  上联：一人一碗一双筷，怎么接下联？
1  假如你有二十万用来创业，最想做什么行业？
3  欧洲为什么要维护伊核协议，美国的话都不听了吗？
0  上联：喜看红梅多结子，下联怎么对？
2  三本学生就业有多难？
4  王者荣耀：自带弱化的英雄，不仅Solo能力强，还能对团队做出贡献
4  你以为她是法师？不不不她是推塔一姐
1  一位顶尖交易员的肺腑之言：炒股需注意的“四忌”和“五不”
3  哥斯达黎加新总统宣誓就职
2  上课时学生手机响个不停，老师一怒之下把手机摔了，家长拿发票让老师赔，大家怎么看待这种事？
2  严母的深情（散文）
0  《西游记》中八十一难，实为八十一案！
3  6位奇葩的“异食癖”患者：吃土都不算什么，我都喝了十几年的汽油
1  超励志，患自闭症的投资天才，2年赚5亿$，财富却没给他带来快乐
2  家校同心  和谐共育——徐州市王杰中学召开期中家长会
2  定了！你期待的2018年吉林省公务员笔试成绩5月7日公布！
2  孩子高二，成绩一般，没有学习动力该怎么办？
4  《三国杀》程昱卖血流収益与打法探讨
3  特朗普宣布美国将退出伊核协议
3  堪称“死神的圣物”！美国枪击案，出镜率最高就是这把枪了
4  LOL：蜜蜂提莫引潮流？回顾那些令人迈不动腿的可爱皮肤
3  美法院驳回特别检察官米勒推迟“通俄门”会议请求
1  刘涛王珂夫妇所欠六千万，跟之前刘涛投资六千万到贾跃亭乐视有什么关系？
0  现代火葬会不会影响后人考古？
3  普京到底是俄罗斯的英雄还是罪人？
1  “投资大王”巴菲特，你为什么对比特币不感冒？
1  科达股份6.14亿收购鲸旗天下  后者今年预估营收4.36亿
0  中国画精美绝伦鉴赏
0  怎么看待“人体艺术”？
4  我的世界神奇宝贝：呱呱泡蛙快速进化甲贺忍蛙
2  这类证，大学生千万别考！后悔都来不及
1  如何快速办信用卡，好申请吗？
4  年仅17岁！继Uzi后又一名天才少年加入RNG，全新阵容欲打爆4AM？
2  英语六级很难吗？
1  这家药企215名销售，人均卖药4800万
3  揭秘：世界十大雇佣兵组织  有的人数竟达百万之众！
1  早盘提示，昨天漂亮的反弹后，今天如何操作！
4  有哪些好玩的仙侠类游戏？
3  这是美国史上最顺利刺杀，死者早有不祥预感，后世为一事争议百年
0  千古一序——王勃
3  如果特朗普退出《伊朗核协议》，欧盟有远离美国的想法吗？
3  星巴克宣布厕所全面开放，8000门店停业半天接受培训
2  校园资讯｜西山区马街、碧鸡片区学校艺术节展演在昆一西圆满举行
2  护士资格分数线会有变化吗？成绩是在什么时候出来的？
0  黄南州两人获第七届“中国工艺美术大师”称号
2  怀化市雅礼实验学校举办首届校园文化艺术节
1  中国大豆进口陷两难？俄罗斯：有我在！
0  上联：雨下千秋岁，下联怎么对？
0  曾国藩语录
4  DOTA2  OB海鲜团：TI8勇士令状，它lei了！
3  哈尔滨一弃婴被荷兰父母领养，16年后凭一张纸条回来寻亲，你怎么看？
0  时代的镜子《周末画报》20周年纪念展
4  切记！在高速路上遇到这几款车千万不要惹！
3  为什么日本人很少有艾滋感染者？
3  因退出《伊朗核协议》而犯了众怒的美国会被世界孤立吗？
2  建言献策  省内智库齐聚大庆“捧出”发展“干货”
1  德鑫博金：黄金上涨不是关键  美元回调才是关键
2  “三支一扶”部分岗位取消或核减  报名费会如数退还
3  特朗普退出伊核协议的目的是什么？
2  湖南一高校用技术手段禁止学生半夜玩游戏，你怎么看？
2  福州一高校现“学霸班”  48人参加考研44人被录取
0  将军罐成交价格
0  年近百岁臧克家的养人“老四样”：大葱、大蒜、咸菜和花生米
2  书法考研，哪些大学容易一些？
3  日本科技竞争力下降
4  MSI季中邀请赛第二日，FNC战胜KZ，你怎么看？
4  LOL余霜称RNG今夜启程柏林，网友：现在才去是不是太晚了？
1  皇氏集团：拟1.45亿挂牌转让子公司皇氏食品100%股权
3  2018年中国成都国际女子坐式排球超级六强赛赛事集锦
3  国外政坛也有标题党，饿死不拿中国一分钱
1  2018.5.9复盘：指数趋势向上良好，热股退热妖股耀眼
4  如何看待WE战队Condi摇身变成向老板，将在长沙投资开网咖一事？
3  缅甸木姐发生武装袭击  至少19人死亡
0  拍卖过亿的国画长啥样？这36幅过亿国画带你大开眼界
2  颤抖吧！别人家的父母（白岩松）说：孩子，你千万别考第一！
1  东亚纵财：保卫千三之战打响，黄金抗跌多头绝地反击？
3  26岁女星被吹倒的看板砸断腰骨下半生只能坐轮椅度过
3  男子天生没有大腿，成无腿走路第一人，还找到真爱女友
1  未来五年哪种服务业最好、最有发展、人们最需要？
4  如何评价亚索当选最受欢迎的中单？
0  最受欢迎的5大网络小说，斗破苍穹垫底，第一经典中的经典！
3  最新移民接纳指数排名，加拿大位居全球第四位
3  如果特朗普遭弹劾下台，谁会来接替他当总统？
1  中国的人力成本是怎么涨上来的？
4  Dota2：小绿本出世第一天  主播纷纷开肝  Zard已冲到两万级
2  中高考不断改革，未来哪科教师最紧缺？
1  江泉实业停牌重组期  控股股东大生农业信托贷款违约
4  塞尔达传说荒野之息武器不够用怎么办  武器耐久不够解决办法
0  上联：琴棋书画秀才乐，下联怎么对？
3  叙利亚局势中土耳其、美国、俄罗斯分别支持谁，各自代表什么利益？
0  狗拳非遗难寻传人：名字难听  3000名徒弟大多不知道
2  有哪些可以给考研二战党的建议？
1  伊朗协议倒计时！黄金多头坚守1310  特朗普送救命稻草？
1  香港“创业日”活动将举行  聚焦粤港澳大湾区商机
1  巴菲特：投资者应把目光投向中国
0  「腐烂艺术」令他声名大噪
4  王者荣耀最强法师排行榜  第一名杀人比刺客还猛
0  上联：残月如钩谁能钓苍海，如何对下联？
0  大家如何看待田英章弟子退出田门这件事？
0  上联：一人一碗一双筷，怎么接下联？
0  你听过最牛逼笑话是什么？
3  日韩领导人就朝核问题交换意见
3  夏威夷火山突破口9个？岩浆喷射达23层楼高
3  全世界敢于和美国对着干的国家是会越来越多，还是越来越少？
2  温情五月天  感恩母亲节
3  杜特尔特盛赞中俄对菲援助  称美国不会帮菲律宾
0  镜头下考古现场13图  快来看看考古现场到底是什么样的？
3  美国到处制造动乱，招致了一些国家的反对，你是否认为美国已成为世界公敌？
0  采撷童趣  三陵乡少年争当成语文化传播小使者
0  来清明上河图，梦回千年到宋朝
4  如何评价MSI季中赛RNG对战EVS时的表现？
3  艾滋病是怎么来的，源头是哪里？
4  有哪些游戏是著名的新手劝退游戏？
3  中方对美方做出退出伊核协议的决定表示遗憾
4  刺激战场什么时候更新？
2  北大校长不识“鸿鹄之志”
2  孩子厌倦学习，父母到底能有何妙招呢？
0  下联:夕陽西下已黄昏。上联是什麽？
4  迷你世界：发现双胞胎的蜘蛛夫人地牢啦什么都是一样的哦
0  上联：泰山黄山赵本山，如何对下联？
4  RNG打野Karsa赛前放狠话MSI要暴打FW，引起台湾网友热议，你怎么看？
4  CF玩家抽到黄金手斧够我炫耀一年，网友那我这个可以吹三年了！
4  怎么用艾克打一个会玩的亚索？
4  LOL三大亚索还没上线前遭怒怼的英雄，最后一位比亚索更让人讨厌
0  陶冶情操：明珠国学首期古琴公益课即将开课！
2  一级建造师考试备考哪些方法好一些？
1  1000亿美元很多吗？
4  360手机N7只是性能强悍？其实还有这些黑科技
2  87%受访家长认为取消高考特长生加分能减少伪特长
1  五穷六绝还管用吗？
4  《王者荣耀》之后上架的米莱狄值不值得买？
3  新加坡总理表示将尽力确保美朝峰会成功举行
0  走进“天下第一衙”
3  为什么国际社会没有要求印度、巴基斯坦、以色列弃核，并对他们实施制裁？
1  阿根廷向国际货币基金组织寻求金融支持
1  李克强：中国同意给予日本2000亿元RQFII额度
1  南京凭什么能成长三角城市群唯一“特大城市”？
3  沙特阿拉伯解禁  女性6月底将可开车上路
1  要想玩转虚拟股票，需要学习华为的诚信品质
2  美国中小学教育那么差，为什么能获得那么多诺贝尔奖？
1  又一资管新规！央行发文：互联网黄金5大禁令来了
1  黄金期货无惧非农  金价企稳千三续涨
3  难得一见，世界各国领导人的尴尬一瞬间，日本首相安倍最经典！
2  求唯美简短的句子？
3  美国建国不过两百年，为什么会成为世界强国？
3  洛杉矶发起“礼金卡换枪”枪支回收行动
3  美担忧伊朗可能袭击以色列  或从别国发起
3  奥巴马的又一个政治遗产被特朗普毁了！英媒：三点原因
3  印尼一拘留所爆发骚乱  5名警察被杀
3  马华胜选议员魏家祥：心情总算平复  感谢选民信任
1  国家电网：一家处在风口浪尖上的国字头企业
4  做最好的游戏美图  各种风格的手绘作品  持续更新
3  美国三胞胎出生被拆散，上大学发现和同学撞样后重遇
4  穿越火线：跑酷是一个时代我们的时代
2  2019美国留学申请重要时间节点早知道，错过再等一年！
2  第十个防灾减灾日，面对灾难，希望大家能有更多的自救能力！
3  流失在这七个国家的中国文物，让故宫博物院都汗颜
1  什么是银行贷款基准，会受什么影响变化？
2  浙江师范大学怎么样？
1  露笑科技连续两年现金流为负  风吹草动股价顺势跌停
3  穿山甲真的能穿山吗？
0  上联：外世莫言是非少，如何对下联？
1  “清华系”加快雄安布局  诚志股份子公司迁址
3  生命奇迹！美国13岁男孩被宣布临床死亡后苏醒
4  二十岁的年轻人学什么比较好？
1  “买壳”造车协议神秘作废背后，京威股份30亿元收购“肥皂泡”破
1  中海石化加油站靠谱么？
3  美国想要退出伊核协议，势在必行？
1  山东省第二批入库科技型中小企业名单公布我市44家企业名列其中
4  净网2018「网警防骗小课堂之五：当心低价购买游戏装备的陷阱！」
3  如果日本国土滑向海沟沉没，要求中国人民收留，作为中国人你会接受日本人吗？
2  日语零基础报N2，怎么开始准备？
4  王者荣耀，谁的腿最长？
4  RNG被KZ战队完虐，MLXG和Letme谁的问题更大？
2  中考数学基础强化13：不等式与不等式组习题（二）
4  1500到2000的手机，哪些性价比高一点，适合大学生使用？
2  长沙：这个文明绘本火了！第一张图片就能美哭你
4  新《战神》评测：神作依然是神作
2  2018河北公务员考试，如何提高做题速度？
3  华媒：“人品”不够资格？申请英籍被驳回案增多
0  神评：天龙八部中段正淳6大女人  谁最漂亮？
1  终于知道，为什么银行喜欢让储户去ATM办业务！
2  初中数学知识点总汇（2）
3  巴以边境冲突持续
1  滴灌带扎在地的上游还是下游？
2  你认为哪所师范大学可以被评为第七所教育部直属师范大学？
4  想成为一代宗师  少侠快随我来
3  我的乖乖，印度48小时盖10层楼，宣称600年不倒，神奇印度又开挂
1  住房公积金对于买房有什么作用？
4  进化迷踪《暴走装甲》万金油系列装甲演变史
0  怎样用诗句形容人的一生风风雨雨坎坎坷坷？
2  大学的校企合作专业值不值得上？
2  专升本后再考研和本科考研相比，有什么区别吗？
2  宁夏教育厅全面叫停家长批改作业，不得让家长批改签字，你怎么看这一规定？
1  5月7日A股三大指数大涨，是否意味着中期行情已经来临？
0  一夫妇连生10胎都是女孩，春节对联写着。上联是，家有千金不算富，请答出下联？
3  中国游客在越南就餐被群殴  越方：责任主要在越公民
1  欧阳赤钱：5.6黄金下周能否走高取决1315突破？投资如何稳健获利
0  上联：青海青年游青岛，如何对下联？
1  12天10涨停，华锋股份还能顶多高？
2  新西安人子女咋就学？最新通知！教育问政后：追责处理284人！
4  詹宁斯在INS账号上发布了一条图片动态
1  每日交易计划｜5月9日
0  自我控制
2  刚毕业的大专生，去流水线，当学徒，还是去做销售？
0  《红楼梦》中，如果让黛玉为妻晴雯做妾，你认为这二人能和睦相处吗？
2  地处东南西北的“双胞胎院校”，3所为省属重点，1所为“211”！
4  有哪些好的psp推荐？
3  从日本经韩国回国能办韩国过境签吗？
4  绝地求生新增加的握把，新人应该选择什么样的握把？
1  注册商标的必要条件是什么？
1  《机遇之城2018》正式发布  大西安缘何位列第六？
2  艺考如何填报志愿？
3  俄罗斯在普京之后是否有可能再次发生解体？
0  一夜春风去！怎么对？
4  为什么像《流星蝴蝶剑》这样的经典动作游戏没有再次出现？
0  他写的圣教序，秀逸精妙，潇洒脱俗！你知道他是谁吗？
1  四成上市游戏公司一季度净利同比下滑
2  小学数学幻方问题：解题思路与方法详见正文
3  妈妈穿高跟鞋不慎摔伤宝宝，初为人母要知道这些事很容易伤到宝宝
0  提花是正反面都有花纹吗？
1  华夏航空获第二届中国客户服务节两项大奖
0  上联：荒地三千，不如良田一亩，如何对下联？
3  伊朗为什么宁愿接受制裁也不同意修改伊核协议？
2  上课时学生手机响个不停，老师一怒之下把手机摔了，家长拿发票让老师赔，大家怎么看待这种事？
2  航空学校机械学院航空航天制造工程专业的，准备考研选什么专业较好？
0  北京的院子里，藏着多少传统文化意象？
4  王者荣耀：这三款皮肤唯美细致，让人喜爱不已，你喜欢吗？
4  有哪些好玩的修仙或者武侠手游值得推荐呢？
4  超级奇趣蛋《我的世界》史蒂夫钻石装
0  上联：寒山明月过江去，怎么对下联？
3  为什么大西洋和太平洋的海水，不能互相融合在一起？
0  老人儿子去世后儿媳改嫁，女儿给养老送终，遗产该怎么继承？
1  仙峰道股：沪深两市低调运行，控制仓位相机行事
2  高考英语短文改错一直丢分？掌握这六步，满分不是梦！
2  浙江事业单位的综合应用能力笔试该怎么复习？
1  文秦霸金：5.9黄金避险拉升难有延续，原油日内低多为主
4  绝地求生：比98K、SKS还强势的狙，一波更新却让玩家气的直接卸载
3  普京连任！26个城市爆发90多场“反普京”游行，警方逮捕上千人！
2  爱与尊重比教学技艺更重要——北京景山学校远洋分校肖伟华｜2018首都师德典型1
3  泰国一女子长得十分像泰国前美女总理英拉，但是气质相差太多
3  世界上最严密的监狱！没有围墙和看管人，却从来没有人能逃走....
3  美国参议员麦凯恩说他的葬礼上不请特朗普，大家怎么看？
4  《绝地求生》蓝洞再次被打脸！556步枪将被回调
4  彩虹六号也想电竞化，新赛季干员技能大改，出现情报员
3  俄中巴挖掘机相撞致4死  调查组正在事发地调查
0  上联：风吹碧江荡天地，下联怎么对？
4  最新版本吸血鬼出装教学，十分恐怖，Faker也是这个套路
4  王者荣耀：最让人恶心的英雄，玩家说团战可以输这些英雄必须死！
4  buff又被队友抢走了！这4个英雄，让打野升2级充满了挑战！
2  父爱如山，天下有多少父亲做到了？
0  上联：微雨蒙蒙芳草渡，如何对下联？
4  刺激战场：为了舔包队友都不救，你遇到过吗？
2  潍坊午间教育资讯全家桶奉上
4  怎么看待RNG签证出现问题，顺位EDG去参加MSI？
4  阴阳师：即将告别的玩家却被挽留，平安京真的很温暖
0  上联：妙笔生花花生米，下联如何对？
2  US.News  全球大学排名——拉丁美洲大学——晓宏留学
2  藏族教师带来最炫民族风  自贡乡村学校课间跳起锅庄舞
4  王者荣耀最爱抢人头的四个英雄，是目前版本里T0级别的强势法师了
4  龙井茶用多少度水泡比较好？
1  中人退休后补20年的钱，这是什么钱？
1  *ST宜化：变卖资产助力扭亏  宜昌市国资委接盘
1  人生的第一个100万怎么快速去实现？
3  乌克兰什么时候才能稳定下来？
0  上联：泰山黄山赵本山，如何对下联？
1  揽月科技2017年营收1.12亿元  净赚1298万元
4  DNF韩服传说勋章跨界石出炉，守护珠属性一并跨界！
2  古代读书人可以从事哪些职业？
2  100余人参加“画风清奇”手绘T恤比赛
3  俄罗斯在坦夫镇包围了近千名美军，俄罗斯将会如何处置这些美军？
0  上联：花开半夏芬芳尽，如何对下联？
4  好玩又玩不腻的单机手游有哪些？
4  怎么看待RNG艰难拿下FNC后，小狗uzi采访时说希望努力一点要拼命点进四强？
1  定了！今起，青岛出租车涨价了！车公里租价上调0.1元！
1  英伟达预计挖矿相关营收暴跌  但仍获华尔街看好
3  游客在越南吃海鲜嫌贵与商家争执  已回国并付尾款
2  “爸爸妈妈，我不想参加竞选！”
4  MC我的世界：如何制作超级激光枪
3  作为俄罗斯总统，普京上台以来有哪些失误？
2  为什么人们常说清华北大，却很少说北大清华呢？
2  Alexa，Siri，和谷歌助手可以听到你不能听到的无声命令
4  卡盟刷钻会被封号吗？
3  尿酸高所有鱼虾都不能吃吗？
1  火鹤制药2017年营收1.2亿元  净赚314万元
3  投票事件过后，联想今后的日子该怎样走？
0  苏轼在“乌台诗案"中因为什么诗差点要了他的命？
3  俄罗斯人是怎么评价叶利钦的？
3  直击欧洲难民海上救助，“生存”和“欧洲梦”的抉择！
2  学校让学生签的三方协议有什么用？
1  把5万人民币放到余额宝会怎么样？
3  彭佩奥：如果朝鲜摧毁核设施  美将开放民间投资
1  自己怎样才能知道别人利用自己的资料办信用卡？
0  方舟子说象棋源自印度，中国古代没有大象，你认为这种说法怎么样？
0  上联：醉吟古今月，下联怎么对？
2  教育部更新学科目录  “网络空间安全”增设为一级学科
1  “独角兽”药明康德上市，会有多少一字板？近期新股平均8连板
4  《明日之后》开测仅仅一天，就深陷丑闻不能自拔？
2  2019年国家公务员考试该如何准备？
3  梅根未邀请她一婚的首席伴娘参加王室婚礼，闺蜜决裂后的背叛伤人
2  「红色记忆」马克思主义在杭州的传播
1  今日淄博教育午报聚焦进行时
4  公认最强的四个团控！第一个绝对没人不赞同，职业选手都没办法！
2  写议论文应学会形象化说理
1  银行理财展望：蜕变与新生（联讯证券李奇霖、钟林楠、常娜）
3  普京为什么能信得过梅德韦杰夫呢？
0  汉中之战到底是法正之功还是黄权之功，如何解释“皆权本谋”？
2  幼儿园老师最讨厌的几种家长行为，对照看看，看你中标了没
2  湖南科技大学和长沙理工大学的实力比较，哪所更强？
3  日菲恢复收集日本战殁者遗骸计划
2  一些学校组织早上跑步是为什么？
2  关注！仪征中学今年试点自主招特长生！详情点开看
1  为什么拿社保卡到银行去激活，银行不给激活？
3  英拉和哥哥他信重返泰国政坛的可能性有多大？
3  马来西亚92岁新总理：我的确蛮老  但我还有用
4  6级程咬金和6级典韦在上路单挑，程咬金：你的伤害还是差点劲！
1  中国股市带血的经验，记住了这些铁律，可少走10年弯路！
1  黄琼：A股“入摩”临近  权重股表现！
4  WePlay广州站，邀你来玩！
2  清华北大降分录取的都是什么样的学生？
1  金兴机械2017年营收6677万元  净赚1071万元
1  日本软银拟在印度投入1万亿美元用于开发太阳能项目
1  散户应该怎么在股市上长期发展？
3  小邦尚可苟安，大国绝无退路，中国为什么要建设一支强大的军队？
2  没什么阅读和推荐突然归零了？
2  如果你是这3类家长，幼儿园老师会格外青睐你的孩子，爸妈偷乐吧
3  俄罗斯叙利亚伊朗这三国算是准同盟的关系吗？
1  悦支付银行备案吗？可靠吗？
4  DNF卢克偶遇真正的蛇皮C，搭配还行，就是硬件实在没眼看
4  《衣之国》今日不删档测试  满足你的美丽梦想
0  上联：大水冲了龙王庙，怎么对下联？
3  关键时刻，俄罗斯喜获支援，普京感激涕零称：这才是盟友
1  涨停板复盘：能不能赚钱就看这个板块的效应了
0  蒲松龄之《闺怨琴声》之行聘（3）
1  众泰汽车股份有限公司第七届董事会第四次会议决议公告
1  大盘重上3100点，大双底形成了吗？
2  硕士和研究生一样吗？
1  巴菲特股东大会指明了这些投资机会
1  盘后机构看市：大盘仍处于反弹周期  跟踪两类股
1  精华隆2017年营收2852万元  业绩亏损811万元
4  RNG终结连败斩获关键一胜，网友这一评论道出RNG真正危机！
4  都市情缘20180213  寻亲寻出的奇怪事
2  学姐含泪奉劝！女生一定要远离的五大专业，有你的专业吗？
3  叙利亚战后重建很头疼：每天清除几百枚地雷，随时可能引发爆炸
1  重磅新规！银保监出手规范银行业跨省票据业务：应通过票交所进行
0  他们才是梁山最大派系，挟持了宋江，宋江不招安也不行
0  有一联：皓月冷千山，有什么好上联？
0  道教为何是中国固有的宗教
0  李逵对宋江这么好，宋江为何还要毒死他？原来是为了保守惊天秘密
1  融e邦金服｜新四板挂牌，中小企业的第二条生命！
1  上市公司密集炸雷害苦股民，不要盲目抄底！
1  皖美菱B：关于公司因重大事项停牌的公告
2  英语到底该怎么学？
0  上联：公公公园谈公事，有哪些合适的下联？
2  幼儿园家长在班群里炫富，你怎么看？
0  对联:心花，烟花，昙花一现？
2  浚县教体局电教仪器站组织名师送教下乡  走进新镇一中
1  你被平均了吗？企业工资平均涨幅将超过7%
4  lol哪些英雄打上单对线很弱，但守塔很强？
4  米勒一句话说出RNG当前的困境，网友“头等舱过去，集装箱回来”
4  LOL：最克ADC的五大英雄，剑圣垫底，劫第二，第一有反伤还能回血
4  刀塔2震中杯总决赛，你希望LGD  vs冯提莫战队还是Liquid，为什么？
2  今天起，公办小学报名开始网上登记
1  股票被套牢了，死拿还是补仓？
3  特朗普宣布美国退出伊核协议有什么后果？
0  隐士都是隐居的，外人是如何知道他们的存在的？
4  外媒评析：SKT需要什么才能在夏季赛重获荣光
1  基金投资出现亏损如何转亏为盈？
4  绝地求生5月10日上午要更新三个小时，具体更新有什么内容？
3  如何看待92岁的马哈蒂尔当选马来西亚新总理？
4  中国人电竞最后的骄傲！TI8  DOTA战队能继续捍卫中国荣耀吗
3  如何看待美国总统连续撕毁美国签署的国际协议的举动？
0  甘谷书法家王生林又出新作品
2  2018年山东省高考人数
3  特朗普为什么突然宣布本人不参加耶路撒冷的美国使馆开幕仪式？
3  怎么看待德国、法国表态“不考虑美国，将继续执行原有的伊核协议”？
0  上联：夫妻本是同林鸟，如何对下联？
2  董明珠揭秘2018：最挣钱的行业
1  科达股份收购游戏发行公司  精准出击千亿流量业务
3  “火车墓地”：火车退役后去了这些地方
2  范晓伟出席“双一流”建设国际研讨会暨北京论坛
3  1986年伊朗F-14“雄猫”叛逃事件是怎么样的？
0  方舟子说象棋源自印度，中国古代没有大象，你认为这种说法怎么样？
1  兴业银行鲁政委：年内或许仍有0.5个百分点至1.5个百分点的降准空间
0  上联:腊梅吐香迎冬至，下联怎么对？
4  王者荣耀：天美确定新英雄价格和上架时间，欧皇270钻石得两英雄
1  石油抽油机，俗称“磕头机”一次可以抽出多少石油？
2  2018年三门峡暨灵宝市职业教育活动周启动仪式在灵宝职专举行
3  为什么美国跟加拿大不合并成一个国家？
2  美国新州高中服装设计比赛，华裔女孩获金牌
0  经典诗句：天若有情天亦老，下一句是什么？
0  散文·赏析古诗词感怀
3  机械大国德国再次打脸  重大事故动车相撞！死伤数十人！
2  如何出色的回答一个问题？
4  英雄联盟2017鸟巢总决赛荣获电视界奥斯卡奖，你怎么看？
1  一旦这群掌管2770亿美元资金的“人”返场  美元恐还有一次大爆发
0  中央美院首任院长郑锦，培养了刘开渠、李苦禅、李剑晨等人才
4  GK又三连败了！5月9日JC艰难战胜GK排名来到西部第三你怎么看？
0  天人书法作品欣赏
2  长江边城市有哪些大学，这些大学的教育水平怎么样？
0  上联：公公公园谈公事，有哪些合适的下联？
2  99%的英语学习者都败给了这三个字“背单词”！
1  法巴银行：轧空带来的提振效果正逐步消退  维持做空美元/日元
4  GTA5玩家集锦：牛顿：你们开心就好！
2  中国自主招生网2018年中国传媒大学自主招生考前密训班火热报名中
1  超导企业将亮相自主品牌盛会，未来望争夺万亿市场份额
4  今年MSI新冠军已预定？这支战队6连胜无人能挡！
3  独裁33年，他实现了国家南北统一，却被反政府武装打死
3  中国哪个航空公司好？
3  以色列撺掇美国揍伊朗，伊朗要把以色列抹掉：几十年的合作忘了？
0  上联：东升旭日惊飞鸟，下联怎么对？
4  刺激战场：十三杀还把空投抢了，不吃鸡是不可能的啦！
1  华东数控股东山东高新投拟减持不超4%股份
1  定期存款的方法主要有这些，你都知道吗？
4  德州扑克：Phil  Galfond：宣布其新站禁止使用HUD数据软件
4  DNF里的哪些活动是童年的回忆？
2  山茭炒蛤蛋、萝蓉汆虾虎的专业配方及做法是什么？
1  重庆与越南签署经贸与物流合作协议
3  想从名古屋去白川乡高山平汤，是买北陆周游券还是升龙券呢？
0  书房一般挂什么字画？
1  魏际刚：推动高质量健康产业成为战略支柱
2  2018年四川理科考生500分左右能报哪些学校？
4  世嘉：一个在作死边缘上疯狂试探的游戏公司
3  美国连番制裁俄罗斯，普京为什么没有反击？
1  坤鹏论：张一鸣和马化腾在朋友圈打响短视频之战第一枪
4  曾经打崩SKT夺得世界冠军的SSG，如今却改名为GG，你如何看待这件事？
1  马云认为2018年利用互联网创业将暴富一批人？
4  绝地求生：你现在用哪一把武器？新版枪械分析
1  志邦厨柜股份有限公司
3  若美国大豆退出我国进口市场，俄罗斯能满足我们的大豆供应吗？
1  周末假期要闻深度分析：这些股明日有望涨停？
1  海南板块重拾升势全线上涨  四概念股或卷土重来
0  一夫妇连生10胎都是女孩，春节对联写着。上联是，家有千金不算富，请答出下联？
3  奥巴马在伊朗问题上，对特朗普很生气！
0  上联：荷塘月色美，求下联？
2  2018年第二次期货从业考试准考证开始打印啦！
2  学长学姐的复习时间表，难道你还不会吗？
3  美国建国不过两百年，为什么会成为世界强国？
3  “退群者”特朗普拿伊朗核协议大秀言出必行，奥巴马还能说些啥？
4  队友都不在，扁鹊全程1打5，打着打着，对手才察觉出来不对劲
3  “巨人”是怎样长成的
3  如果美国打伊朗，最快可以多久解决战斗？
4  英雄联盟：新英雄曝光，这个模样太不适合妹子玩家玩了
1  安源煤业集团股份有限公司
1  万孚生物股东拟减持178万股
1  新乡经开区举行重大项目集中开工仪式
4  《我的世界》：后期生存太无聊？你应该换这4种玩法！
2  在哈萨克斯坦阿拉木图的中国留学生们过着怎样的生活？
4  《王者荣耀》如果没有大招，哪个英雄最厉害，哪个英雄最弱？
3  日本年轻人的英文怎么样？
3  法国总统马克龙为什么会娶比自己大20岁的妻子？
4  RNG众将LOL韩服排位速递，Uzi发挥出色，MLXG掉段
0  上联：月圆月缺月无眠，怎么对下联？
4  LOL：如今铺天盖地的售卖活动是否让你无所适从
1  南山控股即将停牌吸收合并  深基地B仍较换股价折价近12%
2  文化课成绩不好怎么办？
1  东方财富：控股股东减持465万张东财转债
1  原油走势恐更加复杂
2  足球小将集结！青岛第二十八届“市长杯”校园足球联赛决赛开战
4  MSI欧洲观众：简自豪的那张脸和他的游戏ID，就注定了他是最强的
4  《王者荣耀》单排打到王者的人有多厉害，都是什么人？
0  我有个上联，请大家指教：中华上下五千年。请个下联？
2  中国留学生签证申请下降24%！如何提高通过率你需要了解这些……
1  楼市变天信号？一季度国内频现大宗地产交易
2  学生的奇葩作业，第一个老师就懵了，没想到最后一个能气到吐血！
0  上联：云翻气涌三朝雨，如何对下联？
3  20多艘军舰围堵俄家门口，普京强势反击：若不撤离，24小时击沉！
2  上课时学生手机响个不停，老师一怒之下把手机摔了，家长拿发票让老师赔，大家怎么看待这种事？
0  在中国的历史上，你认为谁最伟大？
4  SE公布2018年E3展示会时间《最终幻想7》新情报有望公布
3  美国农业垃圾正泛滥？外媒：美国水果和汽车正堆滞在中国港口
1  多家银行存款利率上调超过50%，假如你存1万，会选择余额宝还是银行？
3  英拉兄妹密会为泰党高层，是商讨选举还是共叙友情？
0  神仙为啥都需建庙宇并享人间香火供奉，原来有个鲜为人知的大秘密
1  印花税大免！国家宣布大消息！个税也不用缴了？！能省一大笔钱！
2  被一所二本师范录取，可是不想上，复读值得吗？
0  王建军：风动戏杨柳，雨深惊海棠
2  如何看待俞敏洪说北大今天在衰退，中国大学教育还处于失败阶段？
2  株洲考生注意！倒计时一个月  今年高考有这些新变化
1  不负时代  在创新创业中服务社会
1  关注智能制造板块以及业绩优良的低位个股
4  最近的养鲲游戏到底是什么，会成为第二个贪玩蓝月吗？
3  为什么美国用的是英语，没有自己的语言呢？
1  浙江康盛股份有限公司2017年度股东大会决议公告
4  MSI小组赛Day2：RNG迎战闪电狼，KZ欲继续领跑积分榜
1  为什么说市面上很多的茅台都是假的？
1  福建泉州人为什么那么有钱？
2  西安理工大学给水排水专业怎么样？
2  斗罗大陆：夜生活开启，入学第一天校长就带学员来这种地方？
1  一个主权国家如何让自己的货币购买力和竞争力加强？
0  上联是“壮士手提三尺剑“，如何对下联？
3  商务部：WTO已经裁定反对美国政府针对中国的关税
3  荷兰护照项目，9万美元起就可以实现移民，享高福利
1  洋河股份频频荣膺“最受投资者尊重的上市公司”，幸运有理由
2  栖霞区举办“健康伴随我成长”小学生知识竞赛活动
1  磨底震荡等待消息进一步明朗  0506
4  网易游戏《第五人格》玩幸运儿的人是什么心理？
2  一师一校！这个小山村35年时光，诉说一位乡村教师的最美师魂！
1  帮友道商学院电商培训之创业初期财务管理的类型、特点
4  迷你世界会红吗？
1  巴菲特2018年股东大会问答实录，不可错过的大师投资之道（上）
1  中国赚钱最快的4个人，你最喜欢谁？
3  美国回收公司利用吸铁从垃圾堆里吸硬币，结果全城市加起来有4亿
3  美国在伊朗四面八方部署军力，但伊朗的这个能力各国恐怕很难承受
1  A股、美股近日都选择了向上突破，未来行情会继续走好吗？
3  朴槿惠值得同情吗？
1  MOCVD设备大厂Veeco晒一季度业绩，营收同比增67.83%
1  2018千人小程序峰会
0  石湾陶惊艳亮相北京
2  在学校间联合举办的同课异构活动中，究竟该如何评课？
4  笑笑孙亚龙圆梦长出“绿色头发”，慧慧真的尽力了
0  金庸的15部武侠小说的结尾是怎么写的？
4  手机上的单机游戏有什么好玩的？
0  读什么书可以提升文化内涵和说话水平？
3  战争一触即发！以总理飞赴莫斯科见普京，要对叙境内伊朗军队下手
0  你的必读书单里有哪些书？
0  丑书究竟能不能称之为“书法”？
3  日本财务省承认“地价门”中“串口供”
0  上联：公公公园谈公事，有哪些合适的下联？
2  上课时学生手机响个不停，老师一怒之下把手机摔了，家长拿发票让老师赔，大家怎么看待这种事？
2  2018届毕业生  收好这份论文答辩全攻略！
0  各种形状的茶杯该怎么称呼？
2  湖南东安  缔结县域教育“命运共同体”
3  MH370失踪两天，为什么能打通失踪者的电话？
4  4月手游排行榜，王者荣耀第一，第五人格崛起，绝地求生出现下滑
4  奶妈的钱真好赚
1  海南农业第一龙头：罗牛山净利润1.53亿，将接力华锋股份势不可挡
4  《虚荣》开发者谈：3.3版本将迎来一些革新性的新功能
4  如果《王者荣耀》开启5月20号返场皮肤投票，你会投给谁？
4  斗鱼最特殊的一个主播  在他的直播间诞生过无数“明星”
4  战刃初鸣《猎魂觉醒》首部年度资料片今日开启
3  普京为何要同意印度加入安理会常任理事国？
2  干货｜公共基础知识考点：中国古代重要的改革
0  盘点从未衰落的5大姓氏，特别是这一姓氏不用说“免贵”
0  上联：双肩挑世俗，怎么对下联？
1  意外保险可以买多份吗？
2  六安技师学院获全省继续教育工作先进单位称号
3  美国哪些事由国会决定，哪些由政府决定，最近美国退出伊核协议不用在国会通过吗？
2  大学生一个月给家里要2000块生活费过分吗？
3  实拍各国阅兵式军人，中国最帅气，日本最没底气！
0  上联：百鸟朝凤，下联怎么对？
2  传递爱的教育  学生说她是一本读不完的书
0  《天工开物》乃服第二卷
3  商务部回应美国拟对中国商品征税：中方立场不会改变
0  国风｜《清平乐·东风薄幸》文-火浴
3  奥巴马还可以竞选总统吗？
0  上联：海上游客游上海，下联怎么对？
4  LOL：小丑又出bug，无限召唤峡谷先锋，对面崩溃到挂机！
4  王者荣耀S11赛季中，狄仁杰打野的出装思路是怎样的？
2  2019年国家电网校园招聘电气类测试卷（测一下你的备考基础）
3  1993年美国为什么要出兵索马里？
2  南昌哪个大学比较好？
4  DNF：国服玩家最多的职业前五名，剑魂排第二？
2  您参加过或打算将孩子送到课外辅导班吗？
1  「聚焦」哈美华董事长莅临蜜拓蜜集团参观考察
1  年轻人创业做哪行有前途？
3  美国参议员麦凯恩说他的葬礼上不请特朗普，大家怎么看？
0  上联：青松傲雪峰头立，如何对下联？
2  高考填报志愿说是平行志愿，什么是平行志愿，平行志愿填报顺序是否影响录取？
3  老兄我看不见了！英寒鸦停雄鹿头上觅食遮挡其视线
0  上联：黄山黄河黄皮肤黄土高原。怎么对下联？
0  上联，月色淡淡映千山，如何对下联？
0  有哪些刑侦小说值得一看？
2  真的有开窍晚的孩子吗？我也是迷茫了
1  两连板后  罗牛山遭深交所质问：288亿投资海南赛马项目  钱从哪来？
2  为自治区成立60周年点赞
0  当代名家谁的书法比较好？哪些名家的性价比较高？
2  宁波诺丁汉大学靠不靠谱？
2  小升初要做“亲子鉴定”？教育办：造假太多！
2  中国十大民办大学榜中榜，民办大学排行榜，最好的民办大学2018
4  炉石传说：随从法迎来生机，Apxvoid鱼人法冲传说
3  获准成为英联邦元首心情大好，查尔斯携妻子现身活动！
3  亚洲实力榜，澳智库预测2030年中国超美
1  一个故事告诉你，炒股与赌博谁危害更大？
1  多名美联储高官预期加息  美元反弹或将持续
2  铁路类大专哪家强？
0  上联：长天云共舞，怎么接下联？
4  有啥好玩的游戏。安卓苹果都可以联机的游戏？
3  郑啸赢：5.12本周黄金行情回顾，下周行情展望
3  LOGO分享：美国第一夫人梅拉尼亚·特朗普为儿童设计了一个LOGO
3  非洲人有多穷？
1  巴菲特：加密货币是一种没有生产力的资产
4  大家初入《魔兽世界》时，都干过哪些奇葩的事？
2  老师越来越不受尊重的原因是不是因为穷？
4  《刺激战场》游戏推出手枪位后，大家的手枪一般用来干嘛？
3  结婚34年！爱妻患失智症笑完又大哭  老公24小时照顾拥抱
1  世界首富身价揭秘,  财富超8000亿元,  是比尔盖茨马云之和
2  投递求职简历也有潜规则，中了这6点的几乎没有面试机会
1  富士康通过IPO核准，过程显现“四怪”
4  你的手机玩王者荣耀卡的原因原来在这
4  王者荣耀：孙尚香团战精神皮肤，五月份上线，获取方式可能免费
0  上句：半坡嫩绿半坡诗，如何接下句？
0  “联大茶馆”“联大一桌菜”在深圳文博会超时空重现
4  骚男情商到底有多高？卡特拿全队最高人头，仍谦虚表示没发挥好
2  商丘工学院举办第三届校园心理情景剧大赛
1  大满文化2017年营收2431万元  净赚37万元
0  “人为财死，鸟为食亡”这句话是什么意思？
3  女儿嫁了中国小伙，俄国丈母娘开心的婚礼上狂吻，亲家都不好意思
1  瓮安农商银行营业部——争做存款主力军
4  英雄联盟这么多年，你最喜爱的英雄是哪个？
2  关于地震预防的五条措施
2  信阳师范学院和河南财经政法大学，哪个学校更好一些？
4  你是《炉石传说》萌新还是大佬？就看看会不会利用这些卡牌了
2  为啥做老师的觉得老师辛苦，社会上的一些人却觉得教师轻松？
0  六神磊磊撕周冲，作家毛利怼洗稿，怎么评价自媒体们的原创力？
1  518理财节平台加息，如何提高收益？
1  卓梅尼2017年营收3.29亿元  净赚1068万元
2  学好中文很难，难在哪里？
1  苏州银行：小微金融服务的初心，互联网式平台的思维
2  幼儿园以后会纳入义务教育吗？
3  日本地铁为什么没有安检？
1  A股预言家：中国股市二次探底已经开始，下周A股或将现一身鸡毛
1  上证指数日线超买，创业板指数缩量滞涨，谨防短期调整
2  语文老师怒言：“魑魅魍魉”还读错，讲最后一次！50个“开口错”成语
0  农村总有人说“一人不进庙，二人不看井，三人不抱树”，这句话什么意思？
0  人这一辈子，生气不如争气
3  法国称不允许亚太出现美国霸权挑战者，联合澳印形成联盟强化制约
3  客机能无人驾驶吗？
0  北京故宫匾额上有一根箭，为什么200年不摘？
3  为什么美国的知识界开始反思自己的民主制度？
4  《废土行动》公测预约开启，一人一狗末世行走
4  LOL：LCK第一美男选手宣布退役，结束6年职业生涯！
1  爱德曼氢燃料电池生产项目落户南海
0  千古绝对！上联“老子天下第一”,  下联成为绝唱
1  5.8行情分析：大幅回调  抓住入场补仓机会
3  朝美再现口水仗，“特金会”要生变？
3  世界上除了中国外唯一一个使用汉字的国家，国人看了却高兴不起来
2  写论文要注意什么？
4  挖掘机履带为什么会对路面造成伤害？
1  平地一声惊雷！市场能否绝地反击
4  ios横版游戏ios有什么横版过关游戏？
0  上联：泰山黄山赵本山，如何对下联？
3  越南战争结束后,  南越总统的貌美娇妻,  都是如何处置的?  ​
3  三名美国人获释  特朗普借题嘲讽奥巴马：不给钱，照样放人！
0  上联：天高任鸟飞，下联如何对？
3  李明博不会被抓？韩媒：把前总统都关了影响不好
3  美退出协议令伊方局势更加紧张，这国不自量力要率先发动战争
2  既不是985也不是211，这五所综合性价比高的大学，值得关注！
4  《王者荣耀》韩信偷鲲这个梗是从哪里来的？
0  上联：朝秦暮楚终有失；如何对下联？
1  川港青年创业项目路演大赛在四川成都举行
4  刺激战场:这样设置才更容易吃到鸡，很多玩家都错了！
2  厦门教招面试工作通知发布，5月16日开始资格复审
1  用拉卡拉收款宝刷自己的信用卡，每一笔账单的地址都不一样，这对信用卡有伤害吗？
0  日本天皇有“三大神器”是草薙剑、八咫镜和八坂琼曲玉，传说威力十足，为何一直不愿公诸于世？
2  十年之变4  梁平之变：盒式教学楼  地震也不怕
2  报考硕士研究生取得拟录取通知书，还可能会被不予录取吗？
1  成都市路桥工程股份有限公司关于延期举行2017年度网上业绩说明会的公告
4  欢快休闲《心跳动物乐园》7月26日登陆  Switch
4  使命召唤：黑色行动4僵尸模式来袭？
4  王者荣耀：官方公布物理输出装备购买率排名，第4名胜率最高！
4  扎心了，冯提莫户外直播遇粉丝：你真一米五啊！提莫直呼黑粉
0  为什么有人说“人到五十宜平稳而不宜大风大浪行”？
4  王者荣耀：蔡文姬被敌方围攻，却意外拿到了五杀，原来是因为……
2  平乡县周章联小防震安全疏散演练
4  如果模拟人生可以联机的话会怎样？
1  又见强平！129股质押比例超50%，年内35名股东将所持股份全部质押
0  关于马的成语有哪些？
2  我省2018年高考实施规定出台……近期这些教育大事别错过！
1  2017年和2018年400斤左右肉牛犊的价格相差多少？
3  世界上最大份鸡肉饭可供8000人食用，这次不是为破纪录
1  比起胡玮炜的15亿，你更应该关注时间如何抛弃了你
4  第五人格：监管者小丑开局就被喷，游戏中暴怒使出大菊观
0  上联：泰山黄山赵本山，如何对下联？
3  特朗普前第一夫人和希拉里谁更胜一筹？
2  “我在清华等你”刷爆网络，这波招生体被各个大学玩坏了！
4  新版本，新改动，AK还是压不住！
0  胡玫版电影《红楼梦》开拍，为什么近年来《红楼梦》热度不减，翻拍不断？
1  下班后兼职，月收入1000有哪些好做的工作吗？
2  给缺乏自信的女孩3条骨灰级建议
0  上联：鹰击长空，也惧风和雨，人在红尘，怎敢顶天立地，如何接下联？
3  西班牙Segovia华人店遭警方造访，其原因竟然是这些玩具
0  下联：花好月圆情棉棉，下联怎么对？
0  上联：泰山黄山赵本山，如何对下联？
3  最有希望成为联合国下一个入常的国家是哪个？
4  DNF中如果可以随便偷学技能不知道大家会选择什么技能
1  MSCI纳入A股的成分股有哪些？
4  荒野行动S1赛季大数据！女玩家比男玩家技术更高超？
2  余一鸣：每个人都曾经慌慌张张
0  上联：问东西南北，相逢何处，下联怎么对？
4  王者荣耀：KPL、巅峰赛最强英雄推荐，练一个英雄就可上王者！
4  《汉家江湖》武学怎么配置  汉家江湖武学配置攻略
4  喜迎《天龙八部手游》周年庆  限量绝版时装免费领
0  王羲之与好友吟诗作赋，开怀畅饮，不怕醉于兰亭？
2  关于公务员面试那些事
1  买入这些形态的股散户绝对不会被套，坐等盈利
4  从我们队友打出顺子，我以为他会赢，没想到结局出人意料
3  有哪些国家有能力替代美国成为世界警察？
2  在教师资格证面试中，如何为自己加分？
3  真不省心！特朗普吵吵撤军之际，刚刚美军大兵又在韩国惹事了
3  俄罗斯的冬天那么冷，他们的车烧什么油？
0  上联：一江雁影题秋句，如何对下联？
2  石家庄北方汽修学校有哪些专业？
1  富士康总裁郭台铭放话：未来电商平台可能会消失！你怎么看？马云怎么办？
2  财经类高校学生薪资大起底，你拖后腿了吗？
0  为什么说鲁迅曾用薛宝钗影射高士奇？
3  投票事件过后，联想今后的日子该怎样走？
4  王者荣耀：小浪浪公孙离面对武则天，神走位！网友：自恋狂魔！
1  创样板今天落后，变弱了？
0  上联：本欲君临天下，下联怎么对？
4  试玩漫威正版手游《复仇者联盟3：无限战争》玩游戏  看漫画两不误
3  特朗普宣布美国退出伊核协议有什么后果？
1  四月份物价走势总体稳定的两大特点
2  上课时学生手机响个不停，老师一怒之下把手机摔了，家长拿发票让老师赔，大家怎么看待这种事？
0  上联：泰山黄山赵本山，如何对下联？
0  微屏玉指书佳句，下局怎么接？
2  艺考如何填报志愿？
4  唐门大神风男  高端论剑解说教学第14弹
1  如何进行补仓？
2  那些清华、北大大毕业生都干什么去了?
2  小学数学思维导图汇总！留着以后教孩子，超实用！
4  「德爷」单挑荒野绝境-挨饿德抓了两只大螃蟹又可以饿三天了
0  这才是清朝楷书的高峰，他的欧楷无人能及！
3  印流动医疗列车行走全国30年  救死扶伤成贫民救星
4  如何解决电脑卡的问题？
0  上联：龙在天上呼风雨，如何对下联？
1  5月8日亚洲创业板行情数据一览
0  上联：笑看红尘人不老，如何对下联？
0  良辅河汉武帝庙会入省级非遗，今年的“出戴”活动即将盛大开启！
3  为什么越来越多的人唾弃西方伪民主？
0  你们看小说都用什么阅读软件？花钱吗？
0  天下为公-游梧州中山纪念堂
2  孩子真的在幼儿园被孤立？家长先反思，再听老师怎么说
0  历史的见证，国人的楷模—原子城纪念馆
0  鸟山明为什么可以画出龙珠这样优秀的作品？
2  考生迟到2分钟被拒进入高考考场应该吗？
3  俄罗斯版黑鹰坠落不需要真相，卡52被击落还是坠毁将影响军火出口
1  上海天洋热熔粘接材料股份有限公司关于对2017年年度报告的事后审核问询函的回复公告
3  驻美大使崔天凯：在华外国公司应尊重遵守中国法律
0  有哪些让人感动的语句呢？
0  上联：绿杨芳草几时休，下联如何对？
2  二本院校的毕业生一般奋斗多少年才可以月薪过万？
1  为什么余额宝的收益越来越低？
2  扬州小学排名新鲜出炉！快看看有没有你心仪的！
3  伊朗总统鲁哈尼：伊朗将暂时留在伊核协议中
0  中国传统文化纵览
1  深圳万润科技股份有限公司
3  原来泰国有这么多奇葩风俗，知道五个算你厉害！
4  绝地求生：新地图正式命名“有趣的鸡”，增加“苹果”炸弹
3  美英德澳等45国发表联合声明施压柬埔寨，柬埔寨大选能否顺利进行？
0  如何对待不合己意的人？
1  2018年7月退休，医保没有交，请问能补交吗，补多少钱？
1  期市快讯：上海原油期货涨1.4%  刷新上市以来新高
4  《英雄联盟》新英雄卡莎在8.6版本出混伤好，还是出暴击流好？
2  距离考试仅有三周，该如何复习？
3  为什么美国能选出来那么多优秀的总统？
3  日本地铁为什么没有安检？
4  王者荣耀中马可波罗打野遇见对面阿轲打野，怎么出装克制？
1  记者点赞延安的“红心”苹果这是你不曾尝过的滋味
4  《复仇者联盟3》首映前夕，抖森盘点英雄，英雄们读恶毒推文
3  苗族的世界之最
2  上课时学生手机响个不停，老师一怒之下把手机摔了，家长拿发票让老师赔，大家怎么看待这种事？
1  雄安、海南两战大捷，成泉资本下个战场在哪？
0  上联：河北大地人憨厚，下联怎么对？
4  这几个坦克千万不能出反甲，百万玩家都不知道的秘密！
1  浙江柳市镇,  号称浙江最富裕的小镇,  没有之一
2  为什么大家宁愿花500万买学区房，也不愿意花200万让孩子从小到大上国际学校？
3  美军控制区内出现新的化武袭击，俄罗斯为何保持克制不去揭穿？
0  上联：云翻气涌三朝雨，如何对下联？
0  方舟子说象棋源自印度，中国古代没有大象，你认为这种说法怎么样？
0  原创上联：月落星稀天将晓，如何对下联？
1  央行金融市场司发布《互联网黄金业务暂行管理办法(征求意见稿)》
1  东方嘉盛：股票异动  大数据合资公司尚未产生收益
0  上联：泰山黄山赵本山，如何对下联？
1  优化营商环境  建设宜居城市  沣东新城打造招商引资新高地
1  富士康终于等来证监会IPO批文
1  对中年人来说，买什么保险产品比较合适？
0  上联：一池芍药胜牡丹，如何对下联？
2  临汾这41位老师被省里点名表扬了，快看看有你认识的吗？
3  患难见真情！中国一共投了11次否决票  第一次就帮了巴基斯坦
0  岳家拳高级功法——生铁运功
1  玩过股票的人后来都怎么样了？
3  腊戌男子戒酒太痛苦，挥刀剖腹致肠子外露
1  “快开门，我是MSCI”！
0  皇帝如果喜欢上了身边的宫女，宫女可不可以拒绝皇帝的追求？
2  广州“首届民办学校合唱节”将有50个合唱团一唱比高低
1  市场将进入真空期
3  为什么俄罗斯食品在中国打不开销路？
1  融资发布丨知名风投Trifecta  Capital完成7400万美元第二笔债务基金融资
2  高考同省域是公平的，如能选择，你愿意在哪个省参加高考？
1  只有9家净资产收益率连续超过20%的上市公司  可谓是“千里挑一”
1  西安万亿元项目丝博会“寻商机”
2  国外博士容易申请吗？
0  古陶瓷无痕修复技艺面临失传  济南启动技艺传承与培养活动
0  《倚天屠龙记》中的张无忌是怎么死的？
4  《绝地求生》新地图Sanhok有哪些可以赞一波的特色？
4  笑笑老婆是谁  笑笑老婆慧慧什么来历被扒出简直令人震惊
2  孩子要不要补奥数？有什么用吗？
1  波段持股，回避技术位死叉
0  农村有句俗话：一斗穷，二斗富，三斗四斗卖豆腐，是什么意思？
1  虎牙周五IPO市值或达30亿美元！然而直播市场被整体低估了？
0  文化海淀｜大钟寺有一个“钟王”！
3  以色列对叙军事基地和军火库射导  部分导弹击中目标
1  罗牛山总投资288亿元海南赛马项目获备案，马彩真的来了吗
2  在大学里你都做了些什么样的事？
1  新日恒力转型新能源汽车  拟7.9亿收购并增资宇航汽车
1  A股三大指数全天弱势震荡，尾盘拉升，5月10日行情如何分析？
4  刺激战场既然这么火，为什么要投放机器人？
4  如何看待QGhappy以1：3败于XQ，QG这赛季是要打保级赛了？
0  都说二田把欧楷写成了美术字，你怎么看？
2  高三学生如何复习？
1  蒙娜丽莎集团股份有限公司关于增加2017年度股东大会临时提案暨召开2017年度股东大会补充通知的公告
1  市场运行平稳  境外客户积极参与  铁矿石期货国际化首周交出满意答卷
4  绝地求生：吃鸡外挂丛生，绝地求生或将真的凉凉
4  怎么看微博大V爆料《王者荣耀》掉帧卡顿等问题，是因为手机品牌保护费交的不够？
1  卖地产买保险  中天金融谋华夏保险大股东位再进一步
2  民航出来的学生不想干机务有什么选择？
1  这些股票横盘了一年，今年终于迎来大爆发（附名单）
2  上课时学生手机响个不停，老师一怒之下把手机摔了，家长拿发票让老师赔，大家怎么看待这种事？
2  在体育测验中，需要注意哪些事项？
0  下联：春雨不解愁。请对上联？
3  以色列总理宴请安倍，却端上来一只“鞋”
2  高考最后一个月如何实现质的飞跃？名师经验谈，让你轻松赢高考！
3  活动｜中国企业应对欧盟一般数据保护条例研讨会
0  这尊流失海外的观音像为何珍贵，因它破解了一个千古之谜！
0  上联：公鸡打架头对头，下联怎么对？
4  跟射手对线的英雄太多控，很方？试下这些射手！
1  葛茗杰：5.12黄金原油下周分析策略，附解套小知识
1  紫鑫药业董事长郭春林：三大业务为核心  迎接大健康时代来临
0  这个看脸的时代长成啥样才是美？这7幅油画告诉你答案
0  农历三月廿三，天妃圣母妈祖圣诞！恭诵宝诰获福无量！
1  广州海格通信集团股份有限公司关于召开2018年第一次临时股东大会的通知
4  《王者荣耀》鲁班加强后，它的暴击伤害可以到达三万，你怎么看？
0  汶川大地震十周年：灾区儿童用画笔告诉你什么叫做涅槃重生
1  尿素市场小幅跟涨，复合肥延续稳态！
4  uzi为什么不去lck打职业？
2  怎样才能教好子女？
2  上大学和不上大学打工有什么区别？
2  去工厂当学徒，学数控加工是否有出路？
2  北大清华公布自主招生初审名单  顶尖学府到底青睐啥样学生
4  王者荣耀：李白太坏了！觉得天气太热就打起了火舞的坏主意……
0  如何用一个成语表达你现在的状态？
0  下联：珠算法，计算法，心算法，算尽加减乘除法，你怎么对下联？
0  下联：饱暖思淫欲。请赐上联？
2  石化一小教师参加班主任的核心素养及班级管理策略专题研讨会
1  如何才能做到手中有股，心中无股？
2  越秀区公办幼儿园14日开始报名，计划招生1316人
4  武林外传：平底锅最大的用处不是挡子弹，这才是正确用法
2  最让你怀念的高中门口的吃的是什么？
0  探访“北京书市”：古旧书受欢迎
0  上联：灿是火山。有什么下联吗？
0  世界上最知名、最有文化特点的铁路是哪条?你最喜欢什么样的铁路？
0  贾平凹写给小妹的信：书是忌讳富人的
1  京东创下史上单季盈利新高，下一个12年值得期待……
4  堡垒之夜最新联动漫威开启无限手套模式！
2  厉害了崔轩宁，全诸城都在夸你！
3  为什么中国人那么喜欢普京？
1  中国哪些省的GDP超过台湾，哪些市的GDP超过香港？
3  因退出《伊朗核协议》而犯了众怒的美国会被世界孤立吗？
2  盘点马来西亚留学六大热点学校
4  野兽突袭很强大！炉石传说：女巫森林“法术猎”上分攻略
3  如果美国打伊朗，最快可以多久解决战斗？
4  有了PS3还有必要买PS4吗？
2  “高考房”已悄然升温
4  哪些单机版游戏比较好玩？
1  中融量化智选混合型证券投资基金更新招募说明书摘要
0  上联：苦雨虐荷，岸边老柳长垂泪；如何对下联？
2  张越初中数学  全国通用2018年中考数学模拟试卷袖珍版连载（12）
1  怎么办理信用卡，需要什么手续，那个行的好？
4  王者荣耀：面对真实伤害疼的嗷嗷叫，看见典韦、杨戬都不算最恐怖
0  《上学记》：那个时代的大学，没有念“鸿浩之志”的校长
0  上联：弦拨三江春水。如何对下联？
4  70后80后大部分在网吧都玩过的第一款经典即时战略游戏
4  强力平推的压制组合  樵飞巫毒石流分享
3  以色列已做好一切跨境攻打准备，正在寻求美国支持，叙伊危机来了
0  出一联：春雨岸边柳初绿，你会如何对？
3  如果证实反政府武装使用化学武器，美英法会被追责吗？
0  古代皇帝选妃子的三大标准，现在的女孩子几乎不达标
0  曹雪芹写《红楼梦》，他真正的目的是想告诉世人什么？
1  抓住湖南大学生创业商机，要赚钱其实并不难
4  如何评价笑笑因感情问题放弃msi解说？
2  河南女校长办高中，专收“差生”亏200万，你怎么看？
1  短线休整后还会冲高，6月1日前这一板块仍有机会
0  上联：天高任鸟飞，下联如何对？
0  在中国古代，珍珠是从什么时期开始作为首饰使用的？
2  滨州市安排部署普通高校招生考试安全工作
4  LOL国服8.9版本更新：法系大改，25位法师英雄集体改动
3  特朗普退出伊核协议，为什么法德会反对？
2  2018年法律职业资格考试每日一练：理论法（5.9）
3  1美元在世界各国能买到什么？
3  普京到底是俄罗斯的英雄还是罪人？
1  怎么买股票如何开户买股票？
0  谁说唐僧只有3个徒弟？其实他本来有5个，那两个都死于非命！
0  上联：周公难解红楼梦，下联怎么对？
2  上课时学生手机响个不停，老师一怒之下把手机摔了，家长拿发票让老师赔，大家怎么看待这种事？
0  金庸主角而论，令狐冲武功真有那么弱？
2  1500个成语接龙，孩子一学就上瘾，小学语文次次100分
4  这些装备给你超棒的电竞体验  试一下？
4  马化腾：给你接管腾讯一天，你会怎么做
2  上课时学生手机响个不停，老师一怒之下把手机摔了，家长拿发票让老师赔，大家怎么看待这种事？
3  22岁刚果叛军的“悲惨世界”：活着远比死亡更加恐怖
4  王者荣耀变成王者毒药，腾讯还是那个腾讯吗？
4  LOL测试服5月9日最新改动：萌萌的蜜蜂表情上线，两款新符文发布
1  2018中国有哪些著名的营销咨询公司？
2  如何理解“人贫不语，水平不流”这句话？
4  MC我的世界：如何制作钻石饼干
3  特朗普不顾国内外反对退出伊朗核协议的主要原因是什么？
4  MSI季中赛RNG赛程：首战FNC，连打五天！UZI赛前重启直播！
0  一砚传承，历经千年
2  2018年吉林省公务员笔试成绩公告（5月7日9时发布）
2  东方科幻谷主题乐园接待首批研学旅行团
2  山东7所高校发布高考综合评价招生简章，千万别错过！
1  鑫茂科技拟受让微创网络10%股权
1  办信用卡多久可以换工作单位？
0  米开朗基罗的密码
1  国内区块链行业的高端解析
1  江龙船艇：1月至今收到政府补助逾1000万元
4  影之诗真的如传言所说的那样不好吗？
4  4月新番《魔法少女网站》惨遭下架，谁才是罪魁祸首？
3  投票事件过后，联想今后的日子该怎样走？
1  台当局统计：1至4月台湾对大陆出口增14%
3  普京签署总统令：2024年前须将俄贫困人口减少一半
2  阜南田集镇杨老小学，东岳小学，任庙小学组织三校联考活动
0  五千年的中医文化为什会成为方子舟的抨击对象？
0  1965年出版的王羲之小楷字帖，滋蕙堂刻本最初拓本！
1  互联网+适合创业吗？有哪些投入1万也能获得暴利的热门项目
4  AG10连跪，梦泪4杀难救！赛后发博疑似意志消沉！
0  为什么那么多人喜欢郭襄？
3  全世界的发达国家有哪几个？
2  河南灵宝市一中：诵经典美文，展学子风采
3  月球上没有水和空气，为什么在NASA拍的照片中旗子是飘的？
1  中粮生物化学（安徽）股份有限公司关于对深圳证券交易所公司管理部重组问询函的回复
3  特朗普宣布美国退出伊核协议  全球必将引起剧烈震荡！
3  投票事件过后，联想今后的日子该怎样走？
0  上联:  残阳不语逐鸿雁，如何对下联？
3  鲁哈尼：即便美国退出伊朗也将继续遵守伊核协议
0  下联：前也难，后也难，七上八下一时难，上联怎么对？
0  《西游记》中，玉皇大帝每次宴会都吃龙肝，四海龙王为何不抗议？
0  老子写《道德经》，真的是被尹喜逼迫的吗？
2  中国一级保密的七所国防大学！牛气！
0  上联：一口二口三口，品出山山美味；如何对下联？
1  汽车之家Q1净利润4.8亿元  同比大增47.5%
2  辽宁男孩考上大连某高校，父母办升学宴庆祝幅超过千米，网友批评太奢侈，你怎么看？
2  榆社县中小学幼儿园预防校园欺凌现场会在职业中学召开
4  DNF：自制武器赋予特效不用两千万！三百万稳稳搞定！
4  《王者荣耀》S11梦奇大型攻略，从入门到精通，练一手轻松上王者
2  考名校其实并不难，这些985院校的专业没招满过，你知道吗？
3  15年过去了，这部韩国电影的平淡结尾依然让人不寒而栗
2  怎么正确的开展“幼儿教育”
2  年年都是“史上最难就业季”？但这8所院校的就业率能达到99%！
0  上联：叹人生苦短，今宵难眠。下联怎么对？
2  付云皓，林妙可们被定义的未来
2  上课时学生手机响个不停，老师一怒之下把手机摔了，家长拿发票让老师赔，大家怎么看待这种事？
3  虐猫者被爱猫志愿者围堵暴打？
3  征服欧洲的成吉思汗是否能算成中国人的骄傲？
2  数职教风采，风景这边独好
1  反常必有妖！高斯贝尔净利润暴跌1015%，4个涨停是最后的疯狂？
1  对手变盟友！雀巢花71.5亿美元买了杯星巴克
4  OMG这个成绩有点吓人！韦神被逼绝路，老外也纷纷点赞
0  顶尖的艺术作品是雅俗共赏还是知音难寻？
1  股票的最佳卖出时间是什么，什么时候卖最合适？
2  为什么有些人收到了名校offer却不去？
1  Coinmarket创始人站边火币怼何一：词语中性行为不中性
2  公务员，当两位领导都重视你但二者不和你该怎么办？
2  招生快讯！广州天河省实、二中苏元、黄埔广附等五校招生信息
4  KPL选手退役后想做什么？老帅阿泰想一起养猪，梦泪会做什么？
1  上证指数持续围绕3100点震荡，是筑底还是持续下跌？
4  王者荣耀里，遇到了这四个英雄千万不要硬碰硬，发育退让是首选
1  加速中国智造  助力实现中国梦
0  上联：醉吟古今月，下联怎么对？
4  刺激战场：游戏中让人憋屈的6个奇葩死法，手机提示最为致命
2  考生迟到2分钟被拒进入高考考场应该吗？
2  一本和二本大学毕业的学生，在毕业后有差距吗？
0  当剪刀遇上纸，碰撞出不期而遇的非遗艺术
4  qq飞车手游：5月11日上线的A车荣耀之光特性和黑闪比哪个更强？
1  今日复盘：盘面赚钱效应极好重点聚焦主线题材和龙头操作（附股）
2  大学生应不应该谈恋爱，以及应该持有怎样的恋爱观？
2  这个专业听起来很“霸气”，基本上不愁就业，却被公认是坑人专业
4  签约4AM战队只为得到韦神，而这个人却成为人气之王
4  全民战队开挂事件有结果了吗？
2  考研到大连交通大学的车辆工程怎么样？有没有必要考？
4  不知不觉CF手游已经陪伴我们走过了12个年头
2  招不到男教师成为中小学校长们的心病，性别失衡问题如何破解？
2  山东10所高校试点综合评价招生  山大海大招生计划增加
2  亲戚家孩子被老师打了，要不要去教育局告！我说：走！告死他！
4  lol曝光新英雄，网友表示长的像“鲲”，你怎么看？
2  让学生检查老师的教案、作业批改、学习笔记等常规工真的可以吗？
4  绝地求生：主播杀不死不爱98K,最爱的是它？队友听后沉默了！
1  李嘉诚真的是靠厚道成功的吗？
4  火影忍者手游：最新忍者上手体验汇总！（更新至奥摩伊）
4  绝地求生：追了半地图的空投，才发现原来是只苍蝇，真的很搞笑
4  绝地求生中真存在顿悟？Win94灭队是一种怎样的体验？98K弱爆了！
2  大学这三个专业很热门，好就业工资高，第二个只上半年班！
2  从逻辑学让我们更好认识行测逻辑判断
0  梁晓声、渡边淳一书房同时落户青岛  中日文学和作家相互交流
4  《守望先锋》推出粉红天使新造型，推出拯救乳癌行动！
1  老板欠7亿跑路  昔日百元妖股失控：“南风”不竞
1  广州一季度GDP增速实在太低，幸好实体经济和新经济有亮点
0  上联，秋深满山多秀色。下联？
3  世界最小的岛有多小？岛上只有一间房开门就下水
4  miss回应官总与蛇哥的微博，蛇哥要回归虎牙直播游戏了吗？
1  恒大酒店集团：携手中国旅游住宿业论坛  共襄金光奖盛典
0  上联：一夜春风去，怎么对下联？
1  鸡蛋价格快速反弹，具体啥原因？
3  以色列总理内塔尼亚胡会不会面临垮台的危险？
4  《火箭联盟》夏季更新计划公布  将推全新的跨平台联机系统
1  90后想创业，现手头有15000资金，做什么好？
4  大师兄爆冷吊打Uzi拿首胜！麻辣香锅又送致命失误
0  上联:十面埋伏刀斧手，下联？
1  创业跌倒后你是如何翻身的？
2  数学系的学生，考研专硕还是学硕比较好？
1  msci222只股票名单完整版  A股纳入加入msci的股票有哪些
2  1+1+1+1=1？
1  阿里影业要如何让还未长大的“淘票票”  转型升级？
3  夏威夷火山喷发恐怖画面曝光：汽车被熔岩流缓缓淹没后爆炸
2  “走崖壁爬藤梯”  易地扶贫  崖壁求学路即将成为历史
0  上联：月圆月缺月无眠，怎么对下联？
4  为什么连《荒野行动》的新地图都挽救不了凉凉的命运？
4  吴宣仪第一孟美岐第四，创造101女团淘汰赛，杨超越进前三？
0  暗黑恐怖类插画作品，欧美恐怖片的人物也是相同设定
4  MSI季中冠军赛，今日开战就有决赛之势，RNG首日能胜冠军就稳
3  父母不顾警示标志致女儿被袋鼠抱头猛咬  法律规定：动物园不担责
0  临写《圣教序》将近一年了，需要注意什么？
2  高二了的学生，很想考个好大学，但是学不进去，该怎么办？
4  Khan青钢影单杀Letme奥恩，上单差距真的那么大吗？
2  亚洲城市大学在职MBA，学员层次怎么样，在广州有没有教学中心？
2  最新消息！这些学校发布录取通知了，你收到了吗？
1  「行情」5月9日中午加密数字货币行情分析：数字货币继续下行
2  把这3个动作坚持下来，健身效果不比去健身房差
3  中东战争，以色列王牌坦克全歼叙利亚坦克！
2  上课时学生手机响个不停，老师一怒之下把手机摔了，家长拿发票让老师赔，大家怎么看待这种事？
1  浙江森马服饰股份有限公司监事会
4  你玩游戏，会加入游戏工会吗？为什么？
0  宝玉袭人初试云雨情时，袭人的做法如何？
4  斗鱼的主播饼干，每天送福利都不低于两三万，有时候甚至十几万。这么做如何盈利？
2  我的课能算是好课吗——一位一线教师的反思
1  两市46股涨停  能源板块逆势领涨
3  印度和巴西谁更厉害，谁的发展潜力大一点？
2  黑森林带您了解幼儿园新风项目！
2  孩子小升初，暑假要上补习班吗？
0  郑群：渔村史记的耕耘者
4  《复仇者联盟3》中即将出现的亡刃将军那么强，为什么会选择做灭霸的小弟？
3  五十退休早吗？
0  闲聊道德经第四话，有名万物之母也
2  江苏事业单位统考笔试成绩差，如何在面试中逆袭？
3  在美国和俄罗斯的博弈中，你认为谁会先垮掉？
3  美国和德国最近的关系怎么样？
3  澳珀斯机场航站楼因火警紧急疏散乘客
3  各国领导人跟美女合影，普京像父亲，奥巴马抿嘴笑
2  干货｜5月高考热点，不仅适用于高三，高一高二家长越早知道越好！
2  考生迟到2分钟被拒进入高考考场应该吗？
0  上联：沉鱼落雁千君醉，如何对下联？
3  伊拉克新一届国民议会选举开始投票
4  王者荣耀：官方悄悄的降价了4个强势英雄，看来米莱狄要来了
4  王者荣耀：真爱花嫁520确定不返场，新皮肤原画含刘备和黄忠彩蛋
4  DNF如何搭配时装才会显得逼格很高？
2  风光背后是心酸
2  学生哭诉：苦背了几年诗词，还不如这套诗词表！语文原来很有趣！
2  想让你的团队与众不同吗？快来解锁“加油吧，青年！”新姿势！
3  印度这样放纵人口发展，最后明显是一大祸事，国家和政府为什么不加以控制？
3  越南大街小巷满是用途各异的日系摩托车，为何不见中国品牌
3  伊朗总统说伊朗将暂时留在伊核协议中
2  我省加大马力造人才
1  北京汽车完成上市后首次H股再融资  募集资金总额达33亿港币
3  以色列这个国家在世界上是怎样的存在？
4  曾是天才因一操作被喷退役，网友：他的五个神操作更应该被记住
3  纳吉布：接受人民的决定
4  阴阳师：这次集结活动的集结人数还是这么少啊
4  RNG被KZ战队完虐，MLXG、Letme究竟是谁的问题更大？
0  “写意”是不是中国古代艺术最大的谎言？
4  奔跑在娱乐大道上的《小猪佩奇》，现在撞上了盗版手游
4  王者荣耀：一大波妹子cos，确认过眼神，遇见对的人！
1  38亿买微信公众号、解读红米S2不值得买、联想杨元庆就5G事件回声
2  客户故事｜一封来自佛山科学技术学院的感谢信
2  学校或老师有没有权利没收学生手机？
2  上课时学生手机响个不停，老师一怒之下把手机摔了，家长拿发票让老师赔，大家怎么看待这种事？
0  如何看待田门弟子“退师事件”曝光？
0  上联：心里有座山，赵本山，怎么对下联？
4  绝地求生新模式厉害了！开局就送神装，三级头三级甲统统白给！
1  高能环境（603588)  捷报频频不断彰显环境修复龙头实力
4  台湾网友热议RNG输给了KZ，大部分认为应该上Karsa，你怎么看？
4  在哪一刻你意识到自己喜欢的游戏现在已经没人玩了？
0  上联：雷電雲雾都有雨，求下联？
2  日照实验高中师生远赴孟良崮进行爱国主义教育活动
0  上联：青鸟驾白帆，扶摇直上九重天。如何对下联？
3  投票事件过后，联想今后的日子该怎样走？
0  历史上有哪些实际上并不存在的人物但很多人相信他存在的？
1  政策红利，业绩增长迅速，这支仿制药龙头股，有望站上最强风口！
3  如果日本国土滑向海沟沉没，要求中国人民收留，作为中国人你会接受日本人吗？
1  住建部连发两文  住房公积金企业存缴降比引关注
4  看我72变，一样的江湖，武林外传中玩出不一样的人生
4  自从复播以来，相比停播前，芜湖大司马吃鸡水平直线提高，是否使用外挂？
4  仙某某：我怀疑这里有人开隐身挂在这尿尿，我舔一下是不是真的
4  王者荣耀：最冷门的4名英雄，最后一位连续五个赛季没遇见过！
0  上联：月圆月缺月无眠，怎么对下联？
4  《绝地求生》改版后新秀崛起？M16A4被打入冷宫！
2  江苏省创下职业教育多个“全国第一”，它是如何一步步领跑职业教育？
2  高校的分校和主校区有什么区别？
2  衡水中学又获奖了！衡中微电影获得多项大奖！
2  2019考研政治：时政考点——马克思诞辰200周年
1  重磅｜易久批战略合并休食B2B龙头惠进货
0  怎么写好散文？
4  微信《跳一跳》有哪些初玩者不知道的秘密？
3  梅拉尼娅的白宫生活：独立  or  疏离特朗普？
2  最让你怀念的高中门口的吃的是什么？
1  炒股高手都是怎样控制仓位的？
1  家庭投资该如何去建设方案？
0  黑龙江省美协主席吴团良先生国画欣赏！看完网友为何这么说？
1  一位老股民的深夜血泪自省：假如当初我没有进入股市？
0  上联：无意折梅香染袖，如何对下联？
1  什么药能同时在桃、李、柑橘、荔枝树上杀螨、蚧、夜蛾和卵？
0  古人为什么总是“背上长了一个疮”然后就死了？
0  苏杭建筑和徽派建筑有什么不同？
0  为什么古人把家里有女叫做“安”？
3  特朗普退协议致众叛亲离，谁为他的幼稚买单？中国机遇来临
4  LOL韩服王者局：韩服第一炼金  启封炼金开局惩戒F6套路指环王
2  云南大学是一本大学吗？
4  舌尖上的中国  手游宴会玩法详解  吃货的盛宴礼包抢先领取
2  “十八而志·青春万岁！”滕州实验高中726名高三学生跨过成人门
4  《王者荣耀》里容易完成极限丝血却反杀的英雄有哪些？
3  越南大米一般出口到哪里？
0  公共艺术展“象外之景”拉开序幕：重回“中国园林”思考人与自然
4  王者荣耀S11赛季各位置怎么上分？五个位置最强英雄推荐
2  高三老师解读热门专业：因推荐电竞专业遭家长怒斥
4  我的世界：80秒召唤出一只老虎，教程视频
0  上联：为人民服务，下联如何对？
4  你们喜欢玩王者荣耀还是吃鸡？
2  一张潜能自查表，让孩子的天赋不被埋没！
0  明清笔记中有哪些跟僵尸有关的故事？
1  P2P投资，请擦亮双眼
4  VS炉石周报  骑士再度登上天梯顶端位置
0  上联：为人民服务，下联如何对？
4  王者荣耀开黑节英雄皮肤丑？网友：铠这皮肤明显和女娲是兄妹啊
4  假如你是投资商，绝地求生里哪个城区的房子最值得购买？为什么？
2  原创｜刘力：减负，该问老师怎么做吗？
3  真主党在黎巴嫩议会选举中取得重大收获，有人欢喜有人忧
4  绝地求生，6倍镜版本的十大改动
2  2018年成人高考报名只有一次机会吗？
0  林冲在野猪林差点被杀，换成武松结果又会怎样？
0  齐鲁赋
3  缅怀丨19年前的5月8日凌晨5点45分，三位烈士牺牲在南斯拉夫
3  特朗普民调支持率创有史以来执政头一年表现最差总统，怎么看？
4  DNF狂战与血法技能效果遭和谐，红眼变石油大亨
4  LOL新版无尽之刃究竟强不强？暴击流ADC该如何出装？
1  关于理财是否安全那些事
2  上课时学生手机响个不停，老师一怒之下把手机摔了，家长拿发票让老师赔，大家怎么看待这种事？
0  微雨蒙蒙芳草渡，另一联怎么对？
2  好消息！赣县城区又有一所学校将正式投入使用
1  原创：华为的虚拟股份机制取得成功是因为“诚信”做得好
1  高中生有5000左右存款，该怎么理财？
3  如果5月12日美国又制裁伊朗，与签署条约之前的制裁会有什么不同吗？
2  凤天乘云｜勇敢大步前进，不做佛系少女~
4  CF生存特训：“M4A1”打爆装甲车，原来都是有备而来！
3  美国总统特朗普上任后，到处搅动世界风云，他的目的是什么？
4  雷蛇官方出品游戏优化加速神器，亲测吃鸡FPS提升了10+！
1  企业所得税优惠办理大变革！这么方便，企业主听了直拍手！
3  放出善意信号！朝鲜特赦被扣美国公民  韩美积极看待并表示感激
2  小学英语资料全部干货总结，建议收藏
2  孩子学习成绩全班倒数，为什么老师不能抽时间为孩子补补课，老师不应该帮孩子提高成绩吗？
0  自古到今中国最伟大人物是谁？
4  任天堂Switch在线服务内容公布  并不支持所有NS软件
4  匠心无处不在！细数《武林外传官方手游》致敬的经典人物！
3  特朗普刚宣布退出伊核协议，以色列就对大马士革发射了导弹
2  四个月搞定注册消防工程师，别人怎么做到的？
1  开药店赚钱嘛？你知道利润有多大么，说出来你可能不信
1  汇添富环保行业股票型净值上涨2.50%  请保持关注
3  美国政权稳固了200多年，根本原因在哪呢？
3  美国给联合国193名成员的表现打分，列“良好”及“不友好”清单，这是出于什么目的？
0  如何了解古代的衣食住行及各方面文化？
2  公务员考试行测备考：日期问题解法小析
3  大家认为美国上一任总统奥巴马，是个好总统吗？
0  《白鹿原》详注十九：从鹿恒泰看老人心态
1  告别“资产搬运工”  考验券商资管能力的时候到了
4  张大仙晒新女友，她开口就骂，而他却死不承认，网友：这招不灵了
0  上联：文原创，园内桃花三二枝；怎么接下联？
3  各国领导人泳装照：奥巴马露出6块腹肌，最后一位最受女性青睐？
3  普京刚刚上任，以色列就送给他一份大礼，特朗普不乐意了
2  教育部：严禁宣传“高考状元”考前同学们必须知道的这几点
2  点赞青春好老师，读读他们平凡又动人的故事｜这就是老师
2  这所C9常青藤顶尖名校与合肥“今生有缘”!值得考生报考啊！
3  波音心痛！因特朗普退出伊核协议200亿订单恐要黄
2  173论文——写论文必不可少的“降重”7大魔功！练会了啥都不怕！
4  玩三国杀时，你有哪些有趣的经历呢？
4  微信公告：拒绝小游戏“分享滥用”行为
0  一夜春风去！怎么对？
0  王阳明：怎样静坐才是最好的（图）
3  美国退群后，又提出了对伊朗核设施侵入式检查的要求，伊朗如何回应？
2  学区房，海外比海淀好！
1  废纸价格直追2017年的最高点，3500大关“指日可破”
2  美国中小学教育那么差，为什么能获得那么多诺贝尔奖？
4  有什么好玩的手游吗？
0  家居装饰画选什么题材，鱼和虾哪个更合适？
0  上联：泰山黄山赵本山，如何对下联？
0  上联，月色淡淡映千山，如何对下联？
2  2108中考物理：这15张图，考前过一遍！
1  越南的外汇储备有多少？
1  生意社：聚合MDI价格稳定  短期会有跌幅（5.7-5.12）
1  水井坊总经理范祥福：中高端白酒市场竞争日趋白热化
4  庄园中唯一一个没有黑化的人物  9成玩家都会猜错
1  期待更多“独角兽”企业  回A股上市
3  印度为什么可以仿制药品，其它国家想一样仿制需要做什么？
2  武汉小升初武珞路实验学校报名首日情况分享，附2018年跨区安排
2  长治学院沁县师范分院（原沁县师范）现在从沁县搬走了吗？
3  来了，以退出联席竞选，绕开联合国用“洗衣粉”为证攻打伊朗！
4  国际乒联5月份世界最新排名名单刚刚出炉，如何评价这份名单？
2  董卿力荐：这份近反义词资料，送给孩子最好的礼物！家长珍藏
1  中国工商银行
2  决战高考数学黄金三十天：第12天巧用定值，解决解析几何问题
2  “同分享、共成长”—地方镇中心校开展语文教师外出学习汇报课暨教师培训活动
1  今年小麦价格走势怎样？
2  你有哪些在外地求学/工作不会轻易向别人提起的心酸生活？
2  有一个超级学霸的同学是怎样的体验？
1  美国限制华为手机进入美国市场，中国为什么不能限制美国苹果手机进入中国市场？
0  五台山的加持力到底有多大？
2  孩子写作业不专心、磨蹭怎么办？这位专家的方法实在靠谱！
1  中国股市带血经验：MACD买卖精髓详解，牢记炒股一辈子都不会输
4  球球大作战：小分身拉视角，直接8分抢球，这个速度没反应过来吧
3  美国为什么不肯放过俄罗斯？
3  美国退伊朗核协议  前总统奥巴马痛批现总统特朗普
1  短线炒股怎样做到高胜率，有什么技巧？
2  2018年清华、北大自招上海市各高中初审通过人数出炉！
0  德国画师的一组末日风格的插画！能感觉到世界经历完灾难的压抑感
0  小人书｜《人到中年》：50年前的中年，只有平凡、真诚，没有油腻
0  上联：泰山黄山赵本山，如何对下联？
2  未来中小学哪一科最缺老师？
0  上联：芳华渐逝泪朦胧，如何对下联？
1  现在茅台00年至17年的飞天什么价格呢？
3  为什么一个国家不能无限印钞票来让自己有钱，购买更多国外资源以及进行本国建设？
1  山东大业股份有限公司关于增加经营范围及修订《公司章程》的公告
1  美国大豆、猪肉订单锐减后！中国4月对美贸易顺差暴增了43.8%？
4  游戏主播这个职业好当吗？
2  省市大学生征兵启动
1  网络创业有什么好项目？
2  关于推荐生报名那些事，你知道吗？
1  纳晶科技2017年营收4114万元  业绩亏损1961万元
0  “贞不忤物，清不绝倚。”这句话是什么意思？
2  教资面试想得高分？你得注意内在和外在……
1  揭开庄家操盘动向，把握这一信号，一夜暴富股市就是提款机！
0  上联：去岁难逃一把火，求下联？
0  心恒定事成丨心定读道德经丨第二十四章《馀食赘形》
3  美国建国不过两百年，为什么会成为世界强国？
3  一个国家的伟大与强大有什么区别？
0  上联：荷塘月色美，求下联？
4  林更新给李晨捂眼睛，还要借他肩膀靠一下？钢铁直男的友情看不懂
3  巴伐利亚州两火车因调度失误严重撞击，造成2死14伤
4  你以为魔兽8.0开始要对抗虚空？事实上还要对抗圣光哒
3  如果特朗普“撕毁”伊朗核协议，这个世界将面对什么？
4  迷你世界：我吃了紫色的汤圆后居然变成了科技少女幻音啦
0  有五件国宝都曾进过废品站，不是遇到了行家，它们都将不复存在！
1  斗鱼盈利成问题，投资人表示不干了
1  深圳市尚荣医疗股份有限公司关于回购注销部分限制性股票的公告
0  上联：百鸟朝凤，下联怎么对？
3  柬埔寨驻渝总领事馆迁新址  总领事希望与重庆继续深入合作
1  2018.05.08收市小结
4  我的世界：我有面对大象的勇气，却没有实力逃走
2  广东公务员考试成绩查询
0  母亲节，如何写一首诗或一篇短文歌颂母亲？
1  超65亿，茅台酱香酒、习酒、技开、保健酒1-4月销售猛增
1  炒股高手都是怎么解套的？
1  如果当初你买了阿里的原始股票，你现在会是什么样？
2  2018成都幼升小能力测试真题，热门学校必考！
1  复星医药：关于召开2017年度股东大会的通知
4  魔兽世界8.0：黑铁矮人全新纹身形象外观，正式登录争霸艾泽拉斯
1  上市公司进入红包派发季  股民短线频繁交易当心分红不够缴税
1  中国股市爆了震天雷：下周A股将迎来大变局，关系到每一个投资者
2  小学的学习成绩重要吗？
0  上联：泰山黄山赵本山，如何对下联？
0  艺术在进化过程中有什么用？
2  忻州市组织收听收看2018年全国普通高校招生考试安全工作电视电话会议
0  神雕结束后，杨过和小龙女去了哪里？倚天中的杨逍终于给出了答案
3  美国如果真的退出伊核协议，将会有什么后果？
2  重庆对四川的招生情况怎么样？
0  上联：墙上画马不能骑，怎么对下联？
2  单反学习记录
4  英雄联盟下路女警跟莫甘娜最搭吗？
4  阴阳师超鬼王最新素质玩法  强行舔BOSS
2  热点关注｜这五类考生拥有高校保送资格，你知道吗？
3  如何对待美国商人总统特朗普？
2  莘悦教育｜怎么才能让家长乐意为“你”转介绍！
2  5月8场招聘会等你来
2  成人高考真的好难吗？进来看看便知！
1  刚刚！香港宣布最新人才入境计划，抢人大战等你来！
0  李白《蜀道难》被称为首屈一指之名篇，唐诗之绝唱，如何解读？
0  上联：别来明月梁空满，如何对下联？
4  腾讯AR游戏《一起来捉妖》5月10日成都开测
4  《魔兽世界》里有什么不需要花钱且获取难度极低的好看的坐骑？
0  巨匠轶事｜梁思成：执念一生只为厮（下）
3  马来西亚皇京港深水码头建设的启动，对新加坡而言是个巨大的刺激吗？
3  李克强抵达东京出席中日韩领导人会议并对日本正式访问
4  虎牙天命杯FTD战队成积分榜黑马排名第一！KG战队两连鸡！
4  《少年群侠传》麟铠魔魂  突破更高战力
2  考前辅导与建议数学篇
3  美国制裁世界，为什么世界不能制裁美国呢？
3  俄罗斯为什么斗不过美国？
2  女生被老师打耳光致耳聋，几个巴掌为何后果如此严重？
4  《战地1》彩蛋成功破解揭示《战地2018》公布时期
2  吉林大学和哈尔滨工业大学在世界上的排位如何？
3  伊朗的这份核协议到底该不该修改，你怎么看？
4  全民TV没MSI转播权，小智认为LOL已没人气，网友：那就看别的平台
1  我乐家居：2017年年度股东大会决议公告
0  惟美无界-油画精品展-连云港2018
1  经纪业务从佣金战到抢客户大战  一轮更比一轮白热化
2  “达达象”走进何家冲  开启红色写生之旅
2  沪上中小学毕业照拍出五花八门的模样！有你家孩子吗？
0  上联：琵琶一曲满江红，如何对下联？
1  短线防风险8只股短期均线现死叉
2  国内各家幼教中心的核心理念是什么？
2  数学成绩不好不是病  千万别贴标签让孩子厌学
1  浙江部分地区水泥价格已连续上调4-5轮
4  王者荣耀：巅峰排位赛高处不胜寒！国服第一露娜孤影称霸巅峰排位
4  王者荣耀：颜值即是正义！盘点几位适合用来带妹上分的帅哥英雄！
0  康熙朝一个礼部侍郎，书法水平都让现代书法家汗颜
3  靠自己才是硬道理  普京为俄美关系做出硬汉般回答
4  魔兽世界8.0：300个矿石就够了！珠宝专业技能点升级测试报告
4  《王者荣耀》中除了露娜，哪些英雄在团战中大招放空了就必须撤退？
3  为何以色列没有从德国分割出一部分领土建立犹太国家？
2  4招教你成绩提高30分！高考前这么复习才高效！
3  为什么在中国有很多韩国留学生？
2  公务员考试最青睐的五大研究生专业
2  学校无预演安全教育，学生直呼“身临其境”才懂安全技能重要性
1  大盘下周会跌破3100点吗？罗牛山养猪还是养牛？
3  为什么说日本是一个很安全的国家？
2  怎么理解“五十知天命”？
4  MSI季中邀请赛，RNG和kz实力相差不大，只缺少的准备和竞技状态！
3  普京宣誓就任俄罗斯新一届总统  正式开启第四任期
3  斯洛伐克是个怎样的国家？
3  乌克兰年产1辆的坦克再出问题  这一点确实“完胜”俄T-90
1  美国是否有可能再次爆发金融危机？
0  上联：雄心装天下，如何对下联？
2  这个招聘考试待遇超好，铁饭碗，但竞争比公务员更惨烈！
1  A股博弈策略逻辑改变  大佬这样看后市
3  亚美尼亚议会选举反对党领导人帕希尼扬为新总理
4  知名唱见CB菌入驻虎牙直播  国服第一“小奶狗”唱见上线
4  爆发的夹击输出  防反火枪龙墓组合分享
1  最高涨300，封盘侠诚德开盘，不在沉默中涨价，就在封盘后暴发！
2  幼儿园教师辞职报告怎么写
1  河南GDP比河北GDP高，感觉河南比河北穷，为什么呢？
0  水浒传有历史依据吗，如果有的话是什么？
4  百余款棋牌游戏遭下架！“棋牌封禁令”生效？其实全都是错觉！
0  贾瑞情迷王熙凤背后的真相？
0  上联:  生铁是铁，熟铁是铁，锤子一敲，铁打铁。如何对下联？
2  美国中小学教育那么差，为什么能获得那么多诺贝尔奖？
0  上联：泰山黄山赵本山，如何对下联？
4  当你玩打野开局双buff被队友抢时，你会怎么做？
3  怎么看待德国、法国表态“不考虑美国，将继续执行原有的伊核协议”？
3  李克强任内首次访日：日政府最高礼遇  民众热情点赞
4  绝地求生搞笑集锦：王者摩托秀翻全场！
2  资深专家教您如何选择一家适合孩子的幼小衔接班
2  数学老师：初中最全公式，绝对的“干货”！为孩子收藏！
1  第五人格哪个监管者好？
2  课程回顾｜中国古代建筑技术
3  怎么样修摄像头？
2  当自己在学习的时候，自己已计划好一天的计划，可其他同学又问我难题，我该怎么办？
2  切实保障普通高校招生考试安全
2  有的家长对孩子的教育非常重视，给老师送礼，高价请辅导老师，你怎么看待这问题？
3  章莹颖下落至今未果，父亲痛心不已，日常生活中应该给出门的孩子灌输哪些安全知识？
2  你见过最努力的人现在都混成什么样子了？
1  抛售美债是什么意思？
3  李克强抵达东京出席第七次中日韩领导人会议并对日本进行正式访问
4  逆战和csol哪个玩的人多？
0  晋江灵水古村落：家风良训传承久  勤政清廉获颂扬
1  新华社：网络自媒体不是“法外之地”
3  2018年美国中期选举，你认为特朗普会下台吗？
1  寻找价值投资的真谛——海银财富精彩解读巴菲特
1  穷人不创业，就是不上进的人吗，你怎么看？
1  5.8原油能否重返70美元附多单解套，黄金空单如何解套
2  西南交大计算机专业怎样？
0  上联：清风月影荷塘色，如何对下联？
4  跳一跳：都已经3200分了，你还在魔方上停留，这个结局你后悔吗
0  朱标如果不死，会是朱棣的对手吗？
4  目前国内哪个网游的装备最值钱？
4  闲话季中冠军赛：FNC的荣耀YellOwStaR
3  用几百个人来画绝世美女，这位艺术家的作品亮了！
1  重点产业和关键核心技术研发再迎政策扶持
4  《炉石传说》控制法再爱我一次！
1  山河药辅：公司今年产品价格同比是上涨的
1  5月8日A股强势上涨，创业板弱势拉升，9日的行情该如何分析？
4  绝地求生：4X4海岛新地图又来了！5月11日开测，面向所有玩家！
3  中国为何深受非洲人民的信任和尊重？一条铁路让他们永远分清敌友
4  王者荣耀：李白和韩信在野区相遇，半路杀出个程咬金，发现大秘密
2  沈阳市人大常委会调研《沈阳市学前教育条例》执行情况
3  世界上最凄惨的酒店：酒店主人到死，都没看到有一位客人入住！
0  《东坡易传》的流传情况是怎么样的？
0  孙悟空和唐僧早就死在取经路上？西游中真正到达西天的只有三个人
1  由EVA数据这张光伏行业的晴雨表看市场
0  中国非物质文化遗产——浙江仙居针刺无骨花灯
2  赫山：小学语文工作坊线下研修促教师专业成长
1  5月9号板块行情统计！每天必看！
1  欧盟预算因何众口难调
3  “911”恐怖袭击事件时，美国为什么没有击落飞机？
1  中邮稳健合赢债券型证券投资基金更新招募说明书摘要
1  嘉盛集团：英镑/美元处于英央行决议前关键时刻
2  作为一个学生家长，你希望你的学生进入一个班主任要求严的班级吗？
0  上联：公鸡打架头对头，下联怎么对？
0  《天龙八部》有一遗憾最可惜  书写完了  金庸才发现漏了一场大战
0  为什么那么多人喜欢纳兰容若
4  英雄联盟官方公布新英雄预告片，网友：拳头蹭我孙亚龙热度？
4  余霜晒MSI出征图：UZI也学韦神开始穿拖鞋？香锅踮脚的细节太萌！
0  “花笑夕阳暮”下一句怎么接？
2  恰同学少年，风华正茂
4  在王者荣耀黄金铂金排位赛中，遇到4个满熟练度的队友，你会怎么想？
3  马丁路德金真的有那么伟大吗？
0  有一种爱，到了极致便是克制
0  河北武安西部的丧葬文化
2  泰山区将建岱庙实验学校新校区！预计6月底前开工！
2  最容易考的公务员，录取就是干部
0  上联：相思河畔种相思，下联怎么对？
0  诗改词：翩翩双燕四子养，母瘦雏肥，展翅不归，却入空巢昼夜悲
0  上联：一口二口三口，品出山山美味；如何对下联？
4  5月9日王者荣耀体验服更新，对李白、韩信、梦奇等英雄调整测试！
2  两部门规范民办技校名称县级以上地名禁作字号
1  知翰品金：5.9黄金原油，晚间EIA如何操作？
0  大道至简  物我两化——优秀青年画家杜俊杰
2  托福听力必考重点知识
4  新赛季终于迎来米莱狄，李白等刺客进行二轮优化！
1  手上现存有近两万部旧手机，怎么处理可以获利高点？
1  外销扇行销欧洲，十三行“扇”动世界
1  信用卡如何使用可以还款最经济？
4  说说阴阳师中四位神级皮肤画手  出品必定佳作  果断氪金买买买
4  英雄联盟官方发布RNG出征MSI海报：跟Mlxg比个Yeah，一拼到底
0  出句：月下诗魂冷，如何对句？
1  港交上市的小米——为何能引发场景经营的又一波新思考？
3  特朗普退出伊核协议，为什么法德会反对？
0  水云间里红妆俏，怎么对？看大家的精彩对句，你一定还有更好的……
1  农村一次性缴养老保险15年，到60岁每月领1300元，那么15年一共缴了多少？
1  为什么钢铁厂宁愿收购进口铁矿石也不愿回收废钢？
0  上联:  芦苇揺曳随风摆，下联如何对？
3  19岁美国小伙越洋来我国约会女网友，因丑被拒后心灰意冷跳江自杀
2  文科生学医能学什么专业？
1  做强线缆产业助力智能制造
0  红楼梦里谁是好人？
4  PCPI中国区联赛40支战队名单公布：4AM、iFTY和17等战队参赛
2  西南政法大学在政法类大学中的排名如何，有哪些好专业？
3  庆祝国际护士节  白衣天使秀才艺
3  李克强：为促进亚洲的和平稳定繁荣作出新贡献
0  上联：泰山黄山赵本山，如何对下联？
2  福建23所学校成为全国示范！福州4所上榜！快来支持你的母校！
0  特别想家，怎么样可以围绕乡愁，写一首诗词？
4  如何在魔兽中COS炉石卡牌中的人物？
3  因退出《伊朗核协议》而犯了众怒的美国会被世界孤立吗？
0  越是成功的男人越爱家里挂一幅画！很多人还傻傻不知道含义吧
2  衡水十三中的学子们，隆重举行“五四成人礼”活动！
1  方洪波赴南京密会张近东  苏宁美的战略合作再升级
1  下周股市分析2018.5.6
3  胡塞武装擒获美国特种兵，特朗普发出警告：如果不想死就放人！
2  西安引争议的就学与招生办法，背后是关于教育资源的焦虑
0  纪念长春解放70周年  作家李发锁做客市图解读纪实佳作《围困长春》
4  SNK发布40周年纪念款游戏机：内置40款游戏，重量仅600g
0  孔宪乐：韩国茶礼摭谈（一）
3  女子与小时候玩伴分隔23年  长距离恋爱8年后终成眷属
2  清华、北大的学生进不去阿里，马云这样说？
1  <500强>上市公司董事长被逼死！450亿债务突然爆雷！
0  假如你有机会穿越到古代，可以带三十公斤的东西，你会选择带什么？
4  CF手游泷战:V6带一套火麒麟套装的账号，号主竟然让我免费送人
0  上联：一池碧水映明月，如何对下联？
1  多空逆转，隐患是延续性，机会也是延续性
1  万孚生物持股5%以上股东计划减持178万股
3  如果没有欧盟和北约的支持，美国能称霸吗？
1  李恒子：5.9现货黄金伦敦金行情走势分析
0  历史上最狷狂的16句诗词：你最欣赏哪一句
3  印度有可能解体变成小邦国吗？
0  上联：容马驰尘杏花林，如何对下联？
1  08年飞天茅台现在什么价格？
2  中考倒计时40天可以逆袭吗，该如何复习呢？
2  周口市教师荣获全国初中英语优秀课展评一等奖
3  基地分子为什么不敢再对美国进行恐怖袭击了？
4  为什么现在没有人玩CS了？
1  挂牌新三板找中介靠谱吗？
3  泰国旅游局回应“黑导游强迫中国游客购物”：导游已被逮捕
0  德国人在清朝也能当大官？还备受宠信
3  人与自然的零距离接触，越南THE  NEST铁皮屋
2  干货｜《中级会计实务》太难？教你一招搞定
1  潘建伟：量子计算是和平时代的核武器  美国输不起
4  原来这就是你们天天看到的鲲，一部巨制科幻电影的短片
4  英雄联盟KZ战队的上单khan赛后接受采访表示：“打RNG只用了三成功力”，你怎么看？
3  世界哪些国家有唐人街？
4  阴阳师哪些奖励出现的几率极低？
4  王者荣耀：V8全皮肤号只要640，表弟以为赚了1千块，上线却亏惨了
1  沪市现金分红创历史纪录  8家上市青企有预案
2  「教师证」考官说，面试真题得这么来（数学）！
1  中芯国际一季度净利润2937.7万美元  同比下降57.9%
0  致我们终将远离的子女（翻译得太好了）
2  取消竞赛加分项！2179个直升名额花落谁家？（附直升生公示名单）
1  在期货交易中，重仓严止损，轻仓宽止损，您怎么看？
1  手机APP“直连央行征信”不靠谱  易被盗用信息
4  我的世界有多少个遗迹？种子是什么？
0  残荷编选：网络诗坛点将录补遗（8-5）
3  女子中860万后欲起诉彩票机构  称生活被金钱给毁了！
3  韩国总统文在寅执政一周年民众支持率怎么样？
0  欧阳应霁：以食觅器
3  一千元人民币在越南可以花多久？
2  江西工程学院
4  GTX  530系列显卡能玩什么游戏？
3  像委内瑞拉这样的国家和人民，是怎么混成连饭都吃不起的，根本原因是什么，如何挽救？
2  上课时学生手机响个不停，老师一怒之下把手机摔了，家长拿发票让老师赔，大家怎么看待这种事？
2  为什么限制玩电脑、游戏的孩子大部分都考上重本了，反而一般考上大专都难？
4  羡慕Y系FV4005的火炮口径？英国290mm坦克一炮震死敌方成员
4  QQ飞车手游：他这么有牌面的吗？张杰曾点名要求一起玩游戏
0  大荔草根枣农诗人——《初夏》诗五首
0  上联：花有重开日，如何对下联？
2  在大学,  二十出头的年纪,  你是否迷茫?
1  芯片一新龙头高歌猛进，吸筹两年今现金叉，18年飞天飙涨的行情！
4  第五人格：学会这几招溜屠夫的必杀技，人人都是人皇！
2  想让自己优秀，就要和更优秀的人为伍！
2  一个大学把毕业狂欢做成这样，除了南艺还有谁？！
0  上联：夜醉长沙酒，如何对下联？
3  好莱坞，原来在美国南方还有一个
2  正方形对角长度怎样算？
3  美国给伊朗下最后通牒！明摆着想要开战，何必拖到5月12日？
0  青龙戏白虎，江涛乐夜风。如何接句？
3  日本独特的社会现象：“举国无乞丐，遍地尽妓娼”
1  好车搜寻记让你轻松做汽车批发商
0  “三皇五帝”现在只记得黄帝，炎帝，其他的三位“帝”，和其他三个“皇”呢？
4  联盟大盘点，极地大乱斗最无解的英雄，他们胜率最高！
3  全球各国的总统府比较，俄罗斯与印度相比差天共地
0  阜南县文旅胜地普照寺再现昔日繁华
3  周立波美国被捕真相曝光，细思恐极！第九次开庭会有什么结果？
0  近代文明和封建文明的最大差别是什么？
1  20年来中国、美国、日本、德国、法国、英国、印度等国GDP和增速
2  中国迎来第三次留学生“归国潮”，为什么他们都选择回来？
2  拼孩时代  看“新中产”如何让孩子继续优秀
1  如果全世界的人同时把存在银行的钱取出来了，会有怎样的后果？
2  泰安家长速看！泰安中小学2018暑假时间发布了！
1  银行卡长期不使用，里面没钱也没注销，会有什么后果？
4  BA黑凤梨客场3比0战胜Hero久竞，暂时登顶东部榜首，你怎么看？
0  世界上最贵的茶叶，比黄金还贵几十倍，一斤价值7位数
2  重要消息！这类人将被限制报考公务员、事业单位
3  热浪来袭！巴黎5月8日现42年以来最高气温
2  上课时学生手机响个不停，老师一怒之下把手机摔了，家长拿发票让老师赔，大家怎么看待这种事？
3  如何看待美国男子对朋友拔刀相见，就因为其说绝地求生比堡垒之夜好玩？
2  有哪些适合自学的网站？
4  线上最强的四大辅助  鬼谷子上榜，第一名在场射手根本死不了！
3  安乐死到底应该合不合法？
0  上联：心里有座山，赵本山，怎么对下联？
3  Facebook斥资10亿美元扩大瑞典吕勒奥数据中心，跃居全球顶级
1  为什么退休后有的人医保卡返钱，有的人医保卡不返钱？
4  《第五人格》游戏官方宣布6月中旬上线新地图渔村，你怎么看？
3  俄罗斯为什么不直接弃用美元？
4  《球球大作战》开多少超大宝箱可以开出极品光环或好的皮肤？
2  长沙和武汉最强三大名校谁更强？
1  你知道银行为什么喜欢你用信用卡吗？
1  美国加息对中国股市有什么影响？
4  王者荣耀：韩信对李白做了什么，让李白大喊要对我负责！
4  我的世界最需要的物品是什么？
1  哪些品牌可以代表中国各个省市？欢迎来中国自主品牌博览会一探究竟
1  微医冲刺IPO前夕完成新一轮融资：总规模5亿美元
1  「医械智库」全球医疗器械企业2018年Q1业绩最全汇总
1  5月11日A股全线下跌，遭遇黑色星期五，后市如何分析？
4  为什么我感觉电子竞技类游戏都是韩国的天下？
4  DNF：肥宅用这种方法刷深渊  仅仅花了10分钟就毕业一套恍惚
3  特朗普与奥巴马谁的执政能力强？
0  「梅轩夜读」张集馨官场笔记之二十三：对官场败类敬而远之
2  三种职业类型你属于哪一种，名校生不是最后一种就要被说了
0  你们见过最霸气的一句诗是什么？
3  女人为什么会比男人长寿？
2  为什么中学历史教科书中删掉卫青、霍去病会引起大家的热议和愤怒？
2  立足于教育培训行业，觅优师要让教师成长与招聘变得更简单
0  小记——阳光女性，如今四十有余的我
1  中水城发与苏州太湖新城管委会签署总部项目框架协议
0  蔚县青砂器：即将失传的非遗文化
1  德清重点项目“磁吸”效应初显今年引资126亿元
1  融创将从公开市场回购不超过5%的股票进行股权激励
3  想去美国参加男朋友毕业典礼，被拒签了该怎么办？
0  五十铃D-MAX原车16寸轮毂的ET值是多少？
0  云田诗词  题李成《寒林平野图》
1  贵阳市首家非公经济服务中心挂牌
3  沙特和以色列会联手对付宿敌伊朗吗？
3  特朗普肆意而为，为什么不能罢免他？
0  穴位与经络，到底是如何被古人发现的？
4  LOL：老贼六女神泪出装坑爆韩服  钻石皇帝职业赛场总在秀
4  有哪些令人“细思恐极”的游戏细节？
2  求助各位，中小学教师和在银行工作哪个好一点？
1  2018各大银行五年定期存款利率是多少
1  文秦霸金：5.8黄金承压“步履蹒跚”，日内黄金原油走势分析
0  如何看待西安正式被定位国家中心城市，是实至名归还是名副其实？
2  考试，县级事业单位和公务员，应该选哪个？
1  早报｜2018年5月9日金融早餐
1  主力资金获利了结  游资出逃机构杀入
2  初升高必考20个文学常识，请家长们给孩子们收藏吧！
4  想要赚钱快《黑暗信仰》捞钱路数了解一下
1  砥砺奋进二十年匠心共筑幼教梦-第20届北京国际玩具幼教展
0  方舟子说象棋源自印度，中国古代没有大象，你认为这种说法怎么样？
1  外贸延续稳中向好  贸易顺差显著收窄
2  各地人才政策频出：是求贤若渴还是人才攀比？
1  多重利好因素共同提振  美元美股美油齐齐上涨
0  痴骑朽翁上联文原创。樵夫深山闻虎啸，怎么对下联？
1  上市前夕  小米将IPO目标估值下调
4  绝地求生：玩家建议蓝洞取消沙漠地图轰炸区，更改为随机沙尘暴！
1  人人都在说的“独角兽”是啥？中国独角兽公司有哪些？（附榜单）
4  晓智说说：QQ飞车，头条大神这么多，这成绩都能超越
4  MSI季中赛  IG、RW主力跟队陪练？还记得2017团结一致的LPL吗？
0  晋祠博物馆/晋祠公园匾额欣赏
3  如果巴基斯坦、孟加拉和缅甸都被印度吞并，那么这些人算什么种姓？
0  南国文葩｜雨载鹰：古诗十首（七绝）
0  青龙戏白虎，江涛乐夜风。如何接句？
0  寻找好茶  凤凰单丛
4  同为LPL天才AD，水哥和iboy的最大区别在哪里？
1  阿里巴巴总部大楼，浩气大楼，面积相当于13个台北小巨蛋
0  中国有没有从别的国家的史料里发现关于中国的、重要的、我们没记载的历史？
1  可以吃的黄金是什么东西？
0  你知道“三月二十三，乌龟爬下关”是啥意思吗？
1  全部家产买入比特币安全吗？
4  有哪些值得玩前作的单机游戏？
4  《王者荣耀》屏蔽自己的战绩玩家都是什么心态？
2  想要学习英语，可以看哪些美剧？
0  上联：一年四季春为首。下联怎么对？
3  叙利亚反对派如何崛起的？
4  梦幻西游：玩家D5抓宝宝到底能不能赚钱？
2  第三届全国巅峰诵读大赛兰州赛区拉开帷幕
4  音乐达人用Switch  Labo演奏《极乐净土》小编惊呆了！
0  上联：公鸡打架头对头，下联怎么对？
1  今年60周岁，工龄38年，个人帐户有26000多元，5月份退休，大概能拿多少？
2  速收！各地高考改革方案及启动时间一览表！
2  去香港留学，毕业后可以留在香港工作吗？
1  股市：油价相关板块双重压力叠加，关注晚间EIA数据！
2  广播电视编导选哪个方向更容易考研？
3  日本财务相“没有性骚扰罪”言论引发多地抗议
4  白金工作室有个机密项目  可能会完全改变动作游戏
1  新农合年底清零，农民自己拿的钱没用为什么要清零？
2  “济南女学生边拆线边背方程式，她说能镇痛”，你怎么看？
1  002931锋龙股份这种，周一比较麻烦，出现一键按的可能大
2  中考英语听力中最常考的8大场景
4  王者荣耀：Vv深夜发文却被强删，人心不齐梦泪Vv壮志难酬
2  小学生逆天字体超越多数的成年人，家长感叹一定要让孩子练字！
0  上联：生是真豪杰，怎样对下联？
4  全民无MSI转播权，小智回应：你认为LOL的比赛还有那么刺激吗？
3  美俄一旦开战，世界格局将会变成什么样子？根本没你想的那么简单
4  报告：2022年中国玩家超7.68亿  游戏营收为420亿美元
1  你支持雷布斯当中国首富吗？看完这些事迹，我被他的草根气质折服
1  股票卖1不停挂大单，怎么回事？
0  为什么不少人一见到“日本”二字就喷？
4  假如日本人来拍《头号玩家》，应该是这样的
0  孔子相老子求教，老子一言不发却让孔子悟得一个人生道理（收藏）
0  上联：春风执笔谁研墨，怎么对下联？
1  买点都是跌出来的｜5月7日行情解读
2  高考在即，很实用的读书笔记法能让你记知识效率快速提升
1  用时100天  富士康昨领IPO批文
1  为什么要办信用卡？办信用卡有什么好处吗？
4  你最喜欢哪部FC上的战棋类游戏？
2  广西高考考生规模今年将突破40万人
2  独臂教师坚守讲台24年  是学生心目中“十项全能”
3  为什么说总统是特朗普的副业？
2  如果孩子的幼儿园老师打电话给你说孩子生病了，你会立刻请假去接孩子看病吗？
2  别问了！关于法考新政策大家关心的问题都在这！
1  成品油零售价年内第6次上调  机构预测下轮或仍涨
3  利比亚难民后后悔推翻卡扎菲吗？
3  预警｜索马里、土耳其、伊朗、埃及、约旦、美国
1  为什么有些人投资一直在亏钱？
1  「津云  ·  环球」巴菲特为何从不投资微软？原因竟然是这个
0  上联：微雨蒙蒙芳草渡，如何对下联？
2  小学女孩不自己的事情自己做怎么办？
0  上联：醉饮千杯月，下联怎么对？
0  杜牧笔下的情书，情真意切！
3  美国人太狠了，这话说的让欧洲把脸往哪搁
4  王者荣耀S11赛季哪个英雄的控制力最厉害？
0  上联：遍地鲜花摇落地，如何对下联？
4  网络直播中那些百万流水主播是怎样养成的？
3  这个国家有74.1%是华人，但却最反华
2  现在开始备战2019国考，申论要怎么准备？
1  国际油价降至两周最低，下一轮油价调整会下跌吗？
3  利比亚难民后后悔推翻卡扎菲吗？
4  「阴阳师」可爱银狐犬降临！萌到你心碎！
3  中美谈判前景不明  大豆采购如何应对？
4  英雄联盟UZI5月6号直播首秀700万人气被质疑严重注水，你怎么看？
3  安倍与普京、特朗普的差距在哪里？
3  因一包“曼陀珠”  男子遭美警拔枪瞄准
2  上课时学生手机响个不停，老师一怒之下把手机摔了，家长拿发票让老师赔，大家怎么看待这种事？
2  高考后出国留学去美国，还是去英国？有哪些新途径？
2  教育评论：不要以高校预算收入多少论“英雄”
0  上联：江山千古秀，怎么对下联？
0  上联:  残阳不语逐鸿雁，如何对下联？
0  旧上海广告月份牌在武大展出
1  现在新农保一年交5000元，交满15年，60岁时一个月能领多少钱？
0  麦田怪圈目前合理的解释是什么？
2  你们的学生时代，有没有流传着某个“传奇”人物？
3  伊朗凭什么成为以色列的中东克星？
4  《荒野行动》这款外形不需要任何货币，却比花钱来的还要珍贵！
0  上联：老翁田野锄杂草，如何对下联？
3  为什么老虎不适合在非洲生存？
1  闲置银行卡没钱，每年都扣年费吗？十年后银行会主动来要费用吗？
1  富士康IPO终于获批，下周a股或许要承压了
4  王者荣耀各个位置中，哪个英雄值得练千场来上分？
0  上联：心田种下相思种，下联怎么对？
0  金榜题名时，求下联？
2  上课时学生手机响个不停，老师一怒之下把手机摔了，家长拿发票让老师赔，大家怎么看待这种事？
3  2018年美国中期选举，你认为特朗普会下台吗？
1  信用卡欠款还不上，银行催讨不断，到底该如何应对？
3  电影评论：脆弱的印度间谍无懈可击
1  林毅夫：改革开放创40年经济增长奇迹
2  怎么学习普通话？
0  上联：三思方举步，下联怎么对？
4  第五人格：想遛屠夫却秀不起来？虎牙浅笑教你蛇皮走位遛他五台电机
2  学生托管班在开办前要注意哪些问题？
1  季文霖：本周全胜轻松获利30万，下周黄金走势展望
1  江苏武进不锈股份有限公司
1  炒股的人都珍藏学习，最经典的炒股形态！
0  上联：院中红杏多浇水，下联怎么对？
0  上联：莘莘学子鸿鹄志，怎么对下联？
1  我存钱在北山信用社，信用社说我没有这笔存款，我该怎么办？
4  绝地求生中国邀请赛，为什么一些实力战队未获得资格，引发王思聪不满？
3  特朗普又“退群”，欧洲小伙伴却不跟了
2  教育部发禁令：严禁宣传高考状元及升学率
1  海螺集团亮相首届中国自主品牌博览会
3  以色列对美国有多重要？
2  孩子开学，为什么老师都喜欢让孩子们包书皮？
0  对联：足不出户知天下？
0  白纸黑字写赤橙黄绿青蓝紫。怎么对下联？
1  炒股的最高境界是什么？
4  《孤岛惊魂5》再推四款MOD，Freesync技术突破你的视觉想象！
2  owl：猫头鹰
1  重要利空  6股明天或跌停
0  七绝·中原大铁佛寺
0  潘忠汝  六出城门“大无畏”
4  绝地求生搞笑集锦：我刚把枪对准你，结果就被天降正义了
3  法国不满美国“世界经济警察”角色
4  王者荣耀cos  大乔想抱抱李白  明世隐一直走来走去  气的大乔想跳江
3  美国建国不过两百年，为什么会成为世界强国？
3  两个亲生骨肉皆被毁掉，前途无望，成龙真的是人生赢家么？
0  “天人合一”仁者心
1  汉中破获信用卡套现  特大非法经营案
4  海信V+对比OPPO  R15，哪款才是绝地求生的吃鸡神器？
1  新能源汽车销量大增，关注产业链公司的投资机遇（附股）
3  听说到阿拉斯加捕帝王蟹可以七天赚十万美金，怎样可以去？
0  一场诗与牡丹的音乐之旅
3  当欧洲水产遇见中国吃货  就问你想被吃成几级保护动物？
3  美国退群后，又提出了对伊朗核设施侵入式检查的要求，伊朗如何回应？
3  五十退休早吗？
4  绝地求生猥琐打野流路线，当个肥肥的快递员，一不小心就吃鸡
2  农村学生在名牌大学的比例变小，寒门想要出贵子，为什么变难了呢
0  相识安徽淮北著名画家书画评论家周力先生
3  阿根廷销毁15吨毒品  安全部长亲自将毒品投入焚烧炉
1  如果全世界的美元都回流到美国会发生什么？
3  他去年被遣返中国，不到半年又偷渡到美国！
0  上联：泰山黄山赵本山，如何对下联？
2  如何看待“纪律严的班级学生成绩整体较优秀”的说法？
1  探路者迷途：上市9年首亏  多元化受挫问题待解
3  美国最怕的是哪个国家？
3  不要错过！这些只发生在印度  笑死我了！
4  彩虹六号围攻：关于热切的使用技巧与个人简介
0  笔墨生香文学群周年庆（组诗）
0  上联：一夜春风去，怎么对下联？
0  中国音乐家协会是个什么组织？
0  王文芳：用全部心灵和一支画笔去追踪去寻索（60幅）
3  中巴的友谊有目共睹，巴基斯坦的小旅馆却“禁止”中国游客住宿！
3  加拿大总理特鲁多访问印度，为什么被形容为“车祸现场”？
4  《怪物猎人：世界》超帅气校服套：盾斧超解流最终版
2  小学一年级学生被要求写诗，这哪里是在考学生？分明考的是家长
3  上海、东京和伦敦这三座城市，谁的轨道交通比较好？
4  灭霸来袭！《堡垒之夜》曝光《复联3》联动活动
2  2018年度中山积分入学等指标公布，家长快看
3  夏威夷火山喷发持续  居民拍到岩浆从后院中喷出
1  高房价是中国最大的毒瘤，快把传统“三驾马车”搞熄火了！
0  从马克思主义在中国的成功实践中汲取营养
0  一夜春风去！怎么对？
4  LOL：什么？新英雄进化成尸鲲了！简直太刺激！
4  绝地求生：吃鸡时两个开挂的人见面，真是神仙打架这也太给力了！
3  为什么韩国总统没有好下场？
0  上联：泰山黄山赵本山，如何对下联？
4  QQ飞车：青山钻1排位，0失误亚特兰蒂斯，刷新纪录通杀全场
2  2018年中国高校发表顶尖成果数量排名，用学术反映真正实力！
3  阿萨德的最终结局会怎样，俄罗斯会支持到底吗？
0  如何评价《聊斋志异》？
4  Karsa传人再现抢龙神迹，MSI季中赛将再次上演龙的传人！
0  你为什么喜欢诗歌？
1  两市晚间公告一览：一公司牵手腾讯，另有多家公司推出减持计划！
3  伊朗总统说伊朗将暂时留在伊核协议中
0  一夫妇连生10胎都是女孩，春节对联写着。上联是，家有千金不算富，请答出下联？
0  下联：万家灯火盛世歌；求上联
0  上联：竹林秋雨雾作客，怎么对下联？
0  微屏玉指书佳句，下局怎么接？
4  Dota2震中杯游戏平衡性明显改善，各大战队新战术打法孕育中
0  下联：白雾动情抱碧峰。怎么对上联？
1  江南化工与杭州银行互怼  被抽贷2亿会引发连锁反应吗
3  奥巴马政治遗产被“五杀”  特朗普为何紧追不舍？
4  手机号码充值不小心充错了号码，可以退款了，很简单
0  上联：江中鱼东游西藏，下联怎么对？
1  裸眼3D横空出世，虚拟现实&裸眼3D，下一个妖股就在这个题材中！
0  嵇境雷——新时代最具收藏价值的书画名家作品展
2  教育部约谈部分校外培训机构负责人
0  大美榆社：云簇镇桃阳古楼院
0  上联：万龙聚首，下联怎么接？
0  饶一凡篆刻作品专场
4  高画质游戏和剧情游戏，你会选择哪个？
2  高三艺考生迷茫该怎么办？
2  美国中小学教育那么差，为什么能获得那么多诺贝尔奖？
3  俄罗斯再次叫板石油美元体系，人民币和黄金迎来重大机遇！
4  中国最牛玩家！领导100多人花了3年在游戏复制出72万平方米的故宫
3  美国到处制造动乱，招致了一些国家的反对，你是否认为美国已成为世界公敌？
1  比特币引领大势普跌，最大反弹机会真在酝酿
4  关于MC的7大未解之谜
4  DNF：红狗养成之路第四十九天
2  小学女教师戒尺体罚女生，学校：已和解，教师被辞退
3  美国男子监狱为何要安排女狱警？她们成最受欢迎的人
3  直击俄罗斯鬼城，全球污染最严重的地方，堪称人间地狱！
0  上联：望江东至景德镇，求下联？
2  龙岩学院的历史
0  《两岸情深》—刘异山水画巡回展青岛首展开幕
0  如何评价郭沫若？
4  德系的威力《舰姬收藏》U47使用手册
2  情系师大｜全国政协副主席刘奇葆校友亲切接见校党委书记顾家山、校长张庆亮一行
4  王者荣耀：新英雄米莱狄上线前遭削弱，苏烈复活被削，新露娜开测
3  你怎么看美国大兵在阿富汗给儿童发糖果的行为？
3  全球领导人工资大比拼，特朗普居然排不到第一，普京最低
3  就叙利亚问题，三国领导举办会晤，虽“三国”抱团但是争议犹存！
0  上联：琴棋书画秀才乐，下联怎么对？
0  马克思的生平，是什么样的时势造就了他？
0  《三国演义》第57回的内容概括是什么？
1  股票一旦出现“托压互转”形态，砸锅卖铁满仓干，股价起飞冲天！
4  为何OPPO  R15玩游戏如此畅快？看看它是怎样给游戏加速的
1  柯韬武：5.6周评黄金难破千三后市看多，原油69.9空单稳健布局
4  王者荣耀中有哪些可以一套就秒人的英雄呢？
0  今日立夏，有一上联，立夏万物并秀，下联怎么对？
3  俄罗斯人到底爱喝酒到什么程度？
1  请问美联储减息与加息怎么薅世界羊毛？
4  UZI首播黄金局VN3-8战绩！韦神：需要我用皎月带你吗？
4  游戏中有哪些羞辱对手的方法？
0  赠人画作应如何落款？
2  南昌师范学院
2  东城公办中小学提供565个积分入学学位
3  女人30岁该有多少存款？
4  你打游戏时会骂人或者被骂吗，对这种行为你怎么看待？
1  常州作为苏锡常都市圈的一员，经济已经被苏州无锡甩开老远，未来有弯道超车的机会吗？
0  顶尖的艺术作品是雅俗共赏还是知音难寻？
0  西城拆违亮出清代三清观
2  人教社发布第三代数字教材
0  方舟子说象棋源自印度，中国古代没有大象，你认为这种说法怎么样？
3  新华社调查：如何看待“中国女生西班牙地铁受辱事件”
4  封号算我输！这吃鸡手游“外挂”太逆天
2  美国设计艺术
0  上联：月圆月缺月无眠，怎么对下联？
2  孩子学习成绩全班倒数，为什么老师不能抽时间为孩子补补课，老师不应该帮孩子提高成绩吗？
2  2018年如何报考对外经济贸易大学在职研究生？
2  二本院校想考研究生，国内一流大学和国外常春藤大学哪个对未来就业更有利？
0  全国唯一！潍坊这里藏着不少“举世无双”的宝贝！
1  有银行存管且有保险公司为保障的广东P2P平台有哪些？
0  2018年永欣春拍精品推荐：阮元之砚品鉴
4  王者荣耀：这是程咬金最性感的时刻！你们的小金金又调皮了
2  南阳一小学感恩教育变哭泣表演，你知道什么叫做感恩吗？
4  LOL新语音包怎么变成男的了，谁配的音，能自己改回来吗？
2  这四所大学号称机械四小龙，其机械学科实力不容小觑，值得考虑
1  美国人花一美元和我们花一人民币的感觉一样吗？
3  特朗普宣布美国将退出伊核协议
3  为什么还有人愿意去做韩国总统？
1  A股大底不能都让外资抄了5月最后先手机会
4  根据环境而改变  不一样的思路不一样的林恩术
3  世界上最大的生物是什么?一种蘑菇让180吨的蓝鲸也望尘莫及
1  信用卡如何使用可以还款最经济？
2  山西县级医疗集团人才招聘大会5月26日举行
4  刺激战场：这样才能保证吃鸡，很稳
2  AI课程走进中小学课堂  人工智能没有想象那么难
4  王者荣耀s11中单法师第一梯队有哪些英雄？
1  情绪性脉冲股机中有危，主题性热点股危中有机
2  高中如果被分到普通班是不是就很难考上好大学了？
2  为什么中学历史教科书中删掉卫青、霍去病会引起大家的热议和愤怒？
3  你是怎样看普京第四次就任俄罗斯总统的？
3  俄罗斯的人口为什么越来越少？
0  上联：墙上画马不能骑，怎么对下联？
0  下联：荷叶无意添夏绿，如何对上联？
2  2018年中考数学知识点：有理数的运算指导
3  为什么美国这么有钱？
0  天道丁元英启示
0  上联：一度春风一度愁，黄花落尽，如何对下联？
2  预测甘肃高考录取分数线？
4  DNF60版本有哪些紫色套装的属性到现在依然强悍？
3  缅甸人民在云南瑞丽的幸福生活
3  美法院驳回特别检察官米勒推迟“通俄门”会议请求
2  安排1000余万元专项资金！青海支持校园绿化
1  下周一（5.7日）手上持有这些股的要小心
1  下周股市会更激烈？
3  2018年美国中期选举，你认为特朗普会下台吗？
0  上联：遍地鲜花摇落地，如何对下联？
0  “娄底工匠”刘桃：做溪砚文化的传承者
0  《诗经·小雅·渐渐之石》写的是什么主题？
0  玩转香席｜善用香者必先善选炉
4  Help！恐龙蛋被抢了！爆裂恐龙飞车弹射出击，能抢回来么？
4  刺激战场：不吃鸡也能上分？高效冲分了解一下！
2  陪娃写作业是什么体验？部分家长直言：爱之深责之切
1  京东集团一季度净利润15亿  收入盈利均超华尔街预期
1  韩玮：基金频繁踩雷信用债  短期债基到底有无投资机会？
3  卡塔尔为什么选择站伊朗，而与沙特阿拉伯等其他阿拉伯国家分离？
2  日本老师剪掉数百名学生长发  被指教育方式太落后
2  山大海大公布综合评价招生计划  比往年均增加
1  投资者对大盘抗跌能力
3  普京再次当选俄罗斯总统，俄罗斯会不会从此进入良性循环？
2  人在工作却心系考研，不是我不忠诚，而是……
2  干货丨从后进生到尖子生，原来靠的是这十个习惯！
2  高考后去美国留学，一年的费用开销，你的预算够吗？
0  上联：弹古筝唱民歌，雅俗共赏。如何对下联？
2  山东理科生一模成绩420分能报什么样的大学？
1  联想合并手机、PC部门，价投最后的希望都幻灭了？
1  香坊区搭台挖潜“做活”存量强强“联姻”促产业转型升级
4  《魔兽世界》中，团队本dps输出差距的主要原因是什么？
1  “天地板”操纵案手法曝光  老牌私募被罚1亿！
0  你听过最好听的兵器(冷兵器)名字是什么？
0  下联：雪映红梅岁月寒，上联怎么对？
2  干货｜直言命题的矛盾关系考点，你今天复习了吗？
4  标准天梯新环境，最容易上传说的卡组有这些
4  LPL不仅输比赛连团结也比不上人家？季中赛粉丝大战LPL仅排第三！
2  考生发现时间不够用怎么办？
2  如何评价朱婷通过面试成为北师大研究生？
4  王者荣耀：史上最炫的排面，太震撼了
1  现货价格松动  玻璃期货上行难度较大
4  初夏活动上线，收集特饮兑换特效，夏日皮肤即将降临
1  深圳市维业装饰集团股份有限公司关于签订工程施工合同的公告
1  9日凌晨特朗普将宣布伊朗核协议的决定，市场会抛弃美元追捧欧元等非美货币吗？
4  第五人格：这可能是目前最贵的一款皮肤  金匠也不及它值钱
1  电视节目中的股票分析准确度高吗？
1  合伙做生意长久的原则(这几点要避讳！)
3  美国下一届大选特朗普会下课吗？
0  如何以《镜花水月》写七绝藏头诗？
2  2019年国家电网招考报名条件是什么？
2  北大博士妈妈：将“速算法”贴墙上，从小让儿子背，6年计算一分不扣
1  目前有35万存款，怎样在短期之内翻倍？
1  财政部发文鼓励投资创业，减免营业账簿印花税
2  高考冲刺：最后30天，还有一件事比做题更重要！
1  功能性饮料什么模式运作可以快速打开市场？
1  挂牌新三板找中介靠谱吗？
4  《寻找记忆的少女》脑力与耐力的双重挑战
4  《王者荣耀》最好克制后羿的英雄：垫底都能秒杀，遇上榜首必死？
1  A股下跌之际，外资流入创历史新高！股市将迎重要时刻
1  创业板面临方向性选择！
0  画家王宝石  巧夺天工  叹为观止
2  教师资格面试｜小学英语真题及教案
1  看中民爆和锂矿  雅化集团投资两海外公司
0  上联：今日洞房花烛夜，下联怎么对？
4  迷你如果跟mc打仗，会发生什么故事？
1  有了信用卡，怎样使用才是关键所在？
0  上联：枝上柳棉吹又少，天涯何处无芳草。下联是什么？
4  QGhappy使用东皇太一走边路并拿到MVP，你怎么看？
0  上联：泰山黄山赵本山，如何对下联？
3  普京任命梅德韦杰夫为新政府总理  “普梅”组合得以延续
0  美媒文章：我们生活在马克思预言的世界里
2  论文查重系统如雨后春笋一般，该如何选择？
4  啊啊啊啊啊啊啊举报！这里弥漫着恋爱的酸臭味！
3  普京开启第四任期  誓要完成这项关键任务
2  在教育中让孩子懂得坚持有多重要？
3  投票事件过后，联想今后的日子该怎样走？
2  有哪些心理学上的冷门知识？
1  看车标简直和奔驰一模一样，但是奔驰却拿这家车企没辙！
1  小米概念，谁是龙头？
1  星期一联想的股票会大跌吗？
0  上联：双肩挑世俗，怎么对下联？
4  虚幻4打造开放世界求生游戏《人渣》环境截图展示
0  晚明狂草一大家，陈淳草书立轴欣赏
0  上联：一人一碗一双筷，怎么接下联？
0  古人常说的剧毒“鹤顶红”到底指的是什么？
0  你听过最好听的兵器(冷兵器)名字是什么？
2  今后中小学教材禁带二维码信息  普通高中教材正全面修订
1  巴菲特：因为贝索斯是奇迹  所以我就不在亚马逊下注了
2  大众网小记者培训基地落户博兴县寨卞小学
2  阿城区四项基础教育教学成果获省级殊荣
1  450亿债务危机爆发前……多位高管调研
3  关系不睦，摩擦再起？希腊、土耳其舰船海上碰撞
4  互抢五杀上演恩断义绝  FNC喜得三连胜
0  艺术品投资是用时间换金钱，艺术可以标准化吗？
4  30分钟的死亡！LMS战区首次击败LPL！
3  英伦三岛是哪三个岛？
3  9张令你心灵震颤的照片  请一定要备好纸巾再观看！
0  92台古董钢琴展出，最贵888万！来这里和大师一起穿越时光
2  上课时学生手机响个不停，老师一怒之下把手机摔了，家长拿发票让老师赔，大家怎么看待这种事？
3  外媒：朝鲜向国际民航组织保证境内空域飞行安全
4  《DNF》玩家调侃：20个剑帝打安图恩，美都能把乌龟给美死！
3  美国下一届大选特朗普会下课吗？
3  为什么一些欧洲国家坚持不退出伊核协议？
2  黄埔军校相当于现在的什么学历?
0  上联：风花雪月情万里，如何对下联？
2  江苏大学和浙江大学，哪个好？
4  《王者荣耀》玩法师时，101法强和88法穿的铭文你会选择哪个，为什么？
0  上联：公鸡打架头对头，下联怎么对？
1  锂电池龙头股跌至底部，如今飙涨遭股东增持，后市或复制新光药业
0  走西口：不是丢钱财，就是刀砍头，人们为何要舍命走西口？
4  王者荣耀再次更新：李白韩信命苦再次惨遭削弱，露娜重新测试成亮点
0  微屏玉指书佳句，下局怎么接？
4  LOL东北大鹌鹑的维鲁斯——团战小钢炮，人头收割机，骚气
4  迷你世界  雪花梦幻跑酷  终点有个小黑屋  进不进？
4  谷歌利用AI技术打造趣味emoji“寻宝”游戏
4  影之诗撒哈利尔卡牌资料分享  影之诗撒哈利尔属性图鉴一览
4  王者荣耀：明天是母亲节，520活动也快了，会出新CP皮肤吗？
1  币圈价值投资HT/OKB，1万HT每月白拿12000？
1  创业，开什么公司做什么业务能快速走上正轨？
2  2018年06月大学英语四六级阅读态度词语汇总
0  安徽这家私立博物馆，馆藏5个中国之最，件件堪称国宝
3  7000万年前形成的巨岩，当地人却质问政府：为什么要收费？
1  刷记录！复星医药入围竞购诺华126亿资产，最全出海并购案例一览
4  献礼三周年  天刀全新版本“一代宗师”今日上线
2  2018吉林省考成绩出来了，你知道笔试多少分才能进面吗？
3  还想卖中国？俄卡-52重型武直坠毁系技术故障
0  上联：泰山黄山赵本山，如何对下联？
1  我不指望能炒股来养家，但能不能学习一套稳定有效的盈利模式？
1  工厂管理，如何做好产前备料提升效率？
3  普京连任！为何却遭到26个城市爆发的90场示威反对
2  第二届国际化学校行业年会暨教育资源博览会在京开幕
0  上联：泰山黄山赵本山，如何对下联？
2  厦门10大“天价”名校学区房曝光！”老破小“竟然近16万一平！
1  余额宝升级后钱还能不能随时转出？
1  海南赛马企业浮出水面，真乃深圳速度
3  实力吃货！美国老人46年吃3万个汉堡
3  英媒称中国发起反间谍“人民运动”  专家：别过度解读
1  科技资讯：滴滴公布自查进展：顺风车平台业务全国停业整顿一周
1  合伙开店如何转让股份？
4  手机上有哪些好玩的大型游戏，单机联网都行？
1  为什么越来越多的人都开始理财了？
3  伊拉克以前的总统萨达姆到底是什么样的人？
2  公务员考试失利后你选择了做什么？
2  今日满天星  明日当球星
2  面试时，演讲类题目如何能回答的更好？
1  寿险一哥三回合争战  中国人寿致胜秘密武器曝光
3  如果日本对于岛屿沉没没有对策且会消失，日本领海会成为公海吗？
3  差距24岁的法国总统夫妇，他们是真爱，还是做样子？
1  信用卡这9大“坑”，千万不要踩！
2  宿舍上铺也会有床帘吗？
4  「炉石传说」光速上分的主流卡组分享0512
3  和俄罗斯相比，英法德是不是只能算是二流国家？
3  伊朗反制引人关注  需面对国内社会、经济方面的风险
1  4月末M2增速触底回升至8.3%降准效应叠加新增信贷保持高位成主因
2  孩子从小有这4种表现，长大一定有出息，看看你的孩子占几个
1  东莞港—连云港直航航线正式开通
4  MSI最强大的对手：KZ帝国的不死中单Bdd
4  MSI战队表情与战队图标限时上架英雄联盟
4  王者四位热门英雄直降5000，新英雄下周二登场，老玩家送永久英雄
4  韩国PUBG状告网易侵害《绝地求生》的著作权与商标权，要求其下架
3  如果日本沉没，中国会接收日本难民吗？
3  莫迪第三度访问尼泊尔时首先做这件事  百般讨好确实大有深意
4  《英雄联盟》正在走向衰落吗？
3  确认过眼神，美国给以色列“壮了胆”
2  又一跳楼身亡的，查明跳楼真相，还我儿子清白！
3  美国打伊拉克为什么没有拿走一滴石油呢？
2  给高考后的同学一个建议，千万不要学什么专业？  ​​​​？
4  炉石传说：玩梗不得不服暴雪粑粑  哪些神一样的卡牌注解
1  湖南长沙，2018年第一季度长沙市经济简报，长沙各县市区GDP排名
4  “中国消防”齐齐调侃游戏大作！网友：你这让陶教授颜面何在？
0  为什么好多人都说儒家思想祸害中国？
4  DOTA2Ti8奖金将破3000万美刀英雄联盟S8看看就好
1  货值约2800万元！湛江成功办理全国首例铁精粉非冶炼加工贸易业务
2  孩子在课堂传纸条被老师发现拍照到班级微信群批评，感觉丢面子，怎么办？
2  为什么教师认为自己工资太少？2000元钱你够花吗？
2  有些人分数明明能上北大清华，却为什么偏偏要去别的大学呢？
1  粮食缺口在不断加大  人口大国该担忧吗？
3  乌克兰前领导人亚努科维奇现在在哪？
1  安徽迎驾贡酒股份有限公司
1  江苏雅百特科技股份有限公司
2  清华北大毕业的学生都去哪里工作了？
2  《100以内的加法和减法》重难点分析，快速提高孩子的计算能力！
3  为什么罗斯福新政时宁愿把过剩的牛奶、棉花扔掉也不免费分发给穷人？
4  王者荣耀：520返场皮肤投票？关羽冰封战神或成最大赢家
2  人真的开始稀缺？二线城市纷纷开启抢人模式
0  雍正王朝中，年羹尧是雍正的包衣奴才出身，却出任平西北大将军，他是怎么树立威信的？
3  印度小伙把200斤金枪鱼切成小方块，就像在切豆腐，肉太嫩了！
1  如何应对比特币泡沫或加密货币的崩溃
3  美国总统特朗普上任后，到处搅动世界风云，他的目的是什么？
1  开一个24小时便利店需要投资多少钱？
2  大学宿舍外，学生把垃圾扔满整个楼道，扫地阿姨不气愤反而笑了！
4  《英雄联盟》跳ping有哪些原因？
3  为什么世界各国宁可把钱“扔”在太空上，也不愿捐给穷人？
0  谁说中国无哲学家，此人思想高度胜过孔子
0  上联：粤川徽恭请四海五湖嘉宾，怎么对下联？
1  在股市操作中怎样才能实现利益最大化？
4  英雄联盟：季中赛的UZI究竟有多恐怖？两组数据让你看明白！
2  某高校校长被下了A级通缉令，女人们提供线索有大奖
3  伊朗的这份核协议到底该不该修改？
2  上课时学生手机响个不停，老师一怒之下把手机摔了，家长拿发票让老师赔，大家怎么看待这种事？
0  书法｜明  王宠  小楷《南华真经内七篇》古拙典雅  婉绰疏逸
3  外媒：美国已警告德企勿做伊朗生意
2  中考英语真题解析  007-012
4  《荒野行动》第一人称玩法即将强势来袭，同时增加子弹下坠机制！
1  「20180508」原油价格再创新高  独角兽药明康德今起上市交易
1  2017年董秘薪酬榜出炉：万科董秘朱旭822万夺冠最穷董秘年薪仅1万
1  资管新规对百姓理财有啥影响？
0  湖北荆州曾出土距今两千多年的软尸“遂先生”。这种软尸是怎么形成的？
4  DNF中“云玩家”是怎么样的一种存在？
4  DNF：打团偶遇念帝佯装光兵，手拿14圣耀，主C瞬间沦为划水！
2  鸡蛋上“画妈妈”  祝福妈妈“母亲节”快乐
1  中国神华能源股份有限公司关于召开2017年度股东周年大会的通知
1  五粮液股价，4年间翻了8倍，凭的是什么？
3  一个机械师居然能从英国空军基地偷掉一架大飞机！而这一飞，留下无数疑团
2  英语四六级到底有用没用？2018级毕业生告诉你
2  泸县六中：副校长郭建带队“巡塘”
3  特朗普为什么可以单方面退出核协议？
4  王者荣耀哪个英雄最美，最帅？
2  川渝985高校博士留校机会大吗？
0  不得不看的十位日本超写实画家作品
3  女子因买不起房，就花一百多万买了艘船装成豪华水上住宅
1  荣丰联合控股(03683)：970万美元尚未偿还融资最后偿还日期延至2019年
3  一觉醒来，特朗普退出伊核协议，与全世界为敌！
0  母亲节，如何写一首诗或一篇短文歌颂母亲？
3  作为俄罗斯总统，普京上台以来有哪些失误？
4  球球大作战：霸屏就在一瞬间！然鹅，得罪球太多，瞬间被吃成小球
4  游戏午报：《炉石传说》新卡推出后使用率低，暴雪称在5月后改动
2  全国职业教育“奥林匹克”开赛  福州三学子摘金
2  上课时学生手机响个不停，老师一怒之下把手机摔了，家长拿发票让老师赔，大家怎么看待这种事？
2  上课时学生手机响个不停，老师一怒之下把手机摔了，家长拿发票让老师赔，大家怎么看待这种事？
0  上联，心安茅屋稳，求对下联？
1  又现”天地板“！412万温州游资封板单日浮亏20%
3  同样是石油储量多的国家，为什么伊朗和沙特的发展区别这么大？
4  Nintendo  Switch  Online  在线会员服务细则及会员服务问题解答
0  上联  ：残荷败叶傲霜立，怎么对下联？
4  faker22岁生日上热搜，从瓜皮到李哥，大魔王是怎样炼成的？
3  刚轰炸完叙利亚不到一个月  马克龙说他不是干涉主义者
0  上联：公鸡打架头对头，下联怎么对？
4  DNF下架活动提醒，5.10日国服下架活动一览
3  美国总统特朗普正式宣布退出伊核协议
2  北方汽修学校总校在哪？
4  玩游戏对手机有什么影响吗？
1  衡湖缘酿酒与黑格咨询达成深度战略合作！
0  学习书法如何有效的临摹古帖？
2  想考日本的大学院，该怎么办？
3  伊以“叙利亚战争”升级  伊方怒斥：以袭击毫无根据
2  甘肃省选调280名优秀大学毕业生到基层工作
2  “都说要给学生减负，可谁来给学校、教师减减负呢？”
4  绝地求生：刺激战场沙漠地图怎么样才能更容易吃到鸡呢？
4  多元解读《传奇世界3D》享受全新战斗纪元
0  母亲节为母亲吟诗一首
3  三角贸易时欧洲人为什么不从非洲掠夺金银，而是掠夺奴隶？
0  苏东坡那些不为人知的10首绝世好诗，知道5首就很厉害了
1  如何才能让220伏电机反转？
4  王者荣耀小电影：小鲁班的太空梦
4  荒野行动：  原本是抢空投，谁知守空投的人太多，又抢了一堆装备
1  易投资温馨提示：518到了，该为你的钱考虑考虑了！
4  LOL每天后半夜都会有自动送人头的，都是0-几的，查看战绩都是连输的，这是为什么？
1  美元升值  房价推升  割的是谁的韭菜？
3  70%的美国人真的连1000块钱都拿不出来，没有任何储蓄吗？
3  英国的双间谍中毒事件越来越经不起推敲，如果拿不出证据，英国会向俄罗斯道歉吗？
2  教师招聘：2018四川省特岗教师招聘4200人
1  农村宅基地确权收费吗？
0  有没有一本小说让你看了以后彻底书荒了？
2  为什么改变世界的往往是成绩不好的人，而优等生只能成为高级打工者？
0  一元硬币是这种，现在价值24000元，找找看！
0  一个有修养的人应该如何表达他的愤怒？
2  浙江传媒学院
3  各国领导人与朴槿惠：普京偷偷瞄，唯独最后一位是坐着而她站着！
1  未按时披露年报  千山药机或被立案稽查
0  顶尖的艺术作品是雅俗共赏还是知音难寻？
4  TI8：剁手节在即！你准备好氪金了吗？
0  上联：泰山黄山赵本山，如何对下联？
1  网上股票配资平台开户炒股是否更方便？
2  阳光少年·活力无限  快！一起来围观榆林实验小学第十三届体育节
4  2018减压手游神作《大头三国》明日上线
1  怎样减少雀斑的反弹？
1  央行四月份的金融数据显示，对实体经济的支持力度不减！
0  大家如何看待田英章弟子退出田门这件事？
2  「教育」2018年教育部完美世界教育产学合作协同育人项目申报指南
2  特级英语老师：100句中考必考短语分享，背熟=白捡分！
3  朝鲜高层官员已抵达大连？外交部回应
4  极品飞车17：开敞篷宾利去大街上炫富究竟有多刺激？
0  “鲤鱼有日翻江海，百载繁华一梦消”这两句话有什么意思和历史背景？
2  在体育测验中，需要注意哪些事项？
2  上课时学生手机响个不停，老师一怒之下把手机摔了，家长拿发票让老师赔，大家怎么看待这种事？
4  《炉石传说》爆牌流：我从来不看斩杀的
0  卫星地图上可以看到在二连浩特附近的地面上有一个巨大的手掌印，这是怎么回事？
2  第八届全国大学生电子商务“创新、创意及创业”校级赛
0  临学书法，教你一种又快又好的方法
3  安倍访问以色列，怎么解读以色列用鞋子甜品嘲讽安倍？
0  上联:江南听雨知春暖，求下联？
2  「专项治理进行时（22）」天津市河东区开展课后服务专项督导
3  性交易是日本贫穷劳动妇女的一个无奈选择（上）
4  王者荣耀游戏中不详征兆和反伤刺甲可以一起出吗？
3  特朗普终止对利比里亚移民的保护，限其一年离开美国，你怎么看？
4  王者荣耀：新版本新规则，演员挂机都可以减半，60万玩家或将回归
4  完美还原魏蜀吴战局《汉王纷争》洛阳决战记
2  词块系列2：什么是词组？
2  如何成为一个申论高手？
3  为什么印度要把女囚犯和男囚犯关在一起？
0  且坐书窗弄云烟——美女书法家杨晓琳的书房长啥样？
0  如何用下图写一首诗词？
0  上联:金鸡报晓画竹叶，如何对下联？
4  为什么岛田半藏和宫本武藏长的那么像？
3  美国制裁俄罗斯，能顶得住吗？
1  万华化学：拟522亿元吸收合并控股股东万华化工
0  假如贾府不出意外，袭人顺利成为宝玉的姨太太，她会成为第二个赵姨娘吗？
3  应急管理部两名正部级主官今日联名撰文，为的是这件事
2  青岛市城阳区创新形式  推动学习型社会建设
1  游戏公司EA第四财季净利润6.07亿美元  同比增长7%
0  你听过最文艺的一句情话是什么？
4  王者荣耀的边路射手体系是不是被官方放弃了？还有没有回归的可能？
0  原创作品《初夏槐芳缕缕香》
1  如何看待两个机会？如何看待重磅消息的影响
0  “书不入晋终是野”是什么意思？
4  王者荣耀：价值18888的英雄，现版本却未必有那么强
1  金融小知识（证券公司业务二）
4  DNF最新更新，活动免费送8000万的材料，肝就对了
1  Snap宣布首席财务官离职亚马逊高管接任  股价止跌上扬
0  二玄社宋拓欧阳询九成宫醴泉铭，欧楷学习者收藏必备
2  泪目！安庆师大80多名毕业生举灯唱歌  鞠躬作别辅导员
1  北上资金千亿进场现一信号，MSCI启动能否开启上涨行情？
0  言恭达：书法本于笔，成于墨
3  哪个国家会成为下一个叙利亚？
4  DNF活动预告：童话妖精养成记，放送深渊票和宠物，送荒古碎片？
2  高考志愿填报丨城市、双一流、专业最新排名与分类
2  玉溪市中心城区2018年招生入园、入学工作指导性意见发布
0  西游记中，观音给孙悟空带了一个箍，发现如来把事情想简单了……
0  上联：巧逢春景添月色，求下联？
0  松涛奏琴风长起，如何对下联？
1  中国银河证券4月净利润1.24亿元
1  为什么比特币不能成为真正的货币？
0  上联：江中鱼东游西藏，下联怎么对？
0  *#这两个符号在手机里什么含义？
4  cf手游什么样的玩家才是职业玩家？具体含义是什么？
4  DNF韩服抗魔值实装卢克并加入恍惚三神器  为什么送艾肯懂了没？
3  美国为什么说制裁就制裁别的国家，对它自己没有影响吗？
0  爱子临风吹玉笛，美人向月舞罗衣  十首古诗词里的玉笛声声
2  英语作文这样写，任何考试，90%的阅卷老师都会不会给低分
1  黑客入侵加密货币究竟意味着什么？｜基础
2  郑州二中亮相全国基础教育信息化应用展示交流活动现场  带来独一无二的精彩
2  武侯区四所全新学校今年投入使用，来看在你家附近没！
0  上联：鸡啼三更天未明，如何接下联？
1  猎云财经原创  血流成河！币圈惊魂24小时
0  中国目前有哪些文化已失传或濒临失传？
4  dnf红眼可以升级七宗罪吗？
3  穷的吃土，天天才泡方便面，而有的富人图新鲜，尝试外国的方便面
2  高考倒计时：为了孩子的未来，家长们必须收藏
2  中小学学生上学时间有了明确规定，你怎么看？
2  老师动手打学生与老师动口骂学生，哪个对学生造成的伤害更大？
4  RNG打野卡萨有意而为拉起国旗，你有什么看法？
1  替米考星  兽药市场需求平淡  震荡下跌
1  P2P问答：大平台比小平台更易拿到备案吗？
0  上联，月色淡淡映千山，如何对下联？
0  上联：不冷不热五月天。如何对下联？
0  「大连九石每日分享」吴滨老师天悦壹号作品
1  【龙虎榜】5月9日东方上海静安区延平路2248万独食洪汇新材
2  本科毕业的师范生可以去高中应聘老师吗？
4  目前最烧配置的电脑游戏都有哪些？
3  英国一家餐厅想吃啥点啥，只用为觉得好吃的菜付钱
1  一位顶尖交易员直言：股票冷门知识，知道3个以上的就是炒股高手
2  杨振宁说：把中学生送到美国读书非常危险，你怎么评价？
4  王者荣耀：梦泪四杀遭上热搜，比赛却仍让人不满意！网友：没用！
0  上联：不冷不热五月天。如何对下联？
1  汇丰晋信低碳先锋股票净值上涨3.51%  请保持关注
3  怎样对待患有“天才病”的儿童？
3  “数据丑闻”后脸书使用量未减少  部分人使用频率比之前高
1  上海银行业一季度不良贷款率创近四年新低
0  青岛如是书店文化教育产业格局再度升级
0  上联：生是真豪杰，怎样对下联？
2  普通话88.5分有必要冲刺一乙吗？
4  5月12日KPL，QG高地关键团战GK叫暂停，你怎么看？
3  澳老头收报废汽车50年  终与政府妥协卖地
1  宋清辉：未来上市公司再融资方式将多样化
2  “互联网+教师”：乡村校弯道超车新机遇
3  特朗普金正恩会晤地点定在新加坡？为什么可能会选它？
1  巴菲特：除了中国和美国  找不到其它国家有投资的想法
1  中国外汇储备世界第一，竟意外缩水180亿？美国脱不了干系！
3  假如小偷翻墙进家里后院偷盗未遂被狗咬死，狗的主人需要负责吗？
4  堡垒之夜：PVE每日任务：摧毁任务地点大全
4  隔着网络，你永远搞不清对面是一个人还是一条狗！
1  一念天堂一念地狱，炒股是一场人性的修炼，挺过去就是阳光！
4  DNF奶妈的钱好赚吗？装备遇事不决就卖奶妈
1  股权VS股票，一级VS二级市场，私募VS阳光，一文看懂权益投资本质
2  一个艺考生家长的陪考感言
3  越南战争中，越军竟对解放军使用这种残忍的武器
3  去日本吃什么好？
3  全世界最独特的国家刑法，去这国一定要小心，不然犯法了都不知道
4  守望先锋  5月9日至5月22日  “粉红天使”装饰奖励活动隆重开启
0  上联：金鸡已乘祥云去，如何对下联？
0  日本茶道真的主张众生平等？近世茶汤名人都是贵族，町人茶被打压
0  哪部小说让你念念不忘或者看过两遍以上？
0  这位数字艺术的鼻祖，教我们如何创造伟大！
1  贵阳银行怎么样？
4  有什么好玩的开车游戏？
4  绝地求生｜最“”稳”的5把枪，最后一把队友都要抢破头
2  我儿子刚高一，在普通班6名左右，我觉得考985和211学校无望，该怎么办？
4  侏罗纪世界：进化新演示  丰富的恐龙管理系统
4  QQ飞车手游福利震撼来袭  皇冠周折扣限购超值回馈
3  常任理事国和联合国大会讨论的问题差别是什么？
0  上联：为人民服务，下联如何对？
0  上联：笑看红尘人不老，如何对下联？
0  上联：泰山黄山赵本山，如何对下联？
3  美英德澳等45国发表联合声明施压柬埔寨，柬埔寨大选能否顺利进行？
4  盘点梦幻西游手游常见的五大错觉  有的玩家竟全部中枪了
2  郑州大学与中国科学技术大学，哪个更强？
3  如何看待美国退出伊核协议？
3  哪个国家是仅次于美国的世界第二大科技强国？
0  上联：泰山黄山赵本山，如何对下联？
2  2018省考弃考10大原因！绝了
3  如何让六级上500分？
1  本本鼎2017年净赚359万元  营收同比减少35%
4  杨玉环长痘痘了，兰陵王和橘右京去偷拍，结果看得橘右京流鼻血！
4  新马可下周二携手米莱狄登场，首位真伤射手，大招开启无法移动！
3  无法估量的意念之能！
4  穿越火线阿飞：不愧是狙神！阿飞用原始狙拿下五杀，惊艳全场！
4  守望先锋：一位玩家的单排之路，哭笑不得的队友和队友！
2  同济大学留学英美艺术大学本硕直通车
1  当前市场风口如何把握
0  连城民俗活动“祭妈祖”“赏庙会”
3  投票事件过后，联想今后的日子该怎样走？
3  劲敌来了！特斯拉电动半挂卡车的“死对头”  竟是石油巨头壳牌？
1  庄家是如何操纵股市的？散户亏钱的真相！
4  天龙八部手游：230万战力巅峰豪侠教你玩转天山派
4  让游戏宅们又爱又恨的三种时刻  水友：我钱包里的钱呢？
3  奥巴马政府是如何对待战争的？
2  探访公务员阅卷全过程：今年有204人阅《申论》卷
0  上联:石榴花蕾点点红，下联怎么对？
2  巨野县柳林镇中心校“每月一查”活动促学校快速发展
2  天津职教帮扶中西部地区助力脱贫攻坚
3  波兰农场母牛爆红！翘家和野牛生活3个月  专家忧“2大问题“
0  为什么王阳明不被广泛认可推荐？
4  快手散打哥拓展新业务开发手游？二驴的被再次爆料黑历史？
0  数学美是数学研究的主要动力，但我们往往没有发现它
0  上联：微雨蒙蒙芳草渡，如何对下联？
3  三角贸易时欧洲人为什么不从非洲掠夺金银，而是掠夺奴隶？
4  同样都是禁裸杀，那为什么不禁指令投技必杀？
3  日本凭什么拿下印度高铁订单？
3  肯尼亚洪灾已造成132人死亡
3  各国领导人抱小孩：第一个哭的最伤心，最后一个却直接睡着了？
3  美方宣布中方下周赴华盛顿进行贸易谈判  我外交部回应
3  特朗普又“退群”,  欧洲小伙伴却不跟了
4  王者荣耀：2年前的墨子BUG，至今没人发现，天美打算瞒天过海？
3  巴沙尔是个好总统吗？
0  上联：杯中藏美酒，如何对下联？
3  朴槿惠近况如何？
3  如何看俄驻联合国大使称不排除对美宣战？
1  咔拉宝宝CEO陈实受邀出席58创业节分享：创业不是买卖是创基业
4  冷酷灯姐《恶灵退散》青行灯解密
1  揭秘马斯克：想要拯救地球的“超级英雄”企业家
2  害怕高考时出现“詹森效应”，你应该这样解决！
0  于丹算是国学大师吗？
3  无视国际、国内“劝阻”  特朗普宣布退出伊核协议
3  如果希拉里当选美国总统，美国实力是不是会下降或者增强、进入战争或者和平？
3  爱妻3年前死于败血症  韩星金成根撞货车毙命独留6岁儿
0  上联:雪飞风冷早闭户，求下联？
2  会计和审计那个好？
3  因为这个法国人爱国  中国军购法国占便宜赚了几百万
2  中国高校在印度举办教育成就展
2  怎么理解“五十知天命”？
3  美国退出伊核协议，美国的企图是什么？
2  面对生活和梦想我们该怎么选择？
0  梁启超说：辛弃疾的《摸鱼儿》就是打这来的！
1  今年微商怎么玩？上海美博会馆王花红微商给你答案
2  南京东南大学怎么样？
2  小学数学常见的10种典型题
2  最让你怀念的高中门口的吃的是什么？
2  应付完考试还要应付面试官  产假究竟有多可怕
2  南京最好的留学中介有哪些，靠谱最重要！
0  齐白石用“呵冻自题”来提醒加强对此画页的喜爱和珍贵是什么？
1  异动监测：湖南天雁(600698)急速拉升，成交巨幅放量
4  《孤岛惊魂5》其实只需要一款GTX1050的游戏不就可以玩
1  东方物业2017年营收1615万元  净赚70万元
2  北大校长致歉，“你们的校长不是一个完美的人”，很赞！
2  事业编考试基础知识：公共基础知识小测验
3  特朗普寻求取消150亿美元未动用的联邦资金
2  鹿茸吃多会有什么问题？
0  原创诗词《江南》
0  出句：林中小鸟自出没，怎么对？
1  如何进行补仓？
3  法英德表示将留在伊核协议内
0  你觉得是照片？国画写实人物画，画家潇立老师绝美的美女图佳作
2  如何学习英语口语？从这些英语日常用语入手！
0  溯河而上  追寻乌河畔的“老”桓台
2  喜报！高考还未开始，黄山这3名学霸已被清华北大看中！
1  股市里永远赚钱的一种人：六张醒脑图，叫醒你的2018股票投资之路
1  Y877｜国海证券有限责任公司贺州建设中路证券营业部招聘简章
4  DNF为什么说艾肯是“打的过的不需要，需要的打不过”？
0  夜读《小窗幽记》，悟透百态人生（之四）
1  鸿达兴业股份有限公司关于为子公司提供担保事项的公告
3  投票事件过后，联想今后的日子该怎样走？
0  有了这些成语，三分钟读完《论语》《庄子》《战国策》……
3  俄罗斯为什么斗不过美国？
2  想在钢琴上面有所长进，应该做些什么？
2  展教工风采，树金院形象
0  上联：公鸡打架头对头，下联怎么对？
0  上联：泰山黄山赵本山，如何对下联？
2  这套小学五年级英语重点知识汇总资料，家长可收藏打印
2  青少年户外教育有什么意义
1  “天天票亮”-119/365  北美航空公司股票证以及侦查员与马和骡子
0  上联：一夜春风去，怎么对下联？
1  四川西部资源控股股份有限公司
3  10元钱人民币在印度，能买到什么？
2  十年班主任：小学数学不掌握这17个知识点，初中必定拖后腿！
0  上联：风云开瀚海，如何对下联？
1  上海环境2017年营收8899万元  净赚273万元
3  韩咖啡厅现朝韩首脑肖像咖啡  网友：品尝半岛“和平味道”
1  4部门发文规范民间借贷：禁暴力催收、校园贷
2  现在开始备战2019国考，申论要怎么准备？
2  黄岩这所中学要迁建，漂亮的新校区抢先看！
1  因为失业所以创业
2  武汉市中考志愿填报结束，共有6.32万人填报志愿
3  日本女生就爱蓝色超短裙，冬天都要穿，原来背后有原因的
1  更换审计机构之谜：京基和康达尔五年博弈
3  去泰国旅游一趟，需要花费多少钱？
0  泾河老龙被斩，究竟是何意图？
0  上联：鸦鹊枝头谈福祸，下联怎么对？
1  2017年浙江省对原民办教师有补贴吗？
3  社评：地点依了特朗普，金正恩亦有所得
3  为什么特朗普退出了伊朗核协议，而伊朗却不退出？
1  智匠·创投汇｜STEAM教育企业小码王获1.3亿元B轮融资
0  评论范曾书法的三种心态：专业、人品、礼节，哪种心态更理性呢
0  华蓥安丙公园等你来，赏美景品南宋文化！
0  微屏玉指书佳句，下局怎么接？
0  出一上联：云上太阳云下雨，求下联？
0  方舟子说象棋源自印度，中国古代没有大象，你认为这种说法怎么样？
2  重庆小学老师罚学生赤脚跑操场：有孩子脚底磨出泡
3  美国参议员麦凯恩说他的葬礼上不请特朗普，大家怎么看？
3  作为俄罗斯总统，普京上台以来有哪些失误？
2  教育部用“防重严快稳”确保平安高考
3  英国王室和英国政府是什么关系？
2  留学美国体检时发现有胆结石有影响吗？
0  逐字逐句学《论语》之九十八
2  给你一次当教师的机会，你教学生认识的第一个汉字是什么？
1  完美预期！成功卡位龙头！（5月9日复盘）
0  对‘奔跑吧兄弟’最新一期中出现的龙舟你知道多少
4  绝地求生决赛圈的时候，步枪消音器和补偿器你更愿意用哪个？
2  要闻｜奉贤区对中小学（中职）学生开展“七彩成长”满意度调研
0  古代的状元放到现在是不是大学生？
2  献给高考后学子们的大学攻略
0  有哪些有趣的历史书？
2  智能结算、营养管理，合工大智慧食堂又双叒叕上了央视！
3  自食恶果！此大国对中国恩将仇报，如今从龙变成了“可怜虫”!
0  乾隆爷在承德游春出一上联：近看黄花，一点、两点、三点，一如金丁钉地；如何对下联？
2  澳大利亚这一举动难以理解，中国外交部正式提出交涉
3  19年前中国驻南斯拉夫大使馆的“误炸”，让航天人明白了什么
2  上海民办中小学报名“降温”  报名录取比达四年内最低
0  蒋介石四位“拜把子”兄弟都是谁？
4  魔盒改版，全民红字11时代来临？
0  西游记，假如猪八戒的真实实力强过孙悟空，他能取代孙悟空吗？
3  文在寅会特赦朴槿惠吗？
3  为什么美国可以制裁世界任何国家，而其他国家只能被动接受不能反击？
3  赶紧去趟以色列看看，是不是真的要和伊朗宣战？
2  把德育种子植根学生内心
3  洛杉矶举办枪支回购活动  最多可获得200美金礼品卡
1  美元指数不断上涨，新兴经济体国家之间有什么办法来应对？
0  方舟子说中医是伪科学，这必然牵涉到中国哲学体系大厦，包括老子、易经等，大家怎么看？
1  余额宝升级，新增两只货币基金，对于用户来说有什么影响？
2  你的孩子还在题海里煎熬？拿去，中考数学压轴母题！
2  有这样的家庭教育，孩子不优秀都难，百万家长已收藏「蓝云之鹰」
1  《这就是街舞》出品方欲登新三板，羽泉持股84%
3  如果日本对于岛屿沉没没有对策且会消失，日本领海会成为公海吗？
0  农村老话“人穷断六亲”，“六亲”指哪些人？
3  2020年：“布隆伯格”  会成为下届美国总统吗？
3  在这个美丽的小岛上住满20年就给240万，你愿意去吗？
4  王者荣耀COS貂蝉：想欣赏妾身的舞姿吗  美极了
1  伯克希尔50年后会怎样？巴菲特：股东持股的大公司
1  时代万恒：第六届董事会第三十八次会议（临时会议）决议公告
0  契约精神是如何产生的？
0  是不是每个人本命年穿戴红色都适合？
3  中情局前局长批特朗普：他太疯狂  毁了美国的信誉
0  弘扬国风——澎湃习字——抄宋词《浣溪沙》
2  一个人心太杂怎么办？
0  孙艺珍：骨感美人
4  回顾《炉石传说》冒险模式：从仿效到衍生至整合
0  马到芦边草不生，下联怎么对？
4  LOL中既然有沉默技能的英雄那么少，为什么不能开发一个召唤师技能“沉默”呢？
4  gta5无法初始directx9什么情况？
0  上联：一夜风光去。如何对下联？
2  手帐需要什么材料？
1  平安好医生赴港挂牌  打响互联网医疗上市第一枪
0  什么是西方的文化但存在着你我的身边呢？
2  重磅！和平河西小学初中学区规划、招生计划公布
2  如何看待民工供养一个大学生用尽所有积蓄，毕业后孩子仅拿3000元一月工资？
2  母亲节快乐，用英语送特别的祝福，刷爆朋友圈！
0  颜回坐忘是个怎样的故事？
4  LOL拳头将重做新手教程：艾希与瑞兹终于不是新手英雄了？
4  MSI季中赛：RNG有可能会“膨胀”吗？网友：你觉得UZI会允许吗？
0  方舟子说象棋源自印度，中国古代没有大象，你认为这种说法怎么样？
3  中兴能通过改组拆分公司或者改名躲过美方制裁吗？
4  穿越火线因争议下架的武器如果官方重新上架，你会选择买多少天？
4  小动画：老猎人玩《怪物猎人：世界》需要注意哪些事项？
1  广州进口红酒中文标签备案/进口报关
2  文科高校如何定位？这个校长长达半个世纪的管理经验，速看
4  5月11号英雄联盟MSI，RNG遗憾输给了KZ，怎么评价本局比赛？
3  伊拉克战争期间，萨达姆与美国打仗的时候，俄罗斯为何不救萨达姆？
2  中国驻墨尔本总领馆举行中国文化日活动
0  在绘画上，是否是天赋决定一切？
3  各国领导人的专机：图二为中国空军一号，普京的专机安全性能高！
4  荒野行动：在游戏中只有这五类玩家，你是属于哪一种呢？
4  RNG战队打出LPL耻辱之战，连粉丝都看不下去了：为什么不上卡萨？
1  股市唯一不会骗人的短线永远“二不碰”，线乱不看，形散不买
2  2018高考填报志愿如何用排除法大学专业
0  上联：微雨蒙蒙芳草渡，如何对下联？
2  儿子今年初三，因学习成绩差被学校以分流的名义撵回家，可以举报学校吗？
1  A股财经：中国软件精准解析！
0  上联：泰山黄山赵本山，如何对下联？
0  正宗的汉语在哪个省？
4  网传英雄联盟职业选手Uzi  1.5亿续约虎牙，你怎么看？
4  为什么高达系列的人形手办很少？
3  从目前来看，特朗普是一个好总统吗？
3  有哪些国家可以合法持有枪支？
1  中国股市强势姿态未改，散户无惧调整静待冲关！
4  DNF也有正能量，阿拉德不缺少爱！
3  朴槿惠因病就医  医药费谁来出？
2  蒲城县林则徐纪念馆李永红喜获渭南市“五一”劳动奖章
1  雀巢星巴克宣布组建全球咖啡联盟  中国咖啡行业发展如何？
0  高港：中华民族服饰-旗袍  展示最美的你
2  重庆乐恩教育-快乐做事感恩做人
1  *ST宜化拟甩巨亏包袱新疆宜化  子公司曾现严重安全事故
3  普京这个举动，已经备选出下届俄罗斯总统的人选！
3  如果奥巴马再次竞选总统与特朗普PK，结果会怎样？
1  2018“太阳神鸟杯”工业设计大赛设计-生产对接暨沙龙活动在蓉举行
1  9家上市公司年报披露“掉队”  多与并购子公司有关
0  太极拳的虚领顶劲是怎么练出来的？
4  梦奇苏烈躺枪，李白韩信再次惨遭削弱！
4  手游QQ飞车：针尖上线全民A车稳了？先看看四个月能攒多少点券吧
2  为忙碌的你，准备了昆明教育新闻汇总
0  你听过最燃的句子或者最燃的话是什么？
2  “646分上三本”，“459分上985”，摸清“志愿梯度”很有必要！
0  《红楼梦》中林黛玉与北静王真有纠葛吗？
2  只要考进这所大学，专业任你挑选！霸气！
3  2018年世界十大最缺水的国家
3  叙利亚战争背后的美俄能源格局较量
4  怎么样才能在手机里录制游戏视频？
3  叙利亚的未来如何？
0  上联：老子骑牛读书，下联怎么对？
3  穿山甲真的要绝迹了吗？
3  英拉兄妹新加坡会晤为泰党  与家人合影笑容满面
3  安理会的五常原是中苏美英法，苏联解体后，为什么苏联直接换成了俄罗斯？
0  考古发现的千年美酒，有些酒还是绿色的，专家：喝到了一股土腥味
1  众泰汽车股份有限公司
2  上课时学生手机响个不停，老师一怒之下把手机摔了，家长拿发票让老师赔，大家怎么看待这种事？
3  差距24岁的法国总统夫妇，他们是真爱，还是做样子？
0  上联：双肩挑世俗，怎么对下联？
3  可怜！日本26岁女星被砸中腰部，下肢瘫痪！将在轮椅上度过一生！
1  美国印20万亿美元还债会有什么结果？
2  鞍山7人通过清华北大自招初审
1  美元太强势，受伤的除了这个八天内三次加息的国家，还有……
2  中考古诗词鉴赏答题技巧及实例，家长给孩子看看，中考很实用！
2  胜利四中举行“平安行·你我他”启动仪式
2  再来一份一年级数学《认识人民币》练习题
0  李玉刚为何皈依了佛门？
4  国服第一被实名举报违规！LOL官总请求官方仲裁：属实愿接受惩罚
0  修补版九成宫醴泉铭超清版，欧楷爱好者，收藏必备
3  如果日本对于岛屿沉没没有对策且会消失，日本领海会成为公海吗？
1  光大银行信用卡白金卡额度是多少？如何申请呢？
4  MSI入围赛Day4第一场：PGM  0-1  SUP，SUP再取一胜领跑B组
2  一图看懂：2018四川高考实施规定  普通类录取共5个批次
4  为什么FPS射击游戏在中国越来越没落？
0  上联：苦雨虐荷，岸边老柳长垂泪；如何对下联？
0  上联：泰山黄山赵本山，如何对下联？
0  上联：富士山苹果，如何对下联？
3  为什么美国的房屋没有院墙、窗户没有护栏？
2  清华学霸含泪分享：我高中走过的弯路，你们不要再走了！
0  上联：东升旭日惊飞鸟，下联怎么对？
2  孩子语文作文失分高怎么办？
3  美国的警察里面有协警和辅警吗？
0  上联：松下听风语，下联怎么对？
0  如果在滴翠亭里，宝钗听到的是足以被灭口的皇家密事，她还会祸水东引吗？
0  大型国学节目《诗词大会》高频考题汇总，100首经典，岁月的沉淀
2  有什么唯美的英文句子吗？
2  东莞三年让96.1万名随迁子女“上好学”
1  上证50指数周线大涨近3%，重点防范满仓踏空
2  贵阳重要教育新闻午间实时更新
1  地量地价后的操作策略
3  马来西亚议会选举选情胶着  “中国因素”成此次大选热点话题
1  杭州天目山药业股份有限公司关于2017年年度股东大会增加临时提案的公告
3  为什么同样是许允民众合法拥有枪支，而瑞士和以色列这些国家就很少发生严重的枪击案事件？
4  王者荣耀各个位置中，哪个英雄值得练千场来上分？
0  上联:  ，儒非儒。道非道。自称老子。有什么下联可对？
4  为什么《巫师3》里的所有人都敢不畏惧猎魔人？
2  2018宣城旌德县事业单位招聘岗位计划数取消公告
1  2018年，在建行存10万元，三年的利息是多少？
2  兰州某小学一语文老师直播上课，被网友质疑变相敛财，你怎么看？
4  沐零游戏安利：尸潮来袭，那些能挑逗你神经的丧尸游戏！
4  你觉得最好玩的手机游戏是哪个？
0  满族民间曲艺之子弟书
1  方正策略：政策和流动性拐点确认  五月首选银行医药
4  DNF：日常搬砖第34天，格蓝迪爆粉卡，卢克打团花样炸团
2  脑洞大开  东营第四届学前自制玩教具展评活动举行
1  珠海汇成  正在火爆征集各类藏品，书画，玉器，瓷器，奇石，钱币
1  买到一只股票，连续20个跌停，我该怎么办？
2  武汉“新中考”方案出炉，考试科目增至15门，总分增至680分？！
1  证券节目“名嘴”操纵股票被处罚1.26亿元，本人回应：有钱交罚款
3  伊朗核协议即将到期  英法德加紧游说美国不要退出
2  衡水二中的学生每天的生活状态是什么样的？
3  从观察员变为“点歌人”，中国在这里的一举一动都被“紧盯”
1  下周股市变盘风暴将至！毛衣战达成部分共识
1  人死后欠支付宝的钱不用还？支付宝：除非你光棍一辈子！
3  梅兰娜是特朗普的“花瓶”？那就大错特错，历数梅兰娜政坛活跃照
1  有二十万左右的资金，没有开店经验，在当前的大环境下做什么比较稳定？
4  这队友斗地主的尽头高涨啊，真以为他会出去，结果呢
4  轻松带你上“王者”
2  七年级男孩子学习不自觉怎么办？
2  邯郸磁县朝阳学校让初一学生用平板电脑上课，有损坏3600卖给学生，合理吗？
0  杨慎评价“辛词当以京口北固亭怀古《永遇乐》为第一”，如何理解这首词？
4  腾讯和网易你更看好哪家游戏？
0  上联：更深夜静陪孤月，如何对下联？
3  如果美国打伊朗，最快可以多久解决战斗？
2  字母H在英语单词中不发音的规则
4  迷你世界小边儿给粉丝讲电影剧本，懒惰的孩子
4  还在玩小程序游戏？下一款网红游戏《永不言弃3》，了解一下！
4  《刺激战场》能量饮料和止痛药相比，哪个在游戏中的性价比更高？
1  胜捷企业(06090)一季度净利润减少15%至912.9万新元
2  高考“白卷”考生  10年后考取大专
2  子墨老师带你冲刺2018年高考—高考化学必备机物常见除杂方法
1  优鸿设计荣获AAA级信用企业荣誉称号，并通过ISO9001质量体系认证
2  职称评审期间，可以换工作吗？
2  西城小学组织学生进行社会实践活动
0  掐指神通  七星（宫）八卦掌
1  投资顾问有多少可信度？
0  上联：梅花喜欢漫天雪，如何对下联？
0  你为什么喜欢诗歌？
0  中国最珍惜的树木：朱德题词，军队曾把守，结果还被投保一亿元
1  「每日收评」权重股推动指数上行  大盘后市将冲击3200点
2  中店乡中小学生乒乓球选拔赛成功举办
2  榆林市横山区第九共同体英语“同课异构”教研活动在波罗中学举行
4  你觉得哪个英雄的存在破坏了王者荣耀的平衡？
1  鸡蛋价格为什么突然大涨？
0  武松相当于什么官？
1  陕西企业积极借力“一带一路”倡议  寻求发展新机遇
3  该国主动送上450亿订单  中国：往后站站先排队
0  上联是：梨花已瘦春憔悴，如何对下联？
0  中国印染协会会长为《中国植物染技法》一书写序
4  王者荣耀：这个对牛弹琴我是真的服，项羽想到开头没想到结局
2  学生不想上学了，老师应该怎么办？
2  在湖南文科440分能上什么样的大学？
2  那些当年拼命要考研的人，后来结局怎么样了……
4  DNF玩家海伯伦装备换重复但是网友表示你赚了
1  很多散户资金量不多，却同时持有四五个，甚至十几个品种的股票，这样真的好么？
3  夏威夷6大岛屿所有机场酒店景点均正常开放
0  下联：前也难，后也难，七上八下一时难，上联怎么对？
4  读万卷书行回合路《灵山奇缘》重走西游传奇
1  楼市调控是个长期博弈
4  第五人格：谁说红蝶是个淑女？这明明就是一个疯婆子
2  湖北一高中负债千万请校友捐款  要求学生千元起捐
4  DNF剧情向，使徒到底是十二个还是十三个？
0  杨家将的佘太君是怎么死的？
4  一帮老爷们回家离婚，没想到老婆们早都把结婚证准备好了：走吧！
2  外国网友评论：上海是发达城市，还是发展中城市？
2  中国好大学，校园全都是果树，学生都不用买水果
1  选择P2P网贷出借，2018年政策合规趋势为你保驾护航
1  一家新加坡公司买壳在美国OTCBB挂牌上市，增发的股票买1送1可以投资吗？
3  新闻分析：美伊对抗加剧影响几何
3  美国“活跃枪手”袭击案攀升  两年近千人死伤
4  无限法则离国服上线太远，港澳台服离我太近快要上线了
3  美国参议员麦凯恩说他的葬礼上不请特朗普，大家怎么看？
1  潘功胜提出下一步推进开展跨境人民币业务的四大举措
4  为啥堡垒之夜总吃不了鸡  不知道这三点就是你的原因！
0  上联：泰山黄山赵本山，如何对下联？
0  龙泉宝剑｜中国传统短兵之——剑与匕首（小考）
4  中国人和外国人在玩游戏时有什么差异？
4  王者荣耀：铠应该出无尽还是宗师？这么出的玩家段位不会低
2  「原创」小小巡逻队  守护大平安
4  《街头霸王30周年合集》本地对抗和练习模式细节公布
2  滁州学院学子在中国大学生计算机设计大赛安徽省赛中获佳绩
4  体验服更新！李白韩信双双被砍，韩信平A不能击飞
1  美国工薪家庭基本支出和改善性支出都有哪些？
0  上联：一年四季春为首。下联怎么对？
1  观点人物｜林少洲岁月有期
1  岳阳孕妈妈创业者自述，致所有带娃还坚持工作的妈妈们
1  这家公司历时三年调查终迎结果：被顶格处罚60万，受损股民咋办？
2  舍得给孩子花钱不过是最低层的爱！家长分五层，看看你是哪一层？
3  为什么欧洲国家都开柴油车，中国却几乎没人开？
1  流动性变局下A股五月如何布局？
1  医药板块持续活跃近10股涨停  新光药业6天5板领衔
3  韩国为什么会成为发达国家，这究竟是什么原因？
4  龙血玄黄《热血江湖手游》龙脉宠物觉醒
4  《方块方舟》XBOX版更新，将支持多人在线对战
2  女生当警察适不适合？
3  5月9日晨间速递（伦敦接连发生多起枪击案）
2  普通家庭怎样培养孩子考上顶尖的985大学呢？
4  绝地求生玩家建议防具可以装进背包里，你觉得怎么样？
2  别总抱怨孩子成绩差，其真正根源在这儿（老师和家长都读读）
3  乌俄恶斗终招祸，俄对乌断供天然气，将对乌克兰产生什么影响？
4  盘点LOL英雄的BB语录：放技能时不喊出来，怎么能有伤害？
1  嘉盛集团：世界怎么了？继卢布后  阿根廷比索暴跌
0  上联：酒醉不知日暮白，如何对下联？
3  美国过河拆桥，白头盔公开爆料，没想到美方丝毫不怕态度嚣张
3  印度民众“前卫”的如厕方式，大胆去做，从不忌讳什么
0  祝由科的故事
3  Vive  Focus  推出欧洲开发者版，售价650欧元
1  昨天上午，乌兰镇东关村举行了人才招聘会！
3  中企承建的尼日利亚拉伊铁路开始铺轨
3  一个国家的伟大与强大有什么区别？
4  如何看待明世隐这种“混子上分型”英雄在王者荣耀里的表现？
3  作为俄罗斯总统，普京上台以来有哪些失误？
4  梦三国大神操作，应龙残血极限走位，巧拿双杀！
1  早盘视点：阶段资金围绕两条主线
3  各国领导人的野外生活：奥巴马和贝爷一起打野，普京造型最为霸气
0  玫瑰花茶有什么搭配方式？
1  跟着证券咨询公司做股票靠谱吗？
2  不管考不考研，这都是大学生最该关心的问题
3  印度的强奸问题：作为一个女人，你在印度感到安全吗？
0  苏轼——东坡肉
4  王者峡谷最强13888英雄，从前期强到后期，第一名无解
2  太原理工超算团队ASC2018世界大学生超级计算机竞赛中喜获一等奖
3  日本互联网巨头已挖出900+比特币
0  道教古籍《云笈七箓》
0  上联：香烟抽寂寞，求对？
0  为什么说‘’养儿防老‘’不道德，我们应该怎么看这样的说法？
3  切尔诺贝利：核破坏后的生命迹象
0  考古人员在考古现场发现古董后会不会偷偷放到自己口袋私吞？
4  80后心目中的经典游戏有哪些？
3  在日本，穷人的生活是怎样的？
0  花开江水笑，下联应该怎么对？
0  上联：长江珠江潘长江，如何对下联？
2  春末夏初的山大医学院校园，绿意盎然，宛如闹市中的世外桃源
3  瑞典斯德哥尔摩有什么东西好买？
2  小学女教师戒尺体罚女生  学校：已和解  教师被辞退
0  背了那么多辛弃疾的词，竟然不知他是武林高手
1  炒股最经典的买卖法则，98%的散户都不会用！
1  金控集团或实施牌照管理  哪些公司将受到严加监管？
1  50岁了，一直是电商方面自由职业者，现在准备职业炒股从哪里入手？
0  如何评价《寻梦环游记》的价值观：没有传宗接代就会永恒死亡？
4  我的世界：王子基多拉大战末影龙，上呀，把末影龙秒了
0  上联：泰山黄山赵本山，如何对下联？
1  如何在不设持股平台且不变工商登记的前提下完成股权激励？
2  “巴奴来信阳了”！一场信阳餐饮企业的盛会即将开幕！
3  爆炒中国海军的正常活动，印军的计划恐怕永远也无法实现
1  你好余额宝，我们又来了
2  梢翁鱼卷的专业配方及做法是什么？
0  下联：柳叶眉下送秋波，上联如何对？
3  伊核协议的存在有什么重要意义？
2  初中毕业学什么？
4  不黑不吹，谁是lol最帅选手？
0  上联：粤川徽恭请四海五湖嘉宾，怎么对下联？
4  你以为DOTA2凉凉了吗？没想到却有这么多玩家，像疯了一样充钱？
3  俄罗斯一军用直升机在叙东坠毁  两名飞行员殉职
0  上联：墙上画马不能骑，怎么对下联？
0  「创意暴走」阔合CROX：USPACE——洗砚池的岁月流淌
0  如来最大谎言是啥？一人早识破，还和观音演戏，孙悟空却蒙在鼓里
4  王者荣耀：现版本哪个法师最强？张良跃居第二，第一还是无人撼动
0  我有个上联，请大家指教：中华上下五千年。请个下联？
1  等EOS主网上线，可以抢注EOS账户名
2  东营职业学院组织学生开展职业教育周活动
3  为什么同是战败国，日本死不道歉，德国人却反省的如此彻底？
3  投票事件过后，联想今后的日子该怎样走？
0  何须绕树叹无枝，正是飞还鸟倦时  唐伯虎画出了他的内心世界
4  王者荣耀操作最难英雄大盘点露娜终于走下top1宝座
1  iPhone  X推动苹果股价创新高  iPhone  X分期哪个平台最便宜
0  孔圣人的故事（三）：天降圣人有先兆，祥瑞传说仙乐飘
0  上联：新根拱裂千年石，如何对下联？
1  紫光集团董事长、首席执行官赵伟国：营商环境是选择天津的决定性因素
1  美元加息的含义和目的是什么？
4  跨界吃鸡王，网友细数《终结者2》合作的十大品牌
1  轮动行情，潜伏低吸更可取！
2  哈哈哈！我在清华北大等你……被这波招生体笑岔气
0  上句：黛玉葬花花落泪，如何接下句？
1  快讯：晶珠藏药2016年度  营收增长18.67%，净利润1967万，每股收益0.2
2  “抢人大战”后该如何留人  专家：并非靠撒钱就能实现
3  美国每年那么多枪击事件，为什么还不加强对枪支的管理？
1  中国平安已经涨到十年前的历史高点了，中国石油一年之内会不会涨到48元的历史高点？
4  玩家分享英雄联盟线上单杀套路！男刀qwea引燃必死！
2  中考英语，冲刺高分有方法
2  体检相关英语
4  kpl明星赛最大的败笔是不是替补坐了两场冷板凳？
0  上联：草木有情知春意，如何对下联？
0  20个汉字拆开看，20个角度悟人生
2  学技术有什么用处呢？
0  原创上联：月落星稀天将晓，如何对下联？
3  “中东雄狮”曾如此信任自己的贴身保镖，被其出卖后不知感想如何
4  MSI选手投票Uzi人气太高，仅半天时间就弄炸了服务器
1  保险真的保险吗？
1  惠达铝业2017年营收8598万元  净赚279万元
0  “郭”字怎么写才好看？
4  王者荣耀S11版本肉到让人作呕6大坦克！程咬金只排第2第一名吓人
2  找媒体实习竟有这种操作？！这才是找到心仪实习的最重要秘诀
3  怎么看普京要求俄罗斯到2024年前成为全球五大经济体之一？
3  弱国无外交！盘点史上最无耻的六个战争借口
4  王者荣耀：强控法师张良强势来袭，还没有上手的小伙伴们抓紧了！
3  原油多头喜讯连连  各大机构重新衡量油价前景  附策略
1  壹角=三万？枣红壹角身价翻了30万倍
3  环球时报调查：马来西亚为何留不住华人？
2  喜讯！浙江农林大学获批博士学位授予单位
1  今天布局了一只个股，如果明天放量上攻，加仓！
1  解析庄家操盘动向，把握这一信号涨停不请自来！
0  上联：鸦鹊枝头谈福祸，下联怎么对？
0  三月春风至，桃花朵朵开，如何接下句？
3  美国将对进口钢铁、铝征收关税，欧盟对此进行反击，如何看待这件事？
0  一夜春风去！怎么对？
3  一天5起凶案，伦敦度过血腥周日-治安问题正变得越来越严峻，伦敦警方加大巡逻及街头拦截搜查力度
2  重庆理科考生模拟考比重本线多60分，想读临床医学，能报哪些大学？
2  厦门大学嘉庚学院学子到访学习大军活动室
4  复仇者联盟3，当灭霸打出响指，一半英雄瞬间消失！
1  邮币卡投资安全吗？
0  怎么看待“人体艺术”？
4  《复仇者联盟3》中哪个英雄表现的最出彩？
1  芒果TV拟注入快乐购  重组两年曲线登陆A股
1  从代工生产到“隐形冠军”集群崛起来
1  我现在有光大的和浦发信用卡但是额度不高。我想申请一张交通信用卡请问好申请吗？
1  趋势跟踪策略为什么会失效（原创）
4  女友拿男友号打王者8连败，看完对话后惹网友愤怒，绝对的渣男！
0  威尼斯画派的主要人物都有谁？
1  2017/18年度全球稻米市场展望
2  深圳计算机培训学校那么多，哪家好一些？
3  美国退出伊核协定将产生哪些后果？
2  如何看待初二女学生因为老师上课批评她“自己不学，不要打扰其他人学”，后来她找人把老师给打了？
2  冲刺押题！2018初级会计《初级会计实务》考前模拟押题2（必做）
1  小狗钱钱这本书怎么样？
2  今年全国高考报名人数暴涨
4  王者荣耀s11中单法师第一梯队有哪些英雄？
4  炉石传说：标准低保上不去？狂野一套奥秘法25直达5级
2  美国中小学教育那么差，为什么能获得那么多诺贝尔奖？
1  MSCI引爆上证50，永和智控6连板助力短线情绪
4  CF：最奇葩的一款手雷即将上线，网友：不会扔出去了还能捡起来吧
1  私募股权投资基金——大级别资金长期投资最佳方式
1  2018年的百倍币、千倍币，等着你来揭牌……
0  「嘉德春拍」中行庐藏书画专题
0  毛笔字写不好！快看看这位美女的字咋写的，字比人都美
2  985、211高校的优势在哪？和普通高校到底有什么区别？
3  怎么看待德国、法国表态“不考虑美国，将继续执行原有的伊核协议”？
4  街机中，哪款游戏哪位主角通关失败后死法最惨？
2  2018成都民办学校初升高自主招生资讯汇总
4  新英雄揭开面纱  血港开膛手  派克预告来袭
3  唐李渊在造反前曾犯下大错，杨广本想趁机将其除掉，为何被赦免？
0  上联：一度春风一度愁，黄花落尽，如何对下联？
2  我是初二的学生，平时考试都还可以，可这次期中退的太厉害了，怎么向家长和老师说？
3  驻阿联酋大使倪坚出席迪拜世博会中国参展合同签约仪式
2  考研英语的阅读怎么翻译才能连贯，像是说中文？
4  王者荣耀：梦泪果然还有一手！对面直接投降，网友：果然不是偷
3  欠别人的钱无能偿还了怎么办？
3  美国退出伊核协议是错误的一步？中方表明立场  快看
2  光谷二初设小升初衔接班，对口小学毕业生提前“上初中”
4  王者荣耀：孙尚香将推出团战精神皮肤，下周上线，售价会很亲民！
3  叙利亚这一局输太惨，美国不甘加大赌注：就伊朗了
0  六祖慧能为什么不去学习识字呢？
3  美国到处制造动乱，招致了一些国家的反对，你是否认为美国已成为世界公敌？
4  刺激战场：空投箱中的步枪，你觉得哪一把才是最强的？
3  在中东动作频频  美国究竟在下怎样一盘棋？
3  周永生：中日关系改善将为两国发展带来新契机
4  小狗直播首秀人气嗨翻天，热搜小狗上线报到！
0  欧洲人物油画形象中，为何裸体的女性居多？
4  斗鱼雪MM被质疑修改游戏版本，来规避反外挂机制，你怎么看？
0  《白鹿原》详注二十二：白嘉轩（之三）从白嘉轩看关学
4  阿里游戏：《旅行青蛙》未来有规划推出单独的App
2  这些成语“十个人九个读错”，自己认准了再教，别再误导孩子！
2  舒文静：立德立志  做奋斗的中国少年
1  欠信用卡一百多万钱，突然这个人跳楼身亡了！那欠信用卡的钱，找谁还呢？
1  股票飙升前，庄家都会先“洗盘”，万次交易实战极少出现例外！
4  《模拟城市：我是市长》春季假日版本推出大批新建筑
3  如果特朗普遭弹劾下台，谁来接替当总统？
2  日本高中生爱上了粉笔画，费尽九牛二虎之力后老师来了
4  拳皇98c：陈国汉一套29连征服克里斯，国内高手8神月大战韩国玩家
3  美国攻打伊拉克后没有发现大规模杀伤性武器，谁来惩罚美国，联合国到底有没有作用？
3  同样的一条高速公路，美国使用年限可达20年，国内为何只有10年？
4  梦幻西游：博士生用脑子玩梦幻西游，3个月时间通杀一切！
2  如何看待五十五岁以上的教师，有对这年龄段老师工作量等方面的优待照顾政策吗？
2  龙狮运动成大学必修课程  扬工院拿遍省内龙狮比赛所有冠军
0  有志气！“抹灰哥”被老家破格聘为书画家，他的回应亮了！
3  欧洲为什么要维护伊核协议，美国的话都不听了吗？
0  传统八雅人生至宝，当今几人能晓？
2  何凯文考研英语，今天德国的独角兽象征着什么呢？西安考研
3  乌干达：男童遭豹子吞食  管理员只寻找到了粼粼白骨
2  留美学生签证“通关宝典”，坐等签证寄到手！
4  笑笑顶不住压力，主动退出英雄联盟msi解说，对此你怎么看？
4  进军电竞！皇马在中国成立电竞战队！绝地求生、LOL了解一下？
4  梦三国INBA模式再添四位虎将，魔魏粉丝玩家有福了！
3  伊朗可能寻求反制以破局
1  公积金如何按照还款能力计算贷款额度？
0  楷书间架结构28法图文版
0  御营小学开展经典诵读
2  一分钟看懂今晨长春重要教育新闻
1  一位盘口天才的交易笔记：股票起飞的3种征兆！
3  柬埔寨桔井省中毒事件死亡人数增至10人  百余人入院
1  「金融常识」股与债到底有什么不同？
2  灵宝三高组织学生开展“一日果农”研学活动
1  日企业绩良好助推日经股指反弹
4  直播机构如何招商？
3  朴槿惠有如此下场，竟是走错这一步，律师此语道破！
0  上联：一夜春风去，怎么对下联？
2  你这样的行为，不是在催孩子上进，是让孩子越来越笨
1  福晟国际(00627)预计年度亏损大幅增加
3  以美国为首的西方国家持续打压俄罗斯，英国为何总是冲在最前面？
3  叙利亚叛军受挫起内讧，有头目携巨款下海，有头目被暗杀
2  看到这些图画，你能说出几首古诗，和孩子比比谁更快更准更厉害！
1  GuruFocus创始人：股神接班人是今年最大亮点
0  上下五千年，英雄万万千，谁是中华民族最伟大的英雄？
0  专家几年找不到一个古墓，为何盗墓贼能天天挖文物？并非因技术
0  大型主题歌舞《敦煌韵》梦幻恢弘震撼临夏大剧院
0  上联：只恐夜深花睡去，如何对下联？
0  九首“红豆”诗词——玲珑骰子安红豆，入骨相思知不知
4  守望先锋：布丽吉塔体系无人能解？看我美羊羊打飞她的头
2  湖北的黄冈中学为什么比北京上海的还出名？
2  考生请注意！四川2018年普通高校招生实施规定出台
0  什么是捻管法？
2  杭州师范大学钱江学院
2  为什么有些人在网上黑教师，他们孩子的成绩往往较糟糕？
3  美国和巴基斯坦之间有哪些矛盾？
1  手机APP“直连央行征信”不靠谱  易被盗用信息
3  南非暴发大规模李斯特菌病疫情
3  丈夫醉酒强行发生关系不得逞，暴揍妻子被行政拘留3天
1  抢权行情开始  这些公司马上高送转高分红
2  美国留学成绩单认证需要注意的事情
0  你认为什么是夏天的标配？
2  太极试手的老师，在公开场合并不用自己的学生而用同意体验的常人，合适吗？
0  上联：孔夫子挎腰刀，文能经天纬地，武能保家卫国.下联怎么对？
3  一场初恋，一次真爱，三段失败的婚姻，让她对父亲斯大林由爱生恨
3  美国退出伊核协议后，看伊朗的表现，就知道有多不好惹
2  Todd  Norsten  绘画图集
1  乐视网收到深交所年报问询函：把你们的负债情况都说清楚
3  日本福岛一加工厂弄虚作假  将进口产品标成国产被处分
1  赵暮鑫：5.12周评黄金多头触底反弹  周一开盘先空后多
2  2018芜湖繁昌县事业单位招聘工作人员成绩公布（医疗岗）
4  LOL天才AD选手Hans  Sama：Uzi几乎是不可能战胜的
1  第四届大书城精英荟在深圳举行
1  「行业观察」它，是仁怀产区的重低音？还是茅台“财富新高地”？
0  如何看待著名表演艺术家葛存壮先生的人生？
3  日媒：日韩首脑就推进双边关系达成一致
3  都说这个国家没钱，水电工年薪却有100多万，网友：演穷演得真好
1  苏州火车押运员月薪8000-12000是真的吗？
1  穷人不懂什么叫“资本”
2  济南大学城实验高级中学2018年引进优秀高层次教育人才
3  快讯：新华社驻喀布尔记者9日中午时分听到阿富汗首都喀布尔市区连续传出两次巨大的爆炸声
4  如果《迷你世界》和《我的世界》pk，你会选谁赢，为什么？
0  “万里长城万里空，百事英雄百事梦”，这句张廷玉的诗词有什么含义？
1  十拿十准的最新暴利创业赚钱项目，一辈子都可以做，月入10万不难
1  清远房地产还值得去投资吗？
4  真的有游戏开发方请游戏高玩带玩家往游戏里充钱吗？
3  普京第四次谱写他的传奇人生
2  公立学校与私立学校，会不会发生角色置换？
2  成人该如何学习英语？
3  韩国再次向世界游客伸出友谊之手
0  你家里面挂的字画有哪些？
4  《红警2》中听到哪个声音会你感觉凉了半截？
0  作为当代青年，我们在经历恶之后，如何能做到坚定向善，无欲毅然奋发？
2  如何训练“申论思维”？
0  走近喀什土陶匠人：泥巴艺术的守望者
3  五十退休早吗？
0  新中式灯饰设计元素“梅兰竹菊”
3  北大女硕士在美国失联，普通人在美国出行应如何避险？
2  2018或将取消教师编制？教师编制和聘用制有什么区别？
0  南湖｜江南最忆，带你体味传统文化之美
4  采用时间收费的逆水寒还是会需要大量氪金吗？
3  投票事件过后，联想今后的日子该怎样走？
2  现在初三，成绩一般般，高中和技校之间怎么选择？
0  2017年至今，你读过的书单里有什么？
1  大疆新一轮10亿美元融资终局已定，但估值凭什么有望达1500亿美元
4  《DNF》中阿修罗应该做什么异界换装？
2  小学数学：班上考100分的孩子，这份资料背得滚瓜烂熟！
1  2018年中级会计职称每日一练（5月8日）
3  普京正式任命梅德韦杰夫为新一届政府总理，“二人转”还能玩得转吗，你怎么看？
0  上联“鸟啼村上春树”，下联怎么对？
0  中国这么大基本都是汉语，欧洲不大语言却多，是什么原因？
4  王者荣耀：今日爆料，吃鸡模式局内回复曝光，15号米莱狄将上线！
1  面对股市“黑嘴”，散户如何自保？
4  MSI战报闪电狼打野螳螂抢大龙逆天改命拿下GMB赢得第一局！
2  「论语」多一点耐心，用启发式教育培养孩子的思维方式
1  聚科照明2017年营收1.46亿元  净赚979万元
0  缅甸文化史宝典《琉璃宫史》
3  快实习的你有计划了嘛？
2  「实验小学专用」2018年部编人教版小学数学总复习知识概念大全！
4  《王者荣耀》的哪个英雄或者哪个技能最让你怀念呢？
4  斗鱼黄金大奖赛精英赛火热继续  豪强战队联手奉上吃鸡盛宴
1  高送转龙头再度出手，拟10转30派1已获批，18年赶超京东方A封妖
3  伊核协议再掀波澜，特朗普将表示立即“辞职”
4  小头爸爸如何闯关救出大头儿子？
0  出上联，风吹落叶扇细雨。怎么对下联？
3  和老婆凯特王妃在一起时，威廉王子罕见的抱娃奶爸照片
0  如何对待不合己意的人？
1  外汇储备617亿美元，为何阿根廷汇率还是“崩了”？
0  怎样通过写作来赚钱呢？
4  绝地求生：这把步枪没人捡，性能最稳定，大神用它压枪灭队！
4  广受好评《球王之路》不删档测试火爆开启
2  沪上中小学今年第一波毕业照出炉啦，你也晒晒自己的吧！
1  “存款的竞争会非常激烈”
0  书法：《天行健，君子以自强不息，地势坤，君子以厚德载物》！
4  索尼将针对北美地区促销优秀PS  VR游戏
3  为什么特朗普能够赢得大选，成为美国总统？
2  这些名字虽然寓意好，但名字谐音就尴尬了，容易让别人起外号
2  广东警官学院什么时候才能成为广东警官大学？
2  儿子6岁，刚上一年级，每天作业要做到23:30，儿子疲惫不堪，小学需要这样刻苦吗？
0  安徽名茶（简介）
2  事业单位人员可参加事业单位考试吗？
0  全职高手第一季是小说第几章？
0  长有字的石头
4  “双A女孩”吕小雨胸藏拼图机智干扰对手
2  孩子读高二，每次回家就玩电脑游戏，怎么办？
2  不是文科生可以进中文系吗？
0  上联：荒地三千，不如良田一亩，如何对下联？
1  沪深两市今日起停复牌股票一览(5月9日）
1  今年4月我市CPI同比上涨3.5%
4  心有多宽，爱就有多宽；心有多深，爱就有多深
0  头年采的绿茶，烘青密封入冷库适温保存，到第二年充新茶卖，和当季新茶基本一样吗？
3  低收入者半价捷运卡获支持  白思豪不买账
1  家电板块受青睐  配置时机再现，退役操盘手告诉你庄家的洗盘手法
4  王者荣耀里，韩信李白的打野刀后期要不要卖掉？
4  电视平台独家合作！海信助力FIFA足球世界开辟大屏游戏战场
3  德法外长表示将继续遵守伊核协议
3  叙利亚商人乐活义乌
0  “非遗”香云纱身上穿，顺德这场古香古色的秀很吸睛
2  申请美国艺术类大学需要注意些什么
1  「期货信条」
3  伊朗以色列又爆发军事冲突，双方究竟有何矛盾？
4  绝地求生决赛圈的时候，步枪消音器和补偿器你更愿意用哪个？
0  “东方艺术  国粹书法”冯伟良书法展开幕
3  戏剧性一幕，纽约“反性侵”检察长被爆性虐丑闻辞职
1  2018年A股即将纳入MSCI，是否会再次打造“黄金坑”抄底行情，你怎么看？
0  连坛第一人刘继卣独具匠心，闭关创作《闹天宫》
3  世界人口最多的十大城市排名，中国两个城市榜上有名
2  专科临床医学生，实习的时候应该去三甲医院好，还是去普通医院实习好？
0  御辱图强的千古绝唱：宋代群贤岭南磨砺之道
0  上联：阅尽沧桑人已老，如何对下联？
3  为什么世界上那么多国家都愿意让美国驻兵，这些国家不以为耻，反以为荣？
0  上联：酒醉心明装糊涂，如何对下联？
0  有时候，人需要的是绝望
0  河北：一档全新得青少年研学节目《匠子游学》节目开播
2  考生注意！倒计时一个月  今年高考有这些新变化！
1  乳饮品行业头部品牌爆发，18年1~4月份蒙牛、伊利均暴涨100%！
0  庞统死得冤不冤？你怎么看待庞统？
3  战事升级！特朗普做出不理智决定，恐将引起以色列和伊朗开战！
2  广州外国语学校今年拟招300人
3  奥巴马会怎样评价特朗普？
4  让小孩上头的女角色！电竞杨过用光所有气槽打出无比风骚的连段！
1  A股风格又要大变天？短线超买谨防回踩
0  如何评价相声名家李金斗？
3  新西兰太可怕了！从澳洲回流纽村的KIWI哭着喊着要回土澳……
1  巴西市场美元汇率大涨升破3.60关口  创近两年来新高
4  天下难事，必作于易，下句如何对？
3  俄军开始反击！大批战机突袭，以军紧急撤退
2  你每天读书几小时？
2  建筑学与土木工程的区别
1  摆地摊创业如何月入过万？
2  去工厂当学徒，学数控加工是否有出路？
4  纪念《神秘海域4》发售2周年  官方发德雷克表情包
4  RNG艰难翻盘双杀FNC，小虎英文台采访遭嘲讽！弹幕：瑞兹辣眼睛！
3  34岁美国女子谋杀9名情人  做人肉烧烤招待自己邻居
2  招4017人！新疆生产建设兵团事业单位招聘
2  莱芜市职业教育活动周启动
3  这个曾差点让病人感染艾滋病的华裔无牌“整容师”，又被抓了
3  世界上最具有凝聚力的国家是哪个国家？
1  铝电解电容涨价潮来袭  龙头公司业绩稳步增长
1  下周展望：金价周初看反弹，大方向不变
0  举目四海五州亲！怎么对？
4  我的世界巨型地狱传送门
3  为什么印度人上厕所不用纸，都是用手，抠完再洗手？
4  从“照搬”魔兽到自立门户，《炉石传说》冒险模式的曲折进化之路
2  电子科技大学通信工程专业怎么样？
1  A股上市公司去年现金分红达1.1万亿元  创历史新高
0  “花笑夕阳暮”下一句怎么接？
4  《炉石传说》官方设计师：魔块术即将削弱！骑士、任务贼也跑不掉
4  梦幻西游方寸即将崛起？一回合秒五轮不是梦！
1  一季末商业银行不良率1.75%环比上升0.003个百分点
4  eStar3-0  Hero久竞，诺言强到可怕满贯局最佳  成功复仇Hero
1  A股入摩在即！外资再入450亿，共同重仓17股，后市要涨飞？附股
3  如果俄罗斯承认帮助特朗普赢得大选，结果会怎么样？
3  美国最怕什么？
1  603773沃格光电：次新龙头势如破竹，18年有望乌鸦变凤凰
2  普通院校的学生跟985院校的学生差距有多大？请具体说明？
2  实用｜身份尴尬，刚毕业的海归算不算应届生？
1  独角兽概念再度活跃  麦达数字涨停
1  企业工资指导线迎密集调整  平均涨幅将超过7%
3  美国这个世界警察的角色做的称职吗？
1  Moschino母公司中国市场一季度销售增68%
0  下联是：汗水浇开富贵花，如何对上联？
0  刻瓷&蛋雕  双料非遗传承人单孟渤作品展开展
2  仅需3分钟！让你快速记住五四运动的来龙去脉！
1  继续震荡小幅上涨，5月行情会有反复
0  上联：多心未必是好事；下联？
4  S11赛季排位心态炸裂？猪队友说完这句话90%得输
0  上联：一口二口三口，品出山山美味；如何对下联？
2  为啥孩子和父母有些事情一说就炸？
3  为什么只要听美国的话，独裁也是“民主“，而反之民主也是“独裁“？
4  卡通英雄来了  PSVR新作《Animal  Force》将上线
0  了解拉脱维亚，就从它的民俗风情开始吧！
1  贵州茅台已成全球奢侈品之首
2  2018年起江苏视障人员可参加高考：提供盲文和大字卷
4  王者荣耀：5.20日可能返场的四对情侣皮肤，最后一对万人期待
0  举目四海五州亲！怎么对？
3  你认为马克思的理论有不足之处吗？
4  重庆开通的第一个5G到底有多快？一夜房子归移动
3  如果希拉里获胜2016年的美国总统大选，对赴美留学事宜会有何影响？
1  一亩玉米的产量可以达到四千斤吗？
4  你为什么喜欢RNG？
2  宿舍晚报｜惊不惊喜意不意外？马云低调现身杭师大课堂旁听
1  发生股灾时，抛出的股票到哪里去了？
4  Uzi签约虎牙并不是因为它上市了！这一点才是他真正在意的！
4  《我的世界》深海中可以装饰住所的4种物品，最后一种比萤石好看
3  战轰美本土附近遛弯，俄强势警告美中东军事行动，底线不容触碰
4  LOL测试服：扎克加强，大量符文改动，风暴骑士的狂涌又回来了！
1  「高管面对面」九州通：打造医药健康管理平台  借助医改东风再起航
2  山东大学贾教授，亲身感受北京大学本科与研究生的差异
4  《地狱使者》正式版延期到2019年  生存模式已推出
2  1992年全国高考物理真题节选，湖南、云南、海南试题（真题027）
0  上联：公鸡打架头对头，下联怎么对？
1  浙江闰土股份有限公司关于子公司临时停产的公告
3  170多万平方公里的阿拉斯加，为何俄国要贱卖给美国人？
4  再现男枪土匪型打野  越南EVS击败SUP
3  反复试探！以色列不断触摸俄军事底线，寻找大规模动武契机
0  上联：泰山黄山赵本山，如何对下联？
3  美菲“肩并肩”军演规模恢复：菲律宾接近中俄的同时与美合作
2  11日教育热点回顾：国家电网提前批次招聘，这几类人无需考试！看你符合吗？
3  西方痛哭！中国这次反击下手太狠了，损失巨大，印度却白捡大便宜
0  “温饱思淫欲”主要是说女性还是男性？
2  掏耳朵容易听力下降吗？
0  出上联，风吹落叶扇细雨。怎么对下联？
2  从学习英语toilet  water看出你学英语方式的对错
1  炒股不盯盘可以吗？
4  为什么要走圈边？这场双人四排告诉你原因
3  特朗普被美国国会提名2019年参选若贝尔和平奖的候选人，特朗普能当选吗？
3  韩国执政党选出新党鞭  系总统亲密盟友
2  校外培训自律公约怎样才有约束力？
3  美国能让一个黑人奥巴马来当总统，这说明了什么？
0  让人称奇的、中国童话式美好的“大雅宝胡同甲2号”
3  美英法为利益发动战争，这国多年建设全被毁，如今阅兵都没人出席
4  LOL后期最强的阵容是什么？
4  排位再也不用禁关羽了，关羽遇到他打又打不过，跑又跑不掉，痛苦
0  安阳，安阳
3  俄罗斯抵制霸权主义！普京呼吁摆脱石油美元体系
1  刚进入股票市场的小白是分散投资，还是集中火力？
4  迷你世界：能量剑的终极技能，开启后能驯服远古黑龙
2  如何看待大学不装空调却开放体育馆给学生避暑的行为？
0  IE  expo  2018
4  金牌讲c大司马打《英雄联盟》为什么打完一局就换个号呢？
4  有什么好玩的手机单机游戏可以推荐？
1  现在有一万元的本金，准备用来炒股，该怎么开始？
0  穷人与富人的区别是什么？
1  中国象棋走向全球有多难？
2  考生迟到2分钟被拒进入高考考场应该吗？
2  立夏了，上联：春风春雨春雷，春山春水春月，千秋春色千秋梦
4  把敌人大卸八块《雷神之锤冠军》断肢系统展示
1  缺少“匪气”,怎么赚大钱？
1  500强巨头突发债务危机！暴风将至！
1  军工芯片第一龙头再度崛起，主力870亿抢筹，今有望赶超方大炭素
0  四大名著代表的含义
4  CF手游良人：小号单挑V8小土豪！天美：你这一万多块钱算是白充了
3  一个中国人在海外建立小国，财富超迪拜，现为世界最富裕国家
1  企业资讯│证监会将开展创新企业境内发行存托凭证试点
0  上联：晨光漫步捕雀影，怎么对下联？
1  竞争与合作
2  解剖艺术教育的实质意义
0  学习连笔字“有妙招”，用这2个小窍门，让你轻松学会连笔字
0  中国历史上最受洋人欢迎的物件，与中国同名的手工艺—陶瓷
2  注册会计师真的像传说中的那么难考吗？
2  我国有哪些大学可以进入世界大学排名前1000名？
2  公务员教师医师导游等人群  将建诚信记录
0  听说女性不能戴黑曜石，是真的吗？黑曜石在佩戴过程中有什么禁忌？
0  孩子不爱学习？赶快让他背诵史上最经典10首劝学诗，总有开窍一天
1  12家印染染料企业去年营收573亿，龙盛那些带头大哥靠啥赚大钱？
3  星巴克再陷“如厕门”！不愿成为公厕，但将让所有人都可使用洗手间
0  红楼梦中的通房丫头主要做什么?为历史上的通房丫头感到悲哀
4  王者荣耀：满以为能看到老帅中单大秀，结果却看到GK再次溃败
3  大陆游客疑在越南遇高价宰客  与店员争执引发群殴
0  上联：岸边垂柳枝繁叶茂，下联该怎么对？
2  教师喊累叫穷，争相逃离讲台挤入管理和后勤的社会原因是什么？
1  IMF预测拉美经济今年增长2%
0  上联：千秋笔墨惊天地，下联是什么？
4  绝地求生：看了这些吃鸡套路，发现我就是智障选手
3  哪位退休的教师领到百分之百退休金？
0  上联：品茶、品酒、品人生。如何对下联？
4  王者荣耀：老帅重振雄风，边路重回中单？
3  伊朗是阿拉伯国家，为什么不是阿盟成员？
0  上联：悠悠小溪唱欢歌，如何对下联？
2  湄潭县兴隆镇大芦学校开展禁毒宣传教育活动
2  「重磅」2018年山东专升本录取结果5月21日公布！
2  孩子在线学习英语有必要一对一的么？
3  “我们正部署50艘战舰，24小时监控中国海军”
4  LOL：5月8日更新虽小  却打破了8年来英雄联盟的一项默认的规定
1  区块链行业周报：政策引导资金服务实体经济，去中心化不是目的
3  委内瑞拉的惨状给我们带来哪些启示？
2  警惕！教育部重大改革，中小学生再不注意这点，以后试卷都做不完
3  美国建国也235年了，会像中国封建朝代一样被代替吗？
4  第五人格：玩家单抽金纹大触后发现不对劲，这就是抽传说的秘诀？
2  成都“川派脱口秀大赛”决赛落幕  获奖高校选手有他们
4  一个游戏停服前是什么样子的，会出什么活动？
0  四月紫玉上苑书法雅集
1  未来的服装市场好吗？有发展的潜质嘛？
3  中国游客疑在越南遇宰客与店员争执引发群殴
3  美国总统特朗普的三段婚姻分别为他带来了什么？
4  RNG被KZ战队完虐，MLXG、Letme究竟是谁的问题更大？
4  为什么明知道打游戏是在浪费时间，还要去玩呢？
0  方舟子说象棋源自印度，中国古代没有大象，你认为这种说法怎么样？
3  世界上最穷的总统，上班是总统，下班是农民，一辆车开了28年
3  民众帮忙！叙政府军巧妙设计伏击，重炮齐射击毁装甲车辆重创美军
2  现在初三，成绩一般般，高中和技校之间怎么选择？
3  南非马海毛行业回应虐待动物言论
1  450亿！又一500强民企跨了  释放哪些信号
2  这三所院校相对容易考上的211院校，毕业生就业率很高！
2  吉林大学为什么那么出名？
1  高展睿：特朗普或将“撕毁”伊核协议，黄金震荡局面能否缓解？
1  一张图预测英国央行利率决议  两种情况下英镑料涨2%
1  涉案15亿，知名主持人摊上大事，被证监会罚款1.29亿！
2  32年教龄退休老教师说：只有坏学生惦记着我
0  方舟子说象棋源自印度，中国古代没有大象，你认为这种说法怎么样？
1  邦尔医疗完成超  3  亿元  的C  轮融资
3  在巴基斯坦，人民币到底有多值钱？100元就能当回“土豪”!
1  珠海银隆的新能源技术有发展前途吗？
0  中国的时代文化特征
3  官泄！金正恩2架豪华专机内部照片流出，亲自开去新加坡？
4  张大仙公布新女友后表示被盗号，前女友灰灰发言暗讽
2  邯郸办校园文化节迎全国职教周，靓丽师生秀如梦芳华
4  明明我才是主角，为什么混成了万世备胎？
0  历代名家画兔图欣赏
2  外教发声：中国民办幼儿园正在兜售谎言
3  医院为什么要先付费，再救人呢？
4  DNF：周年庆即将到来？今年带给我们什么惊喜？
1  下周该怎么办？上周56.38追的，9%的牛肉面，早知如此何必追高！
4  有什么好玩的游戏可以推荐吗？
1  券商大咖看五月：A股进入低估值区间，市场有望触底反弹
0  上联：城市套路深，我想回农村。下联：农村路也滑，人心更复杂，横批怎么对？
1  威海市政府与首农物流战略合作  共同探索农业供给侧改革新路径
0  对联：春风不是酒，易把痴人醉。怎么对下联？
0  方舟子说象棋源自印度，中国古代没有大象，你认为这种说法怎么样？
2  英语口语练习小短文  021  四季
4  MSI首日RNG表现不佳引争议？西卡：Uzi也有累的一天！
3  奇怪的现象！尽管臭名昭著，但F-35战机仍让多国排队购买
0  考考你的国学水平：看图猜成语，有答对10个以上的吗？
3  乌克兰前总理亚采纽克当初为什么下台，他现在还好吗？
4  《旅行青蛙》登陆淘宝“带货”，马云不差钱，干嘛选过气手游？
4  王者荣耀5月8日更新了什么活动？
3  希拉里新西兰放言中国挑起全球战争，新总理回怼：别来插一脚
2  机器人教育跟乐高教育的区别是什么？
0  “戏曲进校园”活动走进淅川县上集镇镇直小学纪实
1  图说涨停：高送转填权股再掀狂潮  谁将接棒？
1  巴菲特用期权救高盛，还大赚一笔
3  为什么宇航员还要带枪进太空，难道是为了打外星人？
1  地缘局势紧张  金价短期或迎来反弹
0  古代的状元放到现在是不是大学生？
0  以侯耀华的人品和艺品以及师承，他有资格收回“德”字吗？
2  跨专业考历史应该注意什么？
4  《凡人修仙传》韩立圣傀门血战落幕，惊心之变，团灭蛟十五
3  欧盟回应美国退出伊核协议：任何一国都不能单方终结
1  炒股天才的肺腑独白，股票书上无法学到的精髓，练到极致就是绝活
0  河南洛阳香山寺、与龙门石窟隔水相望，因白居易而出名！
4  游戏主播韦神绝地求生在职业选手中是什么水平？
4  阴阳师斗技：欧皇用起来几乎无解的SSR  御馔津还不是最强的
3  你们觉得日本韩国真的不了解我们，认为我们还很落后吗？
4  LOL传奇不再？主播陆续转行，只有他坚守一线！
2  羊山新区幼儿园开展交流共享  携手并进活动
3  投票事件过后，联想今后的日子该怎样走？
2  粤语究竟是一种方言还是一种语言？
2  资本主义土地所有制是如何形成的？
1  告诉你一个增加被动收入（躺着赚钱）的诀窍——程式化交易
0  巴掌大树叶刻凤凰  济南大妈再现古籍中叶雕绝技
2  初中毕业女生，想学技术，学什么好？
4  《堡垒之夜》联动复联3  变身灭霸秒天秒地
3  特朗普为什么可以随意废除此前美国政府达成的各种协议？
0  广西哪里有适合女士清修的寺庙？
1  盛屯矿业：在刚果：投资设立公司  增加钴资源储备
2  中考在即，父母该如何跟孩子交流，家长必读
2  高中三年坚持不下去了该怎么办？
0  海口海南中学的文化传统是怎样的呢？
0  薛宝钗的结局是什么？
3  中国游客冲绳被撞  日本司机肇事逃逸：感觉他没事
2  面试时，演讲类题目如何能回答的更好？
1  苹果高管将作证高通诉讼：被指与三星合谋推动反垄断调查｜科技早报
2  影响孩子未来的2大技能，1个是stem，另1个是“画图”
4  可以说是时之笛的续作，因此沿用了很多时之笛的内容
2  自考的难度如何？
3  投票事件过后，联想今后的日子该怎样走？
1  徐小明：谈一下A股加入MSCI对市场的影响
0  这些老照片，是郫都人的乡愁，更是生活变迁的见证
3  心碎！女子不小心摔碎玻璃杯  遭土豪公公婆婆索赔1300余元
4  英雄联盟MSI5月11号KZ完虐RNG，为什么韩国战队会这么强？
0  上联：野花无主为谁开，如何对下联？
0  上联：公公公园谈公事，有哪些合适的下联？
4  DNF：2觉自选宠物免费送，是BUG还是腾讯故意为之？
3  中国和印度都是文明古国，中国人吃饭用筷子，印度还用手抓着吃，是什么造成了这种不同的习惯？
1  “炒股之人，周末需要做好这五件事”
0  上联：不冷不热五月天。如何对下联？
2  沅江四季红镇中小：乡里娃娃会读书  村委鼓励发红包
2  上课时学生手机响个不停，老师一怒之下把手机摔了，家长拿发票让老师赔，大家怎么看待这种事？
0  苏轼：为人宽容，不是懦弱
2  锦囊丨班主任如何给班级“家长微信群”立规矩？
1  什么卡比较容易提额？
0  刘罗锅的书法，书卷气太浓！浓得化不开！
0  你见到过最卑鄙的人有多卑鄙？
4  斗地主拒绝记牌器：逗逼农民顶地主，吓的地主炸弹带两对逃跑了！
4  贪吃蛇大作战：主宰全场，绿队最后的反超，我还是最佳MVP
1  粤港澳有四大金刚，长三角只有上海这一大金刚，未来粤港澳会不会很牛？
3  被人们称为东方夏威夷——塞班岛
2  高考在即！今年福建取消两类加分，但这四类同学可加10分
0  在中国的历史上，你认为谁最伟大？
3  穿短裙救人被骂“姿势不雅”，泰国女护士道歉，你怎么看？
4  张鹤伦被女粉丝拿水枪对射：这个话筒5千多亿，赔钱
1  野心与败局：日本半导体产业的前半生
3  跟着俄罗斯的有哪个国家混得好？
0  郭沫若为什么被很多人诟病？
1  私募业绩冰火两重天  固定收益蝉联桂冠
2  英文期刊高大上的统计图和模式图都是怎么做出来的？
3  西式婚礼为什么穿婚纱？
4  UZI直播首秀：黄金局被对方寡妇吊打，结局五杀一战定乾坤！
2  儿子刚考完估分500上军校能否?还有点近视，他说如成绩不好想复读，我不想他复读？
4  养鲲游戏热度超过《绝地求生》：然而这只是一款并不存在的游戏
0  如何用古诗词来表明“我不爱你了”？
4  绝地求生：吃鸡助攻配件上线，3款新握把属性分析
4  王者荣耀  米莱狄海报中出现的纽约教父刘备的头像是什么情况呢
1  怎么从每日的涨停板中选出会上涨的股票？
3  美退出伊核协议：一场“共输”的游戏｜新京报专栏
3  如果俄罗斯承认帮助特朗普赢得大选，结果会怎么样？
0  黄河无意化作泪，求对联？
2  为什么要考研？考研有什么意义？
3  英媒社评：特朗普向中国提出非理性贸易要求
3  和城府深的人能有合作伙伴关系吗？
3  哈萨克斯坦和伊朗，谁更强大？
1  电机节能发展潜力十分可观，开发推进煤电行业节能减排
0  千字文中的经典小故事
0  上联：泰山黄山赵本山，如何对下联？
3  联合国秘书长对美国宣布退出伊核协议深感忧虑
2  五谷杂粮的包装设计，传统性、趣味性、创造性都有哪些？
4  是什么毁了《魔兽世界》？
0  科技版“传音入密”：音频聚光灯现在怎么样了？
3  土耳其称美国犯了一个错误，并与伊朗通话重申支持伊核协议，你怎么看？
3  美国人的核心价值观是什么？
2  别笑北大校长，这106个多音字你能全读对吗？
3  南非治安为啥那么差？
2  在英国学拍摄电影是一种怎样的体验？
1  工龄39年退休的退休金和35年工龄的退休工资计算方式一样吗？
0  《西游记》中，是谁在四处散播吃了唐僧肉就可以长生不老的传言？
0  上联：双肩挑世俗，怎么对下联？
4  王者荣耀：电刀是射手专属？这三个坦克出了更能发挥威力
3  因为一场大火  这个男人减掉了近300斤  他是怎么做到的？
2  大家怎么看待半夜吸烟吃泡面的室友？
3  作为中东第四大民族，为什么库尔德人建国之路如此艰辛？
1  德国3月工业产出好于预期  环比增加1.0%
2  咸阳旬邑县司法局举办校园安全教育法治讲座
4  国产游戏抄袭严重到什么地步了？
2  纯干货  史上最全解析  主谓一致  下
1  这就是黄金走上1750美元的路线图！
2  上课时学生手机响个不停，老师一怒之下把手机摔了，家长拿发票让老师赔，大家怎么看待这种事？
0  上联：酿成春夏秋冬酒，下联怎么对？
2  请问618分理科四川考生能上那些大学？
1  厦门市上市光电企业一季度业绩喜人  二季度可期
4  手机吃鸡操作难，吃不到鸡？职业玩家都在用它，吃鸡易如反掌
0  易经本义（离）：唯利是图的人适合的岗位与婚姻
0  上联：泰山黄山赵本山，如何对下联？
2  有个学霸男朋友是怎样的体验？网友：内心已崩溃
2  上课时学生手机响个不停，老师一怒之下把手机摔了，家长拿发票让老师赔，大家怎么看待这种事？
1  5月9日人民币兑美元中间价报6.3733元  下调59个基点
0  出句：林中小鸟自出没，怎么对？
1  中一签或赚10万！药明康德今上市  没中签看这里
2  小升初综合素质测评：实用常识大全
1  四川金顶（集团）股份有限公司
3  对华“来势汹汹”马来西亚新领袖上台  多方如此预判南海新动向
4  梦幻西游：屌丝的五开日常，佛系五开奖励随缘（二）
4  《游戏王》作为挑战者—「英豪」卡组
4  为什么寂静岭能做的这么压抑？
1  某板块，我减仓了
4  穿越火线精彩集锦：98K-冰雪霸主实战评测，轻巧射速快！
2  儿子摇号进了文澜中学  杭州一妈妈为何忧大于喜？
0  男子挖到国宝金牌为卖钱差点熔毁，最终专家高价收购成功补救！
2  为什么好多高中成绩平平的同学出国后都进入了世界顶尖大学？
3  英国村庄建狗屎分布图
1  紫光集团董事长、首席执行官赵伟国：营商环境是选择天津的决定性因素
0  上联：醉饮千杯月，下联怎么对？
0  苏州市姑苏区龙港苑社区来一场花朵与书签的美丽邂逅
4  绝地求生：为什么中国人喜欢开挂？外国玩家的回答几万人炸锅
3  从贸易纠纷到伊核危机，特朗普把全球推进经济危机的泥潭
3  最神秘的国家，德涅斯特河沿岸摩尔达维亚共和国，你听说过没
1  为什么越舍不得花钱的人会越贫穷？
4  王者荣耀KPL上张飞的优先级远高于牛魔，为什么会有这种差距？
1  银行业务员不会告诉你，信用卡申请有6大坑！注意了！
3  为什么国际社会没有要求印度、巴基斯坦、以色列弃核，并对他们实施制裁？
2  顺义低保、低收入家庭的孩子们可申请这项救助金！
3  100元可买60斤有机香蕉  上海物价被完虐！
4  安卓版还没来！Epic辟谣堡垒之夜“安卓测试版”  不要被骗了！
4  某鹅电竞主播挑战七天十二小时连播带妹！为何他就能把把吃鸡？
1  别再说中国缺奢侈品牌，这些国际大牌背后，都站着一个中国土豪金主
4  下周二上线两位新英雄：米莱狄已经被削废，新马可大招不能移动！
3  美国众议院小组推进国务院Bug赏金法案
0  上联：文原创，园内桃花三二枝；怎么接下联？
1  最烦哪种下属？
2  留学生的福利，科廷新加坡学费减减减！
1  情诗酒店首次披露战略部署：2019年底要开到100家店
4  堡垒之夜：PVE每日任务：摧毁任务地点大全
0  上联：月影池中水，如何对下联？
2  北大校长，的口误，居然出来道歉，深感悲哀
2  看美剧学英语，效果不显著，字幕翻译高手的学习办法推荐
4  海战类TPS手游对比评测，军武迷的福利来了！
4  「三爷解说」奇葩恶搞游戏合集
2  实用英语语法系列讲座  第一讲，不定冠词a和an的用法
0  上联：残柳败荷蝉苦叫，如何对下联？
1  明天周四股市是暴涨反弹还是如何？
0  探访地震极重灾区汉旺：废墟遗址屹立十年  守望新城蝶变重生！
0  不要为了获得优越感而去否定古人
0  下联：袅袅白雾知秋深，怎么对上联？
3  媳妇不小心摔碎玻璃杯  遭土豪公婆索赔1342元
1  现在的钱越来越越难挣，是什么原因导致的？
4  为什么说绝地求生5月3日这波更新，会催生一批退游玩家？
2  如何优雅的退出同学群？
1  “扭亏专家”以产品升级不断开拓市场——通商优秀代表系列：江苏联发纺织股份有限公司董事长薛庆龙
2  川渝985高校博士留校机会大吗？
2  广东：民办义务教育学校生均公用经费财政补助不低于公办
0  辛亥革命时，扬州城的一场闹剧，为鲁迅先生的阿Q提供了素材
2  有什么适合寝室一块玩的电脑游戏？
0  上联：秀才有才乃文才，如何对下联？
0  上联：巧逢春景添月色，求下联？
2  中国内地学生如何轻松进入香港八大？
3  以色列为什么不敢打伊朗？
4  3000元到4000元买什么牌子的主机比较好？
3  “退群”！特朗普宣布美国将退出伊核协议！小心你的钱袋子
3  这个土耳其小哥，他搞的事，你意想不到
0  上联：鸦鹊枝头谈福祸，下联怎么对？
1  2018丝路国际文化产业创新与发展峰会在西安举行
3  孕妇能吃巴坦木吗？
1  回头却不是从前：从1998到2018
3  如果证实反政府武装使用化学武器，美英法会被追责吗？
0  毛笔写字比硬笔快吗，为什么古人要用这种难做又难练的笔？
0  《孙子兵法》10大名句：不仅仅是一本兵书
2  北京有哪些著名小学？
2  大学有很多课本，毕业之后根本就用不到，还有必要学吗？只学自己专业领域的不行吗？
2  工商职院召开课堂教学管理整顿工作吹风会议
1  君子爱财取之有道，一切做老鼠仓割散户韭菜的人都令人唾弃
0  如果让你写一部武侠小说，你能想出哪些武功的名称？
2  西安的五大名校和普通中学差距在哪？
2  县级事业单位和公务员，应该选哪个？
1  买一支股票，即使现在亏了，是不是只要愿意等就不会亏？
4  36丛林伏击战  传送完成遭遇毒手  方舟生存进化  爱尼玛热游
2  小学语文怎样学习比较好？
4  怎么录王者荣耀视频？
4  回到过去  1999年最后一天你在干什么？
4  高校晚上11点之后无法登陆游戏！DNFLOL等热门游戏在列
2  「有什么样的，就有什么样的」写的真好，受益终生，值得珍藏
1  孙本伟：早盘急速下跌，多头能否反击！
1  特斯拉Model3订单取消率之谜
4  《孤岛惊魂5》赢得3月PS玩家选择奖  战神预定4月奖
0  第六届兰亭奖没有金奖，但作品水平丝毫不逊色！
3  92岁前任PK现任  马来西亚大选将至“厮杀”惨烈
3  巴勒斯坦决定重启东耶路撒冷市政府
1  深圳证券交易所
0  举目四海五州亲！怎么对？
4  gta5有没有美中不足地方？
3  外国政要们各种有趣的照片，想删都删不掉了
1  债务公司已经注销，债权向谁主张？
3  李克强出席中日和平友好条约缔结40周年纪念活动  暨访日招待会并发表演讲
3  热点前瞻：师徒对决马来西亚大选
0  上联：鹰击长空，也惧风和雨，人在红尘，怎敢顶天立地，如何接下联？
2  你有没有情绪爆发的时刻？网友：笑着笑着就哭了
1  不想打工了，回家也没事做，该怎么办？
4  打造最强牌面吃鸡赛事！斗鱼绝地求生黄金大奖赛火热进行
0  运城哪个县比较繁荣？
1  青海省公共设施建设投资有限责任公司招聘公告
0  女游客洛阳白马寺游玩骑千年石马，僧人看不下去呵斥制止，你怎么看？
2  纹身艺术家的水彩作品赏析
4  《绝地求生》4X4海岛地图即将回归  5月11日开启测试
1  92号汽油每升上调0.13元  加满一箱汽油要多花6.5元
1  人的价值能用金钱来衡量吗？
4  《绝地求生》外媒发布职业战队排行榜，Faze第一，Liquid第四，你怎么看？
3  特朗普退出伊核协议的目的是什么？
0  「原创」七绝  晨练
0  一夜春风去！怎么对？
2  为什么教师工资不高，每年去考教师的人还这么多？
2  平行志愿达到学校投档线不够专业线志愿不服会怎样？
2  为什么这么多人考一建，看了网友评论很多人恍然大悟！
2  我儿子被河北工业大学录取了，请问这所学校怎么样？
1  中国国际国防电子展览会暨军民两用装备展览会5.7-9开始啦！
0  上联，月色淡淡映千山，如何对下联？
1  豪华品牌纷纷降价，是单纯为了让利给消费者吗？
3  为什么联合国“五常”有一票否决权？
1  怎样的营销模式才能让企业业绩持续翻番？
3  朴槿惠近况如何？
0  汉字“射”和“矮”真的是读音弄颠倒了吗？
4  二代锐龙绝配主板，轻松超频性能倍增！
4  荒野行动：一个人人都追求的资源点，柏村发育秘诀
3  曾经对以色列并肩作战生死兄弟埃及和叙利亚，现在的关系如何？
2  郑州大学与中国科学技术大学，哪个更强？
3  美国打伊拉克为什么没有拿走一滴石油呢？
2  桃江160名学子念好“三字经”感恩母爱
3  “引爆”核弹
3  回望汶川（下）｜房子差不多修好了，那么人呢？
0  哪件文物让你感叹古人的智慧？
2  半岛都市报走进三十九中  已覆盖全市三万师生
0  上联：荒地三千，不如良田一亩，如何对下联？
2  985院校学生和二流大学学生的区别有哪些？
1  10天被爆2次违约！8亿都是这家公司的产品  “城投信仰”该醒了
4  《凤囚凰》游戏爱情篇——始知相忆深
2  福州报名生数超过计划数的民办初中  50%名额进行电脑摇号
2  2018二建唐琼老师视频资料下载，机电专业，百度云下载方法
3  你认为马克思的理论有不足之处吗？
4  特警力量：升级版小偷开枪人抢包，特警封锁路面，直升机高空观察
3  白宫：特朗普祝贺普京就职总统  期望改善美俄关系
4  剑网三算不算伪点卡游戏？
3  解局｜摩洛哥与伊朗断交  事发突然绝非偶然
2  你的大学生活是怎么过的？
1  如何准确预测股票变盘节点？
1  融资租赁人力资源系列报告重磅推出！
1  最高奖100万！江门市“科技杯”创新创业大赛又“开锣”啦！
0  陈寅恪真的被吹捧过火了吗？
0  上联：泰山黄山赵本山，如何对下联？
3  各国领导人尴尬一刻：安倍的手不老实，普京面对美女这么可爱！
4  打野如何才能带动队友节奏？孤影诠释了这一点！网友：学到了！
2  对于现在孩子的学业负担加重，你怎么看？
4  数学之美：只赢不输的游戏
2  学生谈恋爱咋办？老师提议马上请家长  这太搞笑了吧（ノ≧∇≦)ノ
3  搜狗旅行翻译宝获阿联酋驻华大使青睐助力中外友好交流
3  看看缅甸的公共澡堂长啥样
2  6种开心记单词的方法
2  上课时学生手机响个不停，老师一怒之下把手机摔了，家长拿发票让老师赔，大家怎么看待这种事？
1  廖英强出事了，我当你股评家，你却拿我当韭菜
3  普京再次当选俄罗斯总统，俄罗斯会不会从此进入良性循环？
1  如何判断一个人是聪明还是笨？
1  宝泰隆股东质押2890万股  占总股本比例1.79%
2  亚洲最好的十所大学是哪十所大学，中国有几所大学上榜？
1  常德高新区一季度专利申请同比增长357%
0  上联：东升旭日惊飞鸟，下联怎么对？
0  《天龙八部》萧峰、段誉和虚竹一起能打过扫地僧吗？
0  成都金堂发现90余座东汉至两晋崖墓群
2  物理参照物怎么理解？
2  老师总希望孩子乖得像木偶，家长该怎么办？
0  “老子无《道德》，何称道德真君”下联如何对？
2  孟云飞：高校校名书法赏析之——中国科学技术大学
3  印度储备银行禁止为加密货币提供银行服务，印度最高法院不同意！
0  上联：雪后江山别有景，下联怎么对？
1  收评：蓝筹股或迎修复性行情
4  DNF辅助集体打团！奶爸奶妈这样玩，不让“纯C职业”活了？
4  游戏晚报｜Steam  Beta增国内下载点  土豪御用游戏《征途》开拍电影
4  DNF希泊和古古莱恩增幅礼盒都开出什么了？网友：打了红字卖奶妈
2  今年惠州将有34470名考生参加高考
1  如何提高爱商？
2  海珠区公布公办幼儿园招生方案！30所幼儿园共计招生2550人
0  “心上有日日上立”作为下联，应如何配其上联？
1  投机短线就得“快准狠”
0  普洱茶的原料有哪些讲究？
1  对手突变盟友！雀巢星巴克宣布组建全球咖啡联盟！
2  2018年“限报与非限报学校课堂体验环节精准解读”公益活动通知
1  国债期货延续横盘调整走势
0  上联：巧逢春景添月色，求下联？
2  遇见｜被遗忘的读书时光
0  方舟子说象棋源自印度，中国古代没有大象，你认为这种说法怎么样？
3  这个13岁女孩从荷兰来到萍乡，只为全城寻找她的亲生父母！
1  如何识别下一个百倍币？
1  钴价撑不住了！明星公司股价两月跌3成
0  上联：一夜春风去，怎么对下联？
0  上联：秋水映月一船梦。如何对下联？
2  超严！南昌下大力气规范民办学校，向这些行为说“不”！
0  出句：三杯浊酒吞离绪，怎么对另一句？
2  在湖北考985和211有多难？
0  满江红，情纵凌河
1  三因素助啤酒消费转旺  机构称4只潜力股布局契机已现
1  买彩票，真的有人中大奖吗？
4  千手柱间是和斑大战后消耗太大而死？
4  DNF第一剑豪？旭旭宝宝帮人上装备发现是大佬，站街106925物攻
3  奥巴马还可以竞选总统吗？
0  “湖南人防杯”诗词楹联大赛颁奖典礼在长沙举行
1  A股为何不实行T+0交易制度？
2  考银行还是公务员？
1  会计为企业合理避税的界限
4  黄金大奖赛，这是国内第一次有人尝试采用第一人称的视角
3  特朗普为什么可以随意废除此前美国政府达成的各种协议？
3  欧洲国家的人又懒又没什么工业，为什么能有那么好的福利？
3  禁核试组织负责人赞赏阿尔及利亚维护和平的努力
3  为什么国际社会禁止使用集束炸弹？
2  作为一个机械专业的本科生，毕业之后去从事软件行业应该学习什么？
3  为什么国际社会没有要求印度、巴基斯坦、以色列弃核，并对他们实施制裁？
3  35岁美华裔小伙800元起家  公司现值5亿
1  贵州茅台“换帅”，袁仁国离任后，茅台的神话还能继续吗？
0  诗歌：心殇
0  诗歌：立夏如歌
2  国科大医学院怎么样？
4  最厉害的三大武器之一，它的稳定性在荒野行动中是独一无二的
1  银保监会成立以来首罚  房地产贷款等业务成重灾区
0  关于《红楼梦》中的那些经典词句，你读懂了多少？
4  王者荣耀攒了18888金币，想买一个血厚、伤害又高的爆发型战士，有什么好的选择吗？
4  室友玩游戏时声音太大应该怎么办？
3  特朗普宣布退出《伊核协定》，而伊朗仍然坚称继续执行协议，伊朗是认输了吗，你怎么看？
2  2018汉语顶级测试题，据说99%的人第一题就挂了！
0  上联：岸边垂柳枝繁叶茂，下联该怎么对？
2  中国大学“最辛苦”的四个专业，毕业后却一个比一个吃香！
1  微医又又又拿钱了，寻医诊疗平台真的盈利模式不明么？
2  报名啦！市文化馆16门课学费全免
1  超高性价比！商品毛利率不超过14%：美国Costco超市首店落户上海
4  《巅峰战舰》5月13日两周年庆典正式开启！舰证不凡  再续荣光！
4  DNF：搬砖过程中忽略这些材料，你可能会损失好几个亿！
0  南怀瑾老师对佛学书局素有好感，有深缘
3  美国务卿蓬佩奥前往平壤  为美朝领导人峰会做准备
3  投票事件过后，联想今后的日子该怎样走？
2  很努力才能考上好大学？他们想参加高考，都要很努力……
2  上课时学生手机响个不停，老师一怒之下把手机摔了，家长拿发票让老师赔，大家怎么看待这种事？
2  教育部：严禁宣传“高考状元”“高考升学率”
4  火影忍者手游奇拉比好抽吗？大概需要多少金币？
1  「小独家」豆油周度库存分析：国内库存上升
3  马来西亚今迎“最胶着”大选  64岁现总理对阵92岁前总理
3  川普将铁腕遣返这些人！非法越境无证客面临骨肉分离
1  证监会连续开罚单，A股历史性一幕上演？（附消息+点评）
2  VR如何改变教育的本质？
4  《深渊地平线》实时海战，策略操作取胜
1  阴跌2年，凤凰涅槃！机构疾呼：捡钱的机会，2只龙头还趴地板上
2  放手让孩子自由的成长？你就不怕他们上天吗！
3  美国退群后，又提出了对伊朗核设施侵入式检查的要求，伊朗如何回应？
4  哪款赛车游戏最接近现实中的驾驶？
4  快吧游戏中的游戏是真的吗？
3  巴基斯坦到底是一个怎样的国家？
2  信阳宋基中学高二年级召开月考总结暨奖学金表彰大会
0  上联：“牛奶，豆奶，花生奶，奶奶不喝”，如何对下联？
2  如果考不上本科，去哪些学校比较好？答案在这里！
1  货币基金是不是都保本？买基金如何省手续费？
2  上中东/位育/上宝/文来面试真题汇总，附各类题型总结
0  上联：一人一碗一双筷，怎么接下联？
3  猛烈交火，美国土耳其在叙利亚发生了什么？
2  本人某985一大二学生，不想再读下去了，该怎么办？
3  目前美国最怕哪个国家？
1  史玉柱：老板学会这三大管理秘笈，定能成功，失败了也能东山再起
3  非洲地下神秘异象，可能是地球两极交换的前兆
1  百傲化学股东质押1800万股  占总股本比例13.5%
2  句容的一位老师弱弱地说了句：我们真的畜生不如吗？
0  围观褒斜栈道——古人智慧的结晶
1  下周一，龙头试镜，宏川智慧！
3  俄罗斯法院认定加密货币为有价值的财产
4  一路都吃“新鲜鸡”  全军出击“决胜五军”新更新正在赶来
0  上联:人生不易风风雨雨，怎么对下联？
4  [王者荣耀]在王者荣耀中，射手ADC到底有没有用？
3  赢下关键一局！伊朗得到三大盟友坚定支持，以色列主张遇冷很无奈
4  手游｜手机上的中世纪魔幻怪物猎人？
1  成都市贝瑞和康基因技术股份有限公司2017年年度股东大会决议公告
0  微雨蒙蒙芳草渡，另一联怎么对？
4  吧花算不算lpl第一adc？
2  五大直播平台见证！JJ斗地主首届KPT校园菁英赛重庆开战
4  你玩过最垃圾的游戏是什么？
2  山东自考在校生实践课考核第七批试点名单公布
3  日本目前能修改和平宪法吗？
0  如果要把四大名著去除一个，你觉得应该去除哪个？
2  你对身边的福建人是什么印象？
0  上联：五车书藏千古事，如何对下联？
0  「初次原创」活见鬼：红丝带与野汉子
4  DNF帝国竞技场升级材料爆料，史诗防具对应散件图纸掉落
3  混凝土梁加固，如何确保安全？
0  诗词欣赏：寄韩谏议
1  警圣技术2017年营收5047万元  净赚526万元
4  王者荣耀：玩家目瞪口呆！天美竟然对这些英雄做这种事！
0  上联：夏日无情送春归，如何对下联？
1  如何快速办信用卡，好申请吗？
0  上联：鸦鹊枝头谈福祸，下联怎么对？
1  华峰股份：3月内不再筹划除购买华创股权之外重大事项
0  上联：泰山黄山赵本山，如何对下联？
2  上课时学生手机响个不停，老师一怒之下把手机摔了，家长拿发票让老师赔，大家怎么看待这种事？
0  「武夫子」昨日  立夏
1  H股全流通试点企业有哪些？
3  日本街头惊现美女遛大叔网友：不愧是日本
2  戏曲进校园传承在身边
3  美数据安全事故暴露监管漏洞
0  上联：品茶品味品人生，如何对下联？
4  王者荣耀特别恶心的这几位英雄！
2  一个学校的好和差是因为生源还是师资？
1  智通港股早知道︱（5月9日）市场转暖  悲观预期暂时修复
2  做完这套卷，保你提高30分！衡水中学高三十七模「英语」试题
2  山西省将举办县级医疗集团人才招聘大会
0  上联：春风执笔谁研墨，怎么对下联？
1  玲珑轮胎宣布：将建第二个海外工厂
2  广州越秀：承租人子女可统筹安排学位
3  希望日中和平友好事业重新出发
4  他曾是LOL职业选手中的八冠王，现却面临人财两失！
4  DNF：自制史诗免费体验，强烈推荐这几把自制武器！
2  211大学录取研究生时，会对英语六级有要求吗？
3  非洲的一个原始部落，风俗奇葩，男人必须娶5个妻子！
3  一只热爱祈祷的猫
4  QQ飞车手游：青山硬刚新图长城9小时，终破1分20秒记录！佩服
1  5月份A股绝地反击，超短线如何选股？早盘如何狙击涨停？
3  特朗普与奥巴马谁的执政能力强？
2  上课时学生手机响个不停，老师一怒之下把手机摔了，家长拿发票让老师赔，大家怎么看待这种事？
1  虚拟货币将死得很难看  巴菲特股东大会上这样回答记者
3  为什么美国能出现那么多天才？
1  信用卡想提额？用这6种方法！
1  “叔可忍，婶儿不可忍！”  这样的意外险居然还有人买
2  重庆一小学体育老师罚学生赤脚跑操场脚底磨出泡
3  朝鲜启用新平壤时间  与韩国统一时区
3  日本战犯改造内幕（三）：日魔鬼磨成人
0  金陵十二钗正册都有谁？
4  绝地求生游戏和GTA5到底哪个更好玩？
0  一百年前，英国人画笔下的中国
4  绝地求生：当把这游戏玩成换装游戏时，你才知道玩家们有多骚气
1  理财产品不保本不用怕，银行存款利率也能超过5%
1  宇信科技IPO上会前夜审核被取消：因相关事项需进一步核查
0  刘俊京养生书画小品——黄帝内经
1  教你赚钱，学不学？
3  作为俄罗斯总统，普京上台以来有哪些失误？
4  大话西游手游到底中敏厉害还是血队厉害？
2  超简单的美国高考数学题，试试看初中生的你会做几道？
1  黑石集团将以76亿美元现金收购Gramercy物业信托
2  有取得教师资格证，但没教书，资格证还有用吗？
0  怎么理解“天地不仁以万物为刍狗”，看懂了又该如何做？
2  湖北一高中负债千万请校友捐款，学生被要求1000元起捐
1  福建省蔬菜供应链协会成立  共享蔬菜产销信息
0  那富贵不能淫的淫是什么意思呢？
1  中国最有钱的9个女富豪，谁会是你的老乡？
0  潮涨三尺，鱼乐百草。如何接句？
1  干货满满，不看后悔！468美元的加密货币Weiss评级报告，独家解析
3  现实版的绿巨人，现身伊朗，你看像不像呢？
1  巴菲特股东大会干货曝光！涉及中国市场、持仓逻辑、数字货币等！
0  上联：巧逢春景添月色，求下联？
2  2018年全国中小学教学用书目录（变动部分）
4  《王者荣耀》疑似张大仙公布新女朋友，你怎么看？
0  上联：老子骑牛读书，下联怎么对？
0  下联:乌云有心雨润地，如何对上联？
4  《王者荣耀》5月8号更新，四位英雄金币降价了，值不值得购买？
4  游戏红包两不误，ColorOS  5.0真的可以边玩游戏边抢红包
4  最强貂蝉五杀跑了：你们看这个视频的时候是几点呵，我的是13:14
0  初五为财神接驾
3  为什么大多数国家愿意和美国结盟，而不是俄罗斯？
3  印度人问：为什么西方人这么害怕印度和中国的崛起？
4  刺激战场：吃鸡率最高的四大流派玩家，看看你属于哪一类？
4  堡垒之夜：PVE每日任务：摧毁任务地点大全
3  委内瑞拉的惨状给我们带来哪些启示？
3  突发！美伊大战终爆发？伊朗正式打响反美第一枪！
3  莱索托作为国中国，为什么没有被并入南非？
4  王者荣耀中顺风强势逆风无力的五个英雄，最后一名超级兵看了笑了
4  假设你手里有1000块钱，你是买一把cf英雄武器还是买5个steam3A大作？
4  王者荣耀赛事:QGhappy东皇走边，真·四保一阵容
0  到南昌必去的几个人文景观，你去了几个？
4  古剑奇谭三女主角造型遭吐槽！网友：岑缨刘海油腻云无月女装大佬
1  甘肃工程建设招投标与政府采购等重点领域实现交易电子化
3  我们那些年追过的女总统女总理，结局都不太好
4  RNG.M的24连胜居然被终止，还是被最初零封的YTG第一局，对此你有什么看法？
2  江苏南京都有哪些好的大学，大学怎么样？
1  5月11日汽油价格还要涨，加满一箱油比年初贵12.5元！
2  一年级下册语文全册生字笔顺，这些字，孩子可能第一笔就错了
3  特朗普所做的一切会不会只是为了自己的商业帝国？
3  利比亚海军救起300多名偷渡者  来自非洲多个国家
4  谜语游戏：小欢点秋香，芙蓉姐出来捣乱，高手来
3  印度贱民怎样突破种姓制度？
1  5月的热点会是医药股吗？
4  大家在魔兽世界的时候，有过哪些感动的事情呢？
1  京东集团一季度净利润15亿  收入盈利超预期
1  PPP模式聚焦旅游重点领域  社会资本需有更高要求
0  弘扬传统文化，淅川县开展戏曲进校园活动
1  「重大利好」企业所得税优惠事项不需要备案了！
2  西安那么多高校大学生，为什么毕业大部分都选择离开？
2  想要提高宝宝的智力，那就要给他的生活加点“颜色”
2  在路上On  the  road
0  “怡黎园”举办第12届“牡丹节”  民众共赏中华文化
3  非洲当地人黑人最爱干的工作是什么？
1  第三届丝博会西部机场集团成功签约4个项目
0  如果一个人不喜爱书法，那唯一的证明就是这个人永远没有文化
2  浙江大学在外省人眼里是怎样的？
2  高数难学吗？
1  小散：强制这支ST退市！重组—复牌—终止！钱都坑完，周一会如何？
2  为了孩子上私立小学！杭州女子选择主动失业放弃总监职位
2  考生迟到2分钟被拒进入高考考场应该吗？
4  王者荣耀怎么玩鲁班？
1  美国加息对中国股市有什么影响？
4  旅游青蛙最全攻略，你们谁家的女儿走丢了
2  拜文昌开智慧祈福法
4  如何在游戏中变音？
0  怎样看待各地在中小学中兴起的穿汉服现象？
4  CF生存特训：拥有一套绿地吉利服是怎样的体验？对手：找不到人呀
4  解说娃娃：很荣幸能解说最后的决赛，RNG再让我们哭一次吧
1  现在手里面有两万块钱的闲钱，不是很多。这笔钱怎么在一年时间内赚最多的钱？
2  20余个国家1485家参展商来啦！中国教育装备展示会11日亮相成都
1  全国各地中药材价格行情（5月11日）
4  天龙八部手游：不看后悔！明教珍兽高级技能推荐
2  高中没毕业的人可以做些什么？
1  有财哦：做好投资理财需要做的5件事情！
3  俄罗斯驻沪总领馆庆祝胜利日，东方明珠旁唱响喀秋莎
3  日本开始“闭关锁国”了，原因：怕死
0  你听过最好听的兵器(冷兵器)名字是什么？
3  以色列抢了巴勒斯坦那么多土地，为什么还会得到世界各国的承认？
0  山无陵，天地合，下句如何对？
3  怎么看待德国、法国表态“不考虑美国，将继续执行原有的伊核协议”？
0  上联:人生不易风风雨雨，怎么对下联？
2  戏曲进校园  传承在身边
1  跷跷板上的人民币与美元  不会干扰货币政策取向
4  CRL春季赛常规赛第八周第二日丨NOVA势如破竹  EDG.M后期发力
0  司马彦书法：红火了一阵，就不多见了，这是为什么
2  高三都有哪些刻骨铭心的经历可以怀念一生？
0  上联：公鸡打架头对头，下联怎么对？
3  如果现在是希拉里当总统，美国的外交政策会是什么样？
3  禁核试组织负责人赞赏阿尔及利亚维护和平的努力
0  肃南：用艺术创作演绎青春华美乐章
2  首届零陵区教职工气排球比赛闭幕
1  又一日本相机巨头败退中国：深圳奥林巴斯宣布关厂！
3  美国威胁行不通，或将转为怀柔政策，土耳其会中招吗？
1  现在A股有哪些值得买入并中长期持有的股票？为什么？
4  新《战神》评测：光头老爸与小头儿子的练级故事
0  上联：巧逢春景添月色，求下联？
4  武林外传：吕轻侯也能疯狂输出，这招式从来没见过！
4  荒野行动玩家最不舍得丢掉的物资有哪些？
0  你所不知道的一级馆：青州博物馆  古城藏宝世所稀
4  《恋与制作人》又作死：玩家为了骂它写打油诗、屠QQ群还出了考题
4  王者荣耀：鲁班疯狂爆炸输出拿到四杀，诸葛亮能否圆五杀的梦呢
1  有哪些不被看好的行业正在崛起？
2  学而思小学数学重大升级：全面转型多元综合能力！
1  2018年农业A股上市企净利润排行榜
0  上句“远看群山秀”，下句如何对？
0  上联：杯中藏美酒，如何对下联？
1  正阳汝南埠支行荣获“2018年开门红优胜乡镇支行奖”
2  全县农村完小首座水冲式厕所投入使用
3  英国男子因留胡子  不仅改变了面貌  更让他翻转了人生
4  迷你世界联机：秦始皇墓地的秘密
2  南宁市户籍小学毕业生注意事项！
4  山不在高，有仙则名。下句如何对？
4  LOL，老WE微笑到底有多强？
0  上联：山水醉人何须酒。如何对下联？
2  有哪些比较文艺的句子？
4  玩王者荣耀，终于攒够了18888，买哪个英雄好？
0  哈尔滨  东北抗日联军博物馆
2  北大校长的道歉信——就因为你是校长，所以你不应该读错字
1  意马国际(00585.HK)拟折价7.22%增发1.38亿股  净筹1.22亿港元
0  如何正确看待大冰的书？
3  制裁重创欧美飞机商
2  前进小学毕业典礼暖心催泪  学子行鞠躬礼感恩父母
1  集众利好于一身！长盛轴承=外销收益股+高送转+国产代替+钻石底！
0  以“爱你是我的事，与你无关”为主题写一篇古风虐文？
2  如何看待NVIDIA黄仁勋谈父母的教育？
1  温氏股份：肉鸡中的毛鸡销售保持稳定  增量部分主要是光鸡销售
1  农村人最快的致富方法是什么？
2  电工证是全国通用吗？
0  上联：醉吟古今月，下联怎么对？
3  马克思的思想至今都有意义
0  上联：公鸡打架头对头，下联怎么对？
0  上联：双肩挑世俗，怎么对下联？
2  考生迟到2分钟被拒进入高考考场应该吗？
4  经典贸易  2686《大航海家》无敌舰队驰骋风云市场
3  大批巴勒斯坦人参加以色列军队，杀人比犹太人还凶狠，就为一件事
3  继续揪着NVC事件不放  缅甸巩发党成员集会抗议活动
1  种得了地、当得了工人还创办650亿资产，盾安创始人有故事的同学
4  王者荣耀：手残党最好不要触碰这些英雄，纯粹是在浪费时间！
4  kpl出现过哪些冷门英雄？在哪场比赛？
0  话说洪洞（一）中国最古老的风水宝地与天府之国
2  深圳事业单位本月出公告，免费送教材及网课（最新版）！
3  阅兵式变成悲剧，检阅台被手榴弹炸飞，总统内阁全部报销！
2  驻马店市第十二小学开展班级文化建设评比活动
4  区块链游戏元链星系PK第五人格，我无语了
1  养老基金清查大限  违规产品加速撤离
3  不远万里去刺杀总统，20岁英国小伙却只被美国法院判刑1年？
4  梦琪不管出ap还是ad伤害都很高，是不是应该削弱？
2  高考“白卷”考生10年后考取大专  后悔浪费高考机会
1  给穷人和富人各一百元钱，他们会怎么花？
2  讲讲我真实经历与感悟～共勉
3  未来30年里，美国可能衰落吗？
1  高送转第一波行情启动，抢权开始！增10转10还派息（附股）
3  作为俄罗斯总统，普京上台以来有哪些失误？
3  怎么看待澳大利亚准备今年射杀100万只袋鼠？
0  经常听到一句俗语「色是刮骨钢刀，无色人断路稀」，这句话是什么意思？
4  生活，游戏，电影中有哪些词汇稍加修改便可以成为一个非常霸气的名字？
3  鉴证实录｜一起空难后，不解剖已冰冻4个月尸体，鉴证专家如何判断死者生前是否怀孕？
0  方舟子说象棋源自印度，中国古代没有大象，你认为这种说法怎么样？
2  留学生谈真实的中国与世界：这是靠智商征服世界的超级中国
1  如何来计算自己的养老金能够上涨多少？
1  国外芯片巨头在这个时期，设分公司运营中国业务，到底意欲何为？
4  《王者荣耀》疑似张大仙公布新女朋友，你怎么看？
0  用好用足丰厚红色资源提升“上海文化”标识度
1  EOS众筹账户转出近70万ETH  新一轮币价上涨或将开启
0  上联：母爱无私天下广，怎么对下联？
2  通用版小学语文1一年级上下册阅读训练42篇阅读理解
0  上联：明月一盏酒，如何对下联？
0  按照现代医学分折，《红楼梦》中的林黛玉患的是什么病？
3  杀害中远海运卡拉奇总经理的凶手落网，幕后黑手疑为内部人员！
0  全国重点文物保护单位（福建篇）：惠安崇武古城
4  王者荣耀：夏日福利来袭，3款新皮肤登场，四位英雄直降5000金币
1  闫定烨论金：黄金突破1320之前弱势整理不变，你值得一看的文章！
0  神话故事里上古十大正神都有谁？
0  下联：前也难，后也难，七上八下一时难，上联怎么对？
4  《原子心脏》今年登陆PS4、Xbox  One以及PC平台
3  澳女一直以为家里一贫如洗，离婚时，竟发现丈夫藏了16年的真相
2  英语句型转换与翻译解题技巧——同学们有这样的经验最好
4  《绝地求生》玩家奇葩意见盘点：要求加入诸葛连弩
3  美媒：特朗普警告西维州选民  勿投「仇华」参选人布兰肯席普
3  2018年美国中期选举，你认为特朗普会下台吗？
0  「艺林每日一石」坑头水晶冻石（寿山石）
0  《西游记》中，唐僧出世为何被放溪流中？
0  “2018中国（辽宁）·匈牙利友好周”开幕
4  任天堂正式公布Switch会员服务  免费联机时代即将终结
4  刺客克星专治爆发  仙灵女巫璐璐中单攻略
3  男子在餐车就餐遭拒绝，扬言要曝光乘务员，你怎么看？
2  推广｜2018最值得期待的火柴edu教育公益论坛（第二届）
4  街头采访矿工媳妇，干煤矿的爷们们都看哭了！
3  美国务院：耶路撒冷的驻以色列大使馆14日开馆
0  河南社旗：深挖“传统节会”资源  千年古镇激活文化传承新密码
3  法国总统夫人形象被抗皱霜冒用  一怒之下欲起诉
0  他出身世家、贵为驸马、一生仅一事抱愧于心
1  API：上周美国原油库存降幅大于预期  成品油库存也全线下降
1  三益能环2017年营收6155万元  净赚161万元
2  状元教育中考点拨大串讲，圆你我共同的名高梦想
0  农村随处可见的黄杨木，这样加工之后能值百万
4  怎样看待5月9号MSI入围赛闪电狼击败GMB拿下BO5第一局胜利？
1  好好把握比特币的调整  每次都是机会
0  上联：大漠无水沙做浪，下联怎么对？
3  地球开启“震动模式”？我国台湾省、日本相继发生有感地震
1  国家对国企下岗职工有新的优惠政策吗？
4  《我的世界  基岩版》下月登陆Switch  对应中文与实体版
2  中小学学生上学时间有了明确规定，你怎么看？
0  江苏出土汉朝文物，工艺领先世界1600年，专家感慨：古人智慧无穷
3  新任期  普京承诺提高民众收入
0  上联：一刀一枪半个天下，如何对下联？
2  2018山东事业单位面试：结构化面试都考啥题型
0  中国哪个城市最开放包容？
1  不跌反升？支付宝这个功能升级后，收益不再下跌，转而飙升！
3  美国到处制造动乱，招致了一些国家的反对，你是否认为美国已成为世界公敌？
0  上联：容易容已易，如何对下联？
0  上联：齐鲁大地古韵长，下联怎么对？
2  中考版高清数学思维导图，为每一位考生加油助威！
3  这是一个悲催的头像，曾经被大部分人当垃圾一样
0  下联：落樱如雪惜春残，如何对上联？
1  为何最近几个月社保保费连续下调，难道以后会越来越少？
0  孔明挥泪斩马谡，你觉得该斩还是不该斩？
3  为什么要结婚？
0  如何用青山依旧，夕阳更红作一首藏头七律诗？
3  出国旅行第一站泰国之曼谷商场集结
3  学历造假的马德里前政府主席，考虑重回康普顿斯大学任职
2  高考作文怎样才能写满分？
0  上联：公公公园谈公事，有哪些合适的下联？
2  为什么要有中考？
2  985院校学生和二流大学学生的区别有哪些？
4  三国杀里哪些武将可以克制卖血流？
4  5月9日hero久竞与Ba黑凤梨的比赛，hero久竞能否复仇成功一雪前耻？
2  高学历的人群后来都生活得怎么样了？
2  点赞！云南曲靖一高中开展应急逃生疏散演练
4  穿越火线大家认为哪把狙机枪好用啊？
4  《全职高手》特别篇热血再燃，荣耀不是一个人的游戏
1  「警惕」防范“消费返利”风险，谨防利益受损！
1  中国股市血一般的教训：谨记这些K线形态秘诀，写给新入市的股民
3  大众新任CEO在美国就排放门提供证言  他的前任或将失去所有个人财产
1  2018年5月9日大盘个股研判及预测
0  上联：一夜春风去，怎么对下联？
3  为什么普京不怕美国？
1  美媒评述：中国在世界银行换到“成人桌”
0  观看菏泽牡丹
3  黄金多头太郁闷！特朗普大招刺激油价飙升  但黄金避险买盘却不见踪影
3  俄罗斯有22个自治共和国，那自治共和国是一个国家吗？
0  乡音乡情皆美韵
2  人要提高本身素质，需要学习些什么？
2  马云：创立阿里巴巴之前，我的这次创业经历算是成功的
1  航空城创业故事｜听说，这家企业能用激光给机器做“面膜”？
0  美女簪花书法真无敌，怎么对上联？
2  考生迟到2分钟被拒进入高考考场应该吗？
2  英语专八相当于美国人的什么水平？
1  一个已经“OUT”了的矿池项目
3  日本能成为联合国安理会常任理事国需要哪些条件？
3  新华国际时评：用远见和定力护航中日关系发展
4  胆小的走开！Top  6  游戏里的恐怖怪物盘点～
2  明天！明天！明天！蔚格艺术中心杨柳校区盛大开业！
0  精卫小姐姐，你为何要填海？精卫：我也不想啊
2  福州市区最大小学招生啦！校园高大上！还配有“共享老师”！
4  5月12日KPL，对战QG时GK因网络波动暂停后丢掉优势局，这对GK来说公平吗？
4  《复仇者联盟：无限战争》中的塔诺斯进入《堡垒之夜》
3  美国财政部宣布制裁9个伊朗实体和个人
4  《绝地求生刺激战场》第一人称匹配后，对手也是第一人称吗，有什么方法鉴别？
2  本人某985一大二学生，不想再读下去了，该怎么办？
4  王者荣耀英雄被削前有多无敌！曹操越塔1V5满血灭团？
0  你读过最有力量的一段文字是什么？
0  学佛信佛为什么要烧香、拜佛像？
0  上联：巧逢春景添月色，求下联？
2  汇总！英国留学家长最关心的10大问题，哪个是你的痛点！
4  刺激战场：吃不到鸡？学会这些套路吃鸡率大大提高！
4  LOL大魔王Faker提及前OGN主持赵恩静：蛮想她的
4  绝地求生：新版本上线，狙击枪最新排名，哪个狙击枪是你的最爱
1  从合同到税务，理解税务筹划的真谛！
2  在校车正沉入湖底，10岁小英雄的壮举简直能让他加入复仇者联盟
1  余额宝宣布“升级”，它还能拯救上虞人的钱包吗？
4  王者荣耀：S11赛季让这三个半冷门英雄崛起了，其中还有新手英雄
2  助力教师从业资格证考试（一）
2  芜湖：到2020年普惠性幼儿园覆盖率力争达81%左右
2  上课时学生手机响个不停，老师一怒之下把手机摔了，家长拿发票让老师赔，大家怎么看待这种事？
2  暑期“超前教育”愈演愈热，是揠苗助长还是先胜一筹？
2  今年毕业季毕业生过度消费势头有所增长  或成烧钱季
3  巴基斯坦男子破两项记录：头碎51个西瓜掌碎281个核桃
4  《毁灭战士4》沙漠游戏
4  六神装战士也打不过脆皮的4个英雄，第一名单挑能力最弱
3  普京到底是俄罗斯的英雄还是罪人？
4  承皇族之魂，铸冠军之心——“2018LPL春季赛冠军卡复刻套装”预定开启
4  为什么有人讨厌英雄联盟EDG战队？
1  央行货币政策：打开财经新闻就见到，你知道几个意思？
2  六级英语考试如何取得500以上的成绩？
4  你们玩什么游戏赚过钱？
4  影之诗平民人偶复仇者卡组推荐
4  都说各行各业都有自己的游戏规则，那大学的游戏规则是什么？
4  王者荣耀主策划竟是最强王者，难怪每次游戏改动我们都看不懂！
2  聚焦今日武汉教育的新变化
2  说说学生时代那些轰动全校的趣事，现在想想还是会“嘴角微笑”
3  这位92岁政治家第一个反对“中国威胁论”：复出创造新吉尼斯纪录
1  牛散：捉妖股秘籍
4  战刃初鸣《猎魂觉醒》首部年度资料片今日开启
1  北上资金维持积极布局节奏  本周斥逾65亿元加码18只个股
1  灵筠解盘：黄金跌破1310生命线，美盘只空不多！
4  LOL拳头欲对小兵出生机制进行大改动  1级团将彻底消失
2  2018年起  红桥小学所属学区片由洪湖里小学代管
4  王者荣耀：玩家意外发现几位被集体削的英雄，最后一位淡定自若
3  投票事件过后，联想今后的日子该怎样走？
3  退役飞机的临终关怀：被拆解后在《星球大战》《蝙蝠侠》中新生
2  由于孩子爷爷不认字无法批改作业，老师逼孩子在外上班的父母辞职回家，你怎么看？
4  王者荣耀：S11赛季下个月就要结束了？高玩泪奔！萌新愤怒！
4  绝地求生500个小时是个什么水准？
1  解密现场｜在舒“湿”家居市场开辟亿级产值，原来湿腾做了这些……
3  大多数日本流浪狗都以妥善处置，看日本人怎么处理流浪狗……
0  河北邢台：南关古城墙旁，558岁的火神庙香火缭绕！
1  趋势线另类运用！“拐点战法”捕捉加速行情！
4  我的世界23：阶梯式挖矿挖到意外，这个完全不在意料之中
0  穿梭于现代与传统的梦之碎片  品一场《牡丹亭》续写的民乐情缘
3  有哪些名字中带有国家或地区名的食物实际在当地并不存在？
4  冯提莫翻唱《9420》这也太好听了
3  特朗普被美国国会提名2019年参选若贝尔和平奖的候选人，特朗普能当选吗？
2  汶川大地震灾区考生上人大的高考励志故事，生死间她懂得了真爱
1  海南省知识产权战略实施工作联席会议办公室关于举办海南省知识产权大保护培训班的通知
2  金陵中学河西分校小学部：精灵影像，印象金陵
2  应聘高中教师需要什么学历？
3  叙利亚政府军靠什么维持士气？
4  梦幻西游首个转入天机城的玩家  任务输出一路飙升
2  自主招生｜大连共53人通过清北自招初审！看看辽宁哪些高中更强
4  你相信这是水彩画么？大师经典（一）
1  「原油」媒体报道偏差原油上演过山车，特朗普最终退出伊朗核协议
4  全民QSL即将开赛，韦神将遇老对手！
4  绝地求生：用枪打的不是敌人是自己？新型外挂了解一下！
1  融360最新网贷评级报告出炉  玖富普惠连续多次获评A级
2  2018年多省公务员联考笔试成绩查询入口｜查询时间汇总
4  绝地求生：PDD停播半年！沈灵敏透露原因！与王思聪续约难或跳槽
4  武林外传：游戏中三个最适合刷经验的地方，最后一个绝了！
1  向国外汇一笔款，国内哪家银行收费最低？
0  中国旧社会真的有“吃绝户”这种事情发生吗？
3  想要打败以色列有多难？
2  没人接送孩子上学怎么办？
4  诡影迷城升级？《光明大陆》迷雾寻踪玩法出炉
1  广东举行首届茶产业大会  促广东茶走向全国及世界
0  上联：一夜春风去，怎么对下联？
1  大学生刚刚工作，每个月大概有3000结余，怎么理财好？
2  1959年确定的首批16所全国重点大学都有哪些大学，现在排名怎么样？
3  大学生围着默克尔总理玩自拍，保镖也不出来管一下
3  美国法院判伊朗赔付9·11遇难者家属逾60亿美元，你怎么看？
0  上联：雷電雲雾都有雨，求下联？
3  美国到处制造动乱，招致了一些国家的反对，你是否认为美国已成为世界公敌？
4  绝地求生刺激战场，兑换永久时装，领改名卡等活动今晚下线
4  荒野行动：遇见这种想要撞死你的塑料花队友，你会怎么做？
4  迷你世界26：残忍的杀害了18只小鸡！就为了给迅猛龙做大餐
0  方舟子说象棋源自印度，中国古代没有大象，你认为这种说法怎么样？
0  男人如果不缺钱的话，建议多买几套这样“文雅字画”，提档有寓意
1  油价降降几分钱，涨涨一毛四
3  中国向俄罗斯购买新式战机，为何印度抗议？原因令人哭笑不得
4  《DNF》玩家：莫名其妙打团被人给炸了，加了一下发现是专业的
4  绝地求生：不再随意，切换视角最佳时分析
3  历史史上最难被杀死的8个人！拉斯普京曾被击穿头部不死！
0  上联：长空万里看山河，如何对下联？
0  吉尼斯最年轻博士记录保持者卡尔威特，带你揭开学习外语的秘诀！
1  五十岁后拥有多少钱才能财务自由？
4  CF：毁灭跟极光，两把最火巴雷特，看完你就知道选哪个了！
4  斗鱼黄金联赛更专业的战队，更强的厮杀
4  堡垒之夜：PVE每日任务：摧毁任务地点大全
4  绝地求生玩家建议游戏中加入装甲车，可以当活动的避难所，你觉得怎么样？
0  李南辰：仙山古刹
0  上联：粤川徽恭请四海五湖嘉宾，怎么对下联？
3  巴沙尔是个好总统吗？
0  趣评红楼·端午节，王夫人宴请众人，为什么过得冷冷清清？
3  关于伊核协议，为什么奥巴马和特朗普的做法完全相反，这说明美国国内政治的什么问题？
0  特别想家，怎么样可以围绕乡愁，写一首诗词？
4  MSI入围赛  GMB成功出线  下一场将面对越南战队
1  未来5年，这5大行业最值得投资！（深度）
2  重庆大学和大连理工大学哪个好？
2  通过了4、6级后如何提高英语水平？
3  怎么看美国一年一度的“地铁无裤子日”？
3  俄股暴跌，叙利亚危局，动荡的国际局势如何影响黄金价格走势？
2  「赠送100套绘本资源」4-12岁这样学英语，才能把英语说的像母语
1  中国股市带血的忠告：炒股牢记七不碰，一碰必将血亏到底
4  北师大五年级下册数学期中测试卷3及答案
4  LPL:EDG的iBoy对外界的2大争论进行回应，网友：昭皇对不起！
3  特朗普宣布美国退出伊核协议有什么后果？
1  「SMM分析」小金属板指突破十日均线  锑业龙头探底后持续回升
4  第一露娜孤影走上巅峰赛！华丽连招令人质疑，粉丝下一秒想砸手机
2  消防设施操作员初级实操，考前专家直播！
2  「工匠师生」意不意外？惊不惊喜？相不相信？南京这所职校175名学生通过本科省控数线
4  你玩《刺激战场》会有的三大幻觉是什么？
1  有一种K线形态叫“一买就涨”，值得收藏
3  马来西亚新总理马哈蒂尔：自己很老了  但还有用
0  你的名字中，有什么寓意？
0  为什么孙权废孙和杀孙霸？
0  茶如人生，人生如茶，你会喝茶吗？
0  母亲节，如何写一首诗或一篇短文歌颂母亲？
2  填志愿到底是先选专业还是先选学校呢？
3  投票事件过后，联想今后的日子该怎样走？
0  孩子写字丑，别着急，这些万能练字模式，一个月让孩子字变模范体
1  中国狂抛5700亿美债：背后有何”玄机“!
2  工作在事业单位，编制真的很重要吗？
4  刺激战场：这是躲得最憋屈的天命圈，一秒就变送命圈！
0  上联：微雨蒙蒙芳草渡，如何对下联？
1  东安液压2017年营收6.5亿元  净利润同比下滑87%
2  高考有没有必要取消英语？
4  第五人格医生天使皮肤上线时间  医生天使皮肤一览
3  最糟糕的事情发生！中东又一场战争爆发，中国应该很淡定
1  早知道：2018谷歌I/O开发者大会即将召开；超导企业将亮相自主品牌盛会
0  我的团队-原创油画
4  steam是否毁灭了中国游戏市场？
0  这三种套路足以让你轻松应对初中语文古诗词鉴赏！
1  微信里面的腾讯理财通，华夏基金财富宝安全吗？
3  美国建国不过两百年，为什么会成为世界强国？
0  为什么有人出嫁后越来越不愿意回娘家？
3  印度为什么一直都很自信？
1  睡后收入百万，补足智商税，再来谈财务自由
3  今天凌晨，特朗普宣布美国退出伊核协议
2  佐治亚大学｜美国公立高等教育体系的诞生地
3  中国文化之花闪耀莫桑比克
4  电竞的春天来了，又一全球知名大佬来投资电竞了
1  河南8位富豪上榜新财富500富人榜  秦英林钱瑛夫妇领衔
2  去工厂当学徒，学数控加工是否有出路？
4  你认为目前推出点卡计时类游戏会不会很火？
3  女子眼睛流血汗被称″可怕女巫″  遭狠心丈夫无情抛弃
4  臭水沟里的“四杀”咱算见识了！
2  上课时学生手机响个不停，老师一怒之下把手机摔了，家长拿发票让老师赔，大家怎么看待这种事？
3  马航MH370到底去哪了？
4  有啥好玩的游戏。安卓苹果都可以联机的游戏？
4  RNG队员“走A怪”最近在韩服排位送人头，遭队友怒骂，你怎么看？
3  汶川地震10周年丨航拍新北川  楼房拔地起  旧貌换新颜
3  英拉兄妹密会为泰党高层，是商讨选举还是共叙友情？
2  如何高效备考CPA《会计》科目？
3  如果日本国土滑向海沟沉没，要求中国人民收留，作为中国人你会接受日本人吗？
3  外交无小事，翻译员的一个失误，竟差点让中苏两边代表打起来
2  高三一模成绩能说明什么问题？
1  商店卖的康师傅水批发渠道是从哪里来的？
0  弘扬齐派艺术文化——齐艳芳莅临周口笔绘“长年有余”
1  央行何时加息？
3  伊拉克百万大军为何如此不堪一击？原来萨达姆12年前就告诉我们了
0  上联：神仙岂长仙人掌，如何对下联？
2  13岁是孩子青春期、产生叛逆的分水岭，如何处理青春期亲子关系？
3  投票事件过后，联想今后的日子该怎样走？
0  关羽为何终其一生看不起黄忠？
2  这几所大学，虽然不出名，但确实是实力派！
1  重磅！民信贷北京总部被查封  高管被带走
4  《英雄联盟》里面有哪些划时代的装备？
0  完整版：毛笔书法入门，以《颜真卿勤礼碑》为始！
1  97岁奶奶二次创业，坚持每天骑车上班，网友：我感觉自己没脸见人
1  放开煤炭划定矿区范围审批，推进优质产能释放
2  去哪里寻找男性教师？中小学教师男女比例持续拉大
1  5.11黄金原油上行乏力陷震荡，尾盘操作建议及空单解套
1  开元股份：拟推644万股股权激励
2  一年级总是脱离不了手指算术，可以报珠心算解决吗？
0  复读生如何在五十天内提分？
2  孩子在线学习英语有必要一对一的么？
3  美国为什么有国务卿没有总理？
2  「教综必背」第六章  第六节  课程实施
4  王者荣耀：伤害之高无人能挡，但出场率爆冷，真是让人心疼的英雄
0  方舟子说象棋源自印度，中国古代没有大象，你认为这种说法怎么样？
1  钧鸿论金：5.12黄金原油下周预测，下周黄金原油最新解析
1  晚餐plus——石家庄今日教育新闻晚报
1  非洲萌娃随凤凰陕西走进第三届丝绸之路国际博览会
0  叶飘零落秋雨寒，如何对下联？
0  董寿平｜海到无边天是岸，身登绝顶我为峰
4  买电脑被坑了？先来了解显卡知识吧！
0  上联：公公公园谈公事，有哪些合适的下联？
3  美国警察的权力有多大？
1  怎样减少雀斑的反弹？
2  学校负债邀请新老校友捐款，高三家长投诉：每名学生被要求1000元起捐
1  【链得得晚报  2018
4  《王者荣耀》和《穿越火线》哪个更“良心一点”？
4  lol国服8.9版本法师装备改动内容一览  30位法师改动详情
4  玩过王者荣耀后，去玩LOL是什么体验？
0  具备中国书法家协会入会条件的展览目录，一定要收藏好！
0  上联:人生不易风风雨雨，怎么对下联？
2  武汉这个基地专给留学生提供实习岗位，优秀者可进入烽火工作
4  台湾网友热议RNG输给了KZ，大部分认为应该上Karsa，你怎么看？
1  公布一个价值一亿的美人肩选股战法，学会牛股手到擒来（附公式）
1  超三成机床企业亏损  中高端市场多为外资占据
4  乐高定格动画：我的世界人仔变装机器
1  黑色反弹不具备延续性，5月或进入下行通道
4  僵尸版《孤岛惊魂》？新作《旧日不再》最新情报曝光
1  快讯：宏昌电子涨停  报于5.84元
4  《王者荣耀》520活动即将来袭，你最希望上架谁的皮肤？
4  王者荣耀5月12日QG对阵GK，GK出现460导致被翻盘，如何看待此事？
3  印度争着进联合国安理会常任理事国背后有哪些政治因素的考量？
1  中国货币政策将如何走向？央行这个最新报告定调
1  买酒鬼酒赚半亿，星石投资是怎样做到的
4  绝地求生新地图改名！所有吃鸡玩家均可参与测试！
1  「财经24小时」四部委治理违规提取住房公积金  国内油价迎年内第六次上调
4  LOL：这五个韩服钻石皇帝组一队能拿LPL的冠军吗？
2  有一个外国女友是种怎样的体验？
4  5月5日，4AM天命杯积分排名再次垫底，线上线下差距怎么这么大？
1  烟台的未来发展主要集中在哪个区？
3  马来西亚大选开启  “中国元素”罕见被普遍关注
3  不去健身房，也不吃蛋白粉，104斤小伙徒手健身1年后效果如何？
3  巴拉圭政府表态：驻以色列使馆5月底迁至耶路撒冷
1  如果美国退出伊朗核协议，国际金融市场会抛弃美元而欢迎欧元日元人民币等非美货币吗？
0  蒋风白写意兰竹国画欣赏
4  刘备曹操孙权只是“傀儡”，他们被一群幕后玩家操控
3  委内瑞拉欠下巨额债务！却打七折销售石油，还不收美元、人民币？
0  红脸红心红屁股，日日红运。如何接句？
0  如何对待不合己意的人？
2  如何提升学生的笔记速度？2个技巧让孩子快速记下任何资讯
1  泛微移动办公OA系统签约江西联创电子有限公司
1  宏发科技股份有限公司关于2017年年度报告环境信息情况的补充公告
2  向前才知路远，学习方得真理
0  历史上有哪些最能打动人的情诗？
1  余额宝不再只和天弘基金合作以后，对我们的生活有什么样的影响？
2  可以鼓励孩子打心眼里认真学习的“一句话”，你说过没有？
3  美国和土耳其最大的分歧是什么？
2  2018年二级建造师《建筑实务》冲刺重要知识点串联
2  合肥工业大学和电子科技大学哪个比较好？
0  如何用一句古诗词形容自己？
0  红袖点灯苦读书，怎么对下联？
2  姑娘怎样才能纠正胆小怕事的习惯，你怎么看待这个问题？
1  巴菲特老搭称  中国最好企业比美国便宜  比特币毫无价值
1  首席实战：市场运行良好，大行情或正来临
2  初中生能上北方汽修学校吗？
3  土耳其称美国犯了一个错误，并与伊朗通话重申支持伊核协议，你怎么看？
3  如何看待92岁的马哈蒂尔当选马来西亚新总理？
3  2001年美国发生9·11恐怖袭击的时候你在哪儿？听到这个消息是什么心情？
0  上联：泰山黄山赵本山，如何对下联？
2  培养孩子的思维能力太重要！和孩子的成长息息相关
0  端午节在民间的一些习俗，一定要记住！
3  面对美国前总统们的批判，特朗普听不进去会是什么结局？
3  决心挑起以伊战火，美总统决心已下，再多盟友反对也无效
0  郑州5000年的历史，知道一半算你厉害！
1  今日34只个股跨越牛熊分界线
2  上课时学生手机响个不停，老师一怒之下把手机摔了，家长拿发票让老师赔，大家怎么看待这种事？
1  2018年的玉米价格还能再涨吗？
3  彻底销毁硬盘数据有多难？这个老外黑客连炸药包都用上了！
2  人和动物的根本区别是什么？
4  王者荣耀屡被抄袭？钟无艳美出天际！
4  《王者荣耀》鲁班铂金上钻石的无脑操作套路是什么？
2  博途网助力全国万名学生免费获取导游证发布会
1  三因素助啤酒消费转旺  机构称4只潜力股布局契机已现
1  收评：沪指站稳3150点  海南板块异军突起
1  原来用筹码分布跟庄如此简单，炒股这么多年白费了（附选股公式）
1  冯玄毅：5.9黄金为何突现暴跌？晚间黄金走势分析及策略
4  《守望先锋》连续掉分是一种什么样的体验？
4  宫本和花木兰，买哪个好？
3  李克强结束出访回京
2  考研需要满足哪些资质？
1  区块链技术国家标准将制定
3  以色列真的敢惹伊朗，要是伊军使用这种武器，以色列麻烦就大了
2  如何看待大学学习问题上的博广与精深？
0  上联：雨后美景天际来，下联怎么对？
1  小米上市在即，员工薪资暴涨！
3  如果特朗普“撕毁”伊朗核协议，这个世界将面对什么？
1  大盘开启震荡洗盘模式，逢低加仓好时机
4  小黄蓉变牛夫人《杨过与小龙女》百侠炫技战江湖
2  你觉得大学的空余时间应该做什么？
1  开封：深化增值税改革政策顺利落地
4  不正经评测之：《无尽对决Mobile  Legends！》事实证明学
0  古代著名的米饭，你听过哪些？
3  男子超速被拦后骂警察：“我爸是市长，你个XX！”
1  业内人士评论《腾讯没有梦想》；库克对巴菲特做股东感到激动
4  你觉得哪个英雄的存在破坏了王者荣耀的平衡？
0  怎样用“春暖花开”四个字写一首藏头诗？
1  花生多少钱一斤？2018年5月最新花生价格行情分析及后市预测
2  经费短缺困扰美国公立学校
1  辰欣药业控股股东质押1200万股
4  王者荣耀：貂蝉这版本没得玩？小浪浪高地5杀，这算基本操作？
2  内蒙古工业大学和内蒙古科技大学哪个学校的冶金专业好？
3  中东风云｜叙利亚危机引发的蝴蝶效应已经显现，中东乌云密布
0  蓝天白云下的衡阳县船山广场，倒影如幻，美如油画
3  又退伊核协议！特朗普上任以来撕了几份协议？
1  EOS：我先跌为敬，你们随意！
4  跑酷男孩辛吉德无情制裁国服第一亚索浪子彦：一背半血，无敌了！
0  经典再现水点桃花大师文具瓷
2  携手博知做智慧校长
2  学校或老师有没有权利没收学生手机？
2  合肥市第四十六中学老师黄也明：相信孩子  静待花开
2  眉山市司法局  法考工作早谋划  未雨绸缪抓资源
3  过境美国被要求脱帽安检  加拿大锡克教部长：就像叫我脱光
1  A股市场里的北上资金真的能主宰股市命运吗，你怎么看？
0  上六，龙战于野，其血玄黄
0  下联：柳叶眉下送秋波，上联如何对？
1  宝鹰股份增资5亿打造定制家居品牌，定制这块蛋糕还够分吗？
2  1954确定的6所全国重点大学都是哪些大学，为什么选这些大学？
0  写实油画不止于冷军，他一幅画400万元，笔下的女孩比照片还美
4  CF生存特训：荒岛“车神”上路，“火箭炮”专治各种不服！
2  华西中学、49中光荣晋升  成华区再添两所省级示范高中
2  大学教师级别是怎么划分的？
4  DNF狂战士的“外号”有哪些？
0  「秋圃推荐」李辉国画精品欣赏
2  考研战记｜“像你这样的都考上了对外经贸？！”
4  《绝地求生》是不是很少有战队跟Liquid战队抢Y城呢？
4  英雄联盟有哪些令人惊艳的英雄语录？
2  高分学姐，考研一日时间规划
4  如果魔兽世界8.0恢复点卡制，你会回归吗？
0  方舟子说象棋源自印度，中国古代没有大象，你认为这种说法怎么样？
3  约旦是一个怎样的国家？
3  加拿大108岁老寿星终于有了和自己同名的第五代后人
3  在洛杉矶杀了三人回中国做司机！在美国犯案逃亡回国的华人咋样了
0  上联：山水醉人何须酒。如何对下联？
0  上联：泰山黄山赵本山，如何对下联？
1  一位退役操盘手的退役赠言：给所有股民的炒股忠告，值得读十遍
1  投资增加拖累阿里巴巴第四财季利润下降29%
1  天风证券过会，银丰棉花成了最大的“集邮党”
4  绝地求生游戏开始不了，开始游戏就崩溃，这事怎么回事？
4  《英雄联盟》中有哪些像vn一样可以打出三环的英雄？
0  去过清明上河园的人，都表示太震撼了！
2  开中考招生先河  这所高中今年招收诗词特长生
2  合肥市安幼集团四园开展师德师风系列专题学习活动
1  用卡or玩卡！信用卡你最看重的是什么……
2  南京大学97级大气专业毕业20周年回校聚会文化衫
2  老师在家长群里发通知，家长用不用回复“收到”？
4  八卦｜连胜BUFF：RNG.M训练赛，一笑祖传毛衣再现
4  第五人格：盲女就是送给我我也不玩，熊猫主播的这操作吓到我了！
2  阿城职教中心承办区信息技术与课程融合优质课大赛职教组决赛
3  西伯利亚对俄罗斯到底有多重要？
1  京东一季度净利润15亿  收入盈利均超华尔街预期
3  谁说美国没有死刑？被执行注射死刑，家属还要在一旁看着！
1  粤港澳大湾区只输时间的投资
0  诗句：春雨入江行千里，如何接下一句？
4  这三个英雄就算出的是纯肉装，后期照样打到你怀疑人生！
1  专家建言：粤港澳携手建世界最大湾区文化综合体
1  北上资金加码流入  A股两领域优质股或现新布局点
0  “书不入晋终是野”是什么意思？
3  美菲开启年度联合军演  菲官员强调并非针对中国
1  这一板块能够穿越牛熊！
4  史上评分下降最快的游戏，一秒暴跌至及格线
2  责怪自己的孩子不优秀，看到这六个问题后，当父母都要自我反思
1  交易的最高境界：能够正确认识亏损
0  翁志飞临王羲之兰亭序分解图欣赏
3  赢了起跑，输了人生
0  上联：人到暮年多彻悟，如何对下联？
3  有哪些小国以前曾经是超级大国？
0  上联：长江珠江潘长江，如何对下联？
0  推介｜粉墨场子——陈艺戏曲人物绘画谈
1  创业板还将继续充当领头羊
3  怎么看待以色列妄图建立“中东超级联盟”围剿伊朗？
4  王者荣耀当前王者荣耀版本各个位置最强分析
2  恩德里校园趣味运动会  践行阳光体育推进素质教育
1  诈骗上市！2年股价跌近80%，成为最差次新股！股民：这回都要凉凉
2  品质匠心育人  筑梦行业未来北京现代2018年车教助学活动举行
4  本周xbox折扣游戏，今日起至5月14日截止
3  为什么世界上那么多国家都愿意让美国驻兵，这些国家不以为耻，反以为荣？
4  地下城与勇士：新一轮职业技改前瞻，看看你的职业技能满意吗？
3  乌克兰唯一的自治共和国，还能收回来么？
2  毕业生找工作，这些证书比四六级更重要！
1  用最“蠢”的方法在股市里赚大钱：投资者只需要反复做好两件事！
2  今日深圳教育资讯必看全景图
1  国内钢价小幅下跌  铁矿石市场基本平稳
0  宋词一首：好事之后
3  外交部提醒中国公民暂勿前往缅甸北部冲突地区
3  缅甸反战示威者与防暴警察发生冲突  至少九人被捕
3  夏威夷强震后岩浆从地缝喷出，却有人“长枪短炮”冒死拍照
2  成都大学的动画专业怎么样？
2  把青春定格在三尺讲台
4  为什么《绝地求生》玩家都喜欢往豪宅跳？
3  马航MH370到底去哪了，为什么没有消息了？
2  青岛：2020年中小学生每天上体育课  小学生须会游泳武术
4  iOS有哪些好玩的大型游戏？
0  如果未来以作家为主要职业，大家有哪些建议？
3  科学家警告：夏威夷火山或将喷发更具毁灭性岩浆
1  13家厦企明日将奏响“厦门品牌”最强音
0  上联：荒地三千，不如良田一亩，如何对下联？
3  地理位置最好的国家是哪个？
0  长江为什么叫江，黄河为什么叫河，江和河是什么区别？
3  世界上都有哪些国家医疗免费？
2  一流高中生为什么不愿报考师范院校从教？
0  上联：雪落残枝惊雀梦，如何对下联？
4  王者荣耀：S11上分热推4个英雄，难度系数为一颗星！
3  美酝酿暂停对土军售  土外交部长称必将反击
2  「高考志愿填报」金融专业到底是什么？有什么优缺点呢？
1  上海璞泰来新能源科技股份有限公司对上海证券交易所
2  对于辍学的男孩子，学习什么技术比较好？
4  绝地求生：击杀敌人数量排行榜，AK倒数，第一是它没有错！
0  下联：夕阳西下，牧童牛背笛悠扬。如何对上联？
4  阴阳师丑时之女新套路  带上土蜘蛛御魂伤害爆炸  能进排行榜前三
1  关于新增中银国际证券股份有限公司为西部利得基金管理有限公司旗下部分基金代销机构并开通定期定额投资、转换业务的公告
1  炒股不盯盘可以吗？
4  还有比Nova更烂的枪吗？在CSGO中你都用过哪些冷门武器
4  十年尬聊团-十周年到来前，玩家要做的准备工作，你做了吗？
0  上联：双肩挑世俗，怎么对下联？
3  什么是国家宣战权，有何用处，如果不宣而战会怎样？
4  DOTA2：除了Major冠军LGD，中国还有哪个队伍有机会获得TI8直邀
0  中医真的像石国鹏说的一样不堪吗？
4  LDL八强赛首日：SC、SDG晋级半决赛
0  图虫摄影：长城掠影
0  宝玉袭人初试云雨情时，袭人的做法如何？
2  如何教育小孩？——向霍思燕学习这5种教育方法
2  家庭教育随笔19：快乐教育到底是啥都不学，还是快乐地使劲学？
0  为什么感觉有的国家语言中“爸爸妈妈”发音都很像？
0  为什么不少人一见到“日本”二字就喷？
1  独角巨兽富士康IPO准备发行了，吓的募集资金都不敢写了
4  经典游戏角色原型之街霸篇，春丽的大粗腿不是天生啊！
2  大理州漾濞一中初中部老师张海鹰——学高为师身正为范
1  广西钦州坭兴陶亮相深圳文博会
0  琉璃盏究竟是什么东西，为何卷帘大将打坏了被下贬凡间？
1  开元模具2017年营收3609万元  业绩亏损220万元
2  现在学什么专业好？
4  比利时机构建议起诉游戏内开箱  V社、暴雪、EA被点名
3  中国花20亿购买美国一块荒地，如今变了一块石油宝地，美国反悔i
1  2018北京鸟巢半程马拉松成功举办
4  阴阳师这四位式神最有可能成为明年的SSR  入殓师预计要等到明年了
3  新能源-中东局势大变脸，核竞赛一触即发，最大赢家俄罗斯
4  王者荣耀诸葛亮专属击杀特效即将上线！全民专属特效时代来临？
0  上联，梅雨天湿地湿人也湿，下联怎么对？
0  “言必信行必果”？很少有人知道，后面还有一句话颠覆你的认知！
2  激情燃烧的五月—阜南铸才中学八年级第二届“校园之声”歌咏比赛
2  2018年职业教育国际研讨会在津举办  跟随小编来看精彩观点
4  虎牙大力发展二次元板块，最暖唱见少恭即将登陆
1  A股市场里的北上资金真的能主宰股市命运吗，你怎么看？
2  「规划」青医附院正式落户青岛这个区！还有青岛大学、中学、小学都要来……
2  北京300名00后高铁上迎来成人礼
3  在以色列和伊朗的冲突中保持中立，是俄罗斯的理性选择
4  畅想经典棋牌手游
4  《王者荣耀》新露娜的皮肤优化上线了，大家觉得如何？
4  微星最强对手现身，不是外星人，也不是神舟！
4  为何欧美人体味那么重？
4  王者荣耀充值了2万元的账号被永久封了  原因很搞笑  网友：真傻
0  我有个上联，请大家指教：中华上下五千年。请个下联？
4  日本沙雕师只用沙子和水创造逆天作品，宫本恐龙，连算命先生都有
4  《王者荣耀》水土不服  腾讯游戏量身定做应接不暇
1  自从有了你—炒币机器人，妈妈再也不用担心我当韭菜被割了！
2  学生抱怨老师，作为家长应该怎么办？
0  别瞎激动了！走过一无所有、陪到岁月尽头的不只是爱情
4  英雄联盟MSI入围赛第二轮，卡莎再次登场大杀四方，你怎么看？
3  特朗普宣布退出伊朗核协议，这会对世界造成哪些影响？
0  刘姥姥靠什么救回了巧姐，是妙玉那个价值不菲的成窑杯子吗？
4  王者荣耀体验服：新版李白削弱，新版韩信削弱，新版露娜上线！
3  印度、日本、德国都不能入联合国常任理事国，是因为战争罪犯吗？
4  王者荣耀：天团五月天携手梦泪实力助阵  老帅梦泪再次迎来联手？
1  刚刚，重创美国的杀手锏突然出鞘，股市会暴涨吗？
0  《梅花易数》简化了《易经》的占卜方式
3  韩国20人整容后集体得上败血症  或因注射剂变质
0  上联：公鸡打架头对头，下联怎么对？
3  俄罗斯为什么不直接弃用美元？
3  农场着火主人慌忙逃生，狗狗留守救出一票小弟
1  大力推进股份合作
3  你认为马克思的理论有不足之处吗？
1  徐小明谈MSCI这件事
0  考古发掘公众开放日，带你揭开琵琶树山墓群神秘面纱
2  如何看待大学不装空调却开放体育馆给学生避暑的行为？
1  北上资金杀“回马枪”？业绩预降5成，这家公司被深股通减持近9亿
3  英国女王到底有多少财富？终于有人统计出答案
4  帝师在直播中自爆采访OMG战队的时候不是给面子差点就扇了smlz一巴掌，你怎么看？
4  斗鱼吃鸡大赛中女解说的抢镜是否早有预谋？
1  广交会到会采购商与成交额实现双增长
3  泰国境内目前有哪些分裂势力？
2  #秋招#在择业招聘会中面对985/211名校毕业生竞争者，海归是否还吃香？
2  幼升小神童简历太惊人！懂核反应堆、学过微积分
1  大乘点金：5.8黄金原油今日行情走势分析与策略
0  上联：老舍贴联庆春到，怎么对？
1  个人账户有17000，25年工龄退休后养老金每月能有多少？
2  对于北大保安的成群逆袭，你怎么看？
0  静卧在神秘北纬30°的木耳山，中国三十座最美茶园，湖北的唯一
0  当绝妙书法遇上“诗仙”李白的名句，诞生了这场视觉的盛筵！
1  人民银行县支行有可能划归银保监局，改善目前金融监管严重缺位
0  前无古人，她将叠字用到了极致！
0  下联：风吹桂花十里香；求上联
0  小故事大道理-鲁迅理发
0  上联：多情自古空余恨，还能怎样对下联？
3  14岁那年他有了女儿，但这却是噩梦的开始
2  莫错过！北京退役大学生士兵专场招聘会3000多岗位等你挑选
0  上联：水泥，有什么下联？
0  有哪些唯美的句子？
0  牧童遥指杏花村是指汾阳杏花镇吗？
0  上联：醉吟古今月，下联怎么对？
4  魔兽世界鱼人种族为什么没加入阵营？
4  剑仙和张大仙有什么不同呢？
2  记忆大师：孩子为什么要做全脑开发
2  微盾科技告诉你，考生身份识别不止人脸、指纹，还有指静脉识别
4  6年女DNF玩家哭诉，你们混得很爽，我却坚持不住，求解救！
4  寂静9两千体奶爸平民玩家应该怎么提升？
1  股票是怎么赚钱的？
2  当你找不到方向时，敢辞掉工作静下来思考吗？
1  进攻与防御的完美结合
2  2018年台北——宜宾教育论坛在宜宾市三中举行
4  《异星探险家》沙漠游戏
0  上联:  残阳不语逐鸿雁，如何对下联？
0  那些形象正派的文化名人，有什么让人惊讶的另一面吗？
4  王者荣耀：这些英雄的克星你知道吗？了解这些才能有效的针对对手
1  如何代理百诺恩？怎么加入百诺恩？百诺恩好不好用？
4  LOL笑笑孙亚龙先被逼婚，再被背叛，妻子：我对他没有任何感情
2  须知｜知己知彼！一级建造师考试的这些那你知道吗？
3  各国领导人卸任后去做了什么？奥巴马带老婆买南瓜，而她去了中国
2  女生现在学什么技术好？
1  中国股市最能获利的一种人：都用这种“傻瓜”方法，值得一读再读
2  孩子在线学习英语有必要一对一的么？
4  lol：自带攻速的打野英雄盘点，她一级就有60%的攻速加成！
2  高中思想政治课本上说，唯物主义是正确的，唯心主义是错误的，二者是否是对立的，这种观点是否合理？
2  高考最后29天  把握时机背水一战！
3  3名朝鲜在押美国公民获释回国  特朗普将亲自迎接
2  为什么大部分教师都不愿意当班主任？
3  美国废除伊核协定，为什么会有这么大的影响？
3  美国退出伊核协议后，还会有其他协议国相继退出吗？
4  LPL总决赛麦克疯MLXG疯狂表白UZI  说他两有矛盾的打脸了吧！
2  用一句话证明你在南京读的大学，不许出现学校的名字？
3  韩国是怎样成为发达国家的？
3  乌克兰最小“百万富翁”出炉  年仅7岁
3  越南国土面积比云南还小，为何要分成58个省？
1  中德科技2017年营收1.93亿元  净赚1075万元
0  为什么中国古代几千年都没有父亲，母亲节？
3  普京就任俄罗斯总统  正式开启第四个任期
4  《绝地求生》玩多少小时能出来感觉？
1  扭转11季度亏损的HTC  今年仍然难凭VR实现逆袭
0  别盲目练字！用上这些数字写汉字贴，7天从狗爬式速变神仙体
2  小学六年级升初中考试试题（附答案），名校选拔用题
1  理财第345课：耶鲁派
0  琉球「毛氏族谱」毛氏后人到漳州认祖归宗
4  王者荣耀：排位上分技巧超高胜率，让你上分之路不在艰难
2  2018上海初级会计考试必备证件及携带物品！
4  为什么fifaol3的玩家总骂这个游戏，但仍会玩下去？
3  如果日本国土滑向海沟沉没，要求中国人民收留，作为中国人你会接受日本人吗？
2  5月12日北方工业大学将举行27所高校参加的联合咨询会和开放日
2  这个岗位的吸引力有多大？
4  漫威的狂攻（onslaught）跟DC的毁灭日（doomsday）比，谁更强？
0  书画素材｜邓石如篆书《千字文》扫描版，出版年代不详？
4  带你体验残疾人生活！《轮椅模拟器VR》正式上架Steam
3  出乎意料！以伊刚开打，以色列就要求停战！
1  全国投标保函，履约保函，银行保函专业办理
1  水哥大白话区块链42：水哥自己的持仓和程序化交易
4  LOL美服最新补丁：巴德波比加强！主宰新符文上线
0  你们很西方，我却画着最中国风的女孩子｜张小玉
1  涨停早知道，晚间利好消息汇总！
0  世界上最苦的是什么？
1  玉米价格有望5月中旬回调，目前观察价格已到底，原因有三！
2  少儿计算机类教育机构设想
1  5月9号A股强势整理，5月10号股市怎么走？
0  这本被香港电影毁了的小说，甚至能与《红楼梦》齐名
4  鲲，你还能怎么进化？盘点当下6种方式！
1  美国债务水平正在接近上限，导致未来黄金将出现大逆袭趋势？
3  美国有个梯子直通“天堂”！这里发射的信号连印度都能收到！
4  五大方面认识《堡垒之夜》，一首凉凉送给《绝地求生》
4  「数据」艾琳全分段数据：局均击杀6人  一技能命中率不高
1  只有经历大赚大亏，才能被称为“成熟的交易者”
3  夏威夷火山喷发恐怖画面曝光：汽车被熔岩流缓缓淹没后爆炸
1  第二只精选个股：惠威科技
4  王者荣耀法师铭文搭配科普  一分钟学会所有搭配套路！
1  特斯拉五月围城：缺钱、缺车、缺人，只有中国才能救特斯拉！
1  如何看待“农村一个蔬菜大棚70万元，顶三线城市一套房”？
2  这样记忆最有效，一个让尖子生大呼不可能的记忆方法
1  白马蓝筹股的价格突然下跌，原因有哪些？
4  真人版跳一跳，看完我好想笑一笑
0  中国传统节日——春节
1  伊核协议变数推高国际油价
3  怎样看待特朗普宣布退出伊朗核协议？
1  美油续创三年半来新高  国内油价周五迎大概率上调
4  「学技术」RNGM.虔诚百里玄策天秀爆发出装铭文推荐
4  这马可波罗穿了滑板鞋似的溜来划去，怎么也打不到！实在太烦人了！
4  听说这个亚瑟巨帅？巫妖王听了想打人！
1  5.9妖股早知道（开仓标的新光药业和沙河股份）
4  DNF：头一次玩这个，看看明天会变成多少钱！
4  《刺激战场》职业战队20W年薪招募选手，你怎么看？
3  美退出伊核协议  同时对伊朗实行史上最严厉经济制裁
4  上分最简单的四大辅助  风女上榜，第一带你轻松上砖石
1  秦汉新城惊艳亮相丝博会  黑科技引万人围观
4  想在PC上玩手游版PUBG，有哪款好用的模拟器推荐？
0  我的生活如树枝繁茂叶Dina  Brodsky的钢笔画
2  关爱老人，感恩社会
2  一线城市二本和二线城市一本，你该如何选择？
2  “5.12”，一个永远无法忘却的日子
3  英国女鉴黄师天天“看片”精神受创，起诉警方索赔百万
0  上联：田在心上思故乡，求下联？
3  投票事件过后，联想今后的日子该怎样走？
1  居然上市了，真没想到
3  法英德表示将留在伊核协议内
1  白马股修复性行情或将延续  关注蓝筹股与题材股机会
4  DNF：增幅现新玄学，玩家1.7E增幅5件加10！
4  梦幻西游：9500万买到7技能须弥玄珠，以为赚大了，到手后尴尬了
1  板块热点集体熄火  A股就不能持久一点吗？
2  2018年毕达录取榜｜GMAT  560录BC会计？！
3  投票事件过后，联想今后的日子该怎样走？
1  被冷落后应该怎样调整自己的心态？
3  日本千名主妇写“丈夫死亡笔记”盼丈夫早死，你怎么看？
1  文创产业风生水起
0  「昌建君悦府」于丹，教育的本质是对人的成全
3  亚裔选票仅3成  美加州华社吁华人选民踊跃投票
0  话说真假孙悟空时，唐僧为什么不偷着念紧箍咒，假的没准备自然就暴露了？
4  在哪一刻你意识到自己喜欢的游戏现在已经没人玩了？
2  一年级就开始让孩子上寄宿学校，对孩子来说到底好不好？
0  上联，红烛流泪诉离情，如何对下联？
1  快讯：利达光电涨停  报于17.75元
3  特朗普那么有钱为什么去当总统？
3  英老兵：俄足球流氓太能打，堪比战争！普京下令管控｜川足快报
3  老外的偏见，勤奋的中国人比不上懒散的意大利人？网友评论很扎心
0  如何评价达明一派？
4  绝地求生电脑版和手机版的区别！
0  镜心书法小集
3  美国退出伊朗核协定会对中东乃至世界带来什么影响？
3  中国驻世贸组织代表呼吁启动上诉机构成员遴选程序
4  DNF：当你截图的时候，你要做好亏几千万的准备，或许还不止
3  台涉外部门“高薪”聘请三语人才  有兴趣吗？月薪是……
2  从百年名校看教育的传承与创新
0  欧洲的文艺复兴为什么最先在意大利展开？
3  Facebook或面临2万亿美元罚款，此次用户泄露事件为何如此严重？
0  用一句话来形容你老了，你会用哪一句？
1  为什么我已退休了，医保卡里却没有医疗费？
0  上联：心经，金刚经，清静经，经经求静；如何对下联？
4  消费者都买啥？五一节热销游戏本盘点
4  迷你世界  极速狂飙  西西乱操作一顿终于来到终点
4  FW战队新打野Moojin：Karsa是比我强的打野，希望MSI能和他交手
4  DNF五一称号被黑商恶意囤积？整个跨区7000万竟收不到一个！
0  上联：天寒地冻，水无两点不成冰。下联怎么对？
0  五分铝币值多少钱？
3  印度人的民族性格是什么？有哪些民族劣根性？
4  绝地求生：天命杯循环赛黑马跃居榜首，前五竞争进入白热化阶段！
1  山东益生种畜禽股份有限公司
0  老丈人的雅称是'‘泰山’'，那丈母娘的雅称是啥你知道吗？
1  河南20个创投、产业基金拟设立，规模达1042亿
1  一位顶尖交易员的肺腑之言：均线系统，让你成为真正的股市高手！
4  eop队长微博回复小楼质疑
0  上联：莘莘学子鸿鹄志，怎么对下联？
2  未来5年教师会成为令人羡慕的职业吗？
3  为什么日本有8万多个黑帮成员，治安状况确是全球第一？
3  各国领导人的娱乐活动：安倍爱打球，普京的花样数不胜数！
0  除了喝以外，茶的生活小妙用知多少（可收藏）
3  今年小学教师会加工资吗？
3  同样是怀抱两个孩子，黛安娜王妃和凯特王妃的心情却不同
0  上联：妙笔生花花生米，下联如何对？
0  新乡贤｜这个潮汕青年把家乡的破败古村复兴成古酒庄园
2  女生上技校适合学什么专业？
4  「Steam特惠」育碧最良心的系列作品，《孤岛惊魂》系列特惠
1  王思聪五亿赚60亿，网友说给我五亿我也行
1  专家推荐，在农村开以下几种小型加工厂，只赚不赔的小生意！
1  如果你有100万，你会选择存银行还是干点别的呢
1  响应金融开放  外资券商真的要来了
0  九届茅盾文学奖作品，你看过几部？你认为哪部最好？
4  《荒野行动》是兄弟，就一起被淘汰吧
3  唱歌唱到坐牢！大妈唱歌扰民被判刑
1  湖北出台31条政策措施降低企业成本
2  通过人数增多一倍将面临复试高淘汰率？天津大学自招初审名单公布
4  dnf这神器戒指是平民奶妈必备的，比杰诺少3千万！
1  固定资产折旧汇总表及其使用说明
2  聆听“95后”心声――当今中国大三学生的就业观
0  有没有哪位古人写字比较丑，还流传到现在？
3  通讯：政府资助  社会支持——挪威全民参与“海滩清洁日”活动
1  海南信息安全基地三亚开园  首批36家企业落户
2  为何那么多人选择美国留学
3  孟加拉国推出可验证年龄的手机软件以阻遏童婚
4  《迷你世界》游戏有趣吗？
0  幸福原创画吧画友习作分享（5月8日）
4  我的世界1：初入荒岛，为什么我半小时建的房子，怪物想进就进？
0  上联：心里有座山，赵本山，怎么对下联？
4  遛狗遇上了遛鸡的，德牧：大吉大利，我来捉鸡
4  怎么看若风转移吃鸡解说遭网友质疑ID等？
3  韩国总统朴槿惠今天宣判，会发生什么意外吗？
0  求下联，上联：老子天下第一，求下联？
2  为什么报考2018年保定农信社招聘考试？好处有哪些？
2  心理学相关书籍，读了有什么益处？
0  上联：遍地鲜花摇落地，如何对下联？
0  上联：春风执笔谁研墨，怎么对下联？
1  中国“首仿之王”正大天晴升级！重磅新品上市，40+在研新药，挑战一哥恒瑞……（深度解析）
0  全球首本普洱茶诗集——《驸马茶诗集》面世
4  DNF练小号活动又来了，新版本练哪些职业好？
3  如果乌克兰发生内乱，俄罗斯会成为最大的受益者吗？
0  蒋兆武书法作品精选
0  出句：林中小鸟自出没，怎么对？
0  田英章欧楷《沁园春·雪》米字格字帖，气势磅礴盖古凌今，收藏了
3  梅德韦杰夫对普京来说有多重要？
4  MSI：RNG抵达法兰克沿途晒照，队员表示欧洲的主食完全吃不习惯
2  家长常做三件事让孩子越来越笨，孩子学习不好都是你的锅！
1  400亿美元外围资金入市，A股“入摩”利好加紧布局，小牛市爆发？
0  上联：月圆月缺月无眠，怎么对下联？
4  王者荣耀：新赛季是射手英雄的天下  梦泪祭出李白迎来粉丝高呼？
1  王任飞做客新华会客厅：我们是海南自贸区（港）建设的受益者
2  傲梦资讯：高考临近，想要在高考中逆袭，你需要这样做！
1  5.9黄金继续维持区间震荡，美盘行情速递操作建议
0  海子走了很多年后，他的家人境况如何
2  教师的工资到底有多少？
3  各国领导人尴尬瞬间：奥巴马模仿马云表情，安倍晋三打瞌睡！
0  常见陨石分为哪几类，如何快速高价成交？
2  喜报：郑州龙湖一中张之聪同学  通过清华大学自主招生初审
4  送二十多岁的男生什么生日礼物比较好？
3  病床上不再年轻的她因诗而得爱情，相守十五年她在爱情的怀里去世
3  投票事件过后，联想今后的日子该怎样走？
3  网络现恶搞动画：阿根廷华人商家嫌电费贵关电源
4  梦幻西游：心血来潮回归玩梦幻，充钱也要玩下去
3  做共享经济的基本起步是什么？到底什么是共享经济？
0  上联：花落两三片，怎么对下联？
0  上联：月底花间一壶酒，如何对对联？
0  汪汪队立大功里面的经费来源是什么？
0  一世春秋梦，可否赐句？
1  今年房价被控制住将成为定势
4  KPL春季赛最新英雄数据榜单揭晓！杨戬空降胜率榜梦奇成被禁大佬
1  海航转让控股子公司，产业板块由7个缩减到4个
4  第五人格：如何快速的找到圣心医院的逃生门！佣兵带你快速逃生
0  你觉得中国有史以来最伟大的人物是谁？
4  EA在2018年财年内容：收入51亿元  新作《圣歌》将于2019年3月推出
1  龙成消防2017年营收1.59亿元  净赚338万元
4  王者荣耀:KPL职业比赛数据统计,S11赛季最强战士竟是他！
3  以色列已经跨越红线  伊朗为何还不反击？
4  王者荣耀：s11鲁班为什么只有高手敢玩？网友：高端局随便翻盘
4  流浪歌手小红老师公园唱《歌在飞》，说实话比原唱还好听！
0  用歌声绘制中国音乐地图
1  美国的霸权主义还能撑多久？
2  搭讪小技巧，保你受益
3  美国男子27年靠服药健身
3  中国驻日本大使程永华：中日在国情、制度等方面存在差异
3  退出核协议还不够  依旧要对伊朗指手画脚  能提这无耻意见也没谁了
0  道咏堂｜怎么出现的，竟然这么火？光佛山就有超百家咏春拳馆
0  上联：琴中古曲月偷听，如何对下联？
2  去工厂当学徒，学数控加工是否有出路？
2  二十八岁还能不能有理想？
0  马克思是世界上最伟大的哲学家吗？
4  180512  官方剪辑送上鬼畜大招  皮皮亭在被打边缘试探
2  报武汉托福全日制住宿班哪家好？
2  东莞13名学子被清华北大复旦pick走！12名来自同一个学校
1  天猫一季度连衣裙品类销售同比增长38%，Vero  Moda第一，ONLY第二
0  古代时刻表是怎样的，古时的午时三刻到底是11:45还是12：45？
2  写语文作文时应怎样开头时表明观点？
0  世纪明德西延研学营｜追寻红色记忆  传承革命精神
0  孙悟空成佛后，佛道双修，有没有可能打赢如来佛？
1  15万存款，在农村开个什么样的厂子好？
0  滨城区彭李街道百名儿童诵读诗词经典
4  地平线3：游戏里的美景
1  网络技术服务管理公司如何注册
0  王熙凤为何要对将来要出阁的贾探春妥协？
1  一亿元人民币对普通人来说是什么概念？
2  正源TA32雄狮队爱心助学仪式举办
4  王者荣耀:S11赛季最佳带女玩家上分的英雄有哪些，抱大腿
2  宁波上元教育教你轻松面对web各种框架，你值得拥有！
2  王凯莉国际教育创始人国际教育专家王园母亲节夏天有约书香南京
4  王者荣耀：想上王者除了拓展英雄池，利用好现有英雄更重要
0  王炯智书画篆刻艺术大展在中国楹联博物馆开幕
4  《纸盒大乱斗  》网易沙盒生存游戏探秘测试
3  美国如果真的退出伊核协议，将会有什么后果？
3  为什么每天骂声不断，可是怎么还是阻止不了那么多中国人去日本、韩国？
1  一卖就涨，庄家就差你那一股？深度解析庄家操盘动向！
0  上联：风前莫作墙头草，怎么对下联？
3  俄罗斯为什么要无代价保护叙利亚？
2  这个学校的法学系可以参加公安联考，入警率能达到98%
3  奥巴马现在在干什么？
2  在求职中，四六级证书有多重要？会影响简历的筛选吗？
4  迷人像素风格战斗  高自由度加战队
4  「绝地求生大神秀」这枪假了啊！400米开外，红点98K一枪爆头
4  《河洛群侠传》战斗玩法  更有江湖味的武侠体验
4  《绝地求生》蓝洞再次被打脸！556步枪将被回调
0  上联，秋深满山多秀色。下联？
4  MSI季中赛第一天就取得全胜的KZ到底是一支怎样的队伍？为何如此强势？
0  改变梁山历史的三碗酒：武松喝了后出名！宋江喝了后险丧命！
1  文夕点金：5.9特朗普退出伊核协议，黄金原油该如何操作？
0  对联：鳝长鳅短鳗有耳，如何对？
2  大码头镇中心小学选课走班开课了
1  2018.5.7  操盘日志  无奈
3  同样是石油储量多的国家，为什么伊朗和沙特的发展区别这么大？
2  高一转专业学习音乐，准备考音乐学院怎么样？
2  江夏区引进诺贝尔奖获得者，为大学生开展诺奖读书会活动
3  首都总被认错的5个国家，日本的首都不是东京？
3  印度17岁少女在亲戚家中遇横祸，被熟人性侵并点火烧伤
3  如果美国倒了，韩国和日本会跟随俄罗斯吗？
4  英雄联盟所有英雄大招0CD，谁最强？
2  中国迎来第三次留学生“归国潮”，为什么他们都选择回来？
0  古风国韵——问心轩传统写意花鸟小品
4  CF生存特训：僵尸房  1打3斩获大狙，手雷攻击才是硬道理
4  梦幻西游玩家无聊鉴定装备，结果却出了不止一个蓝字！
2  永康书记说，理工大是西安的一座“大金矿”
3  如果特朗普遭弹劾下台，谁会来接替他当总统？
2  安徽省4校入选全国中学生志愿服务示范
1  为什么银行会给冯仑贷2000万？
0  那些我们一直在说的吉利话，原来都是祖先“发明”的！
4  《王者荣耀》猴子打赢典韦的可能性有多大？
1  信托公司受罚事项披露尺度不一  昆仑信托等不提被罚
2  中国最好的农业类大学是什么？
3  狗狗咬坏鞋子，竟然被人砍断前肢，幸得好心人帮助安装上了假肢
2  这所“高颜值”的世界一流建设大学，优势学科冷门，优选者甚少
4  王者荣耀  新老露娜全皮肤对比  绯红之刃变胖了很多
4  炉石巫妖王卡bug里面，玩家轻松对战取胜
4  我的世界：你见过向绿头怪扔石头的打法没有？真是一失足成千古恨
4  DNF贫民奶妈应该做什么装备？
1  肖亦寒：5.5非农后黄金能否上演逆袭大戏，黄金白银后市分析
4  想在PC上玩手游版PUBG，有哪款好用的模拟器推荐？
0  父业子承，均为大书法家，作品收藏价值高
2  宋庆龄奖学金获奖候选人名单公布，信阳有5名学生入选！
2  为什么出题可以出超纲，答题却不能答超纲？
4  看看牛人是如何玩植物大战僵尸的，创新理念制作，非常炫酷！
4  玩家体验：自从进了摩登大厅，才知道H5手游也有这么好
4  DNF合天空到底有多难？
0  《周易正义》上经随传卷三（1）
2  苏州大学在江苏省的大学中排在一个什么样的位置？实力如何？
2  53岁教师分享马拉松经历：坚持就能征服属于自己的赛道
0  上联：杯中有酒赏明月，怎么对下联？
2  基金从业资格证书的含金量怎么样？
3  李克强抵达东京出席第七次中日韩领导人会议并对日本进行正式访问
3  为什么欧洲美女很少嫁给中国男人呢？
2  筑牢家校桥梁  共育时代新人——石阡县书田小学召开2018年春季学期家长会
3  利比亚难民后后悔推翻卡扎菲吗？
0  为何“茶”能扮演中国文化传统的使者？
0  如何用“满目青山夕照明”作一首七言藏头诗？
2  驻马店黄淮学院体育学院为在校大学生举行就业指导讲座
4  《绝地求生》新补丁引差评：改动太烂、限制交易
2  西南大学的师范专业在师范类排在什么位置？
2  为忙碌的你，准备了广州教育新闻汇总
0  上联：清风扫月影，如何对下联？
2  高中合格性考试报名截至5月17日
4  我的世界冷知识3：这些怪连岩浆都烧不死，还有什么办法消灭它？
0  上联：想当年，一贫如洗，缺柴缺米，无人雪中送炭，下联如何对？
3  普京开启第四个总统任期，是否与梅德韦杰夫继续玩“二人转”？
3  美国最嚣张的罪犯：黄道十二宫杀手之谜(2)
2  记住：千万不要把japan翻译为“日本”
0  上联：吟诗作对有情意，如何对下联？
4  主播是否能带动手游推广？
2  南京鼓楼集团宿迁人民医院招聘护理70人
2  还在浪费时间做这12件事，考研必败！
0  上联：妙笔生花花生米，下联如何对？
2  超过本二线17分上什么学校？
4  overlord原公会氪金最多的五位成员  花光年终奖的骨傲天仅排第三
0  西游记最厉害的人物为什么是为悟空指路的樵夫？
3  为了赚钱，印度男子给大象安装假牙，过程极其残忍
2  上课时学生手机响个不停，老师一怒之下把手机摔了，家长拿发票让老师赔，大家怎么看待这种事？
0  薛宝钗随口说的一句玩笑话，正巧和司棋联系在一起
4  绝地求生：如此优秀的上房姿势，不给个10分吗？
3  英醉汉横躺路中装睡阻碍交通  遭多名司机怒打
1  资管新规对百姓理财有啥影响？
2  除了CET之外还有哪些认可度比较高的英语等级考试？
4  如果《我的世界》和《迷你世界》动用所有力量“开战”会怎样？
4  国际乒联5月份世界最新排名名单刚刚出炉，如何评价这份名单？
0  微屏玉指书佳句，下局怎么接？
2  上课时学生手机响个不停，老师一怒之下把手机摔了，家长拿发票让老师赔，大家怎么看待这种事？
0  上联：一人千古，下联怎么对？
2  印度有一家印地语报刊，名为Navbharat  Times，这里的Navbharat是什么意思？
3  2岁被亲生父母遗弃  荷兰夫妇收养的华人女孩回国寻根
0  《孙膑兵法》说了什么？它和《孙子兵法》有什么不同？
2  应交消费税的账务处理如何做？
3  直击：全世界十个最脏乱差的国家首都
3  为什么印度的厕所不分男女？
3  俄罗斯和美国谁地缘位置好？
4  你最长一次玩了几个小时的王者荣耀？
4  每部街机游戏中最好使的武器是什么？
3  特朗普正式宣布退出《伊核协议》，伊朗会因此而害怕吗？
0  上联：墙上画马不能骑，怎么对下联？
0  上联：公鸡打架头对头，下联怎么对？
0  下联：三春柳影舞清风，如何对上联？
1  金价隔夜上演V型反转！多头护身符在握能否重整旗鼓？
1  微交易是什么？该如何操作
4  绝地求生：新版本AKM是吃鸡神器？这把枪才是版本之子！
0  孙其峰的厨案小景！错过好可惜
1  A股纳入MSCI在即  外资多渠道加紧布局
3  为什么超市只招女工？
2  87%受访家长认为取消高考特长生加分能减少伪特长
1  中国六家实力家电企业  营业收入排名第一的不是格力
0  你最喜欢什么样的情话？
0  十一首，“诗星”孟浩然，清诗句句尽堪传
3  eBay递交请愿书反对美国电商销售税
2  江苏中小学生又长高了  近视率降了
3  特朗普这行为导致与伊朗军事冲突加剧  德黑兰将加快开发核武器！
1  5000亿“逐鹿”72个文旅项目“老家河南”能否绽放千年风华？
1  石墨烯第一龙头苏醒，庄家大量资金介入拉升，五月赶超京东方A
1  股票为什么会涨会跌？
1  一周期市回顾  下周展望及投资策略
4  RNG战队成功拿下欧洲签证，三天后迎战MSI劲敌KZ战队
2  外教绘本屋｜Llama  Llama  Red  Pajama穿红睡衣的羊驼拉玛
1  曝！｜知名电视主持人，投资界郭德纲，遭证监会罚款超1亿元
3  Tesla  每分钟狂烧$6,500美元！埃隆·马斯克出现财务危机
4  英雄联盟：8.10版本更新改动将到来  曾经的AP剑圣将回归一秒一Q？
4  斗鱼雪MM被质疑修改游戏版本，来规避反外挂机制，你怎么看？
1  沈祥晖：5.9美伊协议谈崩  黄金原油多空转换频繁附解套
1  如何评价平安保险？
1  这5种东西千万别外借  否则后果很严重！第3个很多人都忽略了！
2  《电气自动化入门班》小班制精品课程进行中
0  上联：琴棋书画秀才乐，下联怎么对？
0  “黄河淹华岳，白日照潼关”带你领略关中风情
2  加拿大留学商科专业哪个学校好？
2  京津冀艺术教育交流展示活动举行
4  绝地求生：马老师学校五分钟交战视频，您的快递请签收
0  中国目前有哪些文化已失传或濒临失传？
2  为什么以城市名命名的大学中，上海大学排名不高？
4  《荒野大镖客2》曾设计随机生成队友  但效果不佳被弃
0  “三皇五帝”现在只记得黄帝，炎帝，其他的三位“帝”，和其他三个“皇”呢？
2  农村中小学教师30年教龄自然晋升一级教师，你怎么看？
0  《红楼梦》贾母将贾宝玉视为珍宝，为何却不待见大孙子贾琏？
1  “孟非的小面”关门，相比其他餐饮差在哪里？
2  上课时学生手机响个不停，老师一怒之下把手机摔了，家长拿发票让老师赔，大家怎么看待这种事？
4  《王者荣耀》单排打到王者的人有多厉害，都是什么人？
0  在绘画上，是否是天赋决定一切？
4  LOL：RNG顺利启程前往柏林，粉丝们关心的却是这些问题
3  EXO成员KAI父亲离世，韩国网友却纷纷指责张艺兴
1  投资一千，赚1041万的心酸
0  上联：一口二口三口，品出山山美味；如何对下联？
0  上联：双肩挑世俗，怎么对下联？
2  威海7所学校入选省级名单！快看有你母校吗？
4  郑爽队淘汰的第一支队伍终于出现！不是青玛瑙，竟是霸气的他！
2  “赢在起跑线”是教育中最大的谎言，“坠落”奥数天才付云皓启示
0  「天地不仁，以万物为刍狗」是什么意思？
4  王者荣耀：唯一有无敌状态的英雄，韩跑跑两棍一人头！
0  上联：喝孔府宴酒，下联怎么对？
2  同学，你的校友回来了吗？
3  宣告脑死亡竟奇迹复活  美国13岁男童：上帝拯救了我
0  上联：公公公园谈公事，有哪些合适的下联？
1  30万存定期在银行，多少年比较划算？
1  激情过后，四版币行情全面回落！
4  守望先锋：黑金诱惑才是王道？盘点跟金武器最搭的3款皮肤
2  什么时候出国留学最好？
0  专家说殡葬改革利国利民，农民不愿接受，老农说出真相
4  孙尚香又有新皮肤将在下下周上线！情侣皮再度落空
2  你遇到过哪些高质量的面试题？
4  《绝地求生》小队模式下什么情况是倒地马上死？
2  现在的大学是否缺乏对学生自制力的教育？
3  西伯利亚对俄罗斯到底有多重要？
4  VR游戏再成舞台主角，音游《节奏光剑》杀入Steam畅销周榜
4  我的世界星呆暮色02：雨林挖巨魔石！
4  绝地求生出现创意玩法：玩家在出生点可以互相扔苹果？
2  什么是野鸡大学？国家承认野鸡大学的学历吗？
0  上联：鸡叫五更天未明，怎么对下联？
4  i社新作《VR女友  暑假》Steam页面开启  今夏发售
1  银保监会发文规范银行业金融机构跨省票据业务
0  王金庄70岁老人，用行动给世人上了一课
0  上联:一轮明月亮天下，下联怎么对？
2  齐秀绝活！想看食品雕花、VR技术、3D打印等体验项目就看过来
2  学校教室装空调让学生出钱合适吗？
4  游戏除了非酋、欧皇，还有这种称呼？
2  中山大学和武汉大学哪个更好？
1  聂易铭：5.9大量抛盘拉低金价，后市如何布局
1  巴菲特强调加密货币结果很糟，和以前不看好谷歌和亚马逊一样坚定
1  2017年中国连锁百强出炉  郑州丹尼斯、河南大张两家企业上榜
3  特朗普执意退出伊核协议  欧洲能否挽救当前紧张局势？
1  一位顶级交易员的晚年投资感悟，万人看完，万人开悟！
0  微屏玉指书佳句，下局怎么接？
4  玩了绝地求生大逃杀再玩PUBG，是什么样的体验？
0  上联：无可奈何花落去，下联怎么对？
4  英雄联盟：腥红之月伊芙琳登场！最妖艳的她来了
0  为什么说《多情剑客无情剑》中，开篇的那段话是“最美开篇”？
0  上联：泰山黄山赵本山，如何对下联？
3  俄罗斯要拉开架势跟美国决战？8艘大船向叙利亚前进
1  新规发布十日  外资设立券商首份申请亮相
1  蓝盾股份及三子公司获高新技术企业认定  享15%税率优惠
2  我明教育  我明国际学校  简介
1  一位巨亏老股民血一般的教训：中国股市到底对我做了什么？
0  为什么少林寺没有参加两次华山论剑？
1  中兴装备母公司  董事长“失联”  南风股份陷困局
3  为什么加拿大没有什么存在感？
2  钦州学院怎么样
3  怎样能娶个越南缅甸柬埔寨老婆，四十岁大龄光棍？
4  王者荣耀：9号更新，5大英雄被削，李白再削，韩信又被抓出来削弱
2  考生迟到2分钟被拒进入高考考场应该吗？
0  白酒温着喝比较好？真有必要温吗？
1  虎牙上市首日开盘价达到90元人民币以上，网友：这是一支潜力股！
1  老板经常说这5句话，我果断辞职！你的老板有没有说过？
0  隶书适合日常书写吗？
1  封面新闻探馆首届中国自主品牌博览会  一分钟看够四川250平米展馆
3  如果日本沉没，中国会接收日本难民吗？
1  美国经济借债上瘾后，或正在缩减150亿美元预算挽救债务风险
1  地方隐性债务挖坑  近5万亿PPP项目被清理整肃
4  炉石传说：精选创意卡牌，如果你的回合开始是两个水晶会有多强？
3  国际原子能机构副总干事辞职  曾专门负责核查事务
4  刚枪技术不好不用怕！绝地求生舔包发家的最好位置，守在这就行了
2  淄博将建3所学校  选址确定项目设计开始招标
2  “双一流”高校的学霸们都在看什么书？各高校图书馆借阅大盘点，总有一本适合你！
1  中国概念股周五收盘多数下跌  微博跌近5%
4  DOTA2团战煤气罐只有Ts？这三个英雄没人敢让他们进人群
4  uzi和pray都是世界顶尖adc，两个人又有各自的魔咒，但从客观来讲，两位adc的实力谁更强？
4  《王者荣耀》鲁班加强后，它的暴击伤害可以到达三万，你怎么看？
4  网易有一款虚幻4游戏即将出世，绝地求生还能占据下载量第一吗？
3  越帮越忙！特朗普老友再发声  救火不成反添乱
0  上联：雾罩天地成一色，下联如何接？
2  2017广东省中考物理试卷与答案
4  DNF活动增幅券快过期怎么办？这样处理轻松赚一千万！
3  特朗普宣布美国将退出伊核协议
0  上联：叹人生苦短，今宵难眠。下联怎么对？
1  什么现象是金融危机爆发的前兆？
0  少年弟子江湖老，夜那么长，所以人们都梦得神魂飘荡
3  伊朗爆发大规模游行，如果伊朗政府动用武力镇压，美国会军事干预吗？
3  英国女王为哈里王子大婚准备的许可证终于亮相
2  教师资格面试流程是怎样的？
4  梦幻西游：玩家无意回收了被盗物品，被官方一次性处罚5000元！
3  韩官员：预计朝鲜将释放三名在朝被拘留的美国人
3  确认！日本发生5.2级地震，气象局：2到3天内可能会有震动情况
2  家长会上，班主任给家长的18句金句良言！
3  美国第一夫人，特梅兰娜特朗普
4  腾讯是怎样毁掉《斗战神》这款可能成神的作品的？
4  steam中最贵的游戏有哪些？
0  为什么建宁莲子这么受人欢迎呢？
1  企业“走出去”怎样化解海外风险
2  乐圃国际教育5月6号DIY巧克力活动成功举办，好玩/成长/有趣！
2  NEEDEDBuddhist  Literature  Translation  and  Editing｜佛教文献翻译校对招募
2  郑州经开区瑞锦小学防震逃生疏散演练盛大举行！
3  如果一名中情局(CIA)特工卧底被警察逮捕了应该怎么办？
4  《侠客风云传》全剧情隐藏背景小故事开局介绍
3  以色列妇女游行抗议性暴力
2  专升本的问题？
2  为什么公立教师纷纷选择了离职？
2  州市江山路一小开展“创文明班级，做文明少年”的主题活动
3  印度留学生抱怨“中国没有印度菜，中餐很难吃”遭外国网友嘲讽
1  新规发布十日  外资设立券商首份申请亮相  日本鬼子来了
1  特朗普正式“宣战”伊核协议破灭，美元小幅度下跌，黄金价格上涨！
1  工龄42年，18年退休，能拿多少工资？
4  CF手游里存钻买幽暗骑士还是买机械纪元呢？买哪把更好？
0  日本插画师风格相当独特的一组插画作品！简单的上色却感觉很华丽
2  光谷二十八小把“母亲节”过成“母亲周”，妈妈们收获特殊惊喜
2  在成都的56所大学中挑选5所很好的大学，该怎么选？
1  各地企业工资指导线迎密集调整  平均涨幅将超过7%
1  新版Apple  Watch要变脸了？苹果取得圆形表盘专利曝光
1  把脉央行货币政策——新的《执行报告》与投资者的焦虑症！
2  广西中高职贫困学生每年将获3000元资助
0  译五代·顾夐《诉衷情》痴心女子负心汉，古来如此！
3  被拐卖的尼泊尔妇女
4  LOL：Khan和Huni都认为上单崩了是打野的锅，那中单AD崩了呢？
1  突然沉寂的大盘是不是想偷袭一把
0  出：窗含春夏秋冬景，下联怎么对？
1  进口服装报关，这些因素要注意！
4  《三国演义》说实话  吕布确实有点“怂”张飞
3  美军驻韩大兵乱穿马路还暴打司机  推测或有精神病
1  农村人做比特币靠谱吗？
0  上联：半床明月增寂寞，下联怎么对？
2  大学生毕业不走专业路合适吗？
1  沪市B股指数报收321.29点  上涨0.45%
3  普京第四次就任俄罗斯总统，你怎么看？
0  上联：长天云共舞，怎么接下联？
4  新友点赞有礼《决战！平安京》赞誉系统登场
2  我要学西点？
3  美国退出伊核协议是有好处的吗，这个好处是什么？
2  天河｜天河公益文化艺术培训进元岗啦，专业老师免费来教学！
4  第五人格：开黑组队必看阵容角色搭配，让你轻松开黑上分！
4  堡垒之夜：PVE每日任务：摧毁任务地点大全
3  巴勒斯坦决定重启东耶路撒冷市政府
3  外国一男子故意传播艾滋病致32名女性感染，应如何定性？
1  健康元药业集团股份有限公司关于本公司股东股票质押式回购交易解除的公告
0  上联：酿成春夏秋冬酒，下联怎么对？
3  文莱风俗习惯
0  书法要怎么提高？
1  老股民有话说：用几种经典技术形态告诉你如何把握卖点，告别亏损
2  公务员面试差第一9分。能翻盘吗？
0  上联：桌上苍蝇布阵。如何对下联？
4  王者荣耀为什么有人玩一个英雄过百局还是大坑？
1  「早参」微视抄袭抖音？马化腾怒怼张一鸣：诽谤
4  游戏史上最坑爹的八大游戏盘点！网友直呼：还能再坑爹一点吗？！
4  《彩虹六号：围攻》帕拉贝伦行动细节公布
0  抛开《西游记》了解真正三藏西行的故事（四）
4  LOL：三级时诺手被这三个英雄单杀，一点都不丢脸
2  上海名校课程分析
1  普华永道投资中国的加密货币创业公司！
3  英国凯特王妃一身三叶草色打扮，跟威廉王子访视熊皮帽卫兵队
0  凌云原创对联，上联：雨雾楼台翠遮面  请对下联！
0  诗歌：老友对酌
2  经济法涉及很多税种，有很多零碎的东西，如何才可以把经济法学好？靠记忆吗？
0  上联：泰山黄山赵本山，如何对下联？
4  棋牌游戏所得到的快乐远远不止你所看到的这些
3  投票事件过后，联想今后的日子该怎样走？
2  如何调动与激励学生：唤醒每个内在学习者
1  读懂新三板IPO快报（5月8日）
4  LOL  Uzi和微笑谁在LPL的成就最高？
2  科一考试通过  继续努力
0  禅意留白，中式美的至高境界！
3  美国打伊拉克为什么没有拿走一滴石油呢？
3  伊朗与以色列拥核的性质有何不同？
2  小升初入学分班考试语文试题及答案，不可多得的好题
1  有新项目的点子，怎么可以获得别的帮助，和投资，以及怎么样保护自己的知识产权？
2  继承光荣传统  弘扬民族精神  我省高校举办形式多样的“五四”纪念活动
0  上联：泰山黄山赵本山，如何对下联？
2  明年国考，10-11月报名，毕业没找工作，还是应届毕业生吗？
1  股票卖出口诀第二篇
4  绝无仅有！小编亲测《绝地求生》最强刷圈规律攻略
3  马西西：积极改善与中国和博媒体的关系
0  廖伟夫书法新作欣赏
0  上联：风花雪月天上客，下联怎么对？
2  衡水中学、衡水二中、衡水十三中、武邑中学、冀州中学相比，怎么排名次？
4  《影之诗》国服火爆开启公测福利不断！
1  44个项目总投资118.63亿元  义乌加速推进浙中生态廊道建设
3  为什么很多女孩喜欢嫁非洲黑人？
1  今日顶级游资动态：一份表格就可以看出，金田路今天注定失败！
3  美国下一届大选特朗普会下课吗？
2  零基础学英语应该如何去规划？
1  创业最大的动力是什么？
4  绝地求生物理外挂优胜，增加战斗力基础装备
0  王国维为什么选择在颐和园自尽？
1  雀巢71.5亿美元  拿下星巴克零售和餐饮
4  绝地求生4月份在线人数持续下降，玩家为何纷纷退坑？
3  法案通过！这些人禁止在哈萨克斯坦租赁土地
2  原创｜刘力：相比较校长道歉，某些人的谎扯得太远
3  载有12吨巧克力原浆的车翻了，看着忍不住想咽口水…
4  梦幻西游玩家竟然依靠听歌变成小红手？原来他在听这些
2  班主任一直体罚学生怎么办？
3  东京审判时印度法官有哪些奇葩言论？
2  “白卷考生”徐梦南十年后再考大专：望广大学子好好珍惜高考机会
4  你觉得最好玩的手机游戏是哪个？
1  李嘉诚今日正式退休  大宅内电话回应传媒：自己好开心
2  招了八个学生两个是助学的
0  大美遂宁·约在河东｜我们正在征集书法、美术作品！
0  上联：泰山黄山赵本山，如何对下联？
4  VR体验《东京时间》打造异时空神秘冒险，年底发布
0  上联：桃花伴柳江湖远，如何对下联？
0  你心目中的伟人是谁？
0  在世界艺术史上，为什么中国国画家普遍要比西洋油画家要更加长寿高寿？
4  微信史上最囧挑战第64关攻略，灯光指向哪个方向？
0  动漫里你们见过最漂亮的女主是谁？
4  微信跳一跳：远离药瓶，从我做起  生命在于运动，跳跳更健康
3  泰国十世王发贺电祝贺普京开启第4次俄罗斯总统任期
2  我宝宝念小学二年级了，成绩差，不爱学习，有什么办法让他提高学习兴趣？
2  初一数学：已知1条中线，怎么求2个三角形的周长差？你会求吗？
1  平安银行信用卡提额技巧，一般人我不告诉他
3  真爱不分性别！帅老爹千万礼金迎娶“花美男”
3  投票事件过后，联想今后的日子该怎样走？
4  《英雄联盟》RNGUzi夺冠虎牙首秀人气破700万，你怎么看？
0  世界上印数最多的一张油画——毛主席手执雨伞去安源
3  一心想要推翻萨达姆的伊拉克百姓，为什么如今开始怀念他？
3  北冰洋海冰融化  数千海象被迫上岸
1  米聊为什么会失败？
1  「界面资本论坛」鲁政委发表主旨演讲
3  这个国家有480天产假，出门旅游能拿钱，结婚却成为最大的问题！
3  内塔尼亚胡用鞋子里的甜点招待安倍，安倍表示很享受。你怎么看？
0  三个女人的三种人生，如果是你，选哪种？
4  危机公关哪家强？网易、腾讯、阿里未肯降
4  英雄联盟FNC战队爆冷击败KZ，弹幕狂刷：“打假赛”，你怎么看？
3  行走的医院！中国援助柬埔寨20辆医疗车
3  美女辣妈辞职卖房考飞机执照，从空乘变身飞行员
3  世界最贪第一夫人，以美貌助丈夫成为总统，疯狂敛财600多亿
2  召集令！钜星汇爱国主义教育展  “我是小小军事解说员”招募启动
2  小升初面谈必看！注意这些最后关头还能加分的“隐形加分项”
1  无法贷款买车买房？信用卡逾期的严重后果你知道吗？
3  特朗普退出伊核协议震动世界  美媒痛批“愚蠢决定”
2  东坪镇中心学校举行感恩励志教育主题报告会
1  最穷、最抠门、裁员最狠的A股上市公司，都现身了！
4  王者荣耀中哪些英雄的大招是无法躲避的？
0  “诗仙”李白定名古代名茶，枝叶如碧玉，曝成仙人掌，采服润肌骨
4  《我的世界》：新人总被这4件事情欺骗，6年后我才反应过来！
0  带着导游逛北京
1  历史上的今天——美国推行《排华法案》
2  高中文科生要多么努力，才能考上985、211？
4  中国版的旅行青蛙归来~快看这些明信片里有你的城市吗？
2  综艺看冰箱，学厨新东方
0  上联：才子柴枝裁纸，裁出一方新天地，下联怎么对？
3  土耳其是发达国家吗？
0  真是王维画的？《著色山水图》充满争议即将上拍
4  AG超玩会VV微博说有的队友不愿训练，都去吃鸡去了，你怎么看？
0  上联：荷塘月色美，求下联？
1  九州信泰“进军”海南！去年营收净利双降
0  生活中哪些物品可以当做乐器使用？
1  现金分红
3  背妻男，吴加芳：“我宁愿没有当年那张照片  现在只想平静生活”
0  都是贾母的孙子，为什么贾琏没有贾宝玉受宠？
0  上联：老翁田野锄杂草，如何对下联？
0  当代社会哪一个方面最限制人的发展？
1  深圳市尚荣医疗股份有限公司关于回购注销部分限制性股票的公告
4  英雄联盟中曾经叱咤国服的四大喷子，近况如何还喷人吗？
0  上联：醉吟古今月，下联怎么对？
4  我是买《绝地求生大逃杀》还是《守望先锋》比较好？
2  别再抱怨上学无用，大学毕业找不到工作，先找找是不是自己的原因
4  DNF  死亡冰柱你终于出来了
0  上联：双肩挑世俗，怎么对下联？
1  为什么日本科技这么发达，人均GDP比着加拿大要低？
4  你敢信？荒野行动KDA为6的软妹子玩家，堪比职业选手！
4  我的世界联机08：灵魂沙上面长的这个花朵我从来没见过，好漂亮啊
1  除权除息日是什么意思
2  中小学教师统一着装，只有这样才能提高教师的社会地位，你怎么看？
1  三明市人社局出台新一轮创业担保贷款贴息政策
4  王者荣耀：谁说鲁班不能上王者？射手哪有那么不堪
0  下联:万物生发润和谐，如何对上联？
1  看虚拟货币的走势K线用哪种软件最好？
0  途迹｜斯里兰卡后记忆（二）文化的力量
4  DNF怎么养号？
0  上联，秋深满山多秀色。下联？
2  如果人生到了最后，你最割舍不了的是谁？
4  绝地求生韦神：能不能进圈？韦神丝血十米冲刺！网友：这都能进？
4  堡垒之夜联动复联3活动演示  变身灭霸毁天灭地
3  铜块吸附大米成航空黑科技？印度父子用如此损招骗走135万
0  上联：双手劈开生死路，请君下联？
1  二十万用来投资期货好不好？
0  上联：泰山黄山赵本山，如何对下联？
3  战略核潜艇冻在北极了怎么办？只需一种船  中国目前还没有
2  大家怎么看待土肥原贤二？
2  为什么大学一开学，很多同学都去当兵了？
3  海上如此空旷，为什么美军舰还能与菲律宾货船相撞？
1  有金融平台说买车款全返，是怎么回事，可靠么？
2  家校合力  共促成长——记南昌五中家长会
4  王者荣耀新赛季刚开始，为何大批玩家退游？S1的老玩家道出了实情
4  DNF：小伙用这种方法阻止了亏损，你离亿万富翁只差一个猫头鹰！
1  天风证券股份有限公司关于万方城镇投资发展股份有限公司
2  山东科技大学开办5个新兴专业涉海专业方向
2  奶茶妹妹捐2亿惹争议：难道读得好，真不如嫁得好吗？
0  中国史上三部“天书”或称之为“妖书”！其困难程度科学界也难解
2  3种高考生：享受特殊照顾！考上985大学几率，比一般学生高！
4  王者荣耀：皮衣+警帽+大长腿！女王米莱狄皮肤看了流口水！
0  中国拥有人口最多的姓氏是哪个？
3  MH370失踪两天，为什么能打通失踪者的电话？
0  为什么中国群众普遍对人体艺术带有有色眼镜或者对人体模特抱有偏见，中国有代表性的人体艺术吗？
1  注意！下周会有重大变盘！
4  非人学园  非都世界观曝光  魔法与科技的奇妙碰撞不一样的脑洞世界
1  亲历巴菲特股东大会：宾馆爆满，凌晨四点排队
0  「中国制造」系列专题连载之——金漆木雕
0  形容美人的诗句，你知道多少  欢迎留言
0  去过那么多次盘山，竟不知这些题字原来都出自书法大家之手！
2  为什么高考是每年六月的七号八号？
1  中国股市：牛市一鼓作气这周千股涨停
3  美国退群，为什么美国会咬着伊朗不肯放手？
0  上联：秋风卷落相思叶，如何对下联？
3  为什么世界上那么多国家都愿意让美国驻兵，这些国家不以为耻，反以为荣？
1  远望谷：拟2亿美元收购数字图书馆业务公司
1  我省再开一中欧班列  拓宽“山西制造”走向世界通道
1  Nordea：欧美利差拓宽至2012年来最大  欧/美7月初恐跌至1.12
0  上联：酒微醺，花正开，周公抚琴等我来。如何对下联？
0  很多不懂书法的人，对书法家及其作品的批评简直趋于变态化
1  申万菱信基金：看好具备高ROE和护城河的优质企业
3  有没有关于中东地区历史或者阿拉伯帝国历史的书籍值得推荐？
1  京东发了份业绩很好的财报  但股价真的被低估了
1  东杨新材2017年营收1.51亿元  净赚1657万元
1  利好接二连三，价格要涨
3  尼日利亚军方从“博科圣地”手中解救千名人质
3  为什么小国都喜欢自称为大国？
1  最全！40家互金平台亮出成绩单，去年7成以上实现盈利！
4  刺激战场新手玩家如何吃鸡的11条生存基本法则
1  深交所要求乐视说明是否可能触发净资产为负导致暂停上市情形
4  Uzi刷新卡莎在顶级联赛的单局击杀纪录
1  50岁了，一直是电商方面自由职业者，现在准备职业炒股从哪里入手？
3  日本和以色列为什么会在贫瘠的土地上建立起高度发达的国家？
4  《梦幻西游》手游即将上线梦幻迷城新玩法
1  猪价连续3天盘整，未来生猪行情如何发展？
3  现在的普京最怕什么？
4  如果《我的世界》和《迷你世界》动用所有力量“开战”会怎样？
2  成人自考学前教育可以去幼儿园当老师吗？
0  79岁大爷用“砖头”做出奢侈品，一件售价12万，63年作品从不重复
1  创新微贷服务  邹平农商银行开启“陌生拜访”
1  2017年险企车险亏损榜出炉：安盛天平成“亏损王”
2  台湾教师爆“逃难潮”转赴香港执教：对岛内政治纷争失望
2  武汉“新中考”方案公开征求意见  考试科目拟增至15门
1  首尔和上海相比，谁更发达呢？
4  有什么值得一玩的网络推理游戏？
3  大战已爆：伊朗火箭炮齐射  以色列还击：28架战机轰炸2小时
4  Huni表示：Mlxg很强但Peanut能力更全面KZ会夺得MSI冠军，如何评价Huni这番话？
2  矩阵的本质和意义是什么？
0  《诗书有何用》原创小诗一首，自勉
3  中国旗袍魅力何在，能让美国女生不顾争议的穿旗袍赴毕业舞会
4  在《堡垒之夜》里灭霸干过的傻事
3  18岁女孩被硫酸罐喉咙  忍剧痛争分夺秒自救
1  5月份的市场仍需耐心
2  我是个农民，家有两孩，都要上大学，学习不好，刚刚二本线多点，家又没钱，上还是不上？
4  一包辣条带你回到童年，这是一家充满温情的杂货店
4  梦幻西游：看看别人家的回归武器，网友：海景房没了？
2  长江边城市有哪些大学，这些大学的教育水平怎么样？
0  漫读红楼：出场最少的王熙凤的女儿，她命运里藏着多少人性真相？
3  美国总统发动战争为什么不算是战争罪呢？
3  俄罗斯当选总统弗拉基米尔·普京
3  布隆迪一村庄遭袭至少26死7伤  大多在家中被杀
3  瑞士巴掌大的地方，人口才800多万，凭什么有14家世界500强企业？
3  和越南人在越南开公司靠谱吗？
1  燕塘乳业暂无出走计划  业务重心倾向高毛利产品
0  上联是这样的：读者读《读者》，下联如何对？
3  世界上最具有凝聚力的国家是哪个国家？
4  《古代版吃鸡》：背着风筝跳伞真的不会被摔死吗？
1  都说北京叫帝都，上海叫魔都，那深圳叫什么？
0  泻炉词话丨人到中年，与世无争！
3  法国为什么没有剩女？
3  纳吉：我要度假了！马国新政府：不准离开
2  为什么有些国企招大学生时会出现劳务派遣的形式？
2  儿子摇进文澜中学妈妈突然万分惊恐  网友看不下去了
4  360手机N7还未发布，就先与美女coser们来了波“亲密接触”
2  中国自主招生网2018年北京交通大学自主招生考前密训班火热报名中
3  全球最毒的十种食物是什么？
2  师者｜南大毕业生山区支教6年：不想走，很多事没做完
3  刺杀现场！盘点各国政要遇刺瞬间
1  港股异动︱正力控股(08283)续涨16%
1  1314奶茶千万级融资，读懂人心，才知随缘
0  “中华第一陵”是哪个人的陵墓？很少题字的朱镕基为其留下墨宝
0  《盗墓笔记》里提到建立云顶天宫的东夏国，在吉林长白山地区真的存在吗？
3  这小姑娘嚣张炫富怼众生，原来是温哥华的华裔，父母在哪？
3  星巴克再涉“种族歧视”事件  厕所将对公众开放
3  怎样提高自己在婆家的地位？
3  沙特阿拉伯花694亿美元武装军队，死对头伊朗会害怕吗？
2  英语写作中学生常犯的10个让人哭笑不得的错误，你的学生躺枪了吗
1  每个字都认识，放一起就晕菜？保险合同到底要怎样看？
4  DNF女玩家称：西装我都准备好了，死肥宅节那天有带我打团的么
0  “玲珑骰子安红豆，入骨相思知不知？”
3  差距24岁的法国总统夫妇，他们是真爱，还是做样子？
1  敦煌市有什么好的投资项目？
4  腾讯和网易你更看好哪家游戏？
3  川普再放大招，宣布将降低处方药价格，保护患者利益
0  上联：老翁田野锄杂草，如何对下联？
0  民间舞蹈，京西太平鼓，人舞鼓，鼓缠人
4  如何开通网店？开通网店交保证金后如何获取货源？店淘和分销区别
2  2018东营市吕剧培训班正式开班
3  印尼泗水教堂连环恐袭：自杀式袭击者包括育有4名孩子的母亲
0  鹰，不需鼓掌，也在飞翔，下联对什么？
0  保护及传承手艺  黄平县工会举办民族银饰锻造技能大赛
0  怎样系统学习古代文论？
3  如何看待奥巴马痛批特朗普退出伊核协议是一个“非常严重的错误”？
1  我省生育保险与医疗保险将合并
0  为何鲁迅写的“我家门前有两棵树，一棵是枣树另一棵也是枣树”会成为名句，而不是病句呢？
1  上海迪士尼很成功，北京环球影城投资翻倍至  65  亿美元｜好奇心小数据
3  特朗普8日将宣布是否退出伊核协议  中东战云密布
0  战国水晶杯是有人穿越带过去的吗？
0  自费出书怎样联系出版社？
2  潼关县教育局召开全县学校食堂及营养餐财务管理专题培训会
2  收官在即，限时抢报！1.28万新黄埔EMBA3期领袖班，第4期2.88万！
1  如何应对难缠和冷淡的客户？
1  「黄金日评」关注美联储官员发言，国内黄金更为坚挺
4  女朋友玩游戏，男生觉得失宠了怎么办？
3  解读这部韩国电影，真相背后所掩埋的事实
1  富士康终于批了，至少吸金4000亿！
0  凤凰与朱雀是什么关系？
1  起底股民经常遇到的荐股骗局，你被骗过吗？
1  A股普涨，本周后几天将有惊天大变动？
2  小学生在书上做笔记，英语老师看了哭晕在厕所，网友：大家都一样
1  一个蔬菜摊一个月能赚多少钱？
4  国王蓝龙德，来啊一起疲劳啊
0  七言律诗  律韵酿天立  文/碧润曦霞（四川）
3  港媒：文在寅送金正恩U盘  内含“朝鲜半岛新经济地图”
0  上联：霜染红枫胜画图，求下联？
2  你遭遇了职场中年危机吗？
1  南方旗下MSCI中国A股国际通ETF发起式联接基金将发行
4  Top战队和MSI那些外卡战队相比，实力如何？
2  工务署建设项目——清华大学海洋中心获AIA、CivicTrustAwards大奖
0  画月上联：身入红楼梦难醒，怎么对下联？
1  恒昌财富早报（5月9日）
2  美国中小学教育那么差，为什么能获得那么多诺贝尔奖？
1  唐人神集团股份有限公司
1  东方金钰股份有限公司关于延期回复上海证券交易所对公司
4  契约之战嬴政上单？
0  中国油画的历史溯源及发展  ,中国油画民族化面临的问题与困境  !
2  未来学校会是什么样？
3  青年海上岩石自拍不慎坠海后失踪
1  大学生要如何做好理财规划呢？
2  为什么很多985学生考研成绩还考不过二本的？
3  特朗普执意退出伊核协议  欧洲能否挽救当前紧张局势？
3  全球第一大的垃圾场：不在陆地上而在海洋里，面积相当于四个日本
4  名龙堂G4用的什么显卡？可以玩《绝地求生》吗？
0  井陉矿区第三小学参加石家庄市首届社火节
1  甩卖国内土地和酒店，海外投资2500亿，王健林为什么要这样做？
4  绝地求生  手游  如何吃鸡
1  二次选举风险临近  意大利股债双杀
4  王者荣耀：最强5位打野英雄，刘备第二，第一名野区遇见他叫爸爸
4  2018年暑假想回归魔兽世界，WOW还值得玩吗？
2  “临工杯”大学生创新设计竞赛成功举办
2  520最温馨的情话，送给最爱的你！（英汉双语版）
4  路西法本命英雄是老夫子？这个英雄才是他的秘密武器！
3  李月，请务必好好的；李月，我们会好好的！
1  嘉盛集团：通胀数据待发，美元是否面临回调？
0  如何读懂周易？
0  白纸黑字写赤橙黄绿青蓝紫。怎么对下联？
1  宝马今年或将创造新的收益纪录
0  上联，绿竹引清风，如何对下联？
2  留学生在日本神户、札幌这些相对较小的城市求职困难吗？
2  爸爸和儿子的对话，这种教育方式是我见过的最接地气、最好的回答
1  锂电池最强妖王觉醒，遭机构70亿举牌，股民说：股市就是印钞机
4  《DNF》玩家：玩了三个号实在有点玩不动了，该舍弃哪个号呢？
1  想搞养殖，养鹅怎么样？
2  请问各位大哥，IT行业学那门好？
2  西安新落户人口子女小学升学、中高考就学办法！不符须回户籍地
0  初学书法一般从什么体的什么贴入手？
3  中国游客重回韩国血拼扫货，销售额猛增45%，你怎么看？
3  俄罗斯作为世界强国，在近代历史上为何没和英法一样占据海外殖民地？
0  元代｜鲜于枢《醉时歌等唐人诗十二首》，鲜氏为元代书坛“巨擘”
2  十年级留学选加拿大还是澳大利亚？
1  独行者收评：A股“入摩”临近，权重股表现
0  求管理和营销方面的好书？
1  房地产税务专题—税收筹划
2  为什么山东大学会逐渐没落？
3  美国下一届大选特朗普会下课吗？
3  全国都在为他造车，保时捷调校，V12发动机！
0  乔峰在《天龙八部》结尾时已死，为何洪七公还能学会降龙？
4  阿D对打野真严格，两位超新星打野被削，猴子或将成为最大赢家！
0  一夜春风去！怎么对？
2  一套高效的学习方法+一本神奇的单词书=一个月搞定高考英语
4  2018MSI入围赛分析：各赛区的实力，玩法游戏理解各不相同
2  潍坊首届普通高中学生辩论赛落幕  近两万名学生参与
2  2018年后亟待发展的中国课后托管市场
4  LOL:RNG官网放出MXLG出征季中赛海报，网友疯狂调侃，厂长遭躺枪
3  印度阿加尔塔拉遭暴风雨袭击致1死75伤
1  从紫光国芯、中国软件看，超短就是明牌中的情绪博弈！
4  DNF：测试哈尔特山的远古遗愿爆率第1天，不出不休
1  龙虎榜：妖股华锋股份欢乐海岸继续锁仓，金田路上榜接力
0  见字如面，用这些字帖练就一手好字，给人念念不忘的感觉
4  斗地主：一把输的不要的牌，被对手机缘巧合给放走了，我偷偷笑了
4  王者荣耀怎么对付速推流？
0  水静心语（037）：春天的美图和美句诗词集锦
2  接管家族企业学什么专业好？
1  Arista发布季度业绩报告：销售及利润均增加  但股价下跌
0  西游记中这个神仙只出现一次，却是观音的棋子，为了故意难为唐僧
1  泰达宏利创金灵活配置混合型证券投资基金更新招募说明书摘要
2  妈妈，谢谢您
0  《天龙八部》中最成功的演说家和谋略家，号称“十方秀才”
3  投票事件过后，联想今后的日子该怎样走？
2  北大校长口误尚能反思，学历不够的你能否自视？
0  上联：东南西北风，怎么对下联？
4  什么加速器可以玩主机游戏？
0  为何鲁迅写的“我家门前有两棵树，一棵是枣树另一棵也是枣树”会成为名句，而不是病句呢？
0  有中国名字的7个外国名人，成就非凡，其中一人左右了康熙登基
4  《底特律：成为人类》新TV广告“康纳篇”放出
0  如何用PS调出油画质感的照片？
2  初中英语所有动词固定搭配都在这里了，太全啦，必须收藏！
1  乐视网收问询函：要求说明公司是否可能暂停上市
0  史上离奇失踪的四位名人，其中1位，被怀疑吃了长生不老药！
2  都有什么专业男生适合学？
2  有多少211大学要降成普通一本？
1  复盘+明日策略（躲过调整明日低吸，关注创业板5日线10日线机会）
1  迪士尼遇“拦路虎”！康卡斯特拟全现金竞购福克斯资产
4  边看漫画边解谜《菇菇四格逃出》已上架
3  普京再次当选俄罗斯总统，俄罗斯会不会从此进入良性循环？
3  叙首都南部疑遭以军导弹袭击  以总理称感谢特朗普
4  当RNG输给这个战队让很多网友都愤怒，网友：不出线就游回来吧！
4  5月10号《明日之后》有人抢到游戏资格吗，是不是骗人的？
4  绝地求生：蓝洞奇葩脑洞，第2个让玩家想撞墙！
1  5月8日大盘大涨，未来是否有可能冲击3200点高位？
0  上联：岳飞血洒满江红，如何对下联？
4  5000-8000的价位，能买到什么样高性价比的游戏本？
2  AFP怎么报名？如何考试？
3  因退出《伊朗核协议》而犯了众怒的美国会被世界孤立吗？
1  低吸形态，两起三落
0  微雨蒙蒙芳草渡，另一联怎么对？
2  初中“鬼才”地理教师：将地理知识改编成顺口溜，熟记考高分！
4  CF生存特训：沙漠僵尸房没有开启，也可以想进就进
2  1-6年级孩子习惯养成一览表，一旦错过可能终身难以弥补！
4  怎么看待魔兽世界里的休闲玩家？
0  上联，一杯清茶，解解解元之渴。求下联？
3  特朗普为什么可以随意废除此前美国政府达成的各种协议？
2  想去美国留学，家里不算富裕但有亲戚资助，这样是否值得？
4  《英雄联盟》新无尽即将问世，亚索类暴击英雄春天来临？
4  你会把游戏里谈过的感情算作自己的感情经历吗？
0  桃李春风一杯酒，下句怎么接？
0  上联：池畔蛙鸣，应知红短绿长，怎么接下联？
1  热衷理财的桂发祥：麻花业务走不出天津  股价遭腰斩
3  摊上事！大韩航空会长夫人涉嫌虐待工人被禁出境
1  “一带一路”创业加速器在厦揭牌  每年将遴选60个项目进行创业辅导
1  生物制药第一股75跌至5元，大股东巨资18亿增持，5月赶超长亮科技
1  今年前4个月我国货物贸易进出口总值增长8.9%  外贸延续稳中向好
2  孩子三年级，数学不到85分，该怎么提高成绩？
1  价格持续上涨  水泥企业二季度业绩稳步增长几乎没有悬念
1  皇氏集团净利剧降1天卖两公司止损  收购标的未达预期10.3亿商誉悬顶
4  吃鸡游戏里，地上有两把枪m60和98k，只能捡一把，你会选那个？
3  荷兰傲娇小村：被四千中国游客挤爆，嘴上嫌弃却还想挣中国人的钱
1  全民抖音引热议，火爆题材最全抖音概念解析
2  原子创客  造物坊精品系列课程来袭，重点是还免费！
0  上联：弯月当琴晚风抚弦云伴舞，如何对下联？
3  荷兰中餐馆让孩子帮帮忙，被罚款逾万欧元
2  新闻早知道（社会）
0  村民滩涂上挖到唐代名将薛仁贵的瓷神像，备受敬重将神像建庙供奉
4  余霜MSI赛后采访，却被粉丝一顿数落，网友调侃：管哥正在赶来德国
2  开封大纸坊街幼儿园组织教师开展基本功考试
1  关于拟撤销栾川县金达投资担保有限公司《融资性担保机构经营许可证》的公示
0  西安有一座庙被誉为“中国第二敦煌”
4  老梁有看法：马航转入赔偿阶段竟成为该事件的转折点！
2  汇总！英国留学家长们最关心的10大问题，哪个是你的痛点！
2  中考政治必胜利器：九年级政治基础知识汇总（人教版适用）
2  夜读｜所有的教育到最后，其实都是拼爹妈！（有声）
4  《奇异博士》里为什么最后大boss多玛姆非要不停的杀死博士，而不是不停的折磨他？
3  利比亚难民后后悔推翻卡扎菲吗？
4  《骑砍2》确认不参展E3  游戏经济生产部门系统公布
2  就读大连海事轮机专业很迷茫怎么办？
3  特朗普只是一个商人，更是一个政治素人，美国如此发达的国家为什么会选其当总统？
2  哪些用生命换钱的人民你过得好吗？论6年的教师通宵批卷猝死案上诉
1  厦门直达唐山内贸集装箱干线正式开通  每5天一班
1  上交所专家：IPO审核严监管常态化
2  2018广东高考考什么？如何考？
2  怎样背英语单词才有效果？
3  利比亚难民后后悔推翻卡扎菲吗？
3  如果人身高5米，体重一吨，能打过老虎吗？
3  联合国迄今为止为了几个中国人降过半旗？
4  一个专用毁了一辆奥迪，玩家坚强不哭
0  琴声倚松共赏月，如何对下联？
1  今年农行三年定期存款利息为多少？
0  上联：高山流水妙曲高，下联怎么对？
2  都说中国人数学比西方人好，那为什么几乎所有的数学公式都是西方人发明的？
2  真正的教育，就是在点滴的日常生活中
2  黄冈外校喜获“省绿色文明校园”称号
2  二年级下册语文第六单元复习卷，附答案
0  上联：弦拨三江春水。如何对下联？
3  为什么特朗普会有如此大的争议？作为历史上战后仅有三位没连任成功而他会赢得连任吗？
3  为什么很多女孩喜欢嫁非洲黑人？
2  大连工业大学和哈尔滨工业大学哪个更好？
2  教育细分领域如何在投资潮中回归理性？
1  iPhone  X推动苹果股价创新高  分期消费成最大助力
4  荣耀问答：百穿铭文适合哪些英雄？
1  股票市场散户投资者用什么类型的操作模式会大亏？
2  中小学英语语法基础——易混淆的介词词组辨析（一）
3  美国是如何吞并夏威夷王国的？
1  原油逼近71大关，调整在即冰火两重｜老王说油
3  夏威夷火山喷发新现裂缝  周边居民被迫疏散
4  这个主播的跨界比韦神还夸张，曾组建吃鸡战队力压17Shou夺冠！
1  隔夜美股弱势震荡，三大指数尾盘收红，对5月9日A股有什么影响？
0  我国五大剧种中，到底哪个戏更受欢迎？
4  千场诸葛分享实战经验，字字诛心！运筹帷幄之中，决胜千里之外！
3  词语新解之自豹自弃
1  中原银行驻马店分行确山任店支行获总行2018年一季度惠农开门红活动“优胜乡镇支行奖”
3  在日本如何预约Adidas的鞋？
4  王者荣耀玩家充10000多，抽361次水晶，结果怀疑人生
4  除了吃鸡和moba游戏，还有什么好玩的游戏？
4  网红帝师是因为什么红的？
2  现在什么专业好就业？发展前景怎么样？
4  DNF还有这种操作？1级小号创建就有狐狸头装扮！
2  河南今年定向招收农村小学全科教师3000人
3  新加坡总统宣布新施政方针方向
1  重庆开展“打击固体废物环境违法行为”专项行动
3  纽约州检察长候选人名单出炉  华裔女法官位列其中
4  不正经评测之：《王国纪元Lords  Mobile》别在意，你还可以更像
1  一旦“MACD+KDJ”双剑合璧，完美潜伏涨停黑马牛股（附选股公式）
1  “创蓝筹”行情有望持续发酵  华安创业板50ETF份额首度突破70亿份
4  交完五险一金剩4000合算，还是不交五险一金剩6000合算？
2  天水市高中阶段教育普及攻坚计划出台
4  玩刺激战场遇到个很乖但是玩儿的很菜的队友，该怎么办？
4  安琪拉是不是最难的新手英雄？
1  股票退市了，手里股票该怎么办？
2  2018北京朝阳区高三二模英语学科剖析+北京高考预测
1  「超热看盘」这几只龙头即将出现涨停前买点
2  你对学校家长群的马屁精家长有什么看法？
3  美国总统特朗普上任后，到处搅动世界风云，他的目的是什么？
1  宝宝才三岁，我却给他买了份终身寿险分红型保险，该怎么办？
2  一、二、三本来是准备的口令，在孩子身上就变成了一种教育方式
2  广州今早必知的那些事儿
1  中公教育借壳登陆A股  3年4倍业绩承诺“似画饼”
3  特朗普退出伊核协议对中国股市有什么影响？
0  诸葛亮遗言：死后口含米七粒，脚下明灯一盏，切勿举哀则将星不坠
1  两市利好消息一览，超级牛股拟522亿天价收购，股民：复牌跌停
0  你听过最美的句子是什么？
0  山无陵，天地合，下句如何对？
3  朴槿惠到底是好人还是坏人？
3  原任职机构涉弊案遭查  法国劳工部长受传唤
3  美国到处制造动乱，招致了一些国家的反对，你是否认为美国已成为世界公敌？
3  普京第四次就任俄罗斯总统，你怎么看？
0  这首词写的好吗？
1  梅江区首季度经济工作迎来“开门红”，一般公共预算收入增速位居全市第一
0  一夫妇连生10胎都是女孩，春节对联写着。上联是，家有千金不算富，请答出下联？
3  印度的工业制造水平处于什么阶段？印度能独立制造什么？
1  广泽股份扩张奶酪零售被指“盲目”
3  耶路撒冷现在属于哪个国家？巴勒斯坦还是以色列？
4  DNF十周年会送荒古武器吗？
3  87名乘客遇飞机迫降，飞机外出现诡异的一幕，窗外竟挂着一个人
3  普京第四次就任俄罗斯总统，你怎么看？
4  播报员下播后忘关摄像头，结果接下来的动作全被观众看到了
4  王者荣耀如何上王者？
4  UZI直播黄金局虐菜，惊现新套路！
1  干航运，怎样赚大钱？！怎样快速拥有700艘船？
1  高盛推迟比特币交易平台的计划，转而支持衍生品
0  福建有多少种方言？
3  投票事件过后，联想今后的日子该怎样走？
2  2018年湖北公务员成绩查询时间  面试时间
4  如何评价《QQ炫舞手游》？
3  新华社评美退出伊核协议：一己私利与国际公义孰重孰轻
4  刺激战场既然有战队，为何还要有军团？二者有什么区别？
2  你只知清华大学在等你，却不知他也在等你们~
1  A股为什么不宜放开每天10%的涨跌幅限制？
1  信用卡账单分期最后还款日之前无力还款，怎么办？
4  有哪些初觉一般，后来才发现是神作的游戏？
3  美国和印度谁的地缘政治环境更好？
1  庄家出货不是在高位出货的吗，为什么要砸盘到跌停出货呢？
4  MSI越南打野比sofm凶，网友：都是一个土匪窝的吧？
2  河海大学是一所怎样的大学？有哪些特别厉害专业？
0  我国五大剧种中，到底哪个戏更受欢迎？
4  DNF：奶妈装备太贵？菜鸟才总去拍卖行，不花钱的卢克奶了解一下
1  奔跑财经解读：以太坊是否为证券，从无中生有到币圈监管生态
3  史上最牛的四位黑帮大姐大，每个都彪悍无比，结局却都很惨
2  这类证，大学生千万别考！后悔都来不及
1  信用卡分期不良信贷记录能消除吗？
3  继法国之后，英国也宣布出兵叙利亚，土耳其是否面临被群殴的局面？
3  普京第四次就任俄罗斯总统，你怎么看？
2  事业单位人员可参加事业单位考试吗？
2  欲毁一个孩子，就给他一部手机！管理孩子使用手机的正确方式是？
3  中东武装把AK举过头顶射击到底是在搞什么？好销魂的样子
3  英国侏罗纪海岸出现巨型裂缝，壮观场面令人难以置信
1  茅台集团换帅，迎来“李保芳时代”
2  定了！深圳自主招生6月1日—4日报名，7月1日面试+人机对话！
0  芊芊佳人温润如玉，唯美手链让您更显魅力
4  Overlord：最可能背叛安兹的NPC，一个爱安兹，一个一直玩弄安兹
2  男生都愿意娶中小学老师吗？很多人都猜错了
0  上句：草长莺飞四月天，晚春迎夏五月连。如何接下句？
4  王者荣耀  S11赛季中高端局都禁那些英雄？
1  八十年代一辆永久自行车相当于现在多少钱？
2  刚毕业的大专生，去流水线，当学徒，还是去做销售？
2  三分钟，帮助你快速完成MBA提前面试申请短文
3  用回收的塑料瓶、塑料袋建房屋，17岁坦桑尼亚小伙获国际环境大奖
0  孤独的抽象感觉的插画图片
2  山东户籍，高考550分，能上哪些大学？
2  同是央视的著名女主持人，李思思和董卿有哪些不同？
2  公务员省考面试必考模块！你掌握了多少？
2  东南大学怎么样？
4  王者荣耀官方公布匹配机制：段位不是唯一标准，你怎么看？
4  王者荣耀YTG夏天百里守约一枪秒杀张飞，射手一哥果然名不虚传！
4  游戏中捏脸可以捏多难看？
2  高级教师、一级教师、二级教师、三级教师都是从事一线教学工作，为何同工不同酬？
4  世界第一ADC《简自豪》
1  「政策速递」全国纳税人：你有69项企业所得税优惠可享受
1  中国产业发展  “供应链+”时代，投资机会何在？
1  末日博士鲁比尼：比特币是胡说，只是吸引傻瓜
2  老师推荐电竞专业遭家长怒斥误人子弟，你怎么看？
4  暗黑破坏神3还能玩多久？
4  哪个直播平台更适合游戏类新人主播？
3  萌生退意  中情局女掌门涉虐囚丑闻恐难转正
1  一只股票头一天放量涨停，第二天放量跌停，这是为什么？
3  应该如何评价前利比亚总统卡扎菲的第五个儿子穆塔西姆？
4  「小五」《耻辱2》实况解说
4  想送键盘给男生，如何选购比较好？
1  横山区携高新技术和农特产品参展第三届丝博会
0  为什么中国瓷都是德化的，而不是景德镇的呢？
1  指数缩量调整，石油股撑起半边天！
1  中国互联网大佬是怎么炼成的？这篇文章说清楚了
0  上联：飞叶一片知秋意，求下联？
4  刺激战场：独狼1V4灭队吃鸡
0  为什么好多人都说儒家思想祸害中国？
2  中考二次函数与几何的函数关系式
0  上联：蜜蜂采花花不语，下联怎么对？
2  37、高中理科高分护城河  数列基本做法下
2  清华北大自主招生名单发布，最受清北青睐的北京高中排行榜出炉
3  如果印度打巴基斯坦，巴基斯坦能扛多久？
2  新南威尔士大学大一文凭课程提供5万元奖学金！
0  松溪县大布村仁泽书院
0  《水浒传》中武将排行榜，林冲只能排第三，第一名……
1  期货长线怎么做？
4  《暗黑破坏神2》当年你们是怎么玩的？
4  赛季2神石超强助阵！《HIT：我守护的一切》新版本前瞻
0  何雨春老师彩墨画作品  II  民族情系列——红红火火大中国
3  文在寅抵日  出席第七次中日韩领导人会议
2  教育部科技司和中关村联合发“促进在京高校科技成果转化实施方案”
1  您收到一封来自广州市桥唐三镜的邀请函5▪20酒厂核心技术展示
0  今人只识李清照，可曾熟知朱淑真？朱淑真经典词有哪些？
1  现在养猪的前景怎么样？
0  李郭画派是宋代水墨山水北方画派的代表
2  高考没开始！辽宁120人已被北大清华看中
3  耶路撒冷将以“特朗普”名字命名美国使馆附近广场
2  西宁重要教育新闻今日抢先知
0  马克思是世界上最伟大的哲学家吗？
0  范曾给张氏帅府题写了新匾，你觉得“大帅府”三个字比得上老匾上的题字吗？
2  城南镇开展征兵宣传进校园活动
3  美国“愤怒”：本拉登为什么不敢袭击中国？还特别尊重中国！
4  王者荣耀：血量越少伤害越高的几位英雄，第三名用破军都打不动！
0  上联：公公公园谈公事，有哪些合适的下联？
2  太原有哪些五星级公立幼儿园？
4  王者荣耀：仇恨值最高的5英雄，鲁班只能排第3，第一名最气人！
3  全球粮食紧张，联合国粮农组织报告称可食用昆虫，你怎么看？
4  如何看待无限恐怖中楚轩的绝对理智？
2  95后就业大数据：互联网行业受宠，薪资达到6-8K
1  比特币击鼓传花何时休：机构入场深套  散户心存侥幸
1  互联网金融的四大格局
3  为什么印度直到现在种姓制度仍根深蒂固？“贱民”到哪里都是污染
3  普京为什么要离婚？
2  敬畏生命——写在汶川地震十周年
4  元宵节冯提莫出差酒店里直播唱《体面》，太好听了
2  初三学生英语不好该怎么办？
0  古人出门携带的火折子，究竟是用什么做的？
3  好多人去印度买药，印度药便宜吗？
3  谁说印度的摩托车不行？只因用这一特殊材料打造，受到多国欢迎
3  美国女子谋杀9名情人做人肉烧烤  招待自己的邻居
0  历史上，北方游牧民族真的对中原王朝占据军事优势吗，为何人们有这种印象？
4  DNF暗影蔽日改版后终于要咸鱼翻身了么？
0  杨伯峻说论语丨乐而不淫，哀而不伤
3  加州新法规要求所有新建房屋都安装太阳能电池板  从2020年开始实施
4  王者荣耀：剑仙和孤影强强联合，竟是逆风局翻盘，这队友是有多坑
1  一分钟看懂今晨泉州重要教育新闻
1  选股是选最可能涨？错！选的是大众认为最不可能涨的！
4  沃野牧马人专业游戏鼠标，给你的游戏来点劲
3  尼泊尔震后三年，让我们再次出发，不等风，只等你！
3  伊朗为什么宁愿接受制裁也不同意修改伊核协议？
3  美国总统特朗普最爱吃的五种个性食物！难怪他有这么大争议！
1  稳中有升！榆林一季度经济“开门红”
1  广发证券股份有限公司关于非公开发行A股股票摊薄即期回报及填补措施的公告
4  第五人格：玩家偶遇这一阵容，网友却说游戏在一开始就已经结束了
3  美华人机智应对电话诈骗  谎称提供工作诱诈骗犯动心
2  锡林南路小学“五个一”活动感恩母亲
0  上联：品茶、品酒、品人生。如何对下联？
2  庄严：提高政治站位提供高效精准就业服务  促进高校毕业生等青年群体多渠道就业创业
2  南京有哪些非985大学，但教学质量很好的学校？
1  工行董事长揭露四大金融乱象，称金融业“创新过度”，你怎么看？
3  安倍访问以色列，以色列用鞋子甜品招待安倍，对此你怎么看？
4  区块链游戏究竟是什么，好玩又赚钱的游戏真的存在吗？
4  有病就得治  世卫组织正式认定游戏依赖症为疾病
4  联合体中有同类资质的，如何确定资质等级？
0  上联：雾罩天地成一色，下联如何接？
3  以色列人民生活幸福吗？
0  走进荀子的世界  触摸二千年前的心灵温度
0  传统节日会不会被所谓的“洋节”给淹没？
3  波黑共和国地处欧洲的核心地区，为什么上世纪90年代还会爆发严重的种族冲突？
1  2018年5月11日饲料原料价格涨跌「蔚蓝生物·特约行情日报」
2  孩子学习成绩全班倒数，为什么老师不能抽时间为孩子补补课，老师不应该帮孩子提高成绩吗？
3  特朗普新私人律师乱谈艳星“封口费”  或被扫地出门
4  玩《绝地求生：大逃杀》时，你见过最有毅力的玩家是谁？
0  上联是浊酒一杯谁同醉，下联怎么对？
2  广西大学怎么样，是否值得读？在广西省内就业情况如何？
0  上联：雨过枝头花落泪，怎么对下联？
2  如果江苏高考用了全国卷会怎么样？
1  从资本风口到一地鸡毛，无人货架行业加速洗牌
3  特朗普“新官不认旧账”的冲击波
3  浴火重生！今昔对比带你看“川”越十年
2  数学老师一针见血：吃透这些数学公式定律，初中三年不用愁！
1  等你，智造机会！——山城重庆将展示未来智能精密机床
2  女大学生三刷四级终得过，拉横幅给自己庆祝
2  江苏一小学教师强迫学生补课被处分！老师，你有三不该？
3  特朗普宣布美国将退出伊核协议
3  今年诺贝尔文学奖不发了！原因很丢人……
2  北大青鸟招聘啦
0  农村俗语“天干莫望云头雨，背时莫望好亲戚”，这句话有道理吗？
1  重点关注的板块及个股（5月8日）
2  怎样判断药学专业好不好？这下有“国标”了
1  两家新三板公司上会：捷佳伟创闯关成功，时代凌宇被否
3  为何根据美国法律，美国总统须每90天向国会确认一次伊朗在遵守核协议？
0  叶飘零落秋雨寒，如何对下联？
4  你玩《刺激战场》会有的三大幻觉是什么？
3  非洲黑人国王选妃娶亲大会,  每年一次十分壮观
1  央行：互联网机构不得提供任何形式的黄金账户服务
3  各国领导人与马云握手瞬间：马云表情淡定，只对最后一位最恭敬
2  我国阴气最重的大学，学生上课如上坟，考试之前拜大神
1  信用卡分期可以提前还款吗？
3  狗狗外交：秋田犬还是牧羊犬能俘获俄总统普京的心？
3  前不久普京说：“没有很多国家真有自己的主权，特别是德国。”他这个说法对吗？
2  「贵安快报」快来看！中国创业教育第一人在贵安讲些啥？
0  为什么现在有些年轻人靠借贷生活？
3  国外生活有多危险？中国女教师危秋洁北海道失踪，这会是下一个章莹颖吗？
0  明  宋珏《梧桐秋月图》
0  故事：订婚前喝醉，误打误撞入霸道总裁的怀抱，第二天面对数万元住宿费傻眼了
2  提前半年保送北京大学  这三个重庆娃怎么做到的？
3  日本对同性恋真的很宽容吗？
0  上联：昏灯掩明月，欲哭无泪，如何对下联？
4  斗地主：这一局我要好好珍藏起来，以后可能抽不到这种牌了！
0  《子曰画语——中国当代青年艺术家联展》在北京孔庙隆重开幕
0  珍藏！阿富汗展高清美照+电子图录
4  玩王者最近特怕对面选张良怎么办？
3  美国退群后，又提出了对伊朗核设施侵入式检查的要求，伊朗如何回应？
4  dnfB套奶爸可以当辅助吗？
4  MSI正赛RNG输给FW战队，这是LPL首次在MSI败给LMS赛区，你怎么看？
4  酷酷的藤：践踏底线的骗子，社会王看见都得拿加特林哒哒他
0  中华传统绳结系列，每个都是古人的智慧，学到就是赚到
4  王者荣耀S11赛季成史上最短赛季，还有1个月就结束了！
2  25岁的女生，准备辞职考研，若顺利读完研究生已经28岁，值得吗？
4  魔兽世界哪个副本科技感最强？
1  余额宝不限购了，收益率还大增！教你如何升级
2  如果没了电子游戏，学生是否真的会花更多的时间学习？
4  买任天堂NS你后悔了吗？
1  零壹智库：4月全球金融科技发展指数为187，环比下降11.8%
4  「跨界联动」搜狗输入法联合王者荣耀  打造“五五开黑节”专属定制皮肤
3  特朗普是不是疯子？
4  《王者荣耀》中，哪些英雄的大招最“废柴”？
4  游戏主播都是如何吸引粉丝的？有没有什么独特的方式？
1  孙怀青丨“红五月”行情将持续发酵！
0  自媒体文化领域写什么好呢？
3  美国究竟发达到什么程度了？
2  485分山东文科能上什么学校？
3  奥巴马会怎样评价特朗普？
0  《启航新时代筑梦新征程》冯建军书画原创作品邮币珍藏册样稿鉴赏
2  绩效比教师高2000多，谁拿走了老师绩效？
4  自从复播以来，相比停播前，芜湖大司马吃鸡水平直线提高，是否使用外挂？
3  你是如何看待法国总统马克龙说：法国没有向叙利亚宣战只是采取了军事行动？
2  我市全面开展校外培训机构专项治理行动
2  2018初级正式开考，考生直呼太简单！通过率或将首次突破30%？
2  郭里园小学一老师强迫学生补课收取5000元，家长预支工钱给补课费
2  学习过程如何融入到教育游戏设计之中？
1  中国哪一个城市能超越上海的经济地位？
4  DOTA中有哪些“暗语”？大家一看就懂？
1  粤港澳有四大金刚，长三角只有上海这一大金刚，未来粤港澳会不会很牛？
1  一位机构大佬的肺腑之言：读懂它就等于读懂中国股市，再忙也看完
2  英语六级很难吗？
2  中国五冶大学崇州校区专业怎么样？
3  未来10年日本会发生8.5级以上地震吗？
3  中国学者呼吁要重视医生猝死：两年猝死40个，呼吁减负和为自己健康负责
1  特斯拉第一季亏损竟达7.85亿美元！破公司历史记录
4  《王者荣耀》中，哪些英雄单挑猛如虎，团战怂成狗？
1  手中持有“死蜘蛛”形态的股票，不跑套你哭！
4  增幅15王座本源失败，旭旭宝宝剑魂不进反退，不过依旧国服第一
1  本周五国内成品油价上调概率加大  短期难下调
1  健力宝的兴衰背后：从一夜爆红到悲剧收场，究竟是谁的错？
4  王者荣耀：6大段位，神坑队友最多的段位，玩家们回答的出奇一致
2  备考CPA时，手边哪些学习工具必不可少？
0  上联  ：残荷败叶傲霜立，怎么对下联？
4  《DOTA2》TI8本子上线第2天奖金池已突破600万！同比增长15%！
4  刺客信条硅石CE修改方法，刺客信条起源硅石如何修改？
3  为什么俄罗斯土地面积那么大人却很少？
1  巴菲特“推荐”洋河，2018股东大会上直言看好中国市场
1  有哪些不被看好的行业正在崛起？
3  欧洲政坛飞出“黑天鹅”——意大利或要脱欧
3  泰国的“小姐姐”是不是站错了，真实身份却让人不淡定！
4  为什么有人说faker这赛季状态下滑，是因为感情问题？
2  学生与教师发生口角，学生打电话回家，家长领多人到学校追打该教师，对此你怎样看？
0  中国古代分裂时期都是如何统一的？
4  如果数码宝贝TRI有续作  这几只二代主角的数码兽究极体预计会登场
2  自考本科什么专业最容易考？
4  钻石以下和钻石玩家，差的不是操作，而是游戏智商！
0  校园文化节演绎国学经典
3  男子在餐车就餐遭拒绝，扬言要曝光乘务员，你怎么看？
4  机器人霸占刺激战场  真人到底还剩多少？
0  马克思是世界上最伟大的哲学家吗？
1  萎靡了这么久的银行板块还能长期持有吗？
3  澳夫妇155万元抢购地皮建宽仅2.3米两层三室小楼
1  炒股的最高境界是什么？
0  旧祠新花颂千古，如何接句？
1  茅台集团子品牌习酒销售全面爆发，一季度天猫同比增长288%
1  人的价值能用金钱来衡量吗？
0  上联：暮鼓晨钟敲碎梦，如何对下联？
4  《王者荣耀》职业选手和主播谁更厉害呢？
2  从江：宰便镇中心小学开展“小手拉大手”学生资助政策宣传主题班会
2  画龙点睛：二年级下册数学第五单元知识归纳（人教版）
1  投资现货黄金，如何看待开仓容易平仓难？
2  2019年US  News美国研究生化学工程专业排名
4  什么都不会，没有美术基础，去学效果图要学多久？
4  DOTA2-震中杯，lgd-液体，我，昌平泰迪，超凶，直落液体进军决赛
2  CET大学英语四六级作文万能模板大全（说明文，图表类作文）
4  RNG与KZ谁的世界赛经验更为丰富？
1  小时候她教我辨坏人，今天我教她识骗局
4  荒野行动中，有没有英雄级装备？
4  王者荣耀各个位置上最难使用的人物？
2  九江三中  传承“五四”精神  点燃青春梦想
3  普京就职典礼前  其最大政敌因非法集会再被捕
1  妖股回归，在疯狂中爆发还是在疯狂中死亡？
4  辅助心里苦十题
1  为什么很多文章还有一些名人都劝说散户不要涉足中国股市？
2  教师资格证面试第一个是不是容易挂掉？
0  上联：白石板桥通南北，下联怎么对？
3  美国作为全球超级大国，为什么称霸的时候没有像德国和日本一样遭到其他国家反对？
2  通州家长看过来！今天开始采集入学信息，手把手教你快速搞定
3  为什么俄罗斯有这么多美国外交官？
3  普京为何要同意印度加入安理会常任理事国？
1  潘刚32岁，出任伊利集团总裁是怎么做到的？
4  在王者荣耀里面，比上单送一血还要可怕的事情有哪些？
2  考研英语网络课程选哪个？
0  上联：悠悠小溪唱欢歌，如何对下联？
2  每年特岗招聘时间快到了，你想考特岗教师，你要准备什么？
2  学术型医学硕士或者博士可以当大夫吗？
1  临沭县人力资源和社会保障局关于2018年申报社保补贴的公告
0  「912」安身立命
1  证监会：严肃查处扰乱市场信息传播秩序违法行为
1  合阳县未来有什么发展？
4  貂蝉爱吕布，但又为何侍奉董卓？
1  我市诞生新型环保建材
0  南怀瑾老师讲“夫妻缘”：夫妇本是前缘，善缘、恶缘，无缘不合
3  美国离奇枪击案，凶手竟然是一只狗子
2  最有料的食安宣传活动在这里，不容错过！
1  巴菲特这般评价科技股，盾安债务危机，关于科技公司我有些话想说
0  邀请函丨多媒体城墙实景演出  这场大唐迎宾盛礼你不看看？
4  卡萨放狠话要暴打闪电狼？LMS网友：有Mlxg在，你有机会上场再说
4  传奇影业将拍卖《魔兽：崛起》麦迪文法杖兽人斧头等部分电影道具
3  法国图卢兹市中心地下惊现一炸弹  扫雷员现场勘察
1  全面解析工业互联网业绩预增个股！股民：下周好好表现吧！
3  如果陆地和水域都算上，哪个国家面积最大？
3  印度结婚新郎靠抢，这有什么历史渊源吗？印度人表示自己很无奈
1  捷福装备财务总监肖登魁辞职
3  季莫申科目前民调支持率最高，她有机会成为下一任乌克兰总统吗，你怎么看？
1  板块个股呈现普涨局面有何机会？题材轮动反弹如何入手操作？
3  首相被吃鞋子甜点，日本气了：大厨你是故意的还是故意的？
0  上联：一夜春风去，怎么对下联？
2  山东理科生考试平均460分左右，高考会有突破吗？该怎么学习？
4  我是有计划的：灵活走位  丝血猴王“秀”翻全场
3  美国下一届大选特朗普会下课吗？
2  九江金安高级中学高一年级召开期中考试“四情”分析会
1  北京92号汽油零售价每升涨0.14元
3  日本监狱中的“阶级制度”  更生人爆料：这种罪犯在里面最没人权
1  中国国旅：免税业务增长强劲
2  2018年金陵小学（仙林湖校区）一年级新生招生通告
4  王者荣耀：还在用孙悟空打野吗？这三个打野英雄甩猴子几条街！
2  常州五年制专转本工商管理类能报哪些学校和专业？
4  cf手游：单挑遇到的这土豪是不是外挂？全服没人有这么爆头率吧
2  当衡中学生遇到人大附中学生，却发现……
2  教育奋进之笔1+1系列发布采访活动开始啦
0  上联：“共醉秋风邀月饮”，怎么对下联？
1  合阳县参加丝绸之路国际博览会暨中国东西部合作与投资贸易洽谈会
1  绿叶是传销吗？
2  作为一个学生家长，你希望你的学生进入一个班主任要求严的班级吗？
2  四川师范大学、云南师范大学、广西师范大学、贵州师范大学哪个好？
4  《穿越火线》为什么都喜欢用女角色？
0  明代医家聂尚恒学术经验初探
4  从斗鱼黄金联赛看苟到最后才是绝地求生的王道，斗智斗勇
1  解读｜银保监印发特急文件，大批人身险或将面临整改停售！
1  广东文灿压铸股份有限公司
4  LOL  Uzi和微笑谁在LPL的成就最高？
4  从消耗品到实用型装备，DNF这些年出现的神奇道具梳理
4  北大开游戏课引热议  游戏课能帮助游戏通关吗
4  网络上大火的谢广鲲是什么梗？
1  债市曲线告诉你：A股上涨趋势可能才刚开始
4  LOL设计师：部分弱势ADC将会增强，草食性增强，翠神能否归来？
1  网贷平台收益升至近10%  严厉监管下仍有平台违规开展业务
1  股市分析：华发股份大剖析！
1  如果手里有二十万，是理财还是存定期？
3  俄罗斯平民心目中的普京是什么样子？
0  上联：深深庭院春来晚，如何对下联？
4  梦幻西游：新区老板鉴定装备，却是没想到一把小光武都要150块！
4  梦幻西游：十二年元老级玩家重新入坑，现身说法低端五开赚钱技巧
0  对联：清风一片天，明月万里眠。如何对上联或下联？
4  《头号玩家》：到最后，玩的是谁更懂人性
0  假如你有机会穿越到古代，可以带三十公斤的东西，你会选择带什么？
1  郭施亮：与MSCI越来越近  开放后的A股是机遇还是风险？
1  国家电投逾800MW领跑基地组件、逆变器、EPC招标
0  上联“人生何处无芳草”，下联怎么对？
4  王者荣耀：新套路！孤影下单花木兰，对面：别打，我投降行了吧
4  我的世界吃金鱼的鲤鱼
2  构筑幼教基石  承载未来梦想
2  对非质数有种偏爱，有什么心理学的解释么？
4  2018国际邀请赛勇士令状上线
4  国内呼声最高的战队和排的上号的主播，都会出现在这次的比赛！
4  如何打过《炉石传说》18级？
1  商会网络2017年净赚1039万元  营收同比增长41%
1  如果你已然衣食无忧，有200万闲钱做投资，你会如何使用？
0  面对裸露的生锈钢筋，我能说什么呢
1  马云放大招，余额宝不再限购限额，收益率高达4.4%
1  中小企业数字化转型，如何不犯错？
4  BA黑凤梨  3-0  Hero久竞，居居姜子牙掌控全场，BA赛季双杀Hero久
1  年报摆乌龙！格力电器执行总裁被“撤职”引发董明珠连任猜测
1  第三届丝博会今日在西安开幕
3  如果美国打伊朗，最快可以多久解决战斗？
3  美国到底是衰退还是变得更强大了？
2  大学普通话考试不过会影响毕业吗？
0  「出书不难」四、图书出版的类型
1  我国高端材料迎来突破，电子树脂有望提速芯片研制速度！
4  现在的穿越火线每天平均有多少人在线？穿越火线真的凉了吗？
2  高考分数520到580怎么填报志愿？在本省的“排名”是关键！
2  上课时学生手机响个不停，老师一怒之下把手机摔了，家长拿发票让老师赔，大家怎么看待这种事？
0  上联：往事成空一梦中，下联怎么对？
3  泰国一怀孕母猴被车碾死  女子及时剖腹救胎儿
0  天赐之体：时尚与宗教的奇想，看2018年Met  Gala众星争奇斗艳
3  誓言充当美军最强盟友，难忍军火库爆炸屈辱，乌开始大规模报复
1  金诚集团人事地震  集团总裁或被免职
4  英雄联盟最厉害的背景的是哪个英雄？
0  江南奇女子出一上联招婿，千古绝对难倒所有人，最终寂寞一生
1  烟大广场商贸综合体投入运营  传统动能加快转型
2  公务员之生存法则，看看你get到求生技能了吗？
1  屡遭罚的科达股份20倍溢价收购小游戏公司  监管盯上了
1  晚间7家公司发布事项，一公司10亿元回购股份，股价中线或上涨
1  A股三大指数全天弱势震荡，尾盘拉升，5月10日行情如何分析？
3  86岁世界最长寿陆龟因年纪过大无法做白内障手术
1  外汇市场菜鸟是如何成长为高手的？
0  上联：泰山黄山赵本山，如何对下联？
4  荒野行动：你们最爱的模式又来了！枪械种类更多，难度更大！
0  虎皮三彩名字易误会，想象“地三鲜”土豆青椒茄子，保证记一辈子
0  你认为麒麟980会使用5G技术吗？
0  上联：岸边垂柳枝繁叶茂，下联该怎么对？
4  斗鱼主播合法解约遭工作人员无视，压榨主播成斗鱼常态？
2  上课时学生手机响个不停，老师一怒之下把手机摔了，家长拿发票让老师赔，大家怎么看待这种事？
1  资管新规打破刚性兑付  已有银行停售保本理财产品
0  彩瓷的疑惑：五彩、粉彩和珐琅彩的区分
0  方舟子说象棋源自印度，中国古代没有大象，你认为这种说法怎么样？
0  上联：一夜春风去，怎么对下联？
3  投票事件过后，联想今后的日子该怎样走？
0  原创｜古人洗手也用超萌神器？国宝文物展现沃盥之礼的品味与智慧
0  上联：双肩挑世俗，怎么对下联？
0  上联：夜阑月下溪柳静，下联怎么对？
0  《道德经》第九章预示了东方不败的下场
3  "为今天而活！"海啸中失去女儿的父亲心声，神奇女侠盖尔加朵力荐
1  银行、证券、基金和保险哪个在未来发展会吃力？
3  内蒙古人是如何看待蒙古国的？
1  聚焦丝博会｜第二场签约仪式上渭南经开签约2个项目总投资25亿
2  哪里的夏令营比较适合中小学生？
4  RNG纪录片香锅：想和小花生交手活着的人才配打野，厂长是食肉的
3  被扣留美国人感谢美国政府把自己带回家  特朗普：期待迎接你们！
3  “得道者多助，失道者寡助”，既然如此，如何解释美国那么强权霸道还有如此多的盟友？
2  今年的考生要适当关注“点赞”这个题目！
4  球球大作战大山：卡超大宝箱，你还为宝箱发愁吗？
3  我的汶川地震印象
3  朴槿惠被送往首尔江南地区医院治疗
3  意大利重新大选概率日渐提高  四大政治势力或角逐
3  你支持特朗普再度竞选总统吗，为什么？
4  CF手游：电子竞技不需要听力？狙神这操作我服，好萌！
4  为什么魔兽5人本不组治疗，剑网三5人本不组坦克？
0  西班牙Luis  Romero作品：浪漫迷人的西班牙乡村之夜
0  上联：疏通竹径闲迎月，如何对下联？
4  DNF为什么要打团？0次乌龟卢克欢乐照样多
1  游戏直播第一股虎牙成功登陆纽交所  IPO首日大涨34%
3  特朗普：伊朗如果继续核研究  将面临“更大问题”
4  闲来游乐场  你想要的小游戏这里都有
2  地理考试加油！
4  新任辅助一姐完爆风女星妈！8.9版本辅助上分就选她！
3  男子在餐车就餐遭拒绝，扬言要曝光乘务员，你怎么看？
4  王者荣耀：这几个英雄铭文不到150级是真的菜，没铭文最好别玩！
2  如何有礼有节有效地解决学生早恋？
2  如何轻松过四级？
1  招行、工行、农行、建行和中行五行的信用卡哪个最好用？
0  上联：青山润色三春梦，怎么对下联？
1  浙江安邦伪造排污证骗贷始末  招商银行被指审核不力
0  上联：老子骂庄子孙子小子，韩非子说难，孔子说易，下联怎么对？
4  王者荣耀职业战队五排和路人五排有什么区别？
2  注会经济法有什么重要的考点吗？
0  太古，请赐联？
3  特朗普被美国国会提名2019年参选若贝尔和平奖的候选人，特朗普能当选吗？
3  美国攻打伊拉克后没有发现大规模杀伤性武器，谁来惩罚美国，联合国到底有没有作用？
3  特朗普两个动作，让全法国和英国暴怒
2  珍爱生命，远离溺水—淅川县上集镇一初中防溺水工作纪实
4  在拳皇97中，为什么有些人物使用玛丽的bug夹不需要在角落里？
4  MC动画怪物学院——勇气大考验2，小白戏耍him被一套组合拳教做人
4  DNF里的瞎子巅峰时期有多强？
0  上联：井底之蛙见识短，如何对下联？
3  英首相建议脱欧后与欧盟建关税合作  英外长斥疯癫
0  方舟子说象棋源自印度，中国古代没有大象，你认为这种说法怎么样？
4  游戏里常犯的低级错误，快来看看你中了几枪
3  以牙还牙！伊朗动真格，以色列要先发制人，美：正好退出伊核协
2  会计实习周记怎么写？
4  去年的同仇敌忾今年能否再现，期待洲际赛的再次夺冠？
2  小学英语最常用的短语！每天陪孩子学
0  上联：月印荷塘荷印月，如何对下联？
4  直击英国第四届年度枪枝与掠夺内战节丨世界玩商联盟玩空圈观察
3  孙燕谈育儿心酸：儿子写「我恨你」她也回「你死掉我也不在意」
0  上联：醉吟古今月，下联怎么对？
3  特朗普为什么可以随意废除此前美国政府达成的各种协议？
3  特朗普为什么可以随意废除此前美国政府达成的各种协议？
4  如何评价电影《头号玩家》？
1  山西省2018年煤炭行业化解过剩产能关闭退出煤矿名单”
0  上联：醉吟古今月，下联怎么对？
2  在韩国成均馆大学读书是种什么体验？
0  文创手绘地图让人“想到北京看看”
1  「幸福是奋斗出来的」长治90后北京创业  “互联网+搬哪儿”服务
1  货款诉讼后支付的利息分录怎么写？
3  匈牙利新一届国会成立
1  券商评级:A股三大股指集体收跌  九股掘金良机
4  DNF：马上就要十周年庆了，十年前那些经典装备，你还记得多少？
4  你到目前，拿过的最炫酷的王者皮肤是哪个？
4  你的铠是“暴击输出流”还是“肉装抗压流”？
4  网警防骗小课堂之五：当心低价购买游戏装备的陷阱！
3  韩国不吃不喝九年就能在首都买房子？
1  周末消息汇总
4  梦幻西游：仅有5技能卖价2.4万被48人收藏！这蛟龙凭啥卖这么多？
3  如果美国倒了，韩国和日本会跟随俄罗斯吗？
2  今年暑假，华师一附中新高一学生将全部接受职业测评
3  女子为体验葬礼躺棺材内装死一整天  出来后女子的话让人无语
0  农村俗语“一辈亲，二辈表，三辈四辈不了了。”是什么意思？
0  上联：公鸡打架头对头，下联怎么对？
4  王者荣耀新英雄：第十二个非直售英雄，也许比武则天更稀有？
2  高考专业相同或者相近，院校应如何选择？
4  保证你不知道微信跳一跳这一招，太厉害，教你轻松达到1000分！
4  DNF金币比例还会变成1比40吗？魔刹石还会涨价吗？
2  未来5年教师会成为令人羡慕的职业吗？
1  把我们的财富押注在巴菲特的身上是危险的
0  世界上知名的护士都有谁？
1  兴盛的中国天然气能源，要紧紧抓住哪些措施？
2  职场不顺，听听规划师有啥高见
0  上联，月色淡淡映千山，如何对下联？
1  频繁使用花呗、借呗、微粒贷、京东白条会影响在银行的信用吗？
1  又有融资小巨无霸级的地方农商行冲刺IPO，A股还真是亚历山大
3  世界的八大奇迹分别是什么？
1  再现缩量十字星，市场变盘在即！
3  如果八年前花十万元买比特币，现在会在富豪榜吗？
2  毕业季：好政策帮找好工作
3  未来30年里，美国可能衰落吗？
1  5.11龙哥周末复盘：小心高位股的杀跌！下周的策略在这里！
0  游子无论异乡漂泊多久，生命之根天天连着故乡
2  教育那些事：高考后，优势专业与学校的选择（二）
0  上联：东升旭日惊飞鸟，下联怎么对？
2  教育部：严禁宣传“高考状元”  一旦发现严肃处理
3  利比亚海军救起300多名偷渡者
0  日本国歌翻译成中文是什么？
3  特朗普当政对美国来说到底是有利还是有害？
4  CF手游擎天和屠龙对于不擅长玩刀的人来说哪个好一点？
1  瑞士等发达国富豪为何选择瑞郎币？原因是比比特币还强的避险保值
1  内蒙古奥鑫招标代理有限责任公司
1  华特迪士尼公司最新财报出炉：上海迪士尼乐园今年3月前客流曾减缓，3月后明显回升
1  康达尔危情：年报难产存退市风险  京基集团提请罢免公司董事长
1  金融开放有序落地  外资机构疾步入场
0  上联：长春春长来长春，如何对下联？
4  键盘输入“我长得”后面是什么，我先来：我长得丑死了吗？
0  《杂卦传》的主要内容是什么？
0  郭德纲本名是什么，于谦姓名中为何没有辈字？
1  股民学校：揭秘超强股的走势特征和逢低买入机会
2  西安小升初电脑摇号加面试，要不要报面试培训班？
4  《魂斗罗：归来》魂斗罗战士再出征  地球E-137拯救行动开启
2  如何看待人民日报发文痛批‘沉睡’中的大学生：你不失业，天理难容？
3  这3名烈士，我们不会忘记
3  老汉十年没洗澡，邻居报警，警察佩戴防毒面具进门
2  有会日语的朋友是一种怎样的体验呢？
0  何雨春老师彩墨画作品  II  民族情系列——山歌
4  韩服排行榜一出，次元行者：你们几个真给我们家族丢人
0  上联：一人一碗一双筷，怎么接下联？
1  入职一个已经上市的公司好，还是一个计划两三年上市的公司好，为什么？
4  索泰杯决赛第二日总积分排行：TyLoo战队获得冠军，4AM战队第二
0  微屏玉指书佳句，下局怎么接？
3  温莎城堡焕然一新迎接哈里王子婚礼  “婚礼经济”商机无限
3  韩国20人整容后集体得上败血症，对于这个问题你怎么看？
3  因退出《伊朗核协议》而犯了众怒的美国会被世界孤立吗？
3  全球最值钱的坑，这里的钻石价值高达上千亿！
1  巴菲特：4000亿损失的大灾害有2%可能性发生
3  伊核协议撕毁后，中方给伊朗一颗定心丸，全力阻止冲突爆发
4  引领时代更替——国服杨戬寒冰带出杨戬角色独有的特色
3  日本地铁为什么没有安检？
4  怎么拼乐高才不累？
4  《机械迷城》作者新作《Chuchel（脸黑先生）》寻找最纯粹的童真
2  奇怪，公安院校公安专业应届毕业生却不能参加公安联考入警，为啥
3  陆路从哪条线走可以安全进入伊朗？
3  盘点那些人体世界之最，绝对颠覆你的三观，网友都恶心吐了！
3  日本和以色列为什么会在贫瘠的土地上建立起高度发达的国家？
1  想通过网络赚钱，应该先从哪里开始学起？
1  被罚1.29亿  证券主持人廖英强却说：这让我家喻户晓
3  普京第四次就任俄罗斯总统，你怎么看？
3  美国退出伊核协议后，还会有其他协议国相继退出吗？
3  为什么日本人不买豪车攀比呢？
2  今天，我们缺失了什么？教养，从每一个细节做起！
1  庄家最怕什么？
4  公平一战，孙悟空与杨戬到底谁强？
1  “大盛会”少不了“好邻居”  东盟10国几乎都要来进口博览会
3  特朗普称将近期宣布是否退出伊核协议  中方回应
0  那些喜欢买带有美国国旗图案物品的人是什么心态？
1  北大教授花万小时悟出“MACD风洞战法”，吓得庄家出高资跪求删文
0  上联：雨润红花朵朵鲜，下联如何对？
0  厚积薄发真正的意义是什么？
2  在高考数学中争分夺秒，掌握这4点至少多拿15分！
2  中小学学生上学时间有了明确规定，你怎么看？
2  四大“工”子—华中科技大学，与隔壁兄弟间的恩怨情仇的985！
0  上联：醉吟古今月，下联怎么对？
1  股票，期货配资有没有市场前景？
2  少儿英语学习的价格高吗，想给孩子报在线英语？
1  太平人寿临沂中心支公司参展第五届资本交易大会
4  Switch国产独立游戏《世界征服者  X》将免费更新大型资料片
3  美国基因疗法逆转生命，活到130，身体只有22岁！
3  普京的总统专车为什么不是拉达或伏尔加，而是奔驰？
3  为什么欧美国家的领导人越来越年轻化？奥巴马、马克龙、特鲁多、库尔茨，深层原因是什么？
4  DNF：瞎子只能混团，输出抢不了DPS？版本更新本职业装备增强
2  学校的权益部是干什么的？
4  魔兽玩家脾气大，游戏内分装备不均，一言不合黑掉服务器
3  想要打败以色列有多难？
2  兰州市民办中学5月12日开始报名  今年将招生2700人
1  珠海润都制药股份有限公司关于召开公司2017年年度股东大会的提示性公告
3  缅甸14岁花季少女肚子内长16.8斤巨型肉瘤
3  以色列现在挂出了免战牌，声明无意升级战争，对此你如何看待？
0  出句：故乡月是心头月，怎么对句？
2  3所“最不出名”大学，却是211名校！每年高考分都很低！
4  吃鸡总被舔！一个菜鸟玩家的绝地逆袭
3  为什么在长待7年的叙利亚战争中，联合国发挥的影响力有限？
0  原创上联：月落星稀天将晓，如何对下联？
4  三国杀为什么逐渐消失在人们的视野里了？
1  波段炼金秘诀
3  中华人民共和国政府和印度尼西亚共和国政府联合声明
3  美国的富豪真的能左右国家吗？
2  又创新高｜2018年全国高考人数达975万人！你准备好了吗？
2  便民服务——中高考考生注意啦
1  超越英国！「美国加州」成世界第5大经济体
4  模拟器玩FC游戏怎么作弊呢？
1  兵团14个师进驻西安，与家电商会等20余家企业面对面
4  《王者荣耀》S11赛季，强势的单带英雄有哪些？
0  明清文化，平遥古城
4  绝地求生：五种最受玩家欢迎的物资  背包满了都不舍得扔！
3  这些冷知识，看完让人有些哭笑不得。
4  Fate系列已经过气了？带你看看Fate在日本的真实人气
0  对联:心花，烟花，昙花一现？
0  上联：挥拭腮边泪，下联怎么对？
4  绝地求生：4AM粉丝发帖，万字长文指出战术缺陷，cs玩家跟帖点赞
1  阿根廷央行再出10亿美元“救市”  比索收盘依然创纪录新低
1  金融投行“钱”途无限的岗位在哪
2  这9所大学不是“名校”！但有些专业却特别厉害！
3  投票事件过后，联想今后的日子该怎样走？
2  河南省青少年航海模型教育竞赛（洛阳赛区）成功举办
4  侍者之秘技！《天下第一剑客传》密印系统揭秘
0  用中性笔练字怎么样？
0  上海人怎么看黄圣依？
2  高考志愿影响了你的未来吗？
2  娄底职院蒋太礼：热情让工作变得有趣
2  中央财经大学、北京林业大学、北京建筑大学的招办主任现场答疑！
2  北大清华的那些高考状元，毕业后干什么去了？很多人都不知道
4  极品飞车17：开超跑奥迪R8街头飙车被警车追究竟有多刺激
4  论音乐的重要性  梦幻西游玩家依靠听歌竟成为全服第一红？
1  重磅：著名证券栏目主持人利用节目推荐股票，操纵39只股票被罚
3  日本的自动贩卖机享誉全球，但为什么进军海外却屡屡失败？
0  我有个上联，请大家指教：中华上下五千年。请个下联？
1  互金情报局：资管新规打破刚性兑付  已有银行停售保本理财产品
0  上联：老子骑牛读书，下联怎么对？
4  DNF：装备毕业还有这种操作？这就是普通人和大佬之间的差距
4  RNG抵达柏林，姿态透露签证受阻的原因时含怒称：我们做得到！
3  副手趁总统外出访问夺权，不曾料到8年后，总统带兵打了回来
0  一夫妇连生10胎都是女孩，春节对联写着。上联是，家有千金不算富，请答出下联？
4  期待！今年E3上《使命召唤15》将公布僵尸模式细节
2  新华书店算事业单位吗？有编制吗？
0  墨汁里可以加酒吗？
3  日本网民吐槽：波兰教科书里的世界各国人都很糟糕
0  上联：一个好汉三人帮，无巧不成双，下联怎么对？
4  有哪些已经凉了可是你们还在坚守的游戏？
3  中国生产“假鸡蛋”销往欧美？法媒为中国喊冤
0  对联：清风一片天，明月万里眠。如何对上联或下联？
3  韩国本国公民去济洲岛需要持什么证件？
3  《东京食尸鬼》中铃屋什造是男的还是女的？
0  诗句：春雨入江行千里，如何接下一句？
3  投票事件过后，联想今后的日子该怎样走？
4  王者荣耀：宝刀不老的eStarPro队伍，能否迎来他的第二春
2  在贵州一个县城高中的普通班，考清华北大现实吗？
3  2018年美国中期选举，你认为特朗普会下台吗？
3  男子在餐车就餐遭拒绝，扬言要曝光乘务员，你怎么看？
2  学习充电的机会来啦~书法培训、国画培训，共60个免费名额！
2  上海财经大学、中央财经大学、对外经济贸易大学，三者之间应该如何选择？
1  银行卡没有钱，如果一直不用，每年都扣年费等等费用，十年二十年后，银行会主动来要费用吗？
2  中国大学top5座次排定，您认可吗？
2  北大校长林建华的校庆致辞是自己写的吗？
3  三毛定居的宿命小岛，地震频发或将不复存在？
1  第三届丝博会延安签订合同项目33个总投资447.38亿
0  上联：半真半假半明月，如何出下联？
0  上联：孤舟劈开半江月，下联怎么对？
4  PUBG好汉杯，NW紫蓝单人1V4灭队OMG，网友：加鸡腿
3  美国3名抗议者焚烧国旗被捕，警方：言论自由就能纵火？
2  关于人工智能方面的研究生专业有哪些？
0  今世缘第七届职工文化节开幕
1  巴菲特股东大会首提虚拟货币：最后的结果是会很糟糕
3  如何看待扎克伯格给混血女儿招保姆,  年薪84万一个月休息15天，要求中文流利？
3  美国打伊拉克为什么没有拿走一滴石油呢？
0  上句：飞蛾扑火，如何接下句？
4  5月12日KPL比赛，RNGM24连胜被YTG在第一局就终结，你怎么看？
4  大头儿子：大头儿子帮爸爸送快递不负责任，结果毁了快递里的东西
4  我的世界只有一棵树一个泥土怎么获得水可以用mod？
4  MSI：RNG稳健如风豪取EVS，Mlxg：除了峡谷先锋，我全都要
4  《暗夜古宅》百蛊城疑云密布  狼人暗藏伺机而动
3  各国领导和美女握手，马克龙最绅士，普京像跳舞，特朗普眼神亮了
0  上联：石路石桥石铺石，如何对下联？
0  这段发言，文艺青年看了都说好！
4  有哪些冷门游戏推荐？
3  美国经济最发达的加州为什么要一直闹独立？
0  如何把书店打造成城市文化地标？
0  上联，红烛流泪诉离情，如何对下联？
3  直接用行动说话！一盟友军事行动与美关键决定无缝衔接，局势恶化
4  我的世界神奇宝贝黑暗版：很好看的冰雪巨龙
1  物流与采购联合会：4月全球制造业PMI回调  全球经济增速放缓
2  如何看待人物《奥数天才坠落之后》一文以及付云皓的回应？
3  美国第一夫人梅拉尼娅白宫演讲，倡议帮助儿童“成为最好”
3  马哈蒂尔重申争取特赦安华  不对纳吉布“复仇”
3  特朗普为什么要跟伊核协议较劲？
2  考研被嘲讽？把这些话甩给他们！
2  速收藏！北京十六区就近入学政策举措一览出炉
4  地下城与勇士，地下城私服60版本  变态服私人服务器游戏
2  面试官是个声控？教你十分钟拿下
1  2018年天津市创新创业大赛正式启动
4  绝地求生：击杀人数最多的步枪排名，AK和M16倒数，第一并不是M4
1  家族财富被稀释，背后有这5个物理定律丨沃顿商学院游学笔记
3  建国之初，法国曾主动提议与中国建交，但提出一条件我国霸气拒绝
4  《王者荣耀》s11赛季各个位置英雄梯度怎么排？
4  DNF：韩服改版后混伤变为百分比，鬼泣这一改版究竟是福还是祸
1  千载难逢！在太原的融资实战公开课
3  利比亚难民后后悔推翻卡扎菲吗？
4  《我的世界》铁傀儡吃下钻石后，变成了钻石傀儡，还有这种操作
0  取一夜春雨，煮两壶春风。折两枝桃花，酿一坛相思。如何对下一阙？
4  我的世界，你的史蒂夫什么职业，最后一种肯定是大神
4  国内第一ADUZI天价签约虎牙，首播每分钟赚1000元
2  电箱吉他什么牌子好，性价比好？
1  金价跌破1300？诸葛盈：更可能涨至1350盯紧美元和特朗普举动
0  果真字如其人！这姑娘写的每个字都刚劲有力，朋友直呼美极了
0  三个历史上的真实故事
1  京东财报多个指标放缓，Q1业绩创新低，刘强东身家一夜缩水26亿
2  高考临近，家长需要在这期间注意一些什么？
0  山料和籽料有什么区别？
4  《文明6》春季更新，大不列颠终于脱离谷底
3  美元正在变得无比重要，普京已经发现了这个问题
0  立夏夏未至蝉声声，如何对上联？
3  普京是个好总统吗？
1  股民：从60万到20亿传奇高手的自我总结！（好文）
1  特朗普手握原油“核按钮”  伊核协议尘埃落定后油价会崩吗？
3  加沙发生爆炸致死6人
1  时隔13个月赴韩人数突破40万，你怎么看？
2  孩子成长的关键——家庭教育
3  中国17名“重点人物”火急飞奔伊朗，要去干嘛？
0  关于诗词写作中的几点建议
1  砰砰砰，地雷阵突袭，年内已17炸！只要踩中雷，基金跌幅超股票
1  中行在巴基斯坦启动人民币清算结算业务
4  RNG晒出征照引发围观！教练在研究MSI对手，Karsa在看财经？
0  上联：荷塘月色美，求下联？
4  《三国杀》武将绰号有哪些？
0  解密《风月宝鉴》之二
3  美国总统保镖戴墨镜有什么用？答案居然这么简单
1  汇东管道2017年营收6260万元  净赚468万元
4  王者荣耀：初夏新体验，收集特饮必得特效好礼，夏日皮肤新爆料！
4  DNF：最服没本事也要卢克带两酱油的人，真是害人又害己！
3  乌克兰民族是如何形成的？
1  中国股市到底缺的是什么？如何激活？
0  国画人物画，画家刘子玉老师《降龙罗汉》等罗汉图系列作品请收藏
1  老股神不为人知的几件事，黄金搭档巴菲特与芒格的“不为清单”
2  阿罕布拉联合学区被告纵容篮球教练性虐待案封存敏感档案
3  美国的中文名字为什么是美国？
1  博天环境集团股份有限公司第二届董事会第三十九次会议决议公告
0  上联：东升旭日惊飞鸟，下联怎么对？
4  《生化2》、《鬼泣5》发售？卡普空计划今年将有两款大作
1  亳州药材市场每日观察（四十三期）
3  你认为马克思的理论有不足之处吗？
2  扩散周知︱教师们看过来~东坡区要从区外考调优秀教师80名！
3  俄罗斯在普京之后是否有可能再次发生解体？
4  kpl史上有哪些意想不到的偷家成功例子？
0  上联：杯中藏美酒，如何对下联？
1  平安好医生的长线价值具体体现在哪？
0  上海曌丰文化讲述古籍辨伪的方法
1  巴菲特说：“我将把所有的钱投在这里”——跑赢95%投资者的秘诀
2  码教授P84开班典礼成功举行，新的征程再次开启
1  摩根大通：人民币赶上美元至少还要20年
4  王者荣耀亚瑟出什么装最厉害？
2  济南高新区实验中学李倩：让学生爱上英语课
2  家长到底有没有必要让孩子上辅导班？
4  刺激战场：拥有你就拥有全世界！最强步枪M416全面解析！
0  探访“北京书市”：古旧书受欢迎  特色书店聚人气
2  四六级是我从专科生到研究生逆袭的起点！
0  上联:院有竹兰能悦目，请才子佳人下联？
1  杜坤维：爆款基金亏损拿什么来避免？
2  部编一年级（下）语文每课字词汇编（上）
1  三大股指集体收涨  海南板块午后拉升
0  为什么赵云三枪没刺死周仓呢？
1  短线炒股票一般需要注意什么？
2  小熊的尾巴、我是小小营养师……这样的公开课你上过吗
4  大转移毁了DNF？那这三点，就是让DNF起死回生的救星！
3  大国博弈！特朗普面露凶相，伊朗紧急求助中俄
3  空姐失控说了一句话，全机乘客被退款
3  美国总统特朗普的年薪是多少？
1  机会依然注意今天的节点
3  迪拜街拍加长版奔驰G，国内根本没有，估计不能越野了！
3  女子打急救电话遭讽“总归是要死的”！命已经这么不值钱了吗？
0  国内名茶，排名不分上下，你喝过几款？
2  高考生物复习策略（2）统揽教材实验，熟韵设计原则
0  下联：落樱如雪惜春残，如何对上联？
2  高中英语必须掌握的1920个固定搭配（四），高考英语提高30分
0  50年代彩色连环画报故事：《真假李逵》卜孝怀  绘
3  Gigi又陷歧视门：不仅辱华，还歧视黑人！一手好牌打得稀巴烂
3  世界各国都送给了“联合国”什么礼物？日本送钟，中国最别致！
2  小学数学必背公式定理汇总！替孩子打印贴墙上，掌握6年次次高分
0  张胜利（德道经）第一百三十章
3  利比亚难民后后悔推翻卡扎菲吗？
3  美国打伊拉克为什么没有拿走一滴石油呢？
2  上课时学生手机响个不停，老师一怒之下把手机摔了，家长拿发票让老师赔，大家怎么看待这种事？
0  小故事中理解成语（一）
4  《进击的泰坦》沙漠游戏
0  方舟子说象棋源自印度，中国古代没有大象，你认为这种说法怎么样？
2  中国已经消失的四所世界顶尖大学，存在虽短，却影响至今
2  慕课如何助高等教育“变轨超车”
0  公司起名字可以用成语吗？
4  LOL大魔王faker：想她，她走了也带走了活力
2  美国优秀私校PK免费公校，留学该如何选？
0  字如其人，看互联网三巨头的书法
2  吉林大学为什么力压大工和哈工大，成为东北第一学府？
1  产寿险分裂七大阵营：一季度72家中小保险公司亏损
2  研究生毕业再考公务员好吗？
4  隐居深山，三万代理，日入几十万！
1  农行和工商选择哪个比较好呢？
1  巴西市场美元汇率大涨升破3.60关口  创近两年来新高
3  别上当！这个中国人看了很舒服的实力排名，我们别拿来当好事！
1  我国海关全面严管进口水果，今年水果价格会涨价吗？
0  汶川，风雨十年又逢春
4  王者荣耀各个英雄的国服第一分别是谁？
2  北京海淀区首次为民办校校长举办教育家办学实践研讨会
1  美女总裁说：想改变口袋就要先改变脑袋，原地踏步，就是死路一条
3  泰国团体举行集会要求年内举行大选
3  加州法官最终裁定  要求咖啡企业警示癌症风险
4  梦奇越塔断线，敌方四个人去抓梦奇，求梦奇心理阴影面积
3  「高清大图」普京就职全过程回顾
4  怎么看王者荣耀KPL比赛Hero被观众弹幕吐槽是在演，故意让QG进不了季后赛？
4  韦神反向Q被LOL官方翻出来恶搞，那一箭，飞了三年终究是回来了！
0  黄飞鸿作为一名武术师，为什么会成为一个影响波及全球的武林人物？
4  3D游戏美术设计培训是教哪些内容
4  有哪些可以被称为“神作”的网络小说？
3  投票事件过后，联想今后的日子该怎样走？
1  鲟龙科技3度冲上市惨败！大股东苦守12年无果，天邦股份成接盘侠
2  你跟大学只差一个摄影艺考
3  如何评价菲律宾总统杜特尔特？
4  GTA6认识一下和发布时间
0  上联：酿成春夏秋冬酒，下联怎么对？
2  成都有哪些比较好的it培训机构？
2  大学空闲的时间是做兼职好，还是自己在宿舍好？
1  定了！利群将正式收购乐天玛特，青岛人又有购物新去处！
4  在《我的世界》中创造一个满是木头块的世界  进去后一瞬间就瞎了
1  吉祥人寿酝酿增资18.54亿元  用于补充资本金
1  实质性违约两年后  “11蒙奈伦”启动兑付
0  王羲之与伟大领袖书法对比  似曾相识！
4  Kakao：LPL赛区是韩国打野的坟墓，离开KT让很多粉丝失望了
1  东方略2017年业绩亏损1655万元
0  上联：泰山黄山赵本山，如何对下联？
1  中国货币政策将如何走向？央行这个最新报告定调
0  在西游记里观音菩萨为什么怕孙悟空把龙女拐跑了？
3  看完日本女议员打架的场面，再看韩国女议员打架的场面，差距很大
3  喜讯！中国再收获一“小弟”,  安倍痛心，白宫：在亚太的布局毁了
2  英语教学中可以实现哪些信息化手段？
4  玩游戏玩到该游戏停止运营是怎样的一种体验？
3  古老神秘预言：2040年中国将称霸地球？
3  如何看待网友父母伊朗遭遇车祸，中国平安却要求国内家属先提供材料这一事？
0  上联：老子骑牛读书，下联怎么对？
1  几乎每一个银行工作人员都劝说顾客，不要把钱存入余额宝，对此你怎么看？
2  监考这件事儿
3  如果希拉里担任了美国总统，美国会怎样？
4  新版本到底选哪位打野上分？不妨试试这几个削得不惨的吧
2  国际护士节：展现“天使”风采  传递爱与关怀
4  汤姆猫跑酷亲子游戏
4  中国在高山上修天梯，两分钟爬一座山，荣获世界第一
1  丙肝药商歌礼或成香港“生科第一股”
4  全球爆发生化危机你会用什么武器？
3  征服欧洲的成吉思汗是否能算成中国人的骄傲？
4  王者荣耀：金币难攒，应该购买哪几位性价比高的英雄上分迅速？
3  美国退群后，又提出了对伊朗核设施侵入式检查的要求，伊朗如何回应？
1  一个股市小庄家告诉你洗盘小散怎么来应付
4  游戏主播这个职业好当吗？
1  什么是股市的大盘背景？如何分析大盘背景？
2  中专毕业证丢失了，原学校可以补办吗？
0  上联：鸦鹊枝头谈福祸，下联怎么对？
2  课本习题疑难讲解，五年级数学下册课本练习十六第14题
1  皇庭化界  立地为极｜皇庭中心大客户签约仪式完美落幕
3  印度一男子不顾劝阻要和熊自拍，被咬死，大家怎么看？
1  从相爱到相杀  币安赵长鹏回应红杉诉讼一案
3  罕见老照片：从7岁到27岁，朴槿惠的那些青葱时光
3  最奇葩任性的国家！靠卖护照和旅游业生财，最高峰竟叫奥巴马山！
3  怎么看待德国、法国表态“不考虑美国，将继续执行原有的伊核协议”？
4  电竞圈究竟有多乱？
0  如何才能读懂《易传》？
3  投票事件过后，联想今后的日子该怎样走？
1  马鞍山市示范园区：聚焦项目建设  助推园区经济发展
0  杨宝忠老师获得陈家沟太极拳协会授予当代名师称号
3  92岁前任手撕现任！马来西亚大选将至  厮杀惨烈
2  中考体育进行时！区教委现场巡视检查！
3  投票事件过后，联想今后的日子该怎样走？
0  上联：岸边垂柳枝繁叶茂，下联该怎么对？
2  哈市创客教育+教育云平台亮相全国教育团展  小学生设计的物流机器人强势吸睛
2  北大校长“读错字”勇气致歉  大诗人滕远渊谈：这校长还得当下去
3  摩洛哥与西班牙联合行动  摧毁与IS有关恐怖团伙
2  我花了2W报班，啊，我只花了20……
2  这5件事，家长再不教会孩子，将来肯定吃大亏！
2  四川艺术职业学院原创戏剧《万年台》获全国第五届大学生艺术展演一等奖
1  社保里的钱可以取出来吗？不要到现在都还不知道哦
0  上联:苦菜花迎春花山菊花三花竞放，如何对下联？
4  有什么好玩的游戏推荐？
2  “荆楚好父母”公益巡讲走进蕲春三小
3  “带路党”台子都搭好了，最后特朗普却不来了
3  “5.12”是个沉痛的日子，请不要再用照片和细节戳痛灾民
3  日本F15升空监视俄军侦察机，返回后发现导弹弹翼没了，是怎么回事？
0  中国“神秘”村落，几兄弟共娶一个老婆，这样分孩子
1  新泰再添一件中国驰名商标
1  全国最新油价，5月12日起最新汽油、柴油价格
0  下联：两岸清风拂绿柳，你能对出上联吗？
3  特朗普正式宣布退出《伊核协议》，伊朗会因此而害怕吗？
4  英雄联盟卡尔英雄池真有140个吗？有没有他不会的英雄！
4  剁手倒计时！2018年Steam夏季特卖活动将至，快整理好愿望清单
3  美国放弃契约精神，选择枪炮解决问题，中国巧妙出招赢得核心博弈
3  联合国大会牵头“建群”改善世界环境  遭5国反对
3  世界上任何一个国家的普通百姓，在主权和人权都面临挑战的时候，会优先选择哪个？
2  全民阅读进校园  作者  王志喜
2  2018年法考大纲即将出台
2  南明甲秀高级中学牵手上海格致中学｜打造百姓上得起的优质公立高中
0  看红楼里的丫鬟，主子尊贵丫鬟就相当于半个主子，没人敢惹
2  惊了！贵州高校竟然可以这么美，来看看有你母校吗？
4  正确的游戏分享方式，这样才不会被好友嫌弃
4  《精灵宝可梦》图鉴129：最凶残也是最强的宝可梦——鲤鱼王！
4  大熊dota  新英雄齐天大圣  看孙悟空七十二变dota路人精彩一局  5
1  核电成东部沿海地区清洁能源主力
2  女教师很委屈“我只是不想让自己受到伤害”
2  邹平县高中面向2018届优秀师范类毕业生公开招聘事业编制教师公告
0  用条件推演式化解伪问题——《说话的艺术》
3  特朗普被美国国会提名2019年参选若贝尔和平奖的候选人，特朗普能当选吗？
2  好消息！规划80个教学班，济宁高新区科技新城中学明年9月启用
4  王者荣耀：拥有这3个英雄皮肤，你的账号至少值万元，甚至更高
3  这个地方的印度人自称中国人，小孩不学印度语，女生不嫁印度人
3  美国建国不过两百年，为什么会成为世界强国？
2  潍坊学院和德州学院哪个好？
4  阴阳师里的彼岸花和塔罗牌是什么关系？
2  2017年全国教育经费总投入达42557亿元
0  为什么在唐朝的评论家眼中，欧阳询只是二流三流甚至是四流的书法家？
0  淳安余氏：威坪（余岸，万荣公五）
1  再生资源行业投资前景：市场规模超万亿
2  我州普通高中选课走班现场推进会在木里提出：“选课走班”将成为我州普通高中学校教学新形式
2  平江安定中学关于学生放学后在校外商店吸烟情况的说明
4  王者荣耀：T0打野裴擒虎，最正确的铭文出装，一言惊醒青铜人
1  委内瑞拉通胀率全球最高，飙升13779%，靠股市和比特币赚钱来对冲
0  上联：双肩挑世俗，怎么对下联？
0  古代没有号召全国说普通话，那么地方官员入京要如何和其他方言不同的人交流？
3  如果特朗普宣布退出伊朗核协议，对伊朗货币会有怎样的影响？
2  看看那些小学生考试时的“神级”答案，老师看了脸红
2  因为汶川需要所以我留下来
1  一生小米任烟雨——雷军
3  意大利华人食品厂涉危及健康被停业  罚款1万欧元
4  王者荣耀：无敌是多么寂寞！这三个英雄强到无敌却没人玩！
4  迷你世界：小乞丐暴露你的真实身份了吧！乞丐哪来的枪？
1  多因素叠加，石油板块持续上涨，股民：我们是要开心呢还是悲伤？
3  我国的武器再不好也是保护你的，外国的武器再好也是揍你的
4  当前刺激战场最好用的枪是什么？
1  央行：货币政策思路将从六大方面展开
0  上联：春芽羞涩探出头，如何对下联？
3  泰国这些奇葩事，在中国都是小事，在泰国犯了一条都要入狱！
3  手握美国国债1.2万亿美元，要是美国不还怎么办？
2  甘肃兰州：“四点半”工程解决家长的后顾之忧
3  房屋征收补偿方案可以作为诉讼证据？教你合法保留证据
1  唯品会股权结构变化明显  创始人沈亚仅持股12.7%
1  邱文皓：加息预期压制黄金反弹难  1328成下周关键分水岭
4  王者荣耀，为什么星耀以下很厉害的猴子，在王者局却没什么人用？
3  征服欧洲的成吉思汗是否能算成中国人的骄傲？
4  王者荣耀主播张大仙微博公布新女友照片！其实是号被盗了！
4  DNF攒蓝矿+红豆换荒古是一种什么样的体验？
3  韩国拟在2023年从美国手中收回战时指挥权
4  《王者荣耀》鲁班加强后，它的暴击伤害可以到达三万，你怎么看？
4  《幽灵行动荒野》沙漠游戏
0  一夜春风去！怎么对？
2  二战考研的心态都是怎样的？
4  KPL第一关羽！在他面前JC战队被打得毫无还击之力！
1  广州粤泰集团股份有限公司关于收到上海证券交易所问询函的公告
0  上联：公公公园谈公事，有哪些合适的下联？
0  “一夜秋风满地伤，残叶胜似菊花黄？”如何对下两句？
3  伊拉克人民现在过得好吗，有哪些变化？
1  国元保险落子山东
1  银行账本里透露出来的房地产现实，利率上浮也阻挡不住买房热情
4  DNF：低战力异界远古混团职业，你还怕没史诗套？平民也能爆肝
0  金庸武侠中武功最强的主角是张无忌还是石破天？
2  日记回家，空降兵捡到遇难女孩日记，保存十年！
3  泰国妈妈用一个菠萝，教育了女儿的一生
2  某高二理科生在期中考试中，弱学科变强，而强学科变弱，你怎么看？
3  你支持特朗普再度竞选总统吗？为什么？
0  四川地区首次同时发现20余座成汉时期墓葬
0  《二十四孝》之弃官寻母
4  不愧是瞎子，助手里某位天帝火了！阿雷呼吁各位勇士尊重瞎子
3  多喝水可补羊水？英国孕妇每日狂灌9公升水救胎
0  黎红雷教授第70次主持企业家祭孔仪式
1  保险存在的意义到底是什么，看完这个你就知道了
3  也门总统府遭空袭至少6人死亡
3  频频惹官司  苹果放弃在爱尔兰建数据中心
0  为什么找不到有关夏朝的遗址？
4  王者荣耀：安琪拉突然挂机说自己要生孩子，以为是借口没想是真事
3  美国参议员麦凯恩说他的葬礼上不请特朗普，大家怎么看？
3  伊朗爆发大规模游行，如果伊朗政府动用武力镇压，美国会军事干预吗？
3  还能代表美国？希拉里在澳大利亚又向中国开嘴炮
4  那些经常喜欢一个人玩游戏从来不和别人组团玩的人，是什么心态？
4  玩游戏卓越的游戏体验？你需要一片好的显卡！
0  经典著作《道德经》第十七章：政效
0  上联：新根拱裂千年石，如何对下联？
0  《道德经》人生智慧：有福之人有10种心态
4  百里玄策又削了，这个英雄到底哪里厉害，为什么总被削？
1  波兰KGHM铜业预计今年将达到或超过2017年利润
4  在英雄联盟5月8号更新的8.9版本里，有哪些比较重要的内容？
0  上联：古松迎来上山客，如何对下联？
3  特朗普恢复对伊朗最高级别经济制裁  伊朗航运一仓难求或再现
4  我的世界：搞了半天还是没有把匠魂搞出来，这游戏太伤脑细胞了！
0  上联：老子骑牛读书，下联怎么对？
4  游戏世界：一款经典的射击神游，剧情不错就是没中文
1  区块链笔记7——谈谈区块链的TOKEN（1）
4  为什么有人说LPL赛区是打野的坟墓？是哪位选手最先说的？
2  上课时学生手机响个不停，老师一怒之下把手机摔了，家长拿发票让老师赔，大家怎么看待这种事？
1  2018年，投哪些安全公司会赚钱｜专访苹果资本胡洪涛
3  大获全胜！中国最终果然成为最大赢家，韩国一针见血说出大实话
4  马化腾游戏毁了中国下一代，大家怎么看？
0  我有个上联，请大家指教：中华上下五千年。请个下联？
3  普京为什么特赦叶利钦家族？
2  虹桥中学第一校区举行安全疏散演练
1  4月份全球制造业PMI回调  经济增速放缓
1  共享单车就该这样管，你们说说对不对？
2  辽科大设教师和留学生专用阅览室  确实考虑不周！
0  为何老子，鬼谷子和徐福都是突然消失了？
2  西海岸迁建第12中学完工，新建36个初中班
0  上联：山水相依，独醉红尘万里，如何对下联？
4  网易新作抄袭堡垒之夜，这波吃相的确难看
3  马移民局：前总理纳吉布夫妇被列入黑名单、禁止出国
3  土耳其望加强与中国在能源领域的合作
3  镜头下：直面人性的12张图片，思考人生
3  为了维护这个兄弟国家在联合国的权益，中国连续动用16次一票否决
4  VR音游《节奏光剑》登顶Steam好评榜  尽情燃烧中二魂
1  光大银行信用卡的独门秘笈是什么？
1  曾血亏十年老股民终于将买卖点精准战法透露给了大多数亏钱散户！
0  上联：一勤生百巧；怎么对下联？
3  韩国LG摊上大事了，或涉逃税100亿韩元
4  观星阴阳师：别老是来这里测试伤害了，我也是会还手的哦！
0  中国四大名著养活了半个影视圈，为何只有《水浒传》翻拍最少？
3  史上最大收购：日本武田制药以622亿美元收购爱尔兰制药公司Shire
3  朴槿惠在监狱里服刑平时能拿笔写字吗？
1  投资顾问有多少可信度？
0  上联：文房四宝千秋志，如何对下联？
0  56米现代版“清明上河图”勾勒枫泾古镇风貌，真的是强大！
4  哪些游戏让你流过泪？
4  美丽是原罪，被刻板印象伤害的中国女性出路在哪里
0  上联：山水含芳意，下联如何对？
3  解读权力的游戏，好看值得重温
0  方舟子说象棋源自印度，中国古代没有大象，你认为这种说法怎么样？
4  这8个超级有趣的《复仇者联盟3》彩蛋你知道吗？漫威粉必须码哈哈
3  美国打伊拉克为什么没有拿走一滴石油呢？
0  上联：公公公园谈公事，有哪些合适的下联？
2  武进：谈理想、话青春、讲法制——未检检察官走进高职院校做专题讲座
1  常规自选股添加，十字星爆玄机谁将补龙头空缺
3  以色列士兵开枪打死两名巴勒斯坦人
1  守财奴三周年承载风雨勇往直前，感恩投资者一路相伴
0  古龙武侠世界中十大传说级武功？
4  如何看待KZ教练说“我是前RNG教练，我清楚他们的BP”？
2  课堂评价十大误区
0  上联：年难过，年难过，年年难过年年过，如何对下联？
0  史上有哪些曾风靡一时或被大量使用后被证明是有严重危害的东西？
0  上联：吟诗作对有情意，如何对下联？
1  20%多的产能关停+小厂淘汰，铝质电解电容器缺货比MLCC那波还要厉害！提价幅度都不太敢想
0  叶自成：伟大民族精神是我们自信的底气
1  温馨提示您：这5类信用卡最好不要用！它们的存在有如鸡肋
2  上课时学生手机响个不停，老师一怒之下把手机摔了，家长拿发票让老师赔，大家怎么看待这种事？
2  为什么教师工资不高，每年去考教师的人还这么多？
0  原创上联：月落星稀天将晓，如何对下联？
4  海外玩国服逆水寒不删档测试延迟高怎么办？延迟卡顿解决方法
0  上联：红楼藏宝玉，下联怎么对？
1  江苏丽岛新材料股份有限公司2017年年度股东大会决议公告
2  这可能是我看过，最全的中考物理高频知识点总结了！替孩子收藏了
0  上联，月色淡淡映千山，如何对下联？
3  中国驻世贸组织代表呼吁启动上诉机构成员遴选程序
2  建立大学生就业“练兵场”
1  巴菲特股东大会看点有哪些？
1  如何看待茅台更换董事长一事？
1  次新股集体井喷  A股上涨趋势可能才刚开始
3  日本厕所竟然提示“不要在里面吃饭”？更可怕的是这些细节……
3  和中国最友好的国家
0  上联：泰山黄山赵本山，如何对下联？
4  英雄联盟，几个最好上分的下路组合，让你跨越青铜大门
1  中富通集团股份有限公司2017年年度股东大会决议公告
2  小影一一新狂人日记之三
1  华富策略精选基金最新净值涨幅达1.95%
0  《红楼梦》林黛玉：一颦一笑贪嗔痴，水晶灵窍落泪人
1  A股入摩近在咫尺，外资布局曝光
2  荥经县严道四小召开“法治进校园”专题会
4  ios横版游戏ios有什么横版过关游戏？
3  世界之最（一）
4  《绝地求生》改版后新秀崛起？M16A4被打入冷宫！
0  河南“许昌人”遗址又有新发现！
2  第三届全国基础教育信息化应用展示交流活动在京举行
2  2018年中级会计职称考试及格保证，做到下面三点！
1  央行：互联网机构不得提供任何形式的黄金账户服务
3  伊朗有何资本能不惧怕美国？
1  典型轮番攻击，波段大牛都是双鬼拍门！
1  币圈思密达，明星代言交易所！大妈主力军！
1  黄金外汇中应该注重形态，还是注重点位？
2  文综270+，理综290+，高考状元们的经验分享！答题有套路！
4  《王者荣耀》屏蔽自己的战绩玩家都是什么心态？
1  短线炒家的“护身秘诀”
1  投资30亿元氢燃料电池生产项目落户佛山南海
0  上联：醉吟古今月，下联怎么对？
4  刺激战场：学会这几点吃鸡技巧，上分超级简单
3  俄罗斯有多强？
4  csol还能玩多久？
0  流传了2000多年的绝世珍宝奇异消失，如能出土必是世界瞩目
0  上联：北雁南飞双翅东西分上下，如何对下联？
1  江苏必康制药股份有限公司2017年度股东大会决议公告
1  银行理财经理去证券公司可以做什么岗位？
4  因年龄因素，Navi将租借iLame_ru参加PGI预选赛
3  戏剧性一幕，纽约“反性侵”检察长被爆性虐丑闻辞职
4  火影忍者手游5月大版本内容：十人团战玩法，忍具系统上线
3  伊拉克议会长表示，伊拉克自萨达姆倒台后并未取得任何进展
4  LOL电竞圈四大花美男！网友：第一名靠颜值征服观众？
3  伊拉克的现状到底如何？
0  上联：一夜春风去，怎么对下联？
3  美国退群后，又提出了对伊朗核设施侵入式检查的要求，伊朗如何回应？
2  中国最好的20所大学是什么？
0  拜财神那么久，您是否知道自己拜的是哪路财神？
2  孩子转学了，老师把转学的家长全部踢出了微信和QQ群，老师这样的做法合适吗？
4  我们该如何正确购买到喜欢的游戏？
0  上联：花落两三片，怎么对下联？
4  还在烦恼如何带过兵线吗？这4个英雄表示没有任何问题
1  百场创新型企业招聘会在宁举行
4  王者荣耀主播张大仙新女友竟是乌龙？为了直播不敢认还是另有所图
0  这幅画的作者是谁？
0  你最喜欢哪首描写四月的诗？
4  火影忍者：火影手游新忍爆料，御姐大佬——红莲
3  特朗普和伊朗闹翻，还为这事跟德法唱反调，闹得美国“众叛亲离”
1  央行等4部门联合“围剿”民间借贷，P2P怕了吗？
1  炒股票跟赌博有什么区别？
0  中央电视台法制栏目关注九支黄氏宗祠
1  美国基准原油收盘价格创4年来新高
0  方舟子说象棋源自印度，中国古代没有大象，你认为这种说法怎么样？
2  青岛嘉峪关学校：反欺凌课程、枫格立标课
0  「惊叹」｜梁实秋笔下的美食竟是这般味道？
4  第五人格祭司技能详解  第五人格祭司有什么技能
0  青龙戏白虎，江涛乐夜风。如何接句？
0  晋剧泰斗助阵并再收高徒！河北井陉这个剧团为何这般厉害？
4  梦幻西游：土豪鉴定150级装备时喜出破血，没想到只能当陪衬品
0  晴雯死后留下巨额财富，这么多钱哪来的？
1  微信怎么免费提现？？
3  日本人如何夺走中国烹饪的世界地位？
3  他们是好莱坞明星夫妻，子女多达六人
3  美国从伊拉克战争中得到了什么利益？
0  鸦片战争期间英军攻陷镇江，在京为官的曾国藩安慰家人天不降灾
3  有哪些国家有能力替代美国成为世界警察？
2  五莲的考生注意啦！2018年上半年中小学教师资格面试公告出台
4  天不藏奸：警察都赌在门口了，江啸一如既往的平静，心理素质真高
3  美国建国不过两百年，为什么会成为世界强国？
0  上联：绿水小桥一壶酒；如何接下联？
3  伊朗总统说伊朗将暂时留在伊核协议中
2  学校或老师有没有权利没收学生手机？
2  广东：民办义务教育学校生均公用经费财政补助不低于公办
0  中国最神秘将要绝版的5本奇书，只要能看懂一本就会改变人生
3  大玩前任攻略，特朗普五废奥巴马旧政，各国不满退伊核协议  看荐
3  查尔斯选择放弃戴安娜迷恋卡米拉，可能跟他成年前的不堪经历有关
0  为什么要多读书？
4  DNF：这位玩家用了不到500个神器灵魂，大赚两个亿
1  5月9日不可错过的股市资讯
0  中国的传国之宝九鼎到底去了哪里？
1  TUI开启自营酒店之路后  旗下的TUI  Blue酒店已发展到10家
2  高三党：师生间的经典对话，不是一般人能看懂的，你看懂了吗？
0  为什么人死要叫“有个三长两短”？
2  教育部：严禁宣传“高考状元”  一旦发现严肃处理
0  上联，梅雨天湿地湿人也湿，下联怎么对？
4  微软发布新一代Kinect，云生态系统的又一重要布局？
0  毛笔的执笔与运笔有正宗与非正宗吗？是固定形式吗
0  上联：秋风卷落相思叶，如何对下联？
2  江苏考生压线一本，能上什么好大学？
4  如何评价陶宏开这一类人？
2  农村的小孩可以在城里上小学吗，该怎么办理手续？
3  美国打伊拉克为什么没有拿走一滴石油呢？
3  迪拜的打工者，生活艰苦
3  哪位退休的教师领到百分之百退休金？
0  下联：荷叶无意添夏绿，如何对上联？
1  如何才能买到真茅台？
2  高考志愿提前批，很多人都说不填白不填，这说法对吗？
2  熊丙奇：不要以高校预算收入多少论“英雄”
3  如果世界油价还在100美元以上，俄罗斯会怎样？
4  王者荣耀里法强和法穿的区别是什么？
0  各位有伤感的古风头像吗？
0  南沙妈祖文化旅游节开幕  千名台商巡游为妈祖“暖寿”
4  LOL季中冠军赛：令人心疼，一组关于uzi的图
2  告别午后枯燥，全新厦门教育资讯
1  湖南第一高楼建成开业  主塔楼高452米
3  特朗普为什么可以随意废除此前美国政府达成的各种协议？
2  福建大学生毕业欢送会：俊男靓女边唱边跳，现场精彩正在进行
4  《头号玩家》里面的绿洲以后真的会出现么？
3  美国退群后，又提出了对伊朗核设施侵入式检查的要求，伊朗如何回应？
1  美甲店的业绩提高是否和员工有关系呢？
4  网易新游《第五人格》到底在玩什么？
4  王者荣耀：峡谷中新4大战神！凯皇垫底，第1后期一打五！
4  绝地求生：4AM亚洲狙神孤存，天命杯一枪爆头
2  错过了春招，难道你还不为秋招做准备吗
2  还有一个月就高考了，家长摸清“自愿梯度”很有必要，请收藏
2  教育部：中小学教材不得夹带教辅二维码
3  俄罗斯：总统普京参加纪念二战结束73周年活动，与老兵们亲切握手
4  王者荣耀：公孙离很委屈，大家都说她是妖怪，还好花木兰及时赶到
4  MSI：TL完美运营获得首胜，UZI下路被爆，RNG遭遇3败，出线危矣！
2  平昌县教育系统组团到小河职中考察交流
2  趣图集：不好好上课，却让老师无比崇拜的少年们
2  清华大学2018自主招生初审认定
0  上联：泰山黄山赵本山，如何对下联？
1  18元自助水饺的利润在哪？
4  轻松吃鸡无压力的诀窍，你get到了吗
1  天润融通2017年营收2.19亿元  净赚6470万元
3  美国前任总统与他国鉴定的各种协定，后任总统能随意撕毁吗？
2  贵阳教育、民政等部门联合检查发现——培训机构多存在消防隐患
2  自考本科选择什么专业好？
2  工业设计考研要考哪些科目
4  王者荣耀：近几个赛季压箱底的英雄  有一个还是当初的战神
1  为什么越存钱就越穷？
4  绝地实验室：带你来最新的游戏实测视频！
1  上海“老字号”打造新IP  两个月卖掉雪糕50万支
4  绝地求生：最受欢迎的三种队友  遇见这些队友躺着就能吃鸡了
1  放量上涨一定就是最好的吗？
3  洞房晚上男子偷偷跑去开房，新娘看到床上的人后，坦言：口味太重
0  30岁街头乞丐，学画6年，专画重庆老房子，一幅画只卖50元！
3  西方痛哭！中国这次反击下手太狠了，损失巨大，印度却白捡大便宜
0  上联:石榴花蕾点点红，下联怎么对？
2  北大最帅双胞胎是如何考上北大的？
0  鉴赏｜国内外艺术大师创作手稿之一，太难得了！
4  《第五人格》太难上手？教你这3招必定管用！
0  一语道尽生活之美
3  男子出售自家堪比庄园的宅院，售价竟然这么低
2  离高考只有一个月了，有什么好办法能提高英语和数学成绩？
3  美驻WTO代表新官上任就批中国？外交部喊话美方：不要倒打一耙！
1  MSCI近在咫尺，外资机构蓄势待发，这些标的才是投资者真正需要的
2  五四特辑｜天津体育学院五四红旗团支部（一）
3  俄罗斯惹出的祸？西伯利亚现7000个危险地下气泡，随时爆炸！
2  猪伪狂犬苗的免疫方案怎么做？
2  教育界最大的谎言是什么？你曾经深信的又是什么？家长需知！
4  目标3000万美金，DOTA2  Ti8奖金能否再创记录？
2  四川：严禁中小学在职教师在校外培训机构授课
3  普京检阅三军  莫斯科红场举行盛大阅兵式
1  29.56万元  银行业薪酬仍最高
0  上联：泰山黄山赵本山，如何对下联？
4  一款百元级游戏鼠标应具备什么样的品质  看它就知道
0  上联：春芽羞涩探出头，如何对下联？
0  在绘画上，是否是天赋决定一切？
3  “妈，你既生下我，为何又要无情的抛弃我？”——13岁女孩的困惑
3  投票事件过后，联想今后的日子该怎样走？
0  岢岚县古墓葬——荒沟墓群
0  “艺术朝阳”1500场讲座送到基层
3  印尼爪哇岛默拉皮火山喷发  当地居民被疏散机场停运
4  大家认为uzi和司马老贼，谁更强一点？
0  为什么很多人认为“孔孟之道”是害人的？
1  如何挑选银耳才能做出好喝的银耳汤？
2  违规发布虚假广告  或被取消办学资格
3  92岁马哈蒂尔赢得马来西亚大选  将成全球最高龄领导人
2  上海工商职业技术学院举行第十二届体育运动会第四届教职工运动会
3  普京很愤怒，下令立刻干这件事
0  上联:人生不易风风雨雨，怎么对下联？
1  如果手里有二十万，是理财还是存定期？
0  母亲节，如何写一首诗或一篇短文歌颂母亲？
1  《核财经》5月8日全球加密货币市场24H行情梳理！
1  福建文化产业：创新风劲一路高歌
0  书法能不能成为九年义务教育的主课？
4  斗地主：4飞机趁地主不注意溜之大吉，没脾气吧！
0  广州艺博会拟增“花城艺术之夜”
3  深度：纳粹的灭绝政策共谋？北欧强制绝育的“劣种”悲歌
0  书画名家：张志民笔下的山水世界
2  衡阳师范学院增列为硕士学位授予单位
3  威夷基拉韦厄火山喷发  已撤离居民：目前局面返家无望
2  大学里这6个神坑专业，毕业就等于失业，高考别选，考研别跨！
2  农村供养一个女大学生要多少钱？
3  巴基斯坦在哪些方面可以实力碾压印度？
2  高三生对校债“认捐”，学校能安心收下？
4  好消息！体验服更新面灵气上线  ssr召唤概率up再次开启
2  这些知名学府的题字都是出自谁手？
2  教育部：中小学教材不得夹带教辅二维码
1  英镑盘中跳水百点！大华银行：短线依旧看跌
2  这位美女妈妈简直天才！把英语词汇总成三字经，孩子一天能记800词！
2  人民日报荐读：一封家书惊动教育部
0  微屏玉指书佳句，下局怎么接？
2  87.0%受访家长认为应取消高考特长生加分
3  如果把俄罗斯交到纳瓦尔尼这类人手中，世界会发生什么变化？
2  如何给孩子讲解人民币的计算？
4  英雄联盟KZ战队的上单khan赛后接受采访表示：“打RNG只用了三成功力”，你怎么看？
2  广州幼儿园视频监控，家长可以看吗？
1  惊天大逆袭，A股迎来反转？破净股降至80只，揭秘史上4次底部特征
4  《荒野行动》S2赛季强势来袭  双瞄具系统即将上线
0  河南豫剧与京剧哪个更为全国观众所接受？
2  中国大学生体育舞蹈锦标赛在郑大举行
2  深圳教育新闻，向您道晚安
0  梁园区总工会举办庆“五一”职工书画展
0  中国古代帝王为何对长生不老药执着不已？
0  “小个头”书写“大人生”！羊晓君隶书展亮相浙江美术馆！
0  旧祠新花颂千古，如何接句？
3  为什么英美的国旗可以印在内裤上？
2  现在很多幼儿园都在学珠心算，这对孩子的数学启蒙有好处吗？
0  大家怎样看待——近日蔓延在书法圈的！——退师公告！
0  上联，秋深满山多秀色。下联？
2  现在开始备战2019国考，申论要怎么准备？
2  广东佛山一教师出差飞机上改试卷走红，5小时改完210份，你怎么看？
3  各国领导人去滑雪场：奥巴马雪中打滚，最后一个受广大女性青睐！
1  交易提示：三丰智能临停拟披露重大事项
4  武林外传：没想到123也能成为配角，123侠影攻略！
2  “鸿鹄之志”北大校长读错了不重要，这个成语的典故才值得反思！
2  龙凤、容祖儿、李晨、受邀参加第二十五届北京大学生电影节闭幕式
2  高中英语填空题，不用看懂句子也能做对题目的技巧
1  21家川企参展  “四川造”美誉度有效提升
3  命不该绝！巴沙尔又获得一国家帮助，战力强悍令人咋舌
0  连趣网同学珍藏的小人书，这是我唯一的宝贝80版再版《岳飞传》
3  如果特朗普遭弹劾下台，谁会来接替他当总统？
2  难望其背的左永文老师
0  上联：荷塘月色美，求下联？
1  泰达控股混合所有制改革调查  三个“第一”是如何做到的
3  如果把俄罗斯交到纳瓦尔尼这类人手中，世界会发生什么变化？
0  宝玉袭人初试云雨情时，袭人的做法如何？
4  想开发《塞尔达》吗？任天堂正招聘关卡设计师
0  原创诗词/一缕相思抱月眠
1  文灿股份打开一字涨停  累计上涨162.12%
3  跟着俄罗斯的有哪个国家混得好？
1  直击：中国亏损最多的5家公司，年度亏损最多达到160亿！
2  你高中发生过什么全校轰动的事？
0  上联：逼上梁山成好汉，如何对下联？
2  小县城美术培训班挣钱吗？
3  委内瑞拉通胀率超过13000%，卡车司机月收入25元
4  六神装战士也打不过脆皮的4个英雄，第一名单挑能力最弱
4  中国玩家最爱玩的手游  2022年游戏营收为420亿美元
4  有哪些能够让你想要真心对开发者说一声“谢谢你”的游戏？
3  韩官员：预计朝鲜将释放三名在朝被拘留的美国人
2  四川文科考生580分左右，2018年能报哪些学校呢？
0  历史上有哪些细思极恐的照片？
2  考研到底值不值？
4  魔兽世界8.0：全新设计的T1套装，部落玩家表示丑哭，联盟很赞！
4  怎么看王者荣耀KPL比赛Hero被观众弹幕吐槽是在演，故意让QG进不了季后赛？
3  以色列空袭之后，对阿拉伯国家合纵连横，叙利亚也能合作？
1  散户炒股只需掌握一个成交量足矣，比学会MACD要强百倍！
3  中亚国家现在在俄罗斯化还是在欧洲化，你怎么看？
2  云南省理科女生模考一本上二十分，语文和英语较好，能上什么学校？适合什么专业？
3  英拉获刑5年比想象中轻，泰国法院如此判决有何用意？
2  本人某985一大二学生，不想再读下去了，该怎么办？
4  吃鸡推出3倍镜和6倍镜之后，这把枪悄悄称霸，98K地位岌岌可危
2  女生应该学什么技术？
2  咸阳市2018年普通高中考试招生工作方案出炉
0  上联：老子骑牛读书，下联怎么对？
3  投票事件过后，联想今后的日子该怎样走？
2  一学就会的新手使用教程，H5交互式微课制作之“进阶篇”
3  真实的戈兰高地是这样的：走进叙以冲突的根源、中东地区的火药桶
2  陕西19名学生被刺杀｜无论有多大委屈，请放过孩子！
3  美冻结境内部分伊朗资产  要切断革命卫队资金来源
2  郭涛：宣传高考状元就是在开应试教育的倒车
1  世界杭商·对话  丨汉鼎宇佑王麒诚：杭州已在未来产业发展的路上先行一步！
4  有什么好玩的单机手游吗？
2  上课时学生手机响个不停，老师一怒之下把手机摔了，家长拿发票让老师赔，大家怎么看待这种事？
3  急需“中国技能”  德国要从中学生抓起
0  微屏玉指书佳句，下局怎么接？
3  日本和以色列为什么会在贫瘠的土地上建立起高度发达的国家？
0  你们那里有什么奇闻逸事？
0  一代儒学大师朱熹为何含恨而终？
1  掌阅科技股份有限公司2017年年度股东大会决议公告
4  绝地求生4月份在线人数持续下降，玩家为何纷纷退坑？
4  CF生存特训：“消音M4A1”+“MK5”=我又飘啦！！！哈哈！
0  方舟子说中医是伪科学，这必然牵涉到中国哲学体系大厦，包括老子、易经等，大家怎么看？
4  gta为什么不出全球地图？
3  特朗普为什么可以随意废除此前美国政府达成的各种协议？
4  腾讯“王者荣耀对部分机型负优化”为不实言论声明  每一点我都信
4  刺激战场橙子：决赛圈的空投你还敢舔？这个队友太不省心了！
2  博士创新梦工场成研究生创新培养示范点
1  「币情」4396亿美元！谁这么贵？
4  王者荣耀：这几个英雄的逃生能力是最强的，你出六双鞋子都追不上！
4  秒人最快的五大英雄，猴子具倔第四，第一已经买不到了
2  导师不帮我改论文，我自己也不会改该怎么办？
3  去中东地区旅游到底安不安全？
2  悟空问答「教育」领域有哪些值得关注的答主？
1  有色复苏机构席位重金封板盛屯矿业  重庆营业部7板接力龙头永和智控
3  奥巴马还可以竞选总统吗？
3  当年杀死卡扎菲的小青年，现结局如何？
0  晁陂镇政府主办镇平蒙研分会承办纪念成吉思汗856周年春祭活动
1  美媒：中国正在慢慢制定全球新标准！
2  九江职院在第八届全国大学生机械创新设计大赛江西赛区预赛中获佳绩
3  去日本之后，你碰到的最大的文化冲击是什么？
3  如果沙特宣布终止使用美元结算石油会如何？
1  在大学校园里创业，做什么比较好？
1  钰景园林2017年营收1.58亿元  净赚773万元
3  普京宣誓就职俄罗斯总统  开启第四任期
0  「第272期」张伯驹先生曾为《平复帖》舍财、舍家、舍命
2  “爱播”里笑的最好看的人可能是你
2  小学英语：小升初英语单词汇总，收藏下来，让孩子多记记
0  上联：醉吟古今月，下联怎么对？
2  儿童安全专家：孩子遇到侵害，家长要立即表明观点
2  天津中考，哪本参考书最好？
1  三次问鼎中国首富，却过着“寒酸”的生活，女儿36岁没人敢娶
4  大锤——5000块就来演我，您不配！
1  余额宝升级了，有没有风险？看了你就全明白了！
2  山东省什么大学最好？山东有比较好的大学么？
1  安徽滁州市质监局组织质量专家团进企业会诊开方
3  想要打败以色列有多难？
1  皇庭化界  立地为极｜皇庭中心大客户签约仪式完美落幕
2  高三期末语文97、数学83、英语116、物理28、化学47、生物63、都是史上最低，怎么办？
4  DNF：肥宅家的傻儿子  玩家花189灵魂喜提清泉流响一天体验券
0  方舟子说象棋源自印度，中国古代没有大象，你认为这种说法怎么样？
3  读老报：99年肯尼迪二世坠亡事件，肯尼迪这个家族总出大事情
2  转发招生简章增加操行分，岂有此理
4  如果你一分钱都没花，从LOL公测到现在至少会拥有多少皮肤？
0  昨晚“桃花源”重现在南昌，现场美哭了观众，今天还有一场
1  中国股市最赚钱的只有这种人：教你用最“笨”的方法从股市赚钱
1  做好业务“加减法”  勤上股份转型教育进入顺风道
2  南县：疏散演练筑牢防灾减灾安全屏障
3  这座火山附近10天之内发生地震270余次，科学家称：暂时不会爆发
3  法英德表示将留在伊核协议内
0  《明代大理石屏考》：以史证器与托物寄怀的方法新拓
0  下联:乌云有心雨润地，如何对上联？
1  现场再问比特币和加密货币，巴菲特说”它们的结局将非常惨”
0  走遍日本只为这15个最值得看的展览
2  赠送！李永乐老师19考研数学线性代数基础班完整版
0  米新桥：邱汉桥山水画红的壮丽
0  如何理解落花人独立，微雨燕双飞是什么意思？
3  耶路撒冷美新使馆14日开馆  特朗普将发表电视讲话
1  新能源汽车产业链黄金配置期，抓紧布局龙头股，下周或将涨停！
0  上联：泰山黄山赵本山，如何对下联？
1  5.9号螺纹钢期货，铁矿石期货，焦炭期货，橡胶期货早评
1  什么时候是股票的最佳介入点？
0  上联：一季花香游人醉，怎么对下联？
2  武汉西藏中学正式挂牌成为中国阅读学研究会“书香校园”实验基地
1  怎样选择食品行业日期激光喷码机？
0  上联：关公斩华雄，全仗一壶老酒。下联怎么对？
0  上联：绿水小桥一壶酒；如何接下联？
3  水泥生产商拉法基集团涉嫌在叙利亚支恐  供出法国情报部门
1  全球瞩目的巴菲特股东大会，有哪些投资热点？
1  银联估值不到800亿，腾讯蚂蚁是其十倍
3  马哈尔蒂：最高元首愿意赦免安瓦尔
0  文明简史：文艺复兴与伊斯兰帝国
3  中国企业家的捐助  马云向约旦王后基金会捐助300万美元（组图）
4  我的大主教不可能这么美！RO手游EP4.0将开三转
3  2018年美国中期选举，你认为特朗普会下台吗？
1  助力精准扶贫  上交所发布《扶贫专项公司债券融资监管问答》
2  找工作要学历,学历等于能力吗？
1  车子安装了高速etc，现在准备把车卖了，etc该怎样处置？
1  【龙虎榜】5月8日东方上海浦东新区银城中路4889万主封蓝思科技
3  如何评价美国退出“伊核协议”？这会对世界局势产生什么影响？
4  王者荣耀：黄忠要出破晓吗？S11赛季最新黄忠出装
0  上联：雨下千秋岁，下联怎么对？
0  欧阳询《皇甫诞碑》，可为初学者借鉴，甘苦之言
0  上联：旷野无人风自语，有哪些合适的下联可对？
1  农村养老金交了十四年人不在了，交这十四年的钱能给吗？
1  大雅智能2017年营收2.84亿元  净赚5031万元
0  上联：三思方举步，下联怎么对？
0  上联：琴棋书画秀才乐，下联怎么对？
2  广东民办学校实行非营利性营利性分类管理
4  Faker入选韩国电竞名人堂，如果中国也有，哪些人能入选
0  脑鸣会引起听力下降吗？
2  上课时学生手机响个不停，老师一怒之下把手机摔了，家长拿发票让老师赔，大家怎么看待这种事？
2  西部计划怎样报名？报名流程是怎样的？
1  中国最“能吃”省市排名出炉
2  公务员面试时无话可说，该怎么办？
4  绝地求生单排武器搭配风格  单排如何搭配武器
2  终身成长的本质是什么？
3  美宣布将退出伊核协议  以色列为何联美对伊施压？
0  1970年前后赵县村民取土挖出一柏林禅寺寿塔，《柏林禅寺志》无载
3  为什么德国不像英国和法国那样把更多的钱花在军队建设上？
3  中印海军在印度洋关系紧张？印防长澄清：没有的事
4  斗鱼黄金大奖赛海选收官战落幕，KING战队强势逆袭
2  喜报丨南安27名考生，入围厦大福大2018年自主招生初审名单
0  上联：长江珠江潘长江，如何对下联？
2  孩子在课堂传纸条被老师发现拍照到班级微信群批评，感觉丢面子，怎么办？
2  2018年诸城市普通高中学校公开招聘优秀毕业生面试公告
1  加强生态环境治理，精准脱贫攻坚，信美在行动！
3  特朗普一而再再而三地挑起全世界的贸易战，又频频地更换白宫高级官员他会被国会弹劾吗？
3  这种病，曾经死亡人数超世界大战，至今仍旧顽强存在
1  芒格：微信将来对美国运通一定是严重的打击
0  上联：“牛奶，豆奶，花生奶，奶奶不喝”，如何对下联？
3  措手不及！伊朗正式向美国达响“第一炮”!
1  如何识别MACD指标的加速下跌信号？
1  没错，下一个光伏致富的“风口”在储能！
0  什么是“一女乱三曹”？
1  阿尔法金融：让你了解更全面的狮子王集团
2  西京学院王牌专业详细解析，献给西京未来的学子
3  旅加大熊猫一家迁居卡尔加里后首度公开亮相
0  上联：长江珠江潘长江，如何对下联？
4  电脑是不是配置越高寿命越长？
4  画风清奇炜生素事件解密！不在机房吃烧烤的制作人不是好明星！
3  菲律宾旅游部：菲今年打算吸引150万中国游客赴菲旅游
2  面对违规学生  教师缘何不敢管、不能管、不想管？
2  英语教学中如何提高学生的学习效果？
4  搞笑王者荣耀：这王昭君和李白是有多大仇，遇到这样大乔欲哭无泪
0  上联：泰山黄山赵本山，如何对下联？
2  初中毕业学习平面设计难不难？
1  “国六”即将实施，常用的“国三”“国四”会怎样处理呢？
4  网游害人不浅，那么为什么不能禁止网络游戏？
3  为什么一个国家不能无限印钞票来让自己有钱，购买更多国外资源以及进行本国建设？
4  DNF：作为一名非酋，你知道真正的欧皇到底能脸白到什么程度吗？
2  小学生写作文“吐槽”父母沉迷手机
0  上句：苦乐，如何接下句？
0  一夜春风去！怎么对？
4  国服第一枪王17shou最大威胁并非韦神？网友：P城霸主另有其人！
4  6种包装“奇葩”的辣条！姑姑看到会心碎  唐僧看到也会流泪
0  上联：半真半假半明月，如何出下联？
3  直击10大最有魅力的白宫第一夫人，美得不敢直视
3  泰总理巴育不理示威  称一心为民
1  当代置业(01107)与建设银行达成合作以拓宽融资渠道
1  京东Q1财报每股收益未达预期  盘前跌超4%
4  《虚荣》手游，你变了，但是你要加油
3  苏联解体时，中亚五国明明不愿独立建国，俄罗斯为何却主动抛弃了它们？
4  王者荣耀S11赛季玩辅助英雄还是输出英雄容易上分？
4  玩腻了百人吃鸡？那么，以僵尸题材的生存大逃杀你是否感兴趣呢？
2  “独苗”毕业照
4  JAG战队官方宣布：辅助Wraith退役
0  问道，这不是写小说，而是在追忆！
2  选一种橡皮擦，测老师为什么不敢叫你来世的名字？
1  寂寞高手——不抄底不逃顶，只做一种趋势，我给起名叫做峰回路转
4  王者荣耀：夏侯惇排位攻略，助你排位上分！想学夏侯惇的请进
0  金庸里的武功口诀是怎么来的？
4  《自由之战》即将停服，我们玩家充值的钱怎么办？
2  梁宏达到底何许人也？缘何“上知天文，下知地理”？
4  《金色的弦琴3》两部PSV平台移植游戏公布最新PV
2  郑州小升初想上外国语初中，这几种招生途径要弄明白！
3  美西南航空再出事故  飞机降落后与地面车辆相撞
3  男子野外发现一废弃老房子，进去看到楼梯间后，男子吓得转身就跑
4  新英雄米莱狄背景故事上线！利用马可波罗两代人解除家族诅咒？！
3  瑞士苏富比拍卖预展  流转欧洲王室300年蓝钻受瞩目
1  A股三大指数全天弱势震荡，尾盘拉升，5月10日行情如何分析？
0  上联：朝秦暮楚终有失；如何对下联？
2  考生迟到2分钟被拒进入高考考场应该吗？
4  LOL：“等你英雄联盟31级我就嫁给你”，当年的玩笑谁还记得
0  上联，塞翁失马，焉知祸福？
0  公益讲座等您来！多位道德模范和文化导师与您分享心得感悟
1  “第四届全国文化创意创业大赛总决赛”在深圳举办
1  商标注册被驳回，复审时需要的费用多吗？
4  艾莉发疯，要拉着品如一起死，林品如轻松一推：原来你这么懦弱
2  母亲节：沈阳和平区传递崇德敬亲之情
2  2017级数学与应用数学（师范）班手语风采训练
0  一面丝路的镜子，落入凡间的敦煌女神，高清敦煌歌舞人物系列油画
3  美国的公民入籍仪式上，新公民发誓完全放弃对原先国家的忠诚
3  美国人游中国北京，感叹：北京真是一座不可思议的城市，太发达了
4  「数据」春季赛第七周英雄胜率榜：杨戬突起  守约0胜率垫底
4  暴雪化身慈善家？守望先锋天使慈善皮肤“粉红天使”今日上线！
3  中日关系走出八年冷淡？日方将以“公宾”最高礼遇迎接李克强
4  在王者荣耀里面，比上单送一血还要可怕的事情有哪些？
0  逐字逐句学《论语》之一百零二
0  文学修心平天下，钱财养人立根基—剖析自我的追求夙愿
1  永远也看不厌的一篇股市交易文章：投机赚大钱的诀窍！
4  王者荣耀里，推了一塔之后该干嘛？
2  初夏茶园里的可爱身影，成师附小的小茶艺师们
4  《王者荣耀》单排打到王者的人有多厉害，都是什么人？
3  德国政治家默克尔真的自己骑车去超市买菜做饭吗？
3  43岁的贝克汉姆在生日当天被自己的孩子们暖哭了
1  升禾环保2017年营收1.22亿元  净赚869万元
1  开一家鸡排店的前景如何，是不是可以有更好的收益~
4  你玩《刺激战场》会有的三大幻觉是什么？
3  叙利亚会不会成为下一个伊拉克？
4  你见过网络主播最疯狂的言行是什么？
0  上联：雨下千秋岁，下联怎么对？
0  出句：月下诗魂冷，如何对句？
0  上联：寸土为寺，寺旁言诗，诗曰：清风明月照古寺，下联怎么对？
2  部分优惠政策仅适用于  非营利性民办学校
2  心理学家：家庭教育里的“十剂慢性毒药”，影响孩子一生！
4  为何你们只对单机游戏情有独钟？
4  LOL：RNG输给闪电狼，LPL首次在季中赛上输给LMS赛区
1  干货！一分钟带领小白了解石墨烯概念股！
4  青铜玩家带你看MSI，还以为比赛是“30英雄”，直到看见亚索男枪
1  螺纹钢期货的救赎：9年螺纹钢期货，装家变了，散户还在学假秘籍
4  拳皇14  难得一见的坂崎良高手
1  期货交易稳定盈利的方法有什么？
4  王者荣耀：这暑假将出谁的海滩系列皮肤？大乔孙尚香妲己都有传闻
2  几分钟尽知今日临沂教育动态
3  该国港口被大国“霸占”，百姓游行抗议，结果大国用大炮镇压
1  隔夜美股三大指数弱势上涨，尾盘收窄，5月8日A股行情如何分析？
4  传送EZ打法再立功，Uzi一人难逆转赛局，RNG负FW！还不安排一下？
4  《疯狂麦克斯》这款游戏如何？
0  ov还能快活几年？
4  在《王者荣耀》里，指向性技能是什么意思？还有哪些像这样的专业术语？
0  千年绝对之上联：烟锁池塘柳，如何对下联？
0  夕阳无语燕归愁，如何接下句？
0  上联：山水含芳意，下联如何对？
3  国际组织发出警告称泰国素万那普机场滑行道有安全隐患
2  不知道考研还是求职？别着急，这些数据来帮你
2  兰州交通大学教师张小安博士学术论文被SCI期刊Science  of  the  Total  Environment收录
1  山西太钢不锈钢股份有限公司关于2017年年度报告的补充公告
2  作为老师，中职学生如何引导？
3  让我困惑的安哥拉——非洲生活趣事之六
4  游戏中有哪些羞辱对手的方法？
1  行业涨幅走低  量子金融月成交量再创新高
3  印度流浪狗咬死6童
2  如何看待安徽中小学作业将不再由教师批改，而是由作业测评系统自动批改这件事？
2  舟山中考35天  2018年职业中学直升本科舟山名额19人
1  荒野行动为什么撤资肯德基？
1  上海家化联合股份有限公司
0  齐白石虾图，一只虾价格百万以上……
3  小伙外出发现奇怪的蛋，下一秒发生的情景，让他觉得自己幸运至极
2  如何看待大学学习的科目？
0  最美牡丹花，最美牡丹诗词！
0  喝红茶对身体有什么好处？
2  爆笑来袭，新高考下的选择
2  名牌大学毕业后考上公务员，发现同批进入的男生都是三本人员，很委屈，怎么调整？
0  读《易经》有感：天底下只有这个是可靠的！
3  现在的俄罗斯处于扩张期还是衰退期，你怎么看？
3  特朗普为什么要退出伊朗核协议？是出于什么考虑呢？对美国有什么好处？
1  【龙虎榜】5月8日中国银河厦门美湖路2281万卖出万兴科技
1  秋林集团：深挖品牌价值  黄金业务表现亮眼
4  DNF哪个职业控制最稳？
3  世界上最落魄的国王是什么样的？
3  怎么评价普京？
0  「圣地检察品读苑」新时代再读《人生》的感悟
3  UBC性侵案华裔嫌犯被判无罪！作为高材生的他曾为主犯把风
3  捷克总理否认研制“诺维乔克”神经毒剂
3  特朗普宣布美国退出伊核协议有什么后果？
1  2018产业经济重大新闻事件点评(4月30日~5月6日，第58期）
1  A股国际化迎“里程碑”！A股“入摩”在即，外资或加速流入！
0  经典诗词  张养浩的水仙子
0  上联：千秋笔墨惊天地，下联是什么？
1  国内油价“四连涨”  伊核协议变数将影响未来走势
2  哈尔滨市职业教育活动周正式启动  60余所哈中高职院校参加
4  或许这就是网恋奔现吧，太照骗了
0  陕北人为什么头上要箍个毛巾？
3  韩国职业棋士会召开临时大会  表决通过除名金成龙
3  为什么说伊朗是中东霸主，而不是沙特？
4  如何看待《冒险岛2》众人脱坑？
1  603股获买入评级  34只股或涨超50%
3  MH370失踪两天，为什么能打通失踪者的电话？
3  西方一座神秘小岛，几乎不与外界联系，有项陋习受人唾弃
2  高校图书馆是校园文化最集中、最活跃的中心，是读者的精神家园
1  1元和5角的这种小额钱币，银行是如何大量放出并且进行流通的呢？
3  巴基斯坦和印度是死敌，曾经的东巴（孟加拉国）怎么和印度没有冲突啊？
0  上联：人生百年有限，如何对下联？
3  能够连接印度洋和太平洋的泰国克拉运河项目是否已经开工，一旦建成对新加坡有影响吗？
0  书坛公认的十大行书排名靠谱吗？
1  证监会：2017年上市公司业绩改善  净利润达3.36万亿元
3  为什么以色列会把特朗普的头像印在该国2019版的纪念币上？
1  一夜诞生5500个千万富豪！揭秘小米的股权激励方案！
4  FIFA足球手游首次登陆智能电视
3  以色列又在妄想？竟策反俄罗斯支持打击伊朗，而且要先下手为强！
2  考公务员千万不能考异地！家乡公务员到底比异地公务员强在哪？
3  如何看待拉丁美洲的历史？
0  卢俊义+林冲对决武松+鲁智深，哪组赢？
0  李松松个展  广州举行
1  终于有人把MACD选股法说透彻了，熟记心中，轻松锁定强势股
2  如何看待民工供养一个大学生用尽所有积蓄，毕业后孩子仅拿3000元一月工资？
3  摩洛哥的首都在哪儿？估计很多人都会答错
0  上联：蚕食鲸吞天下虫，惊鸿一瞥江边鸟；下联怎么对？
3  美国第一夫人梅拉尼娅再陷剽窃风波
3  美国退出伊核协定，对欧美关系有哪些影响？
1  永和智控最大的点睛之笔在于尾盘硬封
4  绝地求生：大司马遇到究极外挂，秒扶加锁头，气的马老师肝颤抖
0  《平凡的世界》有什么伟大之处？
2  十年前，汶川地震发生时我还只是个在遥远广东省的初中生
1  至即将毕业的大学生的一封信——（二）选对方向很重要
4  为什么impact、marin、huni才打了一年就选择了离开SKT战队？
3  为什么美国有那么多的债务还那么牛？
1  企业所得税年报前必看！各项费用税前扣除标准和八项重要新政策！
3  马云和老朋友约旦王后聊了聊，决定一起帮阿拉伯世界的儿童做些事
0  上联:老子天下第一，下联怎么对？
4  联众涉案资金累计3.35亿的背后，我们能看出什么？
1  BTC在全球范围内已经在亚洲市场上崭露头角
2  2018年护士执业资格考试开考  考生违纪行为将首次被导入诚信档案库
3  各国领导人与莫迪握手：特朗普表情亮了，最后一位让人心疼！
3  那只俄罗斯狼自从被女人揍了之后，就变成了哈士奇！
0  上联：梅花喜欢漫天雪，如何对下联？
1  巴菲特回怼马斯克：技术不能解决所有问题，它可能是小孩梦想
2  扎实抓备考  过程抓扎实—2018年团泽镇属小学毕业班备考工作纪实
3  向中国学习，“中国模式”下发展起来的东非大国
4  若风做慈善，原来是这样操作的
2  「教育援疆」尉犁县第一中学举行援疆教师欢迎会
2  致高三学子：愿我们都是《忽而今夏》里的何洛，自己做自己的章远
0  太极拳有提肛一说吗？该怎么练？
1  丝博会陕西230个项目全球招商  含西安地铁八号线
1  一个交易老鸟的经验总结：没有复杂的技术理论
4  水分达四成，Steam修订数据：中国玩家其实没那么多
4  十万火急，不要让吃鸡游戏凉了你的军恋！
3  印度独立后为什么还继承了英国的殖民遗产，比如麦克马洪线？
3  美国会不会分裂？
2  高考志愿影响了你的未来吗？
2  弘扬体育精神，惠民县职业中专召开春季田径运动会
0  今日各姓氏新闻，本期您的姓氏家族上榜了吗？
3  美国攻打伊拉克后没有发现大规模杀伤性武器，谁来惩罚美国，联合国到底有没有作用？
3  在日本，穷人的生活是怎样的？
1  七天人身意外保险要怎么买？
3  马来西亚突然变天，中国面临的三大严峻考验
2  区第八届学生技能大赛活动周启动
3  西班牙国王生日，小公主也来庆祝，这可能是王室的颜值担当了
4  王者荣耀：天美还是套路深啊，让玩家一不小心就被迷惑上了
0  怎么评价木心先生的《从前慢》以及他的诗歌？
4  CSer猜想：CS:GO  死亡、休闲模式匹配基于官匹等级
3  打破“天花板”  华裔任美国马州执法部最高亚裔长官
3  世界上排名最矮的5个男人，中国人占了两个！
2  瀚墨壹佰2018书法等级考试成绩汇报及试题解析
4  第五人格红蝶背景故事猜想  这也许是游戏迄今为止最恐怖的角色
4  为什么impact、marin、huni才打了一年就选择了离开SKT战队？
3  德国一小型观光飞机在法国坠毁  造成两人死亡
4  王者荣耀  鲁班在自家的水晶拿一血，李元芳倒霉被大炮秒
2  广东将对民办学校实施分类管理  非营利性学校将获扶持
4  后羿重做什么时候？
0  上联。山西山东太行山。下联？
2  全国邮电高等院校外语教学联盟成立大会在西邮举行
4  DNF现在的奶真的是可以为所欲为了吗？
1  月缴1000，60岁后月领近3000！这种保险来了解一下
3  看看各国领导人见到美女之后的反应
2  文科生应该选择什么大学？
1  知名证券节目主持人廖英强操纵股票  被证监会罚没1.29亿元
1  2018年第18周  饲料原料价格涨跌情况
1  COMCAST据悉为全现金收购FOX准备融资
2  18岁女初中毕业还近视画画还行学什么技术好？
1  我省商事制度改革：工商登记可在银行网点一站式办理
0  「家在鲤城」花灯传承六十载，苦尽甘来成佳话
1  中国公募REITs元年来临！你还不知道么
4  斗鱼户外主播你们更喜欢哪位主播？
0  道教修行第九要“内药修性”
1  劳务派遣公司应该取消么？
2  经验｜工欲善其事，必先利其器——在职考研没有你想象的那么难
2  德州经开区公开招聘100名中小学教师  5月21日至23日报名
3  为什么印度不控制人口？
1  华铭智能：公司目前在手订单超过7个亿
4  LOL：这些英雄就是有毒！看着很强选出来根本没什么卵用
4  《剑网3：指尖江湖》手游评测：满满的江湖味道
3  新西兰的再“分裂”
2  又一个老师被毁，网友的评论亮了！
3  内塔尼亚胡用鞋子里的甜点招待安倍，安倍表示很享受。你怎么看？
0  有什么办法能灭掉竹子？
1  台州在深圳文博会上大放异彩！为这7家文化企业点赞
3  如果日本沉没，中国会接收日本难民吗？
2  引进人才重“帽子”更要看“里子”
1  今日深圳教育午报聚焦进行时
1  东莞首邦电子有限公司莅临博盛达审厂圆满结束
1  招商银行的定期存款安全吗？
1  无锡名人｜著名纺织企业家唐星海
0  西游记中七大圣的最终归宿，只有他跑去日本，做了八岐大神！
3  以庞氏骗局为资金来源的挖矿被印度警方突袭
1  乐视网低开  早间收交易所问询函
1  淮安，连云港和宿迁这三座城市哪一个未来发展潜力更大？
4  《古剑奇谭3》预告上线，主角团登场，网友：又要开后宫？
3  解读经典电影致命黑兰，好看精彩
2  考教师要做哪些准备？
1  昨夜全球投资人都在听！股神巴菲特8小时20大金句来了
3  尼泊尔驻华大使鲍德尔：感谢中国医疗救援队  分享地震救援经验
1  炒股票靠运气还是技术，你怎么看？
2  在大学里你都做了些什么样的事？
1  养老金的发放标准是什么？
2  湄公河光明行二期项目首站：中国医生将为柬埔寨数千学生查眼健康
1  今日股市：手中有粮，心中不慌
0  中国旧社会真的有“吃绝户”这种事情发生吗？
0  上联：华夏再续飞天梦；求下联
1  股市分析：酱油板块大剖析！
3  巴西继续推进难民本土化进程
2  高台乡村少年宫——农村娃的梦想新舞台
4  有哪些能够让你想要真心对开发者说一声“谢谢你”的游戏？
0  上联:眉来眼去两人戏，请对下联？
4  DNF：玩家买号后发现有账号找回记录，直接强化碎武器！
1  哈尔滨新区首期10亿元产业引导基金投资六大产业
0  方舟子说象棋源自印度，中国古代没有大象，你认为这种说法怎么样？
3  今天凌晨，特朗普宣布美国退出伊核协议
0  上联：春夏秋冬看世界，如何对下联？
2  小学数学应用题分类之归一问题：题型分析，规律梳理及例题详解
2  如何看待五十五岁以上的教师，有对这年龄段老师工作量等方面的优待照顾政策吗？
0  手机版高清王献之《想彼帖》你见过吗？
0  永远的伟人  不朽的精神——中国赠送马克思雕像在特里尔揭幕侧记
0  上联：青鸟驾白帆，扶摇直上九重天。如何对下联？
1  在两中阳距离转势还欠点火候的情况下，散户该如何应对？
4  要和红魔黑鲨刚正面：华硕玩家国度将发布游戏电竞手机
0  道教文化仅次于三清的四御你知道吗？
1  云凡黄金，黄梅时节家家雨
0  无根雨，打甘肃一地名，是哪个地方？
1  山西消费品工业大有作为
2  「津云视点」延时放学解“三点半”难题，家长满意吗？
1  机构龙虎榜丨业绩反转在即？闵行东川、银城中路携机构强封蓝思科技
0  上联：一人一碗一双筷，怎么接下联？
4  王者荣耀：露娜重做完成！哥特剑没了，紫霞仙子福利满满哦
3  普京为何要同意印度加入安理会常任理事国？
0  上联：煮酒清贫熬岁月，下联怎么对？
0  对对联：品味北京传统文化，出一上联：北海清波浮画舫，请赐下联
2  家长如何选择一个让他们放心满意的少儿英语培训机构？
1  浙江召开全省对外开放大会  全面推进开放强省
0  上联：对好此联赢老婆。此联如何对？
1  网络自媒体不是“法外之地”——邹光祥、刘成昆涉嫌诽谤罪案件追踪
0  史前两千年的“太阳人”出土，这意味着中华历史远远不止五千年？
3  美国建国不过两百年，为什么会成为世界强国？
2  MBA是考研里的“奇葩”？学者与商人的差别！
1  中光防雷：占总股本逾四成的限售股14日上市流通
4  香锅狂练卡莎打野，这会成为MSI季中赛RNG的秘密武器吗？
4  虎牙上市观礼1小时弹幕数高达14W，股价暴涨，三位水友赚翻
4  《魂斗罗：归来》什么才是近战强兵？冰河时代诠释美得暴力
1  余额宝再出新政策：改变利息，不再限购！
3  「大美媛服饰」2018纽约MetGala时尚庆典  众星云集啊
3  巴勒斯坦呼吁抵制美国在耶路撒冷开设大使馆
4  一个游戏停服前是什么样子的，会出什么活动？
1  王古论金：5.8晚间原油受美对伊事件影响导致强势暴跌
2  上课时学生手机响个不停，老师一怒之下把手机摔了，家长拿发票让老师赔，大家怎么看待这种事？
1  新手最适合哪种类型的理财平台呢？
3  朴槿惠下台被写进印度历史书  教材：显示韩国民主
0  路遥是怎么死的？
0  《红楼梦》到底写什么？
2  初中住校和不住校的生活分别是什么样？
4  王者荣耀各个位置中，哪个英雄值得练千场来上分？
3  美国佬搞“缅甸性爱之旅”落网，被泰国驱逐出境！
2  不敢回想的一天终于要过去了，但灾难总是一时的，我们都会更好
2  高中毕业干什么好？
0  不曾熟悉的母亲（细读足以泪奔）
3  小池百合子在未来会接替安倍，成为日本新首相吗？
2  成语接龙（妙趣横生，适合互动，积累词汇，建议收藏！）
3  2018年美国中期选举，你认为特朗普会下台吗？
1  四川宏达股份有限公司
4  绝地求生：官方再曝土豪箱子，钥匙官方售价1500元！
2  「初级会计」近三年考点及分值分布！
2  吃喝在黄师
0  你这不是在洗毛笔，简直就是在毁毛笔
2  孩子上一年级放学不按时回家怎么办？
2  高层次人才引进与评价机制改革华南区域研讨会在深圳成功举办
2  王胜战：三流校长管门房，二流校长管课堂，一流校长管心房
0  上联：一夜春风去，怎么对下联？
3  “给我20年，还你一个不一样的俄罗斯”，在普京上台后有哪些成就
4  KZ偷师“走A怪”双修TP伊泽瑞尔，无悬念碾压TL战队
1  警圣技术2017年营收5047万元  净赚526万元
0  大家如何看待田英章弟子退出田门这件事？
0  北京铁道博物馆是一个怎样的景点？有什么好玩的吗？
0  上联：金戈铁马笑皇图，君当横行九重天，下联如何对？
0  一夫妇连生10胎都是女孩，春节对联写着。上联是，家有千金不算富，请答出下联？
1  假如把小麦和玉米的价格定在5元一斤，最终会出现什么结果？
2  陪练这件事儿
1  江西小伙靠一个水果摊成年销84亿的水果大王，百果园卖水果怎么能赚这么多钱？
2  快中考了，父母怎样配合孩子能考出个好成绩？
3  又一处大国坟场？叙内战或演变为伊朗对抗以色列
2  儿子6岁，刚上一年级，每天作业要做到23:30，儿子疲惫不堪，小学需要这样刻苦吗？
3  美国突然吊嗓门，中国都懒得搭理
1  德国政府承诺将尽可能保护在伊德企利益
4  如何快速的根据手绘地图，在网易游戏第五人格当中找到地窖所在？
4  DNF5月24号更新，听说会送价值8000w的纯净黄金增幅书？
0  上联：不冷不热五月天。如何对下联？
4  《炉石传说》偶数招募战/国王换家战/快攻骑/鱼人法/登顶奇数猎
3  如果俄罗斯总统不是普京，世界格局会有什么变化吗？
4  dnf卢克副本里的哈布怎么打，有什么技巧吗？
1  南宁糖业(000911)大幅拉升，暂报7.31元
4  马上高中毕业了，想买一个游戏本大学使用，预算五六千左右？
4  王者荣耀新马可波罗下周上线！首个真伤射手是否会改变KPL局势？
1  下一步，主攻方向在这里
1  楚雄州56家金融机构签订自律条约
0  当代书法在继承古代书法优秀传统之外，有哪些方面有所改进？
3  炫富、撕X、骂脏话的9岁女孩遭网友质疑：真的存在吗？
1  高送转概念掀涨停潮  永和智控连续六日涨停
1  全球金融市场交易参考消息一览
3  “911”恐怖袭击事件时，美国为什么没有击落飞机？
0  如何评价中国古代的几次著名变法？
4  《王者荣耀》新版露娜重做归来  原版模型美出新境界
3  声称要大力研发弹道导弹的伊朗，其导弹技术到底达到了什么水平？
1  晚清的GDP世界第一，是日本的5倍，为什么还打不赢日本？
3  以色列和伊朗为什么会互相敌视？
3  你支持特朗普再度竞选总统吗？为什么？
2  考生迟到2分钟被拒进入高考考场应该吗？
4  上分必看！王者荣耀：开启你的上分之旅，全位置T0英雄推荐！
2  广东出台民办教育实施意见
1  中科金控信托违约，华创证券1.5亿资管踩雷
1  我太有自知之明  拒绝了亿万富翁
2  新时代，雏鹰展翅起飞——我院团支部开展5.4青年节校园法治宣传活动
2  对症下药：8炸的必选之路
4  DNF目前版本龙枪存在的一些技能BUG汇总
4  梦幻西游：用手机玩60戒指，随手出千元货，这操作自封3个6
1  惜才金融研训院：对决逾期的客户，银行人不得不战
4  为什么王者荣耀不能在凌晨三点玩？
1  一位投资天才的心得领悟：散户找不到主力？悟透让你走上股市巅峰
4  荒野行动：M24配上红点瞄准镜是什么感受？三枪才能打趴一个人
3  日本的自杀率为什么这么高？
1  四海点金：5.9川普引爆伊朗局势，避险来袭，黄金原油走势分析
0  方舟子说象棋源自印度，中国古代没有大象，你认为这种说法怎么样？
3  世界上还有哪些地方不承认以色列这个国家？
4  绝地求生新版本的步枪根本压不住，这个版本有什么压枪技巧吗？
3  新闻背景：围绕伊核协议的伊美分歧
4  小叮当直播中账号再次被封，他该怎样证明自己没开挂呢？
0  每日一首诗词《池上早夏》
2  学生成绩不好，老师和学生哪一方的原因多一点？
0  白纸黑字写赤橙黄绿青蓝紫。怎么对下联？
4  魔兽世界里艾泽拉斯的原住民是不是巨魔？
3  修道院中的时尚
0  你追风逐月，我布雨行云，星月相映，风雨随行，九天之下，谁与争锋。此联如何接对？
3  特朗普为支持拥枪  拿伦敦、巴黎当“反面教材”
0  上联：庭前绿竹迎风舞，下联应该怎么对？
2  大学生毕业在即，你觉得就业前景好的专业有哪些？
4  英雄联盟：如果游戏中遇到喷子，经常选择对刚，那你正在变成他！
2  冯提莫做直播之前是一名大学老师，你怎么看？
0  西游记里的卵二姐是个什么妖怪，为何嫁给猪刚鬣一年就死了？
4  最火55步鬼步舞《桃花情缘》两点飘像踩了滑轮一样，有教学真好
4  RNG惨败TL遭网友质疑：为什么不把香锅换下去？
2  高三学生跳楼自杀，因上课玩手机被带回家，你怎么看待此事？
4  电竞的普通人（一）
4  《街头霸王》和《魂斗罗》哪款游戏陪你度过的童年较长？
3  一心快乐，灿然花开
2  湖南长沙有哪些985，211的大学？
0  方舟子说象棋源自印度，中国古代没有大象，你认为这种说法怎么样？
0  烧一件秘色瓷有多奢侈  看看堆成山的碎瓷片就知道了
1  重磅！游资大佬本周交易复盘
1  募资难怎么破？PE二手份额市场是条路子
0  特别想家，怎么样可以围绕乡愁，写一首诗词？
4  LOL一级团将彻底成为历史？拳头欲对小兵出生机制进行大改动
2  高考倒计时！家长最关心的12个问题和答案都在这！
1  玉米能涨价吗？
1  A股中的白马股闪崩跌停不断，下一个风口在哪里？
0  曹雪芹有没有写完《红楼梦》？
4  王者荣耀：怎么打李白？先清了他的野，然后再做2件事，他必哭！
2  这八种家庭——累死教不出好孩子！
2  今年我省将遴选250所足球特色校
0  上联，梅雨天湿地湿人也湿，下联怎么对？
2  郝景芳：中国教育还缺什么？
3  今年诺贝尔文学奖不发了！原因很丢人……
0  原创上联：月落星稀天将晓，如何对下联？
4  为什么有些斗鱼的主播们这么喜欢拿观众当傻子一样耍？
1  男子投资失败  为回本谎称投资加油站骗亲友数百万
1  「人工智能」不要过分乐观当前的反弹力度
2  「邀请函」第二届陕西区域MBA院校教育展暨2019年招生政策发布会
1  近3万市场主体合肥创业
0  上联：塞翁失马，焉知祸福，如何对下联？
2  邓州市人大常委会视察全市职业教育和民办教育工作
3  有哪些值得推荐的马来西亚旅游攻略？
3  日本一寺庙帮机器狗举办葬礼，它们为何在人们心中如此重要？
0  「董元奔史论029」加强相权有玄机
4  「漫谈时间」风格化的另一面：试论Persona  5的叙事结构与玩法节奏
0  五千年的中医文化为什会成为方子舟的抨击对象？
0  风吹云远去，雨落急行人；如何接下一句？
4  DNF  这个东西还在疯狂涨价，玩家最害怕的事情还是发生了！
3  东京浅草寺：发现日本最地道的风情
2  毕业季到了！没有毕业证咋整？
1  传奇一生：李嘉诚正式退休！
4  LOL2018MSI季中邀请赛夺冠热门队伍分析
1  中国上市公司编造过的最奇葩的故事是什么？
2  子墨老师高考志愿填报“7+3”模式每日一校：「首都师范大学」
2  名校MBA究竟有没有用？
2  上一本有了硬门槛！安徽2018高考生想上一本大学需获“双C”级
1  乐视网净资产仅剩3.04亿，深交所急问“是否可能触发暂停上市”，你怎么看？
1  股票地量是什么？
0  高进草书集｜原创草书作品《中华圣贤经》之四字箴言（2）
3  美国暂停对土耳其军售，会如何影响地区局势？
2  上课时学生手机响个不停，老师一怒之下把手机摔了，家长拿发票让老师赔，大家怎么看待这种事？
4  你对RockStar的GTA6有什么期待？
4  火影忍者中哪个须佐最强？
4  吃鸡又搞事，蓝洞再次被打脸，556步枪即将被回调！
2  考哪些证书对未来工作有用？
4  KPL老牌豪门何去何从？AG超玩会身处降级边缘！梦泪能否成救世主？
1  “脸书”公司或自创加密货币  用户可进行电子支付
4  带带大师兄被黑到退出直播，目前状态糟糕天天喝药
4  王者荣耀夏日活动已上线！这些男神女神竟然暗中被降价了？
0  上联:  残阳不语逐鸿雁，如何对下联？
1  高正信息2017年营收5460万元  净赚750万元
1  中国东方航空股份有限公司
3  Quora：最不可思议的巧合
4  阴阳师：单体输出哪家强？SSR式神靠边站！没想到吧
0  上联：千峰入眠松涛静，怎么接下联？
3  投票事件过后，联想今后的日子该怎样走？
1  中金网当周商品CFTC持仓：投资者看多黄金的意愿升温
3  美国在没有联合国授权的情况下对叙利亚进行远程打击，为什么联合国不干预？
1  28个跌停后*ST尤夫“地天板”，1.4万股民仍巨亏，一股民血亏5000万！
4  张大仙高调宣布新女友，难道被盗号了？灰灰感觉恶心至极
0  上联：千古人物浪淘尽。求下联？
0  李清照能写出“花自飘零水自流，一种相思，两处闲愁”和“生当作人杰，死亦为鬼雄”，你怎么看待她？
2  「最美劳动者」用最美的年华抒写理想  32年丹心热血沃新花！
0  觀｜《鸣遠束竹》陳凱
3  俄罗斯为什么不直接弃用美元？
3  如果把俄罗斯交到纳瓦尔尼这类人手中，世界会发生什么变化？
3  “百人会”年会激辩中美关系  美前驻华大使：贸易战没有赢家
4  MSI小组赛中韩大战：KZ四TP阵容轻松击溃RNG  香锅野区惨遭针对
4  玩家意外发现绝地求生最萌配件，网友：只要找到菜鸟也能变大神！
1  中银医疗保健混合基金启动发行
1  飞刀看股：1.29亿罚股市黑嘴，折射出韭菜们的不成熟
3  伦敦街头不平静：17岁青年中弹身亡后又有2人遭枪击
2  学渣高考数学没有希望但我想多得分！这样刷题至少可以提高20分哦
1  越秀金控副总经理因个人原因辞职  未持有公司股份
4  精确瞄准，从不拖拉，罗技G502带给你不一样的体验
4  和佛系女孩子怎么样谈恋爱？
1  影响今日股市消息热点汇总（5.08）
1  两市晚间公告一览：一公司24.8亿投新能源汽车！股民：这够吗
2  学校要给教师空间，让教师学会“玩”
4  周姐解说饥饿鲨世界47期哥布尔鲨北冰洋之旅
3  北欧地区的芬兰是因为何种原因不愿意加入北约？
4  魔兽世界最悲情的国王！单身20年为子报仇，受到诅咒连人都做不了
1  半年内，蚂蚁借呗上或网上借贷二次借款，将难申请房贷和车贷
2  湖北恩施：幼儿舞起“滚龙连厢”
4  王者荣耀：奕星的大招对他俩没用？棋盘克星竟然这么牛！
2  考生迟到2分钟被拒进入高考考场应该吗？
0  上联：晨光漫步捕雀影，怎么对下联？
4  DNF起源版本剧情  疾风地带，很好奇阿拉兰抓LOLI是为啥？
2  早餐和昆明教育资讯更配哦
4  地下城与勇士百万战斗力的红眼有多强？修炼场崩山击都能破9.2亿！
1  福州精心做好“5·18”保障工作  有两种购票方式
0  三山捧月成四友，下句怎么对呢？
4  王者荣耀怎么对付速推流？
1  安徽马鞍山“芯”产业正崛起
3  美国为什么要退出伊核协议？
2  高中学生是否需要补课？如何选择课外辅导机构？
3  印度24岁小伙和瑞典寡妇一见钟情，他一路骑行4个月到瑞典追爱
1  2018清华五道口全球金融论坛即将召开
2  女孩上初中之后成绩下降，如何才能提升成绩？
2  招生宣传岂能“捆绑思维”
3  这是怎样的逆袭？他的起点比99%人都低，却活出了最精彩的自己！
2  河南高校、职院将全面实行生均拨款制度  扩大学校经费管理自主权
4  微博kpl选手打call活动，梦泪排名落后，是梦泪人气下降了吗？
3  北约突然做出大动作，俄罗斯将陷入这一困境！
1  商业银行5年期的大额存单利率4.5%，会不会有风险？
0  法式优雅邂逅蓉城时尚  “成都·法国文化月”启幕
4  盘点史上五大最烧钱游戏，一辈子挣得不如虚拟宝石
4  中国游戏发展为什么一直不如国外游戏？
2  学习日语有什么技巧吗？
4  《影之诗》吸血鬼怎么组卡组  影之诗吸血鬼卡组构建思路
2  展现汉字之美！驻马店市四小举行小学生规范字书写比赛
0  行善之人善有善报，信神之人神在心中
2  巨鹿考生注意！倒计时一个月  今年高考有这些新变化！
3  美国宣布退出伊核协议掀波澜  伊朗如何“破局”？
0  如何用一句话描述北京人？
4  CF生存特训：偏僻房子里有神秘武器！刷新概率比巴雷特都低
0  “野合而生孔子”是什么意思？
0  上联：多情自古空余恨，还能怎样对下联？
4  nmsl厂牌孙笑川什么梗  蔡徐坤和孙笑川有什么关系
2  3岁前？5岁前？错！67万调查数据算出外语学习真正黄金年龄
2  我身边所有优秀的男女青年，都活成了这个样子
2  孩子不睡午觉老师喂辣椒酱  园方：涉事人员已辞退
1  银行、证券、基金和保险哪个在未来发展会吃力？
1  小衣服，大利润！2800亿元童装蓝海，森马火力全开
3  美国退出伊核协议  坑害中国？川普心怀三重小心机
1  同是庄家菜，相嘲何太急！
4  KZ队员开始欧服排位：Khan把把杀穿对面，BDD亚索怒坑队友
1  中国股市流血的经验：短线永远“二不碰”，看懂马上剁手跑路！
4  为什么玩地下城刷图就会出现runtime  error错误，什么原因？
1  知名证券主持人操纵股票忽悠股民买单被罚1亿，散户真的很容易被割韭菜吗？
1  小民看社会：满城尽是高利贷！实体经济怎么了？
4  刺激过后再无野鸡，论血统的重要性，野鸡手游为什么败给刺激战场
2  高中思想政治课本上说，唯物主义是正确的，唯心主义是错误的，二者是否是对立的，这种观点是否合理？
3  内塔尼亚胡成伊核问题“大赢家”？新华社：未必
3  这列为什么满车乘客会消失的无影无踪？
2  上课时学生手机响个不停，老师一怒之下把手机摔了，家长拿发票让老师赔，大家怎么看待这种事？
2  为什么中学历史教科书中删掉卫青、霍去病会引起大家的热议和愤怒？
1  【龙虎榜】5月9日国泰君安长沙芙蓉中路2866万卖出三德科技
2  上课时学生手机响个不停，老师一怒之下把手机摔了，家长拿发票让老师赔，大家怎么看待这种事？
2  中国最伟大的科学家袁隆平，是哪所985或211毕业的？
4  炉石传说：打得不错圣光会谢谢你！毒瘤卡组天胡最让人头疼
1  中国股市最赚钱的一种人：遇到“空中加油”形态，大量进入满仓干
3  巴沙尔是个好总统吗？
3  尼日利亚北部村庄遭武装土匪袭击  45人死亡
4  UZI今日虎牙再次开启直播，仅10分钟人气狂飙300W
4  《我的世界》普通玩家只能找到村庄，大神可以自己创造一个村庄！
1  盛亦彬：5.8晚评晚间黄金走势分析及操作建议！
0  春风轻抚叶飘摇，上一句怎么对？
0  上联：月底花间一壶酒，如何对对联？
2  美国中小学教育那么差，为什么能获得那么多诺贝尔奖？
4  德云色笑笑离婚  只是因为笑笑一句口嗨？DNF旭旭宝宝也因病停播
2  中国计量大学
1  A股十年涨幅超十倍的股票，你买过几只？
4  绝地求生：还记得这些空投枪吗？如今全图刷新也没人捡
2  哪个专业容易考公务员？
3  为什么俄罗斯在叙利亚又坠机了，谁干的？
2  今年高考有哪些新特点？
4  韩服5月职业排名，整体变动不大，这五个职业注意下
3  丑闻之后，Facebook高层迎来洗牌修整
1  太惨了，这数据，触目惊心！
2  教育看天下，烟台教育午间纵览
2  山东工业技师学院8小将挤进第45届世赛全国选拔赛
2  「会议综述」深化理论阐释  推动话语原创
3  夏威夷火山活动将加剧  熔岩“一路狂奔”
4  国风游戏《镜》在哪里下载？
0  经典越剧《红楼梦》启动全国巡演
4  笑笑顶不住压力，主动退出英雄联盟msi解说，对此你怎么看？
1  一名沉默寡言的交易者的感悟：股民为什么学不到股票的真正技术？
4  王者荣耀新英雄米莱狄上线时间及价格确认，荣誉积分匹配上调十分
4  哪些游戏让你卸了又装，再卸再装？
2  教育企业招生的时代新思维！
4  绝地求生：开跑车的以为可以把我撞死，但是没想到结局啊
0  关于古代上朝，唐朝以前大臣们坐着，宋朝时得站着，明清时需下跪，这是文化的进步还是倒退？
3  鲁哈尼警告美国莫遗恨千古  欧洲建议别退出核协议
4  刷新体验，升级趣味！《玩具大乱斗》新增7种关卡机关！
2  河南灵宝：让生命更美好
3  印度两兄弟被叫“鬼男孩”长尖牙如外星人  头每半小时要浇次水
2  一次有味道的教育！只因连续三天没完成作业，父亲带他回乡挑粪！
2  我有太多的家庭作业，因此我没有空闲的时间去做我喜欢的事，我该怎么办？
1  丁爽：中国离经常账户逆差不再遥远
0  上联：清风明月清明至，怎么接下联？
3  美国到处制造动乱，招致了一些国家的反对，你是否认为美国已成为世界公敌？
0  马王堆女尸辛追夫人的真实面貌是什么样子的？
1  市场环境变好后，如何选股！
0  中国当代著名油画家李玉华作品欣赏
3  为什么美国总统一选上就上任，而不经过培训再就职？
3  怎么看待德国、法国表态“不考虑美国，将继续执行原有的伊核协议”？
3  美国宣布制裁3名委内瑞拉人
0  上联：枝上柳棉吹又少，天涯何处无芳草。下联是什么？
1  分化节奏，关注资金两个短线方向
4  王者荣耀：新赛季中上单强势英雄盘点  以一打二反杀都不是梦！
1  卖气味竟卖出3个亿！她靠8万块创业成功，张艺谋、奔驰、杜蕾斯都是客户
2  话题作文构思引导示例5则
4  DNF开启小技能时代：十字斩代替双刀？这3个小技能成为魔兽首选！
2  2018中考冲刺名师总复习课程
3  联合国曾降旗18次，其中7次都是为了中国
4  这些拿五杀的英雄，阿珂仅排第三，第一即将要被大改了！
4  《河洛群侠传》战斗玩法曝光  今年暑期推出
4  武汉高校因打《王者》又添一血案，面对诸多的负面惨况，游戏的本质该何去何从？
3  安倍：中日韩领导人会议是新的开始
1  重磅！炭黑提价+原有期货大涨产业链股受关注，炭黑龙头拭目以待
4  春光无限好，求下联？
3  为什么特朗普很少提到他的女儿蒂芙尼？
2  「打不得、说不得」面对“玻璃心”的孩子，你到底该怎么办？
2  干货｜这五个论文查重渠道，你要不要了解下！
3  投票事件过后，联想今后的日子该怎样走？
2  一位貌似学生模样的年青人跪在街头，前面粉笔写着：求助十块路费，你给还是不给？
4  王者荣耀：5.9号体验服五名英雄调整，李白、苏烈再次遭到削弱！
1  拥有8500亿资产,  财富早已超过比尔盖茨,  李嘉诚为何要藏富？
4  我的世界教学：弓箭召唤末地水晶，你能落地算我输
0  你的必读书单里有哪些书？
1  巨头上市  反弹能否持续
2  在衡水除了衡水中学外，还有哪些可以选择的高中？
4  绝地求生：一个合格的摩托车手应该学会这样刹车
3  马云基金会做了一件事，和约旦王后基金会一起帮助妇女儿童
0  上联：醉吟古今月，下联怎么对？
1  娱乐圈私募事儿专题｜鹿晗、任泉、胡海泉？盘点明星背后投资基金
1  私募信用查询平台上线
3  1997年香港回归时，媒体提及彭定康乘船离开香港，难道彭定康一直乘船回到英国？
1  互联网金融趋向严格  专注才能赢取用户信赖
4  分析师：移动游戏占全球游戏收入超过百分之50！
3  化学武器：你需要知道的一些科学常识
0  上联：旷野无人风自语，有哪些合适的下联可对？
4  DNF荒古圣耀/海伯伦/三神器/90史诗武器触发图标优化的改版介绍
0  关于临帖，看临贴高手陈忠康怎么说！
0  常德现在有哪些知名文人？
2  三尺教坛“玉兰”吐芳——记陕西省优秀教学能手、延安职业技术学院附小教师李维香
4  双排最容易上分的几个英雄，选到了第一个团战就十拿九稳了
4  多玩我的世界，和，网易我的世界，你们支持哪个？
1  四种实用的银行定期存款技巧详解
2  儿子6岁，刚上一年级，每天作业要做到23:30，儿子疲惫不堪，小学需要这样刻苦吗？
2  教育孩子的不是学校，而是家和爱
3  如何看待泰国女子笑容收放自如，变脸速度快准狠？
1  江苏龙蟠科技股份有限公司第二届董事会第十二次会议决议公告
1  马斯克自掏腰包近千万美元增持3.3万股特斯拉股票
0  如何看图写诗，写出你对爱情的体会意境？
0  上联：不求芳名留千古，如何对下联？
2  华池五蛟初中“五十华诞助蛟龙横空腾飞  百年筑梦育娇子报效家园
0  上联：梅花喜欢漫天雪，如何对下联？
3  内塔尼亚胡用鞋子里的甜点招待安倍，安倍表示很享受。你怎么看？
3  美国退出伊朗核协议会产生哪些后果？
0  南阳七旬农民励志写作《冠军志》，未出书已成当地文化名人（二）
0  你读过最有力量的一段文字是什么？
4  不如直接买原版？CF碎片系统试水  简化版英雄武器，无皮肤无属性
0  上联：风卷庭前落花廊，如何对下联？
3  普京再次当选总统，这次他竟然没哭
4  王者荣耀：天美将推出三款夏日新皮肤，两款已知，第三款是她？
0  1961年12月伟大的诗人毛主席写的一首词《卜算子·咏梅》
0  中国最神秘且将要绝版的4本奇书，随便看懂一本就能改变人生
3  为什么一个国家不能无限印钞票来让自己有钱，购买更多国外资源进行本国建设？
1  成都三泰控股集团股份有限公司关于公司股票交易撤销退市风险警示的公告
1  5月9日包钢出台4月中旬建筑钢材结算价格政策
1  公司不经营  注销难！可是不注销后果真的很严重……
0  上联。山西山东太行山。下联？
3  周立波因涉毒持枪被控5项罪，八次庭审完结周立波做出胜利的手势
3  东帝汶和西帝汶有什么区别？
2  高中数学“两角和与差的公式”知识要点归纳和解题方法总结！
0  中国画写意艺术研究会“小品大相”会员精品展征稿启事
2  遵义南中！回不去的年少时光~
3  今天，战争来了
3  中国服饰影响最大的国家，现今中国人都不穿，在这个国家成了经典
4  《堡垒之夜》限时联动《复联3》：集齐宝石即可召唤灭霸！
4  LOL：爆发型天赋“剑雨”测试完成，最适合这几位英雄使用！
3  如果日本沉没海底，你愿意收留失去家园的日本吗？
4  DNF5.24福利送“天空？”送白金/黄金增幅/90级扭转书
2  五月SAT考试  看起来容易实际难
0  上联：月落一江影，如何对下联？
2  如何在工作、学习中快速进步？
1  钜京控股(08450)中期由盈转亏  净亏损约350万港元
4  皇家马德里在中国成立电竞战队  首次进军电竞领域
2  “5.12”国际护士节  护理前辈为学生授帽
3  中日两国女子决赛，庆祝世界乒乓球锦标赛在瑞典哈姆斯塔德举行
1  格力集团向李嘉诚“旧爱”长园集团发起要约收购
0  上联：荒地三千，不如良田一亩，如何对下联？
1  科达股份收购游戏发行公司，精准出击千亿流量业务
0  上联：泰山黄山赵本山，如何对下联？
0  光的艺术
0  上联：一池芍药胜牡丹，如何对下联？
1  期货的本质是什么？
1  002544杰赛科技-综合分析
3  不能忘却的记忆，寄给"5.12"大地震遇难同胞的一封信
2  井陉矿区第一小学举行“奏响生本心语  弘扬最美师魂”活动
1  P2P平台利率低就一定要及时止损吗
3  外国网友认为，中国成为世界超级大国，世界会更加和平
0  上联：一岁二春双八月，人间两度春秋。千古难对，请高手赐一下联？
3  为什么中国诞生了世界级的互联网公司，而日本、韩国、俄罗斯、印度没有？
1  股市分析：开立医疗大剖析！
3  纽约州总检察长因涉嫌性侵辞职  曾积极反性骚扰
3  戴安娜的不幸离世，让人拒绝接受卡米拉成为王后，现在情况有变
0  林黛玉和薛宝钗两人中，史湘云为何更亲近宝钗？
3  美国准备卸磨杀驴，白头盔组织决定鱼死网破，爆出这一惊天内幕！
2  省教育厅和省经信委共建成都工业学院
2  天津市与雄安新区开展职教战略合作
0  西游记中128个你没注意到的事实
3  为什么美国能出现那么多天才？
1  东宸医生集团开创综合经营新模式
2  教育部：中小学教材不得夹教辅二维码
0  汉献帝还健在，刘备为什么就能称帝呢？
4  呆妹果然是个游戏黑洞《猎魂觉醒》中的捏脸弹幕都看不下去了
0  很多人丧命五石散，为什么有的人还是追捧它？
4  玩法也许可以吊打所有生存类游戏，今日又一大厂新作开测
1  前4个月中国外贸进出口总值9.11万亿  增长8.9%
0  三影和三瘦，工词丽句谁输赢。怎么对上联？
0  有哪些是你后悔知道的太晚的书法窍门？
1  股票波浪理论分析：推动浪中的B浪
4  提速提速再提速，李元芳10分钟速推打法教学
0  铁扇公主与太上老君是什么关系？
3  看看英国王子的结婚证啥样  白金汉宫晒出哈里王子“结婚证”
0  叶飘零落秋雨寒，如何对下联？
1  中国央行今日公开市场净回笼1000亿元
0  上联：一杯老酒醉红颜，如何对下联？
0  上联：泰山黄山赵本山，如何对下联？
2  华科和西安交大两所985，谁更强？网友：西安交大被严重低估
1  比尔·盖茨：如果有方便的途径  我会做空比特币
3  印度怎么样？
4  玩家怒了：绝地求生新地图新玩法什么的都不要，请开放个人交易
1  个人交社保，应该交多少钱？
2  部编版一年级下册语文看图写话练习（含答案）
0  上联：柳垂荷塘寻莲藕，如何对下联？
0  上句：春游芳草地，下句怎么对？
3  大难不死必有幸福  新娘坐直升机坠机爆炸  爬出来继续婚礼
2  人到底是为什么而拼搏？为什么而奋斗？
0  如何评价《雪中悍刀行》这部小说，大家谈谈各自看完后的感想吧？
2  杨振宁说：把中学生送到美国读书非常危险，你怎么评价？
3  巴黎多座火车站爆发示威活动  法政府维持改革方案
0  上联：竹雨松风琴韵，下联怎么对？
4  《刀剑斗神传》全新版本5月10日上线  全新萌宠曝光
1  承诺不上市，曾市值千亿的娃哈哈，如今怎么样了？
1  估值800亿的小米，宣布正式进军欧洲市场
4  《英雄联盟》的两元一抽活动如何？
3  征服欧洲的成吉思汗是否能算成中国人的骄傲？
0  上联：野花无主为谁开，如何对下联？
2  上海市本地人报考复旦大学是不是比外地人有优势？
3  当今世界上8个自称坚持和平永不参战的国家
1  现在A股有哪些值得买入并中长期持有的股票？为什么？
0  上联：公鸡打架头对头，下联怎么对？
3  中东颜值最高的国度，宣布对华开放落地签
2  中国千人计划  去年聘用381名外籍专家  致力于科技发展
2  南充城区最好的初中是哪一所？
0  上联：“万语千言说不尽”，如何对下联？
2  严而有格，爱而有度——记昆山开发区高级中学王晓旦老师
1  互联网黄金业务有了规定，投资人应该如何应对？
4  DNF:  5.10正式服更新汇总  魔盒加入增幅券礼盒
4  大神带你们见世面，这才是绝地求生空投神器大菠萝的威力！
0  罗马的雕塑为什么比希腊的雕塑更追求写实？
0  上联：泰山黄山赵本山，如何对下联？
3  普京是个怎么样的人？
0  杨过断了一臂，这十六年是怎么过来的？
3  安倍与麻生聚餐：“边吃边聊”2小时联络感情
3  世界第三大垃圾国，触目惊心民众却靠它谋生
0  上联：柳戏池塘月，如何对下联？
0  哇！这几个钢笔字写出了意境，中国文化太强了，“霸气”
1  韩国政府“突袭”,  20万韩国大妈受影响……
0  上联：泰山黄山赵本山，如何对下联？
0  失意的时候，看看这20副最禅意的对联
4  LOL：联盟中最悲剧的英雄之一，拳头五年才肯给他出一款新皮肤！
1  农村人缴纳新农保20年，每年缴纳500元，到60岁后每年领的养老金是多少？
0  七旬老人爱跳舞，民俗表演成“网红”，期盼年轻人来加盟
4  游戏里分辨率被固定了，是什么原因？
1  鲸明理财上线，您投资理财的精明之选
1  A股调整可能结束
3  15吨液体巧克力翻车撒满路，有什么好办法可以快速清理干净？
3  第六届中日韩工商峰会发表联合声明：加强推进自由贸易合作
4  《炉石传说》最强单卡投票出炉，过了那么多版本没想到还是这张！
1  泰禾集团股份有限公司关于召开2018年第八次临时股东大会的通知
0  “时尚与天主教想象”的福利晚会在大都会艺术博物馆举行
2  两年27家击剑馆落地生根  小众击剑为何在杭州大热
3  普京第四次就任俄罗斯总统，你怎么看？
3  投票事件过后，联想今后的日子该怎样走？
4  RNG解决签证问题，已经整装待发出征msi，你怎么看？
4  英雄联盟官方处罚iBoy引热议：Uziboy致敬我澡酱被罚款了233！
4  Faker去不了MSI打Rank都在乱玩？玩家：怕是心态崩了？
2  小学英语｜实用全面的英语基础知识，帮助孩子学习巩固（上）
2  高中生提高语文阅读有哪些方法？
1  「早报」去弱留强，锁仓  05.08
3  不把俄罗斯放眼里！以色列空袭伊朗，还敢当面羞辱普京
4  吃鸡再次引发社会事件，背后事件值得深思！
4  LOL：RNG签证受阻，今晚才会出发，粉丝忧心选手状态
4  全民吃鸡游戏走红，没有辅助神器就问你们怕嘛？
2  九龙坡区在第十八届中国青少年机器人竞赛重庆赛区选拔赛中一等奖数量居全市前列
4  国服LOL等级排行：最高已达871级  日均三十局大乱斗
3  英媒：中国发起反间谍“人民运动”
2  越秀区今年减招39名特长生
4  一顿操作猛如虎，一看伤害零点五？露娜体验服加强摆脱尴尬局面！
1  余额宝平台化运作意味着什么？
3  普京新任座驾亮相  欧美政要用车了解一下？
0  方舟子说象棋源自印度，中国古代没有大象，你认为这种说法怎么样？
0  上联：成王败寇。（求下联）？
2  石家庄的哪所高中比较好？
4  QQ飞车还火吗？
0  长江为什么叫江，黄河为什么叫河，江和河是什么区别？
1  恒金解盘：5.9早评黄金不忘初心，坚定看空
3  特朗普正式宣布退出《伊核协议》，伊朗会因此而害怕吗？
2  四川理科635分能上什么学校？
4  有没有大型iOS单机游戏推荐一些？
1  国内险资“9中5”：最重仓格力电器
0  上联：泰山黄山赵本山，如何对下联？
2  高一因病在家休学一年，应该做什么事？
2  上初一的女儿，在班上被老师要求全班同学不允许和她玩，如果你是家长该怎么做？
2  初中毕业后上技校学计算机维修难吗？
1  公司由一般纳税人转为小规模，财务一定要把这5个问题弄清楚！
0  上联：晨光漫步捕雀影，怎么对下联？
3  美国治安不好，枪杀事件经常发生。为什么那么多国人还在美国定居？
0  上联：天上雨落泪，如何对下联？
3  一入荷兰深似海，从此常作哈比人
3  利比亚难民后后悔推翻卡扎菲吗？
3  美国建国也235年了，会像中国封建朝代一样被代替吗？
1  备案前P2P平台：屹农金服、微积金、智融会、旺财猫、钱内助
0  云横东岭松挺立；有什么好的下联呢？
2  南京晓庄学院为什么不升格为大学？
1  PPmoney网贷陈宝国：网贷合规加速无惧备案延期
4  炉石传说：黑石山追忆，最酷的感觉还是玩家变身2费打8的大螺丝！
0  现在都开始讲“普通话”，那么方言还有必要保留着吗？
3  世界上老龄化最严重的国家是哪一个，是怎么造成的？
1  到账金额成谜跟投方消失  人人车新一轮融资扑朔迷离
0  在菜市场买菜，你会还价吗？
2  甘肃籍大学生写“回忆录”，16年的故事都和一个深圳人有关
2  幼儿园有一个手足口的孩子，怎么预防？
0  九重天上庆祝妈祖诞辰（3.23）
0  红楼梦，梦红楼！26道题，测测你是《红楼梦》中的谁！
4  你认为kpl赛场上最帅的职业选手是谁？
4  迷你世界：用生命追逐风的自由，小伙伴连我的影子都看不到
4  cf生存特训：被巴雷特锁定，这一刻，你感受到绝望了吗？
1  马云：这家公司独具慧眼，寒冬期入股阿里，获得了丰厚回报
0  上联：长空万里看山河，如何对下联？
0  听丨史上最流行的一版《千字文》
0  曾国藩作为一介文人，为何能平灭太平天国呢？
4  王者荣耀4个不用出肉装的坦克，ad装吕布，开大照样500+的双抗！
4  谷歌推趣味小游戏，或将助人工智能获得新技能
0  百晓生兵器谱排名是怎么排的？
3  冷战为什么拖垮了苏联而美国没事？
2  湖南省有哪些一本好大学？
0  隶书适合日常书写吗？
0  大家如何看待田英章弟子退出田门这件事？
1  目前有35万存款，怎样在短期之内翻倍？
2  今年高考，估分420左右，是文科生，在河南可以上那些学校？
4  《星球大战》第2季将很快开始，添加了新的游戏模式，地图和皮肤
2  雅思口语考试的时候都有哪些技巧呢？
1  A股上市湘企4月再融资35亿元  九典制药涨幅超3成
2  资本主义的本质是什么？
0  今小编推荐周慧珺老师的行书书法作品，喜欢的看看吧
0  上联：大狗小狗哈巴狗，狗肉飘香，如何对下联？
4  魔兽世界哪个副本科技感最强？
1  军工概念股起飞  后续跟进关注这些优质龙头股！
2  如何在2018年河北省考面试中获得高分？
1  操盘必读：5月8日证券市场要闻
1  何超琼，拥有亿万资产，却唯独缺少爱情
4  听说这些怪物很皮？3K游戏《风色世界》盗宝地精玩法介绍
3  法总统告诫美国：退出伊核协议或引发战争
2  校企合作  西安外事学院工学院“陕西汽贸定向班”开班
1  投资者请注意：“喝酒吃药”行情再起，重仓抄底需谨慎
3  国人在日本抢购上万元一斤的盐，还是“中国货”，怎么看？
3  美国的51区有没有外星人，为什么历届总统上任前都要去看看？
1  三份重磅文件发布  中央将严控高负债国企
2  谁说读不了医学？澳洲本科留学十大医学专业推荐（二）
2  2018年高考考生请注意！广西高考志愿填报演练今天开始！
0  历代花鸟100幅精读：不可多得！
0  四大名著开篇、结尾诗词：人生的真谛刹那洞明
0  大师韩天衡也拿起“拖把”写大字了！难道也要步曾翔后尘写丑书？
2  美国是怎样进行爱国主义教育的？
0  上联：笑看红尘人不老，如何对下联？
4  《迷你世界》、《我的世界》、《奶块》，谁会OUT？
1  浙江交通科技股份有限公司
2  ღ  三行情诗英文版
4  怎么用艾克打一个会玩的亚索？
0  为什么很多人认为“孔孟之道”是害人的？
4  秒杀杀手没有道理的四个英雄，第四兰陵王，第一射手吓到发抖
0  上联：泰山黄山赵本山，如何对下联？
2  合肥对校外培训机构进行专项治理  定期发布“黑名单”  欢迎举报
3  为何说英国并不是一个统一的主权国家？
0  极致唯美，古力娜扎，个性艺术时尚写真
3  国际上青年的年龄段，为什么各不相同？
4  在家也能把把吃鸡？除了过硬的技术外还需一个好帮手
4  Karsa称季中赛遇见FW要暴打，湾湾网友集体偷乐：有内鬼就是爽
1  功能性饮料什么模式运作可以快速打开市场？
1  信用卡分期可以提前还款吗？
1  任启亮：道指反抽结束
1  2018年第一季度湖南、湖北、江西、安徽、河南、山西经济数据对比
3  美国强大的根本原因是什么？
0  上联：微雨蒙蒙芳草渡，如何对下联？
2  干货｜不知道写什么好？为你解读四大写作素材来源
1  中国品牌日丨上海家化把握数字化新机遇，助力民族品牌提升
1  海南油价“第六涨”  92号汽油今起每升涨0.14元
3  不远将来、印度会成为政治、经济和军事大国吗？
3  美国总统特朗普上任后，到处搅动世界风云，他的目的是什么？
0  上联：品茶品味品人生，如何对下联？
3  揭秘缅甸男人的长筒花裙。
1  金融理财安全吗？有什么好的平台可以推荐一下？
3  为什么大多数国家愿意和美国结盟，而不是俄罗斯？
2  牛！常德7名学霸通过清华北大自主招生初审
2  又是一年毕业季，你关心的就业创业政策来啦！
3  2050年全球养老金缺口高达400万亿，或成定时炸弹
4  dnf复仇者带嗜血套怎么样？
4  王者荣耀：鲁班最害怕的三个英雄，连反抗的机会都没有
2  青少年户外教育有什么意义
3  世界上最恐怖的女子监狱，死刑前要被破身，不配合就喂食安眠药
4  王者荣耀：官方回应李白技能再次改版  猴子可能又要被削弱了？
2  广西大学和中南大学相比，哪个好？
0  你为什么喜欢诗歌？
0  上联：微雨蒙蒙芳草渡，如何对下联？
3  3岁男童公园内遭豹子叼走  被找到时仅剩头骨
4  策划donny亲口承认排位匹配机制，终于知道为什么队友这么坑了！
0  秦钟和宝玉到底是什么关系？
2  上课时学生手机响个不停，老师一怒之下把手机摔了，家长拿发票让老师赔，大家怎么看待这种事？
3  如果美国把发行的国债一次性还清，美国会怎么样？
0  诗句：春雨入江行千里，如何接下一句？
4  现在做游戏行业有前途吗？
2  平方和根号在生活中有什么实际意义？
2  时间不等人，英语很好，我先记住单词
2  除哈工大外，黑龙江还有哪些大学比较厉害？
3  法铁工会放大招  要搞“无火车日”？
2  东北三省最好的大学是哪所大学，有什么特色？
1  开一家快递公司要多少钱？
2  “Second  banana”  可不是  “第二个香蕉”！不知道会很糗！
1  东方园林联合体中标总投资6亿元PPP项目
0  上联：墙上画马不能骑，怎么对下联？
4  两只狗一见面就掐架，这是什么意思？是问好还是宣战？
4  DNF：这样的人不多了  酱油一席暖心话让大佬仿佛回到60版本
2  听说学霸都是这么记笔记的！
1  *ST双环：子公司停车检修
0  一夜春风去！怎么对？
1  老板电器5月9日获外资净买入1.23亿
0  上联：静坐觅诗句。求下联？
2  上课时学生手机响个不停，老师一怒之下把手机摔了，家长拿发票让老师赔，大家怎么看待这种事？
4  LOL国服8.9版本正式上线，这五大ADC英雄将成为下路霸主！
1  超级牛散一个故事告诉你：炒股先看成交量，少走10年弯路！
4  h5游戏怎么在微信小程序里实现？
4  CF手游  101级的大神被我气的退游跑了，原因竟然是说我忽悠他
4  新英雄正式确认下周上线，新皮肤原画附带隐藏小彩蛋
1  美元触及年内新高，因欧元下跌
0  琴声倚松共赏月，如何对下联？
2  专科护理生去外省实习好不好？
2  延津乡村记忆：荆庄学校
3  作为俄罗斯总统，普京上台以来有哪些失误？
1  为什么越省钱越穷？
4  2018年如果骑士夺不了冠军，詹姆斯去猛龙怎么样？
2  美国是怎样进行爱国主义教育的？
1  房贷64万30年还完，利率是多少？如果每年还20万，几年能还完？
4  5月11号RNG在MSI迎来首败引台湾网友热议，你觉得打KZ应该上karsa吗？
0  以声寻史  国内首家声音博物馆落户万木草堂
2  别幻想了，他其实没那么喜欢你……这几个标准你一测便知
2  高中数学数列必考题型及解题方法归纳，没有想象的难，就这几种
3  德国东南部发生列车相撞事故2人死亡
0  夏侯惇用宿命调和鹰眼这套铭文可以吗，你怎么看？
1  华科易汇2017年营收1242万元  业绩亏损1307万元
3  如果美国打伊朗，最快可以多久解决战斗？
0  上联：醉吟古今月，下联怎么对？
2  孩子读高二，每次回家就玩电脑游戏，怎么办？
0  上联：双肩挑世俗，怎么对下联？
3  如果日本未来要沉了，中国人是否愿意日本人搬到中国？
0  上联：千里黄河水涛涛，下联如何对？
1  创业指南：轻质膨胀玻璃微珠生产技术
4  8GB运存+128GB，小米出品黑鲨游戏手机苍穹灰配色首发！
3  美国参议员麦凯恩说他的葬礼上不请特朗普，大家怎么看？
3  “恐怖组织”占据大半席位，以色列腹背受敌  美国慌了
0  上联：小雨飘兮春已到，下联怎么对？
0  《红楼梦》里贾史王薛四大家族，最先败落的是哪一家？
4  dnf,悲叹之塔97层
1  如果全世界都抛售美元债券，将会有什么情况发生？
0  2018“成都·法国文化月”启动  有这些文化交流活动
3  心理学家推测出霍金被妻子虐待却不说的两大原因，这其实并不是爱
4  5月体验服更新升级活动  国服DNF十周年版本刷图职业TOP5盘点！
2  省教育厅：多管齐下预防中小学生沉迷网
1  中国股市真相：做短线坚决“二不碰”，看懂的没一个是穷人！
4  王者荣耀:怎么看双Q大战以XQ拒绝横扫3:1复仇QGhappy？
3  安倍晋三为什么能当这么久首相？
4  lol和dota2中各自最有创意的英雄是哪两只？
3  印度最残忍的习俗，每个都是女性的噩梦！第3个看似神圣实则凄惨
4  你玩《刺激战场》会有的三大幻觉是什么？
3  这个国家盛产石油和世界小姐，现在钱变成废纸，人民水深火热！
4  王者荣耀：堆肉的宫本武藏都不行？出5件攻速装才能秒ADC！
0  上联：黄鹤楼头揽胜景，怎么对下联？
0  文学精品《周国平作品精选》经典语录
0  出句：月下诗魂冷，如何对句？
3  普京再次当选俄罗斯总统，俄罗斯会不会从此进入良性循环？
3  普京就职总统当天，“梅姨”又出来搞事情！
0  上联：本欲君临天下，下联怎么对？
2  这些大学本科学费拟调整，最高上浮……
0  上联：柳戏池塘月，如何对下联？
3  梅德韦杰夫对普京来说有多重要？
2  师宗县创新开展“红十字青少年”工作
3  美国加州新规即将上马：2020年后新房必须安装太阳能面板
4  为什么小学生都喜欢玩韩信？
3  菲律宾东部海域发生6.1级地震  马尼拉有震感
1  在市里繁华购物街隔壁街道开了一家火锅店，开业半年生意一直不太好，应该怎么办？
4  《冰汽时代》方舟拯救新曼彻斯特视频流程  怎么拯救新曼彻斯特？
2  2018四川高考报考武汉大学如何了解各专业录取分线？
3  中国移动可以在英国用吗？
0  上联：泰山黄山赵本山，如何对下联？
1  从“疯狂买楼”到“拟出售”：中国富人企业加速从美国撤……
3  印度一男子不顾劝阻要和熊自拍，被咬死，大家怎么看？
2  最近看过的老电影
2  专家详细解读低龄留学生入读美国高中条件
0  方舟子说象棋源自印度，中国古代没有大象，你认为这种说法怎么样？
2  一个人花8元买了只鸡，9元卖出去10元买回来，11元再卖出去，他赚了多少钱？
2  2018教师工资想要提高，这两方面改变才能达到公务员水准
3  印度凭什么在2030年取代日本成为第三大经济体？
0  琴声倚松共赏月，如何对下联？
0  林妹妹也有吃五香大头菜的时候，她到底造了多少孽啊！
4  MSI小组赛完整赛程正式公布！RNG第二天对阵越南战队EVS！
4  单杀Faker真的是超越Faker吗？今年MSI季中赛Faker不来，恭喜RNG
2  今秋执行！河北这些大学及专业学费拟调整，最高上浮20%！涉及你吗？
3  联合国巴难民救助机构收到土耳其千万美元捐助
0  为什么不照着字帖写字就会写的很丑？
1  业内人士：别太在意巴菲特和盖茨抨击，监管对比特币市场影响更大
3  五十退休早吗？
1  微博第一季度净利润9910万美元，同比增长111%
2  河北师大附小举行特色教学活动  让学生在实践中学习真知
3  你支持特朗普再度竞选总统吗？为什么？
3  如果证实反政府武装使用化学武器，美英法会被追责吗？
2  如何引导孩子成为一个自信的阅读者
0  上联：荒地三千，不如良田一亩，如何对下联？
3  澳新南威尔士州考拉数量堪忧  将推2.15亿元保育计划
1  从0到1600亿，这位美女只用了短短7年，她说一切皆有可能
4  AG超玩会选手VV发文抨击队内风气后，AG官方做出回应，你怎么看？
0  上联：荷塘月色美，求下联？
4  《绝地求生》双排9杀
3  从特朗普撕毁《伊核协议》再看影响世界格局的可能的变化！
2  大学快毕业，很迷茫以后该怎么办？
2  领导请绕行：教师“俏皮话”——这些对话支撑我在一线笑了Ｎ年！
3  普京就任俄罗斯总统
3  主人去世后狗绝食，教堂破例让它进入，它低声呜咽：再见我的主人
2  超级中学的出现，对教育生态的影响有哪些？
2  据说教师要涨工资，是真的吗？
4  《命运2》第二弹扩展包明日上线  最新宣传片发布
3  宋美龄为什么那么受美国人欢迎？
0  上联：泰山黄山赵本山，如何对下联？
2  管二大一下第一次班会圆满结束
4  NINTENDO  SWITCH  ONLINE  将推出云储存
2  十年前很火的哈佛女孩刘亦婷现在怎么样了？
1  6月30号后取消第三方支付直接扣账，支付宝还能直接用于支付吗？
1  一亩玉米的产量可以达到四千斤吗？
3  投票事件过后，联想今后的日子该怎样走？
2  读万卷书行万里路  山东理工大千名学生走进淄博山水画廊
2  上课时学生手机响个不停，老师一怒之下把手机摔了，家长拿发票让老师赔，大家怎么看待这种事？
1  富士康批文来了  四个不寻常背后有何深意？
4  Miss小苍美女解说竟然比不过一个维持秩序的小姐姐？
1  李志林：入摩临近资金加紧布局，白马股成长股齐回暖
3  你是怎样看普京第四次就任俄罗斯总统的？
3  四次总统，有何不同
0  宝玉跪迎意味着什么？
2  孩子去加拿大上学的条件
0  抱着锄头来看戏，武汉楚剧院楚剧《乡里乡亲》送戏下乡受村民追捧
0  为何民间总有人说“看了西游记，说话如放屁”？
3  想去日本生活需要准备什么样的衣服？
1  中冷物流2017年营收1.52亿元  净赚251万元
1  跌跌涨涨  哪些地区水泥价格真落实？哪家企业有真库存？
1  这些来自地狱的财富曾支撑了西班牙300年的辉煌，800万人因此丧生
4  怎么看王者荣耀”安琪拉”生孩子到了医院还牵挂着队友？
0  华夏之中——河南郑州
3  金正恩时隔41天再次来华会晤习近平，这5点值得注意
2  只给落户不给高考？西安人才新政被网友给怼了
4  《绝地求生》官方开启问卷调查  游戏改动过大引得玩家不满
3  在美国，这些东西动不动
1  2018年1季度巴拉圭大豆压榨量同比增加10.3%
1  如果虚拟货币代替传统货币，那在法律上应该如何去规范化，来防止产生过多种类的币种？
2  出炉！2018武汉中考加分优录名单：科技小人才、少数民族等！
1  又一个美国品牌倒闭了，这锅贸易战背不背？
1  快讯：康跃科技涨停  报于13.81元
4  我的世界：夺命火车站5，解谜还是跑酷？这结局掀掀还真没想到！
4  DNF：打团偶遇“最豪天帝”玩家，给“假猪套”附魔3亿宝珠！
2  儿子6岁，刚上一年级，每天作业要做到23:30，儿子疲惫不堪，小学需要这样刻苦吗？
2  兰州畅家巷小学和静宁路小学综合实力哪家更强？
2  2018小学生下学期学费征缴那么早？
4  CF生存特训：新模式与粉丝开黑，落地就是决赛圈，毒跑的比车快
2  高职学生学习中的难点在哪？
3  马来西亚新任总理都92岁高龄了，还适合吗？
0  传统并不只是重复
0  唐诗赏析：柳宗元最经典的6首古诗词，千古流传，家长孩子收起
4  终于b套了，DNF平（贫）民娜迦亡瞎子的真实伤害
0  他为绘画离婚，在外漂泊多年，四处绘画学艺，最后变成大触
1  2018年“创响中国”厦门站：每年加速30个创业项目
0  上联：月圆月缺月无眠，怎么对下联？
4  吃鸡测试开启  1080超级冰龙与你共览新地图
4  DNF在安徒恩攻坚队中遇到最无奈的事情是什么？
3  希拉里参加2020年美国总统大选的可能性有多大？
0  上句：苦乐，如何接下句？
3  美国到底是衰退还是变得更强大了？
1  对未来不看好，20岁的亚夏汽车：拟作价185亿元“卖壳”！
1  最近股票亏了4万多，本金只有10万，还有必要坚持吗？
2  在职研究生“单证”和“双证”都是什么意思？
2  上课时学生手机响个不停，老师一怒之下把手机摔了，家长拿发票让老师赔，大家怎么看待这种事？
1  微医完成5亿美元融资，估值55亿美元，年底赴港分拆上市成定局？
0  上联：曲径寻山翠，如何对下联？
2  初二的孩子，原来还是尖子生，现在突然不学了怎么办？
4  刀锋意志重做后全面解析
3  欧盟主席：现在是欧盟“取代美国”、展示国际领导力的时候了
3  “阿塞拜疆文化日”在京举行
1  第五届核聚变堆材料论坛在长举行
4  打靶平底锅即将绝版！饰品商人疯狂操作  3小时疯涨10倍
0  上联：弹古筝唱民歌，雅俗共赏。如何对下联？
2  “梦想大篷车”开进哈尔滨
1  A股为什么不宜放开每天10%的涨跌幅限制？
1  雷军40岁的低潮岁月
3  美国制裁惹怒普京：要与美元“决裂”！俄罗斯疯狂买入黄金
2  是去离家近但稍差点的大学还是去远点的较好的大学适合自己呢？
2  不管考不考研，这都是大学生最该关心的问题
3  差距24岁的法国总统夫妇，他们是真爱，还是做样子？
2  教室哪个位置最容易出学霸，座位与成绩真的有关吗？
3  李克强抵达东京出席第七次中日韩领导人会议并对日本进行正式访问
1  中际传媒2017年营收143万元  业绩亏损137万元
3  13岁少女偷运49件象牙制品入境  靠校服掩人耳目
2  黄埔一期都是他学生，朱德由他介绍入党，谁地位如此高？
3  联合国惩罚违规缔约国的措施有哪些？
1  估值20亿元：成立28年的《百战天虫》开发商终于上市
0  上联：半床明月增寂寞，下联怎么对？
1  金拓黄金调查：大多数受访者都看涨下周黄金
0  下联：白雾动情抱碧峰。怎么对上联？
1  小米2018年一季度涨幅继续强势！撑起千亿美元市值有保障
1  云南锡业股份有限公司关于召开2017年度股东大会的提示性公告
2  高二下人教版选修8Unit5同步解析二
0  称呼中“姓+哥”和“名+哥”有什么不同？
4  很多玩家说抽电子烟很烧钱，你怎么看？
4  《古墓丽影崛起》沙漠游戏
3  利比亚难民后后悔推翻卡扎菲吗？
3  一分钟了解真相：500亿富豪版P2P陷阱——美版贾跃亭霍尔姆斯
0  上联：五车书藏千古事，如何对下联？
0  故宫藏东晋时代陶瓷赏析
4  第五人格：园丁卡bug必看攻略，高手请无视
2  山东省2018年59.2万人参加高考  考生数居全国第3
3  为什么杜达耶夫打个电话就招来导弹杀身？
4  《暗黑破坏神3》是渣作吗？
1  懂得判断庄家建仓完成，炒股才能快速赚钱
3  一个月发生8起严重事故，25名空军精锐丧生！美：所有人反省一天
1  缩回的拳头能打穿3200点吗？
3  如果把俄罗斯交到纳瓦尔尼这类人手中，世界会发生什么变化？
3  母亲节的由来
1  下周，我开始主动买套！
2  冲刺2018数学中考  每日一题之5月4-6日问题汇总
0  你怎么看吕建军的写实油画？
2  小学家长擅自改班级群名称，结果被老师踢出群，其他家长：踢得好
4  国产新作《完美的一天》公布  六年级小学生梦回1999
1  证监会2017年监管执法工作取得良好效果
2  英语培训教育加盟推荐：奇速英语加盟连锁火爆招商中！
4  DNF：玩家打团时睡着了，为了守护阿拉德大陆殚精竭虑
1  中高端白酒市场竞争将加剧
2  父母要学会应这句话来激励孩子“你可以一路不怕了”
4  小蜜蜂提莫来袭  精粹商店再度开放
4  DNF里的瞎子巅峰时期有多强？
4  王者荣耀李白韩信再遭削弱！梦奇回调，露娜重做开启！
1  群智咨询受邀出席洛杉矶SID  Display  Week并将发表前瞻性演讲
4  绝地求生17战队黄金大奖赛实力演示：P城乱不乱，17shou说了算！
4  我捡着了98k，你有八倍镜吗？98k到底好不好用呢？
2  低分怎么考上好大学？
0  自己看过的最受益的一本书是什么？
0  中国唯一没有红绿灯的城市，整座城市是个八卦阵，竟然还不会堵车
3  为什么日本人很少有艾滋感染者？
4  王者荣耀，是微信区平均水平高，还是qq区高？
0  上联:人生不易风风雨雨，怎么对下联？
3  1978年苏联籍联合国副秘书长谢夫钦柯叛逃美国案
0  扬州八怪  李方膺  画选
2  南阳市第二十二中学隆重举行期中考试总结表彰会
4  AP剑圣归来？这件装备重做让他一秒一Q！
0  上联：世事识势，食诗是难实腹。下联怎么对？
1  昨晚是谁在恶意做空币市？币安将清理一切与红杉资本有关的项目？
3  我，伊丽莎白·霍尔姆斯，打钱  恭喜入账：2200亿美元
4  第五人格  恋墨解说  20  监管者迷失了方向
4  GTA5的中国风加上外挂MOD什么配置才能在720P的画质下流畅运行？
4  猴子后期打得赢阿珂跟兰陵王吗？
0  「艺旧唤新」深圳青年艺术家群展｜艺览
3  地球能不能统一成为一个国家，可行吗？
4  王者荣耀做一个最恶心的辅助——明世隐篇
3  以伊大战当前，以色列竟然跑去求俄罗斯保持中立，但这可能吗？！
1  中国石化打造我国工业企业规模最大公众开放日
2  45岁了，想学一种乐器，不知道学什么好？
1  金龙腾2017年营收7.61亿元  业绩亏损3953万元
2  快来看！教综教育心理学常考简答题，这7道题你必须得记住！
2  如何看待老人继续去大学深造？
1  浙富控股集团股份有限公司关于召开2017年度股东大会的提示性公告
4  阴阳师5月9日体验服更新：你有多大概率会抽到面灵气？
3  脱口秀大咖周立波案子再开庭，波波能否脱身呢？
3  目前美国最怕哪个国家？
4  《刺激战场》外设模拟器玩家绕过系统检测，与手机玩家一起游戏，你怎么看？
0  「佳作欣赏」1/350  英国厌战号战列舰模型欣赏
0  怎么才能让不知奋斗的自己惊醒？
0  如何用一个成语表达你现在的状态？
4  绝地求生外挂团队狂赚3000万，玩家：难怪不去蓝洞，比做游戏赚钱
0  客步无意惊鸳鸯，匆匆两沿芦中藏，下两句该怎么对呢？
0  意态天成——陈和西油画赏析
1  期货交易风险指什么？
2  大学生在假期去支教，当地的学生不放假吗？
1  浙江的青年莲花汽车怎么突然就倒闭消失了？
2  汶川十年，谢谢你们都还安好
2  「最新」2015级成都三诊各批次划线
4  我们提前玩了中国版的《旅行青蛙》
1  环保重压下  中国仍是全球最佳铸件采购地
1  苹果将与高盛发行联名信用卡，使用Apple  Pay品牌
4  魔兽世界：纪念瓦里安战死于破碎群岛之《雄狮陨落》
0  第十四届中国（深圳）文博会上河东文化受热捧
0  鄂伦春最后一个萨满是如何通神的
4  《拳皇》哪些人物可以打出全屏的超必杀？
0  有人说南方口音保留有上古音，那么粤语是否跟南越国有关呢？
0  下联：柳叶眉下送秋波，上联如何对？
4  王者荣耀：学会这个技巧，后期秒换装备，可以保命？
2  Couple  reunites  with  lost  son
4  《火焰纹章英雄》新增3名“圣战谱系”英雄
1  重金挖角，水军横行，卖身的虎牙留下一个烂摊子
0  首联:  酒中不语真君子，颔联怎么对？
2  韩国大学生如何应对大学考试？
3  路遇夜查酒后，被酒驾了！
4  「8.5」重返台湾白色恐怖时期，国产精品佳作｜《返校》Jump评测
1  错过80年代下海，90年代炒股，00年代炒房，10年代比特币，接下来最可能错过的投资热点是什么？
0  故事：一个富二代，因为一场意外变成了孤儿
2  你最关心的东莞教育今日晨报
0  上联：公鸡打架头对头，下联怎么对？
2  今年小升初面谈的“老师”为什么变成了广播和视频？
4  滴滴悬赏百万寻顺风车司机  他曾说：这司机估计摸妹子大腿了
3  奥巴马吃饭，英国女王吃饭，普京吃饭，盘点领导人餐饮，平分秋色
1  比斗鱼快，虎牙今日在美国上市，成中国第一家游戏直播平台
2  2018年忻州市戏曲进校园活动——走进忻州高级中学
3  痴情王太子即位国王，将死去爱人尸骨挖出封为王妃，接受群臣祝贺
3  中国做了什么事？让孟加拉国感恩戴德疯狂打call，美日都不敢干
3  朴槿惠一审被韩法判无罪释放了？韩国会发生什么事情？
1  京东一直在亏，刘强东为什么还那么有钱？
4  游戏ui设计有哪些设计元素
3  美国下一届大选特朗普会下课吗？
1  假如你的资产超过1000万，还需要出来工作或者上班吗？怎么安排比较好？
0  上联：泰山黄山赵本山，如何对下联？
3  同样是石油储量多的国家，为什么伊朗和沙特的发展区别这么大？
4  绝赞激萌！新倩女幽魂全新独家周边来袭
4  不需要  Root，也能用上强大的  Xposed  框架：VirtualXposed
0  如何用一个字讲清楚《道德经》？
0  上联：望江楼上，落魄秀才出绝句，难道众人。求下联？
4  中国人气最高的直播app是什么？
4  除了绝地求生，这些都是曾经开辟了一个时代的经典巨作
2  陈锡尧教授：专注中国体育赛事研究
4  为什么网吧里面都是玩网游的，却很少看到玩单机游戏的？
2  小城风情｜校园印象  散发“书卷香”的校园是什么模样？
3  这个名为哭墙的墙壁  教徒至此哭泣表示哀悼
2  你人生中有没有一个你见到就会紧张的人？
0  上联：春风无意恋美景，下联怎么对？
1  首破8000亿！沪市公司现金分红呈现新气象
0  上联，朱雀桥边照飞燕，如何对下联？
1  为什么"富人越富，穷人越穷，富人更闲，穷人还更忙"？怎么才能改变？
4  王者荣耀：你排到过哪些“不可思议”的队友
3  伊以“叙利亚战争”骤然升级，又要爆发中东大战了吗？
4  Dota2：细数那些一刀暴走的英雄  水友：我的血条呢？
3  船员已经把火扑灭，失火巨型油轮安全到达港口
3  妈妈是超人，也是最脆弱的人
2  上课时学生手机响个不停，老师一怒之下把手机摔了，家长拿发票让老师赔，大家怎么看待这种事？
2  这道数学题到底该怎么跟小学生讲？一群教育硕士都犯难了
3  在叙利亚美国和俄罗斯谁是正义的一方？
3  未来一百年，有可能出现某个国家取代美国成为世界的领导者吗？
2  资本主义的本质是什么？
2  今年泰安3.5万名考生参加高考
4  极限脱出：解析3代游戏开头加结尾的大部分剧情，看完将无需在玩
2  学生家长微信群里质疑老师，没想到被老师怒怂，你怎么看？
2  身高一刀切，“儿童票”如何回归专属福利？
3  特朗普是不是疯子？
1  证券股可以建仓吗？后期行情如何分析？
3  李克强此访印尼为何被视为“一个历史性时刻”
2  同济大学高考录取分数线位列全国第11，为何综合实力却跌出全国前20？
1  A股另类逼空确认反弹，剑指3200点以上，市场资金正在大举建仓
2  初中毕业想有高薪收入  西安万通教你热门技术
0  农村老话“人穷断六亲”，“六亲”指哪些人？
0  上句：浊水三江一夜雨，如何接句？
1  休渔期开始供应减少  烟台海产品价格稳中有涨
3  朝鲜外务省发表公报：将在本月23日至25日之间举行核试验场关闭仪式
0  北京“让文物活起来”  近百项活动同迎“518国际博物馆日”
2  托福听力基础弱的童鞋，不要慌，你们有救啦！
2  关于农村教育和城市教育，你有什么好的建议吗？
3  中国游客疑在越南遇高价宰客  引发互殴现场有人拿刀
2  最美教师  与爱同行  岁月留香——记柏庐幼儿园夏雪花老师
0  满目荒山尽秋意，下句怎么对？
0  著名画家徐希嵋精品画作欣赏
3  局势骤然加急！伊朗2枚火箭弹，先拿“杜鲁门”航母开刀！
3  利比亚总统卡扎菲被推翻后，百姓日子好过了吗？
1  金融圈迎来重锤！四部门联手治贷，保护你的钱袋子！
0  上联：夜里销魂、醉取花香来续酒。怎么对下联？
2  热！武珞路2018报名信息大汇总，目标家长速看！附：跨区安排
4  8千入笔电翻船了，有性价比机型推荐吗？
0  上联：贫在闹市无人问，下联怎么对？
3  美国退群后，又提出了对伊朗核设施侵入式检查的要求，伊朗如何回应？
2  沈51中与“最强外援”携手一年，合作办学成果如何？
0  专科毕业一年，很喜欢书法，还能考书法学院吗？
4  《LOL》新英雄血港开膛手派克预告  最强深海“生物”
0  上联，有钱有酒是兄弟，请对下联？
4  堡垒之夜联动复联3活动演示  变身灭霸毁天灭地
0  赵子昂松江宝云寺记字帖欣赏
4  女大学生每天“吃鸡”十小时，手机不离手，男友怒提分手！
2  腰突怎么锻炼呢？
4  DNF能勾起回忆的十年老照片，冒险的故事仍在传唱
4  海贼王里红发为什么会被普通的海王类咬掉了一个手臂呢？
1  以茅台酒现在的价格，你认为它还是用来喝的吗？
1  股票上成为妖股的必要条件是什么，看到一些妖股并没什么业绩，为何会被炒成妖股？
2  中小学绩效方案需要学校公开，校长多、老师少，无法落实激励教师
2  重庆2018高考政策来了！符合这些条件可加5分或10分！
0  斯大林为何要在大儿子被俘后下令逮捕儿媳？
3  投票事件过后，联想今后的日子该怎样走？
0  上联：月季月月红，下联应如何对？
1  蚂蚁金服一季度现亏损，今后或将重点转移做科技和股权投资
2  如何教一年级的孩子学习元角分？特别是单位换算认不清
1  缴费和交费有什么区别？
4  17shou也得被轮换？17战队新成员强势登顶无挂服！
4  CF手游  风之子排位赛被禁是有原因的，1V4看起来都是那么轻松
2  石棉县先锋小学举行第一届校园文化艺术节
4  在5月11号MSI上，RNG对战KZ时，如何评价Letme的表现？
3  中日韩领导人会议在即  东京警视厅投入约1万警力加强警戒
1  平台爆雷怪政策，“杜绝暴力催收”这个锅我不背
3  英国女子面临破产  居然是因为参加了朋友的婚礼
4  6寸掌机玩魔兽世界按键设置技巧，原来打25人团本是这样玩的！
1  什么是GP、LP、PE、VC、FOF？
1  怎样投资股票无风险呢？
1  永远也看不厌的一篇股市交易文章：读懂此文，傻子都能赚钱！
2  儿子今年高考，看成绩只能上二本，我是花十几万让他上大学，还是让他出去打工？
0  上联：风吹碧江荡天地，下联怎么对？
4  为什么张良能成为高端局法师一哥？
2  如何看待一盘水果“考倒”30多名应聘研究生？
1  科陆电子携手招商局资本合作布局新能源业务
4  王者荣耀如果双方都不打，只让小兵上，谁会赢？
2  中国最顶级的高校，由慈禧太后提出创立，如今校园成一道风景线
3  美国撤出北约的可能性有多大？
3  韩方这次不敢追随美国：宁肯打脸川普也要力挺邻国的统一大业
4  kpl明星赛最大的败笔是不是替补坐了两场冷板凳？
3  这国平均每月发生两到三起坠机，却还不正视问题，找借口解释
0  上联：春芽羞涩探出头，如何对下联？
2  2018年高考考试时间公布  6月7日至8日文化统考6月9日技术考试
0  上联：泰山黄山赵本山，如何对下联？
2  数学之美：有条有理数图形
1  今年美元会持续上涨吗？
3  2018年梅德韦杰夫会何去何从？
2  上课时学生手机响个不停，老师一怒之下把手机摔了，家长拿发票让老师赔，大家怎么看待这种事？
3  为什么中国要大量进口非洲的大米？难道他们种的水稻更好吗？
2  和大学辅导员搞好关系，有什么用？
1  赛为智能拟发行不超9亿元可转债
2  你真的会因材施教么？
2  减轻学生课外负担正当时
4  什么限制住了《红警2》中核弹的爆炸范围？
2  小学语文常见的八种句式改写方法，改写句子不用怕
4  《绝地求生》搜刮城市，应该采取什么方式？
4  《我的世界》8个奇葩的生存种子，骨灰级玩家怕是都没见过吧？
3  不惧制裁！法高级官员：欧洲各国将竭尽全力保护在伊企业利益
0  红楼梦金陵十二钗曲子词之十二《好事终》
4  DNF里你有没有“喜当托”的经历？
0  一个在两个朝代当大官的外国人
4  dnf这把传说武器拯救了我的漫游，竟然可以刷噩梦深渊了！
3  怎样对待患有“天才病”的儿童？
1  东汉开国功臣马援，戎马一生，可为何没能位列云台二十八将？
0  上联，绿竹引清风，如何对下联？
1  5月12日全国各地废品回收价格（废钢、废铜、废篷布）
2  我为什么建议你早考中级经济师？
4  UZI赛前出征宣言放出，网友：小狗海报不太帅！
3  盖章印有前总统卢拉头像的纸币失去流通价值？巴西央行辟谣！
3  韩国人为什么喜欢吃泡面？
3  日本为何突然弃美国拥抱中国？背后透露出一个重大信号
3  德国是共和国，怎么又是资本主义国家呢？
4  第五人格：触手人皇3哥开赛带水友反被虐
0  少抽几包中华烟也要买的茗茶，香气鲜爽持久，高端大气有面
0  上联：春芽羞涩探出头，如何对下联？
2  2019年US  News美国研究生管理学（Management）专业排名
2  出国留学上课这样记笔记，你离学霸仅一步之遥
0  方舟子说象棋源自印度，中国古代没有大象，你认为这种说法怎么样？
4  梦幻西游：玩家刷D5一场战斗遇5只宝宝，网友：捅了画魂幼儿园？
4  steam中，有哪些可玩性高且耐玩的游戏？
3  日本人联合11国降低标准搞了个CPTPP，意义何在？
4  周末游戏漫谈：索尼什么时候推出PS5  最大的问题来自Switch？
2  春末的五月——晓宏留学
1  5月8日早盘：A股三线白酒全面爆发，消费股行情开始了？
4  英雄联盟lol：恶魔小丑输掉比赛通常都是这些看看你是不是也中招
4  MSI季中赛第一天就取得全胜的KZ到底是一支怎样的队伍，为何如此强势？
1  李建华：视困难为机遇实现弯道超车！42年，华泰这样走过
1  「爆料」某新晋纸尿裤品牌拓展微商渠道被骗，500万货打水漂！
0  王者钟馗出什么装？
2  刚达三本线，读三本好还是走专科好呢？
1  提升财商书目TOP榜
1  A股入摩在即，直接利好股市
1  四创电子新款雷达收入数千万元  从军用向民用转型
2  白城医高专校团委喜获“全国五四红旗团委”荣誉称号
2  清华的生物医学工程博士是个好选择么？
2  重庆重点教育新闻今日概览
1  加快腾笼换鸟凤凰涅槃  提升发展质量
3  尴尬！86国代表受邀为美使馆开张捧场  多数不想去
2  高考即将到来：孩子学习怎么提高学习效率，如何才能集中注意力？
1  回迁房能交易吗？
3  日本除了东京都是郊区？小城市130万年薪请不到医生
2  春风化雨  滋润心田  三十铺镇双墩小学积极宣传教育扶贫政策
1  如果你有闲置存款可以考虑这些投资
0  上联：江中鱼东游西藏，下联怎么对？
4  迷你世界：小伙伴都没得到奖励？什么情况？
2  姨妹子是宜昌某校大三学生，我给她找了个外拍的兼职，两百元一天
3  这次普京还能连任吗，或者是再玩梅普组合？
2  如何寻找写作灵感？
4  「峻晨」方舟MOD探索者
4  手游也能键鼠玩，飞智Q1让你找回昔日王者荣耀
4  DNF玩家与妹子聊天无意中暴露自己是地下城玩家，网友：开房啊！
4  沸沸说说：QQ飞车，新的玩法，新的境界，有来挑战的吗
0  临帖日课：书王羲之皇象、远妇、阮生、君晚帖帖
4  LOL精粹炫彩皮肤商店即将上架，各位准备好金币
2  为什么有些人在网上黑教师，他们孩子的成绩往往较糟糕？
0  上联：醉吟古今月，下联怎么对？
0  上联：悠悠小溪唱欢歌，如何对下联？
1  外贸持续稳中向好透露出哪些信息？
4  你还记得当初王者荣耀第一次上黄金，用的什么英雄吗？
2  董卿力荐：1500个成语接龙贴墙上，孩子背熟了，语文成绩直上98！
1  中国工程机械中小企业也有国际先进，可期！
1  沪深交易所发布资产支持证券  风险管理和定期报告指引
2  有哪些妙招可以把字写好？
2  2018年二级建造师公路工程考前冲刺卷（高分必看）
0  上联：山水不曾随我老，如何对下联？
1  马云终于出手了，余额宝满血复活！
1  从价值投资到价值创造，君智竞争战略助推品牌强国
4  王者荣耀超值的三大710点券皮肤，最后一款让玩家疯狂购买！
4  守望先锋推出98元粉红色天使皮肤，销售额将用来支持乳腺癌研究
3  为什么奥巴马的演讲能力这么强？
4  DNF工作室：用这些东西练一个国服第一剑魂不行？这是瞧不起人？
3  癌妻病逝丈夫崩溃痛哭称没法活  8个月后恋上新欢高调秀爱被喷
4  绝地求生：更新后M416惨遭大削，但它却走上了神坛！
2  想成为班上的尖子生？其实并不难，请逼自己做好这三点
0  排行榜前十的中国“绿茶”，看看你喝的上榜了吗？
4  绝地求生：玩家一次性打20个急救包，终于耗死最后一人，成功吃鸡
2  有哪些适合女生学的技术？
0  上联：壶中无酒难留客，如何对下联？
0  上联：醉柳长斜，卧看浓云遮晚照，如何对下联？
2  这道小学数学题，为什么会难倒那么多家长，答案到底是多少？
1  加息潮来袭，如何提高P2P投资收益？
4  僵尸病毒如果爆发了你会用什么武器？
1  银行卡长期不使用也没注销？后果很严重
4  在5月5号虎牙索泰杯上，QM战队被实锤代打，你怎么看？
1  养老金A股落子布局  最新持有这些股
2  暴雨来袭  中山大学校区一条蛇火了
4  主播小楼画风突变，网友伤感：我的楼爷还能回来么？
3  美菲开启年度联合军演  菲官员强调并非针对中国
4  《英雄联盟》你第一个拿5杀的英雄是谁？
2  重磅！合肥四部门正式对校外培训机构“动手”了，严查这6大问题
0  佛教中的手印，为什么不能随便结？
2  「中考」学习初中化学复习备考策略——包头市第五十一中学高级教师王红梅谈中考备考
1  460家挂牌公司未按期披露年报  涉及多家创新层公司
2  高中毕业干什么好？
1  西安高新区签约专场举行揽金1227.21亿
3  美国总统特朗普上任后，到处搅动世界风云，他的目的是什么？
0  上联：公鸡打架头对头，下联怎么对？
3  想偷吃没那么容易！当馋嘴松鼠遇上涂了油的铁杆……
3  中国人才流失严重吗？
2  根号是如何计算的？有没有公式？
1  归乡！收购外国机场第一人在豫大布局曝光
0  我国五大剧种中，到底哪个戏更受欢迎？
0  上联：老子骑牛读书，下联怎么对？
4  魔兽那么火，网易代理后为何走向衰败了？
0  上联：一度春风一度愁，黄花落尽，如何对下联？
4  DNF修罗翻身把歌唱？具体能强到什么程度
4  这4款高价皮肤买过的人都说亏！最后一款根本没人愿意买！
3  特朗普正式宣布退出《伊核协议》，伊朗会因此而害怕吗？
2  非洲学校没有电脑，支教老师在黑板上画出显示器，界面你认得么？
4  在宿舍熬夜打游戏的那些人，后来怎么样了？
0  上联：下雨天留客，如何对下联？
1  正在崛起的巨头  仍有49.19%的涨幅空间
1  连板妖股是如何炼成的？接力股有哪些基因？
1  央行拟规定互联网机构不得提供黄金账户服务
0  上联：泰山黄山赵本山，如何对下联？
3  黎巴嫩：所有的和平都是假象
1  信用卡只还最低，对还款有什么影响？
2  东城学生用英语讲中国故事
0  上联：金鸡唤梦醒，如何对下联？
2  哈尔滨工程大学、西南交通大学、合肥工业大学，这三个学校哪个好？
3  外媒：中国鱼类产品占领非洲市场  罗非鱼最受欢迎
1  继续上涨，继续持有吃肉！
3  “劝特队”再加一人，英国外长鲍里斯启程访美，能劝得住特朗普留在《伊核协议》里吗？
0  上联：雾罩天地成一色，下联如何接？
4  王者荣耀S11赛季哪个英雄的控制力最厉害？
4  作为游戏主播，是精通一个游戏好，还是精通多个游戏好呢？
2  遵义南中！回不去的年少时光~
0  上联：一赞一赞连一赞，赞赞相连，连连赞。如何对下联？
1  中国重汽：4月重卡销量1.7万辆，本年累计销量同比增30.23%
1  道盾科技2017年营收1490万元  净赚63万元
4  中日合拍《去月球》动画电影  预算或超《你的名字》
3  美夫妇放弃稳定工作开露营车体验6年飘零生活
4  全世界都在吹UZI?  曾经打爆Bang的ADC,  正式宣布加入狗吹行列！
1  山水光电2017年营收2.47亿元  净赚49万元
3  你拍过的最好看的照片是哪张？
3  为什么很少见到俄罗斯人在SCI杂志上发表文章？
2  如何培养孩子的英文阅读能力
1  美国Snap-tite
3  默克尔组阁失败后，德国面临政局危机，那么德国可能会停摆吗？
1  91.8亿！85亿！临沂最有钱的是他们！2018新财富500富人榜发布……
0  贫穷限制了我们的想象力！一张空白油画拍出了1.2亿元的人民币
2  拍照时我说“茄子”你说啥？
1  5月9日证券早报
3  马航现在进展到底怎么样了？
2  弥补学前教育学位缺口，北京今年拟新增幼儿园学位三万个
4  「娱乐」你遇见过哪些印象深刻的队友？
4  为什么有些斗鱼的主播们这么喜欢拿观众当傻子一样耍？
1  京东发布2018年Q1财报，物流25亿美元融资完成
0  2015年，第一次参加禅修课之后，究竟发生了什么？
4  绝地求生玩家纷纷退游，最主要的原因不是外挂，真的是昙花一现？
4  一般做造影什么时候去比较好？
3  汶川大地震10周年，外媒刊发废墟照引网友唏嘘
4  如何评价网易的手游《明日之后》taptap评分暴跌一事？
0  上联：月印荷塘荷印月，如何对下联？
0  书法艺术要表现残缺美吗？
1  上市券商去年ROE均值跌至行业低谷  仅7家实现同比增长
3  美国是世界上最早进行绿色营销的国家之一
3  伊朗的这份核协议到底该不该修改，你怎么看？
2  首富办大学，世界名校背后富豪大起底
1  致富新能手，市场新主角，2018创业新趋势！
0  上联：一夜春风去，怎么对下联？
3  7093万大奖被全部捐出！老夫妻称这笔钱本不属于自己
3  英拉兄妹新加坡会晤为泰党  与家人合影笑容满面
4  DNF：奶妈专心打造勇气等级被当皮球踢，奶妈：团长都只看智力？
0  上联：荷塘月色美，求下联？
3  世界上最好移民之国：两百万买一栋别墅，超三万华人“移居”此地
4  DNF:3200智力奶妈进卢克，你是选择饿死跳下去还是吃完感叹真香
1  大千生态环境集团股份有限公司
3  以色列与伊朗会否从“暗战”走向“热战”
2  沪上中小学今年第一波毕业照出炉啦，你也晒晒自己的吧！
2  「2019考研」考研报考二流大学值得吗/无锡宜兴MBA专业培训
1  牧原股份上市四年生物资产从不计提减值
3  世界唯一的史前人类:  接近岛屿会被部落人杀死！
1  美元，这次可能不是一次普通的上涨
4  他是被游戏耽误的艺术家，今天也成为小狗的粉丝
4  若王者荣耀在5月20号将返场皮肤加入5元皮肤礼包中，大家还会购买吗？
4  你玩过剧情最好的RPG游戏是什么？
0  国家一级美术师张德泉工笔花鸟作品欣赏
2  上课时学生手机响个不停，老师一怒之下把手机摔了，家长拿发票让老师赔，大家怎么看待这种事？
1  为什么有不少人宁可死在创业的路上也不拿死工资呢？
4  台湾手机巨头宣布电竞性能怪兽降至，怼飙黑鲨红魔，价格却完败
0  “以木筑梦”黄杨木雕在浙博展出
1  50岁了，一直是电商方面自由职业者，现在准备职业炒股从哪里入手？
3  如果美国打伊朗，最快可以多久解决战斗？
4  英雄联盟盖伦到底强不强？
0  上联：泰山黄山赵本山，如何对下联？
4  DNF：史上最良心的团长  高考前最后一月拒绝高三党进团
0  怀化这株千年古树荣获“中国最美古树”称号，全省仅3株！
1  一季度衡水市CPI同比上涨2.2%
1  投资数字货币提现方便吗？
4  梦三国刘表堪称团战滚刀肉，中路打团拿下五杀！
3  到今天，为什么沙特的君主制屹立中东不倒
1  实战图解，分时趋势（一）
3  特朗普为什么可以随意废除此前美国政府达成的各种协议？
1  应健中：股市能否绝地反击还要看这条消息！市场到底在等什么？
0  上联：书匠育才不用釜，如何对下联？
2  2018年上半年教师资格证考试（面试）准考证打印通知
0  二田书法很漂亮规范，为什么还被这么多所谓专家批评？
3  土耳其人喝酒为何千杯不醉？
1  首破8000亿！沪市公司现金分红呈现新气象
1  工商银行申请信用卡开户以后，是不是等的时间特别长？
4  还记得你的“呱儿子”吗？马云把它变成“中国蛙”了
0  山水摊开即为画，静等下联，大家请赐对？
0  上联：莫愁湖畔常留影，仄平平仄平平仄，如何对下联？
3  镜报：一帮派成员被枪击身亡，生前曾帮助杰拉德摆脱麻烦
4  苹果全球推荐手游《封魔录：斩妖》续作首次曝光
1  干货！一篇价值百万的文章：简单易学的抄底技巧，让庄来帮你抬桥
4  灭霸的五大手下分别是谁？
0  下一个获得诺贝尔文学奖的中国作家会是哪一位？
4  左枪右刀：DNF军装大佬特工职业你需要知道的能力
3  第一个黑人共和国超级穷，100年换90多位总统，至今未与中国建交
1  投资理财产品时要注意什么
2  西北工业大学本部的校园布局是怎样的？
0  “惊爆”了的民国封面女郎PK“美炸”了的“最美新娘”
0  上联：醉吟古今月，下联怎么对？
4  王者荣耀唯一一个秒坦克的英雄！韩跑跑：我这么肉谁打的动？结果
4  《王者荣耀》新英雄米莱迪的机械仆从击杀，会有金币吗？
0  上联：荷塘月色美，求下联？
0  上联：井小却可吞日月，下联如何对？
2  北极熊可以在南极生存吗？
0  独具寿光特色的民俗风情
3  她是最美的“第一夫人”，美国前总统不敢直视，法国总统90度鞠躬
0  明  沈周《仿黄公望富春山居图》
2  在线英语外教一对一教学好不好，有没有效果？
2  这个大学被称为最神秘的高校，低调有实力，名气不比清华北大差！
0  日本铁壶“四大名堂”你知道是哪些吗？
1  2018年，炒币的思路该换一换了
0  下联：白雾动情抱碧峰。怎么对上联？
4  RNG被KZ战队完虐，MLXG、Letme究竟是谁的问题更大？
1  经典战法“上升趋势找买点”，随便月入上百万！
4  绝地求生史上最大更新，这波居然出现了正版法拉利轿车？
1  中国光大银行与中国银联签署战略合作协议
1  华能国际（600011)  燃料成本控制良好一季度业绩超预期
4  第五人格：玩家打开电闸逃离两人后发现不对劲，居然是屠夫赢了？
1  巴菲特：4000亿损失的大灾害有2%可能性发生
2  高考前夕，如何冲刺才能考上一本？
2  试讲中，忘记板书怎么办？教你几个救场小秘诀！「速速收藏」
0  戚继光所传拳经残页，极其珍贵，23页，24页，25页
0  汪涵草书有技法有智慧，有功追林散之的高度吗？
1  p2p理财收益怎么样？
2  家长必读：送低龄孩子出国前需做“功课”！
0  京剧中的角色有多少种？
2  该如何备考经济法？
0  上联：自古春花无限好，如何对下联？
2  怎样提高体育成绩？
0  上联：鸦鹊枝头谈福祸，下联怎么对？
2  肚皮舞教学哪里有？
1  中国银河：母公司4月份净利1.24亿元
0  从古至今，成功者的真正秘诀是这四个字！
3  美国参议员麦凯恩说他的葬礼上不请特朗普，大家怎么看？
3  民航客机飞越它国领空，需要遵守什么规定？
0  这些台山玉艺术品简直美呆了！
3  先冻结房产，再冻结养老活命钱，韩国为何如此苛刻对待前总统朴槿惠？
3  投票事件过后，联想今后的日子该怎样走？
4  王者荣耀：最让上单害怕的三件事，最后一种翻盘无望！
3  律师领走29亿彩票巨奖，幕后得主从未露面，对此你怎么看？
0  有哪些很好的近代心理学书籍？
3  英媒：乌干达3岁男童不幸遭豹子吞食  隔日发现只剩头骨
4  在第四赛季上线后，《堡垒之夜》iOS收入已经超过5000万美元
0  上联：双手劈开生死路，请君下联？
4  侠盗猎车手五有什么细节？
3  目前哪个国家、城市、地区的华裔最多，为什么最多？
4  怎么才能玩好癞子斗地主？来看看这些技巧！
2  历史学期末复习备用：三次科技革命在中国的应用，对中国影响
3  投票事件过后，联想今后的日子该怎样走？
1  如何找到合适的金融平台的合伙人？
0  上联：一度春风一度愁，黄花落尽，如何对下联？
2  东北三省空军青少年航校招生定选在沈阳进行
3  巴布亚新几内亚新不列颠岛附近海域发生6级地震
3  印度土地只有中国的1/3，为什么能养活12亿人？
4  虎牙天命杯败者组，参加过澳洲赛的2支队伍QM、JDG晋级决赛
1  大盘走势明确，将迎来全面冲锋！
0  渡边淳一《钝感力》：使用钝感力，成为更好的自己
0  月圆月缺月无眠，怎么对下联？
2  小学英语毕业总复习  5.9
4  炉石传说10大法术紫卡强度排行榜，第一名的随时有被削弱的危险！
3  中东局势紧张  油价仍有上涨空间
4  王者荣耀：王者局都禁的裴擒虎，最正确的铭文出装助你上王者！
3  日本的天气怎么样？本人21日去日本，需要带羽绒服吗？
0  学书法真的没有捷径可走吗？
2  如何让孩子爱上学习、提高成绩？这是很不错的方法（收藏！）
1  【龙虎榜】5月8日光大十堰人民北路2654万独食高斯贝尔
2  “死记硬背”这些重点句型，英语就能考到130+！（可领电子版）
1  辽宁东戴河新区2018招商引资进展顺利，入驻企业达385家！
4  灭霸未到G胖先行收割！DOTA2  TI8小本子明天发售
1  股神巴菲特正在缓步走下神坛
1  何时是个底？股价走势一直太妖娆，5万小散被套多年！还不悔改！
1  特朗普还没发推特，巴菲特先发声！下周A股注意了！
0  有哪些很low的公司文化？
1  侮辱被害空姐，二更食堂你们还有没有底线？
1  临沭企业亮相“农业诺贝尔”  代表中国登上世界最高领奖台
4  你在《我的世界》里经历过什么“蠢蠢的死法”？
0  上联：霜重百花残，如何对下联？
1  生意社：本周尿素市场略微上涨（5.7-5.12）
4  《魔兽》电影道具拍卖  兽人斧头、麦迪文法杖通通有
3  普京：提高民众实际收入
4  我的世界：3种烦人的生物，第1种让80%玩家恨之入骨！
0  为何清代古钱币价格屡破新高？
1  央行新政叫停这一行为，仍有平台“顶风作案”
0  上联：泰山黄山赵本山，如何对下联？
2  辽宁高考英语改革意见出炉丨题型分值皆有变化，改错将取消
3  俄罗斯为什么在国际社会上很被孤立？
2  用奥数来评价天才并不全面
1  散户应该怎么在股市上长期发展？
4  王者荣耀  这五个记录至今没人打破  最后一个记录天美也不敢破
0  「美述周刊」——第068期
0  清时的翡翠如意，质料差有收藏价值吗？
3  美国有权命令联合国撤销五常的否决权吗？
4  室友玩游戏时声音太大应该怎么办？
2  初中毕业之后学厨师好不好？
3  普京第四次就任俄罗斯总统，你怎么看？
1  手上有10万元存款，如何理财才能不贬值？
4  英雄联盟MSI5月14日RNG战队将要对战FW和KZ两大劲敌，你怎么看？
1  儿童乐园有哪些值得信赖的知名品牌？
4  王者荣耀：这些英雄带上闪现不要太秀，万军中取人首级如探囊取物
3  有哪些真实发生的恐怖的事件？
0  选自著名的优美散文诗集，既能起到练字的效果，还能陶冶情操
0  春天的北京箭扣长城，冰雪奇缘
0  上联:  芦苇揺曳随风摆，下联如何对？
0  切格瓦拉为什么到如今依然有影响力？
1  同一银行同一天存相同的钱，存期相同，利率不同，合理吗？
3  投票事件过后，联想今后的日子该怎样走？
3  伊朗爆发大规模游行，如果伊朗政府动用武力镇压，美国会军事干预吗？
3  当两国关系不好时，驱逐对方的外交官有什么意义？
1  个人理财有哪些好的方法？
0  方舟子说中医是伪科学，这必然牵涉到中国哲学体系大厦，包括老子、易经等，大家怎么看？
0  心情不好写首诗？
3  阿鲁巴的网红火烈鸟岛，有机会一定要去一次
1  向高药价开战  特朗普推出“美国病人优先”战略  医药股先跌后涨
2  又到招生季——如何给孩子选择一所适合孩子的学校？
0  著名画家于天忠国画精品展在曲阜孔府西花厅开展
3  对于特朗普退出伊核协定，你有什么想法？
1  重庆一季度涉外收支增长25.3%  跨境电子商务完成结算33亿元
1  黄金有什么价值？
3  2018年美国中期选举，你认为特朗普会下台吗？
4  求推荐几个好玩的单机手游？
4  迷你世界好玩还是我的世界好玩？
2  清华北大自主招生初审名单公布：人大附中入围人数最多
4  王者荣耀5月5号上架的双皮肤礼包，值不值得入手？
1  三百余水漆人共襄盛举，中国水漆迈入“蓝途”新征程
2  职场上到底该不该说实话？
4  英雄联盟背景故事中的人物实力分级
2  如何看待"学历查三代，出身看本科"的现象？
1  5月9日晚评
3  俄罗斯在普京之后是否有可能再次发生解体？
0  上联：春芽羞涩探出头，如何对下联？
2  现在的古筝老师大都20到30岁左右，她们都说自己是10级以上的是真的吗？
4  5月9号王者荣耀体验又更新了
4  英雄联盟，为什么UZI吃三路资源就没事，我打个野怪都要被打野发问号质疑？
2  本科生“回炉”读高职并不是浪费
4  刺激战场：一个比较肥的野点分享给你们！
1  中国石化联合会发声：坚定不移推进行业高质量发展！
4  刺激战场：这游戏只要给我一把枪就行了
3  普京再次当选俄罗斯总统，俄罗斯会不会从此进入良性循环？
0  艺+专访｜王卿：极简纯粹中的自白
3  英国与英联邦国家是什么关系？
0  上联：诗无意境终难雅，请赐下联？
2  广元“校长朋友”俸耀旭扎根教育事业27载
2  周鸿祎发文称家长有权利知道幼儿园发生的一切，幼儿园可免费装360摄像机，怎么看？
2  四川2018年高考方案公布  取消特长生等加分项目
1  盘中异动：焦作万方(000612)急速拉升，成交量放大
1  “睡后”收入？！净水器十大品牌OWIN让你真的实现躺着赚钱
3  李克强会见文在寅  除了朝核还提了这个敏感话题
2  为什么现在的大学生看起来都这么有钱呢？很多人都不知道
2  如果让你选，1000万元和高考700分你会选什么？
4  白马的推进  王子多战术玩法思路分析
1  信用卡透支15000，逾期后无力偿还，每个月还一点，会被起诉吗？
2  从中国医科大刚毕业的话，工资能有多少？
2  高考填报志愿都有哪些热门专业？
4  为什么胡人那么喜欢汉化，而汉人从来不胡化？
2  保定10所公办幼儿园大清单！能上这样的幼儿园很幸福~
1  四川宏达股份有限公司
3  日本和以色列为什么会在贫瘠的土地上建立起高度发达的国家？
4  王者荣耀里排位赛如果可以禁三样装备你会禁什么？
2  不要假装很努力，因为结果不会陪你演戏——致正在奋战的高三考生
0  上联：文原创，园内桃花三二枝；怎么接下联？
2  上课时学生手机响个不停，老师一怒之下把手机摔了，家长拿发票让老师赔，大家怎么看待这种事？
2  「创分享」“网红佛系招聘”大火，启示了什么？
4  英雄联盟为什么白银比砖石还难上分？
1  淮安，连云港和宿迁这三座城市哪一个未来发展潜力更大？
0  读什么书可以提升文化内涵和说话水平？
0  《  想》原创现代诗｜张翠红（外两首）
4  《我的世界》游戏中房子盖在哪里最好？
4  MSI小组赛首日，rng和kz的比赛之所以输掉是不是因为香锅被小花生给安排了？
2  外地生成绩不错报读成都四中有把握吗？
3  特朗普流氓作风，伊朗不再沉默！
4  冯提莫《你会爱我到什么时候》，主播和粉丝间的陪伴其实也扎心
4  王者荣耀一些知名主播为什么不选择加入职业战队？
0  一夜春风去！怎么对？
0  下联：饱暖思淫欲。请赐上联？
4  你不会还拿不到PK场的2点tp吧？DNF女弹药TP点傻瓜版演示
2  长沙铁航职业中等技术学校招生问答
3  俄罗斯在普京之后是否有可能再次发生解体？
3  土耳其航空开通俄罗斯克拉斯诺达尔航线
4  兽人宝可梦《中土世界：战争阴影》分享
3  特朗普退出伊核协议的目的是什么？
1  投资人豪掷4亿元看好文艺片  当下爆款产品仍是少数
4  假如你是天美负责人，你会怎么对王者荣耀？网友：都别拦着我！
2  今年十三岁，我想学launchpad能学会吗？
3  北海道一无人岛上2000余头北海狮登陆  覆盖全岛
3  扎伊迪——向小布什扔鞋的伊拉克记者如今要竞选议员
2  双语阅读｜改变，是你走向成功的第一步！
4  CF手游新模式：六军之战后期战斗的正确打开方式
2  山东今年59.2万人参加高考，考生人数居全国第三
3  韩国20人整容后集体得上败血症，对于这个问题你怎么看？
4  重磅消息：百度莱茨狗出现两只一模一样的狗！区块链技术呢？
0  嘉德春拍《墨梅图》：一件反映晚年八大山人与佛门关系的重要作品
3  抄袭米歇尔？美第一夫人政治首秀陷“剽窃风波”
4  玩DNF时为何有人在四元一小时的网吧搬砖？
4  永恒之柱  图文全剧情流程全支线攻略  白色远征全攻略
1  入摩临近  北上资金大手笔买入白马股
3  俄罗斯为什么和欧美国家关系长期紧张？
0  上联：弹古筝唱民歌，雅俗共赏。如何对下联？
0  在这里，成就你我｜文化纵横招聘
1  26岁了，存款有6百多万，是买房投资还是理财比较好？
3  美国是不是被英法德给耍了？
4  有哪些能够让你想要真心对开发者说一声“谢谢你”的游戏？
0  上联：古松迎来上山客，如何对下联？
4  干货整理！8款热门的安卓录屏软件
3  美国网络中立性法规将于6月11日正式废除
3  34岁美国女子谋杀9名情人  做人肉烧烤招待自己邻居
1  年报故事｜“想在前，跑在前，做在前”  天台个体户年报提供“上门服务”
2  双师课堂解决了什么？
0  我有个上联，请大家指教：中华上下五千年。请个下联？
2  小学生写作文“吐槽”父母沉迷手机
3  “广场协定”主要是什么内容，日本为什么失去了20年的发展？
2  著名结构生物学家施一公做客钟山讲堂
0  一夜春风去！怎么对？
3  钢铁侠价值200万盔甲战服被盗！网友：“凶手”不排除钢铁侠本人
4  暴雪游戏里最美“cosplay”，守望先锋最受欢迎，魔兽无法超越！
3  伊以两国“杠”上了
3  巴基斯坦和伊朗会一起入侵以色列吗？
0  上联：微雨蒙蒙芳草渡，如何对下联？
1  印很多钞票会造成通货膨胀，那销毁很多钞票会造成通货紧缩，物价下降吗？
2  中考数学真题详解4
3  美国退出伊核协议是有好处的吗，这个好处是什么？
2  北京大学这封给考生的信，教家长如何给孩子减压
4  MSI季中邀请赛第二日，FNC战胜KZ，你怎么看？
1  股票下跌，应该补仓吗？
4  进阶指南  冰封之巅2v2高价值卡牌推荐
0  一首如此小众的煤炭诗，却感动了千万人（第二届桂冠工人诗人）
2  曲敏618字｜学校（2）
3  美国到底是衰退还是变得更强大了？
4  《异度之刃2》全新DLC疑似泄露  初代主角即将登场？
2  如何申请韩国SKY的本科？
2  2018年教师招聘考试每日一练35-乐题库
0  福鼎白茶与政和白茶有何区别？
2  高校操场一夜之间变游乐场
4  DNF：体验服冒险团改版，挂佣兵得天价粉卡成历史！
3  美国“退群”引发伊核问题三大悬念
0  上联：乱云飞渡。怎么对下联？
0  西班牙语原创！基督教、华夏及玛雅文明三种文化世界起源异同
2  二本如何选择好专业？
0  上联：齐鲁大地古韵长，下联怎么对？
1  人民日报评论：雷军问出了中国企业家新时代使命
4  魔兽世界：C键的辉煌掩盖不了O键的暗淡  怀旧服你们回来吗？
1  银行、证券、基金和保险哪个在未来发展会吃力？
2  今日全国招教师7689人，住房补贴、购房补助，即日起报名，羡慕！
3  印度为什么不剿灭国内的反政府武装？
2  郑州市管城区小李庄小学防灾减灾应急疏散演练隆重举行
4  炉石传说：信仰圣光吧！圣骑士职业橙卡提里奥-弗丁卡牌背景故事
0  仁义礼智信  德治天下平
0  有哪些诗词非常隐晦且有深意？
4  盘点LOL三大曾经辉煌一时的英雄
0  什么是天才！我想，天才就是勤奋的结果
0  上联：百年茅台酒，下联怎么对？
1  如何做到从微信取现免除手续费？
1  海南最大国企进军赛马运动，还有这些企业也来了
3  黑人基因真强大，中国女孩嫁给黑人生的孩子十个孩子十个黑！
4  玩辅助是不是遇到不会玩的打野或者射手就凉凉？
0  高手总是在民间，唐卡绘画大师向你展示唐卡的精湛技艺
1  废纸脱轨上涨，5月12日再次上涨300元！
0  我有个上联，请大家指教：中华上下五千年。请个下联？
3  非常有趣的事情，你不知道的自由女神像故事！
3  相敬如冰！梅兰妮亚白宫隔离川普，独立还是疏离？
3  禁核试组织负责人赞赏阿尔及利亚维护和平的努力
1  一亩玉米的产量可以达到四千斤吗？
3  特朗普宣布美国退出伊核协议
3  这个美国人残忍枪杀中国女留学生  却可能只获刑7年
3  中国游客到泰国曼谷吃一碗面要52元，却说很实惠，生意出奇的好！
0  《甜猕向峨》11日首发｜被誉为乡村振兴的生动读本
1  胜宏科技：与芯片面板合称信息产业三大元器件的PCB领域
2  河南的高水平大学，第三所到底应该给谁？
0  地名是历史的回家路
2  孩子在医院大声吵闹，护士劝阻，孩子：我伯伯是院长，你惹不起我
3  如果美国打伊朗，最快可以多久解决战斗？
2  请问平行志愿填报冲一冲大概比自己分数高多少？
4  神评：水晶哥最近买了一个新皮肤——珊瑚礁
4  假如1000000外国丧尸和1000000中国僵尸打起来，谁能赢呢？
4  LOL：KZ队员开始欧服Rank训练，Bdd已成队伍突破口？
3  他送重病不治的妻子去瑞士安乐死，回来之后却差点被关进监狱……
3  征服欧洲的成吉思汗是否能算成中国人的骄傲？
4  DNF：练个附魔师给恍惚打上20光火卡，结局让人心疼！
4  号令之旗战术再升级  推塔游走两不误
4  《英雄联盟》里面有哪些划时代的装备？
0  上联：巧逢春景添月色，求下联？
0  河北省一个市，人口超60万，地处北京、天津之间！
3  征服欧洲的成吉思汗是否能算成中国人的骄傲？
0  为什么台北故宫博物院的镇院之宝是翡翠白菜？
3  泰国养猪户抗议进口美国含瘦肉精猪肉  希望不要降低标准迎合美国
3  “法轮功”阻扰抗震救灾尽显邪教本质（图）
2  北大百廿燕归来
2  娃咋养儿童早期综合发展服务中心——六月进驻上海张江高科园区
3  港剧中律师为何要戴卷羊毛一样的假发呢？和一国王身体缺陷有关
1  欠债上亿的90后老赖下落不明  离职员工讲述了这位老赖背后的故事
4  DNF网吧特权，免费租武器，额外翻牌子，专属BUFF修罗都能打卢克
0  宝玉袭人初试云雨情时，袭人的做法如何？
4  5月12号英雄联盟MSI，闪电狼爆冷击败RNG取得4连胜！你怎么看？
2  看美剧对学英语的帮助有多大？
2  去工厂当学徒，学数控加工是否有出路？
0  “一点一横长，一撇在左方，平排两棵树，长在石高头”，打一字是什么字？
1  抖音概念第一龙头：到底谁那只A股最正宗？刚刚挖出只烫手妖股！
2  如何快速提高托业考试听力成绩？
2  河南：职教生  亮技能
3  对于俄罗斯的新届总理，大家怎么看？
4  王者荣耀诸葛亮心动时刻击败特效特效一览
2  德润学校举行教职工春季趣味运动会
2  杭州电子科技大学信息工程学院
4  6399：第五人格红蝶婚纱价格  第五人格红蝶婚纱多少钱
2  记录我的30年，有时为生活，有时为生存（11）之《第一份工作》
3  美国到底是衰退还是变得更强大了？
2  阜南县“国培计划（2017）”送教下乡—小学英语在阜南三小举行
1  厦门软件园三期：产业新摇篮孕育新动能
0  上联：人生百年有限，如何对下联？
2  江西三支一扶明日开始报名，你了解三支一扶的工作内容吗？
1  大盘低位反复震荡，市场预期不稳定，如何配置防御风险？
2  扼住听力的喉咙  她是这样七炸的
4  两位经常被作对比的一级演员，网友：一个老流氓和一个外国人
1  招标公告与招标文件开标时间不一致，需要发出澄清延期开标吗？
2  乳山银滩行：徐家镇中心幼儿园，天空蓝蓝，白云悠悠，花儿娇娇
0  下句是“书山自有登天梯”，如何赐上句？
3  如果日本对于岛屿沉没没有对策且会消失，日本领海会成为公海吗？
0  小说中谈到战争经常用“大战三百回合”，一个回合是多长时间呢？
4  对战心得：圣水收集器玩法常用小细节
0  上联：泰山黄山赵本山，如何对下联？
1  为什么大部分的家庭都会省吃俭用？
3  关岛自古以来就是美国的领土吗？
2  华南理工广州国际校区启动建设，2021年完成所有学院招生
4  DNF：有装备就有伤害吗？网友：不是的
0  萧山古墓群损毁严重  文物贩子每块200元兜售汉墓砖
2  高二了的学生，很想考个好大学，但是学不进去，该怎么办？
1  试看南向通道的战略布局之三：南向通道的竞合朋友圈（下）
4  诡术妖姬乐芙兰什么时候改回老版本？
4  《王者荣耀》钻石局排位用辅助，明世隐和杨玉环哪个比较好？
4  为什么lolS7全球总决赛每把都要把卡莉斯塔绊了，这个英雄有这么强吗？
2  2018年度广西考试录用公务员笔试合格分数线公布
3  普京第四次就任俄罗斯总统，你怎么看？
3  特朗普退出了伊核协议，特朗普所有的举措肯定是一大的战略，他到底想如何改变世界呢？
4  沙滩比基尼！《VR女友》系列新作《VR女友：夏日假期》今夏推出
4  如果《王者荣耀》开启5月20号返场皮肤投票，你会投给谁？
3  特朗普的两个动作，让英法怒了
4  有哪些网络游戏最终被玩成单机游戏了？
4  左枪右刀：DNF军装大佬-特工-职业你必须知道的能力
3  去中东地区旅游到底安不安全？
1  京东一季报净收入同比增33.1%  连通线下打造无界零售
3  《广场协定》主要包含哪些内容？为什么让日本失去了20年的发展？
4  死磕5年力排众议，他推翻《战神》的一切创造了新巅峰
4  几迟裴擒虎闪耀全场  WF.D让2追3逆转击败eStar
3  英国大叔新发明！以后不用买燃气了……
0  以孤独为题，应该如何做一首诗？
3  中美贸易攻防的背后，这些细节很意味深长！
3  印度为何要派出亚洲规模最大的维和部队？
3  美国参议员麦凯恩说他的葬礼上不请特朗普，大家怎么看？
4  堡垒之夜：PVE每日任务：摧毁任务地点大全
1  疯狂的区块链，分裂的朋友圈
3  马航的人有没有可能进入到看另一个平行空间？
3  美纽约7旬华裔老人迷路  当地警员将其安全送回家
1  发展新能源汽车产业链还是清洁能源？梅雁吉祥部分小股东：我们都不看好
4  S11赛季三大黑马英雄，学会一个就能上王者，不会你就哭吧
4  RNG全队安全抵达法兰克福，Uzi和史森明露出默契的微笑！
0  上联：泰山黄山赵本山，如何对下联？
2  深圳拟3年内推广校内午餐午休  有学校回应场地不足挑战大
3  在经济条件允许的情况下，你会让孩子上公立学校还是贵族学校？
0  上联：月移青山动，下联如何对？
2  有什么办法让大学生加强体育运动？
3  一组被日军列为禁止发表的照片，怒揭他们当年的残暴和兽性！
1  客商逾千人  全球跨境电商大会10日在郑举行
3  猫咪在地震中毁容被抛弃，新主人的出现，让它重新活成大美猫
1  信用卡必不可少  远离套现  远离违法行为
4  QQ飞车手游：星耀局板车大战五辆A车结局亮了
2  植树造林  保护共有的家园
0  上联：桃花问柳何时绿，有哪些下联？
0  上联：高山流水，天涯何处觅知音，如何对下联？
3  亚美尼亚议会选举反对党领导人帕希尼扬为新总理
3  俄罗斯正式授权使用核武！专家：第三次大战或将来临！
0  云南哪些地方的人喝酒厉害？
2  上课时学生手机响个不停，老师一怒之下把手机摔了，家长拿发票让老师赔，大家怎么看待这种事？
0  无根雨，打甘肃一地名，是哪个地方？
1  今年以来新三板累计发行股票金额超260亿元
4  DNF攒蓝矿+红豆换荒古是一种什么样的体验？
4  昔日银河战队惨遭分裂，兄弟“反目”为哪般？
0  人生哪能多如意，万事只求半称心（好文）
3  走进朝鲜：为什么很多游客觉得平壤很干净？
1  万华化学522亿重组预案出炉  跃居全球第一大MDI生产商
2  两校联招千人抢进场，暨大受港澳生热门报考
2  省会考办关于做好2018年7月普通高中学业水平考试有关工作的通知
3  如果特朗普现在不是美国总统会成为网红吗？
2  家长逼迫老师在家长群拍孩子上课图片和视频，老师秒回，家长沉默
1  巴菲特股东大会，令我沉默了……
3  印度的GDP增速为何这么不稳定？
2  中考冲刺来临！家长这样做孩子成绩还能再涨50分
4  你玩过哪些一人一狗，装备全靠捡的游戏？
3  想体验游戏里杀人感觉  俄15岁少年12刀捅死女大学生
3  解读《卢旺达酒店》！面对杀戮，这一刻，上帝闭上了双眼！
2  就想问下研究生怎么找实习单位，在南京？
3  联合国常任理事国还有可能增加吗？
0  朝阳社区学院为非遗传承开辟“静土”
0  上联：冷雨葬飞花，如何对下联？
0  「辽宁地名志-朝阳篇」天盛号村
3  利好消息不断  火币全球布局稳步进行
3  美国历史最富有的总统  没当总统就是有钱人
1  股市中，怎么画压力线和支撑线，在上影线还是实体处？
1  华润集团与广州黄埔签约  拟投千亿合作金融、城市更新等方面
0  中国十大名茶排名以及鉴别方法（太详细了，必须收藏！）
0  "察之者尚精，拟之者贵似"，《西狭颂》“宿卫”二字试析
1  一年营收300亿的百年青岛啤酒，中国的骄傲，日本、德国将再无插足之地！
2  成都高新区启动“金熊猫”人才专项奖励申报
2  中小学教材不得夹带任何商业广告或教辅资料信息
3  越南街头摩托车成灾，但是为什么没有中国制造的？
1  哪个银行的信用卡好提额？
0  上联：雪如玉蝶漫空舞，如何对下联？
1  重庆万里新能源股份有限公司关于公司股票撤销退市风险警示的公告
2  黑格尔说的“存在的都是合理的”这句话合理吗？
1  20只个股创5178点以来新低
4  盘点梦幻西游中常见的错觉  不信你一个都不中
3  欧洲为什么要维护伊核协议，美国的话都不听了吗？
1  次新+国产软件第一龙头，主力资金1.45亿抄底抢筹，涨停突破或飙涨
4  《荒野大镖客：救赎2》发售日期是什么时候？
1  金评天下｜股市为何陷入涨跌两难尴尬境地
1  5月9日A股收盘分析：短线震荡为主，操作切勿追高
4  王者荣耀：敢玩这几个英雄听说全是大神，你是大神，还是神坑？
2  现如今中学附近开什么店比较赚钱？
4  绝地求生新版AKM逆天暗改？怼墙实测基本没水平后座！
4  王者荣耀：王者荣耀与全军出击联动，百里守约新皮肤上线太无解
3  伊朗命运攸关！美国自曝：退出伊核协议只是“幌子”!
0  石头做的窗户你见过吗？带你领略中国石窗雕刻艺术
2  家人不赞成你学影视表演，该怎么办？
0  密扇百戏局，颠覆传统中国风
0  雍正王朝中，年羹尧是雍正的包衣奴才出身，却出任平西北大将军，他是怎么树立威信的？
1  去银行上班有哪些硬性要求？
3  二进朝鲜，美国国务卿想办两件大事
4  守望先锋挑战者系列赛线下赛观赛指南——美食篇
2  教科书上明显偏向唯物主义合适么？
4  王者局12分钟18杀！触手蓝烟不死韩信太恐怖，这样7神装还怎么玩
2  上课时学生手机响个不停，老师一怒之下把手机摔了，家长拿发票让老师赔，大家怎么看待这种事？
1  为什么当个股涨起来的时候，散户反而拿不住？
0  上联：慢步青山闻啼鸟，怎么对下联？
0  投资100亿元兴建的中国木雕博物馆，马云对红木产业又有新布局？
0  这些画真漂亮！
2  这四所以工业直接命名的大学，久富盛名有积淀有特色，值得考虑
0  《三国演义》结局具有悲剧性吗？
4  王者荣耀的李元芳现在怎么样了？
3  我国最特殊的村落：一村分两国都说中国话，两国还互相通婚
2  如果我的世界变成了现实中的必学课程会怎样呢？
4  那些让人欲罢不能的五星单机手游:角色扮演/塔防/解谜类游戏推荐
2  有没有必要找专业的人士来填报志愿？
4  穿越火线：细数10年穿越火线最全M4A1系枪械，如今还有哪些有人用
1  喜讯：网联与支付宝成为好兄弟
1  恒富金融集团王富贵董事长荣获“全国优秀企业家”荣誉称号
3  男子在餐车就餐遭拒绝，扬言要曝光乘务员，你怎么看？
4  微软Xbox计划在圣莫尼卡成立新工作室
2  The  Pursuit  of  Happiness
2  本科大学生没有高中毕业证能当兵吗？
4  王者荣耀天美将在2018年5月20号返场谁的皮肤？
3  以色列向联合国告状：谴责伊朗，我们不想把事闹大
3  去澳大利亚一家三口旅游15天大概花费是多少？
1  车用尿素一桶的成本价是多少？
2  湖南大学生社团就业创业能力大赛百强名单出炉  20万大学生参与
0  苏轼和苏辙的关系怎么样？
3  海地和多米尼加，两国分割一岛为何贫富差距严重？
3  声援以色列！为中东搅局赢得有利局面，美联合日韩连续举行军演
4  英伟达踩上垄断争议线的合作伙伴计划告终，博客诉苦市场误解善意
0  上联：一夜春风去，怎么对下联？
1  全球500强企业在用的12000套管理运作方案（绝密）
1  购买股票好还是基金好？哪个风险更低呢？
2  学生把垃圾扔满整个楼道，却不知道宿管阿姨心里乐开了花
1  中国芯片第一股跌至2元，遭主力72亿抢筹，5月有望接力华锋股份
2  公务员考试报考什么学历更有优势
0  上联：鸦鹊枝头谈福祸，下联怎么对？
0  他不是中国人，但他留世的书法作品却能让各位书法界大家惊羡！
2  全国中职学校展风采  160余名职教精英齐聚株洲
3  日本和以色列为什么会在贫瘠的土地上建立起高度发达的国家？
3  看完奥巴马的父亲，再看看普京的父亲，他们的儿童时代差距甚大
2  晚汇报，今日景德镇教育资讯
4  LOL：MSI投票成RNG战队秀？Uzi一个人把服务器给弄崩了
1  为什么美联储不属于美国政府？
0  上联：泰山黄山赵本山，如何对下联？
4  耳朵怀孕了-冯提莫翻唱张韶涵版《阿刁》，人美歌甜
4  手残可以做游戏实况视频吗？
3  欧洲国家到底有没有与美国在伊朗问题上讨价还价的能力？
4  王者荣耀装备图标颜值排名！碎星最丑，破军最帅？
3  美国允许师生恋的发生吗，发生的话会怎么办？
3  梅德韦杰夫是最有希望接班普京的人吗？
2  第一学历有多重要，值得付出60万和两年的光阴吗？
2  高考数学重点诱导公式总结
2  幼儿园、小升初、高考、择业，全面和AI挂钩！这就是现实
3  什么是四维空间
2  江苏考生一本压线能上什么好大学？
4  Chaince宣布支持所有EOS主网糖果空投，Chaince玩家有福了
0  你听过最装的一句话是什么？
1  沪市上市公司公告(5月9日）
3  俄罗斯为什么斗不过美国？
4  DNF：寂静9奶爸站街4176体力，未来魔兽副本还能一战吗？
0  关尹子文始真经
1  服装行业明明暴利，但为什么大多数实体店却开不下去？
3  普京有多厉害？
1  白城：打造“安商、亲商、扶商”品牌城市
4  我的世界方块空岛11  末影人围攻拆家，无处可逃坠崖身亡
4  闪电狼选出上单亚索战胜KZ,  你们瞧不起的LMS小组赛第一轮全胜
0  上联：相思河畔种相思，下联怎么对？
0  上联：妙笔生花花生米，下联如何对？
3  对于美国人来说，特朗普是个合格的总统吗？
3  中国游客被弃日本机场，妈妈拿尿不湿和奶粉都被干扰你是怎么看的？
3  如果C罗因为税务问题被判入狱，那葡萄牙会不会和西班牙产生两国冲突？
0  上联：妙笔生花花生米，下联如何对？
0  福建茶企举办全球品鉴会  首站走进厦门
2  为什么你的阅读速度慢，理解能力低，存在什么问题导致这样的现象？
4  绝地求生5月份新版本都有哪些改动？
1  中国版公募REITs框架浮现  最快下半年试点推出
4  幻世当空努比亚红魔再发  堪称史诗级表现
4  梦幻西游：这把140级无级别难不成要上天？900多总伤要价40万！
0  古代北方冬天吃什么菜？
3  议员吵翻天：英国还在给中国“提供援助”?  中国可是超级大国
0  有哪些让你觉得惊艳的诗句？
0  上联：夜里销魂、醉取花香来续酒。怎么对下联？
0  有什么关于静的成语？
1  隆众资讯：地缘局势支撑原油表现  成品油调价或将再迎上涨
1  北京威卡威汽车零部件股份有限公司
0  上联：柳戏池塘月，如何对下联？
4  王者荣耀，分手应该体面，谁都不要说抱歉，更别再关注前男友了
4  绝地求生配置需求高？其实750ti即可流畅吃鸡
4  二次元“死肥宅”与军武领域的爱恨交织！
3  毕马威南非深陷危机：“正在重新考虑在南非的未来”
4  国外LOL网友奇葩的议题——扎克吃起来是什么味道的？
4  王者荣耀搞笑小动画：吕布与貂婵的世纪大婚礼
4  堡垒之夜：PVE每日任务：摧毁任务地点大全
2  速报！2018初级会计职称考试真题已公布！（附答案）
3  你是怎样看普京第四次就任俄罗斯总统的？
3  特朗普决意手撕伊朗核协议？英法德集体喊话：你退我们也不退
3  日媒欲再送普京雄性秋田犬与yume作伴被俄罗斯婉拒
2  更多外来娃可享免费义务教育  厦门推进义务教育均衡发展
1  玉米行情还会回落吗？
0  隆昌市深挖传统特色打造“中国夏布之乡”
0  晋中艺校国画高级讲师董玉香
3  韩国有可能于近期放开ICO限制
2  外地户口想在上海上学需要什么证件？
1  百年巨头奥林巴斯停产退出中国，日本制造难道集体衰落了吗？
4  5月12号英雄联盟MSI，RNG爆冷输给了FW，什么原因导致的？
1  餐饮企业的消防标准是什么？
0  上联：好友三千，却无人聊天，如何对下联？
2  育儿真实故事：一位妈妈如何把4岁儿子养成学霸？
0  上联：泰山黄山赵本山，如何对下联？
3  这里野狗祸害牲畜
0  上联:  生铁是铁，熟铁是铁，锤子一敲，铁打铁。如何对下联？
1  北京宝德源资本股市周报（2018-5-11）
3  如何娶一个伊拉克美女？
3  美国“退群”、多方担忧，伊朗欲与其他五国维持协议
4  你玩过最老的游戏中，哪些已经关服了？哪些又复活了？
1  上海银行业积极对接“四大品牌”建设  助力经济高质量发展
4  “炜生素”强势登榜热搜，《剑网三》制作人将转行明星出道？
4  剑仙的李白遇上露娜，就比谁更“贱”了，话说你的剑能快过剑仙？
1  消费升级中国零售企业如何突围？国美向服务商角色转型！
3  有哪些国家有能力替代美国成为世界警察？
3  英国曾助美绑架卡扎菲政敌  梅姨“毫无保留”致歉
3  战云密布！美数十艘军舰“直逼”伊朗家门口，大战迫在眉睫！
2  福建：民办学校与公办学校今年起同步招生
4  王者荣耀：S11赛季最稀有的四款道具，第三个只有2%的玩家拥有
0  上联：双肩挑世俗，怎么对下联？
3  男子在餐车就餐遭拒绝，扬言要曝光乘务员，你怎么看？
1  微信支付与支付宝最大的差异是什么？
0  丹青歌盛世——滕州九墨书画展
4  王者荣耀中，被哪个英雄的技能击中后，虽然没事但让你很不爽？
1  P2P备案延期几成定局  到底还该不该投？
4  《王者荣耀》有哪些“大招没了英雄就废了”的英雄？
1  “发现义新欧，走进西班牙”  义乌西班牙经贸合作推介会举行
0  假如你有机会穿越到古代，可以带三十公斤的东西，你会选择带什么？
3  俄罗斯人与乌克兰人长相上有什么区别？
0  地府的生死簿，何时写上了孙悟空？菩提老祖的布局曝光！
1  反弹阳线脱离底部，两大龙头必须重视！
3  普京为什么要离婚？
2  脑筋急转弯：中国哪个地方的东西最不便宜，你知道答案么？想想
0  上联：泰山黄山赵本山，如何对下联？
2  衡水考生备战高考  为省时间多人合吃一碗饭
3  北京市特约研究员：政党竞争和轮流执政解决不了问题  勇于自我革命是应对执政考验的密钥
0  “穷”字为什么上面是宝盖？
0  你最欣赏的一幅油画作品是哪张，原因是什么？
0  大楷和小楷的区别是什么？
3  著名生态学家百岁生日许愿“安乐死”，“为你好”反而击垮了他
4  旅行青蛙中国之旅明信片获取攻略  明信片怎么玄学获取
1  华西村如何从第一富村一下就负债389亿？
3  阿富汗西部遭塔利班袭击致20名警察身亡
2  北大清华公布自主招生初审名单  顶尖学府到底青睐啥样学生
3  韩国心痛：美退出伊核协议  韩建筑业要被捅一刀！
0  对于没有历史知识的人来说，有哪些史实不会被相信？
4  《英雄联盟》烬这个英雄，怎么出装伤害最高？
2  你们考驾照都花了多少钱？
0  上联：妙笔生花花生米，下联如何对？
0  上联：泰山黄山赵本山，如何对下联？
0  尚善之德，德之根本
4  《王者荣耀》为什么现在都说电刀这个装备增强了？
2  天津新高考首次学业水平合格性考试开始报名
0  人生自是有情痴，下句如何对？
1  伊朗求生：25亿美元购买加密货币
0  在古代丫环命运有多惨？
4  腾讯游戏回应《王者荣耀》对部分手机进行负优化，你怎么看？
4  王者荣耀：你有多少次觉得这个娜可露露会死  观众：从开始到结束
2  科目四考试有几次机会？
2  你的专业有哪些经典自嘲？
4  dnf这瞎子都可以上火山了，打团却等15分钟被踢，开大号搞事情！
1  每周A股：“独角兽”瘦身与“富士康”考验
3  去泰国旅游十天基本要多少钱？
1  海威华芯  商业新机遇，抢占5G通信时代制高点
1  江晨解盘：5.8伊核协议会议在即，原油操作继续看多为主
2  2018年下半年公务员考试时间
2  数百万人考研，我们如何脱颖而出
0  如何用古诗词来表明“我不爱你了”？
2  苏州事业单位可以查成绩了！都是编内的
4  电竞最终会以什么样的形象登上奥运舞台？
1  被罚1.29亿，荐股名嘴认错了
0  上联：酿成春夏秋冬酒，下联怎么对？
4  《永恒之柱2：死亡之火》新手攻略：Obsidian  手把手教你如何开局
2  英语对我们来说重要吗？有多重要？
0  诗词美文欣赏——音悦春风
2  地方镇石井完小召开  “成绩分析、提升质量”专题工作会
4  全球手游时代终于到来！手游50%全球市场占有率达成
1  泡泡玛特2017年营收1.8亿元  净赚825万元
3  美国退群后，又提出了对伊朗核设施侵入式检查的要求，伊朗如何回应？
1  精简交易：5月9日大盘预测与股票池（附操作策略）！
3  美国为什么总是爱“搞事情”？
3  伊朗爆发大规模游行，如果伊朗政府动用武力镇压，美国会军事干预吗？
0  微屏玉指书佳句，下局怎么接？
0  上联：泰山黄山赵本山，如何对下联？
3  美国退群后，又提出了对伊朗核设施侵入式检查的要求，伊朗如何回应？
4  半天粉丝数破8万，LPL裁判小姐姐默默关闭了评论
0  杭州出土的水晶杯真的是战国文物吗？
0  论语的生活智慧之“为政”2
0  上联：泰山黄山赵本山，如何对下联？
1  速速收藏｜最新5月份国内各期货交易所品种手续费及保证金标准
1  调查｜近半惠州小微企业资金紧张，为何缺钱“喊渴”却不愿贷款？
4  刺激战场:当我在出生点拿起枪你就知道什么叫做神奇了
0  你听过最牛逼笑话是什么？
3  委内瑞拉重申退出美洲国家组织的决定
2  六中教师入选第七届青岛教育学会学科专家
3  作为俄罗斯总统，普京上台以来有哪些失误？
2  485分山东文科能上什么学校？
0  一草一木总关情  中式空间插花演绎高雅清逸之文人妙趣
3  普京的第一女保镖有多强？曾是射击运动员
1  汕头和湛江哪个综合实力更强？
1  从香港13次出手买入513亿港元，看索罗斯如何收割金融市场
1  怎样判断数字货币是否具备投资价值？
4  QQ飞车手游中什么段位是实力的分界线？
1  这些股票为什么跑赢了当下的大盘？
0  你们喜欢哪一个精灵叶罗丽的人物？
0  上联:少小凌云辛历社稷今有幸，如何对下联？
2  秦皇岛高校毕业生注意！你关心的就业创业政策来啦，看仔细
4  明世隐+狄仁杰打法，把对面活活恶心死的套路组合！
4  荒野行动：标志性建筑之一的火箭发射基地详细介绍，它有多高？
1  资管新规驾到：银行、保险业等分享如何把握资管新规带来的新机遇
3  美国是不是“分裂主义”国家，你怎么看？
2  年轻人，孩子你生的起，但你养得起吗？
1  第三届丝博会汉中代表团举行现代服务业招商推介会
1  海珠区欲利用白俄罗斯科技创新成果实现企业产业转型升级
1  航天产业今年迎来风口  千亿级市场渝企咋出招
1  下周A股如期反弹？机会就在这个板块！
2  中考跟高考相比，哪个重要？
1  致敬经典：炒股养家学习贴之问答
0  流行音乐中什么样的音乐才算好音乐？
1  重大突破！今日操作机会在这里
2  二年级数学期末复习概念专项试卷，这些基础忘了怎能考100分？
0  上联：微雨蒙蒙芳草渡，如何对下联？
3  如果美国打伊朗，最快可以多久解决战斗？
4  会声会影哪个版本好用？
3  美国参议员麦凯恩说他的葬礼上不请特朗普，大家怎么看？
2  高考提分还来得及吗？不信你看这篇学渣逆袭的真事！
1  美国农业在贸易摩擦中会受伤吗？
1  阅读率超过预期，也够可以了
1  阿里巴巴是日本企业吗？
4  第五人格鹿头锁链释放玩法技巧解析  鹿头锁链怎么释放？
3  利比亚难民后后悔推翻卡扎菲吗？
0  缺少艺术修炼的演员，是对观众的不负责，你觉得呢？
0  中国龙是否真的存在，古墓的发现，印证了这一说法
0  上联：公鸡打架头对头，下联怎么对？
0  上联，不是书生脚短，下联怎么对？
0  大家如何看待田英章弟子退出田门这件事？
2  2018四川高考录取照顾政策出台，符合这些条件将优先录取！
2  上课时学生手机响个不停，老师一怒之下把手机摔了，家长拿发票让老师赔，大家怎么看待这种事？
0  在中国古代如何创建化妆品﻿？
1  面临重大方向选择｜板块热点  创业板块是否有待崛起  续性待观察
3  叙利亚连年战乱，叙利亚人民可以移民到其他国家吗，有哪些国家可以接受叙利亚移民？
3  已故泰国国王拉玛九世普密蓬·阿杜德的人格魅力是怎么形成的？
3  伊拉克挫败针对议会选举的自杀式袭击图谋
4  dnf什么装备可以打艾？
4  DNF“四等一”刷深渊毕业的几率有多大？
0  文化视角：李苦禅画论，通俗易懂！
4  《绝地求生刺激战场》弩箭的伤害堪比AWM，三级头也能一发入魂
3  十块人民币在印度能买到啥？
3  普京第四度出任总统举行盛大就职仪式，俄罗斯发行25万枚邮票纪念
4  LOL：RNG出征msi时间过晚引争议：慢KZ整整2天，时差调的过来？
1  今年退休工资涨多少？
2  四川一外籍教师爆料：“金钱至上，虚伪的中国民办幼儿园”
4  绝地求生职业选手常说的“打提前枪”是什么意思？
4  球球大作战狂神
4  说下kpl中的猫狗cp，法刺英雄的代表
1  你是如何从两千多只股票中选出心仪的股票的？
0  上联：四面楚歌千山绿，如何对下联？
4  暴雪售卖《星际争霸2》第三方优质地图
1  打开股市“提款机”的正确方式，值得阅读千遍
1  谢亚轩：民间投资缘何加速改善？
4  绝地求生：马桶可以抵挡手雷伤害！把屎都炸出来了玩家毫发无损？
4  有个毒鸡汤的好友是种什么样体验？
4  王者荣耀：弱势打野兰陵王？看他正确打开方式
0  中国最神秘且将要绝版的4本奇书，随便看懂一本就能改变人生
0  你觉得中国有史以来最伟大的人物是谁？
4  如何评价网易的手游《明日之后》taptap评分暴跌一事？
3  委内瑞拉的惨状给我们带来哪些启示？
1  中国品牌集中展示  他们如何为全球所共享？
0  今日立夏，有一上联，立夏万物并秀，下联怎么对？
3  从美国要退出伊核协义再到提出要撤销联合国五常否决权。背后有何深层动机？
3  如果日本沉没，中国会接收日本难民吗？
1  5.09午后股市提示，今天亏钱效应很明显，注意减仓！
1  内蒙古的通辽和赤峰哪个发展潜力更大一些？
2  百年名校之上海交通大学
2  家长们注意！2018柳州秋季学期幼儿园招生时间确定
4  LOL最冷门的上单，落到大神手里，打上王者都没问题
1  传“美丽联合”寻求下半年在美IPO，欲融资5亿美元
4  RNG被KZ战队完虐，MLXG和Letme谁的问题更大？
2  做完这套全国卷，你给这封致歉信打几分
1  媒眼看烟台：安吉汽车物流助力“烟台造”汽车走向世界
1  安之星净水器厂家解析：净水器代理加盟市场前景如何
0  上联：疏通竹径闲迎月，如何对下联？
4  深度分析：《刺客信条：起源》为何对比前作收货一致好评
1  穷人不创业，就是不上进的人么？
0  上联:月照雪山遍地白，下联如何接？
3  2018年美国中期选举，你认为特朗普会下台吗？
0  究竟馆阁体算不算书法？馆阁体与楷书主要区别在哪？
0  “常州邮展”特供实物亮相，炫彩的设计，要稳住……
1  如果一个人有1个亿，那么他可不可以存在银行，一年吃3百万的利息？
1  今日复盘+个股推荐
3  夏威夷大岛面临40年以来最严重的火山威胁
1  兄弟科技股份有限公司2017年度股东大会决议公告
2  高考倒计时29天，明星学霸大盘点都考了多少，2018年学霸会是谁呢
1  小米即将上市，为何还敢承若硬件利润不超过5%？
1  私募到底是什么东西？
1  委内瑞拉打七折销售石油！只为推广石油币，这次印度捡了大便宜？
2  注册会计师备考时间管理方法——四象限法则
0  上联：齐鲁大地古韵长，下联怎么对？
0  上联：有烟有酒好兄弟，求下联
2  孩子上大学家长要不要送？
4  《王者荣耀》中的程咬金出什么肉装比较强？
4  王者荣耀，打团续航能力最强的几个英雄，蔡文姬勉强进了前五
4  经典游戏《绝命时刻五星之光》玩过此游戏的，你认为哪个将军给力
3  中国首位外籍卫生经济学专家胡德伟：提高烟税将是“三赢”
2  2018江苏公务员面试真题（5月12日上午）——国培教育
2  辽宁本溪高中为什么成绩好？
3  朝鲜农村见闻：农民屋顶晾晒农作物，把卡车当成客运汽车！
4  有哪些著名的游戏是毁于外挂？
3  越南街头摩托车成灾，但是为什么没有中国制造的？
3  如何看待“医生一罢工，全国死亡率下降50%”这一说法？
3  为什么给即将饿死的北极熊投食是犯法的？
1  根据剩余价值理论，利润来源于资本家剥削工人而创造的剩余价值，那亏损是谁创造的？
3  中国总理时隔八年访日的积极影响
3  特朗普到底受欢迎吗？
1  油价年内第六涨  加满一箱多花6.5元
2  在孩子14岁时，请一定要告诉他这7个秘密，否则就会害了孩子一生
1  中国芯片第一股跌至3元，大股东8800万增持，一字板突破超新光药业
3  威胁？伊朗：除非欧洲担保，否则将退出核协议
3  感动！美国善良女中学生用兼职工资为好友买礼物
1  IMF预计今年中国经济增速6.6%专家称降准提息成货币政策组合工具
2  「新时代  新作为  新篇章」阿日买里村开展“卫生养成教育”表彰活动
0  文化复兴：逐渐消失的中国古建筑
3  伊朗为什么宁愿接受制裁也不同意修改伊核协议？
4  LOL：提莫新皮肤小蜜蜂即将开售，捕蜂人了解一下
0  上联：一灯点破百年暗，如何对下联？
2  上课时学生手机响个不停，老师一怒之下把手机摔了，家长拿发票让老师赔，大家怎么看待这种事？
3  印度最大电商正式“卖身”  美国双雄竞争升级
2  肠道菌群对人的意识，行为，习惯，思维会产生怎样的影响？
4  lol中单英雄劫和艾克谁更灵活？
3  日本援助柬扫雷中心近500万美元设备
1  中国股市，炒股的人最后的结局是怎么样的？
4  炉石好单卡点评完毕，咱们来看看炉石原画好养眼的那些单卡吧
2  大学宿舍外，学生把垃圾扔满整个楼道，宿管阿姨心里却乐开了花
2  求证：为什么2017=2018？
4  巨头之战打响！下一个万亿新市场，腾讯、网易纷纷入局
4  颠覆传统萌系对战三消「消消大作战」5月9日震撼公测！
3  伊拉克战争有多残忍？孩子流离失所，无家可归，看一张哭一张
1  银行拒贷是银行“嫌弃”互联网信贷产品？
3  投票事件过后，联想今后的日子该怎样走？
2  我省高校掀起“大学习、大讨论、大调研”热潮
4  DNF：这样的人不多了  划水玩家一席暖心话让大佬仿佛回到60版本
3  美国退群后，又提出了对伊朗核设施侵入式检查的要求，伊朗如何回应？
4  没有一劳永逸的开始，也没有无法拯救的结束
0  唐僧为什么没有帮通天河的老龟问寿命？
0  下联:人生苦短需何求？下联？
3  日本首相退休后待遇如何？
1  一名顶尖操盘手的投资感悟，股市中为什么多数人亏损？
2  景德镇学生午餐里出现苍蝇、吸管等异物？速派公司这样回应……记者现场探访！
1  游戏晚报丨PUBG中国邀请赛疑有黑幕  虎牙在美上市中国直播第一股
3  为什么在北极开车，车门打死也不能锁？
4  回忆录：这款当年占据整个网吧的游戏，辽宁省东北赛区称霸全国！
4  LOL赛上场的那些极限操作，iboy躲大堪比Faker闪现躲Q
0  对联：鳝长鳅短鳗有耳，如何对？
3  马克龙得了个国际查理曼奖
3  百余吨欧洲鳗苗被走私到中国？最后目的地原来是这里
3  美国到处制造动乱，招致了一些国家的反对，你是否认为美国已成为世界公敌？
0  如何用一句话描述北京人？
3  两个国家住一个岛，一个穷一个富，两者的GDP相差十万八千里
3  巴基斯坦煤矿瓦斯爆炸死亡16人死亡
2  补课机构15天花费1万2，家长：还不如让学校集体补课！你怎么看？
3  如果日本国土滑向海沟沉没，要求中国人民收留，作为中国人你会接受日本人吗？
3  你知道奥巴马为什么不可以竞选总统了吗？
0  灵鹫宫是如何在虚竹以后衰落甚至消亡的？
1  台湾的经济到底有多落后？
2  华东师范大学软件工程怎么样？
2  高三班主任有多忙：早7点到校晚11点回家  花式解压
1  拥抱编辑3.0时代！内容升级为产品海内外媒体如何规划下个十年？
0  世界上唯一的蛇庙，数万条毒蛇齐聚这里，100多年来从不伤人！
0  了解六大茶类现代制作工艺，出去喝茶才敢开口聊茶
3  如何评价奥巴马？
0  上联：五花八名乱对联，如何对下联？
1  美国公司将在越南投资天然气供应项目
0  一夜春风去！怎么对？
3  环球军事  俄罗斯暂停沉默！警告美国  以色列
1  特朗普宣布退出伊朗核协议，将制裁伊朗
2  上课时学生手机响个不停，老师一怒之下把手机摔了，家长拿发票让老师赔，大家怎么看待这种事？
2  香港特区政府推出“科技人才入境计划”
2  普通的一本大学女生，要多努力才能进入BAT？
2  新一线城市抢人轮番放大招  引才or卖房？
2  上课时学生手机响个不停，老师一怒之下把手机摔了，家长拿发票让老师赔，大家怎么看待这种事？
1  加息潮爆发，98危机的阴影浮现！
4  英雄联盟：在游戏里，前期要怂，后期要耸的英雄有哪些？
4  阴阳师御魂回收新系统贪吃鬼八大注意点  教你最优化处理御魂手法
4  虎牙天命杯CE组对决开打  4AM12杀吃鸡Lstars2连鸡
4  王者荣耀：最新五个位置的胜率榜，射手榜这2个英雄你敢信？
4  梦幻西游这几月动作频频，不断的打击五开玩家。是明智之举还是自毁前途呢？
1  炒股票靠运气还是技术，你怎么看？
0  上联：一年春又尽；求下联
4  什么样的显卡能低配吃鸡？
3  外媒：伊核困境引发专家离职  美政府智囊空缺加剧
0  历代诗词名家十首诗词描绘的理想生活，哪种才是你想要的呢？
2  是在本省念大学好，还是在外省念大学好？
4  迷你世界  西西终于抽到2级小淘气  跑酷什么的再也不怕啦
1  股市究竟应该如何去学？
2  校长大学堂③｜为什么中国孩子不知道自己想要什么？
4  MSI：RNG对阵FW时出现“时空裂缝”，网友：厂长快收了神通吧！
1  中小板冲击年线，机会来临
2  上课时学生手机响个不停，老师一怒之下把手机摔了，家长拿发票让老师赔，大家怎么看待这种事？
3  世界上最不值钱的“纸币”，一箱钱才买一个面包！
1  如果有10万元，你会做哪方面的投资？
2  2018如何填写高考志愿
2  全省职业教育活动周盛大启动  278所职业院校技能大赛圆满落幕
4  王者荣耀：玩家公认花瓶英雄，峡谷第一带控中单，所到之处皆寒冷
3  如果日本沉没，中国会接收日本难民吗？
1  因设备老化外销业务也无发展空间  深圳奥林巴斯停产
4  精彩一分钟：国服第一韩信五杀秀！这手速快的没人性！
1  探路者多元化折戟：巨额并购频踩雷  实控人减持  机构散户均遭深套
3  华媒：更多美国人盼工作至70岁  退休福利更好
2  父亲对孩子潜移默化的影响到底有多大？
0  下联：三春柳影舞清风，如何对上联？
1  美联储收获通胀率惊喜  欧洲央行退出宽松政策疑虑丛生
3  为什么印度和巴基斯坦总是在克什米尔地区寸土不让，针锋相对？
0  新文化运动究竟改变了什么？是否造成了和传统文化的断层？
4  绝地求生全息瞄准镜准星消失怎么回事？全息准星消失bug解决方法
4  除了吃鸡和moba游戏，还有什么好玩的游戏？
1  一位资深老股民的心酸历程：谁在为中国股市买单？百看不厌！
3  美国反恐是真的吗？
4  为什么我对“carry”总是如此苛刻？
2  §2  超几何分布
2  克东县的学校
0  社区文化节舞台来了非遗传承人  文化精品深耕社区助普及
4  王者荣耀：都说S11坦克废，可这4个肉坦，依旧专门追着射手满街打
3  巴基斯坦地区气温高达惊天50℃！世界气象组织强烈关注！
0  下联：村对千棵树，春风吹又生。上联怎么对？
1  印很多钞票会造成通货膨胀，那销毁很多钞票会造成通货紧缩，物价下降吗？
0  微屏玉指书佳句，下局怎么接？
0  在新的时代，怎样生活才能过上自己想要的生活？
3  缅甸声音：“密松危机”的突破口，缅甸民众的新观点
3  为什么小国都喜欢自称为大国？
2  小学成绩好的孩子，初中也一定好吗，小学与初中应该如何对接？
4  《绝地求生》官方增加优化力度，极限帧率普片化，闪退得到修复
4  如何看待《王者荣耀》策划发长文解释排位机制问题，以后将匹配实力相近的对手一事？
2  有哪些好用的英语词典值得推荐？
0  上联：忐忑心中分上下，如何对下联？
0  历史上是否真有佘太君这个人？
3  美警察因发狂土拨鼠妨碍交通将其射杀
1  互联网彩票
3  韩国20人整容后集体得上败血症  或因变质注射剂！
1  天齐锂业：预计今年产量同比增加20%左右
3  因不满九千万元的分手费，英国女子行贿让警察秘密调查前夫
3  从“反华”闹剧看当前津巴布韦政局特点
2  北大学子，叫声师叔你不亏！
2  大学有很多课本，毕业之后根本就用不到，还有必要学吗？只学自己专业领域的不行吗？
4  遇到梦三国看着不顺眼黄忠怎么办
4  情之一字，此生未解  古风歌曲《拂雪》
1  如何用投资股票的思维给男人估值？
0  上联，月色淡淡映千山，如何对下联？
4  从“一刀9999级”到“开局一条鲲”，页游是如何让玩家掏钱的？
0  “跨界创新：非遗传承对话会”在陕西师大举行
1  金奥博：小盘+次新+行业霸主，又是一个金股，后市潜力巨大！
0  王世利画黄河：“声若雷滚撼天地，势如江翻腾蛟龙”
4  如果英雄联盟拍成电影，你觉得哪个英雄最适合成为主角？
3  局势恐失控！以色列战机再一次空袭叙利亚，伊朗开始反击！
2  景贤招生范围新增紫茶小学北校区  哪些楼盘将受益？
2  澳高校联盟北京赴会，向中国留学生派“定心丸”
0  李斯作为秦国丞相，一人之下万人之上，为什么要和赵高合作？
1  聚直播第2期：干货满满的“报价”课程让你快速成单
1  潘刚32岁，出任伊利集团总裁是怎么做到的？
4  Forg1ven开启群嘲：EZ玩家都是生活无望的人
1  今日行情分析
4  你玩《刺激战场》会有的三大幻觉是什么？
0  春风化万水，欢迎赐句？
3  普京，再出发！
0  关于中国盆景传统流派你知道多少？
0  上联：今日小雨迎立夏，如何对下联？
1  富人为什么富，穷人为什么穷？
4  LOL你见过哪些五个位置都能打的英雄？
0  上联:落笔驚风雨，怎么对下联？
1  外盘期货操作手法技巧有哪些？
0  大道不渡无缘人，甘露不润无根草
0  梅花、牡丹、菊花、兰花、月季、杜鹃、山茶哪些是我国十大名花
4  《石器时代》一款永不放弃的网游，一个融合2.5和8.5的石器
3  以色列军工愈加耀眼，稳坐世界第5大军火出口国
0  生活中哪些物品可以当做乐器使用？
1  重拳，对准民间借贷！掐住资金源头，高利贷才能服软？
2  谈及学生沉迷游戏，清华学霸睿智回答获百万网友点赞！
2  首届十佳青年评选｜苏燕妮：向信息化要审判力
4  电子竞技加入奥运会，抱大腿的一方竟是后者
0  淅川县“戏曲进校园”活动在各中小学巡演
0  一夜春风去！怎么对？
3  在日本，穷人的生活是怎样的？
0  竹子繁殖特别快，如何才能根除？
3  投票事件过后，联想今后的日子该怎样走？
4  手机上有哪些可以自己自由发挥创建房间的游戏？
2  河南：2017年共资助贫困家庭学生156万余人次  基本实现“应助尽助
1  全国首个“军民融合航天智慧小镇”将落户承德
3  特朗普和蒂勒森在中东问题上有哪些分歧？
1  猎头公司举贤网营收增长673%的奥秘：85%收入来自关联方
3  中东，恶意诞生的地方
2  很多家长学历不高，无法辅导孩子的家庭作业怎么办？
0  唐朝“穿越人”，留下六个科学成果，造福中国数百年
0  上联：子规啼尽杜鹃红，如何对下联？
1  在中国，巴菲特和芒格看上了谁？
0  艺术在进化过程中有什么用？
2  初中生上什么技校？
3  你如何看待2018年5月英国地方选举的结果，英国脱欧是否会逆转？
0  上联：无锡山上山无锡，如何对下联？
0  上联：老子骑牛读书，下联怎么对？
3  俄罗斯退伍军人将公寓改装成军事堡垒以对付催债人员
1  杰哥观市：4月全国水产品价格继续小幅回落，环比下跌1.35%
4  小鱼球、飞镖球  小霸王经典制作《热血足球》技能解析
2  襄阳的湖北交通大学将来会不会成为全国五大交校之一？
3  白宫：特朗普祝贺普京就职总统  期望改善美俄关系
0  妈祖诞辰日  港澳台这样为“女神”过节
1  这些股票马上分红，有你的吗？
3  美国退出联合国的可能性有多大？
4  大话西游2：2018年05月10日停机维护公告
2  英语四级多少分过？基础薄弱怎么办？
1  许家印老家是什么样的？
1  巴菲特：十分赞同苹果股票回购  希望看到股价下跌
4  高中生适合学3D游戏美术设计吗
2  儿子6岁，刚上一年级，每天作业要做到23:30，儿子疲惫不堪，小学需要这样刻苦吗？
3  美国下一届大选特朗普会下课吗？
1  为什么银行不愿意顾客去销户？
0  第三届龙乡文化节将启  全面发掘传统文化与红色文化
0  上联：笑看人生不如意，下联怎么对？
0  如何鉴别拆分盘中的一些陷阱？
0  《史记》记载的是不是有夸大的成分？我们能相信里面的记载吗？
2  上课时学生手机响个不停，老师一怒之下把手机摔了，家长拿发票让老师赔，大家怎么看待这种事？
4  孕妇玩王者荣耀突然要生孩子，都进医院临产了还惦记队友是输是赢
1  华侨城助力大西安大发展
4  电子竞技来了，打游戏也能上大学，你想读吗？对这一专业发展你有哪些看法呢？
4  当贾克斯带上这件装备之后4.0攻速输出爆炸！
3  普京今日宣誓连任俄总统  梅德韦杰夫政府将辞职
0  读错字？古今人物真不少！
3  特朗普退出伊核协议对中国股市有什么影响？
0  天天漫画网：画家陈拥军《韵味雍容  可谓满纸锦绣》
0  方舟子说象棋源自印度，中国古代没有大象，你认为这种说法怎么样？
1  最简单易懂的止损的小技巧，技巧虽小但有大智慧
1  一个月时间EOS价格上涨4倍
0  乔峰在《天龙八部》结尾时已死，为何洪七公还能学会降龙？
3  每次坐飞机，发现任何国家空姐都一直穿裙子不穿长裤，这是为什么？
0  你见过兔头龙身的玉玺吗？在成都金牛区有全国唯一的一座地上皇陵
4  盘点5大最耗时间的电脑游戏,第一名简直让人身心疲惫!
3  俄罗斯刚公布6年增收10000亿美元的大战略，日本就来砸场子
1  伊朗石油部长：美退出伊核协议不会影响伊朗石油出口
3  美国网友热议：美国人对中国的刻板印象和事实真相
4  那些经常喜欢一个人玩游戏从来不和别人组团玩的人，是什么心态？
2  毕业季！山东菏泽家政学院举行授帽仪式！
0  上联:苦菜花迎春花山菊花三花竞放，如何对下联？
0  易经最吉一卦，与道德经不谋而合  催生老子《道德经》一派
3  美国要为对华贸易战付出切实代价，至少殃及0.6%经济增长
0  上联，四川九寨沟。下联怎么对？
4  4.30王者荣耀微社区又出黑屏BUG，如何看待这件事？
4  雷惊百里，雨落九天。如何接句？
3  如果特朗普遭弹劾下台，谁会来接替他当总统？
0  上联：泰山黄山赵本山，如何对下联？
4  荒野行动：我都在这里飙车了你们竟然还来跟我抢空投！
2  利津县盐窝镇十南小学组织开展教师普通话比赛
0  为什么电影《倩女幽魂》中燕赤霞一个道士却拿着金刚经？
3  美国有一特殊警察，历史比FB还要久，权力几乎涵盖了所有领域
1  为什么近期卢布汇率不好，什么时候能好？
1  利息与利息率是如何产生的？
3  性丑闻持续发酵  瑞典学院又有4名院士请辞被获准
4  Msi:RNG中野被针对，小虎状态回暖，轻松战胜EVS！
2  不忘初心，用爱诠释！
2  学日语  日本留学生的真实生活是什么样的？
0  土族音乐文化  突显的音乐风格
1  宁夏中小企业50强出炉，哪些企业上榜？
0  易中天：莫也画画，她自己就是一副画，可惜只活59岁
1  省属企业防范化解重大风险攻坚战动员会召开
0  苏曼殊：造自己的谣，让别人说去吧
2  对于北大校长，有一点不可原谅的
1  吉林紫鑫药业股份有限公司关于与耶鲁大学基因测序仪项目合作进展的公告
4  还记得让你在游戏中感觉最气的嘲讽么？
1  A股终究会像美股那样永远上涨
3  投票事件过后，联想今后的日子该怎样走？
0  趣味对联10副：若不撇开终是苦，各自捺住即成名
3  普京第四次就任俄罗斯总统，你怎么看？
0  上联：江南烟雨诗中景，如何对下联？
1  熊楚志：5.12黄金周评，下周黄金走势分析
3  东亚纵财：中东“核”平无望，黄金静待腾飞！
2  照亮我人生的东辉老师，您在哪里？︱等着我寻人
4  斗地主：既然打一张你不要，那我就一张一张往死里打
0  上联：吟诗作对有情意，如何对下联？
4  斗鱼张大仙公布新女友照片，官方喊话被分手！水友：被盗号了！
4  《孤岛惊魂5》诚实评测：稳中有升，缺少杀手锏
4  DNF追忆天空又来了，移动用户注意了，你的积分非常值钱！
1  清远第一季度固定资产投资增速全省第一，房地产成主要增长点
4  faker真的强，让闪现，让半血，照样1V2单杀飞机
1  沙特表示将致力于维护国际原油市场稳定
4  王者荣耀新手如何正确出装？
4  V社一口气做了两款APP，让手机能畅玩steam游戏
2  快中考了，怎样快速提高理科成绩？
3  先有哈佛，后有美国
2  城镇中学举行2018年“庆五四现场书画大赛”
2  考试不认真作文不及格  老师体罚学生引家长不满
1  2017年全球八大半导体芯片代工企业
3  同一国家的一个政权夺取另一个政权，需要得到联合国常任理事国的同意吗？
4  DNF：十亿小目标第四十四天
0  上联：公鸡打架头对头，下联怎么对？
1  必然传媒2017年营收1719万元  业绩亏损287万元
1  5月10日晚美股道琼斯指数大涨200点，大盘11日依旧震荡，5月14日A股会怎么走呢？
4  DNF：深渊“4=1”闪光出货，玩家却根本高兴不起来！
3  为什么日本的浮世绘总给人淫艳之感？
3  赴美生子合法吗？
2  校服裤子怎么挽好看？
1  2018年刚需可以不买房，但可以先做这些准备工作！
4  “刘亦菲”降临  罗森携手《天使纪元》跨界合作送福利
0  如何收藏普洱茶？
2  借助互联网，加速乡村校教师配置、课程供给、专业引领均衡
0  说文解字｜今日解字之“勤”
0  一个神秘的部落，隐藏在滇西北大山深处，至今未被正式确认民族
4  DNF冒险家回归再次来临，黄金书等你来领（上）
1  细数五位华人经济人物，你认为谁的影响力更为强大？
1  「5.8猫哥撩股」华锋、永和特停，谁来扛旗？
0  《西游记》最后为什么两个和尚要向唐僧他们收贿赂才肯把真经给他们？
4  炉石传说的卡牌有哪些有趣的外号？
0  上联：妙笔生花花生米，下联如何对？
2  公务员结构化面试技巧：外化于行，内化于心，知行合一！
0  首联:  酒中不语真君子，颔联怎么对？
3  中国总理时隔八年访日的积极影响
4  “排骨女神”携百万粉丝入驻斗鱼，网友：张大仙“一姐”地位不保
1  擒牛技巧，蛟龙出海
0  金庸笔下的男主角谁最厉害？
4  这个巨人之石头玩的真得劲啊！
3  要想富先修路？印度在财政赤字下投7万亿搞基建能否实现“逆袭”
3  虐待受害人、逼其吃粪便，赞比亚这伙歹匪很邪恶！
2  解读：中考体育改革，青少年武术培训或迎重大机遇
0  夏金桂在薛家肆意妄为，薛宝钗为何不制止？是不能，还是不愿意？
3  中国不收“洋垃圾”令澳大利亚抓狂  垃圾直接填土掩埋
4  CF生存特训：“大喷子”这样用才爽，强势奔袭，质量吃鸡！
0  上联：琴棋书画秀才乐，下联怎么对？
4  不会武器？选枪三要素！
3  美国女子被控跟踪、威胁前男友：发6万条短信也没能留住他
1  刷卡付款为什么要签字？正笔书写和胡乱写有什么区别？
4  王者荣耀：又一新英雄强势来袭，团战快速升星，玩家：难道是庞统
1  2018上海国际人参产业展览会，人参展，参业展
0  上联：世事识势，食诗是难实腹。下联怎么对？
0  《红楼梦》中贾宝玉的奇怪的性格的形成
3  为什么中国人喜欢去日本旅游？
4  怎么样评价马可波罗这个英雄？
2  乐山市4.15事业单位联考笔试成绩及职位排名出啦~
1  创业跌倒后你是如何翻身的？
3  未来一百年，有可能出现某个国家取代美国成为世界的领导者吗？
2  铜仁职业技术学院做高校老师好？还是去广东清远下面一个县城做高中老师好？
1  用六条给你详细解释什么是结构性存款
0  两个呆到底念啥？生僻字丨槑
1  消息称美丽联合拟下半年赴美IPO  融资5亿美元
0  修行是要不着相，但不是不着调
4  火影忍者手游：新忍者红莲试玩体验，晶遁忍者非常秀！
3  为什么国际社会没有要求印度、巴基斯坦、以色列弃核，并对他们实施制裁？
1  热带鱼需要哪些饲养用具？
2  173论文——工科硕士论文的写作思路
2  上课时学生手机响个不停，老师一怒之下把手机摔了，家长拿发票让老师赔，大家怎么看待这种事？
1  东联教育2017年营收2248万元  业绩亏损4144万元
2  一位“中国通”父亲的魔都择校记——给孩子怎样的教育才算好？
1  2018一季度针叶林锯材进口情况统计
2  0-6个月小宝宝，尽情的宠她吧，别担心“宠”坏他！
1  福建省推四项减负新政策助力企业实现良好开局
2  美国中小学教育那么差，为什么能获得那么多诺贝尔奖？
0  上联:  残阳不语逐鸿雁，如何对下联？
2  一年级数学下册《100以内加减法》6单元自测题两份，紧扣重点
0  带你图文并茂地追踪科学、艺术、人文等方面植物的演变史
0  宋江文不能安邦，武不能附众，靠这个本事轻松当上梁山老大
1  公安部门重拳出击整治民间借贷，高利贷、暴力催收这次真要完！
3  普京之后俄罗斯会不会再度分裂？
1  小狼：黄金是下破1300还是继续日线大整理？
4  《无双大蛇3》细节曝光！蛇魔仍关键  延续熟悉操作
4  我的世界云顶空岛完结篇：踏足冰雪岛，对战木乃伊虎口夺宝
1  第18届中日韩财长和央行行长会呼吁反对贸易保护主义
2  两年27家击剑馆落地生根  小众击剑为何在杭州大热
2  上课时学生手机响个不停，老师一怒之下把手机摔了，家长拿发票让老师赔，大家怎么看待这种事？
0  太极拳的虚领顶劲是怎么练出来的？
0  上联：巧驾宝马追明月，下联该如何对呢？
4  英国《卫报》捍卫《堡垒之夜》：游戏没错  错的是时间
3  印度最终加入联合国安理会常任理事国的可能性有多大？
4  骑砍2：虽然游戏还没出，但是我们可以看看远程武器嘛
3  朝鲜公开批评美国，美朝领导人会晤再起波澜？
3  印度如此新型的787飞机旋窗为什么就开始脱落了？
2  全力冲刺迎检！遂平县举行均衡创建省检模拟演练暨督导检查工作
3  埃及取消对塑料废料和橡胶废品的进口禁令
3  特朗普发推：将在白宫宣布对伊核协议的决定
0  古代说的穷文人家境如何？
4  PETA在SWITCH上发布免费游戏《猫咪小队》
3  世界上真的会有UFO吗？
2  从英国研究生毕业，回帝都三个月，找工作屡失败，为什么？
3  十年前，地震被埋36天的“猪坚强”,  靠肥肉演绎生命的奇迹
4  战吼与亡语双生子，谁能笑到最后
3  俄罗斯表示这两个国家打死美国也不敢去招惹，其中一个没人能猜到
3  用远见和定力护航中日关系发展
0  上联：三思方举步，下联怎么对？
2  第三届丝博会中英国际中学教育洽谈会将在西安召开
0  中国古代十大情诗，句句是经典
1  皇庭化界  立地为极｜皇庭中心大客户签约仪式完美落幕
2  怎么练一手好的钢笔字？
0  王昱珩小学的字是怎样的？他自称自己的字“丑”，网友看到后笑了
4  别人玩的《旷野之息》，用操作就能让你窒息
3  伊朗总统说伊朗将暂时留在伊核协议中
0  如果如来佛祖降不住孙悟空，那么接下来该请谁出场？
3  美国才是真正的巨婴中国智慧才是永久领导世界
0  让书法人沉醉的216个字！本人有幸看到，发出来，与爱好者共享
1  CDR管理办法公开征求意见，散户应该如何参与？
4  OWL队伍休斯顿神枪手与T-Mobile签署赞助
4  他是王者荣耀移速最快的英雄，出抵抗之靴带净化才能五连撞！
4  笑笑躺枪！离婚事件未了另有蹊跷？
2  重庆理科生位次在3000名到4000名左右，可以考哪些大学？
0  想了想，还是一字不漏的发给你们看
4  DNF：新冒险家征集令活动来袭，黄金增幅书与白金徽章你满意吗？
2  把孩子送去夏令营合适吗？
1  一个故事告诉你：主力是怎样让散户割肉的？
0  下联：荷叶无意添夏绿，如何对上联？
1  20岁的柯桥“纺博会”展位一位难求，秘诀何在
2  永善民小：重温红色经典  绽放魅力校园
4  你会把游戏里谈过的感情算作自己的感情经历吗？
1  ICE油菜籽期货市场收盘略微上涨  因加元汇率走低
2  选一块卡通橡皮，测你们班哪个同学对你最好？班长对我最好！
2  分数线在520到580的好的大学有哪些？
4  小猪佩奇成山寨新宠；PDD续约直播是乌龙？丨今日游闻
4  一句话证明你玩过LOL？
3  犀牛，又一次成为了贪欲的牺牲品
4  《量子破碎2》有消息了？网传会主打合作模式！
1  支付宝吸收的过万亿存款流向了那里？支付宝靠什么支付给人们比银行高的利息？
2  刚毕业的大专生，去流水线，当学徒，还是去做销售？
2  榆林学院怎么样？
3  中华人民共和国政府和印度尼西亚共和国政府联合声明
0  广西、广东的“广”字指哪里？
2  高考来临时：怎么才能减轻压力
0  《芥子园》人物画法之八
1  乐派特2017年营收2619万元  净赚110万元
4  除了吃鸡和moba游戏，还有什么好玩的游戏？
2  游览彩虹湖，探访美丽春天
0  如果潘金莲潘巧云和阎婆惜上梁山，分别嫁给谁最合适
4  DNF：旭旭宝宝打破魂牛单人通关记录，剑魂33层通关成功！
1  有色金属普遍飘红  沪锌持续领涨沪镍疯狂吸金
3  美国歇斯底里地反俄会如何影响俄罗斯的政策？
1  无锡阿科力科技股份有限公司关于使用闲置自有资金进行委托理财到期赎回的公告
3  美国、俄罗斯分别在叙利亚扮演什么角色？
4  打篮球也能超神，篮球手游中的王者！
0  上联：泰山黄山赵本山，如何对下联？
0  文化｜50个历史名人典故，一个典故一成语！
1  蚂蚁金服遇小麻烦？马云金融帝国或遇更严格监管
3  加沙发生爆炸致死6人
3  西南航空再出事故  航班因机翼故障迫降达拉斯
3  为什么一些欧洲国家坚持不退出伊核协议？
3  匈牙利总统授权欧尔班组建新政府
0  古代杀伤力最强的五个女人，出来一个，毁掉一个国家！
2  在大学，每月生活费1500是一种怎样的体验？
2  恭喜这些孩子，暑假可以上丁丁老师作文班
3  怎么看待德国、法国表态“不考虑美国，将继续执行原有的伊核协议”？
1  昆明电机厂有限责任公司2018年招聘信息
3  美国不到一年‘退四个群’，为那般？
4  王者荣耀最适合双排上分的四个英雄
3  因为这部电影，300名印度妇女请愿要自焚
1  王古论金：5.8晚间原油受美对伊事件影响导致强势暴跌
3  美国退出伊核协议，伊朗人怎么想？了解一下……
2  聚焦今日郑州教育的新变化
4  有什么好玩的游戏推荐？
0  下句是“书山自有登天梯”，如何赐上句？
0  上联：千峰入眠松涛静，怎么接下联？
3  特朗普是不是疯子？
3  世界上第一个承认中国驾照的国家，中国土豪们的出国首选国家！
2  二建25天考前冲刺，独家提分秘籍送给需要的你
0  上联：泰山黄山赵本山，如何对下联？
4  RNG官宣MSI最后一天，UZI压轴出场，“宣言”果然很配狂小狗！
4  五月最强吃鸡赛事来袭，这次国内强队一个都没少
0  上联：将军称大树，下联该怎么对？
2  如何在一年级培养出好的学习习惯？
3  退休后工人农民全部免费医疗，养老金统一，会怎么样？
2  城关区第十四届新秀课现场教学比赛（中学语文）在兰州十六中举行
0  如果潘金莲潘巧云阎婆惜不死而上梁山，分别嫁给谁最合适
4  《王者荣耀》里容易完成极限丝血却反杀的英雄有哪些？
2  空闲时间大家都做什么？
0  上联：泰山黄山赵本山，如何对下联？
2  沈阳俩高中生获得北大保送资格
1  官方发文规范民间借贷  未经批准不得从事放贷业务
2  执业药师备考，中药师和西药师哪个发展前景更大？
4  绝地求生，见了城市绕道走，学会攻防战不再落地成盒
2  华北电力大学科技学院今年在广东招生吗？华电科技学院毕业生可以报考国家电网吗？
4  dnf：开团塞两个酱油不说，俩人包队还包的震颤，这锅谁背？
1  中国光大银行股份有限公司关于召开2017年度股东大会的通知
4  氪金上头是一种什么样的体验？
1  这些信用卡潜在的费用一定要了解，能帮你剩下不少冤枉钱
4  德云色西卡：周淑怡说她曾经喜欢过我，但我是她永远得不到的男人
0  上联：墙上画马不能骑，怎么对下联？
3  译天下｜美学者为《外交事务》撰文：华盛顿应该拉拢伊朗，不要把它留给俄罗斯
2  本人985研究生，毕业后想进高校，如果当老师只能去普通二本或者专科院校，但可去一本当辅导员，如何抉择？
2  北京将建10所世界一流职业院校，东城西城再无职业教育
2  国内有哪些校名听起来很“野鸡”，实则是正规大学的学校？
1  抢滩长租公寓  万亿市场竞速——2017年度长租公寓行业报告
3  泰国三禁国内常见的东西，为何不禁枪不禁色呢？
0  上联：叹人生苦短，今宵难眠。下联怎么对？
0  天道之首是什么，人道之首是什么？
1  5月31日，格力电器就将迎来董事会换届的时刻，一切是否充满变数？
4  为什么说绝地求生5月3日这波更新，会催生一批退游玩家？
0  下联:夕陽西下已黄昏。上联是什麽？
0  上联：寂寞一支烟，下联如何对？
1  京东又㕛叒叕盈利了！东哥说：赚钱不重要，懂得如何花钱才是关键！
0  《张大千画配诗》原创傅连山～
1  润际新材2017年营收4.42亿元  净赚1810万元
2  德阳市实验小学课改成果入围中央电教馆基础教育信息化典型案例
0  大清撰写《四库全书》的意义与历史影响何在，你对四库全书有什么评价？
2  上课时学生手机响个不停，老师一怒之下把手机摔了，家长拿发票让老师赔，大家怎么看待这种事？
1  全球最大债基语出惊人！高油价正在侵蚀美国经济！
3  “宿命之战”！朴槿惠却是选择了放弃，韩国前总统“宿命”如此？
4  《英雄联盟》为什么白银比砖石还难上分？
1  玄德品金：5.6投资黄金原油  将是你盈利的开始
0  上联：梅花喜欢漫天雪，如何对下联？
2  这类合同工3年后经考核可直接转正！进入事业单位的捷径！
1  新经币NEM上线印度Bitbns跌幅6.31%，币友你还好吗？
1  破解高送转次新股行情“密码”
4  传闻：《尼尔  机械军团》将登陆Xbox  One平台
1  贵州镇远：玫瑰花开“美丽经济”
0  著名作家贾平凹的字怎么样？专业水准如何？
3  外交部：中方正在尽一切努力搜救失踪的保加利亚籍登山队员
4  迷你十万个为什么第九期之在创造模式里面会死吗
2  “保过的”国二
4  如何看待5月11日MSI，RNG对战KZ的双方表现？
3  加拿大男人拥有27个老婆145个孩子！N次被起诉却过着幸福生活！
1  炒股为什么那么多人亏钱？不懂见顶信号和逃顶技巧的你只能被套！
0  重庆綦江：一个农家小院里的收藏与艺术
0  为什么现在网上出现那么多人议论鲁迅？
1  一个曾经富得流油的国家发生了大崩盘！它叫  阿根延！
1  如何快速捕捉翻倍牛股，有没有什么技巧？
3  老式飞机出故障迫降海滩  日光浴游客吓到腿软
1  消费税有哪些计税方法？
3  美国如果真的退出伊核协议，将会有什么后果？
1  股民：被关了一年，复出6天亏损60%，想逃又逃不出！
4  CF生存特训：“铁拳无敌”我打~你有枪？我有拳！可惜我是练家子
1  赤峰吉隆黄金矿业股份有限公司
3  特朗普将宣布对伊核协议的决定  曾称该协议为麻烦
3  为什么大西洋和太平洋的海水，不能互相融合在一起？
0  世界读书日的由来，了解一下
4  这个英雄半个赛季都不一定见过一次，被天美遗忘的英雄
3  在哈尔滨娶一位俄罗斯姑娘成本多大？
3  刚炸完叙利亚，以色列再和一国起冲突，千人伤亡
2  高考最后一个月！这样盲目刷题，会让你错失“最后提分的机会”！
2  在线英语外教一对一教学好不好，有没有效果？
4  为什么说火麒麟毁了CF？
3  如果特朗普“撕毁”伊朗核协议  这个世界将面对什么
0  水浒传中的“水浒”究竟是什么意思？
1  中国精神疾病诊出率仅  9%！医疗  AI  公司获  1500  万元  pre-A  轮融资
3  飞行员执行空袭被击落，果断跳伞逃生后，捡了架飞机还拉回一舱人
1  没激活的信用卡就像一颗“定时炸弹”，小心！
1  一汽夏利陷窘境何去何从引关注
1  P2P行业大洗牌来临，你投的平台死期到了？
4  如何看待张大仙公布新女友，前女友灰灰表示“令人作呕”？
3  日本财务省对高级职员进行了防止性骚扰集中研修
4  DNF卢克团中哪种奶妈奶量低还好找团？
2  如果你的孩子处于6~13岁，请花几分钟看看这篇文章！
1  鲁西化工蓄势待发，将成为下一个焦点股，你怎么看？
4  iboy排位被喷挂机，留下厂长独自尴尬，对此你怎么看？
3  特朗普上台后的美国有没有一点闭关锁国的感觉？
4  地下城主播哪个人气最高？
2  补习班该不该报，什么样的学生适合上补习班？
2  高考数学最后一题，到底有多难？
2  毕业论文答辩现场的那些奇葩事儿，想想都忍不住要笑
2  武汉大学2018年录取分数线  历年录取最高最低分
2  上学有用吗？
4  英雄联盟：主播joker父亲去世！欲停播一天却被众多网友带节奏！
4  细数一下目前版本最强的肉盾英雄，第一位没有4、5个人打不动
1  证监会：野村控股提交设立证券公司申请  拟持股51%
3  印度已有多人因街头牙医感染致死，政府依然屡禁不止
4  8.11？LOL官方越版本发布8.11抢先看
3  震惊！哈萨克斯坦按摩师扯婴儿四肢旋转称是治疗
0  弘扬国风——澎湃习字——抄宋词《浣溪沙》
2  山东公布174所2018年全日制招生资格技校及其主要专业目录
3  普京第四次就任俄罗斯总统，你怎么看？
1  季文霖：黄金看好震荡上行，短线翻仓绝非做梦
1  如何抓住股票的快速拉升期？
0  上联：雾罩天地成一色，下联如何接？
3  美国建国不过两百年，为什么会成为世界强国？
2  台湾的人口负增长这么严重？为什么选择不生孩子？
3  男孩被宣布脑死亡后苏醒  此前已签器官捐献协议
4  LOL玩家公认最强的四个大招  说起第一个的时候玩家眼都放光
4  DNF“四等一”刷深渊毕业的几率有多大？
4  攻击《魔兽》海外黑客被捕  已引渡至美国受刑
2  高考前的一些猜题卷、押题卷价值大吗？
2  初一语文该怎么提升？
3  如果希拉里取代特朗普当上美国总统，当今世界格局会是怎样的？
1  2001年份的53度飞天茅台酒，能值多少钱？
2  大学生该如何自学一些流行的互联网技术？
1  综述：伊核协议变数推高国际油价
4  DNF5.11周赛4进2，剑魂vs魔道有哪些精彩操作？
1  强势股情绪高潮，追涨不确定性加大
3  联合国：对美将退出伊核协议深表关切  呼吁其他各方恪守承诺
3  广西或云南，哪些地方与越南边界最近呢？
0  一夜春风去！怎么对？
0  有1700年历史记载的隆中和有700年历史记载的卧龙岗，哪个更可能是诸葛亮的躬耕地？
1  5月8日浙江舟山地区油厂豆粕价格行情
0  上联：淡饭粗茶有真味，怎么对下联？
1  期货人生：5.9  夜盘化工剧震，郑煤日线率先走弱，小周期做空
0  慈禧太后口中那颗价值8亿夜明珠，如今在哪？
2  河南全面实施省属高校和职业院校生均拨款制度
2  文化扶贫继续，下一站再见！沪大学生甘肃小城巡演落幕
2  跨专业、裸考，2018初级会计，你能考过吗？
4  LPL的战队要怎样才能参加S赛？
2  上课时学生手机响个不停，老师一怒之下把手机摔了，家长拿发票让老师赔，大家怎么看待这种事？
3  印度沙尘暴来袭瞬间  城市蒙上一层“黄沙”
3  张本智和在日本的地位是怎样的？
4  王者荣耀：极限打野哪家强？细数三个峡谷清野最快的打野
2  听听权威解读：孩子为什么要学音乐？
3  美媒：中国将悄悄填补美国退出伊核协议所造成的真空
4  LPL冠军下路惨遭黄金奶妈双杀，Uzi：很惭愧，5分钟14刀还有谁？
3  作为俄罗斯总统，普京上台以来有哪些失误？
2  太原有哪些五星级公立幼儿园？
2  「考动力」北京义务教育入学信息开始采集
4  英雄联盟什么英雄收割残局最厉害？
2  如果我的世界变成了现实中的必学课程会怎样呢？
3  征服欧洲的成吉思汗是否能算成中国人的骄傲？
4  堡垒之夜：PVE每日任务：摧毁任务地点大全
2  985高校和985平台有什么区别？
0  敦煌歌辞《十重生恩》：专门唱给母亲的歌
4  冰霜朋克（Frostpunk）——一个激动人心又拙劣的城市建筑游戏
4  离开熊猫让狼人杀第一主播每次想起都后悔莫及
2  软件工程专业就业前景？
1  中国股市最赚钱一类人，都知道如何短线操作，你不懂亏钱是应该的
3  利比亚难民后后悔推翻卡扎菲吗？
4  怎么样能直播迷你世界？
0  为什么非洲木头可以做大板，中国的木头不可以吗？
0  我市七项目入选陕西省第六批非物质文化遗产名录
0  景观设计该怎么入手？
3  西汉初年，政府主持的“无为而治”有什么成效？
4  Steam今日打折游戏推荐
3  美国最害怕的事出现了！俄罗斯关键时刻放大招
2  如何写好美文？
1  5.9日明日股池策略：低位题材启动！
4  RNG官方回复签约问题：以解决，准备启程前往柏林参加MSI的比赛
3  马瘦了她胖了，外国女孩被罚10年禁止养马
0  上古十大神器，后羿弓第八，轩辕剑第三，第一？
2  不炒作升学率，今年起高考成绩只发给考生本人
2  美国是怎样进行爱国主义教育的？
1  上海还能成为中国的制造业中心吗？
0  一夜春风去！怎么对？
4  第五人格新地图正式曝光！游乐场没来，先来个小渔村尝尝鲜吧
2  “亮剑”大班额化解
4  钻石也能打职业？网友评选LPL五大钻石战神：这个阵容恐怖如斯
1  江西4月CPI同比上涨1.9%
2  退休英语老师整理：小学重难点知识汇总，吃透堪比天价补习班！
1  转回存货跌价准备增厚业绩  多家公司2017年由亏转盈
3  美对华关税听证罕见延长，多巨头将为中国产品发声
1  新规发布十日  外资设立券商首份申请亮相
2  专升本，自考本哪个含金量高？
4  《赛博朋克2077》E3展放出试玩Demo  时长为一个小时
4  王者荣耀：官方铁了心的增强一位英雄，这下王者峡谷又不消停了
2  蒸湘：家校共育廉洁好家风
4  有没有耐玩且配置要求不高的单机游戏推荐？
0  欣赏，核雕之美
4  6399：CF手游黄金AWM怎么样  CF手游黄金AWM数据分析
2  如何破解海量阅读的难点
1  又一黑马崛起！4家机构疯狂抢购2.8亿！市值暴增60%！好票好票！
2  对小孩有教育意义的动画短片有哪些？
2  名牌大学毕业后考上公务员，发现同批进入的男生都是三本人员，很委屈，怎么调整？
0  松涛奏琴风长起，如何对下联？
3  多收钱还卖空盒  日本药妆店错误频出遭曝光
4  葫芦娃手游  平民葫芦兄弟正义者联盟和黑猫警长一起打大象
1  生意社：5月8日张家港凯凌化工异丙醇价格上调
3  日本的经济，在上世纪八十年代如日中天，为什么突然衰落？
2  「经验贴」在职法本，二战司考380险胜
0  河南话和广东话哪个更像是古汉语？
4  键盘用腻了？换个轴！首席玩家捕鸟RGB可替换轴机械键盘测评
3  伊朗爆发大规模游行，如果伊朗政府动用武力镇压，美国会军事干预吗？
2  有人说曾号称东方哈佛的这所大学是北大的前身，现在几近被人忘却
4  《王者荣耀》屏蔽自己的战绩玩家都是什么心态？
2  毕业后怎么重新修读其他专业？
0  人民的好总理温家宝，书写真迹展示，还是喜欢他的治学品格
2  成都大学好考么？
4  新英雄米莱狄体验服直接削废；李白、苏烈均被削；韩信再重做上线
0  上联:诗友聚一堂，武文弄墨？
4  绝地求生：人气队伍4AM对峙顶尖战队OMG会擦出什么样的火花？
1  钢材仍处反弹通道，凌晨静候白宫消息
3  王国首任女首相，4度出任受民众爱戴，她最尊敬的是一位中国人！
4  王者荣耀：射手拿一塔后的四种做法，青铜第一种，王者选最后一个
4  明世隐如果只打辅助到底怎么出装？
1  押注在巴菲特是危险的
2  安徽毛坦厂镇各地学生就读  逾万家长陪读
0  出句很老的上联：但愿世间人无病，请高手赐下联？
4  网易星球公测预计会在7月份
3  特朗普宣布退出伊核协议  这次退群欧洲小伙伴不跟
4  NBA教练实力排行，泰伦卢看了估计会笑出声
1  李沐琛5.8黄金原油整日来回震荡  晚间操作建议
0  上联：泰山黄山赵本山，如何对下联？
2  孩子在学校水杯被同学放了垃圾，作为家长你会怎样做？
0  武松是清河县人士，但清河县没有属于过山东，可为什么总把武松称为山东好汉？
1  P2P平台暴雷惊现新高度，银行存管意义何在？
2  梦里依稀大学梦（作者：于宏远）
2  如何把我们所学的技巧“内化”？
0  上联：好友三千，却无人聊天，如何对下联？
1  现在的人们都有钱了，但是为什么却借钱难呢？
4  参加黑客大会，我却阵亡在密室第六关｜DEF  CON  China  花絮
0  读白居易五言古诗《观刈麦》（作者：管正信）
4  怎么看待《仙剑奇侠传1》中林月如这个人？
2  如何帮孩子选择一位合适靠谱的专业老师？
2  赴美留学，读什么专业更容易就业且收入还高？
1  广发基金李耀柱：投资如人生  关键是找准赛道与目标
4  我的世界：祈祷幸运方块给我开出一个龙蛋
2  为什么人们常说清华北大，却很少说北大清华呢？
4  刺激战场中比较难获得的称号有哪些？
3  针对俄罗斯？美国计划拨款2.5亿美元军援乌克兰
1  帝王洁具10转7股派2.00元  股权登记日为5月17日
1  什么情况下可以高抛低吸，如何操作好高抛低吸？
4  手游阴阳师：女大十八变！式神的觉醒之路，今天从雨女说起
1  数字货币交易平台安全吗，有哪些风险？
1  赛马概念恐昙花一现——神光5月9日异动股点评
1  全球最大单笔原油交易：一年一度的墨西哥原油对冲开始了
1  深圳市特尔佳科技股份有限公司
2  女子3年公考数十次：用3年时光换一个看得见的未来值吗
3  特朗普担任总统后，美国是更强还是更弱了？
4  王者荣耀主播张大仙被坑的连败也不骂人，是套路还是性格？
0  想买个车跑货拉拉怎么样？
4  《Dota2》Ti8勇士令状更新！总奖金飙升
4  梦幻西游：丹青生开启画卷，飞燕女差点从空中跌落
2  成都锦江区中高考学生办身份证  不用排队还可送证上门
1  「商报头条」江西39家上市公司2017年报公布  *ST昌九摘星  安源煤业戴帽
4  想买个平板玩“吃鸡”有好的推荐吗？
2  教育的最大死敌，就是父母的脾气！
4  DNF：带你们见识见识黑狗––狂战技能和谐后的样子
1  如何让梨果香甜可口？
3  如何与特朗普打交道？外交官：要夸他比奥巴马强
3  马来西亚举行议会选举
0  上联：对牛弹琴牛尾舞，如何对下联？
1  银行的金卡有什么作用？
3  美国为什么如此热衷于对外战争？
1  派尔科2017年营收3940万元  业绩亏损230万元
3  为什么美国白人和欧洲人看起来不大一样？
2  如何看待民工供养一个大学生用尽所有积蓄，毕业后孩子仅拿3000元一月工资？
3  你知道，当年执行绞刑萨达姆的刽子手，为什么要侮辱萨达姆吗？
2  梦空间设计师马建：良材无修，百无一用，榫卯相合，可铸琼楼
2  从英国研究生毕业，回帝都三个月，找工作屡失败，为什么？
4  张大仙公布新女友后表示被盗号，前女友灰灰发言暗讽，今删除一切
2  公务员面试备考：毕业了就去创业，想说爱你不容易
0  "皇"和“王”哪个地位更高？
1  追涨杀跌是炒股的大忌吗？
4  王者荣耀：优质皮肤秘宝连开四皮肤，粉丝决定把技巧告诉大家
4  《头号玩家》里为什么反派拿枪指着主角却没有开枪？
0  彩笔题桐叶，欢迎赐句？
1  为什么说在股票市场里就是手快的人赚手慢的人的钱？
4  残酷突变“火葬仪式”零精通单刷攻略
1  市场中如何降低亏损甚至盈利？需要做到哪几点？
2  教育学复习全攻略！
4  为什么棋牌游戏定制开发建议选择微信游戏小程序
3  美国退出伊核协议损人不利己——访伊核协议美方谈判专家理查德·奈菲尤
2  家有本科生——美国研究生申请如何规划
3  中国游客最爱去的泰国，居然有一条全世界最“不合理”的入境规定
4  国服LOL等级排行：最高已达871级  日均三十局大乱
4  「恋墨」我的世界侏罗纪公园第184期  幽灵龙pk火龙
0  第七届西部少数民族青年美术家高研班赴贵州写生
0  上联：月底花间一壶酒，如何对对联？
1  宁德时代即将挂牌  锂电池热度升温  这些股票低吸机会已现
2  什么级别的老师才能高考阅卷？
0  中国写实画派十年展，那些触动灵魂的记忆
1  为什么即使手里有钱，也不要提前还房贷？
3  马来西亚选民更关注：新政府能否带来改变
1  云鲜网体现生鲜B2B平台谋求盈利的重要突破口
0  苏东坡要用米芾心爱的紫金砚陪葬？
0  乔冠华墓，墓碑上刻毛主席赞诗，墓地分布四处意义各异！
2  「托福考试」2018年5月12日·托福考场回忆——南京凯奔教育
1  又一区域即将起飞！总投资近1500亿元砸向南京，腾讯落户江宁！
3  29岁男子全身很奇怪，密密麻麻，女儿接近一看吓得落荒而逃
2  每周英语听力｜At  a  BRTicket  Counter
1  18年大蒜的市场行情怎么样，价格有没有可能提高？
2  朋友18岁了，才初中毕业，以后该怎么办？
3  如果把俄罗斯交到纳瓦尔尼这类人手中，世界会发生什么变化？
4  据说湖北将要修建一个真实的绝地求生地图，这是真的吗？
2  想报考MBA需要什么条件？
4  刺激战场：开启这个键，你就是神枪手，对枪提升N个档次！
2  项目攻坚：永春县湖洋镇投建第二中心幼儿园
4  王者荣耀：这名英雄还有2套技能，1打3根本不虚！韩跑跑3杀
4  任天堂E3安排泄露  银河战士4、耀西等整装待发
0  上联：泰山黄山赵本山，如何对下联？
4  最火的两款游戏手机都在这：努比亚红魔、小米黑鲨，喜欢哪个？
4  王者荣耀：游戏中那些误导小学生历史的英雄，最后一位最严重！
1  活该！知名股票推荐师，忽悠股民借机敛财，被处罚1.3亿
3  你是怎样看普京第四次就任俄罗斯总统的？
0  《红楼梦》四大家族的护官符在天子脚下管用吗？
2  创建特色品牌树立良好形象
1  钱存哪家银行好？
2  容易从表面意思搞错的英语短语！望认真看看
1  乐视网遭深交所问询：是否可能净资产为负致暂停上市
1  个股分析：合纵科技
4  女王节｜甜蜜礼包免费送  同名手游浪漫登场
3  美国70岁酷奶奶和男友“私奔”  穿着孙女的礼服举行婚礼
3  李克强在中国－印尼工商峰会上的主旨演讲
0  上联：绿水小桥一壶酒；如何接下联？
3  马来西亚新总理：最高元首愿意赦免安瓦尔
2  人教版七年级下册生物每课知识点汇总，收藏了，考试复习必备！
4  巅峰战火重燃！《三国群英传-霸王之业》官渡之战S3赛季全面打响
2  南京审计大学是什么级别的学校？
3  俄罗斯为什么不直接弃用美元？
0  出上联，风吹碧水摆凤尾。下联怎么对？
3  日本首相安倍晋三的尴尬照  真是什么样的首相就有什么样的国家
3  老了靠别人孩子缴税住养老院！日本议员婚宴“催生”激民愤
4  如果玩游戏有天也能真的驾驶战机升空？这点你需要提前了解……
1  中国印尼联合声明：双方将不断深化经贸重点领域合作
4  为什么“跳一跳”游戏这么火？
3  缅甸军方与地方武装冲突致19死  中缅边境现炮声
3  萨达姆和卡扎菲是因为宣布了终止使用美元结算石油，美国才发动战争的吗？
0  你认为《诗经》中最美的句子是什么？
1  陆睿铭：美元冲高回落黄金来回波动，伦敦金晚间行情分析策略
4  太OP了  堡垒之夜官方被迫对灭霸模式进行第二次修改
1  财经观察：中日经贸合作活力涌动
3  什么是伊朗核协议？
3  妈祖1058周年诞辰仪式在加拿大万锦举行
3  2003年的时候美国非要打垮伊拉克萨达姆政权？
3  绝地求生；打劫杀’俄罗斯
1  黄金不再安全  高盛早已哀叹避险天堂全线失效
3  残忍豹子吞食三岁幼童，隔日仅剩头骨！
0  上联：春老桃花落，如何对下联？
0  古龙先生作品中出现的60位绝顶高手，大家印象最深的是哪一位？
0  为什么人死要叫“有个三长两短”？
3  法国游客带着幼童在野生动物园下车了……
1  第二届中国创投文化节暨创投决—SIVCC全球邀请赛即将拉开帷幕！
0  上联：临溪抚琴玉指飞弦流古韵，如何对下联？
3  可以再夜间游玩的野生动物园  这里是全球第一个
0  上联：无锡山上山无锡，如何对下联？
3  美国铝业公司和力拓集团宣布了世界首例无碳铝冶炼技术
3  美国宣布要重新制裁伊朗，伊朗核协议究竟是怎么一回事？
2  2018高级会计实务：全面预算考核
1  田英章入室弟子王彬发公告退出“田门”，您怎么看？
1  港交所2018年一季度净利润同比增49%
3  美军三面围攻伊朗，强势发出“开战信号”,  中俄紧急支援！
1  期货焦炭短期上涨指日可待，但供应压力仍在，后市下跌概率较大
2  人生起点的不公平，只能让我们选择当富二代的爹！
2  讨论：华为公司都常在哪些学校招聘，你知道吗？
2  三本属于高学历吗？
2  如何有效的提高自己的精力，具体该做些什么如何去做呢？
0  上联：江中鱼东游西藏，下联怎么对？
4  旅行青蛙：蛙崽的泡妞神器四叶草，春风得意的他最后却……
2  2018年全国中学排名50强，基于北大、清华自招初审通过人数！
4  绝地求生游戏中，你们有没有打出过一些自己都怕被举报的神操作？
0  花开见佛  书道归真——魏文纪书法艺术求索录
3  投票事件过后，联想今后的日子该怎样走？
4  lol解说米勒谈RNG输给省队闪电狼，表示“除了四保一就没东西了”，你觉得是这样吗？
3  提名梅德韦杰夫为俄罗斯新任总理
3  跟着俄罗斯的有哪个国家混得好？
3  《母亲节》知道外国人母亲节的画风和习俗吗？都有什么不同？
0  俪句两行凝古韵，平仄声里颂南阳
0  青海民大牡丹开  尽显国色天香
3  爱尔兰和北爱尔兰是什么关系？
2  《极限挑战》引爆“人生起跑线”话题：起点低怕什么，大不了加倍努力
4  刺激战场如何才能辨别人机？
2  名牌大学毕业后考上公务员，发现同批进入的男生都是三本人员，很委屈，怎么调整？
1  加密货币震荡下跌！比特币在9150美元左右徘徊，破万希望渺茫？
2  学校或老师有没有权利没收学生手机？
4  小智直播谈厂长总决赛表现跑的真快，你怎么看？
1  MSCI半年度指数调整在即  潜在成分股机会与风险共存
1  湖南常德和株洲，你觉得哪个更有发展潜力？
3  MH370失踪两天，为什么能打通失踪者的电话？
0  画家该怎么推销自己？
1  P2P投资理财怎样挑选平台？
0  最近社会对“丑书”的话题的议论纷纷，我们还如何正确理解书法作品的“丑”与“拙”？
3  全面施压开始！强大混合舰队逼近，盟友军舰赫然在列，俄很生气
2  别动不动就投诉老师，老师正愁抹不开面子提走人不干呢！
3  外媒称以色列与伊朗战争危险迫近  美国或为幕后推手
2  甘肃理科生590分，上医学专业的话能报哪些大学？
3  梅根与哈里王子婚礼，增加了55%英国酒店预订！含婚礼游行路线图
4  王者荣耀：终于知道大神的铭文为什么用不完了，技巧全部在这里！
0  一夜春风去！怎么对？
1  税延养老险怎么保？长期利率保证、终身领取
1  厦门厦工机械股份有限公司关于公司股票撤销退市风险警示的公告
2  为什么聪明学生会变得“平庸”？英媒公布：你就是这样变平凡的！
4  火影忍者手游回归礼包有什么？
3  镜头下：俄罗斯总统普京最不想看到的9张照片
2  留学前后大对比，哪一点戳中了你的心？
3  巴基斯坦每年房屋建筑需求80万套  将推动GDP快速增长
4  有哪些自由度高的单机手游？
2  让“税收法治”扎根学生心中
2  名牌大学毕业后考上公务员，发现同批进入的男生都是三本人员，很委屈，怎么调整？
1  五分铝币值多少钱？
1  新钞的批量出现，预示着将出现通胀？
3  肩负了韩民众的期望，她究竟担负了多少？韩检方：她只是一个犯人
2  小孩八岁上一年级，早晨的起床气该怎么疏导？
0  《红楼梦》中，秦可卿到底得的是什么病？
0  新疆芍药什么样？花朵红，叶子细
3  原油牛市才刚刚开始？明年油价或重返100美元上方
1  第七届中国创新创业大赛湖南开赛
2  1500个成语接龙，环环相扣，孩子根本停不下来，直呼太好玩了！
4  Konami  2018财年财报：连续四年实现收益增长
3  美国为何至今不肯给日本的军事松绑？
4  绝地求生精彩视频
4  光有1070显卡还不够，吾空S17  Pro普及游戏本大屏配置
2  男生学什么专业好就业？
1  有什么投资五万左右，可以一个人做的生意？
1  根据剩余价值理论，利润来源于资本家剥削工人而创造的剩余价值，那亏损是谁创造的？
4  MSI季中邀请赛第二日，FNC战胜KZ，你怎么看？
4  王者荣耀：钟馗身体里面到底是什么？你们真的知道吗？
3  英监管机构要求剑桥分析向美国公民交出数据
1  大公告！招聘上百人！
4  5月11日英雄联盟MSI世纪大战，看RNG如何大战KZ！
1  想要靠炒股来成为一个有钱人，真的靠谱吗？
1  「发现」非银行及及一级市场金融大鳄要亡了
4  王者荣耀：梦泪偷塔偷成王！一套技能全秒杀，敌方小兵自动让路！
0  李讷让毛泽东写字帖，毛主席说，我的字不行  叫你妈妈写，她字好
1  盘中异动：高澜股份(300499)急速拉升，成交大幅放量
1  如果一个国家几乎不与别国来往，它是否可以通过制定超高汇率达到GDP世界第一？
0  诗两首：无题
0  上联：道观中观道，如何对下联？
4  QQ飞车手游极速大Q吧和剃刀对比分析  哪个更好？
2  大手笔投资4亿元！昆山锦溪要建一座高级中学  明年9月投用
1  富士康进入半导体行业，安彩高科股票走势会如何？
3  双方应不断推出改善发展两国关系新举措
2  你小的时候被吃过癞蛤蟆的儿子小蝌蚪吗？
3  霸权主义野心太大，瞄准亚洲两端，美国专家：难得逞！
4  dota2屠夫至宝有哪些细节？
4  DNF  狂战深渊连闪了两件重甲套装  无语  不缺套装啊  来件武器呗
4  如果美国赞助GTA游戏商赞助20个亿，那画质能有多好？
2  「辽宁21所中学120人被清华北大看中」有一人是咱辽中学生！
2  CPA考前焦虑怎么办？
4  我的世界：MC这3种危险的爆炸物品，你都知道吗？
2  学的是会计专业，悉尼大学的gd  offer和国立大学的master，应该选哪个？
2  高考就业入警率最高的10所警校
1  100万如何投资理财才能利益最大化？
3  为什么说保加利亚是一个可怜又可恨的国家？
1  宿城举办现代服务业招商推介会  28个项目成功签约
1  不止芯片出妖股，又一中字头龙头鞍重股份业绩暴增699%,明日封涨停
2  高中理科生要有多努力才能考上211、985？
2  你高中发生过什么全校轰动的事？
4  《战地风云1》的沃堡密室之门终被玩家开启，却又出现了新谜题？
3  全世界敢于和美国对着干的国家是会越来越多，还是越来越少？
2  相比公务员考试，遴选究竟有啥不一样？
1  晨光生物科技集团股份有限公司：稳扎稳打向前走  产品质量才是硬道理
4  如果RNG夺得MSI冠军，老玩家的你会重新连接英雄联盟吗，为什么？
2  “打过，训过，哄过，吓过”，无奈家长就四招
4  异变萨的悲剧，出了这些随从只能说是发牌员满满的恶意！
3  加州发生4.4级地震！大地震撼动美国西海岸，夏威夷大地震？
1  场外个股期权有人了解吗？可以做吗？
0  为什么少林寺没有参加两次华山论剑？
3  黎巴嫩举行国际豪华游艇展
4  如果《绝地求生》是育碧做的会怎么样？
4  梦幻西游每天玩2小时，五开什么门派适合平民，为什么？
1  币安赵长鹏“强力反击”后  火币李林发文力挺红杉
2  龙江召开城区中学筹建工作意见征询会
4  没有美术功底，可以学平面设计吗？
4  《荒野行动》的鼠标灵敏度要怎么调才最好？
0  “中华创世神话”进入收获期：“精卫”飞上了爱丁堡国际艺术节的舞台
1  外贸持续稳中向好透露出哪些信息？
1  现代煤化工产业—煤制烯烃、乙二醇、乙醇、甲醇、天然气、煤制油
0  古鼎焚香，素几挥尘——尽在华夏凝香荟
2  华南理工大学、大连理工大学和北京理工大学谁最厉害？
2  上课时学生手机响个不停，老师一怒之下把手机摔了，家长拿发票让老师赔，大家怎么看待这种事？
0  探春姐妹的生日竟然有这种含义，而且还关系到最终的命运
3  韩国前总统全斗焕28日将受审！曾获死刑还被抄家
2  坚持每日一练，教师招聘得高分，10道题你全对了么？
1  股市究竟应该如何去学呢？
4  如何评价笑笑因感情问题放弃msi解说？
4  王者荣耀各个位置中，哪个英雄值得练千场来上分？
2  朋友18岁了，才初中毕业，以后该怎么办？
4  你手机里玩过一年以上的手游叫什么？
2  「字正腔圆」第四弹  顺序四声
0  如何分辨普洱干仓茶与湿仓茶？
1  刚刚！央行传来两大利空，刚需买房该往哪里走？
2  听觉记忆训练
1  监管出手整顿人身保险市场  “长险短做”等将被严查
1  错过了马云不能放过雷军  香港这次做对了，中概股南下一举多赢
3  中外母亲节的由来是这样的？
4  CF生存特训：开局直接跳伞“僵尸房”，截获英雄级装备吃鸡教学！
1  中国最独特的公司，温氏究竟厉害在哪里？
4  孢子进化：也许实况娱乐游戏解说系列视频
0  读什么书对写作有好处？
4  4000预算配一台式电脑加显示器不要显卡，怎么配呢？
0  在古代，监狱是如何管理的？
3  伊朗爆发大规模游行，如果伊朗政府动用武力镇压，美国会军事干预吗？
1  小米IPO估值在700—800亿美元
1  什么都赶不上油价涨的快啊，为何中还在喊亏上调0.13元
4  阴阳师：细节决定成败！其实斗技大佬也不过如此！
2  驿城区第二届校园足球赛拉开战幕
1  2018成都创交会，部分嘉宾一览
2  义乌又有3个项目开工建设啦！养老院、幼儿园……
3  英国的历史教科书有对两次鸦片战争进行过描述吗？他们又是如何做出评价的？
0  上联：男儿热血四方志，怎么对下联？
2  初中班主任治早恋的绝招缘何微头条引来500万阅读，获众人点赞？
1  大工校友会大连“双创”基地在甘区揭牌成立
0  上联：春风执笔谁研墨，怎么对下联？
1  魔力金融：教你如何走出招行大小“黑屋”
2  家长指责教师，教师批评家长，请不要当着孩子的面
0  属猴的男孩，八月的生日，姓杨，望从《诗经》取名，叫什么好？
2  大专也能报，月月都能考！这样的“金饭碗”，要不要试试？
3  柬埔寨5个政党成功注册参加第六届国会选举
2  中考满分作文｜2017中考作文真题及范文深度解析（浙江宁波卷）
4  王者荣耀：后期最强势的4个法师，最后一个让敌人头疼，无解秒人
4  打怪升级爆装备，最近发现一款肝到爆的国产单机手游，堪比网游
2  2018法考大纲和官方教材确定，三大本变五大本
0  杰出盲人钢琴少年刘浩美国首场独奏会献礼母亲，感恩郎朗
1  没有雄厚资金的创业者，如何最大程度提高成功创业几率？
1  一些大型网络出版工程开始实施并正在形成品牌
3  普京正式开启“4.0时代”  如何施政成关注焦点
4  绝地求生：最弱短枪维克托新版本史诗级加强，成为霰弹枪克星！
0  为什么少林寺没有参加两次华山论剑？
3  特朗普宣布退出伊朗核协议  奥巴马气炸：严重错误
0  上联：微雨蒙蒙芳草渡，如何对下联？
4  王者荣耀：四款英雄皮肤合体，庄周忧郁王子，孙尚香美少女战士
4  崩坏3：为什么我这样1位“资深咸鱼玩家”，建议各位保持平常心？
1  净利润猛涨12倍却仍未达承诺目标  众泰怎么了？
4  昨日世界第一中单Faker生日，规模巨大空前绝后，他还会奋战多久
1  99%的创业人都会遇到的问题，你找到解决方案了吗？
2  女生适合报考哪些军校？
1  怎样投资股票无风险？
1  今日聚焦｜反弹受阻  短线或还有反复
0  上联：长江珠江潘长江，如何对下联？
3  夏威夷基拉韦厄火山疯狂喷发，冲进民宅！科学家揭秘最核心疑问
0  传承经典弘扬国粹  国家京剧院第一届武戏展演开幕
1  华锋股份再次涨停  中天证券深圳一营业部买入近2000万元
3  应该如何评价前利比亚总统卡扎菲的第五个儿子穆塔西姆？
3  加拿大人口稀少，综合国力远不及美国，为什么美国从未侵略过加拿大？
2  为什么大家宁愿花500万买学区房，也不愿意花200万让孩子从小到大上国际学校？
4  腾讯否认《王者荣耀》负优化  卡顿问题为更新引起
1  中国人寿和中国平安，两家保险公司你会选择哪一家？
1  买股票买个3块左右的低价股，一定会涨么？
3  美夏威夷火山喷发活动暂缓  当地居民返家抢救家当
1  关注｜西班牙不止有足球，还有这些牛牛牛！
1  蚂蚁宝卡不用了，不去销号会不会影响蚂蚁信用？
1  帮助普通百姓打理手头积蓄，专门以养老为目标的公募基金呼之欲出
2  杨振宁说：把中学生送到美国读书非常危险，你怎么评价？
0  对联：足不出户知天下？
1  交易中如何设置有效的平仓方法？
1  下周解禁：解禁数量降四成  中再资环以5.9亿股居首
4  《炉石传说》票选最强卡结果已出！
1  明年钢材市场怎么样？
4  游戏主播韦神绝地求生在职业选手中是什么水平？
2  2018地区综合实力大学5强最新专业录取分数出炉！四川大学居榜首
1  药明康德：近期涉公司环境问题报道与实情不符
3  还不休息？雨宫天继续参加官方活动
1  KingCoin与传统数字货币有什么明显的区别
1  理财高手推荐：互联网理财方式大盘点
2  大学都会遇到什么样的奇葩舍友？
3  为什么那么多有钱人移民到美国，美国真有那么好吗？
4  我的世界MC趣味测试：僵尸的智商到底有多高
1  网赚新手如何做到日赚300元？
4  为什么现在没有人玩CS了？
1  贷款或信用卡申请成功后，多久可以在征信报告上查询到？
1  “国六”即将实施，常用的“国三”“国四”会怎样处理呢？
1  金融创新最大挑战是培育资本的耐心
1  年纪轻轻曾拥有五家公司  90后“老赖”欠1.48亿失联
1  行走网上线，广之旅全力打造的B2B平台有何不同｜旅界快讯
4  为什么《头号玩家》有一枚加命的硬币？
3  我只服特朗普退出伊核协议……
1  交通发达的小城市并不值得投资房产，已有先例！
1  明日涨停预测：“超级品牌”概念股（附股）
0  上联：老子骑牛读书，下联怎么对？
1  现在做保险行业去哪家公司比较靠谱？
4  荒野行动：爬着爬着就吃鸡了，说说看你最奇葩的吃鸡经历？
1  “AI医疗第一股”首日险破发  独角兽IPO光环失灵？
2  同是副团，差别就是这么大！
1  余额宝升级以后，预期收益率是否会回到6%？
1  钢材期货料进入阶段性震荡
2  数据分析告诉你，中国大学校训哪些词最常被提及！
3  日中友好会馆会长期待李克强总理访日促进两国关系改善
3  为什么美国加州的末日火灾还是没有扑灭，导致火灾已扩散4800倍？
1  卖水果赚钱吗？
3  超市的一个捞钱手段，竟隐含危机！细思极恐
2  班主任直言：班级里前10名的孩子，都来自这4种家庭！早看早受益
0  上联：莘莘学子鸿鹄志，怎么对下联？
0  经典诗词欣赏｜宋代·辛弃疾《西江月·夜行黄沙道中》
2  赵媛姐姐推荐好作文——颜  色（第五届作文大赛参赛作品）
3  日本受到公开侮辱！以色列用“鞋子盛饭”，招待安倍晋三
3  为何美国人的家庭很少有不和睦的现象？
0  上联：风花雪月情万里，如何对下联？
1  5.6黄金周评
4  《我的世界》用户注意！旧游戏设备面临最后一个版更新
1  6日财经精选：巴菲特被8岁女孩问倒了：怀疑自己买错股票，长大了来上班
2  一个人花8元买了只鸡，9元卖出去10元买回来，11元再卖出去，他赚了多少钱？
1  中国股市最大的“阴谋”会是什么？
1  云南有哪几家制纸公司？
4  本着不剧透的原则，小编就简洁的，快速的评价一下Fate  HF剧场版
4  6399：影之诗鹰身人卡牌资料分享  影之诗鹰身人属性图鉴一览
2  安顺职业技术学院以青春之声赞伟大新时代举行“五·四”表彰大会
3  阿根廷妇女盗窃华人超市洗发水被当场抓获  店主移交当地警方处理
4  京东杯大区赛落地杭州宝龙城，打造首次大型线下吃鸡赛
3  特朗普如此任性只会被世界孤立！退出伊朗核协议后果如何？看荐
2  2018年全区普通高校招生工作会召开
0  懂的人说一下，这字写得怎么样
3  在“多事”的女王面前折损的不只各国领导人，竟然还有她的丈夫！
3  从美国要退出伊核协义再到提出要撤销联合国五常否决权。背后有何深层动机？
0  上联：男儿热血四方志，怎么对下联？
1  部分上市企业2018年4月生猪销售情况
1  《每日操盘必读》5.9  美元上破93大关，多头末日狂欢or节节攀升？
1  很多散户资金量不多，却同时持有四五个，甚至十几个品种的股票，这样真的好么？
4  国民网游《剑三》重制版强势上线！竞技大师赛再次开启
0  《十方世界归一界》山林子自然道德智慧诗
4  地下城与勇士：新一轮职业技改前瞻来看看你的职业技能吧！（续）
4  5月11日RNG获得MSI首胜，UZI大嘴一发活体大炮是否价值千金？
1  3大染料巨头12家子公司全部停产  价格上涨或惊人！
1  现在去银行存钱的人还多吗？
0  上联：泰山黄山赵本山，如何对下联？
4  官方确认绝地求生将更改排位！玩家吐槽：王者对手，青铜队员？
3  如果美国打伊朗，最快可以多久解决战斗？
2  北大教授：华夏中国文明西来说必须抛弃，中国古文明至少10000年
4  刺激战场：一招分辨游戏中的机器人，机器人还真不少
2  昭通有3人，十三届云南省大学生年度人物评选结果出来了
3  对于大批中国游客去日本疯狂购物，大家怎么看？
0  上联：爆竹一声辞旧岁；求下联
0  菏泽百寿古牌坊近距离触摸，感四皇子为一个女人写的诗！
0  上联：醉饮千杯月，下联怎么对？
3  法国示威者在巴黎蒙帕纳斯火车站抗议  周二铁路罢工继续
0  上联：新城旧府，南来北往卖东西。下联如何对？
4  兵器谱上多了一个新词：大数据
4  《魔兽世界》中，团队本dps输出差距的主要原因是什么？
4  《海王星》新作追加发售SWITCH版
4  绝地求生版本更新或将推出套装新皮肤，三级甲新皮肤炫酷铁血风
3  巴基斯坦男子1分钟用头开51个西瓜  还能徒手碎281个核桃
3  美国总统为何处处碰壁？
0  上联：长江珠江潘长江，如何对下联？
1  假如你有二十万用来创业，最想做什么行业？
1  伊朗核协议“尘埃落定”，但更大的火药桶还在后面！
3  印度式“逼婚”：每年数千男孩遭绑架，被枪指着与陌生女子结婚
1  今日币圈速览5.12｜比特币价格重回8600美元  币市全线反弹
1  吴国平：创业板离突破仅一步之遥
3  美国每年军费那么高，大兵的真实工资有多少呢？说出来你可能不信
3  美国废除伊核协定，为什么会有这么大的影响？
1  2018全球服务外包大会将于6月在珠海举行
4  王者荣耀中，被哪个英雄的技能击中后，虽然没事但让你很不爽？
2  万州事业单位公告还没出？先看这里，教你正确“等”公告！
4  RNG解决签证问题，已经整装待发出征msi，你怎么看？
2  关注学习者，敲开在线学习大门的第一块砖
0  白牡丹茶是什么茶？怎样泡出醇厚清甜的茶汤？70岁泡茶高手告诉你
1  WECC近期快讯
4  玩刺激战场改成什么机型比较流畅？
1  青山纸业：2017年年度股东大会决议公告
4  8.9最恶心的辅助  索拉卡成辅助上分首选
2  《告白》一部关于生命思考的影片，带你看见最本质的人性之恶
1  技术性卖盘，5月11日美豆大跌近2%至10美元关口
0  上联：天下无难事，怎么对下联？
2  2018江苏公务员考试考生进面试考场前如何做好心理调适？
2  湖州师范学院
1  信用卡1年省5万，怎么做到的？
4  王者荣耀：5月9日，体验服更新资讯
3  法国总统马克龙为什么会娶比自己大20岁的妻子？
3  朴槿惠太惨了！将再次激起挺朴派的怒火！
2  街舞、礼仪、模特秀……！70所职业院校齐聚“千玺”来炫技
1  开一个京东实体店除了房屋租金需要多少钱？
4  魔兽世界8.0：玩排位吗？我战士贼六，BFA最新PVP段位系统介绍
3  约翰·弗雷德里克画中东风光驰名，善用色彩来表达光的魅力
3  俄罗斯圣彼得堡举行“不朽军团”游行
1  陆睿铭：美元高位黄金伦敦金三角踌躇，5.8美原油高位回踩再多
2  读一个差一点的一本好还是读一个好点的二本好？
2  考生注意！倒计时一个月，今年高考有这些新变化！
3  普京迟迟不指定接班人，难道还连任吗？
0  非遗课程  居民可免费学
3  无知父母游荷兰野生动物园  带小孩下车被猎豹追咬
3  中国加强对进口美国猪肉的查验，将延长美国猪肉的检验周期
2  「高考志愿填报」想要报师范当老师，报考前要弄清楚当老师优缺点
2  辅修金融或辅修财管，哪个比较有竞争力呢？
3  就在近日！以色列向叙利亚投20枚导弹！其实是这国在背后暗中作祟
1  创业是大众趋势，小本创业是否可行？如何避免被骗？
0  禅思录59  生命的真实与虚幻
4  KZ上单Khan放豪言：我的表现只能打三分，打RNG那场能更快结束！
1  西电东送正式开启：中商全联集团内蒙古中心揭牌仪式取得圆满成功
2  考985211研究生会卡本科学历吗？
2  山东青岛有多少好大学，排名大概是什么样的？
0  现在俄罗斯是如何看待奥斯特洛夫斯基《钢铁是怎样炼成的》这本书？
3  吓跑小偷拍下其样貌  悉尼“智能门铃”立大功
3  印度两兄弟长尖牙如外星人  头每半小时要浇次水
0  怎样临帖是最快最有效的？
1  经开公司组织召开融资发债项目工作汇报会
4  有没有价格在2000-3000元之间，打王者不卡的手机值得推荐？
1  强美元灾难！刚一拉升，一个国家就乱套了
1  金汇天地：周评4月30日-5月4日
4  王者荣耀射手强势，却被这3英雄吊打，其中一个天美一直不敢大削
3  非洲土著人敢从狮口夺食，这是真的吗？
3  为什么印度要把女囚犯和男囚犯关在一起？
2  西安理工大学和大连理工大学哪个更好？
4  DNF：NPC对话，阿甘左爱的竟是静静！米娅竟是机器人！
0  佛山，你不能错过的咖啡书店（2）
3  如果特朗普“撕毁”伊朗核协议，这个世界将面对什么？
1  辰欣药业控股股东质押1200万股
0  中央芭蕾舞团走进四川文理学院传播高雅艺术
2  一般二本学校一年的学费是多少？
3  你是怎样看普京第四次就任俄罗斯总统的？
0  宝玉：一个女孩子在自己最难受的时候还顾着你，那绝对是真爱了
2  孩子别怕！阅读理解题，我有“阅读四步法”！值得收藏！
3  以色列当年为什么不像美国一样买块路易斯安那和阿拉斯加解决土地问题？
4  DNF这样的外挂开起来对面的红眼直接懵逼了，这是什么鬼？
4  QQ飞车手游  点券A车针尖还没抽到  11号又将上架A车荣耀之光
3  萨达姆统治伊拉克期间，为什么从来不出国？身边随从说出事实真相
2  西浦国际商学院喜迎五周年院庆  校企合作成果广受瞩目
2  孩子的烦恼丨总结出来主要以下几点
2  冲刺押题！2018初级会计《经济法基础》考前模拟押题2（必做）
4  王者荣耀：土豪花29000夺宝，夺宝商城全抽空，网友表示挣大了！
0  请您欣赏淮安画家陈逸飞周末特贡
1  为什么负债越多越有钱？
3  普京宣誓就任总统·中国外交部：中方祝贺普京总统连任
2  考生迟到2分钟被拒进入高考考场应该吗？
4  如何看待msi上rng的出战的阵容？
4  约会赢免费套装  这个520你不再孤单
3  各国著名领导人的薪资排名，普京垫底，安倍第三，第一颜值特别高
0  上联：龙在天上呼风雨，如何对下联？
3  疗养院建在地下420米  白俄罗斯的“稀奇”竟然有这么多
1  公司债违约频现压制市场  早盘国债期货跳水
3  日本和以色列为什么会在贫瘠的土地上建立起高度发达的国家？
0  用玻璃杯泡茶，先放茶叶再倒水和先倒水再放茶叶有何区别？
1  药明康德A股上市  红杉：这次IPO是中概股企业回归里程碑
3  “第一夫人”发布公益计划  抄袭米歇尔·奥巴马？
1  人的一生需要用去多少资源？
2  北大清华自主招生结果中，最受北大青睐的地方中学有哪些？
4  小智直播谈厂长总决赛表现跑的真快，你怎么看？
3  为什么要结婚？
4  今年或许是LPL最有希望的一年？uzi春季赛夺冠虎牙首播状态良好
4  王者荣耀KPL比赛上张飞的优先级和出场率为何比牛魔高那么多？
0  上联：泰山黄山赵本山，如何对下联？
3  肯德基店一年营收多少？
3  中印饮食差别大，到印度难以下咽的美食味道到底如何？
1  星际矿机争霸
1  健康中国概念股集体爆发
1  废铜价格多少钱一斤？
3  尽管美退出核协议，伊朗仍在于欧盟、俄罗斯、中国进行核协议谈判
3  俄罗斯为什么不发展轻工业？
0  电影文化输出对我国有什么帮助吗？
4  玩过王者荣耀后，去玩英雄联盟是什么样的感受
1  用美元指数预测白银走势的分析方法总结
3  245天游59国  全球最长航程海上套餐9.2万美元
3  围绕伊核协议的伊美分歧
1  罗牛山因海南赛马项目遭深交所发函关注
4  英雄联盟MSI开战  你需要一套新外设
1  大动作！这些进口商品降税，看你能省多少钱
0  如何读懂一个上市公司发布的年报和财务报表，有哪些重要指标？
2  一年级的孩子学习成绩很重要吗？
4  企鹅电竞刚强之夜，花式吃鸡！会钢枪的才是大神
4  守望先锋：该不该原谅信仰玩家？没有团队意识的人都该被举报
2  学生抱怨老师，作为家长应该怎么办？
4  《怪物猎人：世界》成为卡普空历史上销量最高游戏！
3  正在被美国化的古巴
4  王者荣耀：美女分享夺宝抽奖十次必中荣耀水晶，网友表示可以一试
0  人们常说“恶有恶报，善有善报，不是不报，时候未到”，真的是这样吗？
2  时光贵州文旅集市“时光小坊”在时光贵州万山广场开街
3  如何看待盒马生鲜帝王蟹的供应商买下阿拉斯加一座岛，专供中国吃货运送帝王蟹？
1  保壳“老司机”：东北电气上市20年不分红，资产几近卖光
1  我们可以弱小，但不可以没有梦想——致工程机械中小企业
0  六合赌术——失传的奇书
1  每日交易必读5-8
3  中国人在越南工作、学习、旅游后，对越南的印象是怎样的？
3  印度的偷电难题  2017年损失电量20%以上
0  四川4所高校入选非遗传承“研培计划”
4  在玩游戏时，你都遇见过哪些奇葩的死法？
4  王者荣耀公孙离COS  仙女面容魔鬼身材
0  以孤独为题，应该如何做一首诗？
1  企业家为何宁愿跑路也不愿申请破产
3  美菲开启年度“肩并肩”联合军演  菲官员强调并非针对中国
3  怎样对待患有“天才病”的儿童？
1  快乐购：反垄断局停止审查
4  第五人格：玩家在圣心医院玩盲女，却意想不到的被吓掉了手机
3  利比亚难民后后悔推翻卡扎菲吗？
2  干货：2018  二建《市政实务》必背知识点汇总！
1  印花税是什么？征税范围包括哪些？
0  上联：长江珠江潘长江，如何对下联？
3  普京要求俄在2024年前成为全球五大经济体之一
2  如何看待"学历查三代，出身看本科"的现象？
0  二冬汤等安徽8个中医处方入选国家古代经典名方
4  绝地求生98k怎么瞄头？
2  沈河区“德孝文化”进校园  师生践行“新孝道”
0  出句：月下诗魂冷，如何对句？
2  误用成语很尴尬，学会这些成语，让您的孩子出口成章
1  陈京华：5.8黄金原油走势分析及操作策略附解套
2  中国人民大学经济学2018复试线及复试要求
4  迷你世界：这里有一箱子装扮皮肤可惜不能用光看着好看啦
0  诗歌是生命中的明亮之物
1  平安产险吕梁中支：机构召开续保专项会议
2  考研10条tips，受益终身
1  重磅！利群16亿全面接手乐天购物，72家门店布局全国！
3  印度女子到中国旅游7日，因厕所问题想在中国定居，网友：太奇葩
0  初学书法一般从什么体的什么贴入手？
4  RNG全员奔赴柏林  heart教练这行为备受赞美！
2  当爱与智慧相伴——记昆山市柏庐幼儿园吴怡星老师
3  为什么俄罗斯对萨达姆见死不救？
1  匿名客户倒逼同业去杠杆，产品赎回警惕流动性冲击——《商业银行大额风险暴露管理办法》点评2018-05-07
4  懒鬼改编《不可能打工》，这种人神仙见了都头疼！
2  教育部公布最新中小学书法教材，由沃兴华、曹宝麟等12位专家主编
0  孔维克艺术世界暨济宁学院教学实践基地在曲阜落成
1  Origin  ECN：在交易的前、中、后期需要做什么？
2  公务员行测备考技巧：极限思维解题技巧
2  2008到2018  汶川十年，谢谢你们都还安好
0  河南豫剧的传承还能维持多久？
4  斗鱼雪MM被质疑修改游戏版本，来规避反外挂机制，你怎么看？
2  名山中学成为四川省一级示范性普通高中
4  刀塔2新版本再削兵线，5分钟一个赏金浮，是何用意？
2  别笑北大校长，这106个多音字你能全读对吗？
3  幸运小铁鱼  拯救全球缺铁问题
0  看完古人画的这些狗狗，整个人都要被萌化了……
3  朴槿惠什么时候能放出来？
0  上联：风吹干了相思忆，如何对下联？
1  中国股市：大盘反弹力度不及预期，创指大跌预示反弹就要结束了？
0  出下联：日移荷塘生紫霞，怎么对上联？
3  日本最牛“钉子户”：高速公路横穿大楼，曾使政府专为其修改法律
4  这后羿真菜到处送人头，可游戏就胜利了，才发现是最高输出者
0  上联：微雨蒙蒙芳草渡，如何对下联？
0  杨过的人物形象是否受武松人物形象的影响？
4  王者荣耀：玩家公认大招最有用的4位英雄，你们同意吗
3  快乐其实很简单，无意的拯救，带来的却是天使的馈赠！
2  脑筋急转弯：  什么东西是你的，别人却用的比你多得多？，想一下
1  高送转概念掀涨停潮  永和智控连续六日涨停
0  怎么看待写好字、画油画卖钱这种现象？
0  秦铃森：怀古  赏今  近未来
4  女王范儿！陈一发武汉斗鱼嘉年华气场满满
1  鑫云品金：5.9黄金今日操作建议
3  厉害了他的“果”！欧盟给苹果开出130亿欧元罚单，5月上缴
2  科学原理和大量事实证明，“快速阅读，人人能行”
1  巴菲特股东大会点赞A股，认为A股有很多机会
1  读懂这12条炒股铁律，你就读懂了中国股市！
0  出一上联：云上太阳云下雨，求下联？
2  鉴赏｜历任北大校长的书法，你打几分？
1  二板定龙，五板定妖
2  如何看待“广西玉林两名学生考上清华北大，每人获奖20万元”此类现象？
0  时光飞逝，无计留春住。怎么对下联？
2  家长每晚教孩子这么做，孩子长大后聪明智商高，赢在起跑线
1  会计企业明细账科目如何设置才最有效？
3  伊拉克议会选举候选人遇刺  “伊斯兰国”认领
3  霍金去世  这家西方媒体竟以此拿来抹黑中国
2  100年前，那些焦虑的中国人
4  腐烂国度2什么时候发售  游戏发售日期及售价公布
2  “青春永不散”亚洲城市大学MBA深圳四班五四青春会完美落幕
0  赵孟頫《仇锷墓碑铭》其结体疏朗俊秀，飘逸洒脱，几乎无瑕疵可言
3  2018年美国中期选举，你认为特朗普会下台吗？
2  山东理科生考试平均460分左右，高考会有突破吗？该怎么学习？
3  联合国终于制裁特朗普，叙利亚迎来大转折，战争会结束吗？
2  我们对这个国家和社会是有使命的
0  隋唐五代｜欧阳询《温彦博碑》，书于贞观十一年，是欧最晚的作品
3  超模米兰达·可儿生下亿万继承人  7岁姐弟恋变成四口之家幸福美满
1  佐力药业财务研究：从频繁并购说起
2  让英语初学者更好的学习英语，从这10个英语动画电影开始
2  孩子，希望你能遇见一位手持戒尺、眼中有光的老师
4  王者荣耀：铂金以下段位，打排位用这个英雄胜率80以上
2  教师一个月能拿到多少工资？这话说出来老师都不信
0  《三国演义》中，杀妻献肉的刘安为，你怎么看？
3  又一大国坟场？法媒：叙内战或演变为伊朗对抗以色列
3  有哪些国家有能力替代美国成为世界警察？
0  下联：三春柳影舞清风，如何对上联？
3  美国和德国最近的关系怎么样？
0  中国当代艺术界名人雷鸣书法摄影作品展
4  为什么手机游戏开始要求手机设备？
3  特朗普与奥巴马谁的执政能力强？
4  《永恒之柱2：死亡之火》游戏评测
0  听说有四种濒临灭绝的玉石，都是什么种类呢？
4  魔兽世界新玩家游戏体验，真的舍不得走
1  根据剩余价值理论，利润来源于资本家剥削工人而创造的剩余价值，那亏损是谁创造的？
2  英语语法术语让人头大，英语学习之殇
0  如何以此图作诗一首？
1  今年前四月全球区块链产业因安全问题损失19亿美元
3  意大利南部小镇枪击案造成2死3伤  行凶者已被抓获
2  想要毁了一个孩子，你就给他一部手机！家长们要看看！
0  玄武是四大神兽之一也是守护神，用来镇宅再好不过
3  中国游客在日本京都放飞无人机  惹出大麻烦
3  强烈不满！商务部敦促欧委会给予中国企业公平待遇
0  雍正王朝中，年羹尧是雍正的包衣奴才出身，却出任平西北大将军，他是怎么树立威信的？
4  你的小青蛙正前往中国的大江南北
0  下联：三春柳影舞清风，如何对上联？
1  猪肉等食品降价  中国4月CPI重返1字头
3  俄罗斯主动制造麻烦！轰炸机直扑美国，F22贴身盯防却奈何不得
3  俄罗斯举行红场阅兵纪念卫国战争胜利
1  美国债务有21万亿美元，如果美国债务违约世界各国怎么办？
3  戏弄顾客的土耳其冰激凌为什么能流行？
2  东北师范大学启动“书法作品进校园”活动
3  美计划将出口乙醇列入生物燃料强制配额内，购买RINs将成为历史？
1  中美贸易冲突将导致Iphone涨价？
1  P2P理财VS余额宝？你如何看待
2  辰兴传媒艺术培训学校
2  中国十大名校，大学排名按注册资本，中国十大名牌大学榜中榜2018
2  实习，遇见更好的自己
0  骄傲！杨凌蘸水面等3项目入选省级非遗名录
2  “双一流”吸引力显现：经济学家金碚受聘郑州大学商学院院长
4  “吃鸡”时，男人看懂这3个道理，才能狠狠地“吃定”女人！
4  如果可以，让你从DNF的NPC中选择一个带来现实，你会选谁？
3  日本天皇和日本首相到底谁大？
4  你充过钱的游戏中，哪些游戏是你最后悔的？
2  淮阳县举行2018年“512”中小学生防空防灾应急疏散演练活动
0  上联，月色淡淡映千山，如何对下联？
1  今年生意不好做，为什么好多人都关门了？
1  车子安装了高速etc，并且绑定的是中行信用卡。现在车准备卖了，etc怎样处置？
3  日韩首脑午宴  安倍送蛋糕祝贺文在寅上任一周年
2  “最牛”语文老师：全班平均97分！只因这道题，没有一个人做错！
4  悟空问答「游戏」领域有哪些值得关注的答主？
2  想考中央民族大学历史学研究生，有什么好的建议？
4  5月8号MSI比赛有两名韩援的SUP为什么会输给越南队伍EVOS？
2  职业高中毕业生可以转到普通高中重新读书吗？
3  现在的俄罗斯经济为什么落到只相当于广东一个省？
3  阿富汗对巴基斯坦有多重要？
2  市卫校开展纪念“五四运动”99周年活动
4  《最终幻想14》机遇临门AT北京  光战们集结帝都大狂欢
3  印尼6岁小男孩画出爸妈离婚全过程，看完很多中国父母沉默了，你怎么看？
2  初中数学知识点总汇（1）
3  欧盟试图保住与伊朗的核协议  特朗普执意退出竟别有用心！
2  福建省56名考生通过清华北大自招初审
2  上海、天津、山东、福建、  首都的师范大学哪个好？
4  炉石传说：遇事不决，嘬一口……这酸爽
2  双峰小学课后服务在行动
2  5月高考月历出炉，这事关系到所有高考生！
4  怀念曾经的西部荒野！魔兽世界8.0：斯托颂谷地之探索
0  首联:  酒中不语真君子，颔联怎么对？
4  你玩《刺激战场》会有的三大幻觉是什么？
2  青岛校外培训机构禁入中小学宣传  不得组织中小学生竞赛
0  老八集团的势力明明最大，为何还是败给了单薄的雍正？
2  考生迟到2分钟被拒进入高考考场应该吗？
1  锅多盖少不妙  海航招商蛇口等企业转卖项目股权
4  王者荣耀：遇到1700场榜首露娜，打出0-8战绩，剑仙已被队友坑哭
2  一个普通二本学校学生没钱、没资源、没关系，需要付出多大努力才能改变命运？
3  美国和日本目前的防震减灾水平到什么程度了？
4  这狙击手枪法逆天  1里之外枪枪狙杀  毫厘定生死！
3  美国退出伊核协议将产生哪些后果？
3  巴基斯坦两处煤矿发生矿难致18人死亡
3  巴基斯坦和伊朗谁更强？
3  世界上最具有凝聚力的国家是哪个国家？
2  北师大宣城学校今日开工！快来看学校建成后啥样
1  近5年平均ROE超15%和毛利率超50%的酒水饮料企业
2  《你也可以上北大！》第23讲  课外辅导（5）
2  还有一个月高考，艺术生怎样提高文化课？
0  郓城县史志办为申报地理标志产品“郓半夏”提供方志依据
2  今年青岛中小学7月7日放暑假  普高7月14日开始
1  早盘分析｜集体回调后多方仍占上风  SEC若不搞事普涨行情可期
4  dnf什么装备可以搬砖？
0  贾宝玉为什么爱黛玉而不爱宝钗？
1  注册唐山服务商标流程解析！教你如何注册！
3  上帝与恶魔共枕的地方——伊尔库斯克（俄罗斯-3）
2  在小学的时候学习不好，上初中后会逆袭吗？
1  红包提现绑定银行卡有风险吗？
4  MSI小组赛RNG  1-0  EVS，三线发力步步蚕食，RNG细腻运营再取一胜
0  上联:人生不易风风雨雨，怎么对下联？
3  如果特朗普遭弹劾下台，谁会来接替他当总统？
0  原创上联：月落星稀天将晓，如何对下联？
1  「曝光」雷布斯的金融梦，小米金融或成下一个金融科技独角兽？
0  你最欣赏的一幅油画作品是哪张，原因是什么？
3  美国如果真的退出伊核协议，将会有什么后果？
1  GET半小时上涨34%  或与明日上线火币有关
1  分析师张琅：5.9黄金、原油EIA操作策略，晚间美盘必读
0  我国的物质文化遗产，你的家乡有几个？
0  水浒传有历史依据吗？
3  夏威夷火山持续喷发  再现新裂缝
2  姑娘怎样才能纠正胆小怕事的习惯，你怎么看待这个问题？
1  创业做生意与“心乱则愚起”有什么关系？
4  妹子玩王者荣耀，和队友开语音，然而没想到队友竟然是老师
0  上联：老子骑牛读书，下联怎么对？
0  民间书法家作品欣赏
1  北京首套房贷款利率上调  高铁站选址尽可能在中心城区
0  上联：酒可千愁解，下联怎么对？
3  法总统告诫美国：退出伊核协议或引发战争
0  下联：白雾动情抱碧峰。怎么对上联？
1  符合“巴菲特”与“芒格“选股要求的中国牛股名单
1  敦化市开发区项目建设如火如荼
4  lol里面哪个adc最强势？
1  信用卡必备之养卡提额
1  一个交易高手的内心直白：中国股市为什么跌跌不休
1  直面股神｜这是一场金汇泰与世界之巅的约会
3  普京看到土库曼斯坦总统送来的中亚牧羊犬眼神就离不开了！
4  5月12日KPL，对战QG时，GK因网络波动暂停后丢掉优势局，这对GK来说公平吗？
1  中国中铁：筹划市场化债转股  明日起停牌
0  正月二十六，观音借库日，全家借库添福添财
4  英雄联盟：lol获艾美奖于电竞来说本是喜事，玩家却开始争论了！
0  谁是人类真正的祖先，你有何依据？
4  dota2  ti8勇士令推出时间  dota2小绿本推出时间介绍
3  克林顿是否可以再次竞选总统？
0  博物馆里的卖萌文物
3  为什么伊朗不怕美国？
4  这一关闭着眼睛也能赢  火爆塔防小游戏天空版保卫萝卜
1  股市黑嘴被罚  受损投资者能否索赔？
1  A股“入摩”或带来400亿美元  QFII新进增持143股
4  杨洋郑爽版《微微一笑很倾城》第二部第七集和第八集
4  王者荣耀别用这四个版本英雄了！裴擒虎登场小心跪到黄金都不认识
4  传承经典暗黑玩法，单机手游《口袋暗黑》无尽副本关卡等你来挑战
3  菲律宾新人民军属于什么性质，亲美吗？
4  DOTA2  MDL长沙站Major：赛事预测全新回归！
3  哈里王子婚礼细节曝光  新娘婚礼上不会有首席伴娘
4  在英雄联盟5月8号更新的8.9版本里，有哪些比较重要的内容？
4  英雄联盟：红皮螳螂异军崛起，操作都看不见身影，c位首级就没了
0  一夜春风去！怎么对？
2  考生迟到2分钟被拒进入高考考场应该吗？
2  南京和杭州，谁的实力更胜一筹？
1  5月8日资金流向，16股主力资金流入超2亿元
0  “书坛二夫人”之一，管道升画作欣赏
2  福利！今天张老师要给大家发福利！
0  长江为什么叫江，黄河为什么叫河，江和河是什么区别？
4  LOL越南EVS战队Stark：我们可以赢除了韩国和中国的其他队伍
3  印度一男子不顾劝阻要和熊自拍，被咬死，大家怎么看？
2  越秀东风东小学掀起红色浪潮  同学建议举行“东风东时政论坛”
3  天上人间阴冥中，天罗地网，严惩不殆，贪污受贿无处逃遁
0  特朗普跟里根有可比性吗？
3  世界上最具有凝聚力的国家是哪个国家？
1  如果自己开一家合法的催收公司，需要什么条件，最重要的是怎么接到大量业务？
4  网赚——玩游戏网赚也不错呦
3  投票事件过后，联想今后的日子该怎样走？
2  作为一个机械专业的本科生，毕业之后去从事软件行业应该学习什么？
1  华润置地就148亿港元与多家银行订立贷款融资协议  期限五年
4  曾经效力过KT、IG战队的  KaKAO重回LCK，将加盟JAG战队
2  一年级的孩子学习成绩很重要吗？
4  玩家低成本还原《战神4》经典场景  “指马为鹿”好逗比
2  国内哪家夏令营好？
0  上联，月色淡淡映千山，如何对下联？
2  非师范专业的人能不能考教师资格证？
0  我国出土过哪些奇葩搞笑的文物？
2  1米4的清华体育五虎，高考5分却是中国牛顿，你所不知道的科学家
2  高考即将到来，7名心理学专家为400多学生“减压”
4  网易CC直播重金招募《影之诗》主播，5分钟也能创造奇迹！
1  下周（5.7日~5.11日）板块掘金
1  张亮麻辣烫加盟｜加盟经营将得到更多创业者的青睐
2  上课时学生手机响个不停，老师一怒之下把手机摔了，家长拿发票让老师赔，大家怎么看待这种事？
3  72岁美国总统和小24岁的妻子公开秀恩爱，这小表情说明两人是真爱
1  装修公司的利润有多少？
0  上联是：水上结冰冰上雪，雪上加霜，下联怎么对？
0  小时候几毛钱就能买到的糖果  你们都吃过吗，8090的回忆
3  特朗普退出伊核协议：美以沙抱团中东
3  英国凯特王妃、文迪、章泽天这三位女性的人生经历对普通女生有什么借鉴意义？
3  哈里王子在他的生活中努力寻找一个有意义的角色
1  特朗普又放话！继钢铝关税之后，美国下一个目标或是进口汽车？
3  日本女性的和服，背后会常常背个包包，真的是为了方便干活？
0  普洱茶生茶好还是熟茶好？3个常见问题解答，喝错茶很伤身！
3  加州大学5万人罢工3天！手术、看病都中断
3  我们都吃过的小食被英国教科书称“味道像核废料”,日本网友发怒
1  揭秘：主力背后偷偷耍的小花招，看完跟紧主力吃肉，不再吃面！
3  韩国金监局新任局长：加密货币是金融资产
4  真实的事  去年3月因为辞职无聊沉迷于一款手游，认识了游戏上打
4  王者荣耀：在这个混沌的S11赛季终于成功单排上王者！
2  加拿大小学教育体制
0  《山海经》这部上古奇书，也许真的记录着一段遗失的史前文明
3  此国面积比中国云南都要小不少，但却划分为多达63个省级行政单位
1  大连百傲化学股份有限公司关于使用闲置募集资金进行现金管理的实施公告
3  伊朗爆发大规模游行，如果伊朗政府动用武力镇压，美国会军事干预吗？
0  上联：今日小雨迎立夏，如何对下联？
1  美国退出伊核协议  能源板块早盘走强
3  她是美国“第一夫人”凭“霓裳外交”征服世界，再婚嫁给希腊船王
0  爱情诗词｜望夫山
3  叙利亚遭导弹袭击！特朗普退出伊朗核协议提振金市
2  “where  is  john”=“约翰在哪”？错了，应该是“厕所在哪”
2  教师资格证面试准考证打印流程简析
1  郑州的经济支柱是什么？
0  水墨境界——田博庵大写意花鸟艺术品鉴
1  博盛新材2017年营收1.26亿元  净赚1442万元
2  重要消息！深圳教师招聘无人报考岗已出！
3  中国游客到泰国曼谷吃一碗面要52元，却说很实惠，生意出奇的好！
2  高考后应该如何填报志愿？
4  《游戏王》link以后下一种召唤方式会是什么，是否能够降速，你怎么看？
2  杨振宁说：把中学生送到美国读书非常危险，你怎么评价？
1  快讯：康普顿涨停  报于17.26元
4  发姐与路人吃鸡：水友呆呆问发姐，你知道陈一发是谁吗？
3  投票事件过后，联想今后的日子该怎样走？
0  古代战争高挂免战牌后，敌人就不进攻了吗？
0  非物质文化遗产
2  想在钢琴上面有所长进，应该做些什么？
0  上联，琴临秋水弹明月，下联怎么对？
2  2018广西公务员考试区考笔试查询入口（已开通）
3  为什么中国人对泰国前总理英拉的印象普遍较好？
1  5G标准表决站队高通？联想回应：投的是华为的方案
3  蓬佩奥称如朝鲜迅速弃核美将助其繁荣
2  网络热词“积极废人”怎么解释？
1  盘点丨人口增量：广东无敌，浙江很强，安徽亮了
2  汉旺学生撑起520平方米巨幅国旗，齐喊：“我爱您，祖国”
3  泰国鸽子泛滥成灾，政府悬赏10铢全民补鸽烹饪美食
1  巴菲特与科技公司的爱恨情仇：对贝索斯和马斯克的态度截然相反
3  兄弟阋墙外受辱！蒋介石和日本交换条件放弃战后赔款，遭虚晃一招
4  是什么原因让你离开游戏《天涯明月刀》的？
2  华师大教育集团又添新校！华东师大天山附属学校成立  打造15年整体办学模式！
1  30位企业家的艰难时刻
0  一纸一生命  一剪一新生
4  OPPO  R15玩吃鸡游戏怎么样？
3  为什么地震多在夜间发生
1  新资管时代的三大战役
0  上联：草根登上星光道，怎么对下联？
1  同事都办了好多信用卡各种套现，拆东墙补西墙，这样现象社会上最近多吗？
0  中国古代最美的八首诗词，道尽天下痴男怨女爱恨情仇！
0  方舟子说象棋源自印度，中国古代没有大象，你认为这种说法怎么样？
3  默克尔：欧洲不能再指望美国保护，必须自己掌握命运
1  中金网0508亚盘综述：美元回调拉升！有望继续突破
2  好奇！被北大清华“抢走”的63名同学，学区房到底重不重要？
3  印度网友为什么会问“印度为什么比中国中国发达”这样的问题？他们真的不了解中国吗？
0  上联：醉吟古今月，下联怎么对？
0  你们怎么看昆德拉的《不能承受的生命之轻》？
1  爆了，新华社痛批POS机市场乱象！
3  世界上最穷的总统是谁？
3  提醒：赴以色列、叙利亚、澳洲、埃及、加拿大、俄罗斯请注意
3  朴槿惠一生为韩国做了不少的贡献，如今这现状，大家怎么看？
1  周末晒基金20180506
0  上联：东邪西毒南帝北丐中神通，下联怎么对？
1  CPI低于预期，但反弹可期
2  威海有哪些公办幼儿园？
1  生意社：5月8日汇丰石化丙烯价格下调
2  老师放假没布置作业，家长闹事却被踢出群，老师：你孩子我教不了
0  如何分辨拉斐尔、米开朗基罗和达芬奇三人的作品？
0  上联：妙笔生花花生米，下联如何对？
1  2018年A股百亿富豪：何享健成首富  贾跃亭退出榜单
2  涨姿势！教师招聘四种常见面试形式，你都知道吗？
2  2018河北理科考生二模578.5能报考什么大学？
2  奥数天才坠落，是中国式扭曲价值观的狂欢
2  高考临近，家长需要在这期间注意一些什么？
4  哪些游戏让你卸了又装，再卸再装？
0  你听过最好听的兵器名字是什么？
4  《王者荣耀》和《决战平安京》有什么不同，你更喜欢哪个？
2  大学生该如何自学一些流行的互联网技术？
4  DNF如果技能没CD，哪个职业技能最厉害？
4  我的世界：最神秘的几大生物，我不相信你全部都见过！
0  上联，不是书生脚短，下联怎么对？
2  教育看天下，石家庄教育午间纵览
2  清华北大发布自主招生初审名单，最受青睐的北京高中是它们
4  绝地求生4月份在线人数持续下降，玩家为何纷纷退坑？
0  上联：双肩挑世俗，怎么对下联？
0  两人在一起生活，岂止是一项艺术
2  856名应届毕业生校园内找到“东家”
1  央企和国企有什么区别？
3  神一般的逻辑：不洗澡能生男孩，印度一丈夫47年不洗澡
3  现在南美洲各国人对中国人是什么态度？
4  蓝洞公司频繁更新被骂惨，紧急推出调查问卷，对此你有什么看法？
2  米多客：大学生创业软件强有力的支撑和保障
3  日本首家“免费”出租车出现在福冈，车内广告替代车费
0  上联。山西山东太行山。下联？
0  看破不说破，是修养；知人不评人，最温柔
1  都说汇率和房价二选一，我们为什么能同时保住房价和汇率？
0  上联：公鸡打架头对头，下联怎么对？
4  如果王者荣耀的英雄都去工作，他们的工资水平会是什么样？
0  傅山《青羊庵七言色句三首之一》，别有情致的“生拙美”
1  探讨消费趋势（中国）消费经济学会成都高峰论坛在蓉召开
1  肇庆四会供电局全方位服务“互联网+四会玉器”产业战略  优质电力服务助玉器特色小镇腾飞
1  A股为什么不宜放开每天10%的涨跌幅限制？
0  上联：青山不语花常笑丨下联：请师友赐教
4  斗鱼黄金赛腾讯官方113支战队竞技，设立丰厚奖金
4  王者荣耀：团战精神首款皮肤下周二上线，勇者级！不贵，可能免费
3  津巴布韦女子被鳄鱼咬掉手臂  未婚夫仍信守婚约
0  你家里面挂的字画有哪些？
2  国内最好的非211大学是哪个？
1  A股进入红包派发季  首破10000亿元
0  武大郎究竟是被谁害死的？是潘金莲，还是西门庆？
3  俄最先进卡52武直坠毁现场曝光  一地碎片
3  中国新疆为何存在大批越南皇室的后裔？
3  菲媒：杜特尔特将在菲律宾保持“严厉”统治
3  组阁谈判无果而终  意大利面临重新选举？
4  第五人格：监管者也应该推出投降机制？否则人皇将为所欲为
3  在中东地区，以色列最怕哪个国家？
0  为什么莆田不像福州和厦门那样，在国内广受好评？
3  如何评价叙利亚总统巴沙尔·阿萨德？
3  开往木姐的12轮货车遇袭，司机中枪身亡，其余两人重伤
3  澳洲墨尔本CBD涌入6万示威者，市中心彻底瘫痪！
0  100%纯手绘，提供过程图
2  你见过最努力的人现在都变成什么样子了？
3  一座由女性统治的岛屿，是世界上最后的母系社会之一
4  5月12日KPL，QGHappy2：0零封GK，宋伊雪表现出色，你怎么看？
0  关于文学原创作品在网络环境下创作传播的几点杂论
2  高中语文成绩差如何提高？高考语文状元的小秘诀
0  古道西风瘦马，断肠人在天涯，有比这个更悲情的句子吗？
4  为什么说火麒麟毁了CF？
3  比亚特丽斯·伊丽莎白·玛丽，她是英国公主
0  方舟子说象棋源自印度，中国古代没有大象，你认为这种说法怎么样？
3  在与美国召开的这个会上  东盟借机谈南海
2  肇庆30余家校外托管机构被勒令停办
3  美国务卿蓬佩奥今天再度赴朝，为“特金会”做准备
4  DNF2018年5月全职业测评乳摇骑士篇
3  10多只流浪狗在路中央一动不动，路人好奇靠近后，被感动落泪
1  为什么这么多人选择脆派特披萨
1  富士康宁德时代快速上市就是A股最大的利好
0  泰禾石家庄媒体行  回溯匠心品鉴“院子系”情怀
0  上联：塞翁失马，焉知祸福，如何对下联？
1  「访谈」延安市长：“红色圣地”也要积极参与“一带一路”建设
2  内蒙古高考志愿：艺术类（美术、音乐、其它艺术）报考注意事项
3  库尔德人与波斯人是同一族源吗？
1  5月水果销售提示（5.7-5.13）
4  王者荣耀：这几款帅气的男英雄皮肤，简直让我欲罢不能
4  给网红刷礼物的都是哪些人？
1  为什么有些人对支付宝与余额宝分不清？
1  沪市上市公司现金分红总额高达8463亿元，创历史新高
3  镜头下：安倍晋三身边的“贴身”女保镖
1  海外教育市场前景看好  澳洲成峰高教首日挂牌表现佳
1  如果散户都不交易了，股市会怎么样？
1  准备职业炒股该从哪里入手？
4  咆哮时刻：最强盲僧来袭  无情击杀秀！
2  每日一句英语（20180508）
2  多方配合防网迷，致中小学生家长的一封紧急信！
2  “汶川儿女班”，十年过去了，我很好，只是想念咱们石家庄！
0  上联：成王败寇。（求下联）？
1  期权精灵：期权太难懂？深度解说个股期权
4  无敌的悲哀！宇宙最强的英雄超人，却连一款专属的好游戏都没有
1  股市“最后一跌”有哪些特征？
1  禅道论金：黄金上涨受阻，1320不破继续空
4  不要让这种骗局出现在你身边  找到这种工作  马上走人！
1  上征信的网贷逾期后，信用卡从没逾期还会提额吗？
4  昊恺解说再次被喷，MSI比赛首日黑粉不满意？LPL理智粉丝出来制止
0  中期茶：2006年大益经典66青沱评鉴
1  微医完成5亿美元融资，友邦保险、新创建集团战略领投
3  大国游戏：美国在海湾战争到底烧了多少钱？
1  电视节目中的股票分析准确度高吗？
3  中国生产“假鸡蛋”“塑料菜”？法媒站出来为中国喊冤！
4  小虎备战MSI海报发布：“比起单杀我更懂支援”，你怎么看？
2  211大学比985低了一个档次吗？
0  诗句：春雨入江行千里，如何接下一句？
2  今年的硕士学位论文评审后，导师非常担忧……
4  这个英雄只卖5888，能把关羽和韩信的腿打断
4  MSI越南队凶残打野男枪射爆SUP！这个赛区不得了
0  盛世国乐·筝韵天下—2018中国古筝日
2  少小努力天不负，方得身后自在活
0  情牵悟空夜未眠，对下联吧？
4  DOTA2  月夜枫：TI8小本本如期而至，你准备好剁手了吗？
3  英国女王批准了“飞行管制”禁令，以确保哈里王子和梅根大婚安全
4  《王者荣耀》下一个出什么英雄？
1  特变电工总裁黄汉杰：在海外再造一个特变电工
0  海口海南中学的文化传统是怎样的呢？
2  留美深度分析
0  三国人物中，有哪些被小说严重低估的人？
0  下联：饱暖思淫欲。请赐上联？
1  科达股份6.14亿收购鲸旗天下  后者今年预估营收4.36亿
0  上联：半床明月增寂寞，下联怎么对？
1  深圳市供应链创新与应用试点推荐申报指南
2  莆田少通社小记者美文：画话劳动·最美童心——梅峰小学朱映荷
2  人教社第三代数字教材亮相全国基础教育信息化应用展
1  想做好串串香加盟店，你必须要做足以下两点的准备！
1  区块链战国时代：中国最专、美国最全，日本最开放
1  中北通磁2017年营收2.5亿元  净赚248万元
3  未来30年里，美国可能衰落吗？
2  以权威自居的人，讲话就像裹脚布，既然不能少裹，就请你喷点香水
3  如果特朗普遭弹劾下台，谁会来接替他当总统？
4  如何评价MSI赛后采访KZ上单Khan：和RNG的比赛本应更早结束？
2  亲自养，亲手杀，亲口吃  孩子们崩溃大哭：“对不起···”
3  叙利亚会不会成为下一个伊拉克？
0  上联：梦里水边情，回味绵长，下联怎么对？
0  一夜春风去！怎么对？
3  中国生产“假鸡蛋”销往欧美？法媒为中国喊冤：韩国造
3  征服欧洲的成吉思汗是否能算成中国人的骄傲？
2  中国科学技术大学、华中科技大学、国防科技大学，哪个学校最好？
1  关于Android  7.0多窗口应用开发的五点建议-无锡安卓学习
4  神仙COS！手游《楚留香》华山×武当的COSPLAY欣赏
4  DNF：大旭一个蹦山击都有8个9，这叫我们怎么玩
2  西安已有小学开始登记了！最全攻略送上！家长一定要收藏！
0  埋在亿万年前土层深处的人间瑰宝
1  为什么创业板高位医疗医药股带头杀跌？
2  2018初级会计职称考试原题覆盖的知识点汇总-5月12日「考生回忆」
2  2018年上半年教师资格证考试（面试）准考证打印通知
3  男女之间多大年龄差才是合适？
3  以色列是一个怎么样的国家？
0  上联：一人千古，下联怎么对？
3  美国将严惩偷渡家庭  父母遭起诉子女被拆散
0  溯河而上  追寻乌河畔的“老”桓台
1  央行：互联网机构不得提供任何形式的黄金账户服务
0  古人说：“洞中方一日，世上已千年！”这个洞是不是时光隧道？
3  如果现在是希拉里当总统，美国的外交政策会是怎样的？
4  《永恒之柱2：亡焰》登陆Steam  自带简体中文
4  lol怎么将国服语音和语言修改成英文或者韩文？
3  梅德韦杰夫是最有希望接班普京的人吗？
3  公牛特朗普，是在重建“伟大美国”还是损害美国？
2  北大国发院经济史难考吗，应该怎样考？
3  一元人民币能在欧洲国家买到什么？
0  七律：藏头闹元宵
2  是去北京还是留在家乡？
0  上联：泰山黄山赵本山，如何对下联？
1  小摩CEO：通胀上升推动FED加息  十年美债收益率将破4%
3  投票事件过后，联想今后的日子该怎样走？
1  超级题材，从游资的角度看：龙头中环环保
3  Foreign  Policy：参议员卢比奥质疑华盛顿智库活动嘉宾的身份
1  公司注册开曼群岛，税务、工商、公司账户都可完全电子化操作吗？
1  外滩·中国品牌创新价值榜发布，快看看你在的企业入榜了没？
4  英雄联盟：MSI首场比赛剧情已经看过！UZI将Rekkles再次打哭
3  “911”恐怖袭击事件时，美国为什么没有击落飞机？
1  比尔  盖茨想要做空比特币？数字货币大佬回应我教你！
0  毛笔写字比硬笔快吗，为什么古人要用这种难做又难练的笔？
2  保定｜领证啦！这几项证书开始发放！
3  美国政权稳固了200多年，根本原因在哪呢？
0  为什么说考古学家最不愿意看到的东西是矿泉水瓶子？
0  方舟子说象棋源自印度，中国古代没有大象，你认为这种说法怎么样？
0  如何在写作中运用写作技巧？
2  如何看待“广西玉林两名学生考上清华北大，每人获奖20万元”此类现象？
4  王者荣耀（新手篇）
0  为什么《西游记》里的地名多数都是真的，故事多数都是假的？
0  上联：蜜蜂采花花不语，下联怎么对？
3  惊！持加拿大驾照在美国开车，被捕她是第一个！
2  胜利十一中：关注课堂，合力育人
0  仿古做旧法
1  个税递延型养老保险试点落地  开启个人养老新时代
0  上联：“富士山上看山，四面八方尽是樱花”，如何对下联？
4  王者荣耀：打主宰最快的三位法师，梦奇5秒，第一只需2秒！
0  十年后什么东西会值钱什么东西会贬值？
3  你认为特朗普有可能获得诺贝尔和平奖吗？
2  考生迟到2分钟被拒进入高考考场应该吗？
1  物流运费蹭蹭往上涨，为什么？卖家的出路在哪！
2  如何才能让自已有个好心情？
2  加拿大留学生移民后的生活状况如何？
0  西方文学阅读，感谢那些老一辈的著名翻译家
1  汉莎航空订购16架新客机  计划于2022年交付
4  王者荣耀v1到v8要充多少人民币？
1  监管严利润少  车贷业走向寡头化
4  王者荣耀：张飞、白起、大乔、刘备，限时只卖8888金币
4  DNF十周年庆活动投票，作为10年老玩家的你会选择什么？
3  王阳明心学智慧：秘书之道
3  马克龙就任法国总统将满一年  反对人士在巴黎聚会要其下台
4  《神武3》中的剑气宠如何加点？
4  梦幻西游大改！69级玩家日常任务遇怪全部秒5!  五个队友全受伤害
4  「里程碑」老帅达成个人职业生涯600击杀里程碑
1  5月9日A股午盘分析：指数相对安全，下午可关注创业板
1  石炎峰：局势是否扭转  待5.7黄金开盘行情确认走势
0  差之毫厘——路不拾“字”——八成约摸——日报赐予（上）
3  MH370失踪两天，为什么能打通失踪者的电话？
4  庆祝全国电竞服务平台启动仪式暨比夫+品牌战略发布会圆满结束！
4  dota里的后期最厉害的英雄，你觉得是哪个？
2  如何看待五十五岁以上的教师，有对这年龄段老师工作量等方面的优待照顾政策吗？
4  印纪光大被投项目获腾讯战略投资  VSPN布局电竞新生态
1  原来每周发新股十家以上，现在是两家，股市因此就好了吗？
1  别抄在半山腰，这些票还没跌完，朋友们请注意避雷
1  关于对营业账簿减免印花税的通知
3  中巴友谊万古长青，但不要被这些谣言欺骗
0  下联:乌云有心雨润地，如何对上联？
0  钟山诗词｜七绝二首·  游畅春园
1  如何分辨P2P理财产品和余额宝收益的区别？
2  美国公费留学授牌仪式在岳阳市第十四中学举行
2  西安2018小升初面谈评分依据部分学校已相继发布
3  世界上权利最大的4个女人，有一位是世界首富妻子
2  人民教育话题——如何让老师更加热爱自己的职业？
4  有什么好玩的悬疑推理游戏？
4  可以推荐一套后羿铭文吗？
0  上联：泰山黄山赵本山，如何对下联？
3  伊核协议的存在有什么重要意义？
1  最新税率调整后发票开具风险！欢迎关注转载
2  高三班主任有多忙：早7点到校晚11点回家  花式解压
2  我很努力了，习惯也很不错，为何成绩徘徊不前，甚至还退步了？原
4  迷你世界：2017迷你币的齐天小圣成功解锁啦，金箍棒怎么不见了！
1  我国国产油菜籽产业的鸿鹄之志还在吗？
2  吕梁离石最好的初中是哪所？
2  人永远比事更重要！江门开平易知成老师新华书店分享家庭教育
1  读懂此文，股市就是你的提款机！
3  动荡使我们的生活每况愈下
4  落地成盒？不存在的  吃鸡不再坑队友，就从武极来入手
0  《红楼梦》里的薛宝钗有孩子吗？
0  蓝草四周年暨同题诗《蓝莲花》特别征文启事
4  王者荣耀团战精神皮肤大概什么时候上线？
1  一季度衡水市CPI同比上涨2.2%
1  特朗普是如何拥有遍布全球的商业版图的？
2  大学助学金有哪些？最高多少？
0  上联：妙笔生花花生米，下联如何对？
4  Letme被Khan打爆成RNG最弱一环，LPL的上单为何总被碾压
2  121对新人回浙大结婚  让母校见证他们的幸福
0  省五一劳动奖章获得者冷建国：“老把式”苦研名茶
0  唐伯虎写唐诗，这书法太风流！
3  耗时1000万工时，价值100亿的海上移动城市
0  在历史上哪对君臣关系是典范？
4  炉石传说女巫之森恶毒德攻略  80%胜率上传说卡组
0  金瓶梅里用一根柴火焖熟猪头的是谁？
4  电竞、游戏LOGO设计「案例分享」
1  PPP项目新入库标准
1  人民币收藏最近几年会出现大牛市吗？
0  上联：道观中观道，如何对下联？
2  你知道的天津南开中学校友有哪些？
4  论单打独斗，孙悟空和杨戬谁能赢？
1  中国股市不可告人的真相：A股必须遵守的铁规，否则就是在玩火
1  比特币挖矿在电费不花钱的情况下竟这么短时间回本！
0  上联：泰山黄山赵本山，如何对下联？
3  旧金山增加3000万元助解决无家可归者问题
4  RNG败给省队闪电狼后，网友纷纷画起了世界地图：这怎么回来？
2  GRE数学170，说的就是你！
3  这个国王一生娶妻22个，是一百多个孩子的父亲，如今全球最富有
2  为了高考，到底有多拼才够！没看完就泪奔了……
3  俄罗斯老兵在阅兵仪式中被保安推开，普京发现后立刻邀请他一起为烈士鲜花，你怎么看？
4  《实况足球2019》上架Steam  支持中文语音  但锁国区
2  刚听说，很多高考高分作文的孩子，竟然有10分是父母的功劳！
2  快中考了，英语一点都不会怎么办？
2  考试不认真，作文不及格  通城一老师体罚学生引家长不满
2  为什么1÷3再×3的结果不等于1？
0  红楼梦你最喜欢的片段是哪段？
2  孩子带你看夏令营是什么样子的
3  巴黎世家那件事发生之后，统计一下，还有明星穿吗？
3  印度手抓饭不脏吗？
1  国内十大平价护肤品排名，你用过几种？
1  健力宝创始人：靠一瓶饮料年销50亿，却意外离开，抱憾而终
3  特朗普宣布退出伊核协议  哪些国家点了赞？
0  康有为：提倡一夫一妻制，却有6位太太
2  肥沃的近义词是什么？
0  上联：春芽羞涩探出头，如何对下联？
2  在事业单位工作四年，基本工资不高，该不该辞职去考全日制研究生？
4  我的世界  迷你钻石村民小屋与他们的神奇工具
0  上联：对好此联赢老婆。此联如何对？
1  十年前，美在数十国面前羞辱中国军工产品，今天我国终于反击成功
2  2018高考冲刺：高中物理公式来一波
3  越南以前叫什么？
4  MSI三大新套路RNG都不用，导致UZI的努力白费，S7噩梦再现
0  上联:天高皇帝远，如何对下联？
4  危险人物：北美第一剑圣一路狂砍
1  2018核心技术元年！怎么炒股？
0  对联：诗书结静缘，下联怎么对？
4  Uzi回应被评为最强AD：他们这都是在奶我
0  文化传承  茂县构筑新增长点
1  淘气天尊：市场回踩消化后继续反弹！
4  王者荣耀想玩中单法师，第一个英雄买什么好呢？求个强力的英雄？
0  山东第九次出征深圳文博会，309个文化产业项目参展
1  秒涨停！分歧—树立龙头—推倒重来—再分歧—再树立，龙头现身！
1  美元强势归来，多国货币暴跌，金融危机会来吗？
1  废钢涨价时勿贪婪，跌时莫恐慌
1  90后：“六个钱包买房”or“一个钱包租房”？
4  荒野行动：这几把枪都是老玩家的宝，就一个原因被萌新所嫌弃
3  特朗普宣布美退出伊核协议
1  现在有一万元的本金，准备用来炒股，该怎么开始？
3  神助攻，拄拐老人见义勇为绊倒逃犯！
3  真正牛掰的借壳，是借壳国家！
1  刘樊鑫：5.9现货黄金、长江金业、万豪金业日内操作建议
2  上课时学生手机响个不停，老师一怒之下把手机摔了，家长拿发票让老师赔，大家怎么看待这种事？
2  如何评价南京姑娘蔡语婧在波士顿大学的毕业演讲？
4  绝地求生：玩家被AKM扫射60枪却发现不对劲，仔细一看想卸载
4  DNF远古图双开组队刷跟单开爆率一样吗？
0  上联：松下听风语，下联怎么对？
0  上联：风花雪月情万里，如何对下联？
4  PS4上有哪些此生不玩会后悔的游戏？
1  很简短的几句话了解美国是怎么剪全世界羊毛的
2  中国农业大学的毕业生毕业后都去哪工作？
1  中船重装：“掘地铁龙”南沙造  “智能大脑”自主创
4  王者睡前故事
3  差距24岁的法国总统夫妇，他们是真爱，还是做样子？
1  上证指数是否已经驻底？
2  邓州市城区六小举行期中总结表彰大会
2  云南巧家县第三中学两班级举行“巧手生花”水果拼盘展示活动
1  从高尔夫服饰龙头到运动时尚新贵
1  北京公共信用管理办法：联合惩戒  让失信人寸步难行
3  日本地铁真的很安全吗？为什么不设安检，看下原因
4  Dota2  发布7.15更新  新增模式  队长模式之  小兵之战
0  上联：流水弹奏高山曲，如何对下联？
0  上联：春芽羞涩探出头，如何对下联？
3  减税之后的美国会出现哪些变化？
2  广西理科580分计算机类专业能上什么好学校？
4  《绝地求生》明日10点更新：维护三小时以上，更新内容为零
4  吃鸡手游一哥难言首爆照，据说还有女装直播，网友封“国民老公”
0  古代“秀才”的含金量有多高？相当于今天的什么？
4  如何看待华擎AMD显卡在欧区只卖矿卡？
2  六年前的最美教师张丽莉，如今生活让人感慨！
2  为什么大家宁愿花500万买学区房，也不愿意花200万让孩子从小到大上国际学校？
0  武当山五龙宫松萝、五龙、青羊峰高耸，飞云涧、白龙洞环绕！
3  为何美英法可以发动对叙利亚发功动军事打击？
1  四大红利指数，买哪只更好？
2  形势严峻！千万高考大军在奋战，留学澳洲的五种选择重磅出炉！
4  我心中的世界第一上单《PDD》
0  “野合而生孔子”是什么意思？
4  讲真VT版本王者荣耀还是有好处的
4  绝地求生：国服《绝地求生》上线倒计时？玩家：有人有钱就是任性
4  LOL跟狗头对线，用什么英雄？
3  最富有的亚洲国家：水电煤气全免，读书看病不花钱，但却烦恼多！
0  上联：黄山黄河黄皮肤黄土高原。怎么对下联？
0  对联：足不出户知天下？
0  王献之《鹅还帖》《诸舍帖》《先夜帖》《敬祖帖》等
3  俄民调：普京任总统最主要成就是恢复俄大国地位
1  吉隆通信2017年营收5131万元  净赚77万元
1  中国银行、中国建设银行、中国农业银行和中国邮政储蓄银行，这四大银行哪个最好？
2  考生迟到2分钟被拒进入高考考场应该吗？
2  全区首届幼儿教学技能大赛决赛开幕
4  梦泪执剑勇闯kpl,  再见青莲剑歌李白
0  方舟子说象棋源自印度，中国古代没有大象，你认为这种说法怎么样？
1  工资除外，每天怎样才能多赚一百块？
1  “游戏直播第一股”尘埃落定，虎牙赴美上市，市值超31亿美元
4  嗨道奇：道奇变身成为超人，要保卫世界和平，佩服啊
0  迷你世界里有多少个东西是自己创作的？
1  股市中如何确定最低点？
4  有没有可以联机的生存游戏看可推荐？
1  不懂这些铁律  你也敢来炒股？
2  六安市演讲与朗诵学会“朗诵艺术进校园”主题系列活动走进解放路二小
4  DNF：这几把史诗武器可以逆天改命，然而我却分解一把又一把！
1  如何进行黄金投资？
0  上联：双肩挑世俗，怎么对下联？
3  这些地方景象分分钟刷你的朋友圈
4  阴阳师这期对弈竞猜如此坑人？网友：金币赔到倾家荡产
4  《阴阳师手游》姑获鸟cos，金銮鹤羽明艳端庄好温柔
2  “孩子，我错了！”
4  为什么王者荣耀职业选手都先出鞋子？
4  《亿万僵尸》老王怎么打？老王包围打法技巧解析
1  孙本伟：行情下探回升，美盘先多后空！
0  中国大陆有没有必要恢复繁体字？
2  2018考试季来临｜在应试过程中，确保正常发挥的几个小窍门
2  上课时学生手机响个不停，老师一怒之下把手机摔了，家长拿发票让老师赔，大家怎么看待这种事？
4  王者荣耀怎样才可以得到英雄艾琳？
3  印度手抓饭不脏吗？
4  第五人格：官方设定中唯一的好人是她？实在太虐了！
1  新浪一季度净利同比下滑25%  股价大跌12%
3  特朗普宣布美朝领导人会晤将于6月12日在新加坡举行
1  吸引消费回流、剑指“千店一面”  上海推出行动计划构建国际消费城市
0  诵文学经典，展轨道风采
4  炉石传说：炉石小更新了一下，5月低将迎来一个大的平衡调整
0  上联：飞叶一片知秋意，求下联？
2  成都那个地方高校最多？
4  电子游戏其实并非“第九艺术”那么简单，核心其实是“竞技性”
4  DNF：寻找一位昨晚7点40在苍穹1029打暴走的红眼大哥！
2  习作分析指导：像灯一样的人
2  生态住宅设计大赛，大学生用环保新理念建设美丽新农村
2  校外托管机构，为家长解决后顾之忧
1  信贷资金投向重点突出  融资成本保持较低水平  一季度甘肃省金融运行总体平稳
4  《吟游战记》与誓灵伙伴共同作战  5月16日首测开启
1  通用前副总裁卢茨再炮轰特斯拉：申请破产是必然的
2  家有考生必看！锦州12个窗口高效办领身份证！｜助力高考
4  S11赛季五个位置最强英雄代表：中单张良、打野阿离，上分很简单
0  为什么日本天皇没有姓氏？
2  市领导调研阳西县教育现代化建设
1  银保监会等四部门发文规范民间借贷
3  为什么俄罗斯领土比中国大两倍，可人口不到中国的1/10？
4  绝地求生更新反馈调查  绝地求生第十二轮更新反馈调查
3  投票事件过后，联想今后的日子该怎样走？
2  增强记忆力的3个方法
4  绝地求生：玩家这操作被称为最强98K！网友：1千块皮肤买的值！
1  信用卡还款日之后才还款，会有逾期吗？
2  “汉语桥”阿富汗赛区比赛落幕
1  中国股市正在加速清理散户？
0  晚看明月天上挂，如何对下联？
4  粉丝自制3.2米反浩克装甲  一拳秒飞灭霸
1  坚持全球化创牌  海尔磁悬浮中央空调成澳洲中国第1品牌
2  刚刚公布！上海这38名学子入选教育部名单，有望拿下国家级奖学金
3  奇闻异事：印度女性结婚为何不要求新房  却要一个好一点的厕所？
0  “花笑夕阳暮”下一句怎么接？
2  华容马鞍山实验学校：楹联文化进校园
4  iboy直播国服挂机，被英雄联盟官方罚款，网友：挂机的路人管一下
0  爱上新沂系列十七：一把剪刀，一张纸，没有剪不出来的东东
3  伊朗、加拿大和澳大利亚相比，哪个国家更强？
4  如何评价腾讯手游《光荣使命》？
4  玩家来为游戏bug买单合理么？
3  联合国秘书长对美退出伊朗核协议的决定表达关切
4  王者荣耀：在低分段遇见这几名英雄，不是大神就是练英雄
2  2018年想考驾照多久能拿证？
4  Dota2  放弃狂战投奔电锤，7.14版本哪些英雄配合新电锤好用呢？
4  《王者荣耀》巅峰赛中，阿珂BAN率已达到100%，能否说明阿珂已成为最强打野？
0  上联：青灯黄卷阅古今，如何对下联？
4  《英雄联盟》荣获体育艾美奖  网友：又想骗我回去吗？
3  去日本吃什么好？
0  会龙二字作一对联，最好将二字分别放在上下联的头一字，如何作？
1  A股史上最穷上市公司，帐上只有513元现金，穷得只剩下黄金了！
3  如果查韦斯还活着，现在委内瑞拉的局势是不是会好很多？
3  美国建国不过两百年，为什么会成为世界强国？
2  我现在初二了数学怎么提高？
4  国服第一船长浪D直播撞上敌台两主播  二话不说直接教其做人
1  老散户如何运用“上升回档选股法”抓涨停？
2  南充王府井英语沙龙和外国友人一起飚英语
1  加拿大银行说区块链对证券结算有着极大的帮助
4  RNG豪取FNC，UZI帅气4杀凯瑞全场，网友：小虎真的菜
0  多层画油画，这个原则不能忘！
2  2018厦门5月第二次质量检查高三理科数学+选择题详解
2  职场上到底该不该说实话？
3  温华裔无牌女整容师违禁令  被定藐视法庭罪6月聆讯
4  LPL春季赛击杀排行榜，阿水第二，UZI未进前十，第一你想不到！
1  马栏山视频文创产业园文博会现场举行签约
4  罗扇扑流萤《凤囚凰》手游唯美场景曝光
1  A股里适合股票价值投资吗？
2  高三生对校债“认捐”，学校能安心收下？
3  美国第一夫人玛莲妮亚白宫高调主持发布会：特朗普罕见台下听训！
4  Dota2里面有哪些好玩的双游组合？
4  为何现在市面上吃鸡手游这么多，玩刺激战场的仍然占多数？
3  马来西亚Arte  S住宅楼，槟岛上最高的“双塔”项目
4  这样一小盆兰花居然要卖360万？网友大呼：幸好我买不起！
0  五绝《花香溢满池》
2  韩冰教授巡回讲座（淮南、宝鸡、西安）即将再度来袭！
4  5月12日KPL比赛，RNGM24连胜被YTG在第一局就终结，你怎么看？
0  上联：五一闲游，幽怀朱雀乌衣巷，如何对下联？
2  大学生“心声”合唱受捧！
1  亿帆医药：转型生物创新药业的白马股浮出水面
2  倒计时一个月！今年高考有哪些新特点？
2  重庆多所高校开出百万安家费吸引人才，知识就是财富呀
1  活该！没收违法所得！昔日操盘者被终身禁入，股市生涯就此定格！
2  宜昌90后女教师高考前带伤讲课
2  从哪些方面可以看出一个老师是好老师？
2  北师大毕业的免师，通常就职什么样的学校？
4  新英雄是厄加特爸爸!LOL最丑英雄非ta莫属，网友：“世界观崩塌！”
0  老船夫出了一个上联，乾隆听后自愧不如，纪晓岚至死也没想出下联
1  三意楼宇2017年净赚12万元  营收同比增长1%
1  2018年尿素市场行情怎么样，种地人可以备耕吗？
1  上海保隆汽车科技股份有限公司
1  十大人群必须要懂的财务报表
1  财通基金：判断市场处于价值洼地
2  安徽某高校一学生行动不便  陪读妈妈陈丽无微不至照顾
2  热点/学校升旗仪式不走过场，创意思维让你脑洞大开！
3  索马里发生路边炸弹袭击  致8名肯尼亚士兵死亡
1  山西太原工业投资增速达30%  党政要员倾力转型
1  虎牙董荣杰：游戏直播进入利润竞争阶段；虎牙上市首日大涨33.83%
0  出一上联：云上太阳云下雨，求下联？
3  “世越号”沉没真相：朴槿惠用300个孩子，进行血祭？
4  DNF：放过奶妈吧，我真的打不过安图恩
0  上联：桌上苍蝇布阵。如何对下联？
1  2017年年报概览，又一家资金链濒临断裂的上市公司，坚瑞沃能
1  「涨知识」月缴1000，60岁后月领近3000！这种保险你了解吗？
4  当玩家胜率过高，《王者荣耀》除了给玩家匹配弱队友和神对手，还有没有可能增加玩家的延时使其游戏卡顿？
4  影之诗白银的箭击卡牌资料分享  影之诗白银的箭击属性图鉴一览
2  大学有很多课本，毕业之后根本就用不到，还有必要学吗？只学自己专业领域的不行吗？
2  为什么江苏的考生总说他们有多牛逼？
1  远兴能源：拟斥资不超10亿元回购股份
4  玩过王者荣耀后，去玩LOL是什么体验？
3  打击叙利亚的不止美国，3个帮凶被揪出，其中还有俄罗斯盟友
0  上联：半真半假半明月，如何出下联？
2  通讯：记乌克兰大学生的“汉语桥”比赛
2  成都四七九PK  大摇号学校中考重点率最好的是……
0  上联：对牛弹琴牛尾舞，如何对下联？
4  KPL史上有哪些辣眼睛的操作？
0  有哪句诗让你某一刻突然就爱上了？
4  王者荣耀打坦克比较容易的英雄有哪些？
2  上课时学生手机响个不停，老师一怒之下把手机摔了，家长拿发票让老师赔，大家怎么看待这种事？
1  宁夏第四届“互联网+”大学生创新创业大赛启动
3  外交部：中国公民暂勿前往缅甸北部冲突地区
4  电影特效背后的故事
1  欢迎报名！2018清华五道口全球金融论坛——与金融大咖面对面！
4  首届KGL战队联赛  50万奖金等你来战
4  为什么有些人会沉迷游戏？
0  侯耀华是相声大师吗？
0  下联：珠算法，计算法，心算法，算尽加减乘除法，你怎么对下联？
3  去泰国，可以带香烟出国吗？
0  黄河无意化作泪，求对联？
3  6岁就办摄影展，谁能想到“天才”背后竟如此心酸？
1  为什么中国人不喜欢保险，也不愿意买保险？
1  股民必学经典均线卖出形态：股价在20日均线遇到阻力
2  学生什么都没做过？
0  神秘的妙玉为何被刘姥姥坑了？
2  湖南一本学院有哪些？
3  如果叙利亚被推翻，对美国有何好处？
2  学习有用吗？
1  获取招标文件时必须提供投标保证金合理吗？
3  金正恩会见到访的美国国务卿蓬佩奥
2  郑州大学和兰州大学哪个好？
0  上联：双肩挑世俗，怎么对下联？
0  故事：慧眼（外一章）
4  表示无奈！网友吐槽都是8GB+128GB为什么相差500元？
1  腾达建设：中标近11.9亿元杭州地铁土建项目
1  手握40万现金，该去买房付个首付，还是理财产品更靠谱？
3  可以富得流油的国家，嚼叶子然后便昏沉沉的睡去，如今又穷又乱
0  “锄禾日当午”，如果不接“汗滴禾下土”，还能怎么接？
1  巴菲特拒绝比特币的原因，竟与黄金有关系？
1  永远也看不厌的一篇MACD指标文章：读懂此文，股市就是你的提款机
4  蜗牛数字一周快报：《方舟公园》PSVR发布重大更新……
4  越南EVS偷师KZ遭RNG教育  网友：EZ这个传送真的过分了
4  我的世界里怎么找村庄？
3  印度男子收到巨额电费账单后自杀，电力公司称看错数了
2  张炜：读书少就是没出息
3  如何看待美国总统连续撕毁美国签署的国际协议的举动？
0  上联：四面楚歌千山绿，如何对下联？
4  MSI正赛今日正式打响，RNG将出战迎战！
0  这些欧洲的博物馆  了解一下
0  上联：风舞杨花迷人眼，怎么对下联？
0  下联：春浅柳疏疏，上联怎么对？
0  画家许仁龙国画作品小八尺精品福满金长城画《江山永固》五幅图
1  石油是可再生能源吗？
1  怎样提高自己的逆智商？
1  智华天宝在北京，央视和专家齐登门
3  特朗普8日将宣布是否退出伊核协议  中东战云密布
1  干货不多？巴菲特股东大会问答精华脱水版
1  石化联合会与麦肯锡联袂告诉你：石化行业下一个未来是啥样？
3  日本人犯罪会牵连家族吗？
2  高校创新创业协同平台建设处于初级阶段
4  《进击的巨人2》免费追加更新“决战模式”
2  没有教师资格证，能参加教师招考吗？
1  最特殊的直播：虎牙于纽交所上市，骚男Miss参加，数十万人围观
0  上联：春风润绿坪中草；如何接下联？
4  这病还有救？世卫组织正式认定游戏依赖症为疾病
2  526个英语短语合集！
2  数学论文不用人检查，交给机器就行？
0  上联：风花酿酒醉千山，求下联？
4  台湾网友热议RNG输给了KZ，大部分认为应该上Karsa，你怎么看？
1  资管新规之后，现在银行货币基金理财还能持有吗？
2  人民日报：365句英语日常口语，拯救“哑巴英语”！
4  暴雪《守望先锋》知名治疗者天使特别慈善皮肤上线
2  成人高考的报名条件及怎样申请学位
1  电影和乐园业务驱动，迪士尼二季度净利29.37亿美元
0  孙悟空只变了一棵树，为何被菩提赶下山？原来他打乱了师傅的计划
1  为什么有的企业或者工厂门口要悬挂国旗呢？
2  你对学校家长群的马屁精家长有什么看法？
4  《暗黑破坏神2》当年你们是怎么玩的？
4  娃娃米勒将解说MSI总决赛说，RNG在让我们哭一次吧，你有什么看法？
0  上联：琵琶一曲满江红，如何对下联？
4  《绝地求生》玩家投票：哪把枪用过以后再也不想捡，556步枪上榜
3  巴基斯坦内政部长遭枪击  袭击者当场被捕
0  找到一本老字帖，小楷书法精美绝伦
3  可恶！此“白眼狼”享尽中国援助后，却派14万大军“强逼”中国
4  迷你世界：当挖到钻石时，千万不要走了，因为附近会藏着其它钻石
0  新加坡为什么将繁体汉字简化成简体汉字？
3  68岁英国老头娶年轻泰国妓女  为她花光86万存款后自杀
3  前不久普京说：“没有很多国家真有自己的主权，特别是德国。”他这个说法对吗？
3  512  一个月就进了博物馆
0  如何以此图作诗一首？
4  《绝地求生》一些老玩家碾压新手，让其无法生存，新玩家该如何“吃鸡”成功？
4  CSGO  IEM悉尼站赛后盘点：FaZe醒来又是一场……
4  《武林外传》还原经典场合和玩法，却不按照套路出牌
4  王者荣耀：最值钱最稀有的一个道具，价值几千块，有的人不到10个
1  沪银行业一季度总资产14.8万亿元，不良率0.53%创四年新低
4  《绝地求生》你都遇到过什么样的队友
4  王者荣耀：永不过气的三个法师  网友戏称游戏凉了他们都热门
2  和同桌发生过哪些难忘的事？
4  绝地求生：玩家吐槽空一直在天上不落下来，仔细一看却发现不对劲
3  为什么冲绳人会被日本其他地区的人歧视？
3  如果特朗普遭弹劾下台，谁会来接替他当总统？
3  如果伊朗不受美国的制裁，会像沙特那么富裕吗？
3  如果伊万卡是下一任美国总统，美国将会是什么样？
4  我的世界：大晚上遇见鬼你一般会怎么做？
4  腾讯这么有钱，为什么做不出像战地、守望先锋、csgo、gat5等这样的画质？
3  男子半夜听到窗外惨叫，报警后看到的东西，让他唏嘘不已！
4  DNF：移动玩家福利，积分换勇士印章兑换q币黑钻等各种游戏道具！
0  上联：月圆月缺月无眠，怎么对下联？
4  DNF周年庆即将推出国服特色团本恶魔之战，那么其入场材料有哪些可能呢？
1  东北证券：医药行业持续改善  18Q1迎来小爆发
4  CF手游3.0版本更新前沿，亮点抢先看
0  上联：琴棋书画秀才乐，下联怎么对？
4  绝地求生：手雷模式即将来袭？落地二十颗手雷，丢雷丢到你手软！
3  美国士兵因飞机晚点被困机场  通过视频电话见证女儿出生
2  为什么设计院的工作强度大、待遇不高却没人“跳出来”呢？
4  成长贴丨离目标又进一步，想要成为自己崇拜的那类人！-王氏教育
3  澳大利亚的背景和国土面积和美国差不多，为什么没能成为一个世界强国？
3  昂山素季真的离开了吗
0  上联：泰山黄山赵本山，如何对下联？
3  上合组织反恐怖卓有成效
4  如何做好棋牌游戏的运营？只需做好这3点！
0  上联：雪后江山别有景，下联怎么对？
1  殷拓集团坚定看好亚洲  -  完成亚洲中型市场基金的募集
1  遇到这些图形应毫不犹豫满仓买入，买入肯定能上涨！
2  如何看待：今天流的泪与汗，就是当初选专业时脑子进的水？
3  心机保姆步步为营，利用富翁临死前神志不清重写遗嘱
2  美国中小学教育那么差，为什么能获得那么多诺贝尔奖？
2  县级事业单位和公务员，应该选哪个？
2  上课时学生手机响个不停，老师一怒之下把手机摔了，家长拿发票让老师赔，大家怎么看待这种事？
2  「日语」‘我们不一样’用日语怎么说？
2  中学音乐教师如何考取在职研究生或者艺术硕士？
0  岭南连环画封面，这是谁的记忆？
0  如何了解古代的衣食住行及各方面文化？
4  老夫子自身没有位移，为什么在高端局经常被ban
2  对于大学生穿超短裙你怎么看？
4  目前穿越火线王者系列武器有哪些？
1  业绩大增，这个板块将超越医药，走出大牛股！（附股）
1  4月中国进口大豆692万吨同比降幅13.71%，创三年来当月最低
1  老一辈名人传奇的成功路也是营销路——巨人网络集团董事长史玉柱
0  「原创诗词」七绝二首/初夏：天光钓我晴云落，共看池中细浪生
1  文夕点金：5.8晚评聚焦风险事件，晚间黄金原油操作建议
2  考研自习室这些奇葩，你见过几个？
3  美国国务卿会见英国外交大臣
1  余额宝利率上升了很多，说明了什么？
4  现世与江湖之间的交界《武林外传官方手游》带你领略穿越般的快感
0  花传形外意  意生花内情  中式空间插花美学
0  成语罪不容诛，意思到底是该诛还是不该诛？用了十几年都用错了！
0  上联：心里有座山，赵本山，怎么对下联？
0  钱穆教你读《论语》｜国人必背26章
1  企业家之殇  上市公司董事长选择自杀真相！
0  上联：田在心上思故乡，求下联？
2  有哪些可以给考研二战党的建议？
3  关系不睦，摩擦再起？希腊、土耳其舰船海上碰撞
3  战斗力存疑！日本在野党又搞合并  众元老不入伙
2  出国倒计时开启，你准备好了吗？
1  苏宁孙为民：民族品牌  当扛起使命与责任
1  高能！广州金融即将登陆世界三大湾区
2  孩子读高二，每次回家就玩电脑游戏，怎么办？
2  新东方董事长俞敏洪谈中国大学教育称：北大的今天在衰退
4  你见过最破坏游戏平衡的装备是什么？
4  LOL  MSI季中赛，FW遮天蔽日偷下大龙拿下RNG
1  炒股最关键的环节是什么？
3  为什么每一个大洲的右下角都有一个大岛屿？
2  高职升本科招生录取结束  7日起可查录取结果
4  微信热血大灌篮双倍分数要怎么获得？
2  班主任一直体罚学生怎么办？
2  距中考还有40多天时间，但是不知道如何复习，怎么办？
1  全盘大跌，全球币市两天内蒸发近660亿美元，BCB逆势上扬！
0  上联：河北大地人憨厚，下联怎么对？
1  继三星后日本电子巨头奥林巴斯宣布撤离深圳
0  上联：雾罩天地成一色，下联如何接？
2  美国波士顿地区寄宿学校推荐！去了等于一脚迈进藤校的大门了！
3  三名朝鲜在押美公民获释，乘美国务卿专机回国
3  特朗普妻子、安倍妻子、普京妻子、马克龙的妻子，差别一目了然？
1  国内新能源整车第一股！北汽新能源“借壳”上市背后的小秘密
0  在冷兵器时代，双方开战前真的会派武将单挑吗？
3  地球将迎来两场磁暴：今年共有10次
1  凯越电子2017年营收6.61亿元  净赚3040万元
2  恭喜恭喜！打开接福，高考必胜！
0  快来围观！禄丰一平浪宣传片精彩出炉！
1  瑞银：不良资产高点已过，2018年银行估值将回升
0  上联：泰山黄山赵本山，如何对下联？
4  任天堂：Switch不推出虚拟主机服务！但会有经典游戏
3  如果日本即将沉没，你们愿意收留日本人来我们中国吗？
3  印度东北部与他们的基本盘连接那么薄弱有没有可能独立出去？
0  你们读过哪些文笔上佳、剧情优质(非装逼，非意淫)的小说？
3  为什么日本、英国的民主会做的很好，非洲的民主十分糟糕？
1  在家里怎样赚钱？
4  为什么有些斗鱼的主播们这么喜欢拿观众当傻子一样耍？
1  房价涨完房租也涨？长租公寓优质项目争夺战开打
1  在中国哪家银行是最安全的？
0  具备中国书法家协会入会条件的展览目录，千万要收藏好！
0  舞麒麟、划旱船，看东渔社区一年一度“天后诞”！
2  古代读书人可以从事哪些职业？
0  下联：雨后柳色新，能对下联吗？
3  为何有国人无法接受韩国是发达国家的事实？
4  腾讯的两款吃鸡游戏靠什么盈利？想不到游戏里面大家经常会用到的
2  学校或老师有没有权利没收学生手机？
1  李保芳掌舵茅台集团：冲千亿，非酒板块需发力
2  桃源四中隆重举行期中总结大会
4  王者荣耀：15日更新以后信誉值更加珍贵，届时很多玩家将不能排位
2  西安小升初电脑摇号加面试，要不要报面试培训班？
0  史学大师陈垣的治学人生
4  DNF：大佬测试鱼雕和王冠伤害，觉得鱼雕更厉害却忽略了这点！
2  一建｜工作忙，时间少，做到这六点，你能拿下证书！
0  激情五月朗诵会
4  绝地求生好汉杯第四周  OMG打破魔咒夺冠  4AM发挥不佳位列最后
3  朴槿惠再次入院治疗引猜测  被指为日后“保外就医”埋伏笔
2  一个人花8元买了只鸡，9元卖出去10元买回来，11元再卖出去，他赚了多少钱？
1  睿信财富：你投资的平台，通过备案的可能性有多大？
0  古风小说中，虐得人心肝疼的情节有哪些呢？
2  女博士毕业找工作选择省级社科院还是二本高校好？
1  他们到法国种麦子，然后将这款美味端到中国人餐桌上
3  2018年美国中期选举，你认为特朗普会下台吗？
0  上联：公公公园谈公事，有哪些合适的下联？
1  北师大联合石油Link成立“一带一路”能源研究中心
1  创业板还是市场风向标
1  理财3年越理越少！其实，你真的懂投资与理财吗？
2  如果你是一个普普通通的二本学生，你会选择考研吗？
4  成都开战！守望先锋LanStory  Cup全新启航
0  上联：泰山黄山赵本山，如何对下联？
4  迷你世界：这个原始人礼包里会开出什么宝贝呢
0  画家王春晖——中国著名企业家水彩肖像选
2  想了解孩子在校的表现？问这6个小问题，轻松“套出”孩子心里话
2  执业考试记忆方法之-六脉神剑
4  小学生最爱用的四大英雄  剑圣仅排末位，第一直接无脑上
2  中小学赞助费取消了？名校20万！
2  高考外语口试14日起报名  英语口试6月12日~14日举行
4  《永恒之柱2》惊现隐藏结局  不到5分钟就能通关游戏
2  最失败的大学改名是哪个大学？
3  法国劳工部长佩尼戈涉嫌徇私  被“严厉”传唤
1  港股异动︱内银股集体走强  招行（03968）涨3%居首
4  《无双大蛇3》确认登陆PC平台  敌人或将是众神之王宙斯
1  “名嘴”操纵股票被证监会处罚1.26亿元，你怎么看？
0  觀｜《凌云》吴东瑾
0  上联：日本东出，光照九州四国，下联应该怎么对？
4  绝地求生新对抗模式提前关闭网友愤怒  官方：受不了服务器波动
2  大兴区幼儿园去年入学参考来啦！
4  丝瓜龙来了！恐暴瓜  得死《怪物猎人：世界》
3  3名委内瑞拉人因参与毒品走私和洗钱被美国制裁
0  为何民国能人、才子辈出，许多诗人、国学大师都诞生其中？
2  媒体：87%家长认为取消高考特长生加分能减少伪特长
4  《拳皇》国际上的正规比赛都玩哪些版本？
1  江西：102万元创新创业奖金等你来拿
0  下联：荷叶无意添夏绿，如何对上联？
3  继导弹攻击叙利亚后，美国又要对伊朗动手，这次中俄立场一致
2  信阳市第十三小学：培育爱国情  共筑中国梦
0  秋风阵阵摇碧树，下联如何对？
1  场外期权：一种灵活的金融衍生品
3  特朗普退出伊核协议，对伊朗实行最高制裁
2  大学毕业生毕业后怎样才能去游戏公司工作？
2  英语专八相当于美国人的什么水平？
1  巴菲特谈房产中介：不是个特别赚钱的行业，赚的是血汗钱
4  女生玩DNF都是什么样的？
4  AKM在“吃鸡”中是步枪之王，但是为什么以前只听说过AK-47
3  泰国历任国王为什么都有中文名？
2  公益性学前家庭教育项目凸显深圳智慧
4  RNG出战MSI宣言，比起刷野，我更懂入侵——Mlxg
4  「LOL赛事」一场比赛75个人头刷新纪录，史上最趣味的MSI
1  深圳光纤激光打标机厂家排名
2  你们做过的试卷上出现过哪些明星？
4  游戏是比电影还好的生意，从史上最赚钱的主机游戏谈起
2  陈志文：只有大家宽容支持  高考改革才能坚定前行
4  LOL投降机制将改动？删除20投，15分钟4人同意可投降
1  股市史上最准的抄底信号，后续定是大牛股，万次交易的反复验证
4  王者荣耀新英雄快出了？5月皮肤可能会有大返场
1  新三板企业谋上市  IPO仍是升级主路径
4  如何做到在躺下来的20分钟内睡着？
2  淄博旅游说明会走进山东理工大学  千张门票赠学子
1  年轮映画2017年营收4389万元  净赚51万元
0  下联：牵手赏残阳，如何对上联？
1  在大学校园里创业，做什么比较好？
4  部落冲突247期狗球流一盘打了4000黑水大海游戏解说
0  沙漠古墓现八字真言，日本专家感叹：2040年，中国将了不得啊！
2  上课时学生手机响个不停，老师一怒之下把手机摔了，家长拿发票让老师赔，大家怎么看待这种事？
4  可用角色高达170名！《无双大蛇3》将登陆PS4与任天堂Switch
0  下联：前也难，后也难，七上八下一时难，上联怎么对？
3  异国一见钟情，手拉手去了N个国家，每天网上各种撒狗粮
3  原来乔治小王子完全继承自己的叔叔哈里王子小时候的个性！
1  2017年度企业所得税为核定征收的企业，所得税年度报表是否在2018年3月31日？
0  上联：微雨蒙蒙芳草渡，如何对下联？
3  法国总统马克龙为什么会娶比自己大20岁的妻子？
1  5月11日上海辉展进口水果市场参考行情
1  股市实战干货，运用主升浪盈利
2  华立职院获2017广东高校新媒体影响力二等奖
0  上联：公鸡打架头对头，下联怎么对？
0  农村老话“人穷断六亲”，“六亲”指哪些人？
1  为什么日本科技这么发达，人均GDP比着加拿大要低？
4  SKT半决赛打野名单二次更换，这件事情你怎么看？
1  生于千亿融资，死于量产：互联网造车幸存者谁？
4  如果只有你知道离僵尸病毒爆发还有三天，而你有两千万美元，你会怎样做？
3  美国务卿蓬佩奥抵达平壤  预计会带走3名被扣押美国人
4  张大仙最新打野套路，法师清野比李元芳还快！
3  美国地质勘探局：美国加利福尼亚州Ocotillo  Wells发生5.7级地震
4  三指杨戬！爆裂之甲换极寒风暴，寒冰这个出装这么骚气的嘛
3  不再忍！伊朗终正式进行反击！
2  清华教授：当孩子步入青春期，这10件事和孩子谈谈！影响一辈子！
3  叙利亚开打了，你认为战争规模会扩大吗？
3  伊朗是否能在中印两国之后成为下一个潜在的超级大国？
0  下联：荷叶无意添夏绿，如何对上联？
2  跟着唐诗去旅行，同诗圣杜甫再登慈恩寺塔
4  王者荣耀：4位热门英雄直降5000金币，新英雄将在下周2上线
4  LOL：有惊无险！RNG签证全过  全速前往柏林参加MSI
3  纽约华人护工状告州劳工部：我们是现代奴隶（图）
1  第十六届中国国际环保展览会6月举行  环保龙头上市公司将参会
3  特朗普把美国带入光明还是地狱？
0  上联：泰山黄山赵本山，如何对下联？
3  为什么意大利人秃子这么多，中国人却很少？
3  为什么美国人不存钱？他们的钱都花到哪里去了？
0  上联：醉吟古今月，下联怎么对？
2  中国最高学府已经120岁了，A+学科就有20多个，这就是实力
3  印度一男子不顾劝阻要和熊自拍，被咬死，大家怎么看？
3  外交部：明年将迎来中日韩合作20周年
2  国企跟事业单位、公务员有什么区别？
0  仁义礼智信  德治天下平
2  家长这5句口头禅正在毁掉孩子  快看看你说过没有
2  聊城幼儿师范学校2018年招生报名时间及流程
4  DNF美服挑战不可能活动奖励，好像有点浮夸
4  王者荣耀赵云怎么样？打野厉不厉害，带什么装备和符文？
2  御膳虾鼓、金牌火局鲜鲍的专业配方及做法是什么？
1  今日重点关注“石油化工”“网络直播”“量子通信”  等热点！
3  如何看待美国中情局局长表示俄罗斯在试图干涉2018年美国中期选举？
4  英雄联盟小蜜蜂上架，然后提莫的尸体躺满了峡谷
4  CSGO：专访TYLOO天禄战队大哥BnTeT：心态和信任是成功的密钥
4  王者荣耀：KPL已有一队进入季后赛，AG超玩会基本只能打保级赛了
3  伊朗继美国之后退出伊核协议的可能性有多大？
2  如何轻松过四级？
1  想投资不知道哪个平台好，怎么办？
4  神舟“战神”带你走进90后的回忆！
2  中央美院百年校庆毕业季与研究生作品展同期开幕
4  DNF隐藏种族浮出水面，九成以上玩家不知道！
1  财经观察：金控公司“戏法”将到终场
4  《大河之舞》之后，《王者之舞》如何再创踢踏舞传奇？
4  王者荣耀搞笑小动画《激烈的决战》
1  央行整治征信代查APP乱象，重罚征信信息泄露
0  上联：梅花落砚香薰字，如何对下联？
2  中考生  读国际班，选择广州市贸易职业高级中学！
3  美国退群后，又提出了对伊朗核设施侵入式检查的要求，伊朗如何回应？
1  京东2018年一季度赚了15亿人民币！附财务数据~
3  为什么美国人不经常看手机？
1  美国贸易保护冲击非洲制造业
3  南斯拉夫解体后，分成了哪几个国家，现在这几个国家的概况如何？
4  你认为在吃鸡游戏中加入“3级鞋”怎么样？
0  扬雄故里建名人文化园  塑大儒形象振名人文化
2  为什么成都是西南副省级城市，远超青岛这个岛城呢？
0  上联:人生不易风风雨雨，怎么对下联？
2  九年义务教育，凭什么你那么优秀？教科书不一样！民国教科书图解
3  为什么私立监狱现在是美国经济的“潜力股”？
1  股票为什么要买跌不买长？
2  石家庄一幼儿园自从换教室后孩子们陆续都出现了咳嗽过敏流鼻血，你怎么看？
0  厚德载物，怎样解释？
4  王者荣耀到底哪些英雄强势？下图告诉你S11各位置英雄强势排
0  普洱茶经典之美：越陈越香
0  句法研究的四个流派是哪四个？
1  华税荣誉｜华税再度荣登  LEGALBAND  中国顶级律所排行榜税务领域顶尖梯队榜单
3  现在的俄罗斯处于扩张期还是衰退期，你怎么看？
2  潍坊开展版权进校园活动——在大中小学科普版权知识
2  滑县产业集聚区英民中学举办第三届英民杯课堂观摩研讨活动
1  这20道简单的投资数学题弄不懂，你一定是亏钱的！
4  MSIrng被KZ吊打，问题出在mlxg还是letme？
3  协警月工资真的才拿1500吗？多位在职协警透露真实工资
1  想创业，投资在20万左右，一年利润在7万左右的行业有哪些？
3  为性工作者发声，一群跨性别艺术家给印度妓院外墙画上了壁画
4  为什么说迷你世界抄袭我的世界？
4  《风暴英雄》带给了你什么？
2  石家庄市中考体育测试5月8日-11日进行
1  鼎汉技术（300011）个股行情分析
0  出句：故乡月是心头月，怎么对句？
0  鞍山784教育学霸们的“四季”华彩乐章
3  时隔一年！2架五星徽标军机再飞入美防空识别区，F22紧急起飞
3  特朗普刚宣布“任务完成”，副总统彭斯就表态将继续对叙利亚进行打击，意欲何为？
2  小学老师让学生课间教学生怎么回事？
4  王者荣耀：击杀、回城特效再次开启兑换，四位热门英雄金币直降5000
4  异世，余生——第一章，穿越洪荒大陆
3  如果日本坠入马里亚纳海沟，地球会发生怎样的变化？
2  “20来岁的生活，真难啊”
4  DNF闲话之六字真言
4  问：一头犀牛卖300万，两头犀牛卖多少？这可不是算数题
3  美国飞机坟场价值15000亿，中俄远不如，多国排队购买
3  耶鲁黑人女生在宿舍楼公共区打盹惊动警方
0  上联：目旁是贵，瞆眼不会识贵人；如何对下联？
3  民航客机不配备降落伞的原因是什么？
2  大学生一个月多少生活费才合适,  看了别人家长报的数,  我不想说话
3  各国领导人工资是多少？特朗普工资你可能不敢相信
2  清华大学送教送培到钟山区
2  初中数学知识点超全总结，知识点分类超齐全！中考复习必备
3  ITE展会介绍：俄罗斯天然气交通工具及加气设备展GasSuf
2  咨询师如何又好又快签单？
0  世界上智慧最高的民族、颜值最高的民族、最勤劳的民族，各是哪个民族？
3  俄罗斯多地爆发反普京游行，纳瓦尔尼超过1200名支持者被捕
0  上联：望梅止渴可止渴，怎么对下联？
0  初中学历怎样才能找到月薪上万的工作？
3  印度再闹现金荒：民众执着现金  有钱取不出
1  新兴市场崩盘何时会演变成真正的危机？这可能是最准指标
0  微屏玉指书佳句，下局怎么接？
1  股票退市了，手里股票该怎么办？
4  荒野行动S1赛季结算，努力终有回报，丰厚奖励拿到手软
3  为什么一个国家不能无限印钞票来让自己有钱，购买更多国外资源进行本国建设？
1  CoinWallet盘点：那些因为比特币而后悔一辈子的人
2  其实，中年危机  发生在每个人的身上
2  青峰山镇九年一贯制学校组织学生祭扫陈镜湖烈士墓
0  上联：飞叶一片知秋意，求下联？
2  初中生进入青春期家长该如何教育？
0  下联：三春柳影舞清风，如何对上联？
2  英语四级考试就要来啦，你居然还在打游戏？
1  宁波华翔：热成型产品将是主要增长点之一
2  17张卡片培养孩子坚毅品格：拆解风靡全球的成长性思维
1  伊朗已外流25亿美元用于购买加密货币
0  上联：墙上画马不能骑，怎么对下联？
2  井陉矿区贾庄学校开展“让文明之风吹遍校园”活动
4  王者荣耀什么英雄说的话最容易听错？
1  郑啸赢：5.11收官夜黄金多头占主导，原油回调做多
0  官方出版的《清史》还没编撰完成，这是为什么呢？
1  短暂下跌不是重点，要看到平安好医生的长线价值
3  美国总统特朗普夫人什么样？速来围观
2  划重点丨高考倒计时1个月，这些你要知道
0  古拗哨折，苍劲质朴浙派印风朱文印一枚，篆刻过程分享，技巧多多
4  这款微信小游戏颠覆了传统的小游戏模式
0  软玉的碎粒，主五脏百病，柔筋强骨，安魂魄，长肌肉，益气
1  有戏！FF91抵达中国，股价缩水39倍的乐视“翻身在即”？
3  时隔40多天金正恩再次到访中国  他与习近平都谈了什么？
1  鹏华超六成股基收益为负  几乎“逢坑必踩”
3  儿子帮82岁痴呆母亲改变饮食  助其1年后恢复记忆
0  为什么这么多人迷恋武侠大师金庸？
2  跟着唐诗去旅行，同诗圣杜甫再登慈恩寺塔
4  英雄联盟：盘点游戏中支援能力最快排名  强势大招迅速到场支援？
0  上联。山西山东太行山。下联？
2  中传MJC考研：《人民日报》的历史你了解吗？
3  因医生忘取出30厘米长纱布  日本产妇生完娃腹痛两周
2  2018新高考元年，浙沪名校专家报告分享会圆满成功！
2  广东工业大学怎么样？
0  看破红尘后该怎样出家？
3  特朗普首次承认曾向艳星付封口费：在富人中很普遍
4  绝地求生：18万人退服，蓝洞态度有问题？
0  孙子兵法之精髓
0  名家推介：著名冰雪山水画家于德成
4  《王者荣耀》的虞姬配什么铭文伤害高？
2  今日起公办小学开始网上登记，这11个问题你得知道！（内附学校咨询电话）
3  西方国家是怎么进行爱国主义教育的？
0  毛泽东草书《清明》，你能看出多有气魄吗？
2  爱学团联合西安各大职业学院助学300万，帮您选学校选热门专业
1  大同经济技术开发区  贴心服务构建项目建设“硬支撑”
2  经开区实验幼儿园园长及骨干教师外出参加游戏化教学研讨活动
1  国内期货  个人持仓20180509
3  美国到处制造动乱，招致了一些国家的反对，你是否认为美国已成为世界公敌？
4  王者荣耀：5.11体验服更新！露娜再次加强，韩信马可等四人被削
1  小米成就造富神话：平均年薪16万  470亿元期权员工怎么分？
0  上联：泰山黄山赵本山，如何对下联？
4  想要好的游戏体验并不难  有它就行了！
3  日本人有哪些奇怪的笑点？
2  名牌大学毕业后考上公务员，发现同批进入的男生都是三本人员，很委屈，怎么调整？
3  英国女王伊丽莎白二世不用工作  钱从哪里来？
4  那些“网红”小学生，实力认证：不化丑，化妆后更丑！
1  今年美元会持续上涨吗？
4  DNF国服5月10号更新内容一览，史诗改版还没来！
3  美国退出伊核协议  坑害中国？川普心怀三重小心机
3  华裔人口首超500万，中国移民数量跃居第二，大家为什么来美国？
3  伊朗为什么宁愿接受制裁也不同意修改伊核协议？
2  成都将试点小学生延时至下午6点放学，而且不增加费用，你怎么看？
3  特朗普为什么可以随意废除此前美国政府达成的各种协议？
4  《王者荣耀》队友游戏途中忽然生孩子，你怎么看？
2  一位老师提出来的教育怪象，总要有人指出来！家长，你怎么看？
4  绝地求生最大竞争对手，推最变态武器，自带超强护盾，杀人可回血
2  2018广西选调生面试哲理：道理践行三部曲
4  Jasper挑衅春哥：我今年4岁，等我9岁你就打不过我！春哥一脸鄙视
4  RNG惨败这就是中韩差距？永远都被这一招吊打
3  美国开始对伊朗施加制裁！先小试牛刀，6人3公司因此原因撞枪口！
4  有哪些高品质手游大作？
0  平淡使人简单  简单又使人快乐
0  米芾啊米芾，你这样做真的好吗？！
2  2016年~2017年贵阳高中录取分数线汇总！
0  下联：画眉展歌喉，花肥凭添香。上联怎么对？
3  二进朝鲜，美国务卿要办两件事
3  美国参议员麦凯恩说他的葬礼上不请特朗普，大家怎么看？
1  周四具备布局潜力股
2  云南曲靖：陆良县举办小学科学实验教师培训班
3  投票事件过后，联想今后的日子该怎样走？
4  平民也能逆袭  9187《浩天奇缘2》删档二测惊喜来袭
2  美国东北大学、雪城大学和罗格斯大学相比，选哪个比较好？
3  超甜的土耳其小哥和他收养的猫咪们~
3  中国游客在越南被暴打，当地公安：责任主要在越南公民
0  上联：田在心上思故乡，求下联？
4  想做一个棋牌类的游戏代理，不知道是不是违法的？
3  特朗普退出伊核协议，是为了他的中期选举做准备？
2  大部分喜欢看书的文化人，都输在了仪式感……
1  富士康终于要上A股了  富士康工业互联网公司获证监会批文
3  最有希望成为联合国下一个入常的国家是哪个？
1  中国股市的金饭碗——职业交易员的交易思路
3  华媒：国民保健金不足  英退休者或要继续交社保
4  DNF：十年过去了，你的人品爆发过吗？你都出过什么值钱的装备
0  上联：若不撇开终是苦，如何对下联？
1  正关三文鱼需求上升，刺激价格上涨，为智利出口商打开了销路
4  王者荣耀美食大赛一弹——蔡文姬：”有位移了不起啊？
4  刺激战场：为了保住我的消音sks，就算被毒我也在所不惜！
1  有人说买房贷款越多越好、还款时间越久越好，真的是这样吗？
0  不断推进马克思主义中国化时代化是完全正确的
1  天使、A、B、C轮、IPO投资是什么意思？
1  Fairfax总裁：“重大决策”硕果初现
4  麻辣香锅韩服Rank,  学国内主播出装不合打野刀？电刀巨魔连胜中！
0  朱标如果不死，会是朱棣的对手吗？
3  200亿美元伊朗订单黄了？波音：后续行动将征求美政府建议
3  终定型！白宫：美国正式宣布退出伊核协议！伊朗：或进行“核反击”
3  假如日本沉没，日本冲绳人迀移中国你会接爱吗？
1  退休工资和你的工龄有没有关系？
3  为什么美国国防部长不穿军装？
3  俄民调：普京任总统最主要成就是恢复俄大国地位
1  锂电池龙头股跌至底部，如今飙涨遭股东增持，后市或复制新光药业
1  张菀玥：5.8地缘避险局势如火如荼，黄金原油晚间分析及策略
4  《绝地求生》游戏的外国玩家为什么对中国玩家很不友好？
3  美伊大战即将上演？美国举动非常明确！乌克兰竟成为帮凶
2  志愿填报专家整理的大学理科专业及就业介绍，共15页，可领电子版
1  郑州银行社会招聘人员若干名，等你来报  时间至8.10
2  艺考美术生校考是如何评卷的？
2  中国扶贫基金会回访龙图小学“爱心厨房”
1  规模升破1.3万亿！商誉减值频爆雷  3行业成重灾区
3  谁曾经两次独立获得诺贝尔奖？
3  密歇根州“中国周”活动开幕
1  「解读」买到‘妖股’资产翻倍？真相是……
1  国防电子展会倒计时两天，快来领门票吧
2  泰安：“按需助学”缓解了有偿补课依赖
1  美国密歇根“中国周”欢迎中国投资
4  魔兽世界玩家因攻击服务器，被暴雪跨国追捕八年，今天终于判刑了
0  崆峒：黄帝曾在这里向广成子问道，“老子八十一化”壁画世所罕见
2  澳门：国民教育在课堂上更在生活中
3  俄号称“战斗民族”，美国被人叫“世界警察”，美国全世界搅事闹事，到底谁才是“战斗民族”？
1  「知识解读」货币的真正起源、附语音、听起来更方便
0  人过四十，三不动，三不换，三不碰，指的是什么？
3  就是买买买？伊朗退出伊核协议后疯狂采购武器，特朗普如坐针毡！
1  个税起征点“上浮”1000元！能税延的养老险长啥样？
0  古诗词美文书法欣赏——邓散木《五体正气歌》欣赏
0  上联：一夜春风去，怎么对下联？
1  海外投资和PPP项目中争议处理的解决方法研究
0  郑州经开区瑞锦小学“讲述经典故事  感受戏曲之美”故事大赛活动
3  刚刚，普京最喜欢的歌被曝光！你和男神普京只差一首歌的距离！
0  中国汉字的博大精深！外国人无法理解
3  美国都已经退出了伊核协议，伊朗为什么还愿意留在协议中？
0  北京故宫的文物是故宫里原有的还是其他地方运进去的呢？
1  当初支持美国打叙利亚？澳大利亚面临能源危机，能源仅够维持23天
3  萨达姆为什么杀掉自己的女婿？
2  老师：做到这几点，学好初中政治并不难
0  上联：雨下千秋岁，下联怎么对？
0  上联：下雨天留客，如何对下联？
2  学长的这五条考研经验不可信！
0  上联：雪飘飘，下联怎么对？
1  「深度」又是无单放货！这场4年多的租船纠纷让奥登道夫倍感无奈丨航运界
4  前期打野最伤的四大英雄  韩信上榜，第一名不出暴击要被野怪打死
4  炉石传说最保值卡组：不惧削弱奇迹贼再攀高峰？
1  券商周策略：理性看待中美贸易谈判  五月首选银行医药
4  嗨氏现在变成二流主播了吗？
0  上联：长江珠江潘长江，如何对下联？
2  想考教师资格证？先来看看考哪个学段、哪科的更适合吧！
0  汉字中的“他”和“她”的发音为什么没有区别开？
