# Supplementary material for: Chinese text classification by combining Chinese-BERTology-wwm and GCN
Source: PeerJ Comput Sci. 2023 Aug 17;9:e1544. doi: 10.7717/peerj-cs.1544 (PMC10495955; doi:10.7717/peerj-cs.1544)
Supplement: Supplemental Information 1 [file peerj-cs-09-1544-s001.zip › code and data/data/Toutiao-S/val_5.txt]

1  商业银行在金融科技下的突围
2  网络热词“积极废人”怎么解释？
0  小楷写到这水平堪称完美  有这支小楷笔你也能自豪的秀一把书法
3  跟着中国才有希望：非洲工人要求每日结薪，如今却存款建房
0  大型歌舞剧《敦煌韵》相约临夏  书写文化惠民新篇章
1  油价暴跌背后“危机四伏”,伊核协议破裂“幕后黑手”伺机而动！
0  孔夫子断歪理（民间故事）
4  DNF中那些最失败的改动，每一次都导致大量玩家流失！
1  港股复盘：中资金融地产股全线上涨，腾讯反弹3%结束三连跌
4  电竞俱乐部EDG融资近亿；24小时无人便利店“哈哈零售融资数千万
1  期货外盘在哪可以配资？
2  别再说自己“刀子嘴豆腐心”了，语言里的情绪，最后都是孩子买单
4  任天堂招聘多个职位  包括《塞尔达传说》关卡设计师
3  特朗普前第一夫人和希拉里谁更胜一筹？
3  你是怎样看普京第四次就任俄罗斯总统的？
1  当年美国大萧条时，有哪些行业是逆势而上的或至少是可以维持的？
4  《头号玩家》里的虚拟现实能否实现？
3  好戏来了！特朗普坚决退出伊核协议，还要追加制裁！
0  “轻风细柳，淡月梅花”，在这两句诗中各加一个字作腰，加哪两个字最好？
0  奈何桥的孟婆到底是谁？在地府处于什么地位？
4  DNF：一把有故事的史诗太刀，站街的“逼格”比圣耀还要高！
3  非洲发现“中国村”，坚信自己是中国人后裔，连墓碑都朝向东方！
0  上联：弹古筝唱民歌，雅俗共赏。如何对下联？
4  考验人品时刻！DNF魔盒明日加入增幅礼盒，2%几率开到11钻石券
2  2018广西教师招聘考试笔面试成绩计算方式
1  个人交的养老金，为什么收费条里会出现单位和个人两部分缴纳？
3  中国驻日本大使撰文呼吁进一步推动中日关系改善发展
2  小学数学：人民币换算，给孩子好好练练，成为算账高手！
0  汉字最大的缺陷竟然是历史太悠久
2  考生迟到2分钟被拒进入高考考场应该吗？
4  lol里adc到底是担任一个什么样的角色？
1  史上最全猪场成本计算表！看完就知道你的猪场究竟亏在哪里
2  浙江外国语学院
0  影响世界的十大中国历史名人，你认为还有谁能胜任？
3  以色列对美国有多重要？
2  全世界最难考的10所大学
3  特朗普不顾国内外反对退出伊朗核协议的主要原因是什么？
1  美股收盘  三大股指涨跌互现
3  美致命大肠杆菌疫情不断扩散  已感染121人
2  7岁孩子与同学起冲突，老师通知家长，妈妈的做法让其他家长称赞
3  如果普京当美国总统，世界格局会有什么变化？
2  中小学学生上学时间有了明确规定，你怎么看？
4  战地模拟器  Ravenfield！木子秋解说创意工坊MOD  赤手空拳都能输
4  LOL：Msi首日亚索登场，RNG一胜一负，KZ真的无敌
0  初唐四杰佳作12首，这四个天才儿童带来唐诗的第一次高潮
0  上联：泰山黄山赵本山，如何对下联？
0  下联:不求人间大富贵，上联怎么对？
0  上联：花香逗得风留步，下联如何对？
1  官方发文规范民间借贷  未经批准不得从事放贷业务
0  上联：墙上画马不能骑，怎么对下联？
2  2018省考该如何做好面试准备？
3  快讯：特朗普说被朝鲜羁押的美国公民将随蓬佩奥一同返回美国
2  有哪些适合高三学生看的电影？
1  年内到期员工持股计划半数浮亏  人均亏损逾13万元
4  LOL国服发起最厌恶的违规行为投票，喷子只排第二，第一名是？
4  「刺激战场」逆境求存！教你天谴圈如何绝地吃鸡！
2  揭秘，2018初级会计职称考试命题规律，掌握这些至少提高40分！
4  天龙八部手游：天龙开启吃鸡模式！沙漠幻景初体验！
2  今年山东省高考人数为59.2万人，比去年增加35万人，居全国第三位
0  怎样制作糖醋蒜？
2  没人接送孩子上学，怎么办？
0  「每日五词」20180506，每天整理五个词语，一起成长吧
1  巴菲特股东大会谈比特币：可能就像老鼠药
0  上联：盛世千秋伟业，下联怎么对？
0  上联：弹古筝唱民歌，雅俗共赏。如何对下联？
3  非洲不断收到各国救援和物资，为什么就是富不起来？
2  河南理工大学会成为211大学吗？
0  上联：梅花喜欢漫天雪，如何对下联？
4  17shou吃鸡玩Kakao服被封！那是什么原因被封呢？
0  赵孟頫楷书9大基本笔画要点汇总！临摹者可收藏！
4  王者荣耀新的匹配机制，为什么比以前更难上分了？
4  最终wegame可以赢过team吗？
1  沪期锡大幅走低  短期存继续下行风险
4  盘点：王者荣耀内五款原谅色的皮肤，其中三款真的会有人买吗？
0  浙江精神与阳明心学有因缘  阳明心学高峰论坛将在绍兴闭幕
4  王者荣耀里钻石段位算不算高端局？
4  让你一次扔个够！绝地求生最新活动模式手雷战来袭
4  王者荣耀：2年前的刘邦，大招加血不能传送，2技能真的很酷！
3  澳大利亚新预算案显示政府将提前实现财政盈余
1  有哪些不被看好的行业正在崛起？
2  你知道美丽的兰州第十中学在哪里吗
0  孙悟空成佛以后，在天上处于什么位置？
2  2018审计科目各篇章学习方法
3  我也觉得美国有很多缺陷，但是如果美国消亡了，让俄罗斯继承这个位置，大家觉得如何？
2  孩子放弃考高中上中专，你会支持吗？这位妈妈的做法，引人深思
2  2018幼升小信息采集完成就没事了？您还需注意这些！
4  斗鱼户外主播你们更喜欢哪位主播？
2  最新！山东招聘教师522人，不限户籍
3  马来西亚总理下令禁止前总理纳吉布离境
4  王者荣耀里钻石段位算不算高端局？
0  艺术在进化过程中有什么用？
0  啼鸟三声祠更幽。如何接句？
0  下联：小溪叮当无情流，上联怎么对？
3  行政管理脱节：Córdoba大量家庭团聚居留程序搁浅
0  大年初三有哪些习俗和禁忌？
1  深圳有做聚九上运营的吗？
2  23岁师范生刚毕业考编进入一所只有3个老师的村小学，想辞职可以吗？
1  手游业务市场地位逐渐稳固，泛娱乐布局持续推进
4  孙尚香又有新皮肤将在下下周上线！情侣皮再度落空
4  MSI季中赛  Gambit成功复仇R7  “白莲花”表现领人失望
3  板面45度开裂是地基下沉吗？
3  最有钱国家，每天只工作3小时收入是中国的10倍！
2  「TOP」河南的小伙伴们沸腾了！教育部2018奋进之笔“1+1”活动首站走进河南
0  上联:人生不易风风雨雨，怎么对下联？
2  教育好自己的孩子，是你最重要的事业（此文已火！）
1  半年网贷两次银行就拒贷？银行表示没听说
4  DNF：罕见！史上最欧乌龟团  安徒恩一阶段怒翻19张金牌！
0  与《红楼梦》同时代的文学名著《歧路灯》为何鲜为人知？
3  你是怎样看普京第四次就任俄罗斯总统的？
4  王者荣耀：巅峰赛主播孤影斩破荆棘夺得榜首  强势登顶加冕为王？
2  重要！湛江考生和家长：广东高考可填“不服从调剂”专业志愿了
0  上联：竹雨松风琴韵，下联怎么对？
1  美国究竟有多富裕？
4  王者荣耀最新活动即将登场，吕布的这款机甲皮肤免费送？
1  区块链时代的域名：EOS账户名
4  王者荣耀排位的时候，队友选哪个英雄你最慌？
3  日本新兵因受不了虐待，满载炸弹撞向指挥部，当场炸死30名长官
4  统计了6224款Steam游戏后，这些人找到了玩家给差评的原因
3  有人认为当美国总统很辛苦，那为什么一些人还争着当？
4  为啥麻辣香锅、韦神这些只有钻石水平的选手可以在英雄联盟职业赛场呼风唤雨？
2  Microsoft's  AI  future  is  rooted  in  its  gaming  past
0  上联：一夜春风去，怎么对下联？
1  岭南生态文旅股份有限公司关于控股子公司签署土壤修复战略合作协议的公告
2  在中国，至少有一半的家长在“假装”关心孩子的学习！
1  A股去年现金分红达1.1万亿元
4  刚上市就被吐槽？小米游戏本有这么差吗，网友：这散热太痛快！
1  大动作说来就来！东方雨虹又双叒叕一笔上亿的投资
3  2018年美国中期选举，你认为特朗普会下台吗？
2  北大博士爸爸：小学儿子背会这资料，语文考试年年都100！
1  优客逸家、巴乐兔再获数亿融资，长租公寓赛道进入头部竞争
2  留学去哪个国家比较好？
4  DNF：90级完美毕业却不转职，最后那个86级圣职者更加过分
4  还在等绝地求生新地图？隔壁腾讯自研吃鸡《无限法则》可以玩啦
3  伊朗和沙特相比，谁的整体实力更强？
1  大盘缩量震荡，7日的股市会反弹吗？
3  世界第一伟人是谁？
4  俄洛伊这么强，为什么职业比赛中很少出现？
1  基金业协会：3月份资管新设产品规模同比增77%
4  植物大战僵尸：玉米加农重炮  屋顶狂轰乱炸僵尸部队
2  中、高考结束，为何要把草稿纸都收回去？说出来都怕你不信
0  古风不老山河壮，如何接下句？
3  马来西亚大选将至  专家：多年来最不可预测的大选
2  数量关系做题之选项的重要性——科学的蒙题方法
2  2019考研寒假怎么把握复习切入点？
4  RNG双打野现状对比，卡萨换回RNG头像，MLXG即将跌回钻石
0  一世春秋梦，可否赐句？
2  同济大学浙江学院
2  户籍不在当地  入读公办学校需做亲子鉴定
1  股神巴菲特第一在中国投资2亿美元就赚了8亿美元
0  《水浒传》里的高俅，历史原型是谁？
1  下半年聪明人的投资者会远离股市，现金为王
3  美国退群后，又提出了对伊朗核设施侵入式检查的要求，伊朗如何回应？
0  “国粹绽放，京韵飘香”红中艺术坊系列（二）——《艺术蛋》
3  法国86岁老太飞车闯红灯  时速高达160公里
0  上联：外世莫言是非少，如何对下联？
3  俄国大选，如果再次选中普京，俄罗斯是否真的到了无可救药的地步？
4  如何评价王者荣耀里面的妲己这类英雄，该不该删除？
1  没有借钱买过房，你的投资理财就没有毕业
3  伊朗为什么宁愿接受制裁也不同意修改伊核协议？
1  中国股市带血亏损教训：反弹和洗盘有何区别？不要掉进诱多陷阱！
4  KZ并非不可战胜！RNG应舍弃“保狗”战术  上野才是取胜关键！
1  江南化工募资被扣划2.11亿元  杭州银行强硬回应：有法律依据
2  都说爱因斯坦智商最高，但这个人高到不能给出准确的值
2  除了学费，私立和公立还有哪些不同？两者之间应如何选择？
3  监控收效甚微  英警察试图严打网上购毒
4  直播首秀刷屏+京东预约疯抢：京东品牌游戏台式机何时如此受欢迎
4  王者荣耀：排位中这三大英雄带你躺赢！你可能遇到了大神或代练
2  小学数学题：三个5一个1，怎么算到24？
4  旅行青蛙中国版激活码怎么获得  首先要预约游戏
0  上联：一夜春风去，怎么对下联？
2  老照片：没有手机的八十年代，学生们在宿舍里的生活
0  表情包是如何流行起来的？
2  云南省三支一扶考试要看哪些资料？
1  中国的人力成本是怎么涨上来的？
3  5岁会创业，11岁年收百万，你和神童差在哪？
4  《DNF》玩家：把号拿给收号群那里问了一下，他们说能值1400？
0  旧祠新花颂千古，如何接句？
4  dnf什么装备可以打艾？
1  伊戈尔电气股份有限公司
3  世界上最有影响力的国家是哪个，为什么？
4  DNF：月与海：哎呀呀又赢钱了，仇东升怎么这么菜了？
3  韩国前总统朴槿惠8.24继续出庭受审，为何到如此地步？
4  王者荣耀每个英雄的核心装备是什么？
2  现实生活中，程序员的生活状态是不是像高考生学习生活？
0  榆林城现存文物古迹  你知道几个？
3  “911”恐怖袭击事件时，美国为什么没有击落飞机？
2  文科生450分能报什么学校？
0  「子夜诗集」昭君怨·第1312篇
0  2018丝路国际文化产业创新与发展峰会在西安举行
1  原来每周发新股十家以上，现在是两家，股市因此就好了吗？
3  假如美国突然发现了比中东的石油多十倍的资源，世界将会怎样？
2  襄州黄集镇“戏曲进校园”巡演活动圆满完成
2  眉山市东坡区区长宋骥到眉山中学检查指导高考备考工作
3  以色列突然公布伊朗发展核武器的证据，有何用意？
1  为什么美联储是私人所有，但美联储主席要向总统提出辞职？
1  镜面相约上海虹桥美博会，打造连锁加盟新体系
4  近期，斗鱼主播一姐之争，你支持谁？
0  穷人与富人的区别是什么？
3  投票事件过后，联想今后的日子该怎样走？
0  有哪些描写人性黑暗的小说或电影可以推荐？
1  大成正向回报灵活配置混合基金最新净值涨幅达1.93%
0  上联：斜阳古道烟村暮，如何对下联？
1  哪些人在租房市场：“炒租金”?
1  京东加码技术投入无惧影响利润，刘强东偏执为哪般？
2  “小升初”生源之争——没有最好的学校只有最适合的教育
1  银行卡没有钱，如果一直不用，每年都扣年费等等费用，十年二十年后，银行会主动来要费用吗？
3  为什么芬兰不加入北约？
0  如果把NBA巨星和金庸群侠对照，都会是谁？
3  英媒讲述中国女子远嫁肯尼亚故事：文化差异碰撞出的浪漫
1  4月份我国贸易顺差1828亿元，收窄27%
2  北大120周年校庆，华师一附中等120名知名中学校长送祝福
4  恋墨  我的世界侏罗纪公园第183期  白蚁灭杀器
4  你对《刺激战场》中近期频现的利用“漏洞”玩游戏的玩家们有什么看法？
3  你是怎样看普京第四次就任俄罗斯总统的？
4  英雄联盟:怎么看英雄联盟官博举行的违规投票是送人头这一违规行为位列第一？
4  如果你可以拥有英雄联盟中的一个大招，你希望是谁的？
4  手游吃鸡深度玩家是什么心态？
2  毕业生开口底薪要一万，面试官：呵呵！美女说一话让他满脸羞愧
1  8264&8848全程直击：2018年“巴菲特之旅”精彩行程
3  中方祝贺普京就职俄罗斯总统
3  朴槿惠罕见现身！穿病服坐囚车  头发凌乱不堪
1  金乾裕霸：5.9黄金弱势震荡下行，原油有望再破新高晚间操作建议
1  胡润慈善榜发布  健康领域成捐赠新方向
1  力克时间｜Ternua  Group选择力克时尚PLM  4.0，以求拓展全球业务
1  大连4月居民消费价格总水平同比上涨3.5%
0  历史是什么？
0  贴春联的讲究
3  欧洲为什么要维护伊核协议，美国的话都不听了吗？
3  日本如何解决游客的“东京热”问题？
1  利润过高螺纹钢转弱是空头开启还是多头调整？
3  为什么巴基斯坦不把境内的印度河改名为“巴基斯坦河”？
3  美国退群后，又提出了对伊朗核设施侵入式检查的要求，伊朗如何回应？
4  网友怒斥PUBG近期三大罪状，你怎么看？
1  中介是怎样办理大额信用卡的？
1  加盟签味王串串香，您能得到什么
0  宝应风情：院墙被忍冬缠盖的宅院
0  上联：一夜聆听窗外雨，如何对下联？
2  Python正则表达式中的特殊字符
1  锦州吉翔钼业股份有限公司关于公司完成工商变更登记的公告
3  怎样看待日本现如今的发展？
3  外交部：对美方退出伊核协议表示遗憾
3  安省大选：保守党竟然花钱请演员为自己呐喊！
1  湘潭风光五百米高空鸟瞰河西
2  考研英语网课听谁的好？
3  作为俄罗斯总统，普京上台以来有哪些失误？
0  “一生二，二生三，三生万物”，那么问题是如何从零到一的呢？
4  梦幻西游：帮主有事没上线，副帮主竟干这事，差点把帮主给踢了！
1  湖州德清武康街道铆足干劲创佳绩
4  拒绝“落地成盒”!  这些装备助你成功吃“鸡”
0  上联：微雨蒙蒙芳草渡，如何对下联？
1  前途无量的去中心化交易—路印协议
2  通信工程专业的学生毕业后就业前景怎么样？
2  我市开展“冰上丝绸之路”远东中俄青少年艺术交流周暨第九届“春之声”交流活动
3  想从名古屋去白川乡高山平汤，是买北陆周游券还是升龙券呢？
2  如何快速认出各类和弦(钢琴)？
0  上联:人生不易风风雨雨，怎么对下联？
2  如何提高课堂教学的实效性
3  从首都地铁免费  看委内瑞拉经济
0  上联：日照西湖映断桥，如何对下联？
4  王者荣耀：盘点队友最让人抓狂的行为！你最讨厌哪一种？
3  特朗普不顾国内外反对退出伊朗核协议的主要原因是什么？
2  考生迟到2分钟被拒进入高考考场应该吗？
1  工龄20年退休能领多少工资？
2  规划80个教学班，济宁科技新城中学明年9月启用
2  最好的文科大学、理科大学、工科大学有哪些？
1  首破8000亿！沪市公司现金分红呈现新气象
3  朝鲜外务省今日发表公报：将在本月23日至25日之间举行核试验
1  抚州名人雕塑园昨天上演精彩一幕
0  上联：泰山黄山赵本山，如何对下联？
2  中国“阴气”最重的3所大学，男同胞学生证都“不敢”给人看？
2  新进事业单位试用期内可以在本县内调动吗？
3  德国南部两列火车相撞  致两人死亡14人受伤
4  英雄联盟有哪些感人至深的小故事？
1  玩家王小彬：从建筑学到区块链游戏，杭州富二代的14年创业路
2  金牌英语老师：这“10类”语法知识，掌握三年不用愁！
0  上联：鹰击长空，也惧风和雨，人在红尘，怎敢顶天立地，如何接下联？
3  美突遭“后院失火”?  此北约大国强势警告特朗普
1  期望管家上线发布会，圆满成功！一款信用资产管理神器诞生
0  方舟子说象棋源自印度，中国古代没有大象，你认为这种说法怎么样？
4  英雄联盟MSI：麻辣香锅的这一手操作，让弹幕炸了锅
0  上联：泰山黄山赵本山，如何对下联？
4  LOL：KZ队员开始欧服Rank训练，Bdd被路人大杀特杀
4  应该买steam版的绝地大逃杀，还是等腾讯版的绝地大逃杀？
3  禁止化学武器组织干事睁眼说瞎话，被组织打脸，俄罗斯如释负重！
0  庄子～南华真经注疏卷之四～养生主第三（12）
3  投票事件过后，联想今后的日子该怎样走？
2  为什么硕士叫研究生，博士直接叫博士？很多人都不知道
2  尊重人才背后的“人”才是社会进步
0  上联：笑看红尘人不老，如何对下联？
0  上联：子不嫌母丑，下联怎么对？
3  美国女子谋杀9名情人做人肉烧烤  招待自己的邻居
3  上联：问候岁月福流淌，求下对？
4  Dota2：东方梦符祭  SR卡全解析
1  关于RENTA的常问问题
2  全国各个重点大学的由来：你了解自己的学校吗？
0  上联：泰山黄山赵本山，如何对下联？
1  顶尖公募基金公司中国区HRD告诉你最内部的招聘标准
3  如何看待选举？
2  农村教育和市里教育有什么差别？
4  迷你世界大神跑酷  江叔死了好多次，还是胜利的男人
3  唐尼的2008年钢铁侠服装从仓库被偷走
2  我儿子是2009年出生的，今年上小学2年级，这是他做的数学试卷，我真是无语了？
2  教师资格证面试好过吗？
2  严禁宣传“高考状元”、“高考升学率”，2018年高考成绩如何秀？
0  上联：痴心父母古来多，下联如何对？
3  什么是伊朗核协议？
0  这里没有鱼，我来做甚？……靳忠指墨
4  DNF魔刹石价格上涨风波：混团辅助职业新号，格蓝迪搬砖玩家流失
3  英国非法证据排除的转变
1  会计从业人员实用什么样的方法才能涨工资？
2  为什么大家都觉得一级建造师考试市政专业最难？
4  DNF次元光辉为什么突然这么贵？
1  德雅莱斯品牌新战略、新形象华丽绽放
1  5月8日午间收盘快讯
3  美国法院判伊朗赔付9·11遇难者家属逾60亿美元，你怎么看？
2  流浪狗扰乱正常教学秩序，破坏学生们生活，该怎么办？
2  二本三本合并了，那上一年的三本还算什么？
0  下联:不求人间大富贵，上联怎么对？
0  满目荒山尽秋意，下句怎么对？
0  鲁智深上梁山后，为何和武松关系好，和林冲反倒疏远了？
2  山东大学2018年综合评价招生180人  涉10个专业
0  上联：泰山黄山赵本山，如何对下联？
3  挪威为什么不加入欧盟？
2  新野县施庵二中成立家长委员会
1  镇江东部地区分布式储能项目集中签约
3  伊朗总统说伊朗将暂时留在伊核协议中
3  环球时报社评：中美边打边谈，美方应当回归理性
3  特朗普公开承认曾在艳星封口费一事上说谎，会给特朗普带来多大的麻烦？
1  2017年中国互联网金融法治报告
1  深信服科技股份有限公司
3  92岁的马哈蒂尔当选，是马来西亚最具历史意义的政治地震？
3  如何看待美国总统连续撕毁美国签署的国际协议的举动？
0  一世春秋梦，可否赐句？
2  如何快速提高选调生行测图形推理的正确率？
3  投票事件过后，联想今后的日子该怎样走？
1  从亲办案例看非法集资犯罪的重复投资应如何从集资数额中扣除
0  我所认识的江湖书法
2  择校时，父母坚持“宁当鸡头不当凤尾”的观念怎么样？
1  若银行加息，以前办的房贷利息也会涨吗？
0  什么是国学？
4  刺激战场：组排必会技巧：拉抢线实战作用分析！
0  上联“笑谈千秋亊”，下联怎么对？
1  伊朗紧张局势加剧，分析师看空股市青睐黄金
1  茅台酒为什么这么贵？
4  迷你世界：居然挖到连环地牢，地心之眼都不动了，周围全是地牢！
2  再也不是数理化走天下的时代了，这个学科才是！
4  LOL新英雄血港开膛手派克上线测试服  魔法少女厄加特不再孤独！
4  负债3亿多日元！开发《初音未来歌姬计划》的Dingo办理破产
2  泉州世界城亲子运动“佳”年华活动预告
4  MSI韩国队展现恐怖战力1分钟一巴掌打死对手！
1  菲林格尔：原材料价格总体涨幅低于行业涨幅
2  国外疑问中国学生为何要被迫学古文  网友怒怼“腹有诗书气自华”
4  如果你喜欢《我的世界》，但是你妈妈又说《迷你世界》好，你会怎么办？
3  欺负中国人，是要还的！少女西班牙遇流氓
2  海南高考改革后首次学业水平合格性考试7月举行
1  「丽江头条」投资20亿“健康小镇”正式启动！3年后丽江这里将有
1  一个故事告诉你：股市里做精一只股票才能赚钱，不懂真的没法混！
0  鲁本斯、提香或别的大师的油画绘画技法特别在哪里？
3  #应许之地#以色列人是否对中国人十分友好？
3  18个月宝宝睡梦中死亡，这些夜晚的隐形杀手都被忽视了
0  上联：雨后美景天际来，下联怎么对？
3  投票事件过后，联想今后的日子该怎样走？
3  如果特朗普遭弹劾下台，谁会来接替他当总统？
1  看病总是人满为患，为什么不投资建设更多医院？
4  小米5还能用几年？
1  创业公司有5个人如何分配股权？
1  如何选择性价比最高的重疾保险？
3  普京有什么光辉事迹吗？
1  信用卡代还软件如何实现自动代还？
2  小学初中老师同讲一节诗词课
0  上联：醉吟古今月，下联怎么对？
0  中国真正武术大师有谁？
1  黄金连日下跌，未来是否能够翻身？
3  美国建国不过两百年，为什么会成为世界强国？
3  中国游客被弃日本机场，妈妈拿尿不湿和奶粉都被干扰你是怎么看的？
2  为什么一定要尽最大努力去考985、211大学？985学姐的含泪倾诉
1  比特币跌回$8500，熊市来了吗？
4  单兵作战要耐得住寂寞，孤狼养成记！
4  王者荣耀：S11赛季将成为最短的赛季，再过几天白领几千钻石！
2  事业单位等级考试有存在的意义吗？
1  丝博会：打造全方位开放新平台
3  多国抛售美债，准备进行对美国的联合打击，美国总统特朗普将如何应对？
2  美国博士留学春季入学和秋季入学有什么区别吗？
1  A股史上唯一不骗人的均线铁律：买在银山谷，涨在金山谷！
1  今日沪指跌0.07%  钢铁行业跌幅最大
0  禅画为什么是中国画独有的表现形式？
2  长江边城市有哪些大学，这些大学的教育水平怎么样？
4  王者荣耀没有皮肤的玩家是否会受到歧视？
3  尽管沙特女性被允许开车，但还有七件事是她们不能做的
2  一个人花8元买了只鸡，9元卖出去10元买回来，11元再卖出去，他赚了多少钱？
1  余额宝已经全面开放购买  收益率也涨了
4  DNF：当你史诗4缺1,  而深渊恰恰出了却迎来了掉线，透心凉的感觉
2  校园午餐工程落实得咋样？记者实地探访
2  中国与国际一流大学，你找到了真正的差距吗
0  “心上有日日上立”作为下联，应如何配其上联？
4  Uzi直播一天礼物收入就达12万！是什么让他选择不退役的呢？
3  很real，艳压凯特王妃的西班牙王后，穿着300块衣服就出国访问了
2  英国硕士留学中介怎么选择，申请专业的如何看待？
2  从小经常被父母打的孩子，长大会怎样？
2  2018年北京高考，这8种情况下的学生可以加分照顾或优先录取！
2  教育机构被指暴力来改造学生：电棍击打而且还不让睡觉
2  为什么郑州大学能超越其它211大学入选“双一流”？
3  世界哪些国家有唐人街？
0  上联：别来明月梁空满，如何对下联？
2  教师把成绩以电子文档的形式直接发到班级群里，合适吗？
3  为何迎娶年长24岁的老师后，马克龙成为法国最年轻的总统？
3  美国退出伊核协定之后为什么会有“西方将不再存在”的说法？
2  甘肃文科考生的摸底成绩在430-450之间，想报财经类学校，有哪些大学可以报考？
1  「大帅早报」恒源祥两款产品被检不合格；共享布草兔小二获融资
0  司马迁《史记》里伪造的历史事件人物有哪些？
1  孙哥撬板摩登大道，无影脚抄底彩讯股份
1  均线粘合买点副图源码分享，观察粘合
4  DNF:5月10日到期活动一览，细数9年来的坑爹活动，策划该换了
4  多人在线游戏将会是单机游戏的“掘墓人”？
3  远东地区的领土对俄罗斯有哪些价值？
1  洗盘和出货有什么区别？
3  伊朗如此强硬对抗美国，底气来自哪里？
4  王者荣耀：所有英雄六神装以后，只有他们能够强势1v3！
3  尼日利亚村庄遭袭事件死亡人数上升至73人
1  信用卡这样用，被降额一点也不冤！
0  上联：周公难解红楼梦，下联怎么对？
1  ST众和从30元一路跌到3元  7万股民经历18个跌停
3  “掌舵”法国满一年  马克龙交出了怎样的答卷？
3  怎么看待普京第四人任期上台后提名梅德韦杰夫为总理？
0  上联：老翁田野锄杂草，如何对下联？
2  为什么北京、上海的学生会成为重点大学的主力军？
4  LCK的KZ入驻斗鱼了
2  合肥工业大学和西安电子科技大学哪个实力更强？
2  中考电子阅卷流程“曝光”，6个不可踩的雷区，读完少扣20分！
1  日本第一大券商来了，刚挖走华泰研究所所长又申请新设券商！
3  人均寿命最短的国家，个个都是“亿万富翁”，却有钱什么都买不起
1  专访鲜有汇聚：让三文鱼摆脱日料标签，消费升级是品质食材平民化
3  美国圣地亚哥市中心发生枪击事件  5人伤重送医
1  中国“最牛90后老赖”创业7年负债1.4亿！为年轻创业者敲响警钟！
4  新版本绝地求生，新手必看枪械选择
2  美国中小学教育那么差，为什么能获得那么多诺贝尔奖？
1  海关总署发布最新外贸数据，四月份进出口扭转疲弱，我们又赢了？
0  上联，绿竹引清风，如何对下联？
4  王者荣耀里扁鹊出什么装厉害点？
4  堡垒之夜和复联3联动，玩家可变身灭霸，你怎么看？
3  美国退群后，又提出了对伊朗核设施侵入式检查的要求，伊朗如何回应？
3  当两国关系不好时，驱逐对方的外交官有什么意义？
2  如何看待张大仙与灰灰波澜再起？
4  小狗黄金局被吊打，网友调侃：我要举报这个演员，他想隐瞒战术！
0  「塬为解智」《水浒传系列》—第四集：林冲初现，智深备跳行  A
2  文综历史选择题总是错很多怎么办？
2  重磅｜IEEE各大分会内容最完全统计分析
1  盘点：共享单车OFO小黄车融资历程100亿美元
1  做期货的人会考虑反跟单吗？
2  子墨老师带你冲刺2018年高考—高考化学最后备战
0  上联：乱石穿空今夜雨，如何对下联？
2  上课时学生手机响个不停，老师一怒之下把手机摔了，家长拿发票让老师赔，大家怎么看待这种事？
3  英媒社评：特朗普向中国提出非理性贸易要求
1  一文看后市：A股反弹迈入纵深方向？
4  王者荣耀：匹配机制又出新问题了，玩家单排匹配到五黑，你敢信？
1  农民工家门口就业人数超六成  河南省内就业成常态
0  上联：泰山黄山赵本山，如何对下联？
0  为什么王羲之《兰亭序》中有很多简体字？
4  「娱乐」有爱战场，各职业诠释爱的真谛
2  高中成功法则：征服学习，你就是强者！
1  江苏沿江8大港口全部变身海港  5万吨级海轮直达南京
3  想从名古屋去白川乡高山平汤，是买北陆周游券还是升龙券呢？
0  韩信为什么活埋自己的母亲？
3  特朗普正式宣布退出《伊核协议》，伊朗会因此而害怕吗？
4  王者荣耀张大仙：对不起！阿珂面前没有坦克！
0  上联：泰山黄山赵本山，如何对下联？
2  湖南工业大学包装设计专业94级举办毕业20周年成果展
4  有一个通宵玩游戏的室友是种怎样的体验？
1  创业的本质是什么？
4  《王者荣耀》的哪个英雄或者哪个技能最让你怀念呢？
1  特朗普退出伊核协议，对于全球经济有何影响？
1  水产品出口加工成福建泉州海洋经济新亮点
1  科技+文化，文博会这个分会场今年主打“共享设计生态”
2  喜讯！我院庄立薇老师在第七届全省高校辅导员素质能力大赛中获二等奖
4  王者荣耀：四名英雄降价5000金币，网友：千万别买，都是套路
1  为什么玉米不能取代白饭成为主食？
1  短线炒股票一般需要注意什么？
2  2018年稻田中学具有直升雅礼中学资格学生成绩排序公示
0  现外国人在中国买的文物无法过关，美国人在江南古镇就地建博物馆
3  你产检时碰到过男医生吗？
3  如果萨达姆还活着，现在的伊拉克会是什么样子？
1  多名专家教授汇聚成都研讨如何让人们更好地“买买买”，听他们怎么说
2  学生党买什么笔记本电脑好？
3  美国国家运输安全委员会调查特斯拉电动车撞毁事故
3  中国拿下阿联酋30亿大单！土耳其听完后悔不已，中国：没法商量
1  妖王华锋股份遭特停  小妖股们还能涨吗？
0  方舟子说象棋源自印度，中国古代没有大象，你认为这种说法怎么样？
3  日本哪一年成为发达国家的，是如何成为发达国家的？
3  俄罗斯世界杯期间禁止撸啥？这是为什么呢？
4  QM战队被索泰取消参赛资格，小智说以后不买索泰显卡就可以你怎么看？
4  被骗了20年！皮卡丘竟然不是一只老鼠！
1  把家庭的钱分成这几类，家庭生活最有保障，赶紧学学吧！
0  感恩母亲节，这些习俗和养生食谱你要知道
4  DNF：连突刺伤害逆天，魔兽副本或将成为续航能力最强的技能！
1  爆款基金成爆亏产品，真的应了那句人多的地方不要去？
1  陈柯枫：5.6黄金将继续反弹，下周操作策略
0  如果林黛玉顺利嫁给贾宝玉，茗烟有可能娶紫鹃吗？
0  金庸以此书中一位主角向《水浒》和《说岳全传》致敬
4  旭旭宝宝的红眼为什么带荒古短？
2  枣庄戒毒所  枣庄三中开展  “远离毒品  珍爱生命”禁毒戒毒宣传活动
4  车灯不仅能用来照明，还能用来对话，开车上路这些“灯语“要知道
1  中国股市最赚钱的几大要诀：不冲高不卖  不回踩不买  横盘不交易
0  人生需要六面镜子
3  普京提名梅德韦杰夫为俄政府新任总理
0  当年的“引火柴”如今的艺术品  文博会黑龙江馆文创品受追捧
4  王者荣耀：遇到一个这样的钟馗，猴子跟狄仁杰嘴都笑歪了，真给力
4  王者荣耀：医生扁鹊换上白大褂后更吓人了，大家都不敢去看病了！
0  上联：“富士山上看山，四面八方尽是樱花”，如何对下联？
4  奔跑在娱乐大道上的《小猪佩奇》，现在撞上了盗版手游
0  水浒传有历史依据吗，如果有的话是什么？
3  快讯！俄罗斯国家杜马正式批准梅德韦杰夫为俄罗斯新任总理
1  公司亏损时，股东如何维护自己的利益？
0  谁是人类的真正祖先？
0  上联：周公难解红楼梦，下联怎么对？
3  地缘政治：美国是如何控制中东和以色列的？
2  被我们忽视的古汉语有希望啦！
1  犹太和伊斯兰的矛盾将助推黄金上涨
3  为什么很多女孩喜欢嫁非洲黑人？
1  当代东方投资股份有限公司关于公司2018年度申请发行定向债务融资产品额度的公告
4  小程序游戏欢乐球球大作战，最新游戏攻略，看完拿高分
2  18之前都有救：大规模研究揭秘外语学习黄金年龄
2  想考农信社，这三大要求你要符合！
2  最吃香的5门大学专业，毕业生名企抢着要，薪资6000保底！
3  特朗普为什么可以随意废除此前美国政府达成的各种协议？
0  上联：心田种下相思种，下联怎么对？
0  上联：不求芳名留千古，如何对下联？
0  方舟子说象棋源自印度，中国古代没有大象，你认为这种说法怎么样？
1  顺势而为‘’名副其实的‘’5G芯片材料之王‘’——王者归来
0  永顺：文化下乡“送艺”忙
1  美国电信运营商T-mobile与Sprint合并
3  特朗普被美国国会提名2019年参选若贝尔和平奖的候选人，特朗普能当选吗？
0  上联：周公难解红楼梦，下联怎么对？
3  高铁合作推动中印尼关系实现更大发展
0  上联，抚琴求凰人安在；怎么对下联？
0  20180506唐师曾：濮存昕，请王珮瑜到人艺上课
3  如果发生危机，你是要房子还是要美元？
1  未来十年，CEO如何做好一个企业？
0  能悟透者，万里无一，中国的几部古书，你能渗透几分？
3  美国退出伊核协议，它的企图是什么？
3  哥斯达黎加一季度失业率超10%  创5年来新高
1  华尔街采用比特币，将引领加密货币飙升
2  你到底还爱他吗？
2  为什么现在的幼儿园每班有三个老师？
1  一斤两块五的青菜人都买的吃，为什么两块五的股票没人买呢？
0  中国有哪些现存的著名历史景点？
3  波兰矿难救援继续  失踪人员仍未找到
2  现在的职业学校能真正学到技术吗？
2  最好的汽修学校是哪里？
1  李保芳掌舵茅台集团：不会过多做不熟悉不擅长的领域
3  联合国秘书长对中日韩领导人会议表示欢迎
3  美国29亿彩票巨奖得主领奖不露面，彩民称“不公开不有利于公正”，对此你怎么看？
3  美国建国不过两百年，为什么会成为世界强国？
4  《彩虹六号：围攻》新赛季内容  将加入意大利干员
3  成为黛妃以前：这是你没看过的黛安娜！
3  印度一男子河中自拍不慎滑倒跌落瀑布险些丧命
0  上联：不冷不热五月天。如何对下联？
0  谁是人类的真正祖先？
0  上联：月底花间一壶酒，如何对对联？
2  教育为本，师爱为魂，北大青鸟让教育改变你的生活
0  《倚天屠龙记》中为什么要安排朱九真和武青婴这种名门之后做反派？
4  《新樱花大战》发售日情报  最迟明年3月底
0  最美不过古诗词
4  DNF远古搬砖收益如何？
4  王者荣耀赏金联赛大科普，手把手教你十胜领皮肤！
4  荒野行动:  玩家用8辆跑车求婚,  网友:  我只能开补漏车
2  小学生写作文“吐槽”父母沉迷手机
0  上联”东西南北四面风面面俱到”，下联怎么对？
3  韩国20人整容后集体患上败血症  或因注射剂变质
3  普京乘坐国产新座驾参加总统就职典礼，计划出口中国
2  合肥市桂花园小学东区老师郭梅晶：师爱为魂  薪火相传
2  2018年法律职业资格考试每日一练：三国法（5.9）
4  Steam开启EA经典游戏促销《质量效应》等大作达史低！
3  沙特阿拉伯解禁  女性6月底将可开车上路
4  打王者荣耀怎么保证不会遇到坑队友？
2  朋友，美国大学申诉了解一下？
1  股东大会上巴菲特被一女孩问题难倒，随后他做了这样的解释
0  春天盛满星星
4  鲁班七号用26攻速还是百穿铭文，哪个比较好？
2  大学食堂里每天卖不完的饭都去哪了？
1  证大文化总经理翁秉晨辞职
4  有哪些《风暴英雄》玩家才懂的笑话？
4  《绝地求生》新版本最搞笑的更新：玩家成盒后，姿势千奇百怪！
2  校庆致辞读错“鸿鹄”发音，北大校长写了道歉信
2  四川省2018年高考实施规定出台，本一本二设6个平行第一志愿
4  Mlxg备战MSI海报发布，表示“比起刷野我更懂入侵”，你怎么看？
2  民办小学的本质是什么？为什么挤破头参加幼升小面谈？
4  DNF新职业增加8把90级史诗武器，深渊毕业难上加难！
2  2018年潍坊高新区义务教育学校新生入学  信息采集公告
3  为什么一个国家不能无限印钞票来让自己有钱，购买更多国外资源进行本国建设？
0  上联：公鸡打架头对头，下联怎么对？
4  阴阳师：存在只为凑数！这几套御魂就是摆设，没人愿意用
0  金庸先生的射雕等著作经常被翻拍，为什么《雪山飞狐》翻拍的很少呢？
3  美国的制裁能粉碎委内瑞拉的石油币吗，为何美国反对石油币？
0  鲁迅为什么说“中医不过是有意无意的骗子罢了”？
0  农村俗语“宁往北走一千，不往南挪一砖”，古代南北方的经济实力相差到底有多大？
1  世界顶级投资家的心里话，听不听随你
4  DNF哪个职业控制最稳？
2  个人档案丢了，需往中专学校补办，可是学校已经不在了怎么办？
1  手上有五万块钱，该如何理财？
4  能把盲僧气哭的4个英雄，在他们面前，盲僧永远少一个技能！
0  古人是怎么卸掉脸上的妆容的？
2  如何让听力下降晚“登门"？
2  图画成语：两只小羊一个汉字是什么成语呢，你知道么？
2  将优秀教师引入塔子湖小学，后湖将新增一所“育才系”小学
2  2018马鞍山含山县公安局招聘辅警10人公告
2  荔湾｜校校结对见真情：康有为纪念小学送示范课到贵州毕节
2  关于2018年护士资格考试的分数查询你知道多少？
3  从美国要退出伊核协义再到提出要撤销联合国五常否决权。背后有何深层动机？
3  在美国生活，该怎么找公寓？
2  科研人才｜清华-伯克利深圳学院、博士后招聘
2  重磅丨清华大学2018年自主招生初审名单公布  陕西省36人入榜单！
3  奥巴马还可以竞选总统吗？
4  提问：女玩家玩绝地求生是什么体验？
2  国内4所2A大学的顶尖专业，可媲美211、985高校，毕业生很吃香！
4  怎么看若风转移吃鸡解说遭网友质疑ID等？
1  淘宝分销店铺，零基础运营，兼职全职小成本创业
0  《水浒传》中的西门庆，如果放在现代社会会怎样？
0  一夜春风去！怎么对？
0  舒兰市为26处革命遗迹树立文物标识碑
1  国内五大行——中农工建交在区块链领域的应用探索一览
3  日本，在日本开出租车的爷爷，你猜猜多少岁了，服务很好
4  梦幻西游玩家自称1520法伤遭质疑  怒晒全身硬件反驳
4  武侠吃鸡惊现草丛三熊！天龙八部手游沙漠幻境还能这么玩？
1  怎么问别人借钱？
1  中融核心成长灵活配置混合型证券投资基金更新招募说明书摘要
2  「硬货」整理最全的小学语文基础复习资料，一定要给孩子收藏！
3  特朗普开始到处演讲发动“众议院保卫战”，这是什么情况？
2  女生学什么专业好就业，工资高？
1  下周最具爆发力的六大金股！
2  郑州一外卖小哥趁休息时间看考研书籍，却遭路人质疑“你还考研呢？”，你支持这位小哥吗？
2  什么时候谈恋爱算早恋？您的孩子早恋了吗？
0  上联：雪后江山别有景，下联怎么对？
1  工龄31年，55岁退休，2018年能拿多少钱？
2  山清水秀的江西，自古的鱼米之乡，现如今经济却远不如湖南湖北
2  因北大校长读错字而引起的思考
2  大二下学期不想住宿舍，喜欢一个人学习，但是家庭经济条件不是很好，怎么办？
0  王玉喜精品书画
0  上联：三十里古道人马飞扬，如何对下联？
1  持续高增长背后  京东的下一个12年该怎么走
0  「小楼荐诗」魏新河诗词精选（22首）
2  「打卡」教师资格面试结构化真题每日练（十）
1  一分钟看懂今晨重庆重要教育新闻
0  山东枣庄市辖区  薛城区
0  上联：对牛弹琴牛尾舞，如何对下联？
2  近三年中考英语听力中常考的16大场景关键词，现在就看！
2  山东英才学院到底如何？
2  法国图卢兹一学校学生抗议入学改革封校两月  遭警方驱散
0  如何用青山依旧，夕阳更红作一首藏头七律诗？
0  你家里面挂的字画有哪些？
1  股价3个月已经涨了50%，可是沪股通还在不断买入，他们不怕被套吗？
2  如何理解杨振宁的话：“美国的教育绝对不比中国好”？
1  福星股份子公司业绩“变脸”  承诺要赚4.8亿，结果只完成9355万
3  如何看待特朗普下达死命令要求美国稀土自给自足？
3  你觉得美国副总统和国务卿谁的权利大？
1  楼市发展彻底定调！房产泡沫将不再存在！
1  央行今日净回笼1000亿元  国库定存中标利率上行
4  难言露脸：最强绝地求生主播生日会！祝福大奖随你拿！还等什么！
0  一夫妇连生10胎都是女孩，春节对联写着。上联是，家有千金不算富，请答出下联？
3  见证了300次死刑的女人：打开薯片会想起死刑室的味道
1  你见过信用卡逾期最久的是多长时间？现在怎么样了？
2  第14届全国高校自动化系主任（院长）论坛暨教育部高等学校自动化专业教学指导委员会教学研讨会在兰交大召开
1  和兄弟合伙做生意失败后友尽了！
3  俄罗斯为何要誓死保护叙利亚？背后阴谋被揭开，果然只有利益最大
2  安徽铜陵学院怎么样？
0  上联：百鸟朝凤，下联怎么对？
4  第五人格手游教你怎么入门
0  茶叶该如何保存？
0  这个广西传统节庆既能放假，也能收获文化传承
0  读懂这三本古代奇书，方能洞察世事、勘破人情
3  通讯：政府资助  社会支持－－挪威全民参与“海滩清洁日”活动
3  一个国家如何恢复受损的海洋？
3  美国如果真的退出伊核协议，将会有什么后果？
0  上联：乱石穿空今夜雨，如何对下联？
1  中国股市的经验真的是亏出来的吗？
2  送什么给孩子，都不如送知识
0  上联：文原创，园内桃花三二枝；怎么接下联？
0  上联:  莫问风景在何处。下联怎么对？
3  利比亚难民后后悔推翻卡扎菲吗？
3  法国  马克龙当选周年  巴黎爆发示威
1  中国北疆国家级新区产业引导基金首支子基金签约设立
0  《红楼梦》中林黛玉死时，贾宝玉到底在哪里？
0  上联：岸边垂柳枝繁叶茂，下联该怎么对？
2  考生请注意！吉林省2018公务员考试成绩可查啦！
1  简报｜榴莲成市场抢手货，今年水果价格总体下降约15%
2  邮政招聘，你的疑问我解决
1  股市史上最准的抄底：一旦有这三种信号出现，你就可以进场了！
0  上联：悲欢离合全是故事，怎么接下联？
0  六安的茶叶很出名，你知道的有哪些呢？
4  阴阳师：最奇葩难打的三个结界阵容  第一名带般若都没用
1  投资的未上市小企业会不会把账户抹平不分红？
2  为什么当年别的省不愿接收中科大？
2  加拿大计算机专业申请要求
1  为什么制造业必须成为国家战略
0  你听过最好听的兵器名字是什么？
4  霸天系列皮肤限时半价  五款炫彩大礼包上架
2  你怎么看待“贵阳举报中学老师有偿补课有奖”这件事？
0  媒人用了什么说词，说服20岁的孟小冬嫁给大她13岁的梅兰芳？
3  美国每年有数万人死于枪击案，为何却一直不强制禁枪？
0  溥仪上户口成难事，家庭住址派出所不敢写，最后是如何解决的？
3  为什么国际社会没有要求印度、巴基斯坦、以色列弃核，并对他们实施制裁？
2  南开光工专业学生的就业情况怎么样？
2  亚洲城市大学在职MBA，学员层次怎么样，在广州有没有教学中心？
2  学校创客教育如何从“理念”到“实施”？
3  缅甸军政府为什么在缅甸不能实现统一？
2  托福如何预测SAT成绩？怎样用SAT备考提分托福？
0  林黛玉和女伴们是不是三寸金莲？
4  DNF中，“红眼”、“白手”不削弱的原因是什么？
0  华夏有衣，其名汉服
4  DNF：原来安图恩第一阶段真能发财？狗托真是无处不在！
4  DNF现版本3个小秘密：恋爱季活动必成小秘诀，强化12难的原因！
4  电竞对于普通人而言到底意味着什么？
2  昆明理工大学研究生院有通讯专业吗？
3  你怎么看待巴基斯坦把汉语作为官方语言？
3  法国总统秀英文，吓坏澳总理夫人
1  天风证券过会，银丰棉花成了最大的“集邮党”
4  如果《我的世界》和《迷你世界》动用所有力量“开战”会怎样？
0  上联：一夜风光去。如何对下联？
3  面对美国前总统们的批判，特朗普听不进去会是什么结局？
3  澳洲砸5千万澳币  替殖民者立新碑惹争议
3  美国打伊拉克为什么没有拿走一滴石油呢？
1  退出核协议还未有效提振商品价格  风险情绪却先躺枪
3  欧洲为什么要维护伊核协议，美国的话都不听了吗？
4  大司马：不解释，不想解释，为什么只带40发子弹一把枪！
3  怎么看待以色列妄图建立“中东超级联盟”围剿伊朗？
0  上联：老翁田野锄杂草，如何对下联？
3  继高通之后，苹果又遭天价罚单，世界对美国企业的态度变了吗？
3  儿子还是孙子？美国一儿媳不孕，婆婆代孕产子
1  中国股民导师栽了！操纵股票被罚1.29亿，曾开班授课叫价8万
4  第五人格游戏当中，园丁和医生谁才是杰克真爱？
1  涨停筹码战法：游资锁定形态，主升浪个股
3  为什么中国人那么喜欢普京？
1  今天下班先去加油！明起，油价年内“第六涨”，央视给您算笔账！
0  下联：一帘微雨诉情殇，上联如何对？
1  “黑嘴”廖英强被罚1.29亿后，本人回应：有钱交罚款！
2  小学体育老师研究  书包重量不要超过学生体重10%
4  内向者优势，如何在外向的世界中获得成功？
3  此地曾是香港最乱的地方，警察都不敢涉足，英国请求中国帮忙铲除
0  方舟子说象棋源自印度，中国古代没有大象，你认为这种说法怎么样？
2  从医的六大门槛，你真的想好了吗？
2  家长如何教孩子写读后感
1  多项财务指标“告急”福田汽车激进扩张困境初现
4  铠皇新皮肤，就冲这特效，这土我吃定了！
3  在普京的领导下，俄罗斯的经济会迎来新的转机吗？
3  英国安妮公主是个怎样的人？
4  想玩《使命召唤：二战》，什么配置带的动？
1  廖英强被证监会处罚1.2亿，你怎么看？
3  以色列神话破灭：伊朗将戈兰高地打成火海  情报太准很蹊跷
4  益智动画，小猫咪教小朋友认识颜色和各种形状名称
2  今年一本线和二本线会和去年差不多吗？
4  《王者荣耀》“手速不行的中年人”随便上王者之经验贴
3  纽约证券交易所业主准备比特币交易平台
3  全球领导人工资大比拼，特朗普居然排不到第一，普京最低
0  上联：风一程雨一程风雨兼程漫漫人生路上精彩，如何对下联？
2  邓州市城区八小校区开展“珍爱生命，预防溺水”签名活动
1  5月9日小叮咛
2  实用信息丨残疾人面临就业该做好哪些准备？
3  沙特人的一日三餐都吃些什么？
3  组阁谈判无果而终僵局难解  意大利或将重新选举
4  cf手游生存特训：这空投真会落地方，这让我怎么捡？
0  上联：借一叶红枫作画，求下联？
0  唐僧为什么不替通天河老乌龟问寿命？
3  特朗普很精明，美国能否在他领导下做出尼克松式的重大改变？
0  上联，东启明西长更，南箕北斗，如何对下联？
3  乐极生悲？德国一市长庆祝当选却被他人打掉牙
3  特朗普只是一个商人，更是一个政治素人，美国如此发达的国家为什么会选其当总统？
1  人工智能遭遇大基金抄底1500亿  10大龙头将迎来大利好！
1  5月11日证监会核准富士康及其承销商将与上交所协商确定发行日程
0  2018学院空间——A3艺术计划特展开幕  旨在培养复合型艺术人才
0  上联：流沙河波涛汹涌，如何对下联？
0  民间所说的“渡劫”到底是怎么回事？
2  西安的大学这么多，怎么划分？
2  班主任一直体罚学生怎么办？
3  希拉里参加2020年美国总统大选的可能性有多大？
0  上联：风来案上翻书卷，请你来接下联～
0  文化自信：我在一路独好的风景中感悟
0  上联：悠悠小溪唱欢歌，如何对下联？
2  孩子将来“不孝顺”的3大信号，只要出现一种就必须立即纠正！
2  已经过了最佳学习期怎么培养自己自主思考的能力？
2  为什么有些人在网上黑教师，他们孩子的成绩往往较糟糕？
1  2018年“创响中国”厦门站启动｜现场报道
4  虎牙天命杯循环赛已结束，明后天索泰杯总决赛
3  俄罗斯红场大阅兵  多款新式武器亮相
1  四川达州市经开区召开2018年一季度经济形势分析会
1  2018中国品牌价值百强榜发布  总品牌价值超5万亿元
3  如果没有普京的出现，世界格局将会变成什么样？
1  新华保险多渠道保费下滑“吃老本”投诉考评排名倒数第一
1  「油价早报」国际油价5月7日上涨
1  西安发展的如何？
2  如何学习养花？
0  有1700年历史记载的隆中和有700年历史记载的卧龙岗，哪个更可能是诸葛亮的躬耕地？
0  上联：绿杨芳草几时休，下联如何对？
3  外交部提醒：中国公民暂勿前往缅甸北部冲突地区
3  土耳其会和美国爆发直接冲突吗？
3  普京就职典礼前  其最大政敌因非法集会再被捕
4  王者荣耀：一局6个主播的巅峰赛该怎么打？这5点很重要
2  焦虑的社会，焦虑的中国式教育环境
4  《怪猎：世界》销量破790万份  卡普空净赚6.4亿
1  一位良心发现的操盘手告诉你：为中国股市买单的究竟是谁？
4  王者荣耀：这英雄的大闪最可怕！星耀以下都不会，小浪浪一招双杀
3  连奥巴马都忍不了了，猛烈抨击特朗普，还要一意孤行吗？
3  中欧学者研讨马克思主义的新时代意义
2  如果你选择出国留学，哪个国家、城市、地区是你的首选？为什么？
4  2017年中国游戏市场规模275.47亿美元，继续位居全球第一
2  上初一的女儿，在班上被老师要求全班同学不允许和她玩，如果你是家长该怎么做？
3  投票事件过后，联想今后的日子该怎样走？
0  上联：泰山黄山赵本山，如何对下联？
2  怎样打开正确的教育方式？
2  中等水平家庭的孩子在留学时如何大量节省血汗钱？
4  LOL：KZ塔姆新套路真是强无敌！网友：UZI真的是尽力了！
1  何瑾铭：5.6黄金千三抄底时刻来临？短线波段先拿40万！
1  读懂新三板投资者早报（5月9日）
0  这楷书，已入了境界
3  如何看待中国女生西班牙地铁受辱事件？
2  河南的教师招聘是什么时候？
4  精灵宝可梦化？LOL的英雄变成小精灵原来这么可爱！
4  如何看待《QQ飞车》手游即将上线的“96人吃鸡模式”？
4  堡垒之夜：落地RPG，直接收人，9杀成功吃鸡
2  电学在中考物理占的分值较大，有关电功率的计算常常出现错误
4  在深圳辞工后就玩了三个多月，每天网吧打游戏，和家人说谎还在工厂上班，大家对我有何评价？
4  如果《绝地求生》是育碧做的会怎么样？
0  上联：泰山黄山赵本山，如何对下联？
3  伊朗被“包饺子”，灭国在即，普京也无力回天！
0  上联：半床明月增寂寞，下联怎么对？
4  Uzi直播六小时礼物收入27万元，弹幕45万条，网友都惊了！
2  小学生写字太好看，对比后大学生们都惭愧了，老师们个个称赞！
0  玉笛吹来美人风，如何赐句？
3  这里的监狱没有狱警和武器，犯人却说“我丝毫没有逃跑的念头”
0  甲骨文是商朝才出现的，那么商朝之前的历史人物名字是如何记录下来的？
2  公务员、教师、三支一扶考试区别在哪里？
1  方正证券股份有限公司关于召开2017年年度股东大会的通知
1  美指继续开启上涨之路  这次羊毛剪得有点久
0  上联：城市套路深，我想回农村。下联：农村路也滑，人心更复杂，横批怎么对？
0  上联：公鸡打架头对头，下联怎么对？
1  江西省发布300亿元PPP示范项目
3  世界上最具有凝聚力的国家是哪个国家？
3  维塔斯在俄罗斯到底红不红？
1  深圳市宝鹰建设控股集团股份有限公司关于回购股份事项前十名股东持股信息的公告
0  上联，月色淡淡映千山，如何对下联？
0  安化黑茶，近几年陆续成为茶人的新宠，其特色的千两茶，堪称一绝
4  王者荣耀：S11赛季最佳阵容  容错率才是胜率的关键
1  130亿公司债危机炸裂了！
1  促进资源同享  沈阳建生产能力大数据共享平台
0  哪种燕窝比较好？
4  《王者荣耀》即将开启5月20号返场皮肤投票，你会投给谁？
2  英才教育网络薛立新导师（全国著名学习方法专家）：奇特联想记忆法
1  四川宏达股份有限公司
3  菲律宾小狗保护主人时被割鼻  美国爱心人士万里来收养
2  中介违规挂证害处大  大学生在校考证挂证就业被坑
0  如何看待《妖猫传》里面浅显可笑的史实错误？
3  人这一辈子为什么而活？
4  《绝地求生》中文用户流失过半，关闭交易玩家差评如潮
1  全国2018年5月12日豆粕价格行情——一路下跌！近一月来最低点！
1  如何从数千只股票中准确找到牛股？
3  中国大使馆被炸，已经过去整整19年的了！希望我们勿忘国耻！
3  世界上最具有凝聚力的国家是哪个国家？
3  如果特朗普“撕毁”伊朗核协议，这个世界将面对什么？
2  马上要成为护士了，作为过来人你有什么好的建议吗？
3  看完“普京”开会的样子，再看看奥巴马的，差别果然不是一点点！
0  什么是咖喱？
4  有的玩家说KPL上不了台面，和LPL不能比，是真的吗？
4  《暗黑破坏神2》血鸟有什么来历？
3  世界上的网恋都有哪些奇葩结果？
4  LOL最垃圾的3个技能，释放没有一点作用，完全就是凑数的！
3  日本投降的真正原因是什么？
0  出句：春风催就燕剪柳，怎么对下练？
4  有哪些好一点的手游下载网站？
2  国际护士节  哈尔滨400余名白衣天使即将上岗
0  为什么北京五道口号称“宇宙中心”？
0  上联：泰山黄山赵本山，如何对下联？
4  《炉石传说》中哪些橙卡比较好？
1  一季度本溪市金融机构贷款余额1271亿元
0  跳出“围城”彰显文化自信  西安城墙这样讲好中国故事
0  上联：良书惠播九州，下联如何对？
2  这个“高考专业”红了！255所高校增设！网友：害死人！
0  上海话和上海本地话是两种不同的方言吗？区别在哪里？
0  农村里最有威望的是哪种人？
3  妈妈很关系：留学生住在新加坡的  生活成本
4  DNF体验服正式实装史诗改版，加入强打红字书活动，新职业未加入
1  新官上任三把火  茅台新帅第一把火烧向经销商
0  演绎泥与火的交融重生  创作超形传神的作品
0  下联：四月南风大麦黄：求上联
0  云横东岭松挺立；有什么好的下联呢？
2  荥阳市教体局举行“红旗飘飘，引我成长”演讲比赛
3  美国参议员麦凯恩说他的葬礼上不请特朗普，大家怎么看？
0  毛笔字写的越多就能越漂亮？忽略这个步骤，你的努力全白费了
3  担心爆发大规模游行  以色列将增兵边界地带
2  邓州市城区四小北校区研学团渠首研学
1  来自高盛的警告：对冲基金清盘危机可能要来了
1  5.12美元光芒渐消黄金千四将至？多头能否重燃战火1332是关键
2  美国中小学教育那么差，为什么能获得那么多诺贝尔奖？
3  中等强国里，伊朗和加拿大、澳大利亚相比，谁更强？
4  如何解除明世隐的“狗链连接”？
1  为什么大街上的药店越开越多，究竟是怎么盈利的？
0  上联是：月下谈情虫儿听，怎么对下联？
2  反邪｜柳州：牢抓幼儿反邪教育，从识别邪教启蒙
3  特朗普特朗普退出伊核协议，前任总统奥巴马气炸痛批：严重错误
0  「诗歌」梦里
4  热血传奇：盛大版的跟韩版的有什么区别？
1  从明星到谷底  蓝天环保疯狂融资背后到底发生了什么？
3  美国打伊拉克为什么没有拿走一滴石油呢？
3  梅德韦杰夫无望连任总理，俄媒：组织能力太差，被打入“冷宫”！
3  华人在美国待了200年，为什么没有出一位美国华人总统？
0  8场琴台好剧震撼上演，绿地梓湾邀您共度5月艺术好时光！
0  方舟子说象棋源自印度，中国古代没有大象，你认为这种说法怎么样？
1  小微企业  快来领取减税礼包
0  想要提高文采，可以看什么书？
2  最新人教版三年级数学下册第4单元检测试卷
1  无人银行开业了，无人保险还会远吗？
0  上联，月色淡淡映千山，如何对下联？
2  5月，小编总结了马哲需要掌握的重要50个知识点，快来自测一下吧
1  灵雀云时隔6个月后再获战略投资，Intel领投容器PaaS头部企业
4  任天堂Switch终于加入云存档  仅限付费会员独享
0  明末出现那么多名将，大明为什么还是亡了？
4  我的世界：5个有趣的冷知识，玩家为抵达边境之地徒步700公里！
1  欣龙控股：员工持股计划完成股票出售
4  我的世界VS火柴人第五部：无敌战猪
2  第八届“盼盼食品杯”全国职业技术院校创意西点技术大赛圆满收官
1  中国驻英大使彭博欧洲总部发表演讲：开放中国
3  唯一不设唐人街的欧洲大国，全球无敌的华人在这里也吃闭门羹了
1  恒康医疗集团股份有限公司第四届董事会第六十次会议决议公告
3  耶鲁黑人女生在宿舍楼公共区打盹惊动警方
0  此帖与《兰亭序》合称“双壁”，连苏轼都赞叹不已，它究竟好在哪
0  花开江水笑，下联应该怎么对？
4  笑笑离婚事件的最大受益者居然是他？网友齐呼：没想到！
4  如果突然有了一亿Q币，如何最大程度地将这些Q币变现？
3  为什么近年来联合国的作用越来越微弱？
2  真正的家庭教育从表扬和奖赏开始
2  让校园充满阳光和爱——茸幼举行“教师情绪管理”讲座
1  金价出现三只乌鸦形态，短线依托1323.5看下行！
1  Nouriel  Roubini在他最近的加密辩论中处于全面攻击模式
0  贾平凹：我和读者一样  在等下一部小说的灵感
0  福建9个地级市名称的由来是什么？
2  快高考了，有哪些优秀的议论文标题可供借鉴？
3  俄罗斯何时会在西方的制裁中倒下？
0  我有传家宝丨明代皇帝的龙冠精美绝伦！这种工艺仍在传承……
2  雅思阅读做题技巧，让你消除考试超时烦恼
2  陕西今年31.9万学子冲刺高考  与去年基本持平
4  迷你世界小边儿拍电影，猪狗不如的儿子
0  方舟子说象棋源自印度，中国古代没有大象，你认为这种说法怎么样？
4  将来《迷你世界》和《我的世界》谁会被OUT？
1  天津市与紫光集团签署战略合作协议  紫光云全国总部落户天津
4  《永不言弃3：世界》5月10日全渠道公测，网红音游正式开虐！
4  如何看待蓝翔电竞LX.M战队表示一年之内打上KPL的决定？
1  北京东方中科集成科技股份有限公司2017年年度股东大会决议公告
3  汶川地震日本伸出援手其目的何在？央视帮日本发声却惹人深思
4  刀塔2里的哪些英雄适合出冰眼？
1  A股入摩近在咫尺，外资布局曝光
3  举世罕见！俄罗斯总统接班人已浮出水面，西方：视他为噩梦般存在
4  《绝地求生》Steam中国区热度衰退，简体中文玩家大幅下降50%，你怎么看？
0  上联：柳随风动不争东西南北；怎么对下联？
0  爱在人间，人间有爱。如何接下句？
4  5个最佳的第一人称射击游戏
3  日本和以色列为什么会在贫瘠的土地上建立起高度发达的国家？
2  如何评价拿破仑？
0  上联：田在心上思故乡，求下联？
1  数月后以太坊每天记录100万次交易
0  人活着的终极意义是什么？
1  股市上涨有序推进
0  贾环的地位为什么比不上贾探春？穷在了教育
2  教学机器人战胜特级名师，人类教师何去何从？
2  信阳市第一实验小学举行《温馨五月  感恩母亲》的主题升旗仪式
2  学生了解这个知识点，不仅提高习作水平，做阅读理解也高屋建瓴
3  有哪些国家有能力替代美国成为世界警察？
3  马克龙：特朗普若退出伊核协议，战争将随之而来！
4  王者荣耀：李白再被削弱，韩信基本重做，新露娜又上线了！
2  「重磅」武胜考生注意了！四川2018年高考实施规定出台
4  穿越火线：为什么说这把枪在巴雷特里最好用？
1  4月份我国贸易顺差1828亿收窄27%
2  别不信，睡前常跟孩子说这两句话，保证孩子一天比一天优秀！
4  全程说AI的谷歌大会有点无聊！GooglePlay大奖的这三款游戏也很迷
4  王者荣耀：新马克预计下周二上线  新露娜模型全面更新
3  仙人掌的种子能种出仙人掌吗，如何种植？
1  黄金、铂金和钻石，哪个更有价值？
1  德国内部秘密文件曝光，国人倍感心凉，中国企业的门槛又高了一层
4  《王者荣耀》里搅屎棍英雄都有谁？
2  普通家庭怎样培养孩子考上顶尖的985大学呢？
3  美国财政部公布对伊朗制裁宽限期：最长180天
4  RNG打野卡萨有意而为拉起国旗，你有什么看法？
4  那些经常喜欢一个人玩游戏从来不和别人组团玩的人，是什么心态？
1  武进不锈：拟向全体股东每10股派发现金红利3.16元
3  印度老虎受伤藏身旧工厂养伤，2个月后被发现获救
1  想通过网络赚钱，应该先从哪里开始学起？
3  特朗普终于如愿和伊朗解绑，中东地区将陷入动荡，俄罗斯插手了！
3  外媒：全球污染最严重的12个城市中印度仅失去一席
3  2018年美国中期选举，你认为特朗普会下台吗？
1  破冰点金投资心得（二）：建立正确的思维模式
3  美国到处制造动乱，招致了一些国家的反对，你是否认为美国已成为世界公敌？
3  印度最胖的男孩
4  绝地求生：4AM“孤存”成亚泰杯胜负手？韦神因一举动遭网友怒怼
4  《猎魂觉醒》猎魂升星攻略介绍  猎魂怎么升星
0  苔花如米小，也学牡丹开
2  初三数学该怎么提升？
4  第五人格玩成搞笑游戏，各路屠皇不堪受辱纷纷杀向鱼塘
4  路人局胜率很高的英雄却登不了职业赛场？只因不具备这项技能
3  复活节的彩蛋怎么样挂上去的？
2  有好嗓子和播音经历可以做什么？
4  当年的穿越火线什么给你印象最深？
1  百分百不亏的炒股口诀！
0  油画写生时如何使颜料快速变干且覆盖其他颜色时不串色？
2  怎样才能坚持下去，达到目的呢？
0  亓谈怪论（41-50）
2  情报站｜欢呼雀跃！济宁小学生体育节上展风采
1  运用E-迷你标普500期指对冲美股阶段性调整风险
2  每天都看经管类书籍，对自己会有影响吗？
1  日本企业青睐中国国际进口博览会  报名参展踊跃
4  《第五人格》湖景村具体上线时间  湖景村什么时候可以玩
4  刺激战场：这游戏免费让你玩都亏，不好好吃鸡拍什么微电影！
4  刺激战场：这4个物品即便现在用不上，也不想分给队友
4  UZI首秀创造直播历史，听听快手上的大网红都是怎么评价他的！
3  特朗普会不会突然辞职不干了？
2  南京森林警察学院就业前景怎么样？
4  LOL：Khan和Huni道出厂长被黑的原因，这其实都是打野的锅
2  家长在群内质疑老师的作业，结果被老师痛骂一顿，是家长问题吗？
1  唐山启动青年电子商务创业创新大赛
3  钢铁侠战衣被偷  奥斯卡影后奖杯被盗……这些小偷真的太疯狂
4  绝地求生黄金大奖赛，用第一人称会头晕吗？
4  Uzi改韩服ID大秀恩爱，众多网友称其是网红女友！
2  上课时学生手机响个不停，老师一怒之下把手机摔了，家长拿发票让老师赔，大家怎么看待这种事？
0  救救孩子，不要让奇葩审美代代相传，英国艺术留学预科了解一下
1  华商基金张博炜：货币信用环境有望回归中性
0  上联：秋菊无言冷对月。有什么下联可以对吗？
1  80后的你还记得儿时的美食吗？
2  蔡元培眼中的教育，值得现在每个人学
3  如果美国倒了，韩国和日本会跟随俄罗斯吗？
4  若王者荣耀在5月20号将返场皮肤加入5元皮肤礼包中，大家还会购买吗？
3  比尔盖茨豪掷1亿买马场，作为毕业礼物送给女儿！
2  医学（中医方向）考研哪个机构不错？
3  梅德韦杰夫是最有希望接班普京的人吗？
1  东湖高科2017年营收1.07亿元  净赚1281万元
1  小散如何做T才能提高成功率？金牌投顾珍藏方法你不想学习一下？
3  日媒：安倍将在美朝首脑会谈前会晤特朗普  谈绑架和无核化问题
2  电子科技大学和北京邮电大学，究竟谁更厉害一些？
4  《我的世界》MC它的合成特性消失之后，在遗迹中开宝箱也找不到！
4  LOL：Uzi和微笑谁在LPL的成就最高？
4  《第五人格》史上最难求生者，盲女一天后上架，内附操作攻略！
0  学会这二十一招，你就是潮汕工夫茶“茶道”高手了！
1  平安产险临汾中支：反洗钱宣导  未雨绸缪
3  美对叙的空袭后续如何？反政府武装却是有苦说不出
0  人生自是有情痴，下句如何对？
4  DOTA2  YYF：决战紫禁之巅，LGD能否拿下Major第一冠？
4  游戏中捏脸可以捏多难看？
1  Kcash祝雪娇：数字货币支付的未来属于谁？
1  房子卖不掉，房企陷入“高负债”，136家负债总额6.6万亿
2  高考志愿：3大“理科生”最值得报考的专业！毕业就拿高薪！
0  世界上智慧最高的民族、颜值最高的民族、最勤劳的民族，各是哪个民族？
1  还在相信这些“大项目”？一老板这样“吸金”被判刑！
4  RNG不敌KZ，姿态基地隔空喊话：输了下次就再打回来！
3  措手不及！美遭釜底抽薪，叙利亚将迎来和平
2  在线教育公司该有哪些标配
4  有什么很可怕的变异植物吗？
2  同样是事业单位，编制内和编制外区别大吗？
1  动能转换“高新”引领  青岛高新区跻身全国十强
1  李克强：中国同意给予日本2000亿元RQFII额度
4  你在吃鸡的游戏里，遇到过最搞笑的随机匹配队友是什么样子的？
4  《王者荣耀》2018年上架的限定皮肤中，你觉得哪款最良心？
3  特朗普有可能被国会解除总统职务吗？
1  「现场直击」汇聚教育行业精英  打造不落幕展会
4  火影忍者手游：正义的铁锤早晚会出现，大蛇丸的科技会被砸
1  散户应该怎么在股市上长期发展？
1  特朗普欲彻底绞杀伊朗核潜能  原油正式开启天际之旅
1  操纵证券市场造成损失，投资者并非只能自咽苦果
0  为什么我们需要哲学？
3  老挝国家主席本扬今起访问新加坡
0  上联：风花酿酒醉千山，求下联？
3  美国攻打伊拉克后没有发现大规模杀伤性武器，谁来惩罚美国，联合国到底有没有作用？
1  这五个原因是阻挡你提额的最大元凶！
0  历史上有哪些栽在女人手上的枭雄？
4  据说《王者荣耀》天美要出诸葛亮的开黑节限定皮肤，是真的吗？
0  出句：伸手摘云云却远，举臂托日日更高。下句如何接？
0  出个上联：翻江倒海天地摇，谁主沉浮；怎么对下联？
0  什么是“一女乱三曹”？
0  上联:  “孔子老子孟子墨子庄子五子名扬干古”,  下联真是经典!
0  上联：桃李春风一杯酒，如何对下联？
4  《皇室战争》2018年5月新卡：绿林团伙！前所未有新机制
4  看《战神4》的拍照模式是如何被玩坏的
2  数学到底有什么用？
0  上联：泰山黄山赵本山，如何对下联？
0  上联：荷塘月色美，求下联？
4  绝地求生将推出“蓝色火焰”摩托车？好莱坞大片“吃鸡骑士”上映
0  依托四大抓手  打造文化彰显的花山之城
2  富小英语教师群策群力，提升毕业班课堂质量
1  康达尔危情：存退市风险  京基集团提请罢免公司董事长
3  网约车企与美国航空航天局再次签订协议，合作“飞行出租车”项目
1  快讯：两市分化沪指发力上攻  环保板块涨幅居前
3  中国又送巴铁王牌一张，印度立马感到压力倍增
1  广东广州日报传媒股份有限公司关于立案调查事项进展暨风险提示公告
4  拙劣的模仿还是成功的尝试？《救赎之路》能否拯救国产独立游戏
4  油瓶结的简易打法，一看就会简单易操作，小时候爷爷教我的
0  弘量得瓜  全民皆是画画人
3  还有四天，特朗普将做出重大决定，英法美开始自寻退路
0  「微·阅读」诗词里的五月，原来这么美
1  瑞幸咖啡正式开业  布局全国门店已达525家
3  吃猪牛羊肉的人有资格反对玉林狗肉节吗？
3  英国版《变形计》：富二代体验穷人生活被蜘蛛吓跑，改住豪华酒店
2  学校或老师有没有权利没收学生手机？
1  企业年金到底该不该交？带你一文看懂这项新福利
0  英国巴斯东亚博物馆被盗，中国明清文物失窃
0  “苏黄米蔡”中的蔡到底指的谁？
3  中国有哪些限制出口给欧美日等发达经济体的先进科技和设备？
3  律师领走29亿彩票巨奖，幕后得主从未露面，对此你怎么看？
0  你认为哪里的方言最有感染力？
4  微信最烧脑大挑战第54关答案是什么  lim极限怎么算攻略
3  如何看待美国总统连续撕毁美国签署的国际协议的举动？
4  联盟新英雄曝光，极具侵略性且带心灵控制的进攻辅助来了！
2  微信公众号有哪些听文章的，对小学生教育好？
3  如果美国打伊朗，最快可以多久解决战斗？
1  美国上周API减少185万桶  美油布油短线走高
1  3股公告突现利好  明日有望继续爆发
0  下联：荷叶无意添夏绿，如何对上联？
4  CF生存特训：AN94躺赢吃鸡，见识一下94狗的厉害！
3  特朗普当政对美国来说到底是有利还是有害？
1  响应“一带一路”打造高效物流  BMW开通铁路运输及清关进口新模式
2  幼儿园老师推荐益智谜语，家长们带孩子玩起来，特别开发智力
1  中公教育拟借壳亚夏汽车  A股教育龙头扬帆起航
0  最代表的帝王色——中国黑
3  2018年美国中期选举，你认为特朗普会下台吗？
1  如何快速办信用卡？好申请吗？
2  上课时学生手机响个不停，老师一怒之下把手机摔了，家长拿发票让老师赔，大家怎么看待这种事？
0  丝路绘心声  画语传真情  “丝路画语一当代岭南书画名家联展”开幕
2  胆结石可以考公务员吗？
4  2022年中国玩家超7.68亿  游戏营收达420亿美元
2  《大山深处播火人》在南阳教育系统引起强烈反响  用青春点燃希望的火炬
2  中考数学基础强化11：实数、平面直角坐标系（二）
3  伊朗为什么要反美？
4  堡垒之夜：PVE每日任务：摧毁任务地点大全
3  俄美中东、中亚博弈加剧  俄欧紧密合作
0  无根雨，打甘肃一地名，是哪个地方？
1  金贵银业拟收购嘉宇矿业、东谷云商
4  荒野行动：两辆主宰者S1对撞，为什么是我们被撞飞？这把死的真怨
4  方舟生存进化  焦土夏日大冒险  暗墨解说
2  2018年成人高考报名只有一次机会吗？
1  担保人的担保时效是多久？
1  国家粮油信息中心：中国大豆进口或出现十五年来首次下降
1  广西：开放发展迈出新步伐
3  巴沙尔是个好总统吗？
4  王者荣耀：这些英雄前后期都不强，他曾经比程咬金还浪！
0  上联：酒醒方知残夜苦，如何对下联？
2  做教师，不干班主任是职业生涯的遗憾！
1  卖纸的赚大钱，还不去蹭一波赚钱机会？（金融有意思）
4  湖南一高校用技术手段禁止学生通宵游戏
4  Uzi夺冠后虎牙首秀：人气高达700万，礼物满天飞！
4  梦幻西游：5月8日停服更新，新活动上线“青花瓷”又有机会拿到了
4  「果果」第五人格  今天都是妹子  监管者要走桃花运了-21
4  如果《王者荣耀》开启5月20号返场皮肤投票，你会投给谁？
3  卡扎菲统治利比亚42年，为何只是一个上校，而不称总统或国王？
0  神话美术创作，应该画出一种生命的涌动
4  世嘉MD《大航海时代2》流程解说
0  画画能解心愁吗？
2  为什么王立群老师讲历史一下子就听懂了，而听我们历史老师讲历史一点也听不懂？
3  特朗普爱女：伊万卡特朗普，一位成功的商业女强人
1  80后美女骗走默多克等亿万富豪7亿美元，暴富神话最终破灭
4  韩网友评FW胜KZ：那个统治LCK的KZ怎么了？
1  2018年黑龙江的粮食补贴是多少？
2  进入会计行业五年了，重新找工作感觉还是什么都不会，怎么办？
4  求生攻略《末日进化》新初始角色带你杀出血路
3  阿富汗首都喀布尔市区连续传出两次巨大的爆炸声
3  重大消息！普京的连任之路！看到他的支持率之后，普京笑了！
0  上联，秋深满山多秀色。下联？
3  西班牙蓝旗海滩数量稳居世界第一，2018年马德里一家水库上榜
4  你现在玩《王者荣耀》还能找到刚开始时的乐趣吗？
1  这一消息使得全球油价大跌  美油WTI跌近3%
1  十二天十板！华锋股份再度涨停
1  今夜，全球油价被一条消息搅得天翻地覆
3  美国占领了墨西哥一半的领土，为何墨西哥反而很高兴？
3  为什么罗斯福新政时宁愿把过剩的牛奶、棉花扔掉也不免费分发给穷人？
4  《旅行青蛙》搬进淘宝啦，大家长要养一只中国蛙吗？
3  朴槿惠入狱后第五次外出就医  这次是为了治腰疼
0  中国敬酒劝酒的习俗是怎么形成的？古代人也会劝酒吗？
2  大工教师喜获全国电工电子基础课程实验教学案例设计竞赛一等奖
3  曾经南亚小国，清朝时是中国属国，现在是印度一个邦
4  猫咪玩打地鼠游戏，玩三个小时后，场面让人亮瞎了！
1  如何才能享受8%的定存利率？
3  普京再次当选俄罗斯总统，俄罗斯会不会从此进入良性循环？
1  大盘具备向上反弹的条件吗？
4  英雄联盟MSI小组赛第二天，FNC爆冷战胜了强大的KZ，如何看待这场比赛？
1  邮储银行平川区支行举行信用村挂牌仪式
4  《骑马与砍杀》为什么这么好玩？
2  如何做好初高中英语教学的衔接？
2  美国本科毕业生在日本读研、读博是怎样的体验？
0  与紫云诗社四老春日采风有赠
4  60国畅销前十、首月流水近2亿，《哈利波特》手游为何如此强势？
1  A股连续强势站上3150点，5月9日行情如何分析？
2  美国中小学教育那么差，为什么能获得那么多诺贝尔奖？
0  来到亳州，与出生在亳州老子、庄子来一场“千年见”
3  被指为除皱霜代言  马克龙夫人怒不可遏
2  北京“新高考”首次合格性考试今起报考
3  本拉登死了7年，他的保镖竟在德国坐享福利，每月近万元RMB！
1  选股必须坚持的三大原则，不知道就白炒股了
3  利比亚难民后后悔推翻卡扎菲吗？
3  美国“退群”引恐慌  俄罗斯副外长将赴伊朗商讨局势
1  简单说股：四大报精华摘要(5月8日）
3  特朗普当政对美国来说到底是有利还是有害？
3  伊朗议员在议会焚烧美国国旗  高呼“处死美国”（图）
4  大家觉得“武林外传”中的女性颜值担当是谁？
2  如何评价宁波诺丁汉大学呢？
2  娄底三中举行“五四”青年教师座谈会
3  女孩不慎被毒蛇咬到脚趾，第二天竟安然无事，送医院检查医生泪崩
2  山西省长治市有哪些高校？
0  太平绣球，指尖上的艺术，绣出精彩新生活
0  上联:残花落地声声泣，下联怎么对？
3  美国正式退出《伊朗核协议》，伊朗核武之梦“破灭”
1  晨起看几则重要的沈阳教育资讯吧
4  王者荣耀到底哪些英雄强势？一张图告诉你S11各位置英雄强势排名
0  孔圣人为什么叫孔老二，若论弟兄排行为二，那么孔老大叫什么名字？
1  6日早新闻：各地一季度GDP数据出炉，巴菲特股东大会讲了啥？
0  上联，山高，水低，大地宽？
2  2018年上海高考时间表出炉  将于6月7日-9日举行
1  3家公司首发上会  2家通过1家被否
2  择校而居  这些盘教育配套很不错
1  A股：下周两个时间窗容易出现大级别变盘
1  京东单季净收入破千亿！2018年一季度净利15亿，去年技术投入67亿
0  江西有哪些特产？
1  中谷联创2017年营收1869万元  业绩亏损62万元
0  上联：秋风卷落相思叶，如何对下联？
4  《崩溃大陆》开发商新作《LevelHead》正式官宣  主角拥有超能力！
4  英雄联盟究竟是如何平衡不耗蓝英雄与耗蓝英雄的？
4  《战国BASARA2》六爪流伊达政宗旋风登场！网友：竟然还有特效
1  一惊一乍雨，如何接句？
1  三文鱼行情再起，国外供应商加紧生产，国内养殖神器建成
4  那些经营不善而遗憾关服的手游之一  乐元素《梅露可物语》
3  科学家花3星期探索墨西哥湾的深海栖息地
3  中心丝虫被丢，才见几分钟，米格鲁馈新爸肩膀吐舌，谢谢你救我！
2  孩子上小学，早一年不如晚一年好？
0  「十年」四川绵竹：展十年画卷  看生活巨变
2  2017年新增博士、硕士学位授权点出炉，宁夏有两所学校
3  巴沙尔的梦魇，西方强国独抗大旗：将对叙进行第二轮空袭！
4  有哪些3000元左右能流畅玩英雄联盟的主机配置？
3  2018年诺贝尔文学奖被取消！关于诺贝尔奖的六件有趣事实
2  「考研指导」考研复习要善用碎片时间
1  有多少钱就不用上班了？
4  有哪些推荐的游戏？
0  上联:人生不易风风雨雨，怎么对下联？
2  四川：今年45个深度贫困县高考生可报名“免费定向培养计划”
4  王者荣耀S11赛季什么时候结束？只上线两位新英雄，史上最短赛季？
1  赛德思投资将在深圳开设办公室
1  这家公司有981个公众号估值38亿  每个粉丝价值16元
4  英雄联盟号令之旗在职业赛场上大火，难道就没有一个AP英雄能完美克制吗？
2  漳县禁毒办举办全县青少年毒品预防教育“6.27”工程培训会
0  怎么辨别小说的文笔好坏？
2  直击艺考现场：考生大部分都是“千禧一代”，年龄最小的只有15岁
0  上联：悟空问答悟空问，悟空答问悟空答，下联怎么对？
1  今年二十周岁存款十万，怎么能利用这些钱创造利益？
1  今日复盘：锋龙股份回封，宏川智慧勉强封板，这几支牛股必须关注
4  《旅行青蛙》中的青蛙会死吗？
3  「财阀」没到末路，「不肖子孙」却多了起来
4  DNF：最适合平民玩的职业，奶爸排在第三，第一能辅能打！
4  王者荣耀：星耀局和铂金局的差距，这4个细节足够暴露你的段位
3  沙特称韩国可能入围核电站项目
0  时光飞逝，无计留春住。怎么对下联？
4  英雄联盟MSI正赛FW战胜KZ，是不是说明FW才是最强的队伍？
0  上联：丹凤朝阳，如何对下联？
0  从什么时候你认为读书是有用的？
1  玖富火眼科技输出赋能稠州银行，共建普惠金融信贷智能风控平台
1  你认为股票止损设立多少点位才合理，为什么？
4  我的世界怎么把赶都赶不走的小猪带回家
4  DNF细数几大流派玩家，网友：我已经没钱守护阿拉德了
3  崔天凯：警惕有人在中美之间设置“玻璃幕墙”的企图
2  会计专业有哪些职业方向？
4  我真是不知道为什么有人黑faker喷faker？
4  制作组探秘  穿越火线原创爆破地图是如何制作出来的？
3  美国参议员麦凯恩说他的葬礼上不请特朗普，大家怎么看？
4  《红海行动》将拍摄40集电视剧，有人说贪婪会毁了这个IP！
4  三角形标志的游戏是啥游戏？
3  日本每年大概执行几位死刑犯？
1  手上有三十万，是理财好还是在县城买房好？
2  社工在学校课堂上“桌游课”，别大惊小怪！
0  148张珍贵图片，华师教授讲解恽代英“革命人生”
3  清政府签的不平等条约，土地“租借”都是99年，为何不是100年？
2  考生迟到2分钟被拒进入高考考场应该吗？
2  想用一个月的时间来记高中全部的英语单词，有什么好的方法吗？
4  笑笑躺枪！离婚事件未了另有蹊跷？
2  怎样看待学校替辅导班发招生卡片这件事？
3  在国际上，谁是中国人的骄傲？
0  金庸笔下有位美女最悲剧，师父逼她，未婚夫抛弃她，最后下场可怜
2  高二该怎么努力，才能考上清华北大？
1  吴小平：反正小米目前处于上市静默期，那我来说几句估值，供讨论
3  无情岁月催人老，欢迎赐句？
0  上联：南征北战，下联怎么对？
0  天天漫画网：画家王正明《营造出“鱼”与“花”的空间感》
2  一年级学生的作业应该留多少？
1  芯片上游材料，主力就干这些概念股！
3  利比亚北部发生自杀式袭击2人死亡
0  一夜春风去！怎么对？
1  丝博会  大延安  主题市｜延川优特农产品亮相  2018年第三届丝绸之路国家博览会
4  5月5日虎牙天命杯最后一场比赛4AM孤存一打三灭队你怎么看？
1  山东龙力生物科技股份有限公司关于取消股东大会暨延期召开2017年度股东大会的公告
4  神武3：玩家秀一线战力，却惨被吧友嘲讽！这到底是算不算一线？
4  这18888英雄轻松登顶巅峰赛第一！奥秘在这里！新人风导创造奇迹
4  这就是街舞人气十强榜：韩庚战队目前无人上榜，而此战队人数近半
2  考生注意！倒计时一个月，今年高考有这些新变化
4  玩过王者荣耀后，去玩LOL是什么体验？
2  除了郑州大学，河南还有哪些大学不错？
3  为什么特朗普退出了伊朗核协议，而伊朗却不退出？
3  如果一架飞机被龙卷风卷入会发生什么？
3  为什么欧洲国家都开柴油车，中国却几乎没人开？
2  加拿大教育好不好？
1  美国这三大财团,  富可敌国,  甚至可以呼风唤雨,  你知道哪一个?
3  投票事件过后，联想今后的日子该怎样走？
1  期货交易员的逆袭人生！
4  剑姬格挡了慎的嘲讽会被定身吗？
0  明  董其昌  43.7万行书两帧鉴赏
1  油价今日0时起上调加50升92号汽油多花7元
4  Uzi拿五杀，张飞吃豆芽  盘点解说王多多经典语录
0  上联：春山花灯路，下联如何对？
4  英雄联盟UZI确定在MSI之前的直播时间，但粉丝却为UZI加油
3  普京开启第四任期  邀请5000多人参加就职典礼仪式
0  柴庐白鱼说文解字《渔，漁》
2  内工大学生在2018中国工程机器人大赛暨国际公开赛中获20项奖
1  太川股份2017年营收1.77亿元  净赚2868万元
4  dnf童话妖精养成记活动怎么玩？妖精成长积分可兑换奖励介绍
0  出个上联：翻江倒海天地摇，谁主沉浮；怎么对下联？
4  CF武胜好不好。没有副武器哪些技能不能用？
0  如果贾宝玉得偿所愿，娶了林妹妹而不是宝姐姐，还会不会出家？
4  假如王者荣耀跌了，下一个火的可能会是谁？
3  主人在医院死亡，忠犬每天守在医院门口，已经守了四个月仍在继续
3  特朗普为什么突然宣布本人不参加耶路撒冷的美国使馆开幕仪式？
3  11岁身价高达400亿，出门坐宾利和直升机，几百辆豪车等待他继承
4  MSI小组赛第二日RNG拿越南队撒气，香锅：打你我连峡谷先锋都不吃
2  因重建工程延误，顺德这所初中9月开学将借用他校校区
4  王者荣耀5月9日更新：6个英雄调整，韩信露娜重做再度开启！
3  「建筑设计」巴黎学生宿舍设计
4  为什么光辉女郎上不了职业赛场？
1  PPP管理库已清退1695个项目  涉投资额1.8万亿
4  英雄联盟：GMB赛后推特：会好好准备接下来关键一战
0  有哪些神话故事，意味着古代可能有外星人存在？
0  上联:青丝一任凌风乱，如何对下联？
2  性格死板一根筋，可以通过学习提升的课程使思维变灵活吗？
3  李显龙与特朗普就美朝峰会通话  并邀其11月前访新
0  上联：野花无主为谁开，如何对下联？
2  如何看待拥有红颜的男生？
4  《阴阳师》对弈竞猜找规律～你捐了多少金币？反正我是倾家荡产
3  日本都市中的“隐士”：有人在家宅十年，吃喝靠父母
1  投资理财网站排名有哪些？
3  剧烈爆炸又起！乌克兰刚要充当遏制俄罗斯急先锋，就发生重大事故
3  怎么看待德国、法国表态“不考虑美国，将继续执行原有的伊核协议”？
0  此烧鸡肥而不腻，用手一抖，骨肉自行分离，无论冷热，均余香满口
1  怎样提高鸡场的经济效益？
4  峡谷无限乱斗——堪称最快节奏
2  如何看待人物《奥数天才坠落之后》一文以及付云皓的回应？
0  梵高为什么要割掉左耳？
1  黄溢金：美元多空博弈  黄金伦敦金维持区间反复
0  工笔山茶花画法示范
4  YTG的路西法怎么又成替补了？
1  有信用卡的注意银行新规！你知道么？你的银行卡可能被强制冻结！
2  流浪狗扰乱正常教学秩序，破坏学生们生活，该怎么办？
4  六个英雄被调整，韩信露娜重做再度开启
0  如何为一件好的翡翠注入灵魂，除了好料子还有……
4  斗鱼黄金大奖赛精英赛今日开服，17能否再续冠军梦？
4  迷你世界联机：矿洞野人背后的秘密，竟有如此宝贝
3  王室风云:又一个英王室Big  Day  新王妃将穿近百万婚纱
1  想在乡镇开个手机店，怎么低价进小米公司的手机？合伙人怎么申请？
3  特朗普正式宣布退出《伊核协议》，伊朗会因此而害怕吗？
0  为什么古代盗墓贼遇到金缕玉衣只抽金丝不拿玉衣？
3  如果特朗普“撕毁”伊朗核协议，这个世界将面对什么？
2  临沂兰山小学：星级评选  助推学生幸福成长
1  联想被踢出恒生指数意味着什么？
0  上联：醉吟古今月，下联怎么对？
1  美国国债发行太多令人忧心忡忡，美国会赖账么
4  Ps4带包装盒自用的，再加个背包可以上飞机吗？
2  马云到杭州师范大学低调旁听，网友点出大佬突访杭师大真因！
1  惊恐“套路贷”是如何毁掉一个人的？
2  偷听两个小朋友的谈话，笑疯了！简直是真理啊！
4  DNF中最强最稳的控制技能是哪一个？
0  上联：鸦鹊枝头谈福祸，下联怎么对？
2  历史考前干货，提分so  easy~
0  立夏夏未至蝉声声，如何对上联？
0  河南省邵阳市隆回县辖区内旅游景点简介
2  训练孩子的口算能力要分六步走，孩子再也不头疼数学了
3  传音手机为什么只在非洲卖？
1  湖南天雁（600698）个股行情分析
4  五年前开创一个时代  如今二次元手游都要叫她一声“妈”
0  神奇美丽的梵高博物馆
1  20180506复盘：区间震荡等方向
0  雨落青荷琴声起，下联怎么对？
0  亲戚说哪些道理使你最反感？
2  本人某985一大二学生，不想再读下去了，该怎么办？
1  辽宁自贸区功能定位，一看就知道
1  货币的真正起源
2  水果雕花、太极毛笔……河南70所职校学子大秀绝活
3  刘鹤下周访问华盛顿？中国外交部发言人耿爽这样回应
3  为什么美国人喜欢写感谢信？
2  学校规定教师中午休息时间值班看学生，这样的要求符合法律的规定吗？
3  卡塔尔，福利待遇最好的国家，一辈子不用上班，你想去吗？
3  澳大利亚野生考拉仅存4万，当局砸2亿保其生存
0  为什么中国、韩国、日本男人站在一块，一眼就能认出来？
1  注册香港公司有什么优势的呢？
2  天生的娃娃脸，是怎样的体验？网友：你老师呢，我就是
4  绝地求生吧阿木木历：展示出冠军的操作，第一轮不算！
1  天祥新材2017年营收2.04亿元  业绩亏损6635万元
3  一个加强连俄军被一枚导弹全部报销？揭秘车臣战争米26惨案
0  上联：秋水映月一船梦。如何对下联？
0  丰子恺：艺术家对世间万物都要予以热诚的同情
3  吉尔吉斯斯坦表示愿继续加强和发展吉中关系
2  子墨老师跟大家聊聊东莞2018名校自主招生学霸都出自哪些高中？
3  普京4.0：“凤凰涅槃”还是维持现状？
2  广西大学和中南大学相比，哪个好？
3  马来西亚公布3名新内阁部长人选
4  随着手游的蓬勃发展，端游越来越乏力，导致这种现象的原因是什么？
0  美术书影：刘继卣绘制的图书插图原稿赏析
0  江西省书协会员、都昌县书协副主席罗彰老师作品欣赏
2  中考完了，读高中还是读中专？
4  王者荣耀高瑞局为什么很少有人用阿轲？
3  以色列上百架战机出击  在俄军面前狂轰滥炸  叙利亚这下惨了
4  口袋妖怪复刻海神剧情，洛奇亚怎么打？
4  《绝地求生》前路困境：要玩家还是要电竞？
1  地方央企改革股能长线持有吗？
2  怎样才能成为数学学霸？
0  青年之声存在的意义是什么？
2  黄冈市的所有中学排名如何？如何跨区选择中学？
0  上联：过河要搭桥，如何接下联？
3  智商堪忧！澳小偷开被盗汽车向警察挥手被捕
0  上联：泰山黄山赵本山，如何对下联？
4  王者荣耀：新英雄已曝光，伤害成历史最高，无需兵线拆塔！
4  王者荣耀连续被坑是种什么体验？
2  七律  教师颂
0  上句：半坡嫩绿半坡诗，如何接下句？
4  《堡垒之夜》iOS版本收入已经超过5000万美元
1  Binance首席执行官称ICO是必要的“比传统风险投资更容易100倍”
3  普京第四次就任俄罗斯总统，你怎么看？
1  鸿润食品新三板募资1081万元  在册股东王德定参与认购
2  2018年大学专业介绍：最有钱途的金融学专业
2  儿子最近被调到最后一排，且管教减少了，我要不要给老师塞红包？
2  最新公布！衡水拟表彰这4个集体和5个人，有你认识的吗？
0  五千年的中医文化为什会成为方子舟的抨击对象？
1  华讯方舟股份有限公司关于回购注销部分限制性股票的公告
4  MSI上输给KZ后，小狗uzi表示：四大ADC没有真正的第一，你怎么评价小狗的说法？
1  肖雷子：黄金突破1320前弱势调整，原油回撤做多
0  如何以“已无好梦因春立，惟有深情待月圆”为题，完成一首诗或词？
0  上联：醉吟古今月，下联怎么对？
1  拿下税法部分等于拿下经济法，请收藏
0  出个上联：翻江倒海天地摇，谁主沉浮；怎么对下联？
3  俄罗斯庆祝“福明煎蛋”节  制作超大煎蛋餐
2  小学女孩不自己的事情自己做怎么办？
3  怎么现在听不到巴勒斯坦的新闻了？
4  KZ晒赛前准备，全是罐头方便面，对此你怎么看？
0  40万种出版物将亮相北京书市
4  RNG季中冠军赛首日简评  三大方面需要加强
0  千里婵娟一梦，如何对下联？
0  古代的一夫多妻制带来了怎样的影响？
2  自学英语口语，是背句子好，还是背单词好？为什么？
1  利好来袭！A股首只独角兽药明康德上市
4  玩刺激战场走火入魔是什么状态？
3  特朗普属于哪一类政治家，从长远来看会对美国和世界产生何种影响？
0  钱宁青岛孔子学堂演讲谈中庸：一种决择的智慧
0  孙悟空大闹地府，幽冥教主不敢惹他？只因一神秘神仙，不肯出手！
0  曹操墓考证纪实，为何要给自己薄葬？到底有没有七十二个疑冢？
2  上课时学生手机响个不停，老师一怒之下把手机摔了，家长拿发票让老师赔，大家怎么看待这种事？
4  MSI即将开战，企鹅电竞5.7-5.13热门赛事盘点！
3  中俄贸易再次取得巨大增长  抛弃美元是利好
4  王者荣耀：牛魔全明星明日下架，额外奖励单抽皮肤，新增局内表现
4  中国玩家贡献了2亿美元也救不活魔兽电影？制作方开始拍卖电影道具
2  出来了！18考研报录比，一起来看看19年哪些专业最难考！
0  深度了解白茶四大种类有何不同，又如何保存呢？
0  童声诵经典——《登鹳雀楼》
3  巴勒斯坦国总统阿巴斯为涉反犹太言论致歉
1  瑞郎币异军突起，入驻实体店后充分彰显其服务价值
4  斗鱼四月份主播付费和免费礼物数据  游戏主播多靠免费礼物生存
3  为什么约旦首笔中国企业捐助来自马云？
3  利比亚难民后后悔推翻卡扎菲吗？
2  18岁学美术晚吗？
4  主玩孙尚香，起什么名字比较好？
1  丰台区中小企业创新创业投资基金与开心妈咪意向签约
3  国际护士节纪念的人物——弗洛伦斯·南丁格尔
1  第一季度名爵助攻上汽乘用车登顶主流车企增速NO.1
1  二十个跌停，地雷爆炸前的走势
3  很想知道美国总统奥巴马的“较长时间”的“无稿”即兴演讲，有没有读书器等提示？
1  政策性稻谷拍卖已成常态化  稻米市场价格也难该持续走弱行情
1  想要收购德国大众集团需要准备多少欧元？
4  王者荣耀：推塔狂魔米莱狄！绕过兵线两秒钟一个塔这还能玩？
3  美国总统在什么情况下可以启动核按钮？
4  队友一选这三个英雄，不是小学生就是坑！
2  小学一年级时猛练口算速度，对提高数学能力的帮助有多大？
4  跳一跳跳肚子里去了，厉害了！
3  此石油大国穷到极点，中国雪中送炭，美国落井下石至今不肯放过它
0  出句：月下诗魂冷，如何对句？
3  11年来第14起！加拿大惊现人脚残肢  竟全都“穿”着运动鞋
2  长治哪里有私立学校？
3  美国和俄罗斯比较，哪个较正义点？
2  怎样的句式才算“犯孤平”？
1  证监会出手，知名财经主持人被罚1个亿！炒股你还敢信专家吗？
2  2018广东高考和6月份高中学考科目时间安排出炉！
4  方舟生存进化-带妹子孤岛生存  带你见识猪鄂的威力
1  热轧卷板调期交易上市进入倒计时
4  KPL春季赛RNG创造历史记录！你觉得他们是总决赛最大热门吗
3  怎么看资本家特朗普当美国的大管家？
1  国鹏资本赫崐：能够创造价值，才是符合投资理念的创新
2  Jtest考试难吗？日语等级考试的那些事
3  巴沙尔是个好总统吗？
3  美国究竟发达到什么程度了？
0  乌兹别克斯坦风俗禁忌
2  上课时学生手机响个不停，老师一怒之下把手机摔了，家长拿发票让老师赔，大家怎么看待这种事？
2  初中考试分数不够建档分可以上高中吗？
2  面对人生中的每次高考，我们都是学霸！
2  为什么人们普遍认为江苏省的教育水平很高？
2  广西大学和中南大学相比，哪个好？
3  利比亚难民后后悔推翻卡扎菲吗？
3  旅加大熊猫一家迁居卡尔加里后首度公开亮相
3  霍金之前的预言都不够准确，那么第四次预言能否成功？
3  如何看待波兰总理莫拉维茨基在达沃斯世界经济论坛宣布俄罗斯是波兰“头号敌人”？
1  怎么计算信用卡分期实际利息？原来很多人都算错了
2  19翻硕考研复习资料：成语典故（7）
4  来一招排山倒海，《武林外传》这个游戏真的不错
2  距离英语四六级还有38天
1  建禹集团(08196)一季度纯利同比上升约8.4%至637.8万元
3  普京为什么特赦叶利钦家族？
0  上联：格外垂青窗外柳，下联怎么对？
1  投资P2P之前请点击本文，有你想要的薅羊毛大全
0  宝玉袭人初试云雨情时，袭人的做法如何？
0  浙江丽水：用艺术唤醒村庄，用艺术振兴乡村
2  省考成绩发布！各省的时间点全在这里~
3  怎样看待美军近期在叙利亚悍然发动对政府军的打击行动？
2  女生学什么技术好就业？
1  股票上涨的因素主要要考虑哪些方面？
2  英语教学中如何提高学生的学习效果？
4  王者荣耀有哪些广告标语？
2  2018滁州定远县总医院招聘工作人员拟聘用人员公示
4  《拳皇》系列最弱的篇章boss是谁？
0  顾城算不算是一个诗人？
2  长春最豪华阵容高中招生见面会今天下午4点名人饭店不见不散
0  上联：怎忘今生慈母爱，怎么对下联？
2  学校教室装空调让学生出钱合适吗？
0  方舟子说象棋源自印度，中国古代没有大象，你认为这种说法怎么样？
3  西班牙Mallorca海岛假中毒事件频发，其中究竟有何内幕
3  中东首富瓦利德王子什么拒绝与沙特政府和解？
1  美元加息的含义和目的是什么？
1  生意社：5月8日汾西动力煤价格下调
2  让孩子见世面，到底有多重要？
0  「高清」那些古今名家笔下的芭蕉，一点芭蕉几处闲愁？
0  夏茶和雨水茶有什么关系？夏茶品质为何远不如春茶、秋茶？
1  怎么来寻找和选择合适的投资商？
4  TI8勇士令状已出，别问，问了就是氪爆！
1  支付宝和微信支付有什么区别？
3  华人在泰国的影响力如何？某网民：华人是一群富裕并有权势的人
3  抑郁症，“想开点”就能好吗？
3  产假再次延长，是否会引发更严重的招聘性别歧视？
0  上联：颜如玉，如何对下联？
3  日本市民，究竟有多么讨厌中国游客，看完吓一跳！
0  本来如一圣言于妈祖诞辰日出版发行
0  我们为什么那么迷恋“八景”
4  我们快被群里的小程序游戏逼疯了！分享几个解决办法……
0  上联：春芽羞涩探出头，如何对下联？
1  黄金外汇不败的交易心得
4  阴阳师过伞剑副本需要怎么做？
1  1-4月128亿债券违约  中债登警告再融资风险
1  5月起不能开具17%、11%的增值税发票？不存在的！
1  一个优秀女性家庭“首席财务官”的养成记！值得收藏！
3  伊朗石油出口又要被制裁！缺口咋办？此国赶紧发声：我承包了！
0  上联：纸上谈兵领军百万；如何接下联？
0  立夏夏未至蝉声声，如何对上联？
1  P2P行业敏感期  投资人  平台都是如履薄冰
2  在职研究生复试比初试还要难吗？
0  松涛奏琴风长起，如何对下联？
2  为什么扫地僧不救玄慈方丈？
3  印度是怎么解决分裂问题的？
2  如果从江西高校中挑选5所很好的大学，你会如何挑选？
3  美国南加州发生4.5级地震无人伤亡  洛杉矶震感明显
0  中国古代很多人三妻四妾，那是否存在男女比例失调的问题？
0  国学之美，12个月竟如此表达，作文写作素材就这么积累起来的！
0  上联：过河要搭桥，如何接下联？
0  怎样把汉字写的有力量？
0  上联：百鸟朝凤，下联怎么对？
4  LOL：Khan的无敌单带英雄池RNG该如何破解  要在线上制裁他
1  吕顺归：5.6黄金非农反弹非反转，周初反弹18趋势看空
1  十字星暗藏玄机，休整还是低吸机会
4  DNF5.10国服更新浪漫之约礼包/狂野驯牛节/荒野枪王/心动表白季等
2  满满的正能量报复行为  你经历过哪些？网友：看着好过瘾
0  上联：王老吉，如何对下联？
0  北京援建水平高  什邡人民真自豪
2  大家的论文第一次查重，重复率是多少？
0  上联：贫在闹市无人问，下联怎么对？
2  少年正是读书时，青春伴我好读书——记汤桂芳老师德育课堂
2  想要学好英语口语，应该看哪些书籍或视频？
3  全世界最喜欢中国人的国家！汉语是必修课了，硬币印有中国国旗
2  考生迟到2分钟被拒进入高考考场应该吗？
0  探访赵世炎故里——英烈精神励后人
2  麻阳：珍爱生命预防溺水  守护安全警钟长鸣
2  想要快速通过一级建造师，你要这样备考
3  非洲著名国家公园发生惨剧  3岁男童惨遭豹子吞食
4  王者荣耀《零度英雄汇》：新晋中单黑马张良，峡谷噩梦无情天克
4  为什么MC这么像恐怖游戏？
0  上联：红梅吐蕊吻飞雪，如何对下联？
4  刺激战场：你知道有哪些一般人不知道的游戏小技巧吗？
1  李嘉诚真的是靠厚道成功的吗？
2  Microsoft  Build  2018  by  the  numbers
3  如何看待土耳其在野党表示土叙两国应联合起来在叙利亚问题上共同对抗美国？
1  有车一族好消息，以后将可自行定损；网页Apple  Pay正式登陆中国
0  有一对联:太白饮酒，酒醉卧兰陵，千古流传？
3  臭味相投：安倍访以色列，以总理用鞋上菜招待安倍
1  最近雷声不断，但不耽误投资（有福利）
4  王者荣耀里的李白怎么玩？
3  时尚教科书凯特王妃的穿搭经并不难学！
0  一手经济一手精神  这位浙江官员用诗词之美记录城市发展
4  绝地求生步入职业化后，你认为有没有请外援的必要？
0  上联：公鸡打架头对头，下联怎么对？
3  伊朗强势反击！中东大战在即，沙特首都遭遇导弹袭击！
4  刺激战场：你觉得压枪重要吗，小编觉得还好吧
1  机票退改签问题路在何方
0  普洱白茶如果出现了这两种气味，说明已经过期，别再喝了！
4  《王者荣耀》铂金钻石段位的玩家和王者段位的玩家有什么区别？
2  中国家长如何给小孩取名？
4  王者荣耀中都有哪些丧心病狂的玩法？
0  “春风润绿坪中草”如何接下联？
1  粤运交通(03399)拟A股IPO
2  5.8万/年！南京最土豪学校排行榜！上不起我就看看！
1  50万手跌停筹码终于卖出去了，开盘30秒被一扫而空，小散蜂拥追入
0  一世春秋梦，可否赐句？
4  《英雄联盟》中韩大战以RNG的失败告终，到底是硬实力的差距还是被套路了？
3  世界上最具有凝聚力的国家是哪个国家？
4  剑灵火龙区什么时候开？
0  传统文化，中医眼中吓死人的魂与魄！
1  瑞奇期货三度发生系统故障影响交易  多次迟报证监局
3  有哪些科学解释不了的事实或现象？
2  鸿鹄还是洪浩，北大校长火了，但是这些思考让人称赞
0  上联：泰山黄山赵本山，如何对下联？
3  汶川地震10年启示录｜惨痛代价“催生”高标准建筑抗震设计规范
1  湖南长高高压开关集团股份公司2017年年度股东大会决议公告
1  正奇金融股改成功  打造中国领先的创新型综合金融服务提供商
2  学生使用手机家长和老师应该怎么配合进行有效监管？
2  「志愿服务」风雨兼程，方得始终—重邮移通淬炼与中德学院交流会
0  作家高铭来渝签售：看我写的故事，不需太多感悟
4  王者荣耀法师铭文用哪种好？
4  刺激战场最新爆料，加入死斗模式  你没有玩的船薪版本，期待吗？
2  大学里有什么让你遗憾的事？
3  中国遭遇的这条“拦路虎”千亿悬赏无人敢拿，超级工程从未停歇
2  未来5年教师会成为令人羡慕的职业吗？
2  没有一技之长的人，学一门外语，有就业前景吗？
0  为你推荐：《那山，那水》之后的《山神》
4  韩国的3Rd  Coast这个乐队怎么样？
2  开封市东南学区化建中学校区开展防震减灾  应急疏散演练活动
4  RNG战队强势来袭！LPL拿冠军，吃鸡也不放过
2  “读透”中考电子阅卷流程，避免考试失分雷区，考试少扣20分！
0  上联:  残阳不语逐鸿雁，如何对下联？
3  因退出《伊朗核协议》而犯了众怒的美国会被世界孤立吗？
0  日语为什么会有中国文字？
0  贾平凹小说《山本》首发式限量签售  2000余册
4  一句话证明你玩过LOL？
3  为什么酒店没有420房间？
0  国术和武术有什么区别？
1  又一家金融平台被封！涉案总额近80亿，警察让投资者互相转告报案
1  周一勇夺三涨停，周二的股市还能继续暴涨吗？近期有望暴涨的如下
0  鲁迅每月工资350块大洋，换成现在的人民币值多少钱？
2  上课时学生手机响个不停，老师一怒之下把手机摔了，家长拿发票让老师赔，大家怎么看待这种事？
1  中亚（青岛）国际班列累计开行3016列
0  茶人自测：认识这些术语的  你就算是茶场老司机了
4  5月9日体验服停机更新，李白再次被削你怎么看？
2  Google  adds  shared  AR  experiences  to  Android
4  七雄战记胎生英雄是什么意思？
4  亚索大招落地吹风怎么做到的？
4  地下城与勇士关于卢克堵门糗事  游戏举报系统名存实亡？
1  曹博文：布局超跌股机遇
0  《平水韵.五绝.《春思》》
3  日语里面为何有那么多“汉字”？那是中国的汉字吗？
1  这些地方的工资标准涨了！农民工是主要受益者
2  江州区举办首届小学德育主题班会课比赛
3  《绝地求生》玩家再犯血案  21岁女大学生惨遭劫杀
2  市二十三小家长课堂第一讲――真爱之旅开课啦
0  羞涩与浪漫
1  巴菲特为何在股东大会上38次提到中国？
0  《绝句》不负一场春
2  南京一所“够牛”大学!  近3成毕业生,  进世界500强!  ​
2  想用一个月的时间来记高中全部的英语单词，有什么好的方法吗？
1  午后环保板块强势上涨  环能科技股价快速涨停
0  第一次接触洛丽塔，想买一套送女朋友，一般全套都应该有什么？
3  如果希拉里取代特朗普当上美国总统，当今世界格局会是怎样的？
2  要敢于下结论（明珠恒照—侯树雄）
0  隶书的间架是扁形吗？
0  侯耀华是相声大师吗？
3  电视节目里有那么多白癜风专家，为什么冯小刚的白癜风没有专家给治好呢？
3  俄罗斯的军事力量跟欧盟相比如何？
4  《怦怦英雄》：弹弹堂和MOBA玩法相结合，4V4开黑作战，来吗？
1  憬寒看盘：看盘技巧之盘口语言的逻辑解读(2)
2  尹建莉：孩子“偷”家长的钱该怎么办？
1  银行金融市场部大变局：从躺着赚钱到自谋出路
0  “2018北京大学化石文化周”在北京大学举办
4  抵御进攻狂潮《暗黑地牢》新DLC“疯狂颜色”公布
2  藏在非211大学中的好大学好专业！收藏备用！
2  语文常用词汇：ABB+AAB+AABC+ABCC，都是必考的，家长务必珍藏了
2  高考如果刚过二本分数线的话，应该怎么投档？
1  券商策略周报：估值底已现  两大理由支持积极做多
0  艺术市场欣欣向荣，书画家应怎样提高曝光度？
1  嘉欣丝绸获股东增持1%股份
4  细数游戏主播们的停播生活，封杀、离婚、建小学，PDD又胖了？
2  成都随迁子女入学5月开始申请！22区市县办理指南送给您！
4  游戏世界：《虚荣》终于迎来了摇杆系统和实时语音，希望能火一把
4  《旅行青蛙  中国之旅》今日淘宝放量内测，小青蛙陪你温情一夏！
0  鲁迅文章的中心思想是什么内容？
1  全球跨境电商大会即将开幕  五大展区汇集众多跨境企业
3  俄一架武装直升机在叙利亚坠毁  致2名飞行员死亡
3  美国自己单方面退出伊核协议，其他协议国继续履行该协议，继续和伊朗贸易合作可以吗？
0  如何用一个成语表达你现在的状态？
4  为什么csgo取消了盾牌？
1  南京全信传输科技股份有限公司
3  伊核协议是什么内容？美国退出协议是否有违契约精神？
0  「每天一首唐诗宋词」宋·苏轼《青玉案》（附集字帖）
4  《经典游戏》沙漠游戏
1  叶世诚：5.12-13周评原油黄金  下周原油行情走势预测，操作建议
2  年薪10万提供宿舍  南京民办名校受毕业生追捧
3  萨达姆死后，他的后代现在在何方？
2  普通大学里的生药学硕士研究生有必要读吗？
0  读书｜知行合一王阳明，世间至书《传习录》
1  扩大开放乘风破浪再出发
4  大连足球队的小王涛以及张恩华，现在他们发展的怎么样？
4  UZI首秀礼物收入曝光！2小时顶别人一年，网友：可以退役了！
2  老师上班时间看电影，还放给学生看，上级知道后……
1  茅台集团人事大调整后烧出了第一把火，17家经销商被罚
2  要想学英语美剧应该这么看：看美剧的正确姿势
0  下联:万物生发润和谐，如何对上联？
1  No.12  平衡新商业模式与既有商业模式
4  王者荣耀：芈月在中路挖了个坑，狄仁杰嘲笑她吃饱没事干  结果……
4  王者荣耀：团战偶遇惊喜，网友：孩子怕不是叫王农药吧！
2  学生党买什么笔记本电脑好？
2  辽源市第一实验小学新生入学预报名开始了
0  长沙退休教师发现一旧柜，打开后喜笑颜开，专家闻讯赶来！
0  上联：“富士山上看山，四面八方尽是樱花”，如何对下联？
3  “日新丸”号冲撞反捕鲸船
1  机票退改签问题规范进展：多平台要求标准与航企一致
4  王者荣耀：这辅助比射手都恶心，KPL必抢，月爱一分钟双杀！
4  LOL最著名的3件装备，可惜90%的玩家，叫不出它们的名字！
4  CF生存特训：下雨天要到“年兽”避雨，“伏石怪”展示YB风采！
0  下联：饱暖思淫欲。请赐上联？
2  如何看待大学不装空调却开放体育馆给学生避暑的行为？
2  他们趴在地上几小时  就是为了能早日看到自己的孩子
3  你是怎样看普京第四次就任俄罗斯总统的？
3  你支持特朗普再度竞选总统吗？为什么？
0  上联：柳随风动不争东西南北；怎么对下联？
1  外贸持续稳中向好透露出哪些信息？
4  绝地求生：游戏中最难达成的成就  现在仅只有百分之零点一达成？
1  2018年将是黄金多头的天下
0  繁花怒彩，色影重重！——柯桐枝花鸟画！
0  重庆大足石刻首次发现宋代纸币“交子”造像
1  宿迁宿城：打造高质量“六大工程”  助力现代服务业全速“起跳”
0  “众里寻他千百度，蓦然回首，那人却在灯火阑珊处”，怎么正确的解读这句诗？
3  以色列总理内塔尼亚胡：伊核问题“大赢家”？
4  帝师在直播中自爆采访OMG战队的时候不是给面子差点就扇了smlz一巴掌，你怎么看？
1  一季度中经产业景气指数发布：工业景气全面回升
4  笑笑躺枪！离婚事件未了另有蹊跷？
1  什么是坏账准备？坏账准备又该如何进行账务处理？
4  2018  年，他们都看好哪些手机游戏？
0  对联:又是茫茫阴雨天？
1  北京真视通科技股份有限公司2017年年度权益分派实施公告
1  核心技术和全产业链，这是中国家电做强的两张王牌
3  输了大选想出国散心  马前总理被愤怒民众拦下
0  上联：北雁南飞双翅东西分上下，如何对下联？
1  时代变了，娃哈哈携“晶睛”进军微商
3  叙利亚“老虎师长”哈桑被俄罗斯嘉奖，他是什么来头？战功很大吗？
4  穿越火线常规赛冠军惊险晋级  玩家都为AG捏把汗
4  如何才能吃鸡？
2  高考即将到来，如何帮助学子们提升学习能力？
2  湖南大学生创业点子有哪些，做创业能赚钱吗？
3  载有45人的难民船在希腊海域失踪  搜寻行动正进行
2  重庆138人通过排列全国第7位
0  室内的书房、走廊如何挂字画？
2  延安TA1爱心成长心连心  大型公益活动在育英中学举行
1  美国退出伊朗核协议对我国上海原油期货交易市场有什么影响？
0  易经学习系列课程2：八卦是无字天书
1  美国国债也是借新钱还旧钱，是不是庞氏骗局？
0  湖南省怀化市新晃县三层新中式别墅兼具了实用性和现代性
2  上课时学生手机响个不停，老师一怒之下把手机摔了，家长拿发票让老师赔，大家怎么看待这种事？
0  用唐诗的绝句创作书法作品感觉就是不一样
2  选美帝商学院，最重要的不是排名，而是Location地理位置！
2  对于一个农村人来说，考上公务员是不是很值得骄傲？
4  前作TapTap  9.8分，本作满分！莉莉丝的第二款独立游戏到底怎么样？
0  上联：千古对联联千古成千古绝对，绝对绝对对不出联，如何对下联？
4  天美是不是想把这游戏变成站撸游戏？
1  家庭25万存款，如何在1年之内翻番转到50万？
1  2018.05.09  黄金  外汇  原油操作建议
2  笑迎“世界微笑日”
2  在镇江上大学，生活费要多少？
2  许褚战吕布、赵云、典韦、马超都没输，为何只排名第八？
2  人教版  数学小升初模拟考试+答案  5.9
3  黎巴嫩举行9年来首次议会选举  真主党成赢家
0  上联：泰山黄山赵本山，如何对下联？
1  富国基金：芯片设计、半导体设备等产业未来存在投资机会
1  炒股人的最终结局，好痛好痛的领悟！
2  在公共场合，怎么样才能不哭？
4  如果UZI加入IG，IG还会有多大提升，能获得S8冠军吗？
4  为何主播能快速发现敌人  这就是你吃不了鸡的原因
0  上联：公鸡打架头对头，下联怎么对？
4  现在各大平台直播这么火，给主播刷礼物的都是些什么人？
4  《皇室战争》皮卡超人新搭配组合，完美的快速冲杯卡组
2  高考倒计时，你需要知道的信息在这里！
3  “中亚雄鹰”哈萨克斯坦，其人口排名前五的城市是哪些？
4  永恒之柱2季票与DLC内容介绍  DLC什么时候发售
1  联想被踢出恒生指数意味着什么？
1  比特币交易平台官网
3  世界上最舒服的监狱，犯人进去了都不想出来
0  练字从来不嫌晚，试试这样的字帖，写出的字让人念念不忘
1  一名沉默寡言的交易者的感悟：股票交易的本质是什么？
4  MSI季中赛快报EVS黑科技维克托无力阻挡卡莎SUP扳回一城！
3  法国拿什么在亚太搞事？
3  伊核协议生死存亡  伊朗反制引人关注
4  热情！勇气！《魔界塔》勇士团公开招募中
1  怎样才算搭上《区块链》这趟车？
4  DOTA2  TI8小绿本正式更新，一小时销售额达200万美金远超TI7！
1  你对待钱的态度，就是你的人生高度
0  神评：孙悟空八大结拜兄弟都有谁？基本都是酒肉朋友
2  哪些人适合报考ACI注册心理咨询师？零基础如何顺利过关？
4  实力掌控游戏精准操控  雷蛇锐蝮蛇鼠标体验
0  上联:文章应读三千卷，怎么对下联？
1  米公街道人社服务中心组织创业培训学员到创业基地参观学习
4  绝地求生新版本新增加了一些握把，应该如何选择合适的握把？
4  从“一刀9999级”到“开局一条鲲”，页游是如何让玩家掏钱的？
4  《王者荣耀》中的程咬金出什么肉装比较强？
3  特朗普为什么可以单方面撕毁核协议？
2  教育观察｜“新优质学校”是如何炼成的？这几个管理逻辑值得借鉴
4  DOTA2浅谈TI8小绿本消费以及升级指南
2  云南理科440分能上什么师范大学？
1  联想被踢出恒生指数意味着什么？
3  战争一触即发，国际油价创2014年以来新高
3  俄罗斯有没有可能加入北约和欧盟？
1  军工芯片第一龙头被唤醒，神秘机构巨资增仓，18年行情飞天在即！
0  王羲之书法有骨力所以高贵，宋徽宗瘦金体是贱体字？比较各家字体
2  青岛：2020年中小学生每天上体育课  市运会破纪录老师可奖10万
4  富春股份深化“精品游戏+知名IP”战略
0  大漠宝藏的守护者
1  18年大蒜的市场行情怎么样，价格有没有可能提高？
4  《王者荣耀》520活动即将来袭，你最希望上架谁的皮肤？
3  干的漂亮！联合国终于硬气，公然“打脸”美国！
2  爱菲儿教育获全国幼儿英语口语大赛多个奖项
0  异文化大师唐小豪再添重磅新作《猎境者》磨铁文学首发！
3  特朗普即将宣布伊核协议决定，油市屏息以待
1  余额宝引入两大基金  变相“取消限购”?
4  那些专注于一个英雄的LOL主播到底有多强？看看文森特就知道了
1  支付宝升级后，余额宝怎么不派发利息了？
3  Word天！泰国再次成为全球最幸福国家，房产投资逐渐火热
1  如何快速发现筹码集中的股票？
2  立德树人——家庭教育无处不在
2  上课时学生手机响个不停，老师一怒之下把手机摔了，家长拿发票让老师赔，大家怎么看待这种事？
4  《傲剑狂刀》怎么才能打出最终boss千幻邪魔？
3  俄罗斯驻叙利亚大马士革的使馆突然遭到袭击，有没有可能是巴沙尔秘密干的？
2  北大校长致歉信近千字  大批北大师生、校友和社会人士转发留言
3  美国总统到底是不是被财团控制？
2  IMA全球主席来汉支招：大学生创业要有战略性思维
2  浙江师范大学行知学院
0  一世春秋梦，可否赐句？
2  幼儿园免费什么时候可能实现？
1  为什么经济发达的城市大多都在南方？
0  你认为麒麟980会使用5G技术吗？
4  悟空问答「游戏」领域有哪些值得关注的答主？
0  书法临帖这八点，帮你更深刻了解一本字帖！一般人只知二三
3  意大利五星运动党与联盟党或“联姻”  打破组阁僵局
1  信用卡有几万块的借款未还，会影响持卡人申请房贷吗？
0  上联：有缘人，如何对下联？
4  《梦幻模拟战》评测：女神附身青梅竹马，我该不该继续培养感情？
1  互联网创业如何转型  转型前需要思考的两个问题
2  耶鲁学霸放弃6位数年薪，执意回国下农村，感动中国第一人
3  世界几大黑帮目前的现状如何？
3  美国宣布制裁3名委内瑞拉人和相关20家公司
3  伊朗与以色列拥核的性质有何不同？
0  白纸黑字写赤橙黄绿青蓝紫。怎么对下联？
1  讨论经济问题时常提到杠杆，谁能通俗易懂地解释一下杠杆到底是怎么一回事？
3  以色列能被中东国家打败吗？
3  如果特朗普“撕毁”伊朗核协议，这个世界将面对什么？
0  王正良书瘦金体艺术展亮相省图
4  5000-8000的价位，能买到什么样高性价比的游戏本？
0  秦可卿出殡为何如此声势浩大，其中有何隐情？
0  上联：泰山黄山赵本山，如何对下联？
2  什么人可以参加自考？
2  百名萌娃趣味运动会大PK  税收普法嗨翻天
3  孤独症儿童三岁之前有什么表现和症状，能诊断出来吗？
4  王者荣耀“负优化”这个说法可以说是让人豹笑了
3  面对地震谣言你该如何分辨？
2  早恋孩子痛苦倾诉：爸妈逼我走入早恋深渊
4  王者先知：今日全服更新，以下活动不容错过，别演小心禁赛！
1  2018年1-4月中国食用植物油进口数据分析：进口量累计下滑16.6%
3  关税上涨  零售提价  调查称美消费者将为“贸易战”买单
0  李沫池：杏林高手李沫池  虾兵蟹将画中来
2  上课时学生手机响个不停，老师一怒之下把手机摔了，家长拿发票让老师赔，大家怎么看待这种事？
4  暴雪、EA纷纷入局，游戏跟AI怎么结合
4  有哪些好玩的类似数独的数字逻辑游戏？
4  如何看待旭旭宝宝5件迦娜王达成102万战斗力？
2  三支一扶报名条件有哪些？工作待遇怎么样？
0  王羲之距今一千多年了，他的字就没人能超越吗？
0  黄飞鸿作为一名武术师，为什么会成为一个影响波及全球的武林人物？
0  上联：风花酿酒醉千山，求下联？
3  《绝地求生》开发团队最低年薪被公开！
1  陈柯枫：5.8市场今日焦距伊核协议，黄金将受到什么影响
4  《崩坏3》的角色数量会超过《DNF》吗？
1  走钢丝的严圣军：中国天楹如何完成并购交易闭环？
4  我的世界教程：教你做一个抓娃娃机
3  简要分析以色列会发动犹太复国主义运动的三大条件
1  新三板+H股：新三板新经济企业发展新机遇
3  13岁女孩泪流满面：“妈妈，母爱是什么？可以让我感受一下吗？”
4  有没有不太氪金、氪命的手机武侠网游？
0  顶级剧院轮番带来顶级剧目，世界名团青睐上海
3  目前美国最怕哪个国家？
3  希拉里去新西兰鼓吹“中国渗透”，外交部：搬弄是非
1  突发！明日涨停早知道，收藏加关注！（附股）
2  滇池度假区实验学校“五四”科技文化艺术节点燃激情五月
2  有没有零基础靠自学英语成功的事例可分享？
2  她来自农村，她为回馈社会  北京妈妈带子支教山村
4  第五人格第二赛季开始时间公布  第五人格第二赛季什么时候开始
2  尚学堂百战程序员之如何提升英语水平
4  游戏对于你而言，最正面的影响是什么？
2  孩子在课堂传纸条被老师发现拍照到班级微信群批评，感觉丢面子，怎么办？
1  做跨境电商应该如何选择适合自己的产品呢？
1  你用的信用卡，有没有五年还没有提额的？
3  为什么以色列是一个国家，而巴勒斯坦只是一个地区？
4  韦神吃鸡的键位怎么改的？
4  5月12日KPL比赛，RNGM24连胜被YTG在第一局就终结，你怎么看？
0  我在微信上参加了一个活动，是29元然后送手镯，我拒签了，他现在要告我怎么办？
4  LPL昊凯解说MSI断气惨遭怒喷，微博道歉：我故意断气解说我是狗
0  伟大的哲学家海德格尔为什么助纣为虐
3  中国驻南联盟使馆被炸遇难者家属：感谢党和政府还惦记我们
1  医保卡里的钱是按退休金比例发的吗？
4  在玩绝地求生游戏的时候，你们遇到过最奇葩的事情是什么？
0  上联：田在心上思故乡，求下联？
2  喜欢建筑学科考生可以考虑一下建筑新四军，业内乃至学界公认的
0  上联：柳乱池塘水，下联怎么对？
4  王者荣耀：当前最克制后羿的五个英雄，宫本
2  中小学招不到男老师  教师性别适度平衡为何难以实现
4  东方梦符祭无尽模式怎么站位  无尽模式站位技巧分析
0  钱穆：今天我们如何读古诗？
1  如何5分钟获取3W元以上额度的信用卡技巧？
4  LOL剑圣又要火了？新版本装备改动梦回AP时代
1  中国股市里永远赚钱的一种人：单日T+0运用自如
3  当年孟加拉为何要脱离巴基斯坦独立？
2  武汉发布“新中考”试行方案：考试科目拟增至15门
0  上联：一夜春风去，怎么对下联？
3  纽约一华裔男孩街头嬉戏  被超速车撞成重伤
2  想系统学英语，现在在国外有了好的外部环境，有什么好的学习方法吗？
4  今晚开战｜RNG的MSI征程正式开始  首日战FNC、KZ
2  北大729分“才女”直言不讳：我小学语文一分不扣，全凭这份资料
2  师生之流言蜚语（情感故事）
4  DNF猴戏装备改版：子午霸域全凉了，游戏简约化发展！
4  英雄联盟：Rookie成最大赢家  这些LOL选手曾经无敌如今竟无人识
4  你为什么吃不了鸡，看完我们决赛圈见！
4  Vv和梦泪的目标都是保级，ag超玩会真的没机会进入季后赛了吗？
3  美酝酿暂停对土军售  土外交部长称必将反击
2  离高考只有一个月了，有什么好办法能提高英语和数学成绩？
1  中小企业管理思想要突破“私德”
3  美国下一届大选特朗普会下课吗？
3  墨尔本流水记
1  九价宫颈癌疫苗海南中标价超预期  香港已暂停供应
0  大红袍是红茶？快别让人笑话了！老茶农带你品鉴真正的大红袍！
0  谁说毛泽东没写过抗日有关诗词，这几首难道不是？
2  小升初数学：小学数学公式大全，涵盖6年考点，人手一份
3  针对伊核协议为什么美国可以在对方无过错的情况下单方面退出，难道协议对美国无约束吗？
1  5月8日早间行业热点聚焦
0  秦皇岛那座网红图书馆举行了诗歌朗诵会，北岛和西川都去了
3  年轻妈妈为出席婚礼穿高跟鞋  不习惯走路手中婴儿惨被摔死
1  欢乐海岸锁仓华锋股份，佛山系抄底彩讯股份，仙鹤主力遭散户闷杀
0  大家如何看待田英章弟子退出田门这件事？
3  印度人的三观：寡妇自焚殉夫是美德？一部历史大片未上映就引争议
2  英国首次完全照翻中国数学教材，你能想象一下英国学生什么反应吗？
1  黄金分析-28180509鼎汇投资
2  告别午后枯燥，全新天津教育资讯
4  Steam居然把“Steam”下架了？起因只是6条好评
0  下联；相亲怎能一次成；求上联
3  朴槿惠要出来了？韩媒：她腰疼难忍  或申请保外就医
2  「省考面试」记者来了，你该怎么应对？
1  “税收耍流氓，你该怎么办”
0  如何用“秋草平莎过雨新，轻沙走马路无尘”为题，创作一首诗？
4  在《王者荣耀》中玩射手应该注意些什么？
4  《第五人格》里盲女的回声定位可以看到隐形的杰克吗？
1  威门药业2017年营收3.91亿元  净赚5859万元
3  「看世界」胜利日
2  海南大学学子发明“开椰一号”，身揣专利激情创业！
0  王直  题文同《墨竹图》
3  布隆迪一村庄遭袭至少26死7伤  大多在家中被杀
2  南湖区幼儿园报名马上开始啦  你关心的招生信息都在此
3  摩根大通称人民币最终赶上美元可能最快要20年，你怎么看？
0  「韭韭诗词」牡丹花
0  上联：老子骑牛读书，下联怎么对？
3  美或转变对叙方针，打击背后的支持者才是上策，马上将有大动作
4  《荒野行动》、《楚留香》、《第五人格》后  网易的爆款在哪儿？
2  读书与不读书的孩子差距有多大？40年语文老师用亲身经历证明了！
2  2018年海门市“心理阳光工程”未成年人心理健康教育、家庭教育百校行启动仪式在平山小学举行
0  西安拥有着十三朝古都的文化，丝绸之路起点钟楼就是其中之一
2  在大学怎么样的生活才算潇洒？
0  红楼梦是谁写的？
3  朴槿惠一生为韩国做了不少的贡献，如今这现状，大家怎么看？
2  公务员和事业单位哪个好考呢？
0  老版《三国演义》和新版《三国演义》的张飞你更喜欢哪个谁？
2  日语入门答疑：如何提高听力/口语能力？
4  lol：最克制诺手的3个英雄，第一个能把它打的出不了塔！
3  朴槿惠值得同情吗？
4  绝地求生刺激战场里面的五大幻觉，很多玩家都经历过！
0  李白为何有“千金散尽还复来”的底气？
1  黄金TD早评：特朗普任性妄为  新危机爆发
2  关于公务员考察政审，这些你要知道！
1  国爱传媒举步维艰：负债率达99%  半年内4名高管离职
4  王者荣耀：23人头，2万经济被翻盘，网友：这配装简直令人窒息！
2  重庆市巴南区图书馆开展“小葵花”公益课堂——国学乐园活动
2  衡水中学和人大附中哪个厉害？
0  一夜春风去！怎么对？
1  移动水上乐园竞争激烈  投资者该如何处理与周边同行竞争者关系？
2  现在学什么专业好？
4  AR游戏《猛犸象迷你高尔夫》发布ARKit  1.5功能更新
1  一人公司股东对公司债务所承担的法律风险
4  MSI小组赛马上就要开始了，Mlxg的韩服段位只有钻一，你怎么看？
4  CF：老玩家请进，请查收你曾经美好的回忆
1  2018.5.6｜鸡蛋价格报
3  越南新娘第一次超过中国新娘
2  好的板书，孩子会更加喜欢你的
2  明天起公办小学开始网上登记，这11个问题你得知道！服务指南收好啦！
4  怎么看待麻辣香锅在RNG夺冠后在韩服排位上到大师？
3  伊朗留余地  英法德“留群”
0  揭秘：书法最好的开国元勋，毛主席赞他是红军书法家、党内一枝笔
2  学播音主持专业的人后来都怎么样了？
0  三哥的碑文｜作者：商林溪/诵读：韩秀丽
3  各国领导人身着军装：普京硬汉，特朗普最帅，奥巴马笑的最灿烂！
3  246期：“美洲狮”咬死“巨型狼王”，在这块领地称霸
4  怎样才能当上LPL的裁判？
0  商标先生｜版权第36节：教科书中使用的作品需要付报酬吗？
2  我的世界怎么种树，我的世界种树技巧是什么？
1  银行不喜欢支付宝，为什么支付宝还可以从银行的卡上转钱？
1  2018年东方讲坛·创业生涯系列讲座活动拉开帷幕
3  特朗普宣布美国退出伊核协议有什么后果？
1  保险的起源与大航海时代
2  五一国网大礼包已经邮寄出啦！小伙伴有收到吗？
2  如何看待大学生学习和兼职这个问题？
4  王者荣耀：盘点那些长得很不一样，却有着“不正经”关系的英雄CP
1  姚恒｜股市接下来怎么走：莫轻言转折，渡过明天再说
2  三流高中，高三是在家自学，还是在学校学习？
0  上联：黄山黄河黄皮肤黄土高原。怎么对下联？
1  优化后的基金定投策略，收益不止高一点！
1  什么是股票分红详细讲解
3  巴基斯坦男子破两项记录：头碎51个西瓜掌碎281个核桃
2  普通二本考研，目标是211，985难度有多大？
2  小学语文必考知识珍藏
3  普京当年为什么让车臣前总统的儿子当总统？
0  河南开山采石炸出古墓，墓中巨型画让专家激动万分，现为镇馆之宝
4  《异度之刃2》新DLC疑泄露！初代主角或将登场
1  华夏好“理”收益绽放
0  济南市非物质文化遗产魅力绽放宝岛台湾
3  联合国可以制裁常任理事国吗？
2  女考生北影门口痛哭：背后的辛酸无人知晓
0  游走河南这座县城，建筑带你穿越几百年的历史空间
1  沈阳建生产能力大数据共享平台
3  普京为什么特赦叶利钦家族？
0  方舟子说象棋源自印度，中国古代没有大象，你认为这种说法怎么样？
4  看门狗2  3折  81元就可入手
3  去日本吃什么好？
1  IMF上调亚太区及香港今明两年经济增长预测值
0  微屏玉指书佳句，下局怎么接？
1  天风策略：一季报“分水岭效应”  寻找战胜市场的
2  天河｜省实附中开放日你来了吗？今年怎么招生，戳这里！
2  我是机电一体化大一新生，学校课程挺少的，有什么自学网站推荐吗，其他建议也好？
3  日本政府，为何直到今天不肯承认曾侵略我国？
0  文艺复兴为何会促生个人主义？
1  大乘点金：5.9晚评黄金、原油行情走势分析与操作建议
0  茶园旗袍秀风韵
2  「喜讯！」淄博7人通过清华北大2018自主招生初审！
2  很多开发商都在自己开发的小区引进名校，其目的是什么？
0  《〈孟子〉七篇解读》首发暨《中庸》解读开讲仪式在邹城举行
2  陕西省凤县反邪警示教育走进小学课堂
3  曾经的好兄弟，如今却已经分道扬镳！
4  绝地求生中，一个人的运气究竟能有多差？
4  《第五人格》连续蹲下三次是什么意思？暗号解读
2  中国迎来第三次留学生“归国潮”，为什么他们都选择回来？
3  匪夷所思！女大学生出车祸  去世前3小时曾发“去世了父母就有钱了”
1  如何提升期货交易能力？
3  为什么俄罗斯境内的东北虎数量更多？
2  学霸都有哪些学习方法？
3  40多天两度会晤，习近平同金正恩谈了哪些大事
3  本·拉登为什么敢袭击美国五角大楼  却唯独尊重中国？
1  坚持创新驱动发展  “厦门智造”闪耀品博会
3  军事聚焦：俄新型洲际无人潜航器掀开“神秘面纱”
4  第五人格玩家：“看够了！希望网易出个椅子皮肤”
3  普京就职演讲如此振奋人心  俄群众：只有你才能带领我们走向繁荣
2  家长群到底是什么样的存在？网友：像星宿派总坛，自己的话都想吐
0  方放的书法怎么样？
1  支付宝升级后第三天了还没看到收益，该怎么办？
4  恋与制作人24H挑战奖章活动介绍，24H挑战奖章奖励一览！
0  掌柜的，给我来一碗豫剧老汤！
1  五年后，中国的实体零售将会变成什么样子
4  王者荣耀：体验服5.3更新，多位英雄调整
2  四川大学和电子科技大学哪一个更有名？
1  大咖来了！第二届全球跨境电子商务大会将在郑州开幕
3  目前美国最怕哪个国家？
2  江西65名学霸入围清华北大自主招生初审
1  山东荣成建成口岸冷链物流“绿色”通道（图）
3  中国农民工在非洲领着黑人干活，太勤劳，黑人说受不了这个苦
3  这就是佛罗里达被破坏的柑橘树的样子
3  中华人民共和国政府和印度尼西亚共和国政府联合声明
0  郑州市红十字会举办多种形式活动庆祝“世界红十字日”
1  广州出发  12小时飞抵全球主要城市
4  王者荣耀4大稀有皮肤：你有几款呢？
0  孙悟空被压在五指山下为什么不分身叫小猴子去把山上的封条摘了，非要等唐僧来？
1  哪些银行贷款最好？
4  LOL新英雄曝光：史上最暴躁的进攻型辅助来了！开膛手-派克！
3  送奶工获邀见女王  50多年仅缺勤一天
4  王者荣耀体验服更新：5.11日体验服更新，露娜大幅度增强！
1  雷军和他的商业帝国
2  力推，与985，211不相上下的十七所院校！
3  这名女子每天流500毫升的“鼻涕”  原来竟是脑脊液
3  现在中国的年轻人看待日本人的态度是怎样的？
0  「七律」母亲节的赞歌
0  上联：远看山有色，如何对下联？
1  公司研究之机构关注个股
4  我的世界有多少个遗迹？种子是什么？
1  澳大利亚政商界关注中国国际进口博览会
1  通和毓承A轮投资生物材料公司尚融生物
0  春风化万水，欢迎赐句？
0  藏品力荐――国画大家谢子敬《鱼乐图》《远瞻》《清白》震撼人心
1  人民币收藏投资如何规避风险？请听专家建议
3  普京为何要同意印度加入安理会常任理事国？
3  涨知识啦！在过母亲节之前，了解一些关于“母亲节”的知识吧
1  小规模公司，进账都到个人账户，代开增值税专票，对公账户没进账，只充钱扣税，可以吗？
0  以《活着》为例，来谈谈小说和电影在叙事视角上的不同
3  如何看待卡米拉对戴安娜王妃说"你已经有两个儿子了，为什么还贪心要得到他的爱"？
4  QM战队代打被取消比赛成绩和资格，小智：以后不买索泰显卡就好了
1  萎靡了这么久的银行板块还能长期持有吗？
1  美元上演绝地反击  这轮大涨背后到底什么原因？
3  刚刚，普京连任总统宣誓就职誓词！却突遭反动派游街示威
2  本科毕业后考研究生，那第一学历到底是什么？
1  先锋股票池（5月7日）
2  上课时学生手机响个不停，老师一怒之下把手机摔了，家长拿发票让老师赔，大家怎么看待这种事？
2  网上人大公益活动之——马鞍山爱国主义观影活动报道
1  汕头现在经济真的在发展吗？
1  蜗牛智能管家最新代理政策
0  神秘宁夏岩画首次来长
1  珍珠解盘：黄金千三不破，晚间行情分析及解套
1  交了十五年的保险真能取出来吗？
2  中学生偷拿老师手机给妈妈发微信表扬自己，老师知道后……
1  黄龙县精彩亮相第三届丝绸之路博览会
0  黄河壶口入画来
3  世界最大航母横空出世，排水量高达12万吨，性能甩美国十几条街
4  2018LOL最强单挑英雄，赵信狼人未上榜、剑姬也只能排第5
1  用好退役军人资源  化解“民参军”痛点
0  秦腔表演艺术家苏凤丽的幸福人生  成就经典  需要工匠精神
2  考生注意！倒计时一个月，2018高考有些新改革
0  时间谷文化创意港分会场将亮相文博会
4  LPL裁判小姐姐微博终于找到了，一天不到粉丝暴涨十几万！
4  电竞是“青春饭”？盘点KPL联赛中的五大“高龄”选手
4  炉石：小编就算没游戏玩，无聊到爆，也不会再玩冒险模式！
1  信用卡还款日之后才还款，会有逾期吗？
3  差距24岁的法国总统夫妇，他们是真爱，还是做样子？
0  上联：横山雨雪土里埋，如何对下联？
3  俄罗斯会不会被叙利亚和乌克兰拖垮？
4  《热血传奇》的巅峰时期是什么时候？
2  同文师生在第33届江西省青少年科技创新大赛中喜获大奖
2  跨校考研和本校考研，哪个更容易录取？
3  以色列为什么不帮助库尔德建国？
2  六个核桃·读书慧：不止三年，公益的心从未停歇
3  印度总理保镖有多不靠谱？
2  现在上大学，学什么专业好就业？
2  雅安市外国语实验小学开展亲子活动
1  上海家化联合股份有限公司关于
0  雍正王朝中，年羹尧是雍正的包衣奴才出身，却出任平西北大将军，他是怎么树立威信的？
1  经济走势上演过山车  英国央行加息彻底没戏？
3  为何索马里海盗如此猖獗，连美国都管不了？原来是身份不一般
1  你有哪些觉得很值的自我投资？
3  伊拉克将被迫在美伊之间选边站，该国领导层将处于尴尬境地
0  众泰T500多少钱可以落地？
1  午评：两市弱势震荡沪指午前翻红  填权概念持续火爆
3  2018年普京将何去何从？
4  王者荣耀最新BUG“泉水结界”！敌方五人受困，无法走出高地！
4  《王者荣耀》出了个鲁班7号，那后面会不会出个鲁班12345689号呢？
4  《使命召唤15》被曝登陆暴雪战网  质量将高到不可思议
1  黄金弱势反弹关注1320压制，再不涨将回归空头下跌！
3  当年孟加拉为何要脱离巴基斯坦独立？
1  巴菲特芒格双双看好中国市场：虽然年轻但已很庞大
2  2018河南农信社考试技巧，一个例子学会货币的职能
2  我市成功举办2018年南京市中小学机器人竞赛活动
4  虎牙小童子：看国服赵云全程溜他们，长跑冠军赵云，溜半个地图！
1  黄斌汉：券商迎利好，今大盘仍将上涨！
2  Continuer「de」还是「à」，你知道怎么继续吗  ?
1  企业工资指导线迎密集调整  平均涨幅将超过7%
4  Fate中saber的老师，不仅是最强的魔法师，还是剑圣
2  考生迟到2分钟被拒进入高考考场应该吗？
4  LOL大司马等各自在不同游戏上称得上素质好的主播
2  湖南有哪些知名二本大学？
0  上联：公鸡打架头对头，下联怎么对？
4  昨日知名游戏主播嗨氏在直播间公然承认学历造假，你们怎么看？
1  农银汇理颜伟鹏：当前中小创估值在低点
4  绝地求生：防守和进攻的博弈  三大实用攻楼技巧  你最擅长哪一种？
1  指数反弹未结束
0  搞艺术的人有什么共性？
4  DNF即将更新百变拼图
0  诗与文出上联：花落花痴长恨水，求下联！
4  王者荣耀：你目前共充了多少钱呢？来看土豪回复
0  8件流失海外“国宝”级文物，个个无价之宝，却存在于外国博物馆
4  经典重塑，流星蝴蝶剑手游即将上线，信仰的玩家你是否会关注呢？
3  孕妇可以吃山粉饺吗？
4  战争题材的游戏，你是什么看法呢？
1  深圳市尚荣医疗股份有限公司关于回购注销部分限制性股票的减资公告
4  为什么很多网游都会制作大量绝对不会有人用到的装备？
1  小米有望6月上市，雷总5年之说付之东流！
3  欠别人的钱无能偿还了怎么办？
3  伊朗有何资本能不惧怕美国？
0  走不进现代的“吕镇”  ──论亦夫的长篇小说《吕镇》
3  特朗普民调支持率创有史以来执政头一年表现最差总统，怎么看？
3  “911”恐怖袭击事件时，美国为什么没有击落飞机？
3  美国退群成功，欧盟想做群主正在为难！伊核协议下欧美在闹分家？
1  红星美凯龙家居集团股份有限公司“16红美01”债券2018年第一次债券持有人会议决议公告
2  探索体验式教学的奥秘
2  香港人学普通话难还是不会粤语的大陆人学粤语难？
3  你去印度旅游时都碰到过哪些奇葩事件？
4  迷你世界生存  小伙伴说熊哥81岁，熊哥：你再说一遍？
4  双Q大战以XQ复仇QGhappy落幕，你怎么看？
0  上联，红烛流泪诉离情，如何对下联？
3  在马耳他找一个钱多事少离家近的工作，so  easy!
0  王铎VS傅山，只要你喜欢上其中一个的书法，那就着了魔，无法自拔
2  正安县格林镇开展禁毒师资培训
2  三个月搞定考研数学，393高分学姐教你学习小妙招
0  隶书结字6要求：学活了隶书就不会太差！
0  疑是深闺梦里人：大唐司马四合院
4  游走在刀尖之上，战舰世界里的驱逐舰，隐蔽才是最重要的属性
2  精英专升本分享：专升本改变了我们的什么？
0  《神圣的战争》在二十一世纪的今天，新一代俄罗斯人是怎么看待这首歌的？
4  《蓝月传奇》签到奖励都有什么
4  这个世界疯狂了，电脑桌开始玩灯了
2  仁爱版英语七年级下U7T1选择题训练含答案解析（13）
1  如何提高爱商？
0  古代盗墓者们为什么单单没有把玉器带走？
3  欺负中国人，是要还的！少女西班牙遇流氓
0  上联：弹古筝唱民歌，雅俗共赏。如何对下联？
1  做餐饮如何起步？
4  盘点一下王者荣耀里的五大混子英雄，教你如何用混子英雄上分
0  上联：百鸟朝凤，下联怎么对？
0  上联，一石击激起千层浪，请接下联？
1  给你两万，你怎么做才能让钱生钱？
3  世界各国的“国菜”都有哪些？你知道中国的“国菜”是什么吗？
4  王者荣耀s11赛季各个位置英雄梯度怎么排？
1  12天10个涨停！华锋股份成妖背后：深圳佛山一线游资连炒
1  上市系网贷谁最挣钱？4平台进入盈利亿元俱乐部，这5家亏了不少
1  龙虎榜:ST尤夫28跌停迎天地板  荣超豪华撬板阵容救主
4  中国队，Dota2  Ti8  ,你们准备好了吗
4  《守望先锋》Kyky：我能帮助燃料队的宿敌展现出我被压抑的才能
3  美国女子多次拨打911报警电话  竟只因口渴想喝啤酒
0  他们的故事平静而闪光，一代人奠定沉默的基石，让中国走向繁荣
3  1820年清朝GDP世界第一，学者：如同用长矛对抗手枪
2  上网利大于弊还是弊大于利（针对中小学而言）？
4  dnf国服也是韩方做的吗？
4  《王者荣耀》中的程咬金出什么肉装比较强？
0  上联：底板下出文章，下联如何对？
0  上联:人生不易风风雨雨，怎么对下联？
0  上联：泰山黄山赵本山，如何对下联？
1  哇棒传媒2017年营收12.92亿元  净赚4999万元
0  张大千金碧山水
0  上联：日本东出，光照九州四国，下联应该怎么对？
4  迷你世界：一分钟学会在方块上写字！再也不用去解锁字牌了
3  美国退群后，又提出了对伊朗核设施侵入式检查的要求，伊朗如何回应？
4  《洛克人2》和《洛克人X》将重新推出原版卡带
3  英国评出最差火车站
4  绝地求生：韩国APL中国战队Snaketc、Lstars被吊打取最差外战成绩
4  假如你是厂长，你现在是否会选择退役，还是继续追逐所谓的梦想？
0  上联：品茶品烟品人生，人生如戏戏如人生，下联是什么？
0  崔海涛篆刻艺术展将于5月12日在青岛举行
0  文艺复兴时期都有哪些绘画大师，对现代绘画起到什么样的影响？
4  王者荣耀：有哪些英雄是值得练千场来上分的？
2  李开复：如果没有赴美留学，我不会那么成功
1  5月8日A股强势上涨，创业板弱势拉升，9日的行情该如何分析？
4  一年办赛超4000场，获腾讯战略投资：电竞“幕后王者”VSPN再出发
1  胡鞍钢解读新旧动能转换  支招泰安发展
3  泰国前美女总理英拉到底有多迷人？从这些偷看照片中就可以看出来
2  学区房，海外比海淀好！
3  各国领导人拥抱：奥德朗有点尴尬，普京好热情，奥巴马吓退了别人
1  一位退市天才悟出涨停的铁血纪律，买进就涨势汹汹，坐等庄家抬轿
1  这件事  决定了投资三件大事和人生三件大事
0  国画写意字子登
3  想去日本生活需要准备什么样的衣服？
3  特朗普宣布美国退出伊核协议有什么后果？
1  运城2018年第二批重点项目集中开工  68个项目总投资96.3亿元
1  轩辕论金：5.8黄金弱势震荡转强，多头的春天来了
4  RNG姿态看待战队失利：就当交学费了，我对这个塔姆看得清清楚楚
0  但愿人长久  千里共婵娟—《水调歌头》读后感
2  孩子小升初，暑假要上补习班吗？
2  山东省首届高中生辩论赛菏泽赛区  菏泽一种VS郓城一中
2  有什么适合寝室一块玩的电脑游戏？
2  老师在微信群里点名批评孩子,  家长的做法解气
4  曾经大火的剑灵现在怎么样了？
1  联想被踢出恒生指数意味着什么？
4  阴阳师：鸟姐走下最强奶妈神坛？第一名现在是个亲妈奶
0  上联：秋风卷落相思叶，如何对下联？
1  马云：资本寒冬，那时候已经不对投资者抱什么希望了，只能自救
3  为什么韩国人的身份证上有汉字？
3  印度网友热议：美国在印度留学生身上赚50亿，中国留美学生最多
4  DOTA2：钱包终结者，G胖将在6月22日开启夏季特惠活动
2  老师，强迫给自己学生有偿补课，谁也救不了你？
4  梦泪再拿李白，这已经无关比赛结果，只为呈献给观众想看的比赛！
1  5月6日周评：中阴时期降低操作频率
4  射手到底出碎星锤还是破晓？顺风出破晓，绝境出碎星
0  为什么电影《倩女幽魂》中燕赤霞一个道士却拿着金刚经？
3  卡扎菲次子面临死刑，以色列女星奔走6年，为他赢得自由
4  SteamDatabase曝Steam夏季促销日期  钱包准备好了？
4  DNF最强鬼剑士，全身强化15以上，超大陆都要靠边站
3  法国新交规：骑自行车不能“酒驾”否则罚款750欧
4  腾讯在牛津大学开设打游戏课了，大家怎么看
2  学生抱怨老师，作为家长应该怎么办？
0  上联：朝秦暮楚终有失。下联如何对？
3  农村一种野菜，寿命极短，日本人最爱吃，属于世界级珍稀名药
0  四大名著中耐人寻味的话
4  MSI狗吹：简自豪的那张脸和他的游戏ID，就注定了他是最强的
1  农村人口的养老保险金额几年调整一次？有什么政策？
4  上路守塔最强的是谁，梦琪第四名，第一名把地方打的走不动
2  中国百年大学有哪些？
2  「热点聚焦」发现自己，启迪未来，城市科技学校职业体验日太好玩啦！
2  2018年一建考试公共课及专业实务趋势分析  国生教育
2  如何学习韩语？
1  一亩玉米的产量可以达到四千斤吗？
1  中东局势再度升级  下周黄金期货续涨否？
4  有什么真实一点的模拟飞行手机游戏吗？
2  一次了不起的会议——郑州市二七区袁河小学家长会隆重举行
4  5月12日MSI季中赛RNG败给FW，是谁的锅？
3  特朗普当政对美国来说到底是有利还是有害？
2  许下那么多承诺，不过是自欺欺人罢了
4  暴雪的恶意？盘点《魔兽世界》中细思极恐的彩蛋
4  王者荣耀：依靠2技能吃饭的英雄大盘点！最强的可以实现无敌效果
3  汶川地震十周年｜活着，一切都好！
4  童年记忆，这些儿时的游戏，你都玩过么？
4  王者荣耀夏日皮肤即将来临！这四个英雄居然偷偷降了价？
1  5月8日丨午盘狙击股池
1  信用卡是这个月花下个月还，还没有手续费，那银行开信用卡业务是靠什么赚钱的？
1  东南岩土2017年营收4107万元  净赚572万元
2  初中毕业学啥好？
3  不服无理要求，选择强硬到底，巴铁逼迫美国服软自觉接受处置
1  想设置信托，该选国内的还是海外的？
1  雀巢与星巴克结盟，你怎么看？
2  韩语中的思密达是什么意思？
2  新华社点赞西安人才新政  “孔雀西北飞”局面正在形成
1  如果有来生，不当创业狗
4  《魔兽世界》中，团队本dps输出差距的主要原因是什么？
1  可以吃的黄金是什么东西？
3  印度军队打仗不戴头盔，而是戴头巾，是真的穷还是坚持信仰？
1  奈妳的茶，奶茶店经营地段分析
4  回归传统不失创新《布武天下》公布全新SLG玩法
1  贷款不还严重影响个人信用  买房、买车、就业都受限？
4  阴阳师有什么万金油式神搭配？
1  适合新手的短线选股技巧有哪些？
2  你做过最有兴趣的工作是什么样的？
3  为什么台湾人把法国读成  fà  国？
1  以后租房也能贷款，银行对于租赁市场的支持有望与购房同步
4  《王者荣耀》中阿离怎么样才能打出成吨的伤害？
1  一万的闲钱，怎么才能一天赚二三百？
3  始源利特上节目遭强吻，粉丝留言：国情不同，文化差异而已
4  哪些网游作品可以称得上是“史诗级”的？
0  一夜春风去！怎么对？
3  俄罗斯、土耳其、伊朗同盟已成，美国会对埃尔多安动手吗？
2  「588」如何优雅地避免在公共场合读错字？
4  梦幻西游：钱太多抓鬼也容易死？系统成功赚玩家近4000万梦幻币！
2  2018全球最佳大学城市：伦敦
1  林什收评：尾盘先抑后扬，意欲何为？
3  英国阅兵是女王阅还是首相阅？
0  微雨蒙蒙芳草渡，另一联怎么对？
2  如何写好日记？
0  历史上影响最大的10句古诗词，人人都倒背如流！
3  韩国总统文在寅执政一周年民众支持率怎么样，你怎么看？
4  王者荣耀：王者小学生透露神秘上分小技巧，发育跟推塔哪个重要？
0  假如秦始皇没有统一中国，后来中国会统一吗？
2  各种诺贝尔奖获得者的最低学历是什么？
0  羞月拨弦花弄影，金风玉露喜相逢。以此为题如何作诗一首？
3  西方发问：中国几天能产生相当越南全年产值?看巴基斯坦人怎么说
3  美国究竟发达到什么程度了？
0  上联:  残阳不语逐鸿雁，如何对下联？
3  毒品政策联盟协调官发表演讲
2  中国“地位”最高的4所大学，普通人考不上，毕业生大多出国深造
2  「资格证」学科试讲稿模板④：美术
3  除去任期内的丑闻  克林顿还曾偷看特朗普的女儿  并被希拉里逮到
2  接一下电话
4  王者荣耀：S11主推6位打野！想赢你选对了吗？别说没人提醒过你！
2  今天我们想给你透露一点鄂尔多斯职业学院招生的“内幕”
4  「先锋每日测评」《苏打世界》：干了这瓶肥宅快乐水！
1  揭密1990年日本大股灾房、地产泡沫真面目
4  魔兽世界如何3分钟升到110级？
4  7月公演《平假名男子》舞台剧公布主视觉图
4  TYLOO的四强，与以前的四个不一样
2  徐州教育资讯今晨正在进行时
0  上联：十句诗词，说尽人间离别苦，如何对下联？
4  DNF忍者的“六道”都用来复制哪些技能？
4  你玩《刺激战场》会有的三大幻觉是什么？
1  成功的投资者与失败的投资者的根本区别是什么？
2  教师资格证面试结构化问答中关于“与领导沟通类”题目如何答？
1  哲希宇：未来十年我们该投资什么
2  琅琊新闻网科技小记者首次亮相  参与机器人竞赛直播
1  今年二十周岁，存款十万，怎么能利用这些钱创造利益？
3  为你讲述世界上7个未解之谜，有哪几个是你听过的？
3  腹肌男徒手斗3.6米长大鲨鱼  网友：这才是我要的男人！
4  堡垒之夜：PVE每日任务：摧毁任务地点大全
0  上联，一石击激起千层浪，请接下联？
4  不充会员就不能联机，主机平台这样做好吗？
0  三山捧月成四友，下句怎么对呢？
0  如何看待曹德旺说的，“一百对夫妻中，没有一对是幸福的”这句话？
0  汪国真诗词欣赏系列  失落
2  苏州昆山教育系统面向全国公开招聘47名在职骨干教师
3  美国在世界上横行霸道，靠的是什么？
2  蚌埠新建、改扩建的学校规划公示来了
4  DNF：2015年劳动节称号无限升值，如今可以购买2018年3套五一套！
4  王者荣耀：哪几位英雄前期人人欺，后期牛气冲天！
0  上联：对牛弹琴牛尾舞，如何对下联？
1  中维特药2017年营收8810万元  业绩亏损252万元
0  上联：百鸟朝凤，下联怎么对？
2  太原今晨教育资讯快线来啦
0  上联：雨下千秋岁，下联怎么对？
1  中国一共有多少家不同的银行，哪些不属于国有银行？
3  中东火药桶一触即发，以色列将成为点燃火把，此国成最大目标
2  2018初级会计职称考试题型有哪些？怎么答？
2  阳高二中别样的教研，不同的精彩
1  黄金TD盘面K线技能之形状剖析关键（图解）
1  振兴农村市场的关键是什么？
4  RNG麻辣香锅韩服冲到大师，Msi是不是有希望夺冠？
4  《穿越火线》在FPS游戏史上处于什么地位？
4  刺激战场实用小技巧  钓鱼玩法了解一下
4  LOL雪人骑士或重做，脏兮兮努努皮肤恐成最具收藏皮肤之一
0  一世春秋梦，可否赐句？
4  英雄联盟喜欢玩辅助的是什么样的人？
3  如果特朗普遭弹劾下台，谁会来接替他当总统？
1  港股异动︱保险股全线上涨  中国太平（00966）涨7%居首
3  敬业！英国最勤恳送奶员30年风雨无阻一日未休
4  DNF：如果成这几方面来看的话，剑魂应该算是最完美的职业吧
1  华名华居2017年营收4361万元  业绩亏损966万元
3  印度最悲催的十大工作，第七个扎心了
2  考生家长注意了，中、高考学生办理身份证开通了“绿色通道”！
2  江西一大波学校招聘教师  共有306个席位等你来
3  意大利重新大选概率日渐提高  四大政治势力或角逐
1  公司拟进行重大资产重组  神州易桥股价今日涨停
1  一位资深老股民的肺腑独白：十年血泪总结25个宝贵教训，值得收藏
2  四川“三支一扶”计划招募笔试将于5月19日举行  合格考生9月上岗
1  国外的信用卡没有密码，盗刷后保险公司赔偿一切损失，保险公司怎么判断我的卡是被盗刷的呢？
2  学习it应该选择哪个方向？
0  上联：满山红叶诱人醉，怎么对下联？
1  央行给马云发难，支付宝九死一生，用户咋舌：支付宝就这样消失？
0  王彬发公告退出田英章的入室弟子行列，你怎么看？
3  近半数民众认为普京恢复了俄大国地位  九成受访者期望改革
4  绝地求生刺激战场：跑毒载具选哪个？这些载具参数你必须懂
4  《仙剑奇侠传》中李逍遥成仙了吗？
2  这9所“学神”才考得上的理工类大学！不服都不行！
3  为什么法国海外领土保留这么多？
2  Are  you  真的懂考研的高数？
2  写景作文总是写不出美感？这一招你一定要学一学
4  王者荣耀：剑技天下无双，求败宫本武藏
2  大家认为高中物理真的很难吗？
2  是否有过高温铁球放真空的实验案例？
0  上联：鸡叫五更天未明，怎么对下联？
3  太失礼？以色列总理用“鞋”招待安倍夫妇引争议
0  一夜春风去！怎么对？
0  来啦，高清大图赏析  Bakery  China  2018
0  太极拳的虚领顶劲是怎么练出来的？
1  以一己之力与国相搏，力帆股份赌徒式押注换电汽车
3  美国独立后，林肯曾想把黑人送回非洲，因一个原因不得不放弃
1  这10大业务，财务做错账，企业多缴税！
0  世界的发展更加倾向于统一还是分裂？
3  南苏丹第一副总统宣布解散其领导的反对派政党
2  中小学收补习费，周一至周四下午多上一节课合理吗？
3  以色列突然公布伊朗发展核武器的证据，有何用意？
3  英拉兄妹密会为泰党高层，是商讨选举还是共叙友情？
4  英雄联盟：原EDG青训Move发推：与M17的合同已经结束
4  天降黄金！飞机货仓门掉落原因不明  20亿黄金钻石从天而降
2  奇速英语靠谱吗？奇速英语口碑怎么样？
0  潍坊的方言魅力在哪里？
3  印度穷人很多，为什么没有起来武装闹革命？
1  你认识的那些借钱加杠杆、巨资炒股的人后来都怎么样了？
4  刺激战场决赛圈空投砸脸，该不该捡？
3  如何看待当地联邦检察官公告称章莹颖已经死亡？
4  《绝地求生》的哪些职业战队的实力跟Faze和Liquid最接近？
1  信用卡是这个月花下个月还，还没有手续费，那银行开信用卡业务是靠什么赚钱呢？
3  有钱任性！加州亿万富豪为逃避堵车自费挖隧道，有望免费开放
1  4月新增贷款1.18万亿元  居民短贷规模中枢或上涨
3  印度真的很落后吗？真实的印度是什么样的？
4  《炉石传说》中，有哪些十分恶心的卡组？
1  为什么现在实体经济低迷，5月份建材价格却普遍大幅上涨？
3  俄官员：若美退出伊核协议  俄将与伊朗深度合作
2  样本方差公式是怎样推导出来的呢？
2  权威发布！2018宁海中高考时间、考点确定！
2  云南省又出新公告了！招聘2919人，专科即可报名！
3  直击美国公民入籍现场，必须宣誓放弃对原生国家的忠诚
3  日本发明“透明厕所”  你敢用吗？
1  揭秘竞争力TOP200汽车经销商集团四大发展趋势
4  国内点卡或月卡收费模式的网游有哪些？
3  通讯：“当你走进这扇门，我们就是一家人”——记澳大利亚年度母亲称号获得者莱维尔
1  未来已来，沃特金WTCOIN给每个人都带来了财务自由的机会
0  戏曲进校园：了解戏曲常识，感受传统魅力
1  五一期间利好消息不断，哪种虚拟货币有望成为五一后的黑马？
1  富可敌国！加州经济总量超越英国  跃居世界第五大经济体
1  今日比特币数度冲关1万美元，全球ICO累计“圈钱”突破200亿美元
0  上联：沉鱼落雁千君醉，如何对下联？
1  遭做空连续下跌  联想遭遇恒指危机能有几多愁
3  巴伐利亚州两火车因调度失误严重撞击，造成2死14伤
4  你认为LOL里哪几个区最难上分？
4  360手机N7今天下午2点发布：一起见证游戏神器的诞生
2  景德镇陶瓷大学
2  上海交大与西安交大合并，恢复交通大学旧校名，会不会与清华北大形成三足鼎立局面？
0  上联：粗茶有真味，下联如何对？
2  上课时学生手机响个不停，老师一怒之下把手机摔了，家长拿发票让老师赔，大家怎么看待这种事？
0  国画家罗家宽先生影像（一）
1  圣农发展(002299)  利好背景下，5月后市一鸣惊人
4  《王者荣耀》队友游戏途中忽然生孩子，你怎么看？
0  签约诗人鸿雁「双调·殿前欢」母亲节五首
0  上联：泰山黄山赵本山，如何对下联？
3  朴槿惠是什么样的人？
0  上联：小子不才，闲时出来只点赞，下联如何对？
1  2014级金融硕士李茂林：干事创业  一心报国  做有担当的五道口人
4  《Love  Live!  学园偶像祭》2018全国大会北京复赛圆满落幕
0  上联：春风赐雨千山秀。下联是什么？
4  《王者荣耀》即将开启5月20号返场皮肤投票，你会投给谁？
2  武汉大学在中国大学能排前五吗？
4  手机上有哪些类似塞尔达的游戏？
2  4000多观众齐聚镇雄实验中学，五月文化节文艺汇演嗨翻全场
3  普京为什么特赦叶利钦家族？
3  美国退群后，又提出了对伊朗核设施侵入式检查的要求，伊朗如何回应？
2  广西考生理科考550分可以上什么大学？
1  第二届埃塞俄比亚“中国贸易周”圆满落幕  展会现场有多火爆？
3  联合国秘书长究竟有多大的职权?
1  美联储：比特币大跌起因于比特币期货发行
0  上联：泰山黄山赵本山，如何对下联？
2  湖北最大外国留学生校外实习基地挂牌成立
1  中短线指标：今日231股站上20日均线
0  “春风润绿坪中草”如何接下联？
